# Supplementary material for: Influence of geographical location and outdoor meteorological parameters on indoor humidity environment in rural residential buildings during the Plum Rains Season in the hot summer and cold winter region
Source: PLoS One. 2023 Oct 23;18(10):e0293181. doi: 10.1371/journal.pone.0293181 (PMC10593243; doi:10.1371/journal.pone.0293181)
Supplement: S1 Data — (XLSX) [file pone.0293181.s001.xlsx]

## Sheet: Sheet1
city	altitude
Chengdu	505.9
Chongqing	260.6
Zunyi	843.9
Changsha	44.9
Wuhan	23.3
Nanchang	46.7
Shanghai	4.5
Nanjing	8.9
Hangzhou	7.2
