# Supplementary material for: Influence of geographical location and outdoor meteorological parameters on indoor humidity environment in rural residential buildings during the Plum Rains Season in the hot summer and cold winter region
Source: PLoS One. 2023 Oct 23;18(10):e0293181. doi: 10.1371/journal.pone.0293181 (PMC10593243; doi:10.1371/journal.pone.0293181)
Supplement: S2 Data — (CSV) [file pone.0293181.s002.csv]

2005	1	1	1	0	?9?9?9?9E0?9?9?9*9*9?9*9*9?9*9*9?9?9*9*_*9*9*9*9*9	6.4	5.8	96	99490	9999	9999	278	0	0	0	999900	999900	999900	99990	116	2.5	0	0	999	999	9	999999999	0	0	0	88	999	999	99
2005	1	1	2	0	?9?9?9?9E0?9?9?9*9*9?9*9*9?9*9*9?9?9*9*_*9*9*9*9*9	6.3	5.9	97	99490	9999	9999	300	0	0	0	999900	999900	999900	99990	196	2.5	7	7	999	999	9	999999999	0	0	0	88	999	999	99
2005	1	1	3	0	?9?9?9?9E0?9?9?9*9*9?9*9*9?9?9?9?9?9*9*_*9*9*9*9*9	6.1	5.8	98	99490	9999	9999	286	0	0	0	999900	999900	999900	99990	0	0	2	2	999	999	9	999999999	0	0	0	88	999	999	99
2005	1	1	4	0	?9?9?9?9E0?9?9?9*9*9?9*9*9?9*9*9?9?9*9*_*9*9*9*9*9	5.7	5.5	99	99490	9999	9999	309	0	0	0	999900	999900	999900	99990	28	0	9	9	999	999	9	999999999	0	0	0	88	999	999	99
2005	1	1	5	0	?9?9?9?9E0?9?9?9*9*9?9*9*9?9*9*9?9?9*9*_*9*9*9*9*9	5.1	5.1	100	99490	9999	9999	289	0	0	0	999900	999900	999900	99990	221	0	5	5	999	999	9	999999999	0	0	0	88	999	999	99
2005	1	1	6	0	?9?9?9?9E0?9?9?9*9*9?9*9*9?9*9*9?9?9*9*_*9*9*9*9*9	4.6	4.6	100	99490	9999	9999	296	0	0	0	999900	999900	999900	99990	210	0	8	8	999	999	9	999999999	0	0	0	88	999	999	99
2005	1	1	7	0	?9?9?9?9E0?9?9?9*9*9?9*9*9?9*9*9?9?9*9*_*9*9*9*9*9	4.2	4.2	100	99490	9999	9999	277	0	0	0	999900	999900	999900	99990	14	0	2	2	999	999	9	999999999	0	0	0	88	999	999	99
2005	1	1	8	0	?9?9?9?9E0?9?9?9*9*9?9*9*9?9*9*9?9?9*9*_*9*9*9*9*9	4	4	100	99490	9999	9999	281	0	0	0	999900	999900	999900	99990	160	0	4	4	999	999	9	999999999	0	0	0	88	999	999	99
2005	1	1	9	0	?9?9?9?9E0?9?9?9*9*9?9*9*9?9?9?9?9?9*9*_*9*9*9*9*9	4.1	4	99	99490	9999	9999	300	8	0	8	999900	999900	999900	99990	337	2	9	9	999	999	9	999999999	0	0	0	88	999	999	99
2005	1	1	10	0	?9?9?9?9E0?9?9?9*9*9?9*9*9?9*9*9?9?9*9*_*9*9*9*9*9	4.4	4	98	99490	9999	9999	295	62	0	62	999900	999900	999900	99990	261	2	8	8	999	999	9	999999999	0	0	0	88	999	999	99
2005	1	1	11	0	?9?9?9?9E0?9?9?9*9*9?9*9*9?9*9*9?9?9*9*_*9*9*9*9*9	4.8	4.1	96	99490	9999	9999	282	121	0	121	999900	999900	999900	99990	195	2	3	3	999	999	9	999999999	0	0	0	88	999	999	99
2005	1	1	12	0	?9?9?9?9E0?9?9?9*9*9?9*9*9?9*9*9?9?9*9*_*9*9*9*9*9	5.3	4.4	93	99490	9999	9999	287	174	0	174	999900	999900	999900	99990	297	2	4	4	999	999	9	999999999	0	0	0	88	999	999	99
2005	1	1	13	0	?9?9?9?9E0?9?9?9*9*9?9*9*9?9*9*9?9?9*9*_*9*9*9*9*9	6.1	4.7	91	99490	9999	9999	303	209	0	209	999900	999900	999900	99990	2	2	8	8	999	999	9	999999999	0	0	0	88	999	999	99
2005	1	1	14	0	?9?9?9?9E0?9?9?9*9*9?9*9*9?9*9*9?9?9*9*_*9*9*9*9*9	7	5.3	89	99490	9999	9999	303	220	0	220	999900	999900	999900	99990	141	2	7	7	999	999	9	999999999	0	0	0	88	999	999	99
2005	1	1	15	0	?9?9?9?9E0?9?9?9*9*9?9*9*9?9?9?9?9?9*9*_*9*9*9*9*9	8.1	6.1	87	99490	9999	9999	302	204	0	204	999900	999900	999900	99990	337	2	5	5	999	999	9	999999999	0	0	0	88	999	999	99
2005	1	1	16	0	?9?9?9?9E0?9?9?9*9*9?9*9*9?9*9*9?9?9*9*_*9*9*9*9*9	9.4	7	85	99490	9999	9999	320	165	0	165	999900	999900	999900	99990	108	2	8	8	999	999	9	999999999	0	0	0	88	999	999	99
2005	1	1	17	0	?9?9?9?9E0?9?9?9*9*9?9*9*9?9*9*9?9?9*9*_*9*9*9*9*9	10.6	8	84	99490	9999	9999	312	110	0	110	999900	999900	999900	99990	197	2	4	4	999	999	9	999999999	0	0	0	88	999	999	99
2005	1	1	18	0	?9?9?9?9E0?9?9?9*9*9?9*9*9?9*9*9?9?9*9*_*9*9*9*9*9	11.4	8.8	84	99490	9999	9999	339	51	0	51	999900	999900	999900	99990	87	2	9	9	999	999	9	999999999	0	0	0	88	999	999	99
2005	1	1	19	0	?9?9?9?9E0?9?9?9*9*9?9*9*9?9*9*9?9?9*9*_*9*9*9*9*9	11.8	9.1	84	99490	9999	9999	319	0	0	0	999900	999900	999900	99990	233	2	4	4	999	999	9	999999999	0	0	0	88	999	999	99
2005	1	1	20	0	?9?9?9?9E0?9?9?9*9*9?9*9*9?9*9*9?9?9*9*_*9*9*9*9*9	11.1	8.4	84	99490	9999	9999	330	0	0	0	999900	999900	999900	99990	259	2	8	8	999	999	9	999999999	0	0	0	88	999	999	99
2005	1	1	21	0	?9?9?9?9E0?9?9?9*9*9?9*9*9?9?9?9?9?9*9*_*9*9*9*9*9	9.8	7.2	84	99490	9999	9999	322	0	0	0	999900	999900	999900	99990	337	1	8	8	999	999	9	999999999	0	0	0	88	999	999	99
2005	1	1	22	0	?9?9?9?9E0?9?9?9*9*9?9*9*9?9*9*9?9?9*9*_*9*9*9*9*9	8.6	6.2	85	99490	9999	9999	307	0	0	0	999900	999900	999900	99990	43	1	6	6	999	999	9	999999999	0	0	0	88	999	999	99
2005	1	1	23	0	?9?9?9?9E0?9?9?9*9*9?9*9*9?9*9*9?9?9*9*_*9*9*9*9*9	7.8	5.5	86	99490	9999	9999	289	0	0	0	999900	999900	999900	99990	142	1	1	1	999	999	9	999999999	0	0	0	88	999	999	99
2005	1	1	24	0	?9?9?9?9E0?9?9?9*9*9?9*9*9?9*9*9?9?9*9*_*9*9*9*9*9	7.2	5.1	87	99490	9999	9999	315	0	0	0	999900	999900	999900	99990	285	1	9	9	999	999	9	999999999	0	0	0	88	999	999	99
2005	1	2	1	0	?9?9?9?9E0?9?9?9*9*9?9*9*9?9*9*9?9?9*9*_*9*9*9*9*9	6.7	4.8	88	99990	9999	9999	298	0	0	0	999900	999900	999900	99990	142	1	6	6	999	999	9	999999999	0	0	0	88	999	999	99
2005	1	2	2	0	?9?9?9?9E0?9?9?9*9*9?9*9*9?9*9*9?9?9*9*_*9*9*9*9*9	6.4	4.7	89	99990	9999	9999	277	0	0	0	999900	999900	999900	99990	144	1	0	0	999	999	9	999999999	0	0	0	88	999	999	99
2005	1	2	3	0	?9?9?9?9E0?9?9?9*9*9?9*9*9?9?9?9?9?9*9*_*9*9*9*9*9	6.2	4.7	90	99990	9999	9999	276	0	0	0	999900	999900	999900	99990	270	2	0	0	999	999	9	999999999	0	0	0	88	999	999	99
2005	1	2	4	0	?9?9?9?9E0?9?9?9*9*9?9*9*9?9*9*9?9?9*9*_*9*9*9*9*9	6	4.7	91	99990	9999	9999	287	0	0	0	999900	999900	999900	99990	276	2	3	3	999	999	9	999999999	0	0	0	88	999	999	99
2005	1	2	5	0	?9?9?9?9E0?9?9?9*9*9?9*9*9?9*9*9?9?9*9*_*9*9*9*9*9	5.8	4.6	92	99990	9999	9999	291	0	0	0	999900	999900	999900	99990	124	2	5	5	999	999	9	999999999	0	0	0	88	999	999	99
2005	1	2	6	0	?9?9?9?9E0?9?9?9*9*9?9*9*9?9*9*9?9?9*9*_*9*9*9*9*9	5.6	4.6	93	99990	9999	9999	283	0	0	0	999900	999900	999900	99990	73	2	2	2	999	999	9	999999999	0	0	0	88	999	999	99
2005	1	2	7	0	?9?9?9?9E0?9?9?9*9*9?9*9*9?9*9*9?9?9*9*_*9*9*9*9*9	5.5	4.5	93	99990	9999	9999	290	0	0	0	999900	999900	999900	99990	269	2	5	5	999	999	9	999999999	0	0	0	88	999	999	99
2005	1	2	8	0	?9?9?9?9E0?9?9?9*9*9?9*9*9?9*9*9?9?9*9*_*9*9*9*9*9	5.5	4.4	93	99990	9999	9999	292	0	0	0	999900	999900	999900	99990	301	2	6	6	999	999	9	999999999	0	0	0	88	999	999	99
2005	1	2	9	0	?9?9?9?9E0?9?9?9*9*9?9*9*9?9?9?9?9?9*9*_*9*9*9*9*9	6.1	4.9	92	99990	9999	9999	281	7	0	7	999900	999900	999900	99990	0	0	1	1	999	999	9	999999999	0	0	0	88	999	999	99
2005	1	2	10	0	?9?9?9?9E0?9?9?9*9*9?9*9*9?9*9*9?9?9*9*_*9*9*9*9*9	6.8	5.4	91	99990	9999	9999	288	57	0	57	999900	999900	999900	99990	99	0	2	2	999	999	9	999999999	0	0	0	88	999	999	99
2005	1	2	11	0	?9?9?9?9E0?9?9?9*9*9?9*9*9?9*9*9?9?9*9*_*9*9*9*9*9	7.3	5.5	88	99990	9999	9999	291	111	0	111	999900	999900	999900	99990	113	0	2	2	999	999	9	999999999	0	0	0	88	999	999	99
2005	1	2	12	0	?9?9?9?9E0?9?9?9*9*9?9*9*9?9*9*9?9?9*9*_*9*9*9*9*9	7.8	5.6	86	99990	9999	9999	311	159	0	159	999900	999900	999900	99990	308	0	8	8	999	999	9	999999999	0	0	0	88	999	999	99
2005	1	2	13	0	?9?9?9?9E0?9?9?9*9*9?9*9*9?9*9*9?9?9*9*_*9*9*9*9*9	8.2	5.6	84	99990	9999	9999	285	192	0	192	999900	999900	999900	99990	264	0	0	0	999	999	9	999999999	0	0	0	88	999	999	99
2005	1	2	14	0	?9?9?9?9E0?9?9?9*9*9?9*9*9?9*9*9?9?9*9*_*9*9*9*9*9	8.8	5.9	82	99990	9999	9999	303	202	0	202	999900	999900	999900	99990	20	0	4	4	999	999	9	999999999	0	0	0	88	999	999	99
2005	1	2	15	0	?9?9?9?9E0?9?9?9*9*9?9*9*9?9?9?9?9?9*9*_*9*9*9*9*9	9.6	6.5	81	99990	9999	9999	320	187	0	187	999900	999900	999900	99990	112	1	8	8	999	999	9	999999999	0	0	0	88	999	999	99
2005	1	2	16	0	?9?9?9?9E0?9?9?9*9*9?9*9*9?9*9*9?9?9*9*_*9*9*9*9*9	10.3	7.1	81	99990	9999	9999	295	151	0	151	999900	999900	999900	99990	98	1	0	0	999	999	9	999999999	0	0	0	88	999	999	99
2005	1	2	17	0	?9?9?9?9E0?9?9?9*9*9?9*9*9?9*9*9?9?9*9*_*9*9*9*9*9	10.1	7	81	99990	9999	9999	314	101	0	101	999900	999900	999900	99990	82	1	6	6	999	999	9	999999999	0	0	0	88	999	999	99
2005	1	2	18	0	?9?9?9?9E0?9?9?9*9*9?9*9*9?9*9*9?9?9*9*_*9*9*9*9*9	9.5	6.6	82	99990	9999	9999	291	47	0	47	999900	999900	999900	99990	55	1	0	0	999	999	9	999999999	0	0	0	88	999	999	99
2005	1	2	19	0	?9?9?9?9E0?9?9?9*9*9?9*9*9?9*9*9?9?9*9*_*9*9*9*9*9	8.8	6.2	84	99990	9999	9999	300	0	0	0	999900	999900	999900	99990	100	1	3	3	999	999	9	999999999	0	0	0	88	999	999	99
2005	1	2	20	0	?9?9?9?9E0?9?9?9*9*9?9*9*9?9*9*9?9?9*9*_*9*9*9*9*9	8.1	5.9	86	99990	9999	9999	300	0	0	0	999900	999900	999900	99990	170	1	4	4	999	999	9	999999999	0	0	0	88	999	999	99
2005	1	2	21	0	?9?9?9?9E0?9?9?9*9*9?9*9*9?9?9?9?9?9*9*_*9*9*9*9*9	7.8	5.9	88	99990	9999	9999	296	0	0	0	999900	999900	999900	99990	337	2	3	3	999	999	9	999999999	0	0	0	88	999	999	99
2005	1	2	22	0	?9?9?9?9E0?9?9?9*9*9?9*9*9?9*9*9?9?9*9*_*9*9*9*9*9	7.8	6.3	90	99990	9999	9999	284	0	0	0	999900	999900	999900	99990	29	2	0	0	999	999	9	999999999	0	0	0	88	999	999	99
2005	1	2	23	0	?9?9?9?9E0?9?9?9*9*9?9*9*9?9*9*9?9?9*9*_*9*9*9*9*9	7.5	6.3	92	99990	9999	9999	318	0	0	0	999900	999900	999900	99990	110	2	9	9	999	999	9	999999999	0	0	0	88	999	999	99
2005	1	2	24	0	?9?9?9?9E0?9?9?9*9*9?9*9*9?9*9*9?9?9*9*_*9*9*9*9*9	6.9	5.9	93	99990	9999	9999	286	0	0	0	999900	999900	999900	99990	316	2	1	1	999	999	9	999999999	0	0	0	88	999	999	99
2005	1	3	1	0	?9?9?9?9E0?9?9?9*9*9?9*9*9?9*9*9?9?9*9*_*9*9*9*9*9	6.2	5.4	95	99800	9999	9999	282	0	0	0	999900	999900	999900	99990	57	2	1	1	999	999	9	999999999	0	0	0	88	999	999	99
2005	1	3	2	0	?9?9?9?9E0?9?9?9*9*9?9*9*9?9*9*9?9?9*9*_*9*9*9*9*9	5.4	4.7	95	99800	9999	9999	292	0	0	0	999900	999900	999900	99990	329	2	6	6	999	999	9	999999999	0	0	0	88	999	999	99
2005	1	3	3	0	?9?9?9?9E0?9?9?9*9*9?9*9*9?9?9?9?9?9*9*_*9*9*9*9*9	4.8	4.2	96	99800	9999	9999	275	0	0	0	999900	999900	999900	99990	315	1	1	1	999	999	9	999999999	0	0	0	88	999	999	99
2005	1	3	4	0	?9?9?9?9E0?9?9?9*9*9?9*9*9?9*9*9?9?9*9*_*9*9*9*9*9	4.5	3.9	96	99800	9999	9999	285	0	0	0	999900	999900	999900	99990	8	1	5	5	999	999	9	999999999	0	0	0	88	999	999	99
2005	1	3	5	0	?9?9?9?9E0?9?9?9*9*9?9*9*9?9*9*9?9?9*9*_*9*9*9*9*9	4.4	3.8	96	99800	9999	9999	301	0	0	0	999900	999900	999900	99990	155	1	9	9	999	999	9	999999999	0	0	0	88	999	999	99
2005	1	3	6	0	?9?9?9?9E0?9?9?9*9*9?9*9*9?9*9*9?9?9*9*_*9*9*9*9*9	4.5	3.9	95	99800	9999	9999	278	0	0	0	999900	999900	999900	99990	76	1	2	2	999	999	9	999999999	0	0	0	88	999	999	99
2005	1	3	7	0	?9?9?9?9E0?9?9?9*9*9?9*9*9?9*9*9?9?9*9*_*9*9*9*9*9	4.8	4	95	99800	9999	9999	297	0	0	0	999900	999900	999900	99990	56	1	8	8	999	999	9	999999999	0	0	0	88	999	999	99
2005	1	3	8	0	?9?9?9?9E0?9?9?9*9*9?9*9*9?9*9*9?9?9*9*_*9*9*9*9*9	5.1	4.2	93	99800	9999	9999	277	0	0	0	999900	999900	999900	99990	95	1	1	1	999	999	9	999999999	0	0	0	88	999	999	99
2005	1	3	9	0	?9?9?9?9E0?9?9?9*9*9?9*9*9?9?9?9?9?9*9*_*9*9*9*9*9	5.5	4.3	92	99800	9999	9999	273	1	0	1	999900	999900	999900	99990	337	1	0	0	999	999	9	999999999	0	0	0	88	999	999	99
2005	1	3	10	0	?9?9?9?9E0?9?9?9*9*9?9*9*9?9*9*9?9?9*9*_*9*9*9*9*9	5.8	4.4	90	99800	9999	9999	297	7	0	7	999900	999900	999900	99990	100	1	7	7	999	999	9	999999999	0	0	0	88	999	999	99
2005	1	3	11	0	?9?9?9?9E0?9?9?9*9*9?9*9*9?9*9*9?9?9*9*_*9*9*9*9*9	6.1	4.4	89	99800	9999	9999	295	14	0	14	999900	999900	999900	99990	26	1	6	6	999	999	9	999999999	0	0	0	88	999	999	99
2005	1	3	12	0	?9?9?9?9E0?9?9?9*9*9?9*9*9?9*9*9?9?9*9*_*9*9*9*9*9	6.4	4.4	87	99800	9999	9999	277	20	0	20	999900	999900	999900	99990	59	1	0	0	999	999	9	999999999	0	0	0	88	999	999	99
2005	1	3	13	0	?9?9?9?9E0?9?9?9*9*9?9*9*9?9*9*9?9?9*9*_*9*9*9*9*9	6.6	4.4	86	99800	9999	9999	297	24	0	24	999900	999900	999900	99990	86	1	6	6	999	999	9	999999999	0	0	0	88	999	999	99
2005	1	3	14	0	?9?9?9?9E0?9?9?9*9*9?9*9*9?9*9*9?9?9*9*_*9*9*9*9*9	6.8	4.5	85	99800	9999	9999	297	25	0	25	999900	999900	999900	99990	340	1	6	6	999	999	9	999999999	0	0	0	88	999	999	99
2005	1	3	15	0	?9?9?9?9E0?9?9?9*9*9?9*9*9?9?9?9?9?9*9*_*9*9*9*9*9	6.9	4.6	85	99800	9999	9999	279	23	0	23	999900	999900	999900	99990	292	2	0	0	999	999	9	999999999	0	0	0	88	999	999	99
2005	1	3	16	0	?9?9?9?9E0?9?9?9*9*9?9*9*9?9*9*9?9?9*9*_*9*9*9*9*9	7	4.7	85	99800	9999	9999	314	19	0	19	999900	999900	999900	99990	316	2	9	9	999	999	9	999999999	0	0	0	88	999	999	99
2005	1	3	17	0	?9?9?9?9E0?9?9?9*9*9?9*9*9?9*9*9?9?9*9*_*9*9*9*9*9	7.1	4.9	86	99800	9999	9999	314	12	0	12	999900	999900	999900	99990	167	2	9	9	999	999	9	999999999	0	0	0	88	999	999	99
2005	1	3	18	0	?9?9?9?9E0?9?9?9*9*9?9*9*9?9*9*9?9?9*9*_*9*9*9*9*9	7.1	5.2	87	99800	9999	9999	290	6	0	6	999900	999900	999900	99990	81	2	2	2	999	999	9	999999999	0	0	0	88	999	999	99
2005	1	3	19	0	?9?9?9?9E0?9?9?9*9*9?9*9*9?9*9*9?9?9*9*_*9*9*9*9*9	7.2	5.4	88	99800	9999	9999	297	0	0	0	999900	999900	999900	99990	113	2	5	5	999	999	9	999999999	0	0	0	88	999	999	99
2005	1	3	20	0	?9?9?9?9E0?9?9?9*9*9?9*9*9?9*9*9?9?9*9*_*9*9*9*9*9	7.1	5.6	90	99800	9999	9999	286	0	0	0	999900	999900	999900	99990	149	2	1	1	999	999	9	999999999	0	0	0	88	999	999	99
2005	1	3	21	0	?9?9?9?9E0?9?9?9*9*9?9*9*9?9?9?9?9?9*9*_*9*9*9*9*9	7.1	5.7	91	99800	9999	9999	304	0	0	0	999900	999900	999900	99990	337	2	7	7	999	999	9	999999999	0	0	0	88	999	999	99
2005	1	3	22	0	?9?9?9?9E0?9?9?9*9*9?9*9*9?9*9*9?9?9*9*_*9*9*9*9*9	7	5.8	92	99800	9999	9999	297	0	0	0	999900	999900	999900	99990	347	2	5	5	999	999	9	999999999	0	0	0	88	999	999	99
2005	1	3	23	0	?9?9?9?9E0?9?9?9*9*9?9*9*9?9*9*9?9?9*9*_*9*9*9*9*9	6.9	5.8	93	99800	9999	9999	292	0	0	0	999900	999900	999900	99990	208	2	3	3	999	999	9	999999999	0	0	0	88	999	999	99
2005	1	3	24	0	?9?9?9?9E0?9?9?9*9*9?9*9*9?9*9*9?9?9*9*_*9*9*9*9*9	6.8	5.8	93	99800	9999	9999	292	0	0	0	999900	999900	999900	99990	28	2	3	3	999	999	9	999999999	0	0	0	88	999	999	99
2005	1	4	1	0	?9?9?9?9E0?9?9?9*9*9?9*9*9?9*9*9?9?9*9*_*9*9*9*9*9	6.7	5.8	94	99780	9999	9999	307	0	0	0	999900	999900	999900	99990	85	2	8	8	999	999	9	999999999	0	0	0	88	999	999	99
2005	1	4	2	0	?9?9?9?9E0?9?9?9*9*9?9*9*9?9*9*9?9?9*9*_*9*9*9*9*9	6.6	5.8	94	99780	9999	9999	291	0	0	0	999900	999900	999900	99990	141	2	3	3	999	999	9	999999999	0	0	0	88	999	999	99
2005	1	4	3	0	?9?9?9?9E0?9?9?9*9*9?9*9*9?9?9?9?9?9*9*_*9*9*9*9*9	6.5	5.8	95	99780	9999	9999	295	0	0	0	999900	999900	999900	99990	337	1	5	5	999	999	9	999999999	0	0	0	88	999	999	99
2005	1	4	4	0	?9?9?9?9E0?9?9?9*9*9?9*9*9?9*9*9?9?9*9*_*9*9*9*9*9	6.4	5.8	96	99780	9999	9999	295	0	0	0	999900	999900	999900	99990	139	1	5	5	999	999	9	999999999	0	0	0	88	999	999	99
2005	1	4	5	0	?9?9?9?9E0?9?9?9*9*9?9*9*9?9*9*9?9?9*9*_*9*9*9*9*9	6.4	5.9	97	99780	9999	9999	305	0	0	0	999900	999900	999900	99990	7	1	8	8	999	999	9	999999999	0	0	0	88	999	999	99
2005	1	4	6	0	?9?9?9?9E0?9?9?9*9*9?9*9*9?9*9*9?9?9*9*_*9*9*9*9*9	6.3	6	98	99780	9999	9999	283	0	0	0	999900	999900	999900	99990	14	1	1	1	999	999	9	999999999	0	0	0	88	999	999	99
2005	1	4	7	0	?9?9?9?9E0?9?9?9*9*9?9*9*9?9*9*9?9?9*9*_*9*9*9*9*9	6.3	6	98	99780	9999	9999	278	0	0	0	999900	999900	999900	99990	340	1	0	0	999	999	9	999999999	0	0	0	88	999	999	99
2005	1	4	8	0	?9?9?9?9E0?9?9?9*9*9?9*9*9?9*9*9?9?9*9*_*9*9*9*9*9	6.3	5.9	97	99780	9999	9999	297	0	0	0	999900	999900	999900	99990	143	1	6	6	999	999	9	999999999	0	0	0	88	999	999	99
2005	1	4	9	0	?9?9?9?9E0?9?9?9*9*9?9*9*9?9?9?9?9?9*9*_*9*9*9*9*9	6.4	5.8	96	99780	9999	9999	297	4	0	4	999900	999900	999900	99990	360	1	6	6	999	999	9	999999999	0	0	0	88	999	999	99
2005	1	4	10	0	?9?9?9?9E0?9?9?9*9*9?9*9*9?9*9*9?9?9*9*_*9*9*9*9*9	6.6	5.6	94	99780	9999	9999	301	32	0	32	999900	999900	999900	99990	32	1	7	7	999	999	9	999999999	0	0	0	88	999	999	99
2005	1	4	11	0	?9?9?9?9E0?9?9?9*9*9?9*9*9?9*9*9?9?9*9*_*9*9*9*9*9	6.7	5.3	91	99780	9999	9999	291	62	0	62	999900	999900	999900	99990	336	1	3	3	999	999	9	999999999	0	0	0	88	999	999	99
2005	1	4	12	0	?9?9?9?9E0?9?9?9*9*9?9*9*9?9*9*9?9?9*9*_*9*9*9*9*9	7	5.1	88	99780	9999	9999	280	88	0	88	999900	999900	999900	99990	152	1	0	0	999	999	9	999999999	0	0	0	88	999	999	99
2005	1	4	13	0	?9?9?9?9E0?9?9?9*9*9?9*9*9?9*9*9?9?9*9*_*9*9*9*9*9	7.3	4.9	85	99780	9999	9999	309	106	0	106	999900	999900	999900	99990	294	1	8	8	999	999	9	999999999	0	0	0	88	999	999	99
2005	1	4	14	0	?9?9?9?9E0?9?9?9*9*9?9*9*9?9*9*9?9?9*9*_*9*9*9*9*9	7.9	5	82	99780	9999	9999	295	111	0	111	999900	999900	999900	99990	346	1	3	3	999	999	9	999999999	0	0	0	88	999	999	99
2005	1	4	15	0	?9?9?9?9E0?9?9?9*9*9?9*9*9?9?9?9?9?9*9*_*9*9*9*9*9	8.6	5.5	81	99780	9999	9999	299	103	0	103	999900	999900	999900	99990	360	2	3	3	999	999	9	999999999	0	0	0	88	999	999	99
2005	1	4	16	0	?9?9?9?9E0?9?9?9*9*9?9*9*9?9*9*9?9?9*9*_*9*9*9*9*9	9.2	6.1	81	99780	9999	9999	290	84	0	84	999900	999900	999900	99990	30	2	0	0	999	999	9	999999999	0	0	0	88	999	999	99
2005	1	4	17	0	?9?9?9?9E0?9?9?9*9*9?9*9*9?9*9*9?9?9*9*_*9*9*9*9*9	9.1	6.2	82	99780	9999	9999	325	56	0	56	999900	999900	999900	99990	173	2	9	9	999	999	9	999999999	0	0	0	88	999	999	99
2005	1	4	18	0	?9?9?9?9E0?9?9?9*9*9?9*9*9?9*9*9?9?9*9*_*9*9*9*9*9	8.8	6.3	84	99780	9999	9999	323	26	0	26	999900	999900	999900	99990	69	2	9	9	999	999	9	999999999	0	0	0	88	999	999	99
2005	1	4	19	0	?9?9?9?9E0?9?9?9*9*9?9*9*9?9*9*9?9?9*9*_*9*9*9*9*9	8.4	6.2	87	99780	9999	9999	301	0	0	0	999900	999900	999900	99990	19	2	4	4	999	999	9	999999999	0	0	0	88	999	999	99
2005	1	4	20	0	?9?9?9?9E0?9?9?9*9*9?9*9*9?9*9*9?9?9*9*_*9*9*9*9*9	7.9	6.2	89	99780	9999	9999	302	0	0	0	999900	999900	999900	99990	29	2	5	5	999	999	9	999999999	0	0	0	88	999	999	99
2005	1	4	21	0	?9?9?9?9E0?9?9?9*9*9?9*9*9?9?9?9?9?9*9*_*9*9*9*9*9	7.6	6.1	90	99780	9999	9999	283	0	0	0	999900	999900	999900	99990	247	2	0	0	999	999	9	999999999	0	0	0	88	999	999	99
2005	1	4	22	0	?9?9?9?9E0?9?9?9*9*9?9*9*9?9*9*9?9?9*9*_*9*9*9*9*9	7.4	6	91	99780	9999	9999	282	0	0	0	999900	999900	999900	99990	355	2	0	0	999	999	9	999999999	0	0	0	88	999	999	99
2005	1	4	23	0	?9?9?9?9E0?9?9?9*9*9?9*9*9?9*9*9?9?9*9*_*9*9*9*9*9	7.3	5.9	91	99780	9999	9999	310	0	0	0	999900	999900	999900	99990	175	2	8	8	999	999	9	999999999	0	0	0	88	999	999	99
2005	1	4	24	0	?9?9?9?9E0?9?9?9*9*9?9*9*9?9*9*9?9?9*9*_*9*9*9*9*9	7.3	5.8	90	99780	9999	9999	291	0	0	0	999900	999900	999900	99990	134	2	2	2	999	999	9	999999999	0	0	0	88	999	999	99
2005	1	5	1	0	?9?9?9?9E0?9?9?9*9*9?9*9*9?9*9*9?9?9*9*_*9*9*9*9*9	7.3	5.6	89	99420	9999	9999	287	0	0	0	999900	999900	999900	99990	176	2	1	1	999	999	9	999999999	0	0	0	88	999	999	99
2005	1	5	2	0	?9?9?9?9E0?9?9?9*9*9?9*9*9?9*9*9?9?9*9*_*9*9*9*9*9	7.3	5.4	88	99420	9999	9999	309	0	0	0	999900	999900	999900	99990	356	2	8	8	999	999	9	999999999	0	0	0	88	999	999	99
2005	1	5	3	0	?9?9?9?9E0?9?9?9*9*9?9*9*9?9?9?9?9?9*9*_*9*9*9*9*9	7.2	5.2	87	99420	9999	9999	297	0	0	0	999900	999900	999900	99990	337	3	5	5	999	999	9	999999999	0	0	0	88	999	999	99
2005	1	5	4	0	?9?9?9?9E0?9?9?9*9*9?9*9*9?9*9*9?9?9*9*_*9*9*9*9*9	7	4.9	86	99420	9999	9999	302	0	0	0	999900	999900	999900	99990	39	3	7	7	999	999	9	999999999	0	0	0	88	999	999	99
2005	1	5	5	0	?9?9?9?9E0?9?9?9*9*9?9*9*9?9*9*9?9?9*9*_*9*9*9*9*9	6.8	4.6	86	99420	9999	9999	306	0	0	0	999900	999900	999900	99990	132	3	8	8	999	999	9	999999999	0	0	0	88	999	999	99
2005	1	5	6	0	?9?9?9?9E0?9?9?9*9*9?9*9*9?9*9*9?9?9*9*_*9*9*9*9*9	6.6	4.3	86	99420	9999	9999	292	0	0	0	999900	999900	999900	99990	130	3	4	4	999	999	9	999999999	0	0	0	88	999	999	99
2005	1	5	7	0	?9?9?9?9E0?9?9?9*9*9?9*9*9?9*9*9?9?9*9*_*9*9*9*9*9	6.4	4.1	85	99420	9999	9999	291	0	0	0	999900	999900	999900	99990	180	3	4	4	999	999	9	999999999	0	0	0	88	999	999	99
2005	1	5	8	0	?9?9?9?9E0?9?9?9*9*9?9*9*9?9*9*9?9?9*9*_*9*9*9*9*9	6.3	4	85	99420	9999	9999	303	0	0	0	999900	999900	999900	99990	79	3	8	8	999	999	9	999999999	0	0	0	88	999	999	99
2005	1	5	9	0	?9?9?9?9E0?9?9?9*9*9?9*9*9?9?9?9?9?9*9*_*9*9*9*9*9	6.4	4.1	85	99420	9999	9999	304	4	0	4	999900	999900	999900	99990	45	2	8	8	999	999	9	999999999	0	0	0	88	999	999	99
2005	1	5	10	0	?9?9?9?9E0?9?9?9*9*9?9*9*9?9*9*9?9?9*9*_*9*9*9*9*9	6.6	4.2	85	99420	9999	9999	311	31	0	31	999900	999900	999900	99990	183	2	9	9	999	999	9	999999999	0	0	0	88	999	999	99
2005	1	5	11	0	?9?9?9?9E0?9?9?9*9*9?9*9*9?9*9*9?9?9*9*_*9*9*9*9*9	6.8	4.3	84	99420	9999	9999	301	60	0	60	999900	999900	999900	99990	177	2	7	7	999	999	9	999999999	0	0	0	88	999	999	99
2005	1	5	12	0	?9?9?9?9E0?9?9?9*9*9?9*9*9?9*9*9?9?9*9*_*9*9*9*9*9	7	4.4	83	99420	9999	9999	288	85	0	85	999900	999900	999900	99990	207	2	2	2	999	999	9	999999999	0	0	0	88	999	999	99
2005	1	5	13	0	?9?9?9?9E0?9?9?9*9*9?9*9*9?9*9*9?9?9*9*_*9*9*9*9*9	7.3	4.6	83	99420	9999	9999	280	102	0	102	999900	999900	999900	99990	0	2	0	0	999	999	9	999999999	0	0	0	88	999	999	99
2005	1	5	14	0	?9?9?9?9E0?9?9?9*9*9?9*9*9?9*9*9?9?9*9*_*9*9*9*9*9	7.6	4.7	82	99420	9999	9999	310	108	0	108	999900	999900	999900	99990	54	2	8	8	999	999	9	999999999	0	0	0	88	999	999	99
2005	1	5	15	0	?9?9?9?9E0?9?9?9*9*9?9*9*9?9?9?9?9?9*9*_*9*9*9*9*9	7.9	4.8	81	99420	9999	9999	311	100	0	100	999900	999900	999900	99990	112	1	8	8	999	999	9	999999999	0	0	0	88	999	999	99
2005	1	5	16	0	?9?9?9?9E0?9?9?9*9*9?9*9*9?9*9*9?9?9*9*_*9*9*9*9*9	8.2	5	80	99420	9999	9999	285	81	0	81	999900	999900	999900	99990	148	1	0	0	999	999	9	999999999	0	0	0	88	999	999	99
2005	1	5	17	0	?9?9?9?9E0?9?9?9*9*9?9*9*9?9*9*9?9?9*9*_*9*9*9*9*9	8.5	5.1	79	99420	9999	9999	321	54	0	54	999900	999900	999900	99990	320	1	9	9	999	999	9	999999999	0	0	0	88	999	999	99
2005	1	5	18	0	?9?9?9?9E0?9?9?9*9*9?9*9*9?9*9*9?9?9*9*_*9*9*9*9*9	8.7	5.2	78	99420	9999	9999	315	25	0	25	999900	999900	999900	99990	265	1	8	8	999	999	9	999999999	0	0	0	88	999	999	99
2005	1	5	19	0	?9?9?9?9E0?9?9?9*9*9?9*9*9?9*9*9?9?9*9*_*9*9*9*9*9	8.8	5.2	78	99420	9999	9999	293	0	0	0	999900	999900	999900	99990	121	1	1	1	999	999	9	999999999	0	0	0	88	999	999	99
2005	1	5	20	0	?9?9?9?9E0?9?9?9*9*9?9*9*9?9*9*9?9?9*9*_*9*9*9*9*9	8.6	5	78	99420	9999	9999	314	0	0	0	999900	999900	999900	99990	69	1	8	8	999	999	9	999999999	0	0	0	88	999	999	99
2005	1	5	21	0	?9?9?9?9E0?9?9?9*9*9?9*9*9?9?9?9?9?9*9*_*9*9*9*9*9	8.2	4.8	79	99420	9999	9999	312	0	0	0	999900	999900	999900	99990	292	3	8	8	999	999	9	999999999	0	0	0	88	999	999	99
2005	1	5	22	0	?9?9?9?9E0?9?9?9*9*9?9*9*9?9*9*9?9?9*9*_*9*9*9*9*9	7.8	4.6	80	99420	9999	9999	310	0	0	0	999900	999900	999900	99990	236	3	8	8	999	999	9	999999999	0	0	0	88	999	999	99
2005	1	5	23	0	?9?9?9?9E0?9?9?9*9*9?9*9*9?9*9*9?9?9*9*_*9*9*9*9*9	7.4	4.7	82	99420	9999	9999	296	0	0	0	999900	999900	999900	99990	199	3	4	4	999	999	9	999999999	0	0	0	88	999	999	99
2005	1	5	24	0	?9?9?9?9E0?9?9?9*9*9?9*9*9?9*9*9?9?9*9*_*9*9*9*9*9	7.2	4.8	85	99420	9999	9999	292	0	0	0	999900	999900	999900	99990	109	3	3	3	999	999	9	999999999	0	0	0	88	999	999	99
2005	1	6	1	0	?9?9?9?9E0?9?9?9*9*9?9*9*9?9*9*9?9?9*9*_*9*9*9*9*9	6.9	5	87	99720	9999	9999	289	0	0	0	999900	999900	999900	99990	92	3	2	2	999	999	9	999999999	0	0	0	88	999	999	99
2005	1	6	2	0	?9?9?9?9E0?9?9?9*9*9?9*9*9?9*9*9?9?9*9*_*9*9*9*9*9	6.7	5.2	90	99720	9999	9999	313	0	0	0	999900	999900	999900	99990	301	3	9	9	999	999	9	999999999	0	0	0	88	999	999	99
2005	1	6	3	0	?9?9?9?9E0?9?9?9*9*9?9*9*9?9?9?9?9?9*9*_*9*9*9*9*9	6.6	5.4	92	99720	9999	9999	313	0	0	0	999900	999900	999900	99990	292	1	9	9	999	999	9	999999999	0	0	0	88	999	999	99
2005	1	6	4	0	?9?9?9?9E0?9?9?9*9*9?9*9*9?9*9*9?9?9*9*_*9*9*9*9*9	6.5	5.6	94	99720	9999	9999	298	0	0	0	999900	999900	999900	99990	238	1	6	6	999	999	9	999999999	0	0	0	88	999	999	99
2005	1	6	5	0	?9?9?9?9E0?9?9?9*9*9?9*9*9?9*9*9?9?9*9*_*9*9*9*9*9	6.5	5.8	95	99720	9999	9999	288	0	0	0	999900	999900	999900	99990	302	1	2	2	999	999	9	999999999	0	0	0	88	999	999	99
2005	1	6	6	0	?9?9?9?9E0?9?9?9*9*9?9*9*9?9*9*9?9?9*9*_*9*9*9*9*9	6.5	5.8	96	99720	9999	9999	298	0	0	0	999900	999900	999900	99990	330	1	6	6	999	999	9	999999999	0	0	0	88	999	999	99
2005	1	6	7	0	?9?9?9?9E0?9?9?9*9*9?9*9*9?9*9*9?9?9*9*_*9*9*9*9*9	6.5	5.8	95	99720	9999	9999	288	0	0	0	999900	999900	999900	99990	83	1	2	2	999	999	9	999999999	0	0	0	88	999	999	99
2005	1	6	8	0	?9?9?9?9E0?9?9?9*9*9?9*9*9?9*9*9?9?9*9*_*9*9*9*9*9	6.5	5.6	94	99720	9999	9999	293	0	0	0	999900	999900	999900	99990	271	1	4	4	999	999	9	999999999	0	0	0	88	999	999	99
2005	1	6	9	0	?9?9?9?9E0?9?9?9*9*9?9*9*9?9?9?9?9?9*9*_*9*9*9*9*9	7	5.7	91	99720	9999	9999	292	10	0	10	999900	999900	999900	99990	202	1	3	3	999	999	9	999999999	0	0	0	88	999	999	99
2005	1	6	10	0	?9?9?9?9E0?9?9?9*9*9?9*9*9?9*9*9?9?9*9*_*9*9*9*9*9	7.7	5.7	87	99720	9999	9999	293	222	253	127	999900	999900	999900	99990	46	1	2	2	999	999	9	999999999	0	0	0	88	999	999	99
2005	1	6	11	0	?9?9?9?9E0?9?9?9*9*9?9*9*9?9*9*9?9?9*9*_*9*9*9*9*9	8.4	5.6	82	99720	9999	9999	306	139	0	139	999900	999900	999900	99990	294	1	6	6	999	999	9	999999999	0	0	0	88	999	999	99
2005	1	6	12	0	?9?9?9?9E0?9?9?9*9*9?9*9*9?9*9*9?9?9*9*_*9*9*9*9*9	9.1	5.4	78	99720	9999	9999	301	198	0	198	999900	999900	999900	99990	324	1	3	3	999	999	9	999999999	0	0	0	88	999	999	99
2005	1	6	13	0	?9?9?9?9E0?9?9?9*9*9?9*9*9?9*9*9?9?9*9*_*9*9*9*9*9	10	5.4	73	99720	9999	9999	305	238	0	238	999900	999900	999900	99990	198	1	3	3	999	999	9	999999999	0	0	0	88	999	999	99
2005	1	6	14	0	?9?9?9?9E0?9?9?9*9*9?9*9*9?9*9*9?9?9*9*_*9*9*9*9*9	10.9	5.6	70	99720	9999	9999	312	775	569	441	999900	999900	999900	99990	202	1	4	4	999	999	9	999999999	0	0	0	88	999	999	99
2005	1	6	15	0	?9?9?9?9E0?9?9?9*9*9?9*9*9?9?9?9?9?9*9*_*9*9*9*9*9	12.1	6.3	68	99720	9999	9999	315	232	0	232	999900	999900	999900	99990	135	2	3	3	999	999	9	999999999	0	0	0	88	999	999	99
2005	1	6	16	0	?9?9?9?9E0?9?9?9*9*9?9*9*9?9*9*9?9?9*9*_*9*9*9*9*9	13	7.2	68	99720	9999	9999	320	188	0	188	999900	999900	999900	99990	23	2	3	3	999	999	9	999999999	0	0	0	88	999	999	99
2005	1	6	17	0	?9?9?9?9E0?9?9?9*9*9?9*9*9?9*9*9?9?9*9*_*9*9*9*9*9	12.8	7.4	70	99720	9999	9999	319	126	0	126	999900	999900	999900	99990	226	2	3	3	999	999	9	999999999	0	0	0	88	999	999	99
2005	1	6	18	0	?9?9?9?9E0?9?9?9*9*9?9*9*9?9*9*9?9?9*9*_*9*9*9*9*9	12.2	7.5	73	99720	9999	9999	334	183	9	104	999900	999900	999900	99990	200	2	8	8	999	999	9	999999999	0	0	0	88	999	999	99
2005	1	6	19	0	?9?9?9?9E0?9?9?9*9*9?9*9*9?9*9*9?9?9*9*_*9*9*9*9*9	11.5	7.5	77	99720	9999	9999	325	0	0	0	999900	999900	999900	99990	119	2	7	7	999	999	9	999999999	0	0	0	88	999	999	99
2005	1	6	20	0	?9?9?9?9E0?9?9?9*9*9?9*9*9?9*9*9?9?9*9*_*9*9*9*9*9	10.7	7.5	80	99720	9999	9999	310	0	0	0	999900	999900	999900	99990	203	2	3	3	999	999	9	999999999	0	0	0	88	999	999	99
2005	1	6	21	0	?9?9?9?9E0?9?9?9*9*9?9*9*9?9?9?9?9?9*9*_*9*9*9*9*9	9.9	7.3	84	99720	9999	9999	311	0	0	0	999900	999900	999900	99990	315	2	5	5	999	999	9	999999999	0	0	0	88	999	999	99
2005	1	6	22	0	?9?9?9?9E0?9?9?9*9*9?9*9*9?9*9*9?9?9*9*_*9*9*9*9*9	9.3	7.2	87	99720	9999	9999	311	0	0	0	999900	999900	999900	99990	186	2	6	6	999	999	9	999999999	0	0	0	88	999	999	99
2005	1	6	23	0	?9?9?9?9E0?9?9?9*9*9?9*9*9?9*9*9?9?9*9*_*9*9*9*9*9	8.7	7	89	99720	9999	9999	294	0	0	0	999900	999900	999900	99990	295	2	1	1	999	999	9	999999999	0	0	0	88	999	999	99
2005	1	6	24	0	?9?9?9?9E0?9?9?9*9*9?9*9*9?9*9*9?9?9*9*_*9*9*9*9*9	8.3	6.8	90	99720	9999	9999	304	0	0	0	999900	999900	999900	99990	141	2	5	5	999	999	9	999999999	0	0	0	88	999	999	99
2005	1	7	1	0	?9?9?9?9E0?9?9?9*9*9?9*9*9?9*9*9?9?9*9*_*9*9*9*9*9	7.8	6.6	92	99610	9999	9999	297	0	0	0	999900	999900	999900	99990	101	2	3	3	999	999	9	999999999	0	0	0	88	999	999	99
2005	1	7	2	0	?9?9?9?9E0?9?9?9*9*9?9*9*9?9*9*9?9?9*9*_*9*9*9*9*9	7.3	6.3	93	99610	9999	9999	310	0	0	0	999900	999900	999900	99990	85	2	8	8	999	999	9	999999999	0	0	0	88	999	999	99
2005	1	7	3	0	?9?9?9?9E0?9?9?9*9*9?9*9*9?9?9?9?9?9*9*_*9*9*9*9*9	6.6	5.9	95	99610	9999	9999	296	0	0	0	999900	999900	999900	99990	315	2	5	5	999	999	9	999999999	0	0	0	88	999	999	99
2005	1	7	4	0	?9?9?9?9E0?9?9?9*9*9?9*9*9?9*9*9?9?9*9*_*9*9*9*9*9	5.8	5.3	97	99610	9999	9999	309	0	0	0	999900	999900	999900	99990	340	2	9	9	999	999	9	999999999	0	0	0	88	999	999	99
2005	1	7	5	0	?9?9?9?9E0?9?9?9*9*9?9*9*9?9*9*9?9?9*9*_*9*9*9*9*9	4.9	4.8	99	99610	9999	9999	285	0	0	0	999900	999900	999900	99990	52	2	4	4	999	999	9	999999999	0	0	0	88	999	999	99
2005	1	7	6	0	?9?9?9?9E0?9?9?9*9*9?9*9*9?9*9*9?9?9*9*_*9*9*9*9*9	4.2	4.2	100	99610	9999	9999	273	0	0	0	999900	999900	999900	99990	6	2	1	1	999	999	9	999999999	0	0	0	88	999	999	99
2005	1	7	7	0	?9?9?9?9E0?9?9?9*9*9?9*9*9?9*9*9?9?9*9*_*9*9*9*9*9	3.6	3.7	101	99610	9999	9999	284	0	0	0	999900	999900	999900	99990	188	2	6	6	999	999	9	999999999	0	0	0	88	999	999	99
2005	1	7	8	0	?9?9?9?9E0?9?9?9*9*9?9*9*9?9*9*9?9?9*9*_*9*9*9*9*9	3.4	3.5	101	99610	9999	9999	280	0	0	0	999900	999900	999900	99990	274	2	5	5	999	999	9	999999999	0	0	0	88	999	999	99
2005	1	7	9	0	?9?9?9?9E0?9?9?9*9*9?9*9*9?9?9?9?9?9*9*_*9*9*9*9*9	3.5	3.4	99	99610	9999	9999	297	11	0	11	999900	999900	999900	99990	315	1	9	9	999	999	9	999999999	0	0	0	88	999	999	99
2005	1	7	10	0	?9?9?9?9E0?9?9?9*9*9?9*9*9?9*9*9?9?9*9*_*9*9*9*9*9	3.9	3.2	95	99610	9999	9999	279	151	192	78	999900	999900	999900	99990	191	1	4	4	999	999	9	999999999	0	0	0	88	999	999	99
2005	1	7	11	0	?9?9?9?9E0?9?9?9*9*9?9*9*9?9*9*9?9?9*9*_*9*9*9*9*9	4.6	3.1	90	99610	9999	9999	274	290	276	150	999900	999900	999900	99990	97	1	1	1	999	999	9	999999999	0	0	0	88	999	999	99
2005	1	7	12	0	?9?9?9?9E0?9?9?9*9*9?9*9*9?9*9*9?9?9*9*_*9*9*9*9*9	5.7	3.1	83	99610	9999	9999	287	202	0	202	999900	999900	999900	99990	44	1	4	4	999	999	9	999999999	0	0	0	88	999	999	99
2005	1	7	13	0	?9?9?9?9E0?9?9?9*9*9?9*9*9?9*9*9?9?9*9*_*9*9*9*9*9	7.3	3.5	77	99610	9999	9999	289	497	391	257	999900	999900	999900	99990	342	1	2	2	999	999	9	999999999	0	0	0	88	999	999	99
2005	1	7	14	0	?9?9?9?9E0?9?9?9*9*9?9*9*9?9*9*9?9?9*9*_*9*9*9*9*9	9.2	4.4	72	99610	9999	9999	312	523	430	271	999900	999900	999900	99990	111	1	7	7	999	999	9	999999999	0	0	0	88	999	999	99
2005	1	7	15	0	?9?9?9?9E0?9?9?9*9*9?9*9*9?9?9?9?9?9*9*_*9*9*9*9*9	11.7	6	68	99610	9999	9999	321	237	0	237	999900	999900	999900	99990	112	2	6	6	999	999	9	999999999	0	0	0	88	999	999	99
2005	1	7	16	0	?9?9?9?9E0?9?9?9*9*9?9*9*9?9*9*9?9?9*9*_*9*9*9*9*9	13.6	7.3	66	99610	9999	9999	347	393	499	203	999900	999900	999900	99990	304	2	9	9	999	999	9	999999999	0	0	0	88	999	999	99
2005	1	7	17	0	?9?9?9?9E0?9?9?9*9*9?9*9*9?9*9*9?9?9*9*_*9*9*9*9*9	13.4	7.1	65	99610	9999	9999	308	129	0	129	999900	999900	999900	99990	84	2	0	0	999	999	9	999999999	0	0	0	88	999	999	99
2005	1	7	18	0	?9?9?9?9E0?9?9?9*9*9?9*9*9?9*9*9?9?9*9*_*9*9*9*9*9	13	6.9	66	99610	9999	9999	322	124	185	64	999900	999900	999900	99990	248	2	4	4	999	999	9	999999999	0	0	0	88	999	999	99
2005	1	7	19	0	?9?9?9?9E0?9?9?9*9*9?9*9*9?9*9*9?9?9*9*_*9*9*9*9*9	12.3	6.7	68	99610	9999	9999	340	0	0	0	999900	999900	999900	99990	128	2	9	9	999	999	9	999999999	0	0	0	88	999	999	99
2005	1	7	20	0	?9?9?9?9E0?9?9?9*9*9?9*9*9?9*9*9?9?9*9*_*9*9*9*9*9	11.6	6.5	71	99610	9999	9999	300	0	0	0	999900	999900	999900	99990	277	2	0	0	999	999	9	999999999	0	0	0	88	999	999	99
2005	1	7	21	0	?9?9?9?9E0?9?9?9*9*9?9*9*9?9?9?9?9?9*9*_*9*9*9*9*9	10.8	6.3	74	99610	9999	9999	297	0	0	0	999900	999900	999900	99990	67	1	0	0	999	999	9	999999999	0	0	0	88	999	999	99
2005	1	7	22	0	?9?9?9?9E0?9?9?9*9*9?9*9*9?9*9*9?9?9*9*_*9*9*9*9*9	10.1	6.2	77	99610	9999	9999	311	0	0	0	999900	999900	999900	99990	270	1	5	5	999	999	9	999999999	0	0	0	88	999	999	99
2005	1	7	23	0	?9?9?9?9E0?9?9?9*9*9?9*9*9?9*9*9?9?9*9*_*9*9*9*9*9	9.5	6.1	79	99610	9999	9999	311	0	0	0	999900	999900	999900	99990	199	1	6	6	999	999	9	999999999	0	0	0	88	999	999	99
2005	1	7	24	0	?9?9?9?9E0?9?9?9*9*9?9*9*9?9*9*9?9?9*9*_*9*9*9*9*9	8.9	6	81	99610	9999	9999	294	0	0	0	999900	999900	999900	99990	141	1	1	1	999	999	9	999999999	0	0	0	88	999	999	99
2005	1	8	1	0	?9?9?9?9E0?9?9?9*9*9?9*9*9?9*9*9?9?9*9*_*9*9*9*9*9	8.4	5.9	84	99590	9999	9999	292	0	0	0	999900	999900	999900	99990	355	1	1	1	999	999	9	999999999	0	0	0	88	999	999	99
2005	1	8	2	0	?9?9?9?9E0?9?9?9*9*9?9*9*9?9*9*9?9?9*9*_*9*9*9*9*9	8	5.8	86	99590	9999	9999	301	0	0	0	999900	999900	999900	99990	260	1	5	5	999	999	9	999999999	0	0	0	88	999	999	99
2005	1	8	3	0	?9?9?9?9E0?9?9?9*9*9?9*9*9?9?9?9?9?9*9*_*9*9*9*9*9	7.6	5.8	88	99590	9999	9999	295	0	0	0	999900	999900	999900	99990	247	2	3	3	999	999	9	999999999	0	0	0	88	999	999	99
2005	1	8	4	0	?9?9?9?9E0?9?9?9*9*9?9*9*9?9*9*9?9?9*9*_*9*9*9*9*9	7.2	5.7	90	99590	9999	9999	309	0	0	0	999900	999900	999900	99990	70	2	8	8	999	999	9	999999999	0	0	0	88	999	999	99
2005	1	8	5	0	?9?9?9?9E0?9?9?9*9*9?9*9*9?9*9*9?9?9*9*_*9*9*9*9*9	6.9	5.6	92	99590	9999	9999	294	0	0	0	999900	999900	999900	99990	265	2	4	4	999	999	9	999999999	0	0	0	88	999	999	99
2005	1	8	6	0	?9?9?9?9E0?9?9?9*9*9?9*9*9?9*9*9?9?9*9*_*9*9*9*9*9	6.6	5.5	93	99590	9999	9999	301	0	0	0	999900	999900	999900	99990	230	2	7	7	999	999	9	999999999	0	0	0	88	999	999	99
2005	1	8	7	0	?9?9?9?9E0?9?9?9*9*9?9*9*9?9*9*9?9?9*9*_*9*9*9*9*9	6.5	5.4	93	99590	9999	9999	292	0	0	0	999900	999900	999900	99990	336	2	4	4	999	999	9	999999999	0	0	0	88	999	999	99
2005	1	8	8	0	?9?9?9?9E0?9?9?9*9*9?9*9*9?9*9*9?9?9*9*_*9*9*9*9*9	6.4	5.3	93	99590	9999	9999	305	0	0	0	999900	999900	999900	99990	1	2	8	8	999	999	9	999999999	0	0	0	88	999	999	99
2005	1	8	9	0	?9?9?9?9E0?9?9?9*9*9?9*9*9?9?9?9?9?9*9*_*9*9*9*9*9	6.7	5.4	91	99590	9999	9999	288	6	0	6	999900	999900	999900	99990	0	0	2	2	999	999	9	999999999	0	0	0	88	999	999	99
2005	1	8	10	0	?9?9?9?9E0?9?9?9*9*9?9*9*9?9*9*9?9?9*9*_*9*9*9*9*9	7.2	5.5	88	99590	9999	9999	281	43	0	43	999900	999900	999900	99990	207	0	0	0	999	999	9	999999999	0	0	0	88	999	999	99
2005	1	8	11	0	?9?9?9?9E0?9?9?9*9*9?9*9*9?9*9*9?9?9*9*_*9*9*9*9*9	7.9	5.5	85	99590	9999	9999	289	160	86	116	999900	999900	999900	99990	330	0	1	1	999	999	9	999999999	0	0	0	88	999	999	99
2005	1	8	12	0	?9?9?9?9E0?9?9?9*9*9?9*9*9?9*9*9?9?9*9*_*9*9*9*9*9	8.6	5.5	81	99590	9999	9999	299	119	0	119	999900	999900	999900	99990	139	0	3	3	999	999	9	999999999	0	0	0	88	999	999	99
2005	1	8	13	0	?9?9?9?9E0?9?9?9*9*9?9*9*9?9*9*9?9?9*9*_*9*9*9*9*9	9.3	5.5	77	99590	9999	9999	309	273	121	199	999900	999900	999900	99990	280	0	6	6	999	999	9	999999999	0	0	0	88	999	999	99
2005	1	8	14	0	?9?9?9?9E0?9?9?9*9*9?9*9*9?9*9*9?9?9*9*_*9*9*9*9*9	10	5.6	74	99590	9999	9999	313	287	133	209	999900	999900	999900	99990	325	0	6	6	999	999	9	999999999	0	0	0	88	999	999	99
2005	1	8	15	0	?9?9?9?9E0?9?9?9*9*9?9*9*9?9?9?9?9?9*9*_*9*9*9*9*9	10.6	5.7	72	99590	9999	9999	310	267	143	194	999900	999900	999900	99990	67	1	4	4	999	999	9	999999999	0	0	0	88	999	999	99
2005	1	8	16	0	?9?9?9?9E0?9?9?9*9*9?9*9*9?9*9*9?9?9*9*_*9*9*9*9*9	11.1	6	71	99590	9999	9999	322	216	154	157	999900	999900	999900	99990	121	1	7	7	999	999	9	999999999	0	0	0	88	999	999	99
2005	1	8	17	0	?9?9?9?9E0?9?9?9*9*9?9*9*9?9*9*9?9?9*9*_*9*9*9*9*9	11.3	6.3	71	99590	9999	9999	299	145	184	105	999900	999900	999900	99990	17	1	0	0	999	999	9	999999999	0	0	0	88	999	999	99
2005	1	8	18	0	?9?9?9?9E0?9?9?9*9*9?9*9*9?9*9*9?9?9*9*_*9*9*9*9*9	11.1	6.3	73	99590	9999	9999	311	36	0	36	999900	999900	999900	99990	158	1	3	3	999	999	9	999999999	0	0	0	88	999	999	99
2005	1	8	19	0	?9?9?9?9E0?9?9?9*9*9?9*9*9?9*9*9?9?9*9*_*9*9*9*9*9	10.5	6.2	75	99590	9999	9999	308	0	0	0	999900	999900	999900	99990	340	1	3	3	999	999	9	999999999	0	0	0	88	999	999	99
2005	1	8	20	0	?9?9?9?9E0?9?9?9*9*9?9*9*9?9*9*9?9?9*9*_*9*9*9*9*9	10	6.1	77	99590	9999	9999	306	0	0	0	999900	999900	999900	99990	113	1	3	3	999	999	9	999999999	0	0	0	88	999	999	99
2005	1	8	21	0	?9?9?9?9E0?9?9?9*9*9?9*9*9?9?9?9?9?9*9*_*9*9*9*9*9	9.6	6.3	80	99590	9999	9999	297	0	0	0	999900	999900	999900	99990	270	1	1	1	999	999	9	999999999	0	0	0	88	999	999	99
2005	1	8	22	0	?9?9?9?9E0?9?9?9*9*9?9*9*9?9*9*9?9?9*9*_*9*9*9*9*9	9.5	6.7	83	99590	9999	9999	312	0	0	0	999900	999900	999900	99990	184	1	6	6	999	999	9	999999999	0	0	0	88	999	999	99
2005	1	8	23	0	?9?9?9?9E0?9?9?9*9*9?9*9*9?9*9*9?9?9*9*_*9*9*9*9*9	9.1	6.8	85	99590	9999	9999	310	0	0	0	999900	999900	999900	99990	63	1	6	6	999	999	9	999999999	0	0	0	88	999	999	99
2005	1	8	24	0	?9?9?9?9E0?9?9?9*9*9?9*9*9?9*9*9?9?9*9*_*9*9*9*9*9	8.4	6.6	88	99590	9999	9999	300	0	0	0	999900	999900	999900	99990	21	1	3	3	999	999	9	999999999	0	0	0	88	999	999	99
2005	1	9	1	0	?9?9?9?9E0?9?9?9*9*9?9*9*9?9*9*9?9?9*9*_*9*9*9*9*9	7.7	6.3	90	99350	9999	9999	293	0	0	0	999900	999900	999900	99990	206	1	2	2	999	999	9	999999999	0	0	0	88	999	999	99
2005	1	9	2	0	?9?9?9?9E0?9?9?9*9*9?9*9*9?9*9*9?9?9*9*_*9*9*9*9*9	7.1	6	93	99350	9999	9999	304	0	0	0	999900	999900	999900	99990	203	1	7	7	999	999	9	999999999	0	0	0	88	999	999	99
2005	1	9	3	0	?9?9?9?9E0?9?9?9*9*9?9*9*9?9?9?9?9?9*9*_*9*9*9*9*9	6.9	6	94	99350	9999	9999	286	0	0	0	999900	999900	999900	99990	292	1	1	1	999	999	9	999999999	0	0	0	88	999	999	99
2005	1	9	4	0	?9?9?9?9E0?9?9?9*9*9?9*9*9?9*9*9?9?9*9*_*9*9*9*9*9	6.8	6.1	95	99350	9999	9999	303	0	0	0	999900	999900	999900	99990	257	1	7	7	999	999	9	999999999	0	0	0	88	999	999	99
2005	1	9	5	0	?9?9?9?9E0?9?9?9*9*9?9*9*9?9*9*9?9?9*9*_*9*9*9*9*9	6.7	6.1	96	99350	9999	9999	299	0	0	0	999900	999900	999900	99990	29	1	6	6	999	999	9	999999999	0	0	0	88	999	999	99
2005	1	9	6	0	?9?9?9?9E0?9?9?9*9*9?9*9*9?9*9*9?9?9*9*_*9*9*9*9*9	6.6	6	96	99350	9999	9999	298	0	0	0	999900	999900	999900	99990	25	1	6	6	999	999	9	999999999	0	0	0	88	999	999	99
2005	1	9	7	0	?9?9?9?9E0?9?9?9*9*9?9*9*9?9*9*9?9?9*9*_*9*9*9*9*9	6.5	5.8	96	99350	9999	9999	306	0	0	0	999900	999900	999900	99990	295	1	8	8	999	999	9	999999999	0	0	0	88	999	999	99
2005	1	9	8	0	?9?9?9?9E0?9?9?9*9*9?9*9*9?9*9*9?9?9*9*_*9*9*9*9*9	6.5	5.8	95	99350	9999	9999	288	0	0	0	999900	999900	999900	99990	271	1	2	2	999	999	9	999999999	0	0	0	88	999	999	99
2005	1	9	9	0	?9?9?9?9E0?9?9?9*9*9?9*9*9?9?9?9?9?9*9*_*9*9*9*9*9	6.7	5.8	94	99350	9999	9999	299	2	0	2	999900	999900	999900	99990	67	1	6	6	999	999	9	999999999	0	0	0	88	999	999	99
2005	1	9	10	0	?9?9?9?9E0?9?9?9*9*9?9*9*9?9*9*9?9?9*9*_*9*9*9*9*9	7	5.9	93	99350	9999	9999	303	16	0	16	999900	999900	999900	99990	99	1	7	7	999	999	9	999999999	0	0	0	88	999	999	99
2005	1	9	11	0	?9?9?9?9E0?9?9?9*9*9?9*9*9?9*9*9?9?9*9*_*9*9*9*9*9	7.4	6	91	99350	9999	9999	317	31	0	31	999900	999900	999900	99990	177	1	9	9	999	999	9	999999999	0	0	0	88	999	999	99
2005	1	9	12	0	?9?9?9?9E0?9?9?9*9*9?9*9*9?9*9*9?9?9*9*_*9*9*9*9*9	7.7	6.1	89	99350	9999	9999	301	44	0	44	999900	999900	999900	99990	122	1	5	5	999	999	9	999999999	0	0	0	88	999	999	99
2005	1	9	13	0	?9?9?9?9E0?9?9?9*9*9?9*9*9?9*9*9?9?9*9*_*9*9*9*9*9	8.1	6.2	88	99350	9999	9999	295	53	0	53	999900	999900	999900	99990	64	1	2	2	999	999	9	999999999	0	0	0	88	999	999	99
2005	1	9	14	0	?9?9?9?9E0?9?9?9*9*9?9*9*9?9*9*9?9?9*9*_*9*9*9*9*9	8.4	6.3	86	99350	9999	9999	299	56	0	56	999900	999900	999900	99990	249	1	3	3	999	999	9	999999999	0	0	0	88	999	999	99
2005	1	9	15	0	?9?9?9?9E0?9?9?9*9*9?9*9*9?9?9?9?9?9*9*_*9*9*9*9*9	8.7	6.3	85	99350	9999	9999	303	52	0	52	999900	999900	999900	99990	337	1	4	4	999	999	9	999999999	0	0	0	88	999	999	99
2005	1	9	16	0	?9?9?9?9E0?9?9?9*9*9?9*9*9?9*9*9?9?9*9*_*9*9*9*9*9	8.9	6.4	84	99350	9999	9999	301	42	0	42	999900	999900	999900	99990	97	1	3	3	999	999	9	999999999	0	0	0	88	999	999	99
2005	1	9	17	0	?9?9?9?9E0?9?9?9*9*9?9*9*9?9*9*9?9?9*9*_*9*9*9*9*9	8.9	6.4	84	99350	9999	9999	309	28	0	28	999900	999900	999900	99990	183	1	6	6	999	999	9	999999999	0	0	0	88	999	999	99
2005	1	9	18	0	?9?9?9?9E0?9?9?9*9*9?9*9*9?9*9*9?9?9*9*_*9*9*9*9*9	8.9	6.4	84	99350	9999	9999	312	13	0	13	999900	999900	999900	99990	68	1	7	7	999	999	9	999999999	0	0	0	88	999	999	99
2005	1	9	19	0	?9?9?9?9E0?9?9?9*9*9?9*9*9?9*9*9?9?9*9*_*9*9*9*9*9	8.9	6.4	85	99350	9999	9999	324	0	0	0	999900	999900	999900	99990	338	1	9	9	999	999	9	999999999	0	0	0	88	999	999	99
2005	1	9	20	0	?9?9?9?9E0?9?9?9*9*9?9*9*9?9*9*9?9?9*9*_*9*9*9*9*9	8.8	6.4	85	99350	9999	9999	294	0	0	0	999900	999900	999900	99990	262	1	1	1	999	999	9	999999999	0	0	0	88	999	999	99
2005	1	9	21	0	?9?9?9?9E0?9?9?9*9*9?9*9*9?9?9?9?9?9*9*_*9*9*9*9*9	8.7	6.3	85	99350	9999	9999	303	0	0	0	999900	999900	999900	99990	337	1	4	4	999	999	9	999999999	0	0	0	88	999	999	99
2005	1	9	22	0	?9?9?9?9E0?9?9?9*9*9?9*9*9?9*9*9?9?9*9*_*9*9*9*9*9	8.6	6.3	85	99350	9999	9999	305	0	0	0	999900	999900	999900	99990	97	1	5	5	999	999	9	999999999	0	0	0	88	999	999	99
2005	1	9	23	0	?9?9?9?9E0?9?9?9*9*9?9*9*9?9*9*9?9?9*9*_*9*9*9*9*9	8.6	6.2	85	99350	9999	9999	304	0	0	0	999900	999900	999900	99990	231	1	5	5	999	999	9	999999999	0	0	0	88	999	999	99
2005	1	9	24	0	?9?9?9?9E0?9?9?9*9*9?9*9*9?9*9*9?9?9*9*_*9*9*9*9*9	8.5	6.2	85	99350	9999	9999	302	0	0	0	999900	999900	999900	99990	248	1	4	4	999	999	9	999999999	0	0	0	88	999	999	99
2005	1	10	1	0	?9?9?9?9E0?9?9?9*9*9?9*9*9?9*9*9?9?9*9*_*9*9*9*9*9	8.5	6.1	85	99260	9999	9999	301	0	0	0	999900	999900	999900	99990	167	1	4	4	999	999	9	999999999	0	0	0	88	999	999	99
2005	1	10	2	0	?9?9?9?9E0?9?9?9*9*9?9*9*9?9*9*9?9?9*9*_*9*9*9*9*9	8.4	6.1	85	99260	9999	9999	296	0	0	0	999900	999900	999900	99990	3	1	2	2	999	999	9	999999999	0	0	0	88	999	999	99
2005	1	10	3	0	?9?9?9?9E0?9?9?9*9*9?9*9*9?9?9?9?9?9*9*_*9*9*9*9*9	8.3	6.1	86	99260	9999	9999	321	0	0	0	999900	999900	999900	99990	0	0	9	9	999	999	9	999999999	0	0	0	88	999	999	99
2005	1	10	4	0	?9?9?9?9E0?9?9?9*9*9?9*9*9?9*9*9?9?9*9*_*9*9*9*9*9	8.2	6.1	87	99260	9999	9999	303	0	0	0	999900	999900	999900	99990	117	0	5	5	999	999	9	999999999	0	0	0	88	999	999	99
2005	1	10	5	0	?9?9?9?9E0?9?9?9*9*9?9*9*9?9*9*9?9?9*9*_*9*9*9*9*9	8.1	6.2	88	99260	9999	9999	313	0	0	0	999900	999900	999900	99990	339	0	8	8	999	999	9	999999999	0	0	0	88	999	999	99
2005	1	10	6	0	?9?9?9?9E0?9?9?9*9*9?9*9*9?9*9*9?9?9*9*_*9*9*9*9*9	7.9	6.2	89	99260	9999	9999	299	0	0	0	999900	999900	999900	99990	278	0	4	4	999	999	9	999999999	0	0	0	88	999	999	99
2005	1	10	7	0	?9?9?9?9E0?9?9?9*9*9?9*9*9?9*9*9?9?9*9*_*9*9*9*9*9	7.8	6.2	89	99260	9999	9999	304	0	0	0	999900	999900	999900	99990	76	0	6	6	999	999	9	999999999	0	0	0	88	999	999	99
2005	1	10	8	0	?9?9?9?9E0?9?9?9*9*9?9*9*9?9*9*9?9?9*9*_*9*9*9*9*9	7.8	6.1	89	99260	9999	9999	293	0	0	0	999900	999900	999900	99990	233	0	2	2	999	999	9	999999999	0	0	0	88	999	999	99
2005	1	10	9	0	?9?9?9?9E0?9?9?9*9*9?9*9*9?9?9?9?9?9*9*_*9*9*9*9*9	7.8	6	88	99260	9999	9999	296	8	0	8	999900	999900	999900	99990	337	1	3	3	999	999	9	999999999	0	0	0	88	999	999	99
2005	1	10	10	0	?9?9?9?9E0?9?9?9*9*9?9*9*9?9*9*9?9?9*9*_*9*9*9*9*9	7.9	5.7	86	99260	9999	9999	296	113	85	80	999900	999900	999900	99990	301	1	3	3	999	999	9	999999999	0	0	0	88	999	999	99
2005	1	10	11	0	?9?9?9?9E0?9?9?9*9*9?9*9*9?9*9*9?9?9*9*_*9*9*9*9*9	8.1	5.4	83	99260	9999	9999	290	216	122	153	999900	999900	999900	99990	204	1	1	1	999	999	9	999999999	0	0	0	88	999	999	99
2005	1	10	12	0	?9?9?9?9E0?9?9?9*9*9?9*9*9?9*9*9?9?9*9*_*9*9*9*9*9	8.5	5.2	80	99260	9999	9999	314	307	149	218	999900	999900	999900	99990	237	1	8	8	999	999	9	999999999	0	0	0	88	999	999	99
2005	1	10	13	0	?9?9?9?9E0?9?9?9*9*9?9*9*9?9*9*9?9?9*9*_*9*9*9*9*9	9.2	5.3	77	99260	9999	9999	289	368	171	262	999900	999900	999900	99990	93	1	0	0	999	999	9	999999999	0	0	0	88	999	999	99
2005	1	10	14	0	?9?9?9?9E0?9?9?9*9*9?9*9*9?9*9*9?9?9*9*_*9*9*9*9*9	10.2	5.8	74	99260	9999	9999	299	169	0	169	999900	999900	999900	99990	305	1	1	1	999	999	9	999999999	0	0	0	88	999	999	99
2005	1	10	15	0	?9?9?9?9E0?9?9?9*9*9?9*9*9?9?9?9?9?9*9*_*9*9*9*9*9	11.5	6.8	73	99260	9999	9999	321	157	0	157	999900	999900	999900	99990	315	1	6	6	999	999	9	999999999	0	0	0	88	999	999	99
2005	1	10	16	0	?9?9?9?9E0?9?9?9*9*9?9*9*9?9*9*9?9?9*9*_*9*9*9*9*9	12.6	7.9	73	99260	9999	9999	343	127	0	127	999900	999900	999900	99990	278	1	9	9	999	999	9	999999999	0	0	0	88	999	999	99
2005	1	10	17	0	?9?9?9?9E0?9?9?9*9*9?9*9*9?9*9*9?9?9*9*_*9*9*9*9*9	12.3	7.8	74	99260	9999	9999	320	86	0	86	999900	999900	999900	99990	19	1	4	4	999	999	9	999999999	0	0	0	88	999	999	99
2005	1	10	18	0	?9?9?9?9E0?9?9?9*9*9?9*9*9?9*9*9?9?9*9*_*9*9*9*9*9	11.6	7.6	76	99260	9999	9999	326	93	199	66	999900	999900	999900	99990	206	1	7	7	999	999	9	999999999	0	0	0	88	999	999	99
2005	1	10	19	0	?9?9?9?9E0?9?9?9*9*9?9*9*9?9*9*9?9?9*9*_*9*9*9*9*9	10.7	7.3	79	99260	9999	9999	312	2	0	1	999900	999900	999900	99990	41	1	4	4	999	999	9	999999999	0	0	0	88	999	999	99
2005	1	10	20	0	?9?9?9?9E0?9?9?9*9*9?9*9*9?9*9*9?9?9*9*_*9*9*9*9*9	10	7.1	82	99260	9999	9999	314	0	0	0	999900	999900	999900	99990	192	1	6	6	999	999	9	999999999	0	0	0	88	999	999	99
2005	1	10	21	0	?9?9?9?9E0?9?9?9*9*9?9*9*9?9?9?9?9?9*9*_*9*9*9*9*9	9.6	7.2	85	99260	9999	9999	307	0	0	0	999900	999900	999900	99990	337	2	4	4	999	999	9	999999999	0	0	0	88	999	999	99
2005	1	10	22	0	?9?9?9?9E0?9?9?9*9*9?9*9*9?9*9*9?9?9*9*_*9*9*9*9*9	9.6	7.6	87	99260	9999	9999	329	0	0	0	999900	999900	999900	99990	8	2	9	9	999	999	9	999999999	0	0	0	88	999	999	99
2005	1	10	23	0	?9?9?9?9E0?9?9?9*9*9?9*9*9?9*9*9?9?9*9*_*9*9*9*9*9	9.2	7.6	90	99260	9999	9999	301	0	0	0	999900	999900	999900	99990	237	2	2	2	999	999	9	999999999	0	0	0	88	999	999	99
2005	1	10	24	0	?9?9?9?9E0?9?9?9*9*9?9*9*9?9*9*9?9?9*9*_*9*9*9*9*9	8.4	7.1	92	99260	9999	9999	311	0	0	0	999900	999900	999900	99990	111	2	7	7	999	999	9	999999999	0	0	0	88	999	999	99
2005	1	11	1	0	?9?9?9?9E0?9?9?9*9*9?9*9*9?9*9*9?9?9*9*_*9*9*9*9*9	7.5	6.4	93	98820	9999	9999	283	0	0	0	999900	999900	999900	99990	206	2	0	0	999	999	9	999999999	0	0	0	88	999	999	99
2005	1	11	2	0	?9?9?9?9E0?9?9?9*9*9?9*9*9?9*9*9?9?9*9*_*9*9*9*9*9	6.7	5.9	94	98820	9999	9999	296	0	0	0	999900	999900	999900	99990	33	2	5	5	999	999	9	999999999	0	0	0	88	999	999	99
2005	1	11	3	0	?9?9?9?9E0?9?9?9*9*9?9*9*9?9?9?9?9?9*9*_*9*9*9*9*9	6.4	5.7	95	98820	9999	9999	292	0	0	0	999900	999900	999900	99990	337	2	4	4	999	999	9	999999999	0	0	0	88	999	999	99
2005	1	11	4	0	?9?9?9?9E0?9?9?9*9*9?9*9*9?9*9*9?9?9*9*_*9*9*9*9*9	6.2	5.6	96	98820	9999	9999	289	0	0	0	999900	999900	999900	99990	21	2	3	3	999	999	9	999999999	0	0	0	88	999	999	99
2005	1	11	5	0	?9?9?9?9E0?9?9?9*9*9?9*9*9?9*9*9?9?9*9*_*9*9*9*9*9	5.9	5.3	96	98820	9999	9999	309	0	0	0	999900	999900	999900	99990	70	2	9	9	999	999	9	999999999	0	0	0	88	999	999	99
2005	1	11	6	0	?9?9?9?9E0?9?9?9*9*9?9*9*9?9*9*9?9?9*9*_*9*9*9*9*9	5.6	5	96	98820	9999	9999	307	0	0	0	999900	999900	999900	99990	249	2	9	9	999	999	9	999999999	0	0	0	88	999	999	99
2005	1	11	7	0	?9?9?9?9E0?9?9?9*9*9?9*9*9?9*9*9?9?9*9*_*9*9*9*9*9	5.4	4.8	96	98820	9999	9999	287	0	0	0	999900	999900	999900	99990	241	2	4	4	999	999	9	999999999	0	0	0	88	999	999	99
2005	1	11	8	0	?9?9?9?9E0?9?9?9*9*9?9*9*9?9*9*9?9?9*9*_*9*9*9*9*9	5.7	5	95	98820	9999	9999	275	0	0	0	999900	999900	999900	99990	106	2	0	0	999	999	9	999999999	0	0	0	88	999	999	99
2005	1	11	9	0	?9?9?9?9E0?9?9?9*9*9?9*9*9?9?9?9?9?9*9*_*9*9*9*9*9	6.4	5.5	94	98820	9999	9999	290	3	0	3	999900	999900	999900	99990	337	1	3	3	999	999	9	999999999	0	0	0	88	999	999	99
2005	1	11	10	0	?9?9?9?9E0?9?9?9*9*9?9*9*9?9*9*9?9?9*9*_*9*9*9*9*9	7	6	93	98820	9999	9999	315	21	0	21	999900	999900	999900	99990	162	1	9	9	999	999	9	999999999	0	0	0	88	999	999	99
2005	1	11	11	0	?9?9?9?9E0?9?9?9*9*9?9*9*9?9*9*9?9?9*9*_*9*9*9*9*9	7.5	6.2	92	98820	9999	9999	311	40	0	40	999900	999900	999900	99990	97	1	8	8	999	999	9	999999999	0	0	0	88	999	999	99
2005	1	11	12	0	?9?9?9?9E0?9?9?9*9*9?9*9*9?9*9*9?9?9*9*_*9*9*9*9*9	7.8	6.4	90	98820	9999	9999	308	57	0	57	999900	999900	999900	99990	260	1	7	7	999	999	9	999999999	0	0	0	88	999	999	99
2005	1	11	13	0	?9?9?9?9E0?9?9?9*9*9?9*9*9?9*9*9?9?9*9*_*9*9*9*9*9	8.1	6.4	89	98820	9999	9999	298	69	0	69	999900	999900	999900	99990	336	1	3	3	999	999	9	999999999	0	0	0	88	999	999	99
2005	1	11	14	0	?9?9?9?9E0?9?9?9*9*9?9*9*9?9*9*9?9?9*9*_*9*9*9*9*9	8.2	6.4	88	98820	9999	9999	298	72	0	72	999900	999900	999900	99990	148	1	3	3	999	999	9	999999999	0	0	0	88	999	999	99
2005	1	11	15	0	?9?9?9?9E0?9?9?9*9*9?9*9*9?9?9?9?9?9*9*_*9*9*9*9*9	8.4	6.4	87	98820	9999	9999	301	67	0	67	999900	999900	999900	99990	0	0	4	4	999	999	9	999999999	0	0	0	88	999	999	99
2005	1	11	16	0	?9?9?9?9E0?9?9?9*9*9?9*9*9?9*9*9?9?9*9*_*9*9*9*9*9	8.6	6.4	86	98820	9999	9999	302	54	0	54	999900	999900	999900	99990	225	0	4	4	999	999	9	999999999	0	0	0	88	999	999	99
2005	1	11	17	0	?9?9?9?9E0?9?9?9*9*9?9*9*9?9*9*9?9?9*9*_*9*9*9*9*9	8.7	6.5	86	98820	9999	9999	316	37	0	37	999900	999900	999900	99990	267	0	8	8	999	999	9	999999999	0	0	0	88	999	999	99
2005	1	11	18	0	?9?9?9?9E0?9?9?9*9*9?9*9*9?9*9*9?9?9*9*_*9*9*9*9*9	8.8	6.6	86	98820	9999	9999	303	17	0	17	999900	999900	999900	99990	219	0	4	4	999	999	9	999999999	0	0	0	88	999	999	99
2005	1	11	19	0	?9?9?9?9E0?9?9?9*9*9?9*9*9?9*9*9?9?9*9*_*9*9*9*9*9	8.9	6.6	85	98820	9999	9999	306	0	0	0	999900	999900	999900	99990	209	0	5	5	999	999	9	999999999	0	0	0	88	999	999	99
2005	1	11	20	0	?9?9?9?9E0?9?9?9*9*9?9*9*9?9*9*9?9?9*9*_*9*9*9*9*9	9	6.6	85	98820	9999	9999	304	0	0	0	999900	999900	999900	99990	139	0	4	4	999	999	9	999999999	0	0	0	88	999	999	99
2005	1	11	21	0	?9?9?9?9E0?9?9?9*9*9?9*9*9?9?9?9?9?9*9*_*9*9*9*9*9	9.1	6.5	84	98820	9999	9999	290	0	0	0	999900	999900	999900	99990	292	1	0	0	999	999	9	999999999	0	0	0	88	999	999	99
2005	1	11	22	0	?9?9?9?9E0?9?9?9*9*9?9*9*9?9*9*9?9?9*9*_*9*9*9*9*9	9.1	6.4	83	98820	9999	9999	305	0	0	0	999900	999900	999900	99990	38	1	4	4	999	999	9	999999999	0	0	0	88	999	999	99
2005	1	11	23	0	?9?9?9?9E0?9?9?9*9*9?9*9*9?9*9*9?9?9*9*_*9*9*9*9*9	9.1	6.1	82	98820	9999	9999	295	0	0	0	999900	999900	999900	99990	70	1	1	1	999	999	9	999999999	0	0	0	88	999	999	99
2005	1	11	24	0	?9?9?9?9E0?9?9?9*9*9?9*9*9?9*9*9?9?9*9*_*9*9*9*9*9	9	5.9	81	98820	9999	9999	298	0	0	0	999900	999900	999900	99990	271	1	2	2	999	999	9	999999999	0	0	0	88	999	999	99
2005	1	12	1	0	?9?9?9?9E0?9?9?9*9*9?9*9*9?9*9*9?9?9*9*_*9*9*9*9*9	8.9	5.6	80	98730	9999	9999	311	0	0	0	999900	999900	999900	99990	41	1	7	7	999	999	9	999999999	0	0	0	88	999	999	99
2005	1	12	2	0	?9?9?9?9E0?9?9?9*9*9?9*9*9?9*9*9?9?9*9*_*9*9*9*9*9	8.7	5.4	80	98730	9999	9999	302	0	0	0	999900	999900	999900	99990	180	1	4	4	999	999	9	999999999	0	0	0	88	999	999	99
2005	1	12	3	0	?9?9?9?9E0?9?9?9*9*9?9*9*9?9?9?9?9?9*9*_*9*9*9*9*9	8.4	5.3	81	98730	9999	9999	298	0	0	0	999900	999900	999900	99990	67	2	3	3	999	999	9	999999999	0	0	0	88	999	999	99
2005	1	12	4	0	?9?9?9?9E0?9?9?9*9*9?9*9*9?9*9*9?9?9*9*_*9*9*9*9*9	8.1	5.4	83	98730	9999	9999	301	0	0	0	999900	999900	999900	99990	150	2	5	5	999	999	9	999999999	0	0	0	88	999	999	99
2005	1	12	5	0	?9?9?9?9E0?9?9?9*9*9?9*9*9?9*9*9?9?9*9*_*9*9*9*9*9	7.7	5.5	86	98730	9999	9999	298	0	0	0	999900	999900	999900	99990	6	2	4	4	999	999	9	999999999	0	0	0	88	999	999	99
2005	1	12	6	0	?9?9?9?9E0?9?9?9*9*9?9*9*9?9*9*9?9?9*9*_*9*9*9*9*9	7.4	5.7	89	98730	9999	9999	310	0	0	0	999900	999900	999900	99990	139	2	8	8	999	999	9	999999999	0	0	0	88	999	999	99
2005	1	12	7	0	?9?9?9?9E0?9?9?9*9*9?9*9*9?9*9*9?9?9*9*_*9*9*9*9*9	7.2	5.9	91	98730	9999	9999	309	0	0	0	999900	999900	999900	99990	313	2	8	8	999	999	9	999999999	0	0	0	88	999	999	99
2005	1	12	8	0	?9?9?9?9E0?9?9?9*9*9?9*9*9?9*9*9?9?9*9*_*9*9*9*9*9	7.1	6.1	93	98730	9999	9999	309	0	0	0	999900	999900	999900	99990	356	2	8	8	999	999	9	999999999	0	0	0	88	999	999	99
2005	1	12	9	0	?9?9?9?9E0?9?9?9*9*9?9*9*9?9?9?9?9?9*9*_*9*9*9*9*9	7.4	6.5	94	98730	9999	9999	302	4	0	4	999900	999900	999900	99990	337	1	6	6	999	999	9	999999999	0	0	0	88	999	999	99
2005	1	12	10	0	?9?9?9?9E0?9?9?9*9*9?9*9*9?9*9*9?9?9*9*_*9*9*9*9*9	7.8	6.8	93	98730	9999	9999	308	25	0	25	999900	999900	999900	99990	147	1	7	7	999	999	9	999999999	0	0	0	88	999	999	99
2005	1	12	11	0	?9?9?9?9E0?9?9?9*9*9?9*9*9?9*9*9?9?9*9*_*9*9*9*9*9	8	6.7	91	98730	9999	9999	300	47	0	47	999900	999900	999900	99990	94	1	4	4	999	999	9	999999999	0	0	0	88	999	999	99
2005	1	12	12	0	?9?9?9?9E0?9?9?9*9*9?9*9*9?9*9*9?9?9*9*_*9*9*9*9*9	8.3	6.5	89	98730	9999	9999	306	67	0	67	999900	999900	999900	99990	264	1	6	6	999	999	9	999999999	0	0	0	88	999	999	99
2005	1	12	13	0	?9?9?9?9E0?9?9?9*9*9?9*9*9?9*9*9?9?9*9*_*9*9*9*9*9	8.5	6.3	86	98730	9999	9999	304	80	0	80	999900	999900	999900	99990	222	1	5	5	999	999	9	999999999	0	0	0	88	999	999	99
2005	1	12	14	0	?9?9?9?9E0?9?9?9*9*9?9*9*9?9*9*9?9?9*9*_*9*9*9*9*9	8.8	6	83	98730	9999	9999	316	84	0	84	999900	999900	999900	99990	131	1	8	8	999	999	9	999999999	0	0	0	88	999	999	99
2005	1	12	15	0	?9?9?9?9E0?9?9?9*9*9?9*9*9?9?9?9?9?9*9*_*9*9*9*9*9	9.1	6	81	98730	9999	9999	309	78	0	78	999900	999900	999900	99990	0	0	6	6	999	999	9	999999999	0	0	0	88	999	999	99
2005	1	12	16	0	?9?9?9?9E0?9?9?9*9*9?9*9*9?9*9*9?9?9*9*_*9*9*9*9*9	9.5	6.2	80	98730	9999	9999	309	64	0	64	999900	999900	999900	99990	42	0	5	5	999	999	9	999999999	0	0	0	88	999	999	99
2005	1	12	17	0	?9?9?9?9E0?9?9?9*9*9?9*9*9?9*9*9?9?9*9*_*9*9*9*9*9	9.9	6.6	80	98730	9999	9999	306	43	0	43	999900	999900	999900	99990	163	0	3	3	999	999	9	999999999	0	0	0	88	999	999	99
2005	1	12	18	0	?9?9?9?9E0?9?9?9*9*9?9*9*9?9*9*9?9?9*9*_*9*9*9*9*9	10.1	6.8	80	98730	9999	9999	309	21	0	21	999900	999900	999900	99990	226	0	4	4	999	999	9	999999999	0	0	0	88	999	999	99
2005	1	12	19	0	?9?9?9?9E0?9?9?9*9*9?9*9*9?9*9*9?9?9*9*_*9*9*9*9*9	10	6.8	81	98730	9999	9999	306	1	0	1	999900	999900	999900	99990	324	0	3	3	999	999	9	999999999	0	0	0	88	999	999	99
2005	1	12	20	0	?9?9?9?9E0?9?9?9*9*9?9*9*9?9*9*9?9?9*9*_*9*9*9*9*9	9.8	6.8	82	98730	9999	9999	308	0	0	0	999900	999900	999900	99990	22	0	4	4	999	999	9	999999999	0	0	0	88	999	999	99
2005	1	12	21	0	?9?9?9?9E0?9?9?9*9*9?9*9*9?9?9?9?9?9*9*_*9*9*9*9*9	9.5	6.7	83	98730	9999	9999	304	0	0	0	999900	999900	999900	99990	0	0	3	3	999	999	9	999999999	0	0	0	88	999	999	99
2005	1	12	22	0	?9?9?9?9E0?9?9?9*9*9?9*9*9?9*9*9?9?9*9*_*9*9*9*9*9	9.3	6.7	84	98730	9999	9999	314	0	0	0	999900	999900	999900	99990	109	0	7	7	999	999	9	999999999	0	0	0	88	999	999	99
2005	1	12	23	0	?9?9?9?9E0?9?9?9*9*9?9*9*9?9*9*9?9?9*9*_*9*9*9*9*9	9.1	6.7	85	98730	9999	9999	325	0	0	0	999900	999900	999900	99990	277	0	9	9	999	999	9	999999999	0	0	0	88	999	999	99
2005	1	12	24	0	?9?9?9?9E0?9?9?9*9*9?9*9*9?9*9*9?9?9*9*_*9*9*9*9*9	9	6.8	86	98730	9999	9999	313	0	0	0	999900	999900	999900	99990	42	0	7	7	999	999	9	999999999	0	0	0	88	999	999	99
2005	1	13	1	0	?9?9?9?9E0?9?9?9*9*9?9*9*9?9*9*9?9?9*9*_*9*9*9*9*9	8.9	6.8	87	98680	9999	9999	318	0	0	0	999900	999900	999900	99990	79	0	8	8	999	999	9	999999999	0	0	0	88	999	999	99
2005	1	13	2	0	?9?9?9?9E0?9?9?9*9*9?9*9*9?9*9*9?9?9*9*_*9*9*9*9*9	8.8	6.9	88	98680	9999	9999	317	0	0	0	999900	999900	999900	99990	223	0	8	8	999	999	9	999999999	0	0	0	88	999	999	99
2005	1	13	3	0	?9?9?9?9E0?9?9?9*9*9?9*9*9?9?9?9?9?9*9*_*9*9*9*9*9	8.7	7	89	98680	9999	9999	298	0	0	0	999900	999900	999900	99990	0	0	2	2	999	999	9	999999999	0	0	0	88	999	999	99
2005	1	13	4	0	?9?9?9?9E0?9?9?9*9*9?9*9*9?9*9*9?9?9*9*_*9*9*9*9*9	8.6	7.1	90	98680	9999	9999	300	0	0	0	999900	999900	999900	99990	180	0	3	3	999	999	9	999999999	0	0	0	88	999	999	99
2005	1	13	5	0	?9?9?9?9E0?9?9?9*9*9?9*9*9?9*9*9?9?9*9*_*9*9*9*9*9	8.4	7.1	92	98680	9999	9999	300	0	0	0	999900	999900	999900	99990	155	0	3	3	999	999	9	999999999	0	0	0	88	999	999	99
2005	1	13	6	0	?9?9?9?9E0?9?9?9*9*9?9*9*9?9*9*9?9?9*9*_*9*9*9*9*9	8.2	7.2	93	98680	9999	9999	299	0	0	0	999900	999900	999900	99990	39	0	3	3	999	999	9	999999999	0	0	0	88	999	999	99
2005	1	13	7	0	?9?9?9?9E0?9?9?9*9*9?9*9*9?9*9*9?9?9*9*_*9*9*9*9*9	8.1	7.2	94	98680	9999	9999	286	0	0	0	999900	999900	999900	99990	107	0	0	0	999	999	9	999999999	0	0	0	88	999	999	99
2005	1	13	8	0	?9?9?9?9E0?9?9?9*9*9?9*9*9?9*9*9?9?9*9*_*9*9*9*9*9	8.1	7.2	94	98680	9999	9999	292	0	0	0	999900	999900	999900	99990	186	0	1	1	999	999	9	999999999	0	0	0	88	999	999	99
2005	1	13	9	0	?9?9?9?9E0?9?9?9*9*9?9*9*9?9?9?9?9?9*9*_*9*9*9*9*9	8.2	7.1	93	98680	9999	9999	304	7	0	7	999900	999900	999900	99990	337	1	5	5	999	999	9	999999999	0	0	0	88	999	999	99
2005	1	13	10	0	?9?9?9?9E0?9?9?9*9*9?9*9*9?9*9*9?9?9*9*_*9*9*9*9*9	8.4	7.1	91	98680	9999	9999	293	41	0	41	999900	999900	999900	99990	35	1	1	1	999	999	9	999999999	0	0	0	88	999	999	99
2005	1	13	11	0	?9?9?9?9E0?9?9?9*9*9?9*9*9?9*9*9?9?9*9*_*9*9*9*9*9	8.7	6.9	89	98680	9999	9999	303	78	0	78	999900	999900	999900	99990	187	1	4	4	999	999	9	999999999	0	0	0	88	999	999	99
2005	1	13	12	0	?9?9?9?9E0?9?9?9*9*9?9*9*9?9*9*9?9?9*9*_*9*9*9*9*9	9.1	6.7	85	98680	9999	9999	305	110	0	110	999900	999900	999900	99990	113	1	4	4	999	999	9	999999999	0	0	0	88	999	999	99
2005	1	13	13	0	?9?9?9?9E0?9?9?9*9*9?9*9*9?9*9*9?9?9*9*_*9*9*9*9*9	9.5	6.6	82	98680	9999	9999	306	132	0	132	999900	999900	999900	99990	102	1	4	4	999	999	9	999999999	0	0	0	88	999	999	99
2005	1	13	14	0	?9?9?9?9E0?9?9?9*9*9?9*9*9?9*9*9?9?9*9*_*9*9*9*9*9	10	6.6	79	98680	9999	9999	309	139	0	139	999900	999900	999900	99990	301	1	4	4	999	999	9	999999999	0	0	0	88	999	999	99
2005	1	13	15	0	?9?9?9?9E0?9?9?9*9*9?9*9*9?9?9?9?9?9*9*_*9*9*9*9*9	10.6	6.7	77	98680	9999	9999	309	129	0	129	999900	999900	999900	99990	22	2	3	3	999	999	9	999999999	0	0	0	88	999	999	99
2005	1	13	16	0	?9?9?9?9E0?9?9?9*9*9?9*9*9?9*9*9?9?9*9*_*9*9*9*9*9	11.2	7	75	98680	9999	9999	323	105	0	105	999900	999900	999900	99990	12	2	7	7	999	999	9	999999999	0	0	0	88	999	999	99
2005	1	13	17	0	?9?9?9?9E0?9?9?9*9*9?9*9*9?9*9*9?9?9*9*_*9*9*9*9*9	11.5	7.2	75	98680	9999	9999	313	71	0	71	999900	999900	999900	99990	168	2	3	3	999	999	9	999999999	0	0	0	88	999	999	99
2005	1	13	18	0	?9?9?9?9E0?9?9?9*9*9?9*9*9?9*9*9?9?9*9*_*9*9*9*9*9	11.4	7.1	75	98680	9999	9999	300	34	0	34	999900	999900	999900	99990	181	2	0	0	999	999	9	999999999	0	0	0	88	999	999	99
2005	1	13	19	0	?9?9?9?9E0?9?9?9*9*9?9*9*9?9*9*9?9?9*9*_*9*9*9*9*9	11.1	6.8	75	98680	9999	9999	298	1	0	1	999900	999900	999900	99990	157	2	0	0	999	999	9	999999999	0	0	0	88	999	999	99
2005	1	13	20	0	?9?9?9?9E0?9?9?9*9*9?9*9*9?9*9*9?9?9*9*_*9*9*9*9*9	10.6	6.5	76	98680	9999	9999	309	0	0	0	999900	999900	999900	99990	13	2	3	3	999	999	9	999999999	0	0	0	88	999	999	99
2005	1	13	21	0	?9?9?9?9E0?9?9?9*9*9?9*9*9?9?9?9?9?9*9*_*9*9*9*9*9	10.3	6.3	76	98680	9999	9999	307	0	0	0	999900	999900	999900	99990	22	3	3	3	999	999	9	999999999	0	0	0	88	999	999	99
2005	1	13	22	0	?9?9?9?9E0?9?9?9*9*9?9*9*9?9*9*9?9?9*9*_*9*9*9*9*9	10.1	6.1	76	98680	9999	9999	306	0	0	0	999900	999900	999900	99990	241	3	3	3	999	999	9	999999999	0	0	0	88	999	999	99
2005	1	13	23	0	?9?9?9?9E0?9?9?9*9*9?9*9*9?9*9*9?9?9*9*_*9*9*9*9*9	10	6	76	98680	9999	9999	308	0	0	0	999900	999900	999900	99990	248	3	4	4	999	999	9	999999999	0	0	0	88	999	999	99
2005	1	13	24	0	?9?9?9?9E0?9?9?9*9*9?9*9*9?9*9*9?9?9*9*_*9*9*9*9*9	9.9	5.9	76	98680	9999	9999	328	0	0	0	999900	999900	999900	99990	283	3	9	9	999	999	9	999999999	0	0	0	88	999	999	99
2005	1	14	1	0	?9?9?9?9E0?9?9?9*9*9?9*9*9?9*9*9?9?9*9*_*9*9*9*9*9	9.9	6	77	98000	9999	9999	302	0	0	0	999900	999900	999900	99990	25	3	2	2	999	999	9	999999999	0	0	0	88	999	999	99
2005	1	14	2	0	?9?9?9?9E0?9?9?9*9*9?9*9*9?9*9*9?9?9*9*_*9*9*9*9*9	9.8	6.1	78	98000	9999	9999	307	0	0	0	999900	999900	999900	99990	8	3	4	4	999	999	9	999999999	0	0	0	88	999	999	99
2005	1	14	3	0	?9?9?9?9E0?9?9?9*9*9?9*9*9?9?9?9?9?9*9*_*9*9*9*9*9	9.6	6.3	80	98000	9999	9999	320	0	0	0	999900	999900	999900	99990	337	2	8	8	999	999	9	999999999	0	0	0	88	999	999	99
2005	1	14	4	0	?9?9?9?9E0?9?9?9*9*9?9*9*9?9*9*9?9?9*9*_*9*9*9*9*9	9.3	6.5	83	98000	9999	9999	300	0	0	0	999900	999900	999900	99990	269	2	2	2	999	999	9	999999999	0	0	0	88	999	999	99
2005	1	14	5	0	?9?9?9?9E0?9?9?9*9*9?9*9*9?9*9*9?9?9*9*_*9*9*9*9*9	9	6.8	86	98000	9999	9999	299	0	0	0	999900	999900	999900	99990	95	2	2	2	999	999	9	999999999	0	0	0	88	999	999	99
2005	1	14	6	0	?9?9?9?9E0?9?9?9*9*9?9*9*9?9*9*9?9?9*9*_*9*9*9*9*9	8.6	7	89	98000	9999	9999	288	0	0	0	999900	999900	999900	99990	244	2	0	0	999	999	9	999999999	0	0	0	88	999	999	99
2005	1	14	7	0	?9?9?9?9E0?9?9?9*9*9?9*9*9?9*9*9?9?9*9*_*9*9*9*9*9	8.4	7.2	92	98000	9999	9999	293	0	0	0	999900	999900	999900	99990	21	2	1	1	999	999	9	999999999	0	0	0	88	999	999	99
2005	1	14	8	0	?9?9?9?9E0?9?9?9*9*9?9*9*9?9*9*9?9?9*9*_*9*9*9*9*9	8.3	7.4	94	98000	9999	9999	322	0	0	0	999900	999900	999900	99990	69	2	9	9	999	999	9	999999999	0	0	0	88	999	999	99
2005	1	14	9	0	?9?9?9?9E0?9?9?9*9*9?9*9*9?9?9?9?9?9*9*_*9*9*9*9*9	8.4	7.7	95	98000	9999	9999	323	4	0	4	999900	999900	999900	99990	0	0	9	9	999	999	9	999999999	0	0	0	88	999	999	99
2005	1	14	10	0	?9?9?9?9E0?9?9?9*9*9?9*9*9?9*9*9?9?9*9*_*9*9*9*9*9	8.6	7.8	94	98000	9999	9999	306	23	0	23	999900	999900	999900	99990	105	0	5	5	999	999	9	999999999	0	0	0	88	999	999	99
2005	1	14	11	0	?9?9?9?9E0?9?9?9*9*9?9*9*9?9*9*9?9?9*9*_*9*9*9*9*9	8.9	7.7	93	98000	9999	9999	302	43	0	43	999900	999900	999900	99990	6	0	3	3	999	999	9	999999999	0	0	0	88	999	999	99
2005	1	14	12	0	?9?9?9?9E0?9?9?9*9*9?9*9*9?9*9*9?9?9*9*_*9*9*9*9*9	9.2	7.6	90	98000	9999	9999	315	61	0	61	999900	999900	999900	99990	32	0	7	7	999	999	9	999999999	0	0	0	88	999	999	99
2005	1	14	13	0	?9?9?9?9E0?9?9?9*9*9?9*9*9?9*9*9?9?9*9*_*9*9*9*9*9	9.6	7.5	87	98000	9999	9999	298	73	0	73	999900	999900	999900	99990	163	0	1	1	999	999	9	999999999	0	0	0	88	999	999	99
2005	1	14	14	0	?9?9?9?9E0?9?9?9*9*9?9*9*9?9*9*9?9?9*9*_*9*9*9*9*9	10	7.4	84	98000	9999	9999	312	77	0	77	999900	999900	999900	99990	240	0	5	5	999	999	9	999999999	0	0	0	88	999	999	99
2005	1	14	15	0	?9?9?9?9E0?9?9?9*9*9?9*9*9?9?9?9?9?9*9*_*9*9*9*9*9	10.4	7.4	82	98000	9999	9999	309	71	0	71	999900	999900	999900	99990	360	1	3	3	999	999	9	999999999	0	0	0	88	999	999	99
2005	1	14	16	0	?9?9?9?9E0?9?9?9*9*9?9*9*9?9*9*9?9?9*9*_*9*9*9*9*9	10.7	7.5	81	98000	9999	9999	313	58	0	58	999900	999900	999900	99990	7	1	4	4	999	999	9	999999999	0	0	0	88	999	999	99
2005	1	14	17	0	?9?9?9?9E0?9?9?9*9*9?9*9*9?9*9*9?9?9*9*_*9*9*9*9*9	10.6	7.4	80	98000	9999	9999	321	39	0	39	999900	999900	999900	99990	55	1	7	7	999	999	9	999999999	0	0	0	88	999	999	99
2005	1	14	18	0	?9?9?9?9E0?9?9?9*9*9?9*9*9?9*9*9?9?9*9*_*9*9*9*9*9	10.5	7.4	81	98000	9999	9999	306	19	0	19	999900	999900	999900	99990	209	1	2	2	999	999	9	999999999	0	0	0	88	999	999	99
2005	1	14	19	0	?9?9?9?9E0?9?9?9*9*9?9*9*9?9*9*9?9?9*9*_*9*9*9*9*9	10.4	7.3	81	98000	9999	9999	320	1	0	1	999900	999900	999900	99990	31	1	7	7	999	999	9	999999999	0	0	0	88	999	999	99
2005	1	14	20	0	?9?9?9?9E0?9?9?9*9*9?9*9*9?9*9*9?9?9*9*_*9*9*9*9*9	10.2	7.3	82	98000	9999	9999	308	0	0	0	999900	999900	999900	99990	196	1	3	3	999	999	9	999999999	0	0	0	88	999	999	99
2005	1	14	21	0	?9?9?9?9E0?9?9?9*9*9?9*9*9?9?9?9?9?9*9*_*9*9*9*9*9	10	7.2	83	98000	9999	9999	323	0	0	0	999900	999900	999900	99990	337	2	8	8	999	999	9	999999999	0	0	0	88	999	999	99
2005	1	14	22	0	?9?9?9?9E0?9?9?9*9*9?9*9*9?9*9*9?9?9*9*_*9*9*9*9*9	9.9	7.2	83	98000	9999	9999	306	0	0	0	999900	999900	999900	99990	243	2	3	3	999	999	9	999999999	0	0	0	88	999	999	99
2005	1	14	23	0	?9?9?9?9E0?9?9?9*9*9?9*9*9?9*9*9?9?9*9*_*9*9*9*9*9	9.7	7.1	84	98000	9999	9999	308	0	0	0	999900	999900	999900	99990	9	2	4	4	999	999	9	999999999	0	0	0	88	999	999	99
2005	1	14	24	0	?9?9?9?9E0?9?9?9*9*9?9*9*9?9*9*9?9?9*9*_*9*9*9*9*9	9.6	7	84	98000	9999	9999	298	0	0	0	999900	999900	999900	99990	328	2	1	1	999	999	9	999999999	0	0	0	88	999	999	99
2005	1	15	1	0	?9?9?9?9E0?9?9?9*9*9?9*9*9?9*9*9?9?9*9*_*9*9*9*9*9	9.5	6.9	84	98140	9999	9999	297	0	0	0	999900	999900	999900	99990	348	2	1	1	999	999	9	999999999	0	0	0	88	999	999	99
2005	1	15	2	0	?9?9?9?9E0?9?9?9*9*9?9*9*9?9*9*9?9?9*9*_*9*9*9*9*9	9.5	6.9	84	98140	9999	9999	312	0	0	0	999900	999900	999900	99990	289	2	6	6	999	999	9	999999999	0	0	0	88	999	999	99
2005	1	15	3	0	?9?9?9?9E0?9?9?9*9*9?9*9*9?9?9?9?9?9*9*_*9*9*9*9*9	9.4	6.8	84	98140	9999	9999	327	0	0	0	999900	999900	999900	99990	292	1	9	9	999	999	9	999999999	0	0	0	88	999	999	99
2005	1	15	4	0	?9?9?9?9E0?9?9?9*9*9?9*9*9?9*9*9?9?9*9*_*9*9*9*9*9	9.3	6.8	84	98140	9999	9999	304	0	0	0	999900	999900	999900	99990	14	1	3	3	999	999	9	999999999	0	0	0	88	999	999	99
2005	1	15	5	0	?9?9?9?9E0?9?9?9*9*9?9*9*9?9*9*9?9?9*9*_*9*9*9*9*9	9.3	6.9	85	98140	9999	9999	300	0	0	0	999900	999900	999900	99990	151	1	2	2	999	999	9	999999999	0	0	0	88	999	999	99
2005	1	15	6	0	?9?9?9?9E0?9?9?9*9*9?9*9*9?9*9*9?9?9*9*_*9*9*9*9*9	9.2	6.9	85	98140	9999	9999	319	0	0	0	999900	999900	999900	99990	97	1	8	8	999	999	9	999999999	0	0	0	88	999	999	99
2005	1	15	7	0	?9?9?9?9E0?9?9?9*9*9?9*9*9?9*9*9?9?9*9*_*9*9*9*9*9	9.2	6.9	86	98140	9999	9999	308	0	0	0	999900	999900	999900	99990	95	1	5	5	999	999	9	999999999	0	0	0	88	999	999	99
2005	1	15	8	0	?9?9?9?9E0?9?9?9*9*9?9*9*9?9*9*9?9?9*9*_*9*9*9*9*9	9.2	6.9	86	98140	9999	9999	319	0	0	0	999900	999900	999900	99990	36	1	8	8	999	999	9	999999999	0	0	0	88	999	999	99
2005	1	15	9	0	?9?9?9?9E0?9?9?9*9*9?9*9*9?9?9?9?9?9*9*_*9*9*9*9*9	9.5	7.1	85	98140	9999	9999	312	5	0	5	999900	999900	999900	99990	202	2	6	6	999	999	9	999999999	0	0	0	88	999	999	99
2005	1	15	10	0	?9?9?9?9E0?9?9?9*9*9?9*9*9?9*9*9?9?9*9*_*9*9*9*9*9	9.8	7.2	84	98140	9999	9999	309	27	0	27	999900	999900	999900	99990	177	2	4	4	999	999	9	999999999	0	0	0	88	999	999	99
2005	1	15	11	0	?9?9?9?9E0?9?9?9*9*9?9*9*9?9*9*9?9?9*9*_*9*9*9*9*9	10.1	7.2	82	98140	9999	9999	307	52	0	52	999900	999900	999900	99990	101	2	3	3	999	999	9	999999999	0	0	0	88	999	999	99
2005	1	15	12	0	?9?9?9?9E0?9?9?9*9*9?9*9*9?9*9*9?9?9*9*_*9*9*9*9*9	10.3	7.2	81	98140	9999	9999	310	73	0	73	999900	999900	999900	99990	145	2	4	4	999	999	9	999999999	0	0	0	88	999	999	99
2005	1	15	13	0	?9?9?9?9E0?9?9?9*9*9?9*9*9?9*9*9?9?9*9*_*9*9*9*9*9	10.5	7.1	79	98140	9999	9999	317	88	0	88	999900	999900	999900	99990	228	2	6	6	999	999	9	999999999	0	0	0	88	999	999	99
2005	1	15	14	0	?9?9?9?9E0?9?9?9*9*9?9*9*9?9*9*9?9?9*9*_*9*9*9*9*9	10.8	7.2	78	98140	9999	9999	307	92	0	92	999900	999900	999900	99990	349	2	2	2	999	999	9	999999999	0	0	0	88	999	999	99
2005	1	15	15	0	?9?9?9?9E0?9?9?9*9*9?9*9*9?9?9?9?9?9*9*_*9*9*9*9*9	11.3	7.6	78	98140	9999	9999	313	86	0	86	999900	999900	999900	99990	0	0	3	3	999	999	9	999999999	0	0	0	88	999	999	99
2005	1	15	16	0	?9?9?9?9E0?9?9?9*9*9?9*9*9?9*9*9?9?9*9*_*9*9*9*9*9	11.7	8.1	78	98140	9999	9999	339	70	0	70	999900	999900	999900	99990	205	0	9	9	999	999	9	999999999	0	0	0	88	999	999	99
2005	1	15	17	0	?9?9?9?9E0?9?9?9*9*9?9*9*9?9*9*9?9?9*9*_*9*9*9*9*9	11.6	8.2	79	98140	9999	9999	339	47	0	47	999900	999900	999900	99990	207	0	9	9	999	999	9	999999999	0	0	0	88	999	999	99
2005	1	15	18	0	?9?9?9?9E0?9?9?9*9*9?9*9*9?9*9*9?9?9*9*_*9*9*9*9*9	11.5	8.3	81	98140	9999	9999	311	23	0	23	999900	999900	999900	99990	355	0	2	2	999	999	9	999999999	0	0	0	88	999	999	99
2005	1	15	19	0	?9?9?9?9E0?9?9?9*9*9?9*9*9?9*9*9?9?9*9*_*9*9*9*9*9	11.2	8.3	82	98140	9999	9999	316	1	0	1	999900	999900	999900	99990	23	0	4	4	999	999	9	999999999	0	0	0	88	999	999	99
2005	1	15	20	0	?9?9?9?9E0?9?9?9*9*9?9*9*9?9*9*9?9?9*9*_*9*9*9*9*9	11	8.3	83	98140	9999	9999	324	0	0	0	999900	999900	999900	99990	4	0	7	7	999	999	9	999999999	0	0	0	88	999	999	99
2005	1	15	21	0	?9?9?9?9E0?9?9?9*9*9?9*9*9?9?9?9?9?9*9*_*9*9*9*9*9	10.8	8.2	84	98140	9999	9999	308	0	0	0	999900	999900	999900	99990	292	1	2	2	999	999	9	999999999	0	0	0	88	999	999	99
2005	1	15	22	0	?9?9?9?9E0?9?9?9*9*9?9*9*9?9*9*9?9?9*9*_*9*9*9*9*9	10.7	8.1	84	98140	9999	9999	334	0	0	0	999900	999900	999900	99990	342	1	9	9	999	999	9	999999999	0	0	0	88	999	999	99
2005	1	15	23	0	?9?9?9?9E0?9?9?9*9*9?9*9*9?9*9*9?9?9*9*_*9*9*9*9*9	10.6	7.9	83	98140	9999	9999	297	0	0	0	999900	999900	999900	99990	201	1	0	0	999	999	9	999999999	0	0	0	88	999	999	99
2005	1	15	24	0	?9?9?9?9E0?9?9?9*9*9?9*9*9?9*9*9?9?9*9*_*9*9*9*9*9	10.6	7.7	82	98140	9999	9999	317	0	0	0	999900	999900	999900	99990	134	1	6	6	999	999	9	999999999	0	0	0	88	999	999	99
2005	1	16	1	0	?9?9?9?9E0?9?9?9*9*9?9*9*9?9*9*9?9?9*9*_*9*9*9*9*9	10.5	7.5	82	98750	9999	9999	312	0	0	0	999900	999900	999900	99990	209	1	4	4	999	999	9	999999999	0	0	0	88	999	999	99
2005	1	16	2	0	?9?9?9?9E0?9?9?9*9*9?9*9*9?9*9*9?9?9*9*_*9*9*9*9*9	10.4	7.2	81	98750	9999	9999	320	0	0	0	999900	999900	999900	99990	47	1	7	7	999	999	9	999999999	0	0	0	88	999	999	99
2005	1	16	3	0	?9?9?9?9E0?9?9?9*9*9?9*9*9?9?9?9?9?9*9*_*9*9*9*9*9	10.2	7.1	81	98750	9999	9999	310	0	0	0	999900	999900	999900	99990	337	3	4	4	999	999	9	999999999	0	0	0	88	999	999	99
2005	1	16	4	0	?9?9?9?9E0?9?9?9*9*9?9*9*9?9*9*9?9?9*9*_*9*9*9*9*9	9.9	7	82	98750	9999	9999	309	0	0	0	999900	999900	999900	99990	47	3	4	4	999	999	9	999999999	0	0	0	88	999	999	99
2005	1	16	5	0	?9?9?9?9E0?9?9?9*9*9?9*9*9?9*9*9?9?9*9*_*9*9*9*9*9	9.6	6.9	83	98750	9999	9999	316	0	0	0	999900	999900	999900	99990	141	3	7	7	999	999	9	999999999	0	0	0	88	999	999	99
2005	1	16	6	0	?9?9?9?9E0?9?9?9*9*9?9*9*9?9*9*9?9?9*9*_*9*9*9*9*9	9.3	6.8	84	98750	9999	9999	326	0	0	0	999900	999900	999900	99990	51	3	9	9	999	999	9	999999999	0	0	0	88	999	999	99
2005	1	16	7	0	?9?9?9?9E0?9?9?9*9*9?9*9*9?9*9*9?9?9*9*_*9*9*9*9*9	9.1	6.7	85	98750	9999	9999	290	0	0	0	999900	999900	999900	99990	60	3	0	0	999	999	9	999999999	0	0	0	88	999	999	99
2005	1	16	8	0	?9?9?9?9E0?9?9?9*9*9?9*9*9?9*9*9?9?9*9*_*9*9*9*9*9	9	6.7	86	98750	9999	9999	313	0	0	0	999900	999900	999900	99990	45	3	7	7	999	999	9	999999999	0	0	0	88	999	999	99
2005	1	16	9	0	?9?9?9?9E0?9?9?9*9*9?9*9*9?9?9?9?9?9*9*_*9*9*9*9*9	9.4	7	85	98750	9999	9999	297	5	0	5	999900	999900	999900	99990	0	0	1	1	999	999	9	999999999	0	0	0	88	999	999	99
2005	1	16	10	0	?9?9?9?9E0?9?9?9*9*9?9*9*9?9*9*9?9?9*9*_*9*9*9*9*9	9.9	7.2	83	98750	9999	9999	294	29	0	29	999900	999900	999900	99990	211	0	0	0	999	999	9	999999999	0	0	0	88	999	999	99
2005	1	16	11	0	?9?9?9?9E0?9?9?9*9*9?9*9*9?9*9*9?9?9*9*_*9*9*9*9*9	10.4	7.1	80	98750	9999	9999	305	54	0	54	999900	999900	999900	99990	2	0	2	2	999	999	9	999999999	0	0	0	88	999	999	99
2005	1	16	12	0	?9?9?9?9E0?9?9?9*9*9?9*9*9?9*9*9?9?9*9*_*9*9*9*9*9	10.8	6.9	77	98750	9999	9999	315	76	0	76	999900	999900	999900	99990	169	0	5	5	999	999	9	999999999	0	0	0	88	999	999	99
2005	1	16	13	0	?9?9?9?9E0?9?9?9*9*9?9*9*9?9*9*9?9?9*9*_*9*9*9*9*9	11.1	6.5	73	98750	9999	9999	318	91	0	91	999900	999900	999900	99990	90	0	6	6	999	999	9	999999999	0	0	0	88	999	999	99
2005	1	16	14	0	?9?9?9?9E0?9?9?9*9*9?9*9*9?9*9*9?9?9*9*_*9*9*9*9*9	11.3	6.2	71	98750	9999	9999	299	96	0	96	999900	999900	999900	99990	302	0	0	0	999	999	9	999999999	0	0	0	88	999	999	99
2005	1	16	15	0	?9?9?9?9E0?9?9?9*9*9?9*9*9?9?9?9?9?9*9*_*9*9*9*9*9	11.5	6	69	98750	9999	9999	312	89	0	89	999900	999900	999900	99990	247	1	3	3	999	999	9	999999999	0	0	0	88	999	999	99
2005	1	16	16	0	?9?9?9?9E0?9?9?9*9*9?9*9*9?9*9*9?9?9*9*_*9*9*9*9*9	11.6	6	68	98750	9999	9999	315	72	0	72	999900	999900	999900	99990	179	1	4	4	999	999	9	999999999	0	0	0	88	999	999	99
2005	1	16	17	0	?9?9?9?9E0?9?9?9*9*9?9*9*9?9*9*9?9?9*9*_*9*9*9*9*9	11.5	6	69	98750	9999	9999	317	49	0	49	999900	999900	999900	99990	177	1	5	5	999	999	9	999999999	0	0	0	88	999	999	99
2005	1	16	18	0	?9?9?9?9E0?9?9?9*9*9?9*9*9?9*9*9?9?9*9*_*9*9*9*9*9	11.2	6	70	98750	9999	9999	308	24	0	24	999900	999900	999900	99990	160	1	2	2	999	999	9	999999999	0	0	0	88	999	999	99
2005	1	16	19	0	?9?9?9?9E0?9?9?9*9*9?9*9*9?9*9*9?9?9*9*_*9*9*9*9*9	10.9	6.1	72	98750	9999	9999	307	1	0	1	999900	999900	999900	99990	94	1	2	2	999	999	9	999999999	0	0	0	88	999	999	99
2005	1	16	20	0	?9?9?9?9E0?9?9?9*9*9?9*9*9?9*9*9?9?9*9*_*9*9*9*9*9	10.6	6.2	74	98750	9999	9999	309	0	0	0	999900	999900	999900	99990	49	1	3	3	999	999	9	999999999	0	0	0	88	999	999	99
2005	1	16	21	0	?9?9?9?9E0?9?9?9*9*9?9*9*9?9?9?9?9?9*9*_*9*9*9*9*9	10.5	6.4	76	98750	9999	9999	308	0	0	0	999900	999900	999900	99990	337	2	3	3	999	999	9	999999999	0	0	0	88	999	999	99
2005	1	16	22	0	?9?9?9?9E0?9?9?9*9*9?9*9*9?9*9*9?9?9*9*_*9*9*9*9*9	10.5	6.7	77	98750	9999	9999	332	0	0	0	999900	999900	999900	99990	356	2	9	9	999	999	9	999999999	0	0	0	88	999	999	99
2005	1	16	23	0	?9?9?9?9E0?9?9?9*9*9?9*9*9?9*9*9?9?9*9*_*9*9*9*9*9	10.4	6.8	78	98750	9999	9999	308	0	0	0	999900	999900	999900	99990	153	2	3	3	999	999	9	999999999	0	0	0	88	999	999	99
2005	1	16	24	0	?9?9?9?9E0?9?9?9*9*9?9*9*9?9*9*9?9?9*9*_*9*9*9*9*9	10.3	6.9	79	98750	9999	9999	308	0	0	0	999900	999900	999900	99990	321	2	3	3	999	999	9	999999999	0	0	0	88	999	999	99
2005	1	17	1	0	?9?9?9?9E0?9?9?9*9*9?9*9*9?9*9*9?9?9*9*_*9*9*9*9*9	10	6.8	81	98390	9999	9999	314	0	0	0	999900	999900	999900	99990	117	2	6	6	999	999	9	999999999	0	0	0	88	999	999	99
2005	1	17	2	0	?9?9?9?9E0?9?9?9*9*9?9*9*9?9*9*9?9?9*9*_*9*9*9*9*9	9.8	6.8	82	98390	9999	9999	322	0	0	0	999900	999900	999900	99990	165	2	8	8	999	999	9	999999999	0	0	0	88	999	999	99
2005	1	17	3	0	?9?9?9?9E0?9?9?9*9*9?9*9*9?9?9?9?9?9*9*_*9*9*9*9*9	9.5	6.9	84	98390	9999	9999	292	0	0	0	999900	999900	999900	99990	337	2	0	0	999	999	9	999999999	0	0	0	88	999	999	99
2005	1	17	4	0	?9?9?9?9E0?9?9?9*9*9?9*9*9?9*9*9?9?9*9*_*9*9*9*9*9	9.3	7.1	87	98390	9999	9999	301	0	0	0	999900	999900	999900	99990	289	2	2	2	999	999	9	999999999	0	0	0	88	999	999	99
2005	1	17	5	0	?9?9?9?9E0?9?9?9*9*9?9*9*9?9*9*9?9?9*9*_*9*9*9*9*9	9.1	7.5	90	98390	9999	9999	305	0	0	0	999900	999900	999900	99990	224	2	4	4	999	999	9	999999999	0	0	0	88	999	999	99
2005	1	17	6	0	?9?9?9?9E0?9?9?9*9*9?9*9*9?9*9*9?9?9*9*_*9*9*9*9*9	8.9	7.8	93	98390	9999	9999	303	0	0	0	999900	999900	999900	99990	351	2	3	3	999	999	9	999999999	0	0	0	88	999	999	99
2005	1	17	7	0	?9?9?9?9E0?9?9?9*9*9?9*9*9?9*9*9?9?9*9*_*9*9*9*9*9	8.8	8.2	96	98390	9999	9999	299	0	0	0	999900	999900	999900	99990	190	2	2	2	999	999	9	999999999	0	0	0	88	999	999	99
2005	1	17	8	0	?9?9?9?9E0?9?9?9*9*9?9*9*9?9*9*9?9?9*9*_*9*9*9*9*9	8.7	8.4	98	98390	9999	9999	318	0	0	0	999900	999900	999900	99990	230	2	8	8	999	999	9	999999999	0	0	0	88	999	999	99
2005	1	17	9	0	?9?9?9?9E0?9?9?9*9*9?9*9*9?9?9?9?9?9*9*_*9*9*9*9*9	8.6	8.6	100	98390	9999	9999	313	0	0	0	999900	999900	999900	99990	337	2	7	7	999	999	9	999999999	0	0	0	88	999	999	99
2005	1	17	10	0	?9?9?9?9E0?9?9?9*9*9?9*9*9?9*9*9?9?9*9*_*9*9*9*9*9	8.6	8.7	101	98390	9999	9999	302	0	0	0	999900	999900	999900	99990	325	2	3	3	999	999	9	999999999	0	0	0	88	999	999	99
2005	1	17	11	0	?9?9?9?9E0?9?9?9*9*9?9*9*9?9*9*9?9?9*9*_*9*9*9*9*9	8.6	8.6	101	98390	9999	9999	295	0	0	0	999900	999900	999900	99990	100	2	1	1	999	999	9	999999999	0	0	0	88	999	999	99
2005	1	17	12	0	?9?9?9?9E0?9?9?9*9*9?9*9*9?9*9*9?9?9*9*_*9*9*9*9*9	8.6	8.5	100	98390	9999	9999	309	0	0	0	999900	999900	999900	99990	164	2	6	6	999	999	9	999999999	0	0	0	88	999	999	99
2005	1	17	13	0	?9?9?9?9E0?9?9?9*9*9?9*9*9?9*9*9?9?9*9*_*9*9*9*9*9	8.6	8.4	99	98390	9999	9999	302	0	0	0	999900	999900	999900	99990	224	2	3	3	999	999	9	999999999	0	0	0	88	999	999	99
2005	1	17	14	0	?9?9?9?9E0?9?9?9*9*9?9*9*9?9*9*9?9?9*9*_*9*9*9*9*9	8.6	8.3	98	98390	9999	9999	325	0	0	0	999900	999900	999900	99990	260	2	9	9	999	999	9	999999999	0	0	0	88	999	999	99
2005	1	17	15	0	?9?9?9?9E0?9?9?9*9*9?9*9*9?9?9?9?9?9*9*_*9*9*9*9*9	8.6	8.2	97	98390	9999	9999	295	0	0	0	999900	999900	999900	99990	247	1	1	1	999	999	9	999999999	0	0	0	88	999	999	99
2005	1	17	16	0	?9?9?9?9E0?9?9?9*9*9?9*9*9?9*9*9?9?9*9*_*9*9*9*9*9	8.6	8.1	97	98390	9999	9999	306	0	0	0	999900	999900	999900	99990	62	1	5	5	999	999	9	999999999	0	0	0	88	999	999	99
2005	1	17	17	0	?9?9?9?9E0?9?9?9*9*9?9*9*9?9*9*9?9?9*9*_*9*9*9*9*9	8.5	8.1	97	98390	9999	9999	324	0	0	0	999900	999900	999900	99990	196	1	9	9	999	999	9	999999999	0	0	0	88	999	999	99
2005	1	17	18	0	?9?9?9?9E0?9?9?9*9*9?9*9*9?9*9*9?9?9*9*_*9*9*9*9*9	8.4	8.1	98	98390	9999	9999	294	0	0	0	999900	999900	999900	99990	247	1	1	1	999	999	9	999999999	0	0	0	88	999	999	99
2005	1	17	19	0	?9?9?9?9E0?9?9?9*9*9?9*9*9?9*9*9?9?9*9*_*9*9*9*9*9	8.4	8.2	99	98390	9999	9999	288	0	0	0	999900	999900	999900	99990	26	1	0	0	999	999	9	999999999	0	0	0	88	999	999	99
2005	1	17	20	0	?9?9?9?9E0?9?9?9*9*9?9*9*9?9*9*9?9?9*9*_*9*9*9*9*9	8.4	8.3	100	98390	9999	9999	298	0	0	0	999900	999900	999900	99990	38	1	2	2	999	999	9	999999999	0	0	0	88	999	999	99
2005	1	17	21	0	?9?9?9?9E0?9?9?9*9*9?9*9*9?9?9?9?9?9*9*_*9*9*9*9*9	8.5	8.5	100	98390	9999	9999	324	0	0	0	999900	999900	999900	99990	337	1	9	9	999	999	9	999999999	0	0	0	88	999	999	99
2005	1	17	22	0	?9?9?9?9E0?9?9?9*9*9?9*9*9?9*9*9?9?9*9*_*9*9*9*9*9	8.6	8.6	100	98390	9999	9999	295	0	0	0	999900	999900	999900	99990	232	1	1	1	999	999	9	999999999	0	0	0	88	999	999	99
2005	1	17	23	0	?9?9?9?9E0?9?9?9*9*9?9*9*9?9*9*9?9?9*9*_*9*9*9*9*9	8.5	8.6	101	98390	9999	9999	289	0	0	0	999900	999900	999900	99990	309	1	0	0	999	999	9	999999999	0	0	0	88	999	999	99
2005	1	17	24	0	?9?9?9?9E0?9?9?9*9*9?9*9*9?9*9*9?9?9*9*_*9*9*9*9*9	8.4	8.6	101	98390	9999	9999	301	0	0	0	999900	999900	999900	99990	209	1	3	3	999	999	9	999999999	0	0	0	88	999	999	99
2005	1	18	1	0	?9?9?9?9E0?9?9?9*9*9?9*9*9?9*9*9?9?9*9*_*9*9*9*9*9	8.4	8.4	100	98770	9999	9999	306	0	0	0	999900	999900	999900	99990	296	1	5	5	999	999	9	999999999	0	0	0	88	999	999	99
2005	1	18	2	0	?9?9?9?9E0?9?9?9*9*9?9*9*9?9*9*9?9?9*9*_*9*9*9*9*9	8.3	8.3	100	98770	9999	9999	311	0	0	0	999900	999900	999900	99990	175	1	7	7	999	999	9	999999999	0	0	0	88	999	999	99
2005	1	18	3	0	?9?9?9?9E0?9?9?9*9*9?9*9*9?9?9?9?9?9*9*_*9*9*9*9*9	8.2	8.2	100	98770	9999	9999	305	0	0	0	999900	999900	999900	99990	0	0	5	5	999	999	9	999999999	0	0	0	88	999	999	99
2005	1	18	4	0	?9?9?9?9E0?9?9?9*9*9?9*9*9?9*9*9?9?9*9*_*9*9*9*9*9	8.2	8.2	100	98770	9999	9999	307	0	0	0	999900	999900	999900	99990	184	0	6	6	999	999	9	999999999	0	0	0	88	999	999	99
2005	1	18	5	0	?9?9?9?9E0?9?9?9*9*9?9*9*9?9*9*9?9?9*9*_*9*9*9*9*9	8.2	8.2	100	98770	9999	9999	311	0	0	0	999900	999900	999900	99990	31	0	7	7	999	999	9	999999999	0	0	0	88	999	999	99
2005	1	18	6	0	?9?9?9?9E0?9?9?9*9*9?9*9*9?9*9*9?9?9*9*_*9*9*9*9*9	8.2	8.2	100	98770	9999	9999	316	0	0	0	999900	999900	999900	99990	192	0	8	8	999	999	9	999999999	0	0	0	88	999	999	99
2005	1	18	7	0	?9?9?9?9E0?9?9?9*9*9?9*9*9?9*9*9?9?9*9*_*9*9*9*9*9	8.2	8.2	100	98770	9999	9999	305	0	0	0	999900	999900	999900	99990	230	0	5	5	999	999	9	999999999	0	0	0	88	999	999	99
2005	1	18	8	0	?9?9?9?9E0?9?9?9*9*9?9*9*9?9*9*9?9?9*9*_*9*9*9*9*9	8.2	8.2	100	98770	9999	9999	308	0	0	0	999900	999900	999900	99990	228	0	6	6	999	999	9	999999999	0	0	0	88	999	999	99
2005	1	18	9	0	?9?9?9?9E0?9?9?9*9*9?9*9*9?9?9?9?9?9*9*_*9*9*9*9*9	8.2	8.2	100	98770	9999	9999	311	0	0	0	999900	999900	999900	99990	22	1	7	7	999	999	9	999999999	0	0	0	88	999	999	99
2005	1	18	10	0	?9?9?9?9E0?9?9?9*9*9?9*9*9?9*9*9?9?9*9*_*9*9*9*9*9	8.1	8.2	100	98770	9999	9999	304	1	0	1	999900	999900	999900	99990	125	1	5	5	999	999	9	999999999	0	0	0	88	999	999	99
2005	1	18	11	0	?9?9?9?9E0?9?9?9*9*9?9*9*9?9*9*9?9?9*9*_*9*9*9*9*9	8.1	8.2	101	98770	9999	9999	302	1	0	1	999900	999900	999900	99990	289	1	4	4	999	999	9	999999999	0	0	0	88	999	999	99
2005	1	18	12	0	?9?9?9?9E0?9?9?9*9*9?9*9*9?9*9*9?9?9*9*_*9*9*9*9*9	8	8.1	101	98770	9999	9999	287	1	0	1	999900	999900	999900	99990	118	1	0	0	999	999	9	999999999	0	0	0	88	999	999	99
2005	1	18	13	0	?9?9?9?9E0?9?9?9*9*9?9*9*9?9*9*9?9?9*9*_*9*9*9*9*9	7.9	8	101	98770	9999	9999	301	2	0	2	999900	999900	999900	99990	349	1	4	4	999	999	9	999999999	0	0	0	88	999	999	99
2005	1	18	14	0	?9?9?9?9E0?9?9?9*9*9?9*9*9?9*9*9?9?9*9*_*9*9*9*9*9	7.9	8	101	98770	9999	9999	286	2	0	2	999900	999900	999900	99990	138	1	0	0	999	999	9	999999999	0	0	0	88	999	999	99
2005	1	18	15	0	?9?9?9?9E0?9?9?9*9*9?9*9*9?9?9?9?9?9*9*_*9*9*9*9*9	8	8	100	98770	9999	9999	310	2	0	2	999900	999900	999900	99990	337	1	7	7	999	999	9	999999999	0	0	0	88	999	999	99
2005	1	18	16	0	?9?9?9?9E0?9?9?9*9*9?9*9*9?9*9*9?9?9*9*_*9*9*9*9*9	8.2	8.1	99	98770	9999	9999	311	1	0	1	999900	999900	999900	99990	46	1	7	7	999	999	9	999999999	0	0	0	88	999	999	99
2005	1	18	17	0	?9?9?9?9E0?9?9?9*9*9?9*9*9?9*9*9?9?9*9*_*9*9*9*9*9	8.4	8.2	98	98770	9999	9999	298	1	0	1	999900	999900	999900	99990	195	1	2	2	999	999	9	999999999	0	0	0	88	999	999	99
2005	1	18	18	0	?9?9?9?9E0?9?9?9*9*9?9*9*9?9*9*9?9?9*9*_*9*9*9*9*9	8.7	8.2	97	98770	9999	9999	318	0	0	0	999900	999900	999900	99990	57	1	8	8	999	999	9	999999999	0	0	0	88	999	999	99
2005	1	18	19	0	?9?9?9?9E0?9?9?9*9*9?9*9*9?9*9*9?9?9*9*_*9*9*9*9*9	8.8	8.2	96	98770	9999	9999	303	0	0	0	999900	999900	999900	99990	52	1	3	3	999	999	9	999999999	0	0	0	88	999	999	99
2005	1	18	20	0	?9?9?9?9E0?9?9?9*9*9?9*9*9?9*9*9?9?9*9*_*9*9*9*9*9	8.9	8	94	98770	9999	9999	310	0	0	0	999900	999900	999900	99990	49	1	6	6	999	999	9	999999999	0	0	0	88	999	999	99
2005	1	18	21	0	?9?9?9?9E0?9?9?9*9*9?9*9*9?9?9?9?9?9*9*_*9*9*9*9*9	8.8	7.7	93	98770	9999	9999	302	0	0	0	999900	999900	999900	99990	360	2	3	3	999	999	9	999999999	0	0	0	88	999	999	99
2005	1	18	22	0	?9?9?9?9E0?9?9?9*9*9?9*9*9?9*9*9?9?9*9*_*9*9*9*9*9	8.9	7.6	92	98770	9999	9999	325	0	0	0	999900	999900	999900	99990	353	2	9	9	999	999	9	999999999	0	0	0	88	999	999	99
2005	1	18	23	0	?9?9?9?9E0?9?9?9*9*9?9*9*9?9*9*9?9?9*9*_*9*9*9*9*9	8.9	7.5	91	98770	9999	9999	310	0	0	0	999900	999900	999900	99990	359	2	6	6	999	999	9	999999999	0	0	0	88	999	999	99
2005	1	18	24	0	?9?9?9?9E0?9?9?9*9*9?9*9*9?9*9*9?9?9*9*_*9*9*9*9*9	8.8	7.2	90	98770	9999	9999	295	0	0	0	999900	999900	999900	99990	336	2	1	1	999	999	9	999999999	0	0	0	88	999	999	99
2005	1	19	1	0	?9?9?9?9E0?9?9?9*9*9?9*9*9?9*9*9?9?9*9*_*9*9*9*9*9	8.6	6.9	89	99060	9999	9999	297	0	0	0	999900	999900	999900	99990	300	2	2	2	999	999	9	999999999	0	0	0	88	999	999	99
2005	1	19	2	0	?9?9?9?9E0?9?9?9*9*9?9*9*9?9*9*9?9?9*9*_*9*9*9*9*9	8.4	6.7	89	99060	9999	9999	315	0	0	0	999900	999900	999900	99990	218	2	8	8	999	999	9	999999999	0	0	0	88	999	999	99
2005	1	19	3	0	?9?9?9?9E0?9?9?9*9*9?9*9*9?9?9?9?9?9*9*_*9*9*9*9*9	8.3	6.6	89	99060	9999	9999	315	0	0	0	999900	999900	999900	99990	22	2	8	8	999	999	9	999999999	0	0	0	88	999	999	99
2005	1	19	4	0	?9?9?9?9E0?9?9?9*9*9?9*9*9?9*9*9?9?9*9*_*9*9*9*9*9	8.3	6.7	90	99060	9999	9999	286	0	0	0	999900	999900	999900	99990	77	2	0	0	999	999	9	999999999	0	0	0	88	999	999	99
2005	1	19	5	0	?9?9?9?9E0?9?9?9*9*9?9*9*9?9*9*9?9?9*9*_*9*9*9*9*9	8.2	6.7	90	99060	9999	9999	286	0	0	0	999900	999900	999900	99990	265	2	0	0	999	999	9	999999999	0	0	0	88	999	999	99
2005	1	19	6	0	?9?9?9?9E0?9?9?9*9*9?9*9*9?9*9*9?9?9*9*_*9*9*9*9*9	8.1	6.7	91	99060	9999	9999	291	0	0	0	999900	999900	999900	99990	61	2	1	1	999	999	9	999999999	0	0	0	88	999	999	99
2005	1	19	7	0	?9?9?9?9E0?9?9?9*9*9?9*9*9?9*9*9?9?9*9*_*9*9*9*9*9	7.9	6.7	92	99060	9999	9999	305	0	0	0	999900	999900	999900	99990	324	2	6	6	999	999	9	999999999	0	0	0	88	999	999	99
2005	1	19	8	0	?9?9?9?9E0?9?9?9*9*9?9*9*9?9*9*9?9?9*9*_*9*9*9*9*9	7.8	6.8	93	99060	9999	9999	297	0	0	0	999900	999900	999900	99990	98	2	3	3	999	999	9	999999999	0	0	0	88	999	999	99
2005	1	19	9	0	?9?9?9?9E0?9?9?9*9*9?9*9*9?9?9?9?9?9*9*_*9*9*9*9*9	7.8	6.7	93	99060	9999	9999	319	2	0	2	999900	999900	999900	99990	337	1	9	9	999	999	9	999999999	0	0	0	88	999	999	99
2005	1	19	10	0	?9?9?9?9E0?9?9?9*9*9?9*9*9?9*9*9?9?9*9*_*9*9*9*9*9	7.7	6.6	93	99060	9999	9999	301	12	0	12	999900	999900	999900	99990	323	1	5	5	999	999	9	999999999	0	0	0	88	999	999	99
2005	1	19	11	0	?9?9?9?9E0?9?9?9*9*9?9*9*9?9*9*9?9?9*9*_*9*9*9*9*9	7.7	6.4	92	99060	9999	9999	296	22	0	22	999900	999900	999900	99990	302	1	3	3	999	999	9	999999999	0	0	0	88	999	999	99
2005	1	19	12	0	?9?9?9?9E0?9?9?9*9*9?9*9*9?9*9*9?9?9*9*_*9*9*9*9*9	7.8	6.3	91	99060	9999	9999	284	31	0	31	999900	999900	999900	99990	19	1	0	0	999	999	9	999999999	0	0	0	88	999	999	99
2005	1	19	13	0	?9?9?9?9E0?9?9?9*9*9?9*9*9?9*9*9?9?9*9*_*9*9*9*9*9	7.9	6.3	89	99060	9999	9999	297	37	0	37	999900	999900	999900	99990	276	1	3	3	999	999	9	999999999	0	0	0	88	999	999	99
2005	1	19	14	0	?9?9?9?9E0?9?9?9*9*9?9*9*9?9*9*9?9?9*9*_*9*9*9*9*9	8.1	6.2	88	99060	9999	9999	300	39	0	39	999900	999900	999900	99990	243	1	4	4	999	999	9	999999999	0	0	0	88	999	999	99
2005	1	19	15	0	?9?9?9?9E0?9?9?9*9*9?9*9*9?9?9?9?9?9*9*_*9*9*9*9*9	8.2	6.2	87	99060	9999	9999	295	36	0	36	999900	999900	999900	99990	360	2	2	2	999	999	9	999999999	0	0	0	88	999	999	99
2005	1	19	16	0	?9?9?9?9E0?9?9?9*9*9?9*9*9?9*9*9?9?9*9*_*9*9*9*9*9	8.2	6.1	86	99060	9999	9999	309	29	0	29	999900	999900	999900	99990	19	2	7	7	999	999	9	999999999	0	0	0	88	999	999	99
2005	1	19	17	0	?9?9?9?9E0?9?9?9*9*9?9*9*9?9*9*9?9?9*9*_*9*9*9*9*9	8.1	5.9	86	99060	9999	9999	305	20	0	20	999900	999900	999900	99990	141	2	6	6	999	999	9	999999999	0	0	0	88	999	999	99
2005	1	19	18	0	?9?9?9?9E0?9?9?9*9*9?9*9*9?9*9*9?9?9*9*_*9*9*9*9*9	8	5.8	86	99060	9999	9999	290	10	0	10	999900	999900	999900	99990	146	2	1	1	999	999	9	999999999	0	0	0	88	999	999	99
2005	1	19	19	0	?9?9?9?9E0?9?9?9*9*9?9*9*9?9*9*9?9?9*9*_*9*9*9*9*9	7.9	5.8	86	99060	9999	9999	301	1	0	1	999900	999900	999900	99990	18	2	5	5	999	999	9	999999999	0	0	0	88	999	999	99
2005	1	19	20	0	?9?9?9?9E0?9?9?9*9*9?9*9*9?9*9*9?9?9*9*_*9*9*9*9*9	7.8	5.8	87	99060	9999	9999	303	0	0	0	999900	999900	999900	99990	265	2	6	6	999	999	9	999999999	0	0	0	88	999	999	99
2005	1	19	21	0	?9?9?9?9E0?9?9?9*9*9?9*9*9?9?9?9?9?9*9*_*9*9*9*9*9	7.8	5.9	88	99060	9999	9999	301	0	0	0	999900	999900	999900	99990	337	2	5	5	999	999	9	999999999	0	0	0	88	999	999	99
2005	1	19	22	0	?9?9?9?9E0?9?9?9*9*9?9*9*9?9*9*9?9?9*9*_*9*9*9*9*9	7.8	6.2	89	99060	9999	9999	312	0	0	0	999900	999900	999900	99990	63	2	8	8	999	999	9	999999999	0	0	0	88	999	999	99
2005	1	19	23	0	?9?9?9?9E0?9?9?9*9*9?9*9*9?9*9*9?9?9*9*_*9*9*9*9*9	7.6	6.1	91	99060	9999	9999	318	0	0	0	999900	999900	999900	99990	188	2	9	9	999	999	9	999999999	0	0	0	88	999	999	99
2005	1	19	24	0	?9?9?9?9E0?9?9?9*9*9?9*9*9?9*9*9?9?9*9*_*9*9*9*9*9	7.1	5.9	92	99060	9999	9999	290	0	0	0	999900	999900	999900	99990	151	2	2	2	999	999	9	999999999	0	0	0	88	999	999	99
2005	1	20	1	0	?9?9?9?9E0?9?9?9*9*9?9*9*9?9*9*9?9?9*9*_*9*9*9*9*9	6.6	5.7	94	99800	9999	9999	298	0	0	0	999900	999900	999900	99990	49	2	6	6	999	999	9	999999999	0	0	0	88	999	999	99
2005	1	20	2	0	?9?9?9?9E0?9?9?9*9*9?9*9*9?9*9*9?9?9*9*_*9*9*9*9*9	6.2	5.5	95	99800	9999	9999	299	0	0	0	999900	999900	999900	99990	56	2	7	7	999	999	9	999999999	0	0	0	88	999	999	99
2005	1	20	3	0	?9?9?9?9E0?9?9?9*9*9?9*9*9?9?9?9?9?9*9*_*9*9*9*9*9	6	5.4	96	99800	9999	9999	295	0	0	0	999900	999900	999900	99990	337	5	6	6	999	999	9	999999999	0	0	0	88	999	999	99
2005	1	20	4	0	?9?9?9?9E0?9?9?9*9*9?9*9*9?9*9*9?9?9*9*_*9*9*9*9*9	5.9	5.4	97	99800	9999	9999	295	0	0	0	999900	999900	999900	99990	318	5	6	6	999	999	9	999999999	0	0	0	88	999	999	99
2005	1	20	5	0	?9?9?9?9E0?9?9?9*9*9?9*9*9?9*9*9?9?9*9*_*9*9*9*9*9	5.7	5.2	97	99800	9999	9999	297	0	0	0	999900	999900	999900	99990	221	5	7	7	999	999	9	999999999	0	0	0	88	999	999	99
2005	1	20	6	0	?9?9?9?9E0?9?9?9*9*9?9*9*9?9*9*9?9?9*9*_*9*9*9*9*9	5.4	4.9	96	99800	9999	9999	287	0	0	0	999900	999900	999900	99990	323	5	4	4	999	999	9	999999999	0	0	0	88	999	999	99
2005	1	20	7	0	?9?9?9?9E0?9?9?9*9*9?9*9*9?9*9*9?9?9*9*_*9*9*9*9*9	5.2	4.6	96	99800	9999	9999	294	0	0	0	999900	999900	999900	99990	26	5	7	7	999	999	9	999999999	0	0	0	88	999	999	99
2005	1	20	8	0	?9?9?9?9E0?9?9?9*9*9?9*9*9?9*9*9?9?9*9*_*9*9*9*9*9	5.2	4.3	94	99800	9999	9999	286	0	0	0	999900	999900	999900	99990	265	5	4	4	999	999	9	999999999	0	0	0	88	999	999	99
2005	1	20	9	0	?9?9?9?9E0?9?9?9*9*9?9*9*9?9?9?9?9?9*9*_*9*9*9*9*9	5.4	4.2	92	99800	9999	9999	278	2	0	2	999900	999900	999900	99990	22	2	1	1	999	999	9	999999999	0	0	0	88	999	999	99
2005	1	20	10	0	?9?9?9?9E0?9?9?9*9*9?9*9*9?9*9*9?9?9*9*_*9*9*9*9*9	5.6	4.1	90	99800	9999	9999	292	10	0	10	999900	999900	999900	99990	20	2	6	6	999	999	9	999999999	0	0	0	88	999	999	99
2005	1	20	11	0	?9?9?9?9E0?9?9?9*9*9?9*9*9?9*9*9?9?9*9*_*9*9*9*9*9	5.9	3.8	87	99800	9999	9999	293	19	0	19	999900	999900	999900	99990	176	2	6	6	999	999	9	999999999	0	0	0	88	999	999	99
2005	1	20	12	0	?9?9?9?9E0?9?9?9*9*9?9*9*9?9*9*9?9?9*9*_*9*9*9*9*9	6.1	3.6	84	99800	9999	9999	280	27	0	27	999900	999900	999900	99990	268	2	1	1	999	999	9	999999999	0	0	0	88	999	999	99
2005	1	20	13	0	?9?9?9?9E0?9?9?9*9*9?9*9*9?9*9*9?9?9*9*_*9*9*9*9*9	6.3	3.4	82	99800	9999	9999	294	32	0	32	999900	999900	999900	99990	100	2	6	6	999	999	9	999999999	0	0	0	88	999	999	99
2005	1	20	14	0	?9?9?9?9E0?9?9?9*9*9?9*9*9?9*9*9?9?9*9*_*9*9*9*9*9	6.5	3.2	80	99800	9999	9999	292	33	0	33	999900	999900	999900	99990	243	2	5	5	999	999	9	999999999	0	0	0	88	999	999	99
2005	1	20	15	0	?9?9?9?9E0?9?9?9*9*9?9*9*9?9?9?9?9?9*9*_*9*9*9*9*9	6.6	3.2	79	99800	9999	9999	291	31	0	31	999900	999900	999900	99990	360	1	4	4	999	999	9	999999999	0	0	0	88	999	999	99
2005	1	20	16	0	?9?9?9?9E0?9?9?9*9*9?9*9*9?9*9*9?9?9*9*_*9*9*9*9*9	6.7	3.3	79	99800	9999	9999	282	25	0	25	999900	999900	999900	99990	279	1	1	1	999	999	9	999999999	0	0	0	88	999	999	99
2005	1	20	17	0	?9?9?9?9E0?9?9?9*9*9?9*9*9?9*9*9?9?9*9*_*9*9*9*9*9	6.8	3.6	80	99800	9999	9999	296	17	0	17	999900	999900	999900	99990	216	1	6	6	999	999	9	999999999	0	0	0	88	999	999	99
2005	1	20	18	0	?9?9?9?9E0?9?9?9*9*9?9*9*9?9*9*9?9?9*9*_*9*9*9*9*9	6.8	3.8	81	99800	9999	9999	278	9	0	9	999900	999900	999900	99990	348	1	0	0	999	999	9	999999999	0	0	0	88	999	999	99
2005	1	20	19	0	?9?9?9?9E0?9?9?9*9*9?9*9*9?9*9*9?9?9*9*_*9*9*9*9*9	6.8	4.1	83	99800	9999	9999	290	1	0	1	999900	999900	999900	99990	225	1	3	3	999	999	9	999999999	0	0	0	88	999	999	99
2005	1	20	20	0	?9?9?9?9E0?9?9?9*9*9?9*9*9?9*9*9?9?9*9*_*9*9*9*9*9	6.8	4.3	84	99800	9999	9999	306	0	0	0	999900	999900	999900	99990	316	1	8	8	999	999	9	999999999	0	0	0	88	999	999	99
2005	1	20	21	0	?9?9?9?9E0?9?9?9*9*9?9*9*9?9?9?9?9?9*9*_*9*9*9*9*9	6.8	4.4	85	99800	9999	9999	278	0	0	0	999900	999900	999900	99990	202	2	0	0	999	999	9	999999999	0	0	0	88	999	999	99
2005	1	20	22	0	?9?9?9?9E0?9?9?9*9*9?9*9*9?9*9*9?9?9*9*_*9*9*9*9*9	6.8	4.4	85	99800	9999	9999	287	0	0	0	999900	999900	999900	99990	115	2	2	2	999	999	9	999999999	0	0	0	88	999	999	99
2005	1	20	23	0	?9?9?9?9E0?9?9?9*9*9?9*9*9?9*9*9?9?9*9*_*9*9*9*9*9	6.8	4.3	84	99800	9999	9999	297	0	0	0	999900	999900	999900	99990	26	2	6	6	999	999	9	999999999	0	0	0	88	999	999	99
2005	1	20	24	0	?9?9?9?9E0?9?9?9*9*9?9*9*9?9*9*9?9?9*9*_*9*9*9*9*9	6.7	4	83	99800	9999	9999	283	0	0	0	999900	999900	999900	99990	34	2	1	1	999	999	9	999999999	0	0	0	88	999	999	99
2005	1	21	1	0	?9?9?9?9E0?9?9?9*9*9?9*9*9?9*9*9?9?9*9*_*9*9*9*9*9	6.6	3.8	83	99700	9999	9999	299	0	0	0	999900	999900	999900	99990	178	2	7	7	999	999	9	999999999	0	0	0	88	999	999	99
2005	1	21	2	0	?9?9?9?9E0?9?9?9*9*9?9*9*9?9*9*9?9?9*9*_*9*9*9*9*9	6.4	3.6	82	99700	9999	9999	293	0	0	0	999900	999900	999900	99990	183	2	5	5	999	999	9	999999999	0	0	0	88	999	999	99
2005	1	21	3	0	?9?9?9?9E0?9?9?9*9*9?9*9*9?9?9?9?9?9*9*_*9*9*9*9*9	6.2	3.5	83	99700	9999	9999	294	0	0	0	999900	999900	999900	99990	202	1	6	6	999	999	9	999999999	0	0	0	88	999	999	99
2005	1	21	4	0	?9?9?9?9E0?9?9?9*9*9?9*9*9?9*9*9?9?9*9*_*9*9*9*9*9	5.9	3.5	85	99700	9999	9999	301	0	0	0	999900	999900	999900	99990	51	1	8	8	999	999	9	999999999	0	0	0	88	999	999	99
2005	1	21	5	0	?9?9?9?9E0?9?9?9*9*9?9*9*9?9*9*9?9?9*9*_*9*9*9*9*9	5.6	3.6	87	99700	9999	9999	289	0	0	0	999900	999900	999900	99990	223	1	5	5	999	999	9	999999999	0	0	0	88	999	999	99
2005	1	21	6	0	?9?9?9?9E0?9?9?9*9*9?9*9*9?9*9*9?9?9*9*_*9*9*9*9*9	5.3	3.8	90	99700	9999	9999	277	0	0	0	999900	999900	999900	99990	321	1	1	1	999	999	9	999999999	0	0	0	88	999	999	99
2005	1	21	7	0	?9?9?9?9E0?9?9?9*9*9?9*9*9?9*9*9?9?9*9*_*9*9*9*9*9	5.1	3.9	92	99700	9999	9999	271	0	0	0	999900	999900	999900	99990	139	1	0	0	999	999	9	999999999	0	0	0	88	999	999	99
2005	1	21	8	0	?9?9?9?9E0?9?9?9*9*9?9*9*9?9*9*9?9?9*9*_*9*9*9*9*9	5	4	93	99700	9999	9999	287	0	0	0	999900	999900	999900	99990	132	1	5	5	999	999	9	999999999	0	0	0	88	999	999	99
2005	1	21	9	0	?9?9?9?9E0?9?9?9*9*9?9*9*9?9?9?9?9?9*9*_*9*9*9*9*9	5.1	4.1	93	99700	9999	9999	283	12	0	12	999900	999900	999900	99990	337	2	3	3	999	999	9	999999999	0	0	0	88	999	999	99
2005	1	21	10	0	?9?9?9?9E0?9?9?9*9*9?9*9*9?9*9*9?9?9*9*_*9*9*9*9*9	5.3	3.9	91	99700	9999	9999	299	56	0	56	999900	999900	999900	99990	203	2	8	8	999	999	9	999999999	0	0	0	88	999	999	99
2005	1	21	11	0	?9?9?9?9E0?9?9?9*9*9?9*9*9?9*9*9?9?9*9*_*9*9*9*9*9	5.5	3.6	87	99700	9999	9999	289	104	0	104	999900	999900	999900	99990	238	2	5	5	999	999	9	999999999	0	0	0	88	999	999	99
2005	1	21	12	0	?9?9?9?9E0?9?9?9*9*9?9*9*9?9*9*9?9?9*9*_*9*9*9*9*9	5.9	3.2	82	99700	9999	9999	301	146	0	146	999900	999900	999900	99990	258	2	8	8	999	999	9	999999999	0	0	0	88	999	999	99
2005	1	21	13	0	?9?9?9?9E0?9?9?9*9*9?9*9*9?9*9*9?9?9*9*_*9*9*9*9*9	6.5	2.8	78	99700	9999	9999	285	174	0	174	999900	999900	999900	99990	250	2	2	2	999	999	9	999999999	0	0	0	88	999	999	99
2005	1	21	14	0	?9?9?9?9E0?9?9?9*9*9?9*9*9?9*9*9?9?9*9*_*9*9*9*9*9	7.2	2.7	73	99700	9999	9999	301	183	0	183	999900	999900	999900	99990	344	2	7	7	999	999	9	999999999	0	0	0	88	999	999	99
2005	1	21	15	0	?9?9?9?9E0?9?9?9*9*9?9*9*9?9?9?9?9?9*9*_*9*9*9*9*9	8.2	3	70	99700	9999	9999	306	170	0	170	999900	999900	999900	99990	112	2	7	7	999	999	9	999999999	0	0	0	88	999	999	99
2005	1	21	16	0	?9?9?9?9E0?9?9?9*9*9?9*9*9?9*9*9?9?9*9*_*9*9*9*9*9	9	3.4	68	99700	9999	9999	292	139	0	139	999900	999900	999900	99990	1	2	1	1	999	999	9	999999999	0	0	0	88	999	999	99
2005	1	21	17	0	?9?9?9?9E0?9?9?9*9*9?9*9*9?9*9*9?9?9*9*_*9*9*9*9*9	8.9	3.2	67	99700	9999	9999	305	95	0	95	999900	999900	999900	99990	249	2	6	6	999	999	9	999999999	0	0	0	88	999	999	99
2005	1	21	18	0	?9?9?9?9E0?9?9?9*9*9?9*9*9?9*9*9?9?9*9*_*9*9*9*9*9	8.8	3.1	68	99700	9999	9999	320	47	0	47	999900	999900	999900	99990	100	2	9	9	999	999	9	999999999	0	0	0	88	999	999	99
2005	1	21	19	0	?9?9?9?9E0?9?9?9*9*9?9*9*9?9*9*9?9?9*9*_*9*9*9*9*9	8.5	3.2	69	99700	9999	9999	284	4	0	4	999900	999900	999900	99990	289	2	0	0	999	999	9	999999999	0	0	0	88	999	999	99
2005	1	21	20	0	?9?9?9?9E0?9?9?9*9*9?9*9*9?9*9*9?9?9*9*_*9*9*9*9*9	8.2	3.3	71	99700	9999	9999	306	0	0	0	999900	999900	999900	99990	112	2	7	7	999	999	9	999999999	0	0	0	88	999	999	99
2005	1	21	21	0	?9?9?9?9E0?9?9?9*9*9?9*9*9?9?9?9?9?9*9*_*9*9*9*9*9	8	3.4	73	99700	9999	9999	288	0	0	0	999900	999900	999900	99990	22	1	1	1	999	999	9	999999999	0	0	0	88	999	999	99
2005	1	21	22	0	?9?9?9?9E0?9?9?9*9*9?9*9*9?9*9*9?9?9*9*_*9*9*9*9*9	7.8	3.6	75	99700	9999	9999	287	0	0	0	999900	999900	999900	99990	238	1	1	1	999	999	9	999999999	0	0	0	88	999	999	99
2005	1	21	23	0	?9?9?9?9E0?9?9?9*9*9?9*9*9?9*9*9?9?9*9*_*9*9*9*9*9	7.7	3.8	76	99700	9999	9999	287	0	0	0	999900	999900	999900	99990	123	1	1	1	999	999	9	999999999	0	0	0	88	999	999	99
2005	1	21	24	0	?9?9?9?9E0?9?9?9*9*9?9*9*9?9*9*9?9?9*9*_*9*9*9*9*9	7.6	4.1	78	99700	9999	9999	291	0	0	0	999900	999900	999900	99990	192	1	2	2	999	999	9	999999999	0	0	0	88	999	999	99
2005	1	22	1	0	?9?9?9?9E0?9?9?9*9*9?9*9*9?9*9*9?9?9*9*_*9*9*9*9*9	7.6	4.3	80	99460	9999	9999	287	0	0	0	999900	999900	999900	99990	242	1	1	1	999	999	9	999999999	0	0	0	88	999	999	99
2005	1	22	2	0	?9?9?9?9E0?9?9?9*9*9?9*9*9?9*9*9?9?9*9*_*9*9*9*9*9	7.5	4.6	82	99460	9999	9999	293	0	0	0	999900	999900	999900	99990	110	1	3	3	999	999	9	999999999	0	0	0	88	999	999	99
2005	1	22	3	0	?9?9?9?9E0?9?9?9*9*9?9*9*9?9?9?9?9?9*9*_*9*9*9*9*9	7.4	4.9	84	99460	9999	9999	293	0	0	0	999900	999900	999900	99990	202	2	3	3	999	999	9	999999999	0	0	0	88	999	999	99
2005	1	22	4	0	?9?9?9?9E0?9?9?9*9*9?9*9*9?9*9*9?9?9*9*_*9*9*9*9*9	7.3	5.1	86	99460	9999	9999	295	0	0	0	999900	999900	999900	99990	261	2	4	4	999	999	9	999999999	0	0	0	88	999	999	99
2005	1	22	5	0	?9?9?9?9E0?9?9?9*9*9?9*9*9?9*9*9?9?9*9*_*9*9*9*9*9	7.1	5.4	89	99460	9999	9999	281	0	0	0	999900	999900	999900	99990	231	2	0	0	999	999	9	999999999	0	0	0	88	999	999	99
2005	1	22	6	0	?9?9?9?9E0?9?9?9*9*9?9*9*9?9*9*9?9?9*9*_*9*9*9*9*9	7	5.5	90	99460	9999	9999	297	0	0	0	999900	999900	999900	99990	25	2	5	5	999	999	9	999999999	0	0	0	88	999	999	99
2005	1	22	7	0	?9?9?9?9E0?9?9?9*9*9?9*9*9?9*9*9?9?9*9*_*9*9*9*9*9	6.9	5.6	92	99460	9999	9999	289	0	0	0	999900	999900	999900	99990	142	2	2	2	999	999	9	999999999	0	0	0	88	999	999	99
2005	1	22	8	0	?9?9?9?9E0?9?9?9*9*9?9*9*9?9*9*9?9?9*9*_*9*9*9*9*9	6.8	5.6	92	99460	9999	9999	294	0	0	0	999900	999900	999900	99990	307	2	4	4	999	999	9	999999999	0	0	0	88	999	999	99
2005	1	22	9	0	?9?9?9?9E0?9?9?9*9*9?9*9*9?9?9?9?9?9*9*_*9*9*9*9*9	6.9	5.5	91	99460	9999	9999	294	6	0	6	999900	999900	999900	99990	337	2	4	4	999	999	9	999999999	0	0	0	88	999	999	99
2005	1	22	10	0	?9?9?9?9E0?9?9?9*9*9?9*9*9?9*9*9?9?9*9*_*9*9*9*9*9	7.1	5.3	89	99460	9999	9999	300	27	0	27	999900	999900	999900	99990	288	2	6	6	999	999	9	999999999	0	0	0	88	999	999	99
2005	1	22	11	0	?9?9?9?9E0?9?9?9*9*9?9*9*9?9*9*9?9?9*9*_*9*9*9*9*9	7.3	5.1	85	99460	9999	9999	309	49	0	49	999900	999900	999900	99990	225	2	8	8	999	999	9	999999999	0	0	0	88	999	999	99
2005	1	22	12	0	?9?9?9?9E0?9?9?9*9*9?9*9*9?9*9*9?9?9*9*_*9*9*9*9*9	7.7	4.7	82	99460	9999	9999	287	69	0	69	999900	999900	999900	99990	100	2	1	1	999	999	9	999999999	0	0	0	88	999	999	99
2005	1	22	13	0	?9?9?9?9E0?9?9?9*9*9?9*9*9?9*9*9?9?9*9*_*9*9*9*9*9	8	4.4	78	99460	9999	9999	303	83	0	83	999900	999900	999900	99990	89	2	6	6	999	999	9	999999999	0	0	0	88	999	999	99
2005	1	22	14	0	?9?9?9?9E0?9?9?9*9*9?9*9*9?9*9*9?9?9*9*_*9*9*9*9*9	8.4	4.2	75	99460	9999	9999	297	87	0	87	999900	999900	999900	99990	146	2	3	3	999	999	9	999999999	0	0	0	88	999	999	99
2005	1	22	15	0	?9?9?9?9E0?9?9?9*9*9?9*9*9?9?9?9?9?9*9*_*9*9*9*9*9	8.7	4.1	73	99460	9999	9999	286	81	0	81	999900	999900	999900	99990	337	1	0	0	999	999	9	999999999	0	0	0	88	999	999	99
2005	1	22	16	0	?9?9?9?9E0?9?9?9*9*9?9*9*9?9*9*9?9?9*9*_*9*9*9*9*9	8.9	4.2	72	99460	9999	9999	296	66	0	66	999900	999900	999900	99990	25	1	2	2	999	999	9	999999999	0	0	0	88	999	999	99
2005	1	22	17	0	?9?9?9?9E0?9?9?9*9*9?9*9*9?9*9*9?9?9*9*_*9*9*9*9*9	8.9	4.3	73	99460	9999	9999	310	45	0	45	999900	999900	999900	99990	51	1	7	7	999	999	9	999999999	0	0	0	88	999	999	99
2005	1	22	18	0	?9?9?9?9E0?9?9?9*9*9?9*9*9?9*9*9?9?9*9*_*9*9*9*9*9	8.8	4.5	75	99460	9999	9999	292	22	0	22	999900	999900	999900	99990	125	1	1	1	999	999	9	999999999	0	0	0	88	999	999	99
2005	1	22	19	0	?9?9?9?9E0?9?9?9*9*9?9*9*9?9*9*9?9?9*9*_*9*9*9*9*9	8.7	4.8	77	99460	9999	9999	321	2	0	2	999900	999900	999900	99990	309	1	9	9	999	999	9	999999999	0	0	0	88	999	999	99
2005	1	22	20	0	?9?9?9?9E0?9?9?9*9*9?9*9*9?9*9*9?9?9*9*_*9*9*9*9*9	8.5	5.1	79	99460	9999	9999	286	0	0	0	999900	999900	999900	99990	232	1	0	0	999	999	9	999999999	0	0	0	88	999	999	99
2005	1	22	21	0	?9?9?9?9E0?9?9?9*9*9?9*9*9?9?9?9?9?9*9*_*9*9*9*9*9	8.4	5.3	81	99460	9999	9999	295	0	0	0	999900	999900	999900	99990	270	1	2	2	999	999	9	999999999	0	0	0	88	999	999	99
2005	1	22	22	0	?9?9?9?9E0?9?9?9*9*9?9*9*9?9*9*9?9?9*9*_*9*9*9*9*9	8.3	5.5	82	99460	9999	9999	295	0	0	0	999900	999900	999900	99990	6	1	2	2	999	999	9	999999999	0	0	0	88	999	999	99
2005	1	22	23	0	?9?9?9?9E0?9?9?9*9*9?9*9*9?9*9*9?9?9*9*_*9*9*9*9*9	8.2	5.6	84	99460	9999	9999	294	0	0	0	999900	999900	999900	99990	174	1	2	2	999	999	9	999999999	0	0	0	88	999	999	99
2005	1	22	24	0	?9?9?9?9E0?9?9?9*9*9?9*9*9?9*9*9?9?9*9*_*9*9*9*9*9	8.1	5.6	84	99460	9999	9999	297	0	0	0	999900	999900	999900	99990	61	1	3	3	999	999	9	999999999	0	0	0	88	999	999	99
2005	1	23	1	0	?9?9?9?9E0?9?9?9*9*9?9*9*9?9*9*9?9?9*9*_*9*9*9*9*9	8	5.7	85	99280	9999	9999	301	0	0	0	999900	999900	999900	99990	328	1	5	5	999	999	9	999999999	0	0	0	88	999	999	99
2005	1	23	2	0	?9?9?9?9E0?9?9?9*9*9?9*9*9?9*9*9?9?9*9*_*9*9*9*9*9	7.8	5.7	86	99280	9999	9999	289	0	0	0	999900	999900	999900	99990	94	1	1	1	999	999	9	999999999	0	0	0	88	999	999	99
2005	1	23	3	0	?9?9?9?9E0?9?9?9*9*9?9*9*9?9?9?9?9?9*9*_*9*9*9*9*9	7.7	5.8	88	99280	9999	9999	311	0	0	0	999900	999900	999900	99990	247	2	8	8	999	999	9	999999999	0	0	0	88	999	999	99
2005	1	23	4	0	?9?9?9?9E0?9?9?9*9*9?9*9*9?9*9*9?9?9*9*_*9*9*9*9*9	7.5	6	90	99280	9999	9999	317	0	0	0	999900	999900	999900	99990	230	2	9	9	999	999	9	999999999	0	0	0	88	999	999	99
2005	1	23	5	0	?9?9?9?9E0?9?9?9*9*9?9*9*9?9*9*9?9?9*9*_*9*9*9*9*9	7.3	6.2	93	99280	9999	9999	302	0	0	0	999900	999900	999900	99990	44	2	6	6	999	999	9	999999999	0	0	0	88	999	999	99
2005	1	23	6	0	?9?9?9?9E0?9?9?9*9*9?9*9*9?9*9*9?9?9*9*_*9*9*9*9*9	7.2	6.4	95	99280	9999	9999	291	0	0	0	999900	999900	999900	99990	252	2	2	2	999	999	9	999999999	0	0	0	88	999	999	99
2005	1	23	7	0	?9?9?9?9E0?9?9?9*9*9?9*9*9?9*9*9?9?9*9*_*9*9*9*9*9	7	6.6	97	99280	9999	9999	304	0	0	0	999900	999900	999900	99990	262	2	7	7	999	999	9	999999999	0	0	0	88	999	999	99
2005	1	23	8	0	?9?9?9?9E0?9?9?9*9*9?9*9*9?9*9*9?9?9*9*_*9*9*9*9*9	6.9	6.6	98	99280	9999	9999	309	0	0	0	999900	999900	999900	99990	148	2	8	8	999	999	9	999999999	0	0	0	88	999	999	99
2005	1	23	9	0	?9?9?9?9E0?9?9?9*9*9?9*9*9?9?9?9?9?9*9*_*9*9*9*9*9	6.9	6.6	98	99280	9999	9999	281	4	0	4	999900	999900	999900	99990	315	2	0	0	999	999	9	999999999	0	0	0	88	999	999	99
2005	1	23	10	0	?9?9?9?9E0?9?9?9*9*9?9*9*9?9*9*9?9?9*9*_*9*9*9*9*9	7	6.5	97	99280	9999	9999	293	20	0	20	999900	999900	999900	99990	189	2	3	3	999	999	9	999999999	0	0	0	88	999	999	99
2005	1	23	11	0	?9?9?9?9E0?9?9?9*9*9?9*9*9?9*9*9?9?9*9*_*9*9*9*9*9	7.1	6.3	94	99280	9999	9999	281	37	0	37	999900	999900	999900	99990	75	2	0	0	999	999	9	999999999	0	0	0	88	999	999	99
2005	1	23	12	0	?9?9?9?9E0?9?9?9*9*9?9*9*9?9*9*9?9?9*9*_*9*9*9*9*9	7.4	6	91	99280	9999	9999	297	52	0	52	999900	999900	999900	99990	338	2	4	4	999	999	9	999999999	0	0	0	88	999	999	99
2005	1	23	13	0	?9?9?9?9E0?9?9?9*9*9?9*9*9?9*9*9?9?9*9*_*9*9*9*9*9	7.7	5.8	88	99280	9999	9999	303	61	0	61	999900	999900	999900	99990	139	2	6	6	999	999	9	999999999	0	0	0	88	999	999	99
2005	1	23	14	0	?9?9?9?9E0?9?9?9*9*9?9*9*9?9*9*9?9?9*9*_*9*9*9*9*9	8.2	5.7	84	99280	9999	9999	305	65	0	65	999900	999900	999900	99990	47	2	6	6	999	999	9	999999999	0	0	0	88	999	999	99
2005	1	23	15	0	?9?9?9?9E0?9?9?9*9*9?9*9*9?9?9?9?9?9*9*_*9*9*9*9*9	8.7	5.8	82	99280	9999	9999	311	60	0	60	999900	999900	999900	99990	90	1	7	7	999	999	9	999999999	0	0	0	88	999	999	99
2005	1	23	16	0	?9?9?9?9E0?9?9?9*9*9?9*9*9?9*9*9?9?9*9*_*9*9*9*9*9	9.1	5.9	81	99280	9999	9999	304	49	0	49	999900	999900	999900	99990	67	1	4	4	999	999	9	999999999	0	0	0	88	999	999	99
2005	1	23	17	0	?9?9?9?9E0?9?9?9*9*9?9*9*9?9*9*9?9?9*9*_*9*9*9*9*9	9	5.8	80	99280	9999	9999	312	34	0	34	999900	999900	999900	99990	87	1	7	7	999	999	9	999999999	0	0	0	88	999	999	99
2005	1	23	18	0	?9?9?9?9E0?9?9?9*9*9?9*9*9?9*9*9?9?9*9*_*9*9*9*9*9	8.9	5.6	80	99280	9999	9999	294	17	0	17	999900	999900	999900	99990	29	1	1	1	999	999	9	999999999	0	0	0	88	999	999	99
2005	1	23	19	0	?9?9?9?9E0?9?9?9*9*9?9*9*9?9*9*9?9?9*9*_*9*9*9*9*9	8.7	5.5	81	99280	9999	9999	287	2	0	2	999900	999900	999900	99990	211	1	0	0	999	999	9	999999999	0	0	0	88	999	999	99
2005	1	23	20	0	?9?9?9?9E0?9?9?9*9*9?9*9*9?9*9*9?9?9*9*_*9*9*9*9*9	8.5	5.5	81	99280	9999	9999	303	0	0	0	999900	999900	999900	99990	4	1	5	5	999	999	9	999999999	0	0	0	88	999	999	99
2005	1	23	21	0	?9?9?9?9E0?9?9?9*9*9?9*9*9?9?9?9?9?9*9*_*9*9*9*9*9	8.3	5.4	82	99280	9999	9999	302	0	0	0	999900	999900	999900	99990	337	1	5	5	999	999	9	999999999	0	0	0	88	999	999	99
2005	1	23	22	0	?9?9?9?9E0?9?9?9*9*9?9*9*9?9*9*9?9?9*9*_*9*9*9*9*9	8.2	5.4	83	99280	9999	9999	320	0	0	0	999900	999900	999900	99990	57	1	9	9	999	999	9	999999999	0	0	0	88	999	999	99
2005	1	23	23	0	?9?9?9?9E0?9?9?9*9*9?9*9*9?9*9*9?9?9*9*_*9*9*9*9*9	8.1	5.4	83	99280	9999	9999	301	0	0	0	999900	999900	999900	99990	55	1	5	5	999	999	9	999999999	0	0	0	88	999	999	99
2005	1	23	24	0	?9?9?9?9E0?9?9?9*9*9?9*9*9?9*9*9?9?9*9*_*9*9*9*9*9	8	5.4	84	99280	9999	9999	303	0	0	0	999900	999900	999900	99990	122	1	6	6	999	999	9	999999999	0	0	0	88	999	999	99
2005	1	24	1	0	?9?9?9?9E0?9?9?9*9*9?9*9*9?9*9*9?9?9*9*_*9*9*9*9*9	7.9	5.4	84	99080	9999	9999	289	0	0	0	999900	999900	999900	99990	63	1	1	1	999	999	9	999999999	0	0	0	88	999	999	99
2005	1	24	2	0	?9?9?9?9E0?9?9?9*9*9?9*9*9?9*9*9?9?9*9*_*9*9*9*9*9	7.7	5.4	85	99080	9999	9999	318	0	0	0	999900	999900	999900	99990	260	1	9	9	999	999	9	999999999	0	0	0	88	999	999	99
2005	1	24	3	0	?9?9?9?9E0?9?9?9*9*9?9*9*9?9?9?9?9?9*9*_*9*9*9*9*9	7.5	5.5	87	99080	9999	9999	291	0	0	0	999900	999900	999900	99990	292	1	2	2	999	999	9	999999999	0	0	0	88	999	999	99
2005	1	24	4	0	?9?9?9?9E0?9?9?9*9*9?9*9*9?9*9*9?9?9*9*_*9*9*9*9*9	7.2	5.5	89	99080	9999	9999	298	0	0	0	999900	999900	999900	99990	337	1	5	5	999	999	9	999999999	0	0	0	88	999	999	99
2005	1	24	5	0	?9?9?9?9E0?9?9?9*9*9?9*9*9?9*9*9?9?9*9*_*9*9*9*9*9	6.9	5.5	91	99080	9999	9999	296	0	0	0	999900	999900	999900	99990	103	1	5	5	999	999	9	999999999	0	0	0	88	999	999	99
2005	1	24	6	0	?9?9?9?9E0?9?9?9*9*9?9*9*9?9*9*9?9?9*9*_*9*9*9*9*9	6.6	5.6	93	99080	9999	9999	293	0	0	0	999900	999900	999900	99990	50	1	4	4	999	999	9	999999999	0	0	0	88	999	999	99
2005	1	24	7	0	?9?9?9?9E0?9?9?9*9*9?9*9*9?9*9*9?9?9*9*_*9*9*9*9*9	6.4	5.6	95	99080	9999	9999	297	0	0	0	999900	999900	999900	99990	100	1	6	6	999	999	9	999999999	0	0	0	88	999	999	99
2005	1	24	8	0	?9?9?9?9E0?9?9?9*9*9?9*9*9?9*9*9?9?9*9*_*9*9*9*9*9	6.3	5.6	95	99080	9999	9999	283	0	0	0	999900	999900	999900	99990	255	1	1	1	999	999	9	999999999	0	0	0	88	999	999	99
2005	1	24	9	0	?9?9?9?9E0?9?9?9*9*9?9*9*9?9?9?9?9?9*9*_*9*9*9*9*9	6.4	5.7	95	99080	9999	9999	283	3	0	3	999900	999900	999900	99990	337	1	1	1	999	999	9	999999999	0	0	0	88	999	999	99
2005	1	24	10	0	?9?9?9?9E0?9?9?9*9*9?9*9*9?9*9*9?9?9*9*_*9*9*9*9*9	6.5	5.6	93	99080	9999	9999	295	15	0	15	999900	999900	999900	99990	124	1	5	5	999	999	9	999999999	0	0	0	88	999	999	99
2005	1	24	11	0	?9?9?9?9E0?9?9?9*9*9?9*9*9?9*9*9?9?9*9*_*9*9*9*9*9	6.7	5.3	91	99080	9999	9999	313	28	0	28	999900	999900	999900	99990	92	1	9	9	999	999	9	999999999	0	0	0	88	999	999	99
2005	1	24	12	0	?9?9?9?9E0?9?9?9*9*9?9*9*9?9*9*9?9?9*9*_*9*9*9*9*9	6.8	5	88	99080	9999	9999	279	39	0	39	999900	999900	999900	99990	68	1	0	0	999	999	9	999999999	0	0	0	88	999	999	99
2005	1	24	13	0	?9?9?9?9E0?9?9?9*9*9?9*9*9?9*9*9?9?9*9*_*9*9*9*9*9	7	4.7	85	99080	9999	9999	314	46	0	46	999900	999900	999900	99990	262	1	9	9	999	999	9	999999999	0	0	0	88	999	999	99
2005	1	24	14	0	?9?9?9?9E0?9?9?9*9*9?9*9*9?9*9*9?9?9*9*_*9*9*9*9*9	7.3	4.5	82	99080	9999	9999	297	48	0	48	999900	999900	999900	99990	253	1	5	5	999	999	9	999999999	0	0	0	88	999	999	99
2005	1	24	15	0	?9?9?9?9E0?9?9?9*9*9?9*9*9?9?9?9?9?9*9*_*9*9*9*9*9	7.6	4.5	81	99080	9999	9999	282	45	0	45	999900	999900	999900	99990	0	0	0	0	999	999	9	999999999	0	0	0	88	999	999	99
2005	1	24	16	0	?9?9?9?9E0?9?9?9*9*9?9*9*9?9*9*9?9?9*9*_*9*9*9*9*9	8	4.9	81	99080	9999	9999	312	37	0	37	999900	999900	999900	99990	126	0	8	8	999	999	9	999999999	0	0	0	88	999	999	99
2005	1	24	17	0	?9?9?9?9E0?9?9?9*9*9?9*9*9?9*9*9?9?9*9*_*9*9*9*9*9	8.4	5.4	82	99080	9999	9999	291	25	0	25	999900	999900	999900	99990	165	0	1	1	999	999	9	999999999	0	0	0	88	999	999	99
2005	1	24	18	0	?9?9?9?9E0?9?9?9*9*9?9*9*9?9*9*9?9?9*9*_*9*9*9*9*9	8.5	5.9	84	99080	9999	9999	301	13	0	13	999900	999900	999900	99990	138	0	4	4	999	999	9	999999999	0	0	0	88	999	999	99
2005	1	24	19	0	?9?9?9?9E0?9?9?9*9*9?9*9*9?9*9*9?9?9*9*_*9*9*9*9*9	8.2	6	86	99080	9999	9999	295	1	0	1	999900	999900	999900	99990	144	0	2	2	999	999	9	999999999	0	0	0	88	999	999	99
2005	1	24	20	0	?9?9?9?9E0?9?9?9*9*9?9*9*9?9*9*9?9?9*9*_*9*9*9*9*9	7.5	5.8	89	99080	9999	9999	310	0	0	0	999900	999900	999900	99990	71	0	8	8	999	999	9	999999999	0	0	0	88	999	999	99
2005	1	24	21	0	?9?9?9?9E0?9?9?9*9*9?9*9*9?9?9?9?9?9*9*_*9*9*9*9*9	6.8	5.4	91	99080	9999	9999	291	0	0	0	999900	999900	999900	99990	337	1	3	3	999	999	9	999999999	0	0	0	88	999	999	99
2005	1	24	22	0	?9?9?9?9E0?9?9?9*9*9?9*9*9?9*9*9?9?9*9*_*9*9*9*9*9	6.3	5.3	93	99080	9999	9999	283	0	0	0	999900	999900	999900	99990	259	1	1	1	999	999	9	999999999	0	0	0	88	999	999	99
2005	1	24	23	0	?9?9?9?9E0?9?9?9*9*9?9*9*9?9*9*9?9?9*9*_*9*9*9*9*9	6.1	5.3	95	99080	9999	9999	276	0	0	0	999900	999900	999900	99990	20	1	0	0	999	999	9	999999999	0	0	0	88	999	999	99
2005	1	24	24	0	?9?9?9?9E0?9?9?9*9*9?9*9*9?9*9*9?9?9*9*_*9*9*9*9*9	6	5.5	96	99080	9999	9999	276	0	0	0	999900	999900	999900	99990	190	1	0	0	999	999	9	999999999	0	0	0	88	999	999	99
2005	1	25	1	0	?9?9?9?9E0?9?9?9*9*9?9*9*9?9*9*9?9?9*9*_*9*9*9*9*9	6	5.6	97	99120	9999	9999	286	0	0	0	999900	999900	999900	99990	166	1	2	2	999	999	9	999999999	0	0	0	88	999	999	99
2005	1	25	2	0	?9?9?9?9E0?9?9?9*9*9?9*9*9?9*9*9?9?9*9*_*9*9*9*9*9	6.1	5.7	98	99120	9999	9999	289	0	0	0	999900	999900	999900	99990	191	1	3	3	999	999	9	999999999	0	0	0	88	999	999	99
2005	1	25	3	0	?9?9?9?9E0?9?9?9*9*9?9*9*9?9?9?9?9?9*9*_*9*9*9*9*9	6	5.7	98	99120	9999	9999	304	0	0	0	999900	999900	999900	99990	360	1	8	8	999	999	9	999999999	0	0	0	88	999	999	99
2005	1	25	4	0	?9?9?9?9E0?9?9?9*9*9?9*9*9?9*9*9?9?9*9*_*9*9*9*9*9	5.8	5.6	98	99120	9999	9999	292	0	0	0	999900	999900	999900	99990	26	1	5	5	999	999	9	999999999	0	0	0	88	999	999	99
2005	1	25	5	0	?9?9?9?9E0?9?9?9*9*9?9*9*9?9*9*9?9?9*9*_*9*9*9*9*9	5.6	5.3	98	99120	9999	9999	308	0	0	0	999900	999900	999900	99990	193	1	9	9	999	999	9	999999999	0	0	0	88	999	999	99
2005	1	25	6	0	?9?9?9?9E0?9?9?9*9*9?9*9*9?9*9*9?9?9*9*_*9*9*9*9*9	5.3	4.9	97	99120	9999	9999	300	0	0	0	999900	999900	999900	99990	257	1	8	8	999	999	9	999999999	0	0	0	88	999	999	99
2005	1	25	7	0	?9?9?9?9E0?9?9?9*9*9?9*9*9?9*9*9?9?9*9*_*9*9*9*9*9	5.1	4.5	96	99120	9999	9999	281	0	0	0	999900	999900	999900	99990	314	1	2	2	999	999	9	999999999	0	0	0	88	999	999	99
2005	1	25	8	0	?9?9?9?9E0?9?9?9*9*9?9*9*9?9*9*9?9?9*9*_*9*9*9*9*9	5	4.2	95	99120	9999	9999	285	0	0	0	999900	999900	999900	99990	50	1	4	4	999	999	9	999999999	0	0	0	88	999	999	99
2005	1	25	9	0	?9?9?9?9E0?9?9?9*9*9?9*9*9?9?9?9?9?9*9*_*9*9*9*9*9	5.2	4.2	93	99120	9999	9999	281	8	0	8	999900	999900	999900	99990	337	2	2	2	999	999	9	999999999	0	0	0	88	999	999	99
2005	1	25	10	0	?9?9?9?9E0?9?9?9*9*9?9*9*9?9*9*9?9?9*9*_*9*9*9*9*9	5.6	4.2	91	99120	9999	9999	307	36	0	36	999900	999900	999900	99990	309	2	9	9	999	999	9	999999999	0	0	0	88	999	999	99
2005	1	25	11	0	?9?9?9?9E0?9?9?9*9*9?9*9*9?9*9*9?9?9*9*_*9*9*9*9*9	6	4.2	88	99120	9999	9999	284	65	0	65	999900	999900	999900	99990	307	2	2	2	999	999	9	999999999	0	0	0	88	999	999	99
2005	1	25	12	0	?9?9?9?9E0?9?9?9*9*9?9*9*9?9*9*9?9?9*9*_*9*9*9*9*9	6.4	4.2	86	99120	9999	9999	289	91	0	91	999900	999900	999900	99990	333	2	3	3	999	999	9	999999999	0	0	0	88	999	999	99
2005	1	25	13	0	?9?9?9?9E0?9?9?9*9*9?9*9*9?9*9*9?9?9*9*_*9*9*9*9*9	6.9	4.3	84	99120	9999	9999	279	109	0	109	999900	999900	999900	99990	113	2	0	0	999	999	9	999999999	0	0	0	88	999	999	99
2005	1	25	14	0	?9?9?9?9E0?9?9?9*9*9?9*9*9?9*9*9?9?9*9*_*9*9*9*9*9	7.3	4.4	82	99120	9999	9999	286	114	0	114	999900	999900	999900	99990	209	2	1	1	999	999	9	999999999	0	0	0	88	999	999	99
2005	1	25	15	0	?9?9?9?9E0?9?9?9*9*9?9*9*9?9?9?9?9?9*9*_*9*9*9*9*9	7.6	4.5	81	99120	9999	9999	294	106	0	106	999900	999900	999900	99990	90	1	3	3	999	999	9	999999999	0	0	0	88	999	999	99
2005	1	25	16	0	?9?9?9?9E0?9?9?9*9*9?9*9*9?9*9*9?9?9*9*_*9*9*9*9*9	7.8	4.7	81	99120	9999	9999	306	87	0	87	999900	999900	999900	99990	269	1	7	7	999	999	9	999999999	0	0	0	88	999	999	99
2005	1	25	17	0	?9?9?9?9E0?9?9?9*9*9?9*9*9?9*9*9?9?9*9*_*9*9*9*9*9	7.9	4.9	81	99120	9999	9999	303	60	0	60	999900	999900	999900	99990	191	1	6	6	999	999	9	999999999	0	0	0	88	999	999	99
2005	1	25	18	0	?9?9?9?9E0?9?9?9*9*9?9*9*9?9*9*9?9?9*9*_*9*9*9*9*9	7.8	5.1	83	99120	9999	9999	295	30	0	30	999900	999900	999900	99990	301	1	3	3	999	999	9	999999999	0	0	0	88	999	999	99
2005	1	25	19	0	?9?9?9?9E0?9?9?9*9*9?9*9*9?9*9*9?9?9*9*_*9*9*9*9*9	7.6	5.1	84	99120	9999	9999	299	4	0	4	999900	999900	999900	99990	204	1	5	5	999	999	9	999999999	0	0	0	88	999	999	99
2005	1	25	20	0	?9?9?9?9E0?9?9?9*9*9?9*9*9?9*9*9?9?9*9*_*9*9*9*9*9	7.4	5.2	86	99120	9999	9999	291	0	0	0	999900	999900	999900	99990	186	1	2	2	999	999	9	999999999	0	0	0	88	999	999	99
2005	1	25	21	0	?9?9?9?9E0?9?9?9*9*9?9*9*9?9?9?9?9?9*9*_*9*9*9*9*9	7.1	5.3	88	99120	9999	9999	308	0	0	0	999900	999900	999900	99990	247	2	8	8	999	999	9	999999999	0	0	0	88	999	999	99
2005	1	25	22	0	?9?9?9?9E0?9?9?9*9*9?9*9*9?9*9*9?9?9*9*_*9*9*9*9*9	6.8	5.3	90	99120	9999	9999	307	0	0	0	999900	999900	999900	99990	110	2	8	8	999	999	9	999999999	0	0	0	88	999	999	99
2005	1	25	23	0	?9?9?9?9E0?9?9?9*9*9?9*9*9?9*9*9?9?9*9*_*9*9*9*9*9	6.6	5.4	92	99120	9999	9999	284	0	0	0	999900	999900	999900	99990	281	2	1	1	999	999	9	999999999	0	0	0	88	999	999	99
2005	1	25	24	0	?9?9?9?9E0?9?9?9*9*9?9*9*9?9*9*9?9?9*9*_*9*9*9*9*9	6.4	5.4	93	99120	9999	9999	290	0	0	0	999900	999900	999900	99990	232	2	3	3	999	999	9	999999999	0	0	0	88	999	999	99
2005	1	26	1	0	?9?9?9?9E0?9?9?9*9*9?9*9*9?9*9*9?9?9*9*_*9*9*9*9*9	6.2	5.4	95	99240	9999	9999	293	0	0	0	999900	999900	999900	99990	145	2	5	5	999	999	9	999999999	0	0	0	88	999	999	99
2005	1	26	2	0	?9?9?9?9E0?9?9?9*9*9?9*9*9?9*9*9?9?9*9*_*9*9*9*9*9	5.9	5.4	97	99240	9999	9999	292	0	0	0	999900	999900	999900	99990	66	2	5	5	999	999	9	999999999	0	0	0	88	999	999	99
2005	1	26	3	0	?9?9?9?9E0?9?9?9*9*9?9*9*9?9?9?9?9?9*9*_*9*9*9*9*9	5.7	5.4	98	99240	9999	9999	291	0	0	0	999900	999900	999900	99990	292	1	5	5	999	999	9	999999999	0	0	0	88	999	999	99
2005	1	26	4	0	?9?9?9?9E0?9?9?9*9*9?9*9*9?9*9*9?9?9*9*_*9*9*9*9*9	5.4	5.4	100	99240	9999	9999	286	0	0	0	999900	999900	999900	99990	86	1	3	3	999	999	9	999999999	0	0	0	88	999	999	99
2005	1	26	5	0	?9?9?9?9E0?9?9?9*9*9?9*9*9?9*9*9?9?9*9*_*9*9*9*9*9	5.2	5.3	100	99240	9999	9999	285	0	0	0	999900	999900	999900	99990	121	1	3	3	999	999	9	999999999	0	0	0	88	999	999	99
2005	1	26	6	0	?9?9?9?9E0?9?9?9*9*9?9*9*9?9*9*9?9?9*9*_*9*9*9*9*9	5	5.2	101	99240	9999	9999	299	0	0	0	999900	999900	999900	99990	279	1	8	8	999	999	9	999999999	0	0	0	88	999	999	99
2005	1	26	7	0	?9?9?9?9E0?9?9?9*9*9?9*9*9?9*9*9?9?9*9*_*9*9*9*9*9	4.8	4.9	101	99240	9999	9999	287	0	0	0	999900	999900	999900	99990	278	1	5	5	999	999	9	999999999	0	0	0	88	999	999	99
2005	1	26	8	0	?9?9?9?9E0?9?9?9*9*9?9*9*9?9*9*9?9?9*9*_*9*9*9*9*9	4.8	4.7	99	99240	9999	9999	282	0	0	0	999900	999900	999900	99990	16	1	3	3	999	999	9	999999999	0	0	0	88	999	999	99
2005	1	26	9	0	?9?9?9?9E0?9?9?9*9*9?9*9*9?9?9?9?9?9*9*_*9*9*9*9*9	4.9	4.3	96	99240	9999	9999	280	15	0	15	999900	999900	999900	99990	337	2	2	2	999	999	9	999999999	0	0	0	88	999	999	99
2005	1	26	10	0	?9?9?9?9E0?9?9?9*9*9?9*9*9?9*9*9?9?9*9*_*9*9*9*9*9	5.2	3.9	92	99240	9999	9999	280	65	0	65	999900	999900	999900	99990	44	2	2	2	999	999	9	999999999	0	0	0	88	999	999	99
2005	1	26	11	0	?9?9?9?9E0?9?9?9*9*9?9*9*9?9*9*9?9?9*9*_*9*9*9*9*9	5.7	3.5	86	99240	9999	9999	287	250	158	164	999900	999900	999900	99990	139	2	4	4	999	999	9	999999999	0	0	0	88	999	999	99
2005	1	26	12	0	?9?9?9?9E0?9?9?9*9*9?9*9*9?9*9*9?9?9*9*_*9*9*9*9*9	6.4	3.2	80	99240	9999	9999	292	349	190	229	999900	999900	999900	99990	236	2	5	5	999	999	9	999999999	0	0	0	88	999	999	99
2005	1	26	13	0	?9?9?9?9E0?9?9?9*9*9?9*9*9?9*9*9?9?9*9*_*9*9*9*9*9	7.3	3.1	75	99240	9999	9999	279	415	214	273	999900	999900	999900	99990	165	2	0	0	999	999	9	999999999	0	0	0	88	999	999	99
2005	1	26	14	0	?9?9?9?9E0?9?9?9*9*9?9*9*9?9*9*9?9?9*9*_*9*9*9*9*9	8.6	3.4	70	99240	9999	9999	299	207	0	207	999900	999900	999900	99990	276	2	4	4	999	999	9	999999999	0	0	0	88	999	999	99
2005	1	26	15	0	?9?9?9?9E0?9?9?9*9*9?9*9*9?9?9?9?9?9*9*_*9*9*9*9*9	10.1	4.2	67	99240	9999	9999	309	193	0	193	999900	999900	999900	99990	67	2	5	5	999	999	9	999999999	0	0	0	88	999	999	99
2005	1	26	16	0	?9?9?9?9E0?9?9?9*9*9?9*9*9?9*9*9?9?9*9*_*9*9*9*9*9	11.3	5.1	66	99240	9999	9999	310	332	259	218	999900	999900	999900	99990	221	2	3	3	999	999	9	999999999	0	0	0	88	999	999	99
2005	1	26	17	0	?9?9?9?9E0?9?9?9*9*9?9*9*9?9*9*9?9?9*9*_*9*9*9*9*9	11.1	5.1	66	99240	9999	9999	302	229	288	151	999900	999900	999900	99990	210	2	1	1	999	999	9	999999999	0	0	0	88	999	999	99
2005	1	26	18	0	?9?9?9?9E0?9?9?9*9*9?9*9*9?9*9*9?9?9*9*_*9*9*9*9*9	10.8	5.2	68	99240	9999	9999	315	55	0	55	999900	999900	999900	99990	270	2	6	6	999	999	9	999999999	0	0	0	88	999	999	99
2005	1	26	19	0	?9?9?9?9E0?9?9?9*9*9?9*9*9?9*9*9?9?9*9*_*9*9*9*9*9	10.2	5.2	71	99240	9999	9999	308	14	0	9	999900	999900	999900	99990	289	2	4	4	999	999	9	999999999	0	0	0	88	999	999	99
2005	1	26	20	0	?9?9?9?9E0?9?9?9*9*9?9*9*9?9*9*9?9?9*9*_*9*9*9*9*9	9.7	5.2	74	99240	9999	9999	300	0	0	0	999900	999900	999900	99990	83	2	2	2	999	999	9	999999999	0	0	0	88	999	999	99
2005	1	26	21	0	?9?9?9?9E0?9?9?9*9*9?9*9*9?9?9?9?9?9*9*_*9*9*9*9*9	9.2	5.2	76	99240	9999	9999	294	0	0	0	999900	999900	999900	99990	0	0	1	1	999	999	9	999999999	0	0	0	88	999	999	99
2005	1	26	22	0	?9?9?9?9E0?9?9?9*9*9?9*9*9?9*9*9?9?9*9*_*9*9*9*9*9	8.9	5.1	77	99240	9999	9999	316	0	0	0	999900	999900	999900	99990	98	0	8	8	999	999	9	999999999	0	0	0	88	999	999	99
2005	1	26	23	0	?9?9?9?9E0?9?9?9*9*9?9*9*9?9*9*9?9?9*9*_*9*9*9*9*9	8.6	5.1	79	99240	9999	9999	292	0	0	0	999900	999900	999900	99990	240	0	1	1	999	999	9	999999999	0	0	0	88	999	999	99
2005	1	26	24	0	?9?9?9?9E0?9?9?9*9*9?9*9*9?9*9*9?9?9*9*_*9*9*9*9*9	8.5	5.1	79	99240	9999	9999	303	0	0	0	999900	999900	999900	99990	238	0	5	5	999	999	9	999999999	0	0	0	88	999	999	99
2005	1	27	1	0	?9?9?9?9E0?9?9?9*9*9?9*9*9?9*9*9?9?9*9*_*9*9*9*9*9	8.4	5.1	80	99360	9999	9999	308	0	0	0	999900	999900	999900	99990	343	0	7	7	999	999	9	999999999	0	0	0	88	999	999	99
2005	1	27	2	0	?9?9?9?9E0?9?9?9*9*9?9*9*9?9*9*9?9?9*9*_*9*9*9*9*9	8.3	5.1	81	99360	9999	9999	304	0	0	0	999900	999900	999900	99990	206	0	6	6	999	999	9	999999999	0	0	0	88	999	999	99
2005	1	27	3	0	?9?9?9?9E0?9?9?9*9*9?9*9*9?9?9?9?9?9*9*_*9*9*9*9*9	8.1	5.2	82	99360	9999	9999	284	0	0	0	999900	999900	999900	99990	360	1	0	0	999	999	9	999999999	0	0	0	88	999	999	99
2005	1	27	4	0	?9?9?9?9E0?9?9?9*9*9?9*9*9?9*9*9?9?9*9*_*9*9*9*9*9	7.9	5.3	84	99360	9999	9999	296	0	0	0	999900	999900	999900	99990	12	1	3	3	999	999	9	999999999	0	0	0	88	999	999	99
2005	1	27	5	0	?9?9?9?9E0?9?9?9*9*9?9*9*9?9*9*9?9?9*9*_*9*9*9*9*9	7.6	5.5	86	99360	9999	9999	306	0	0	0	999900	999900	999900	99990	166	1	7	7	999	999	9	999999999	0	0	0	88	999	999	99
2005	1	27	6	0	?9?9?9?9E0?9?9?9*9*9?9*9*9?9*9*9?9?9*9*_*9*9*9*9*9	7.4	5.6	89	99360	9999	9999	298	0	0	0	999900	999900	999900	99990	169	1	5	5	999	999	9	999999999	0	0	0	88	999	999	99
2005	1	27	7	0	?9?9?9?9E0?9?9?9*9*9?9*9*9?9*9*9?9?9*9*_*9*9*9*9*9	7.2	5.7	90	99360	9999	9999	304	0	0	0	999900	999900	999900	99990	9	1	7	7	999	999	9	999999999	0	0	0	88	999	999	99
2005	1	27	8	0	?9?9?9?9E0?9?9?9*9*9?9*9*9?9*9*9?9?9*9*_*9*9*9*9*9	7.1	5.7	91	99360	9999	9999	315	0	0	0	999900	999900	999900	99990	268	1	9	9	999	999	9	999999999	0	0	0	88	999	999	99
2005	1	27	9	0	?9?9?9?9E0?9?9?9*9*9?9*9*9?9?9?9?9?9*9*_*9*9*9*9*9	7.4	5.9	90	99360	9999	9999	282	14	0	14	999900	999900	999900	99990	0	0	0	0	999	999	9	999999999	0	0	0	88	999	999	99
2005	1	27	10	0	?9?9?9?9E0?9?9?9*9*9?9*9*9?9*9*9?9?9*9*_*9*9*9*9*9	7.8	5.9	88	99360	9999	9999	307	58	0	58	999900	999900	999900	99990	134	0	7	7	999	999	9	999999999	0	0	0	88	999	999	99
2005	1	27	11	0	?9?9?9?9E0?9?9?9*9*9?9*9*9?9*9*9?9?9*9*_*9*9*9*9*9	8.2	5.6	84	99360	9999	9999	302	105	0	105	999900	999900	999900	99990	286	0	5	5	999	999	9	999999999	0	0	0	88	999	999	99
2005	1	27	12	0	?9?9?9?9E0?9?9?9*9*9?9*9*9?9*9*9?9?9*9*_*9*9*9*9*9	8.6	5.1	79	99360	9999	9999	314	146	0	146	999900	999900	999900	99990	28	0	8	8	999	999	9	999999999	0	0	0	88	999	999	99
2005	1	27	13	0	?9?9?9?9E0?9?9?9*9*9?9*9*9?9*9*9?9?9*9*_*9*9*9*9*9	9	4.6	74	99360	9999	9999	300	174	0	174	999900	999900	999900	99990	222	0	3	3	999	999	9	999999999	0	0	0	88	999	999	99
2005	1	27	14	0	?9?9?9?9E0?9?9?9*9*9?9*9*9?9*9*9?9?9*9*_*9*9*9*9*9	9.4	4.2	70	99360	9999	9999	304	183	0	183	999900	999900	999900	99990	269	0	4	4	999	999	9	999999999	0	0	0	88	999	999	99
2005	1	27	15	0	?9?9?9?9E0?9?9?9*9*9?9*9*9?9?9?9?9?9*9*_*9*9*9*9*9	10	4.1	67	99360	9999	9999	320	170	0	170	999900	999900	999900	99990	337	1	8	8	999	999	9	999999999	0	0	0	88	999	999	99
2005	1	27	16	0	?9?9?9?9E0?9?9?9*9*9?9*9*9?9*9*9?9?9*9*_*9*9*9*9*9	10.6	4.3	65	99360	9999	9999	330	139	0	139	999900	999900	999900	99990	213	1	9	9	999	999	9	999999999	0	0	0	88	999	999	99
2005	1	27	17	0	?9?9?9?9E0?9?9?9*9*9?9*9*9?9*9*9?9?9*9*_*9*9*9*9*9	10.9	4.5	65	99360	9999	9999	319	96	0	96	999900	999900	999900	99990	23	1	7	7	999	999	9	999999999	0	0	0	88	999	999	99
2005	1	27	18	0	?9?9?9?9E0?9?9?9*9*9?9*9*9?9*9*9?9?9*9*_*9*9*9*9*9	10.7	4.5	65	99360	9999	9999	312	49	0	49	999900	999900	999900	99990	62	1	5	5	999	999	9	999999999	0	0	0	88	999	999	99
2005	1	27	19	0	?9?9?9?9E0?9?9?9*9*9?9*9*9?9*9*9?9?9*9*_*9*9*9*9*9	10.4	4.5	67	99360	9999	9999	303	6	0	6	999900	999900	999900	99990	351	1	2	2	999	999	9	999999999	0	0	0	88	999	999	99
2005	1	27	20	0	?9?9?9?9E0?9?9?9*9*9?9*9*9?9*9*9?9?9*9*_*9*9*9*9*9	9.9	4.5	69	99360	9999	9999	300	0	0	0	999900	999900	999900	99990	213	1	2	2	999	999	9	999999999	0	0	0	88	999	999	99
2005	1	27	21	0	?9?9?9?9E0?9?9?9*9*9?9*9*9?9?9?9?9?9*9*_*9*9*9*9*9	9.4	4.6	72	99360	9999	9999	304	0	0	0	999900	999900	999900	99990	270	1	4	4	999	999	9	999999999	0	0	0	88	999	999	99
2005	1	27	22	0	?9?9?9?9E0?9?9?9*9*9?9*9*9?9*9*9?9?9*9*_*9*9*9*9*9	9.1	4.8	74	99360	9999	9999	316	0	0	0	999900	999900	999900	99990	147	1	8	8	999	999	9	999999999	0	0	0	88	999	999	99
2005	1	27	23	0	?9?9?9?9E0?9?9?9*9*9?9*9*9?9*9*9?9?9*9*_*9*9*9*9*9	8.8	5	77	99360	9999	9999	304	0	0	0	999900	999900	999900	99990	21	1	5	5	999	999	9	999999999	0	0	0	88	999	999	99
2005	1	27	24	0	?9?9?9?9E0?9?9?9*9*9?9*9*9?9*9*9?9?9*9*_*9*9*9*9*9	8.6	5.3	80	99360	9999	9999	292	0	0	0	999900	999900	999900	99990	24	1	1	1	999	999	9	999999999	0	0	0	88	999	999	99
2005	1	28	1	0	?9?9?9?9E0?9?9?9*9*9?9*9*9?9*9*9?9?9*9*_*9*9*9*9*9	8.5	5.6	82	99700	9999	9999	321	0	0	0	999900	999900	999900	99990	12	1	9	9	999	999	9	999999999	0	0	0	88	999	999	99
2005	1	28	2	0	?9?9?9?9E0?9?9?9*9*9?9*9*9?9*9*9?9?9*9*_*9*9*9*9*9	8.4	5.9	85	99700	9999	9999	292	0	0	0	999900	999900	999900	99990	18	1	1	1	999	999	9	999999999	0	0	0	88	999	999	99
2005	1	28	3	0	?9?9?9?9E0?9?9?9*9*9?9*9*9?9?9?9?9?9*9*_*9*9*9*9*9	8.2	6.2	87	99700	9999	9999	295	0	0	0	999900	999900	999900	99990	0	0	2	2	999	999	9	999999999	0	0	0	88	999	999	99
2005	1	28	4	0	?9?9?9?9E0?9?9?9*9*9?9*9*9?9*9*9?9?9*9*_*9*9*9*9*9	8	6.3	89	99700	9999	9999	313	0	0	0	999900	999900	999900	99990	215	0	8	8	999	999	9	999999999	0	0	0	88	999	999	99
2005	1	28	5	0	?9?9?9?9E0?9?9?9*9*9?9*9*9?9*9*9?9?9*9*_*9*9*9*9*9	7.8	6.4	91	99700	9999	9999	304	0	0	0	999900	999900	999900	99990	251	0	6	6	999	999	9	999999999	0	0	0	88	999	999	99
2005	1	28	6	0	?9?9?9?9E0?9?9?9*9*9?9*9*9?9*9*9?9?9*9*_*9*9*9*9*9	7.5	6.4	93	99700	9999	9999	283	0	0	0	999900	999900	999900	99990	81	0	0	0	999	999	9	999999999	0	0	0	88	999	999	99
2005	1	28	7	0	?9?9?9?9E0?9?9?9*9*9?9*9*9?9*9*9?9?9*9*_*9*9*9*9*9	7.4	6.4	94	99700	9999	9999	305	0	0	0	999900	999900	999900	99990	217	0	7	7	999	999	9	999999999	0	0	0	88	999	999	99
2005	1	28	8	0	?9?9?9?9E0?9?9?9*9*9?9*9*9?9*9*9?9?9*9*_*9*9*9*9*9	7.3	6.3	93	99700	9999	9999	288	0	0	0	999900	999900	999900	99990	162	0	1	1	999	999	9	999999999	0	0	0	88	999	999	99
2005	1	28	9	0	?9?9?9?9E0?9?9?9*9*9?9*9*9?9?9?9?9?9*9*_*9*9*9*9*9	7.6	6.4	92	99700	9999	9999	303	15	0	15	999900	999900	999900	99990	0	0	6	6	999	999	9	999999999	0	0	0	88	999	999	99
2005	1	28	10	0	?9?9?9?9E0?9?9?9*9*9?9*9*9?9*9*9?9?9*9*_*9*9*9*9*9	8	6.4	90	99700	9999	9999	320	61	0	61	999900	999900	999900	99990	327	0	9	9	999	999	9	999999999	0	0	0	88	999	999	99
2005	1	28	11	0	?9?9?9?9E0?9?9?9*9*9?9*9*9?9*9*9?9?9*9*_*9*9*9*9*9	8.3	6.1	86	99700	9999	9999	301	110	0	110	999900	999900	999900	99990	10	0	4	4	999	999	9	999999999	0	0	0	88	999	999	99
2005	1	28	12	0	?9?9?9?9E0?9?9?9*9*9?9*9*9?9*9*9?9?9*9*_*9*9*9*9*9	8.7	5.8	82	99700	9999	9999	302	153	0	153	999900	999900	999900	99990	185	0	4	4	999	999	9	999999999	0	0	0	88	999	999	99
2005	1	28	13	0	?9?9?9?9E0?9?9?9*9*9?9*9*9?9*9*9?9?9*9*_*9*9*9*9*9	9.1	5.5	78	99700	9999	9999	289	182	0	182	999900	999900	999900	99990	116	0	0	0	999	999	9	999999999	0	0	0	88	999	999	99
2005	1	28	14	0	?9?9?9?9E0?9?9?9*9*9?9*9*9?9*9*9?9?9*9*_*9*9*9*9*9	9.7	5.5	75	99700	9999	9999	306	191	0	191	999900	999900	999900	99990	109	0	4	4	999	999	9	999999999	0	0	0	88	999	999	99
2005	1	28	15	0	?9?9?9?9E0?9?9?9*9*9?9*9*9?9?9?9?9?9*9*_*9*9*9*9*9	10.4	5.7	73	99700	9999	9999	323	178	0	178	999900	999900	999900	99990	67	2	8	8	999	999	9	999999999	0	0	0	88	999	999	99
2005	1	28	16	0	?9?9?9?9E0?9?9?9*9*9?9*9*9?9*9*9?9?9*9*_*9*9*9*9*9	11	6.1	72	99700	9999	9999	321	146	0	146	999900	999900	999900	99990	95	2	7	7	999	999	9	999999999	0	0	0	88	999	999	99
2005	1	28	17	0	?9?9?9?9E0?9?9?9*9*9?9*9*9?9*9*9?9?9*9*_*9*9*9*9*9	10.9	6.1	72	99700	9999	9999	314	101	0	101	999900	999900	999900	99990	304	2	5	5	999	999	9	999999999	0	0	0	88	999	999	99
2005	1	28	18	0	?9?9?9?9E0?9?9?9*9*9?9*9*9?9*9*9?9?9*9*_*9*9*9*9*9	10.6	6	73	99700	9999	9999	311	52	0	52	999900	999900	999900	99990	83	2	4	4	999	999	9	999999999	0	0	0	88	999	999	99
2005	1	28	19	0	?9?9?9?9E0?9?9?9*9*9?9*9*9?9*9*9?9?9*9*_*9*9*9*9*9	10.2	6	75	99700	9999	9999	294	7	0	7	999900	999900	999900	99990	80	2	0	0	999	999	9	999999999	0	0	0	88	999	999	99
2005	1	28	20	0	?9?9?9?9E0?9?9?9*9*9?9*9*9?9*9*9?9?9*9*_*9*9*9*9*9	9.8	6	77	99700	9999	9999	298	0	0	0	999900	999900	999900	99990	215	2	1	1	999	999	9	999999999	0	0	0	88	999	999	99
2005	1	28	21	0	?9?9?9?9E0?9?9?9*9*9?9*9*9?9?9?9?9?9*9*_*9*9*9*9*9	9.4	5.9	79	99700	9999	9999	296	0	0	0	999900	999900	999900	99990	22	1	1	1	999	999	9	999999999	0	0	0	88	999	999	99
2005	1	28	22	0	?9?9?9?9E0?9?9?9*9*9?9*9*9?9*9*9?9?9*9*_*9*9*9*9*9	9.1	5.9	81	99700	9999	9999	301	0	0	0	999900	999900	999900	99990	151	1	3	3	999	999	9	999999999	0	0	0	88	999	999	99
2005	1	28	23	0	?9?9?9?9E0?9?9?9*9*9?9*9*9?9*9*9?9?9*9*_*9*9*9*9*9	8.8	5.9	82	99700	9999	9999	323	0	0	0	999900	999900	999900	99990	255	1	9	9	999	999	9	999999999	0	0	0	88	999	999	99
2005	1	28	24	0	?9?9?9?9E0?9?9?9*9*9?9*9*9?9*9*9?9?9*9*_*9*9*9*9*9	8.6	6	83	99700	9999	9999	297	0	0	0	999900	999900	999900	99990	90	1	2	2	999	999	9	999999999	0	0	0	88	999	999	99
2005	1	29	1	0	?9?9?9?9E0?9?9?9*9*9?9*9*9?9*9*9?9?9*9*_*9*9*9*9*9	8.5	6	84	99760	9999	9999	315	0	0	0	999900	999900	999900	99990	308	1	8	8	999	999	9	999999999	0	0	0	88	999	999	99
2005	1	29	2	0	?9?9?9?9E0?9?9?9*9*9?9*9*9?9*9*9?9?9*9*_*9*9*9*9*9	8.4	6.1	86	99760	9999	9999	299	0	0	0	999900	999900	999900	99990	275	1	3	3	999	999	9	999999999	0	0	0	88	999	999	99
2005	1	29	3	0	?9?9?9?9E0?9?9?9*9*9?9*9*9?9?9?9?9?9*9*_*9*9*9*9*9	8.2	6.2	87	99760	9999	9999	298	0	0	0	999900	999900	999900	99990	337	1	3	3	999	999	9	999999999	0	0	0	88	999	999	99
2005	1	29	4	0	?9?9?9?9E0?9?9?9*9*9?9*9*9?9*9*9?9?9*9*_*9*9*9*9*9	8	6.2	88	99760	9999	9999	297	0	0	0	999900	999900	999900	99990	115	1	3	3	999	999	9	999999999	0	0	0	88	999	999	99
2005	1	29	5	0	?9?9?9?9E0?9?9?9*9*9?9*9*9?9*9*9?9?9*9*_*9*9*9*9*9	7.8	6.3	90	99760	9999	9999	294	0	0	0	999900	999900	999900	99990	207	1	2	2	999	999	9	999999999	0	0	0	88	999	999	99
2005	1	29	6	0	?9?9?9?9E0?9?9?9*9*9?9*9*9?9*9*9?9?9*9*_*9*9*9*9*9	7.7	6.4	91	99760	9999	9999	289	0	0	0	999900	999900	999900	99990	191	1	1	1	999	999	9	999999999	0	0	0	88	999	999	99
2005	1	29	7	0	?9?9?9?9E0?9?9?9*9*9?9*9*9?9*9*9?9?9*9*_*9*9*9*9*9	7.5	6.4	92	99760	9999	9999	293	0	0	0	999900	999900	999900	99990	269	1	2	2	999	999	9	999999999	0	0	0	88	999	999	99
2005	1	29	8	0	?9?9?9?9E0?9?9?9*9*9?9*9*9?9*9*9?9?9*9*_*9*9*9*9*9	7.4	6.3	93	99760	9999	9999	311	0	0	0	999900	999900	999900	99990	248	1	8	8	999	999	9	999999999	0	0	0	88	999	999	99
2005	1	29	9	0	?9?9?9?9E0?9?9?9*9*9?9*9*9?9?9?9?9?9*9*_*9*9*9*9*9	7.4	6.2	92	99760	9999	9999	288	6	0	6	999900	999900	999900	99990	337	2	1	1	999	999	9	999999999	0	0	0	88	999	999	99
2005	1	29	10	0	?9?9?9?9E0?9?9?9*9*9?9*9*9?9*9*9?9?9*9*_*9*9*9*9*9	7.4	6	91	99760	9999	9999	305	24	0	24	999900	999900	999900	99990	21	2	7	7	999	999	9	999999999	0	0	0	88	999	999	99
2005	1	29	11	0	?9?9?9?9E0?9?9?9*9*9?9*9*9?9*9*9?9?9*9*_*9*9*9*9*9	7.5	5.8	89	99760	9999	9999	306	44	0	44	999900	999900	999900	99990	159	2	7	7	999	999	9	999999999	0	0	0	88	999	999	99
2005	1	29	12	0	?9?9?9?9E0?9?9?9*9*9?9*9*9?9*9*9?9?9*9*_*9*9*9*9*9	7.7	5.6	87	99760	9999	9999	293	61	0	61	999900	999900	999900	99990	123	2	2	2	999	999	9	999999999	0	0	0	88	999	999	99
2005	1	29	13	0	?9?9?9?9E0?9?9?9*9*9?9*9*9?9*9*9?9?9*9*_*9*9*9*9*9	8	5.5	84	99760	9999	9999	299	72	0	72	999900	999900	999900	99990	193	2	4	4	999	999	9	999999999	0	0	0	88	999	999	99
2005	1	29	14	0	?9?9?9?9E0?9?9?9*9*9?9*9*9?9*9*9?9?9*9*_*9*9*9*9*9	8.4	5.5	82	99760	9999	9999	305	76	0	76	999900	999900	999900	99990	31	2	6	6	999	999	9	999999999	0	0	0	88	999	999	99
2005	1	29	15	0	?9?9?9?9E0?9?9?9*9*9?9*9*9?9?9?9?9?9*9*_*9*9*9*9*9	8.8	5.7	81	99760	9999	9999	297	71	0	71	999900	999900	999900	99990	67	1	2	2	999	999	9	999999999	0	0	0	88	999	999	99
2005	1	29	16	0	?9?9?9?9E0?9?9?9*9*9?9*9*9?9*9*9?9?9*9*_*9*9*9*9*9	9.3	6.1	80	99760	9999	9999	325	58	0	58	999900	999900	999900	99990	208	1	9	9	999	999	9	999999999	0	0	0	88	999	999	99
2005	1	29	17	0	?9?9?9?9E0?9?9?9*9*9?9*9*9?9*9*9?9?9*9*_*9*9*9*9*9	9.5	6.3	81	99760	9999	9999	320	40	0	40	999900	999900	999900	99990	111	1	8	8	999	999	9	999999999	0	0	0	88	999	999	99
2005	1	29	18	0	?9?9?9?9E0?9?9?9*9*9?9*9*9?9*9*9?9?9*9*_*9*9*9*9*9	9.4	6.3	81	99760	9999	9999	326	21	0	21	999900	999900	999900	99990	60	1	9	9	999	999	9	999999999	0	0	0	88	999	999	99
2005	1	29	19	0	?9?9?9?9E0?9?9?9*9*9?9*9*9?9*9*9?9?9*9*_*9*9*9*9*9	9.1	6.2	82	99760	9999	9999	299	3	0	3	999900	999900	999900	99990	192	1	2	2	999	999	9	999999999	0	0	0	88	999	999	99
2005	1	29	20	0	?9?9?9?9E0?9?9?9*9*9?9*9*9?9*9*9?9?9*9*_*9*9*9*9*9	8.7	6	83	99760	9999	9999	288	0	0	0	999900	999900	999900	99990	75	1	0	0	999	999	9	999999999	0	0	0	88	999	999	99
2005	1	29	21	0	?9?9?9?9E0?9?9?9*9*9?9*9*9?9?9?9?9?9*9*_*9*9*9*9*9	8.4	5.7	83	99760	9999	9999	286	0	0	0	999900	999900	999900	99990	360	2	0	0	999	999	9	999999999	0	0	0	88	999	999	99
2005	1	29	22	0	?9?9?9?9E0?9?9?9*9*9?9*9*9?9*9*9?9?9*9*_*9*9*9*9*9	8.2	5.4	83	99760	9999	9999	302	0	0	0	999900	999900	999900	99990	64	2	5	5	999	999	9	999999999	0	0	0	88	999	999	99
2005	1	29	23	0	?9?9?9?9E0?9?9?9*9*9?9*9*9?9*9*9?9?9*9*_*9*9*9*9*9	8	5.2	82	99760	9999	9999	296	0	0	0	999900	999900	999900	99990	179	2	3	3	999	999	9	999999999	0	0	0	88	999	999	99
2005	1	29	24	0	?9?9?9?9E0?9?9?9*9*9?9*9*9?9*9*9?9?9*9*_*9*9*9*9*9	8	4.9	81	99760	9999	9999	298	0	0	0	999900	999900	999900	99990	27	2	4	4	999	999	9	999999999	0	0	0	88	999	999	99
2005	1	30	1	0	?9?9?9?9E0?9?9?9*9*9?9*9*9?9*9*9?9?9*9*_*9*9*9*9*9	7.9	4.7	81	99640	9999	9999	292	0	0	0	999900	999900	999900	99990	6	2	2	2	999	999	9	999999999	0	0	0	88	999	999	99
2005	1	30	2	0	?9?9?9?9E0?9?9?9*9*9?9*9*9?9*9*9?9?9*9*_*9*9*9*9*9	7.8	4.6	80	99640	9999	9999	292	0	0	0	999900	999900	999900	99990	86	2	2	2	999	999	9	999999999	0	0	0	88	999	999	99
2005	1	30	3	0	?9?9?9?9E0?9?9?9*9*9?9*9*9?9?9?9?9?9*9*_*9*9*9*9*9	7.6	4.4	80	99640	9999	9999	309	0	0	0	999900	999900	999900	99990	315	1	8	8	999	999	9	999999999	0	0	0	88	999	999	99
2005	1	30	4	0	?9?9?9?9E0?9?9?9*9*9?9*9*9?9*9*9?9?9*9*_*9*9*9*9*9	7.3	4.2	81	99640	9999	9999	280	0	0	0	999900	999900	999900	99990	115	1	0	0	999	999	9	999999999	0	0	0	88	999	999	99
2005	1	30	5	0	?9?9?9?9E0?9?9?9*9*9?9*9*9?9*9*9?9?9*9*_*9*9*9*9*9	7	4	81	99640	9999	9999	284	0	0	0	999900	999900	999900	99990	39	1	1	1	999	999	9	999999999	0	0	0	88	999	999	99
2005	1	30	6	0	?9?9?9?9E0?9?9?9*9*9?9*9*9?9*9*9?9?9*9*_*9*9*9*9*9	6.7	3.9	82	99640	9999	9999	297	0	0	0	999900	999900	999900	99990	321	1	6	6	999	999	9	999999999	0	0	0	88	999	999	99
2005	1	30	7	0	?9?9?9?9E0?9?9?9*9*9?9*9*9?9*9*9?9?9*9*_*9*9*9*9*9	6.5	3.8	83	99640	9999	9999	304	0	0	0	999900	999900	999900	99990	176	1	8	8	999	999	9	999999999	0	0	0	88	999	999	99
2005	1	30	8	0	?9?9?9?9E0?9?9?9*9*9?9*9*9?9*9*9?9?9*9*_*9*9*9*9*9	6.4	3.8	83	99640	9999	9999	290	0	0	0	999900	999900	999900	99990	178	1	4	4	999	999	9	999999999	0	0	0	88	999	999	99
2005	1	30	9	0	?9?9?9?9E0?9?9?9*9*9?9*9*9?9?9?9?9?9*9*_*9*9*9*9*9	6.9	4.2	83	99640	9999	9999	306	11	0	11	999900	999900	999900	99990	0	0	8	8	999	999	9	999999999	0	0	0	88	999	999	99
2005	1	30	10	0	?9?9?9?9E0?9?9?9*9*9?9*9*9?9*9*9?9?9*9*_*9*9*9*9*9	7.5	4.5	81	99640	9999	9999	287	44	0	44	999900	999900	999900	99990	39	0	1	1	999	999	9	999999999	0	0	0	88	999	999	99
2005	1	30	11	0	?9?9?9?9E0?9?9?9*9*9?9*9*9?9*9*9?9?9*9*_*9*9*9*9*9	7.9	4.6	79	99640	9999	9999	295	78	0	78	999900	999900	999900	99990	157	0	3	3	999	999	9	999999999	0	0	0	88	999	999	99
2005	1	30	12	0	?9?9?9?9E0?9?9?9*9*9?9*9*9?9*9*9?9?9*9*_*9*9*9*9*9	8.3	4.4	77	99640	9999	9999	299	109	0	109	999900	999900	999900	99990	342	0	4	4	999	999	9	999999999	0	0	0	88	999	999	99
2005	1	30	13	0	?9?9?9?9E0?9?9?9*9*9?9*9*9?9*9*9?9?9*9*_*9*9*9*9*9	8.7	4.3	74	99640	9999	9999	303	129	0	129	999900	999900	999900	99990	320	0	5	5	999	999	9	999999999	0	0	0	88	999	999	99
2005	1	30	14	0	?9?9?9?9E0?9?9?9*9*9?9*9*9?9*9*9?9?9*9*_*9*9*9*9*9	9.2	4.3	71	99640	9999	9999	316	136	0	136	999900	999900	999900	99990	231	0	8	8	999	999	9	999999999	0	0	0	88	999	999	99
2005	1	30	15	0	?9?9?9?9E0?9?9?9*9*9?9*9*9?9?9?9?9?9*9*_*9*9*9*9*9	9.9	4.7	70	99640	9999	9999	304	127	0	127	999900	999900	999900	99990	270	1	3	3	999	999	9	999999999	0	0	0	88	999	999	99
2005	1	30	16	0	?9?9?9?9E0?9?9?9*9*9?9*9*9?9*9*9?9?9*9*_*9*9*9*9*9	10.5	5.1	69	99640	9999	9999	294	104	0	104	999900	999900	999900	99990	209	1	0	0	999	999	9	999999999	0	0	0	88	999	999	99
2005	1	30	17	0	?9?9?9?9E0?9?9?9*9*9?9*9*9?9*9*9?9?9*9*_*9*9*9*9*9	10.4	5	69	99640	9999	9999	329	72	0	72	999900	999900	999900	99990	51	1	9	9	999	999	9	999999999	0	0	0	88	999	999	99
2005	1	30	18	0	?9?9?9?9E0?9?9?9*9*9?9*9*9?9*9*9?9?9*9*_*9*9*9*9*9	10.2	4.9	70	99640	9999	9999	302	37	0	37	999900	999900	999900	99990	199	1	2	2	999	999	9	999999999	0	0	0	88	999	999	99
2005	1	30	19	0	?9?9?9?9E0?9?9?9*9*9?9*9*9?9*9*9?9?9*9*_*9*9*9*9*9	9.9	4.9	71	99640	9999	9999	297	6	0	6	999900	999900	999900	99990	24	1	1	1	999	999	9	999999999	0	0	0	88	999	999	99
2005	1	30	20	0	?9?9?9?9E0?9?9?9*9*9?9*9*9?9*9*9?9?9*9*_*9*9*9*9*9	9.5	4.9	73	99640	9999	9999	302	0	0	0	999900	999900	999900	99990	330	1	3	3	999	999	9	999999999	0	0	0	88	999	999	99
2005	1	30	21	0	?9?9?9?9E0?9?9?9*9*9?9*9*9?9?9?9?9?9*9*_*9*9*9*9*9	9.2	5	75	99640	9999	9999	294	0	0	0	999900	999900	999900	99990	337	2	1	1	999	999	9	999999999	0	0	0	88	999	999	99
2005	1	30	22	0	?9?9?9?9E0?9?9?9*9*9?9*9*9?9*9*9?9?9*9*_*9*9*9*9*9	9	5.2	77	99640	9999	9999	316	0	0	0	999900	999900	999900	99990	179	2	8	8	999	999	9	999999999	0	0	0	88	999	999	99
2005	1	30	23	0	?9?9?9?9E0?9?9?9*9*9?9*9*9?9*9*9?9?9*9*_*9*9*9*9*9	8.8	5.4	79	99640	9999	9999	315	0	0	0	999900	999900	999900	99990	315	2	8	8	999	999	9	999999999	0	0	0	88	999	999	99
2005	1	30	24	0	?9?9?9?9E0?9?9?9*9*9?9*9*9?9*9*9?9?9*9*_*9*9*9*9*9	8.6	5.6	81	99640	9999	9999	304	0	0	0	999900	999900	999900	99990	187	2	5	5	999	999	9	999999999	0	0	0	88	999	999	99
2005	1	31	1	0	?9?9?9?9E0?9?9?9*9*9?9*9*9?9*9*9?9?9*9*_*9*9*9*9*9	8.4	5.8	84	99630	9999	9999	306	0	0	0	999900	999900	999900	99990	8	2	6	6	999	999	9	999999999	0	0	0	88	999	999	99
2005	1	31	2	0	?9?9?9?9E0?9?9?9*9*9?9*9*9?9*9*9?9?9*9*_*9*9*9*9*9	8.2	6	86	99630	9999	9999	305	0	0	0	999900	999900	999900	99990	167	2	6	6	999	999	9	999999999	0	0	0	88	999	999	99
2005	1	31	3	0	?9?9?9?9E0?9?9?9*9*9?9*9*9?9?9?9?9?9*9*_*9*9*9*9*9	7.9	6.1	88	99630	9999	9999	284	0	0	0	999900	999900	999900	99990	315	2	0	0	999	999	9	999999999	0	0	0	88	999	999	99
2005	1	31	4	0	?9?9?9?9E0?9?9?9*9*9?9*9*9?9*9*9?9?9*9*_*9*9*9*9*9	7.5	6	90	99630	9999	9999	295	0	0	0	999900	999900	999900	99990	220	2	3	3	999	999	9	999999999	0	0	0	88	999	999	99
2005	1	31	5	0	?9?9?9?9E0?9?9?9*9*9?9*9*9?9*9*9?9?9*9*_*9*9*9*9*9	7.1	5.8	92	99630	9999	9999	309	0	0	0	999900	999900	999900	99990	221	2	8	8	999	999	9	999999999	0	0	0	88	999	999	99
2005	1	31	6	0	?9?9?9?9E0?9?9?9*9*9?9*9*9?9*9*9?9?9*9*_*9*9*9*9*9	6.7	5.7	93	99630	9999	9999	296	0	0	0	999900	999900	999900	99990	238	2	5	5	999	999	9	999999999	0	0	0	88	999	999	99
2005	1	31	7	0	?9?9?9?9E0?9?9?9*9*9?9*9*9?9*9*9?9?9*9*_*9*9*9*9*9	6.4	5.5	94	99630	9999	9999	283	0	0	0	999900	999900	999900	99990	97	2	1	1	999	999	9	999999999	0	0	0	88	999	999	99
2005	1	31	8	0	?9?9?9?9E0?9?9?9*9*9?9*9*9?9*9*9?9?9*9*_*9*9*9*9*9	6.3	5.5	94	99630	9999	9999	296	0	0	0	999900	999900	999900	99990	237	2	6	6	999	999	9	999999999	0	0	0	88	999	999	99
2005	1	31	9	0	?9?9?9?9E0?9?9?9*9*9?9*9*9?9?9?9?9?9*9*_*9*9*9*9*9	6.5	5.6	94	99630	9999	9999	312	10	0	10	999900	999900	999900	99990	0	0	9	9	999	999	9	999999999	0	0	0	88	999	999	99
2005	1	31	10	0	?9?9?9?9E0?9?9?9*9*9?9*9*9?9*9*9?9?9*9*_*9*9*9*9*9	6.8	5.8	93	99630	9999	9999	292	37	0	37	999900	999900	999900	99990	54	0	3	3	999	999	9	999999999	0	0	0	88	999	999	99
2005	1	31	11	0	?9?9?9?9E0?9?9?9*9*9?9*9*9?9*9*9?9?9*9*_*9*9*9*9*9	7.1	5.9	92	99630	9999	9999	300	67	0	67	999900	999900	999900	99990	112	0	6	6	999	999	9	999999999	0	0	0	88	999	999	99
2005	1	31	12	0	?9?9?9?9E0?9?9?9*9*9?9*9*9?9*9*9?9?9*9*_*9*9*9*9*9	7.5	5.9	89	99630	9999	9999	288	93	0	93	999900	999900	999900	99990	105	0	1	1	999	999	9	999999999	0	0	0	88	999	999	99
2005	1	31	13	0	?9?9?9?9E0?9?9?9*9*9?9*9*9?9*9*9?9?9*9*_*9*9*9*9*9	7.8	5.9	87	99630	9999	9999	303	110	0	110	999900	999900	999900	99990	355	0	6	6	999	999	9	999999999	0	0	0	88	999	999	99
2005	1	31	14	0	?9?9?9?9E0?9?9?9*9*9?9*9*9?9*9*9?9?9*9*_*9*9*9*9*9	8.2	5.9	85	99630	9999	9999	309	116	0	116	999900	999900	999900	99990	285	0	7	7	999	999	9	999999999	0	0	0	88	999	999	99
2005	1	31	15	0	?9?9?9?9E0?9?9?9*9*9?9*9*9?9?9?9?9?9*9*_*9*9*9*9*9	8.6	5.9	83	99630	9999	9999	315	108	0	108	999900	999900	999900	99990	45	1	8	8	999	999	9	999999999	0	0	0	88	999	999	99
2005	1	31	16	0	?9?9?9?9E0?9?9?9*9*9?9*9*9?9*9*9?9?9*9*_*9*9*9*9*9	9	5.9	81	99630	9999	9999	317	89	0	89	999900	999900	999900	99990	307	1	8	8	999	999	9	999999999	0	0	0	88	999	999	99
2005	1	31	17	0	?9?9?9?9E0?9?9?9*9*9?9*9*9?9*9*9?9?9*9*_*9*9*9*9*9	9.3	6	80	99630	9999	9999	299	62	0	62	999900	999900	999900	99990	265	1	2	2	999	999	9	999999999	0	0	0	88	999	999	99
2005	1	31	18	0	?9?9?9?9E0?9?9?9*9*9?9*9*9?9*9*9?9?9*9*_*9*9*9*9*9	9.4	5.9	79	99630	9999	9999	314	32	0	32	999900	999900	999900	99990	305	1	7	7	999	999	9	999999999	0	0	0	88	999	999	99
2005	1	31	19	0	?9?9?9?9E0?9?9?9*9*9?9*9*9?9*9*9?9?9*9*_*9*9*9*9*9	9.2	5.7	78	99630	9999	9999	313	5	0	5	999900	999900	999900	99990	160	1	7	7	999	999	9	999999999	0	0	0	88	999	999	99
2005	1	31	20	0	?9?9?9?9E0?9?9?9*9*9?9*9*9?9*9*9?9?9*9*_*9*9*9*9*9	8.9	5.3	78	99630	9999	9999	305	0	0	0	999900	999900	999900	99990	18	1	5	5	999	999	9	999999999	0	0	0	88	999	999	99
2005	1	31	21	0	?9?9?9?9E0?9?9?9*9*9?9*9*9?9?9?9?9?9*9*_*9*9*9*9*9	8.4	5	79	99630	9999	9999	285	0	0	0	999900	999900	999900	99990	360	2	0	0	999	999	9	999999999	0	0	0	88	999	999	99
2005	1	31	22	0	?9?9?9?9E0?9?9?9*9*9?9*9*9?9*9*9?9?9*9*_*9*9*9*9*9	7.9	4.7	80	99630	9999	9999	318	0	0	0	999900	999900	999900	99990	254	2	9	9	999	999	9	999999999	0	0	0	88	999	999	99
2005	1	31	23	0	?9?9?9?9E0?9?9?9*9*9?9*9*9?9*9*9?9?9*9*_*9*9*9*9*9	7.5	4.5	82	99630	9999	9999	309	0	0	0	999900	999900	999900	99990	20	2	8	8	999	999	9	999999999	0	0	0	88	999	999	99
2005	1	31	24	0	?9?9?9?9E0?9?9?9*9*9?9*9*9?9*9*9?9?9*9*_*9*9*9*9*9	7.1	4.4	83	99630	9999	9999	289	0	0	0	999900	999900	999900	99990	314	2	2	2	999	999	9	999999999	0	0	0	88	999	999	99
2005	2	1	1	0	?9?9?9?9E0?9?9?9*9*9?9*9*9?9*9*9?9?9*9*_*9*9*9*9*9	6.7	4.4	85	99200	9999	9999	290	0	0	0	999900	999900	999900	99990	259	2	3	3	999	999	9	999999999	0	0	0	88	999	999	99
2005	2	1	2	0	?9?9?9?9E0?9?9?9*9*9?9*9*9?9*9*9?9?9*9*_*9*9*9*9*9	6.4	4.4	87	99200	9999	9999	296	0	0	0	999900	999900	999900	99990	238	2	6	6	999	999	9	999999999	0	0	0	88	999	999	99
2005	2	1	3	0	?9?9?9?9E0?9?9?9*9*9?9*9*9?9?9?9?9?9*9*_*9*9*9*9*9	6.1	4.4	89	99200	9999	9999	303	0	0	0	999900	999900	999900	99990	337	1	8	8	999	999	9	999999999	0	0	0	88	999	999	99
2005	2	1	4	0	?9?9?9?9E0?9?9?9*9*9?9*9*9?9*9*9?9?9*9*_*9*9*9*9*9	5.9	4.5	90	99200	9999	9999	291	0	0	0	999900	999900	999900	99990	262	1	5	5	999	999	9	999999999	0	0	0	88	999	999	99
2005	2	1	5	0	?9?9?9?9E0?9?9?9*9*9?9*9*9?9*9*9?9?9*9*_*9*9*9*9*9	5.8	4.5	92	99200	9999	9999	301	0	0	0	999900	999900	999900	99990	7	1	8	8	999	999	9	999999999	0	0	0	88	999	999	99
2005	2	1	6	0	?9?9?9?9E0?9?9?9*9*9?9*9*9?9*9*9?9?9*9*_*9*9*9*9*9	5.7	4.5	92	99200	9999	9999	293	0	0	0	999900	999900	999900	99990	137	1	6	6	999	999	9	999999999	0	0	0	88	999	999	99
2005	2	1	7	0	?9?9?9?9E0?9?9?9*9*9?9*9*9?9*9*9?9?9*9*_*9*9*9*9*9	5.6	4.4	92	99200	9999	9999	296	0	0	0	999900	999900	999900	99990	3	1	7	7	999	999	9	999999999	0	0	0	88	999	999	99
2005	2	1	8	0	?9?9?9?9E0?9?9?9*9*9?9*9*9?9*9*9?9?9*9*_*9*9*9*9*9	5.6	4.3	91	99200	9999	9999	279	0	0	0	999900	999900	999900	99990	121	1	1	1	999	999	9	999999999	0	0	0	88	999	999	99
2005	2	1	9	0	?9?9?9?9E0?9?9?9*9*9?9*9*9?9?9?9?9?9*9*_*9*9*9*9*9	6.8	5.1	89	99200	9999	9999	279	14	0	14	999900	999900	999900	99990	315	1	0	0	999	999	9	999999999	0	0	0	88	999	999	99
2005	2	1	10	0	?9?9?9?9E0?9?9?9*9*9?9*9*9?9*9*9?9?9*9*_*9*9*9*9*9	8	5.8	86	99200	9999	9999	319	54	0	54	999900	999900	999900	99990	249	1	9	9	999	999	9	999999999	0	0	0	88	999	999	99
2005	2	1	11	0	?9?9?9?9E0?9?9?9*9*9?9*9*9?9*9*9?9?9*9*_*9*9*9*9*9	8.5	5.7	82	99200	9999	9999	299	97	0	97	999900	999900	999900	99990	193	1	3	3	999	999	9	999999999	0	0	0	88	999	999	99
2005	2	1	12	0	?9?9?9?9E0?9?9?9*9*9?9*9*9?9*9*9?9?9*9*_*9*9*9*9*9	8.8	5.2	78	99200	9999	9999	299	134	0	134	999900	999900	999900	99990	27	1	3	3	999	999	9	999999999	0	0	0	88	999	999	99
2005	2	1	13	0	?9?9?9?9E0?9?9?9*9*9?9*9*9?9*9*9?9?9*9*_*9*9*9*9*9	9	4.7	75	99200	9999	9999	300	159	0	159	999900	999900	999900	99990	8	1	3	3	999	999	9	999999999	0	0	0	88	999	999	99
2005	2	1	14	0	?9?9?9?9E0?9?9?9*9*9?9*9*9?9*9*9?9?9*9*_*9*9*9*9*9	9.4	4.5	71	99200	9999	9999	318	166	0	166	999900	999900	999900	99990	261	1	8	8	999	999	9	999999999	0	0	0	88	999	999	99
2005	2	1	15	0	?9?9?9?9E0?9?9?9*9*9?9*9*9?9?9?9?9?9*9*_*9*9*9*9*9	10.5	5	69	99200	9999	9999	307	155	0	155	999900	999900	999900	99990	112	2	3	3	999	999	9	999999999	0	0	0	88	999	999	99
2005	2	1	16	0	?9?9?9?9E0?9?9?9*9*9?9*9*9?9*9*9?9?9*9*_*9*9*9*9*9	11.6	5.8	68	99200	9999	9999	336	128	0	128	999900	999900	999900	99990	129	2	9	9	999	999	9	999999999	0	0	0	88	999	999	99
2005	2	1	17	0	?9?9?9?9E0?9?9?9*9*9?9*9*9?9*9*9?9?9*9*_*9*9*9*9*9	11.5	5.7	67	99200	9999	9999	304	89	0	89	999900	999900	999900	99990	192	2	1	1	999	999	9	999999999	0	0	0	88	999	999	99
2005	2	1	18	0	?9?9?9?9E0?9?9?9*9*9?9*9*9?9*9*9?9?9*9*_*9*9*9*9*9	11.2	5.5	68	99200	9999	9999	310	46	0	46	999900	999900	999900	99990	165	2	3	3	999	999	9	999999999	0	0	0	88	999	999	99
2005	2	1	19	0	?9?9?9?9E0?9?9?9*9*9?9*9*9?9*9*9?9?9*9*_*9*9*9*9*9	10.7	5.4	70	99200	9999	9999	313	8	0	8	999900	999900	999900	99990	250	2	5	5	999	999	9	999999999	0	0	0	88	999	999	99
2005	2	1	20	0	?9?9?9?9E0?9?9?9*9*9?9*9*9?9*9*9?9?9*9*_*9*9*9*9*9	10.2	5.3	72	99200	9999	9999	308	0	0	0	999900	999900	999900	99990	124	2	4	4	999	999	9	999999999	0	0	0	88	999	999	99
2005	2	1	21	0	?9?9?9?9E0?9?9?9*9*9?9*9*9?9?9?9?9?9*9*_*9*9*9*9*9	9.7	5.3	74	99200	9999	9999	315	0	0	0	999900	999900	999900	99990	0	0	7	7	999	999	9	999999999	0	0	0	88	999	999	99
2005	2	1	22	0	?9?9?9?9E0?9?9?9*9*9?9*9*9?9*9*9?9?9*9*_*9*9*9*9*9	9.2	5.3	76	99200	9999	9999	317	0	0	0	999900	999900	999900	99990	304	0	8	8	999	999	9	999999999	0	0	0	88	999	999	99
2005	2	1	23	0	?9?9?9?9E0?9?9?9*9*9?9*9*9?9*9*9?9?9*9*_*9*9*9*9*9	8.8	5.3	79	99200	9999	9999	297	0	0	0	999900	999900	999900	99990	121	0	2	2	999	999	9	999999999	0	0	0	88	999	999	99
2005	2	1	24	0	?9?9?9?9E0?9?9?9*9*9?9*9*9?9*9*9?9?9*9*_*9*9*9*9*9	8.4	5.3	81	99200	9999	9999	291	0	0	0	999900	999900	999900	99990	42	0	1	1	999	999	9	999999999	0	0	0	88	999	999	99
2005	2	2	1	0	?9?9?9?9E0?9?9?9*9*9?9*9*9?9*9*9?9?9*9*_*9*9*9*9*9	8.1	5.4	83	99160	9999	9999	304	0	0	0	999900	999900	999900	99990	151	0	6	6	999	999	9	999999999	0	0	0	88	999	999	99
2005	2	2	2	0	?9?9?9?9E0?9?9?9*9*9?9*9*9?9*9*9?9?9*9*_*9*9*9*9*9	7.8	5.5	85	99160	9999	9999	318	0	0	0	999900	999900	999900	99990	175	0	9	9	999	999	9	999999999	0	0	0	88	999	999	99
2005	2	2	3	0	?9?9?9?9E0?9?9?9*9*9?9*9*9?9?9?9?9?9*9*_*9*9*9*9*9	7.6	5.6	87	99160	9999	9999	283	0	0	0	999900	999900	999900	99990	337	1	0	0	999	999	9	999999999	0	0	0	88	999	999	99
2005	2	2	4	0	?9?9?9?9E0?9?9?9*9*9?9*9*9?9*9*9?9?9*9*_*9*9*9*9*9	7.4	5.6	88	99160	9999	9999	301	0	0	0	999900	999900	999900	99990	81	1	6	6	999	999	9	999999999	0	0	0	88	999	999	99
2005	2	2	5	0	?9?9?9?9E0?9?9?9*9*9?9*9*9?9*9*9?9?9*9*_*9*9*9*9*9	7.3	5.7	89	99160	9999	9999	304	0	0	0	999900	999900	999900	99990	198	1	7	7	999	999	9	999999999	0	0	0	88	999	999	99
2005	2	2	6	0	?9?9?9?9E0?9?9?9*9*9?9*9*9?9*9*9?9?9*9*_*9*9*9*9*9	7.2	5.6	90	99160	9999	9999	309	0	0	0	999900	999900	999900	99990	230	1	8	8	999	999	9	999999999	0	0	0	88	999	999	99
2005	2	2	7	0	?9?9?9?9E0?9?9?9*9*9?9*9*9?9*9*9?9?9*9*_*9*9*9*9*9	7.1	5.6	90	99160	9999	9999	293	0	0	0	999900	999900	999900	99990	339	1	3	3	999	999	9	999999999	0	0	0	88	999	999	99
2005	2	2	8	0	?9?9?9?9E0?9?9?9*9*9?9*9*9?9*9*9?9?9*9*_*9*9*9*9*9	7.1	5.4	89	99160	9999	9999	293	0	0	0	999900	999900	999900	99990	270	1	3	3	999	999	9	999999999	0	0	0	88	999	999	99
2005	2	2	9	0	?9?9?9?9E0?9?9?9*9*9?9*9*9?9?9?9?9?9*9*_*9*9*9*9*9	7.7	5.7	87	99160	9999	9999	292	20	0	20	999900	999900	999900	99990	315	1	2	2	999	999	9	999999999	0	0	0	88	999	999	99
2005	2	2	10	0	?9?9?9?9E0?9?9?9*9*9?9*9*9?9*9*9?9?9*9*_*9*9*9*9*9	8.4	5.9	84	99160	9999	9999	303	75	0	75	999900	999900	999900	99990	321	1	5	5	999	999	9	999999999	0	0	0	88	999	999	99
2005	2	2	11	0	?9?9?9?9E0?9?9?9*9*9?9*9*9?9*9*9?9?9*9*_*9*9*9*9*9	8.9	5.8	81	99160	9999	9999	294	133	0	133	999900	999900	999900	99990	256	1	1	1	999	999	9	999999999	0	0	0	88	999	999	99
2005	2	2	12	0	?9?9?9?9E0?9?9?9*9*9?9*9*9?9*9*9?9?9*9*_*9*9*9*9*9	9.3	5.5	77	99160	9999	9999	325	185	0	185	999900	999900	999900	99990	42	1	9	9	999	999	9	999999999	0	0	0	88	999	999	99
2005	2	2	13	0	?9?9?9?9E0?9?9?9*9*9?9*9*9?9*9*9?9?9*9*_*9*9*9*9*9	9.7	5.2	74	99160	9999	9999	320	219	0	219	999900	999900	999900	99990	356	1	8	8	999	999	9	999999999	0	0	0	88	999	999	99
2005	2	2	14	0	?9?9?9?9E0?9?9?9*9*9?9*9*9?9*9*9?9?9*9*_*9*9*9*9*9	10.3	5.1	70	99160	9999	9999	308	229	0	229	999900	999900	999900	99990	188	1	4	4	999	999	9	999999999	0	0	0	88	999	999	99
2005	2	2	15	0	?9?9?9?9E0?9?9?9*9*9?9*9*9?9?9?9?9?9*9*_*9*9*9*9*9	11.1	5.4	68	99160	9999	9999	312	214	0	214	999900	999900	999900	99990	45	1	4	4	999	999	9	999999999	0	0	0	88	999	999	99
2005	2	2	16	0	?9?9?9?9E0?9?9?9*9*9?9*9*9?9*9*9?9?9*9*_*9*9*9*9*9	12.1	6	66	99160	9999	9999	320	176	0	176	999900	999900	999900	99990	204	1	5	5	999	999	9	999999999	0	0	0	88	999	999	99
2005	2	2	17	0	?9?9?9?9E0?9?9?9*9*9?9*9*9?9*9*9?9?9*9*_*9*9*9*9*9	12.6	6.4	66	99160	9999	9999	304	123	0	123	999900	999900	999900	99990	223	1	0	0	999	999	9	999999999	0	0	0	88	999	999	99
2005	2	2	18	0	?9?9?9?9E0?9?9?9*9*9?9*9*9?9*9*9?9?9*9*_*9*9*9*9*9	12.3	6.1	66	99160	9999	9999	302	64	0	64	999900	999900	999900	99990	44	1	0	0	999	999	9	999999999	0	0	0	88	999	999	99
2005	2	2	19	0	?9?9?9?9E0?9?9?9*9*9?9*9*9?9*9*9?9?9*9*_*9*9*9*9*9	11.5	5.6	67	99160	9999	9999	328	11	0	11	999900	999900	999900	99990	11	1	8	8	999	999	9	999999999	0	0	0	88	999	999	99
2005	2	2	20	0	?9?9?9?9E0?9?9?9*9*9?9*9*9?9*9*9?9?9*9*_*9*9*9*9*9	10.8	5.1	68	99160	9999	9999	308	0	0	0	999900	999900	999900	99990	288	1	3	3	999	999	9	999999999	0	0	0	88	999	999	99
2005	2	2	21	0	?9?9?9?9E0?9?9?9*9*9?9*9*9?9?9?9?9?9*9*_*9*9*9*9*9	10.3	5	70	99160	9999	9999	329	0	0	0	999900	999900	999900	99990	225	1	9	9	999	999	9	999999999	0	0	0	88	999	999	99
2005	2	2	22	0	?9?9?9?9E0?9?9?9*9*9?9*9*9?9*9*9?9?9*9*_*9*9*9*9*9	10.3	5.4	72	99160	9999	9999	303	0	0	0	999900	999900	999900	99990	113	1	2	2	999	999	9	999999999	0	0	0	88	999	999	99
2005	2	2	23	0	?9?9?9?9E0?9?9?9*9*9?9*9*9?9*9*9?9?9*9*_*9*9*9*9*9	10.2	5.7	74	99160	9999	9999	303	0	0	0	999900	999900	999900	99990	109	1	2	2	999	999	9	999999999	0	0	0	88	999	999	99
2005	2	2	24	0	?9?9?9?9E0?9?9?9*9*9?9*9*9?9*9*9?9?9*9*_*9*9*9*9*9	9.9	5.7	76	99160	9999	9999	292	0	0	0	999900	999900	999900	99990	64	1	0	0	999	999	9	999999999	0	0	0	88	999	999	99
2005	2	3	1	0	?9?9?9?9E0?9?9?9*9*9?9*9*9?9*9*9?9?9*9*_*9*9*9*9*9	9.5	5.8	78	99450	9999	9999	290	0	0	0	999900	999900	999900	99990	29	1	0	0	999	999	9	999999999	0	0	0	88	999	999	99
2005	2	3	2	0	?9?9?9?9E0?9?9?9*9*9?9*9*9?9*9*9?9?9*9*_*9*9*9*9*9	9.1	5.8	80	99450	9999	9999	289	0	0	0	999900	999900	999900	99990	20	1	0	0	999	999	9	999999999	0	0	0	88	999	999	99
2005	2	3	3	0	?9?9?9?9E0?9?9?9*9*9?9*9*9?9?9?9?9?9*9*_*9*9*9*9*9	9	6.1	82	99450	9999	9999	324	0	0	0	999900	999900	999900	99990	0	0	9	9	999	999	9	999999999	0	0	0	88	999	999	99
2005	2	3	4	0	?9?9?9?9E0?9?9?9*9*9?9*9*9?9*9*9?9?9*9*_*9*9*9*9*9	8.8	6.3	84	99450	9999	9999	298	0	0	0	999900	999900	999900	99990	310	0	2	2	999	999	9	999999999	0	0	0	88	999	999	99
2005	2	3	5	0	?9?9?9?9E0?9?9?9*9*9?9*9*9?9*9*9?9?9*9*_*9*9*9*9*9	8.4	6.2	86	99450	9999	9999	315	0	0	0	999900	999900	999900	99990	37	0	8	8	999	999	9	999999999	0	0	0	88	999	999	99
2005	2	3	6	0	?9?9?9?9E0?9?9?9*9*9?9*9*9?9*9*9?9?9*9*_*9*9*9*9*9	8	6.1	88	99450	9999	9999	302	0	0	0	999900	999900	999900	99990	324	0	5	5	999	999	9	999999999	0	0	0	88	999	999	99
2005	2	3	7	0	?9?9?9?9E0?9?9?9*9*9?9*9*9?9*9*9?9?9*9*_*9*9*9*9*9	7.7	6	89	99450	9999	9999	301	0	0	0	999900	999900	999900	99990	83	0	5	5	999	999	9	999999999	0	0	0	88	999	999	99
2005	2	3	8	0	?9?9?9?9E0?9?9?9*9*9?9*9*9?9*9*9?9?9*9*_*9*9*9*9*9	7.9	6.2	89	99450	9999	9999	290	0	0	0	999900	999900	999900	99990	192	0	1	1	999	999	9	999999999	0	0	0	88	999	999	99
2005	2	3	9	0	?9?9?9?9E0?9?9?9*9*9?9*9*9?9?9?9?9?9*9*_*9*9*9*9*9	8.5	6.8	89	99450	9999	9999	287	6	0	6	999900	999900	999900	99990	0	0	0	0	999	999	9	999999999	0	0	0	88	999	999	99
2005	2	3	10	0	?9?9?9?9E0?9?9?9*9*9?9*9*9?9*9*9?9?9*9*_*9*9*9*9*9	9.1	7.2	88	99450	9999	9999	303	21	0	21	999900	999900	999900	99990	94	0	3	3	999	999	9	999999999	0	0	0	88	999	999	99
2005	2	3	11	0	?9?9?9?9E0?9?9?9*9*9?9*9*9?9*9*9?9?9*9*_*9*9*9*9*9	9.5	7.3	86	99450	9999	9999	316	36	0	36	999900	999900	999900	99990	271	0	7	7	999	999	9	999999999	0	0	0	88	999	999	99
2005	2	3	12	0	?9?9?9?9E0?9?9?9*9*9?9*9*9?9*9*9?9?9*9*_*9*9*9*9*9	9.8	7.3	84	99450	9999	9999	299	50	0	50	999900	999900	999900	99990	144	0	1	1	999	999	9	999999999	0	0	0	88	999	999	99
2005	2	3	13	0	?9?9?9?9E0?9?9?9*9*9?9*9*9?9*9*9?9?9*9*_*9*9*9*9*9	10	7.1	82	99450	9999	9999	311	59	0	59	999900	999900	999900	99990	69	0	5	5	999	999	9	999999999	0	0	0	88	999	999	99
2005	2	3	14	0	?9?9?9?9E0?9?9?9*9*9?9*9*9?9*9*9?9?9*9*_*9*9*9*9*9	10	6.8	81	99450	9999	9999	306	62	0	62	999900	999900	999900	99990	94	0	3	3	999	999	9	999999999	0	0	0	88	999	999	99
2005	2	3	15	0	?9?9?9?9E0?9?9?9*9*9?9*9*9?9?9?9?9?9*9*_*9*9*9*9*9	9.9	6.6	80	99450	9999	9999	329	58	0	58	999900	999900	999900	99990	337	2	9	9	999	999	9	999999999	0	0	0	88	999	999	99
2005	2	3	16	0	?9?9?9?9E0?9?9?9*9*9?9*9*9?9*9*9?9?9*9*_*9*9*9*9*9	9.7	6.5	80	99450	9999	9999	298	48	0	48	999900	999900	999900	99990	19	2	1	1	999	999	9	999999999	0	0	0	88	999	999	99
2005	2	3	17	0	?9?9?9?9E0?9?9?9*9*9?9*9*9?9*9*9?9?9*9*_*9*9*9*9*9	9.4	6.4	81	99450	9999	9999	291	33	0	33	999900	999900	999900	99990	143	2	0	0	999	999	9	999999999	0	0	0	88	999	999	99
2005	2	3	18	0	?9?9?9?9E0?9?9?9*9*9?9*9*9?9*9*9?9?9*9*_*9*9*9*9*9	9.1	6.5	83	99450	9999	9999	313	18	0	18	999900	999900	999900	99990	344	2	7	7	999	999	9	999999999	0	0	0	88	999	999	99
2005	2	3	19	0	?9?9?9?9E0?9?9?9*9*9?9*9*9?9*9*9?9?9*9*_*9*9*9*9*9	8.9	6.6	86	99450	9999	9999	317	3	0	3	999900	999900	999900	99990	251	2	8	8	999	999	9	999999999	0	0	0	88	999	999	99
2005	2	3	20	0	?9?9?9?9E0?9?9?9*9*9?9*9*9?9*9*9?9?9*9*_*9*9*9*9*9	8.8	6.9	88	99450	9999	9999	312	0	0	0	999900	999900	999900	99990	39	2	7	7	999	999	9	999999999	0	0	0	88	999	999	99
2005	2	3	21	0	?9?9?9?9E0?9?9?9*9*9?9*9*9?9?9?9?9?9*9*_*9*9*9*9*9	8.8	7.4	91	99450	9999	9999	318	0	0	0	999900	999900	999900	99990	45	2	8	8	999	999	9	999999999	0	0	0	88	999	999	99
2005	2	3	22	0	?9?9?9?9E0?9?9?9*9*9?9*9*9?9*9*9?9?9*9*_*9*9*9*9*9	9	8	94	99450	9999	9999	300	0	0	0	999900	999900	999900	99990	79	2	2	2	999	999	9	999999999	0	0	0	88	999	999	99
2005	2	3	23	0	?9?9?9?9E0?9?9?9*9*9?9*9*9?9*9*9?9?9*9*_*9*9*9*9*9	9.1	8.5	96	99450	9999	9999	307	0	0	0	999900	999900	999900	99990	145	2	4	4	999	999	9	999999999	0	0	0	88	999	999	99
2005	2	3	24	0	?9?9?9?9E0?9?9?9*9*9?9*9*9?9*9*9?9?9*9*_*9*9*9*9*9	8.9	8.6	98	99450	9999	9999	303	0	0	0	999900	999900	999900	99990	356	2	3	3	999	999	9	999999999	0	0	0	88	999	999	99
2005	2	4	1	0	?9?9?9?9E0?9?9?9*9*9?9*9*9?9*9*9?9?9*9*_*9*9*9*9*9	8.5	8.4	99	100080	9999	9999	309	0	0	0	999900	999900	999900	99990	135	2	6	6	999	999	9	999999999	0	0	0	88	999	999	99
2005	2	4	2	0	?9?9?9?9E0?9?9?9*9*9?9*9*9?9*9*9?9?9*9*_*9*9*9*9*9	8.2	8.2	100	100080	9999	9999	316	0	0	0	999900	999900	999900	99990	222	2	8	8	999	999	9	999999999	0	0	0	88	999	999	99
2005	2	4	3	0	?9?9?9?9E0?9?9?9*9*9?9*9*9?9?9?9?9?9*9*_*9*9*9*9*9	8	8	100	100080	9999	9999	296	0	0	0	999900	999900	999900	99990	112	1	2	2	999	999	9	999999999	0	0	0	88	999	999	99
2005	2	4	4	0	?9?9?9?9E0?9?9?9*9*9?9*9*9?9*9*9?9?9*9*_*9*9*9*9*9	7.9	7.8	100	100080	9999	9999	286	0	0	0	999900	999900	999900	99990	280	1	0	0	999	999	9	999999999	0	0	0	88	999	999	99
2005	2	4	5	0	?9?9?9?9E0?9?9?9*9*9?9*9*9?9*9*9?9?9*9*_*9*9*9*9*9	7.6	7.3	98	100080	9999	9999	294	0	0	0	999900	999900	999900	99990	359	1	2	2	999	999	9	999999999	0	0	0	88	999	999	99
2005	2	4	6	0	?9?9?9?9E0?9?9?9*9*9?9*9*9?9*9*9?9?9*9*_*9*9*9*9*9	7.2	6.7	97	100080	9999	9999	316	0	0	0	999900	999900	999900	99990	240	1	9	9	999	999	9	999999999	0	0	0	88	999	999	99
2005	2	4	7	0	?9?9?9?9E0?9?9?9*9*9?9*9*9?9*9*9?9?9*9*_*9*9*9*9*9	6.7	6	95	100080	9999	9999	296	0	0	0	999900	999900	999900	99990	325	1	5	5	999	999	9	999999999	0	0	0	88	999	999	99
2005	2	4	8	0	?9?9?9?9E0?9?9?9*9*9?9*9*9?9*9*9?9?9*9*_*9*9*9*9*9	6.4	5.5	94	100080	9999	9999	283	0	0	0	999900	999900	999900	99990	234	1	1	1	999	999	9	999999999	0	0	0	88	999	999	99
2005	2	4	9	0	?9?9?9?9E0?9?9?9*9*9?9*9*9?9?9?9?9?9*9*_*9*9*9*9*9	6.3	5.1	92	100080	9999	9999	304	6	0	6	999900	999900	999900	99990	157	3	8	8	999	999	9	999999999	0	0	0	88	999	999	99
2005	2	4	10	0	?9?9?9?9E0?9?9?9*9*9?9*9*9?9*9*9?9?9*9*_*9*9*9*9*9	6.1	4.7	91	100080	9999	9999	288	21	0	21	999900	999900	999900	99990	41	3	3	3	999	999	9	999999999	0	0	0	88	999	999	99
2005	2	4	11	0	?9?9?9?9E0?9?9?9*9*9?9*9*9?9*9*9?9?9*9*_*9*9*9*9*9	5.7	4.2	90	100080	9999	9999	286	36	0	36	999900	999900	999900	99990	193	3	3	3	999	999	9	999999999	0	0	0	88	999	999	99
2005	2	4	12	0	?9?9?9?9E0?9?9?9*9*9?9*9*9?9*9*9?9?9*9*_*9*9*9*9*9	5.7	4.1	90	100080	9999	9999	307	50	0	50	999900	999900	999900	99990	94	3	9	9	999	999	9	999999999	0	0	0	88	999	999	99
2005	2	4	13	0	?9?9?9?9E0?9?9?9*9*9?9*9*9?9*9*9?9?9*9*_*9*9*9*9*9	5.9	4.2	89	100080	9999	9999	289	59	0	59	999900	999900	999900	99990	111	3	4	4	999	999	9	999999999	0	0	0	88	999	999	99
2005	2	4	14	0	?9?9?9?9E0?9?9?9*9*9?9*9*9?9*9*9?9?9*9*_*9*9*9*9*9	6.2	4.5	89	100080	9999	9999	310	62	0	62	999900	999900	999900	99990	82	3	9	9	999	999	9	999999999	0	0	0	88	999	999	99
2005	2	4	15	0	?9?9?9?9E0?9?9?9*9*9?9*9*9?9?9?9?9?9*9*_*9*9*9*9*9	6.5	4.8	89	100080	9999	9999	300	58	0	58	999900	999900	999900	99990	135	1	7	7	999	999	9	999999999	0	0	0	88	999	999	99
2005	2	4	16	0	?9?9?9?9E0?9?9?9*9*9?9*9*9?9*9*9?9?9*9*_*9*9*9*9*9	6.7	5	89	100080	9999	9999	287	48	0	48	999900	999900	999900	99990	200	1	2	2	999	999	9	999999999	0	0	0	88	999	999	99
2005	2	4	17	0	?9?9?9?9E0?9?9?9*9*9?9*9*9?9*9*9?9?9*9*_*9*9*9*9*9	6.7	5	89	100080	9999	9999	306	33	0	33	999900	999900	999900	99990	256	1	8	8	999	999	9	999999999	0	0	0	88	999	999	99
2005	2	4	18	0	?9?9?9?9E0?9?9?9*9*9?9*9*9?9*9*9?9?9*9*_*9*9*9*9*9	6.6	5	89	100080	9999	9999	312	18	0	18	999900	999900	999900	99990	78	1	9	9	999	999	9	999999999	0	0	0	88	999	999	99
2005	2	4	19	0	?9?9?9?9E0?9?9?9*9*9?9*9*9?9*9*9?9?9*9*_*9*9*9*9*9	6.5	4.9	90	100080	9999	9999	290	3	0	3	999900	999900	999900	99990	47	1	3	3	999	999	9	999999999	0	0	0	88	999	999	99
2005	2	4	20	0	?9?9?9?9E0?9?9?9*9*9?9*9*9?9*9*9?9?9*9*_*9*9*9*9*9	6.4	4.8	90	100080	9999	9999	311	0	0	0	999900	999900	999900	99990	70	1	9	9	999	999	9	999999999	0	0	0	88	999	999	99
2005	2	4	21	0	?9?9?9?9E0?9?9?9*9*9?9*9*9?9?9?9?9?9*9*_*9*9*9*9*9	6.3	4.8	90	100080	9999	9999	311	0	0	0	999900	999900	999900	99990	360	2	9	9	999	999	9	999999999	0	0	0	88	999	999	99
2005	2	4	22	0	?9?9?9?9E0?9?9?9*9*9?9*9*9?9*9*9?9?9*9*_*9*9*9*9*9	6.3	4.9	90	100080	9999	9999	304	0	0	0	999900	999900	999900	99990	323	2	8	8	999	999	9	999999999	0	0	0	88	999	999	99
2005	2	4	23	0	?9?9?9?9E0?9?9?9*9*9?9*9*9?9*9*9?9?9*9*_*9*9*9*9*9	6.3	4.9	91	100080	9999	9999	296	0	0	0	999900	999900	999900	99990	193	2	6	6	999	999	9	999999999	0	0	0	88	999	999	99
2005	2	4	24	0	?9?9?9?9E0?9?9?9*9*9?9*9*9?9*9*9?9?9*9*_*9*9*9*9*9	6.3	5	91	100080	9999	9999	286	0	0	0	999900	999900	999900	99990	332	2	2	2	999	999	9	999999999	0	0	0	88	999	999	99
2005	2	5	1	0	?9?9?9?9E0?9?9?9*9*9?9*9*9?9*9*9?9?9*9*_*9*9*9*9*9	6.2	5	92	99910	9999	9999	304	0	0	0	999900	999900	999900	99990	320	2	8	8	999	999	9	999999999	0	0	0	88	999	999	99
2005	2	5	2	0	?9?9?9?9E0?9?9?9*9*9?9*9*9?9*9*9?9?9*9*_*9*9*9*9*9	6.2	4.9	92	99910	9999	9999	290	0	0	0	999900	999900	999900	99990	179	2	4	4	999	999	9	999999999	0	0	0	88	999	999	99
2005	2	5	3	0	?9?9?9?9E0?9?9?9*9*9?9*9*9?9?9?9?9?9*9*_*9*9*9*9*9	6	4.8	92	99910	9999	9999	281	0	0	0	999900	999900	999900	99990	337	1	1	1	999	999	9	999999999	0	0	0	88	999	999	99
2005	2	5	4	0	?9?9?9?9E0?9?9?9*9*9?9*9*9?9*9*9?9?9*9*_*9*9*9*9*9	5.8	4.6	92	99910	9999	9999	286	0	0	0	999900	999900	999900	99990	63	1	3	3	999	999	9	999999999	0	0	0	88	999	999	99
2005	2	5	5	0	?9?9?9?9E0?9?9?9*9*9?9*9*9?9*9*9?9?9*9*_*9*9*9*9*9	5.6	4.4	92	99910	9999	9999	279	0	0	0	999900	999900	999900	99990	104	1	1	1	999	999	9	999999999	0	0	0	88	999	999	99
2005	2	5	6	0	?9?9?9?9E0?9?9?9*9*9?9*9*9?9*9*9?9?9*9*_*9*9*9*9*9	5.3	4.1	92	99910	9999	9999	272	0	0	0	999900	999900	999900	99990	116	1	0	0	999	999	9	999999999	0	0	0	88	999	999	99
2005	2	5	7	0	?9?9?9?9E0?9?9?9*9*9?9*9*9?9*9*9?9?9*9*_*9*9*9*9*9	5.1	3.8	91	99910	9999	9999	298	0	0	0	999900	999900	999900	99990	132	1	8	8	999	999	9	999999999	0	0	0	88	999	999	99
2005	2	5	8	0	?9?9?9?9E0?9?9?9*9*9?9*9*9?9*9*9?9?9*9*_*9*9*9*9*9	5	3.5	91	99910	9999	9999	286	0	0	0	999900	999900	999900	99990	154	1	5	5	999	999	9	999999999	0	0	0	88	999	999	99
2005	2	5	9	0	?9?9?9?9E0?9?9?9*9*9?9*9*9?9?9?9?9?9*9*_*9*9*9*9*9	4.9	3.4	90	99910	9999	9999	270	6	0	6	999900	999900	999900	99990	67	2	0	0	999	999	9	999999999	0	0	0	88	999	999	99
2005	2	5	10	0	?9?9?9?9E0?9?9?9*9*9?9*9*9?9*9*9?9?9*9*_*9*9*9*9*9	4.7	3.1	89	99910	9999	9999	285	22	0	22	999900	999900	999900	99990	206	2	5	5	999	999	9	999999999	0	0	0	88	999	999	99
2005	2	5	11	0	?9?9?9?9E0?9?9?9*9*9?9*9*9?9*9*9?9?9*9*_*9*9*9*9*9	4.5	2.8	89	99910	9999	9999	279	39	0	39	999900	999900	999900	99990	97	2	3	3	999	999	9	999999999	0	0	0	88	999	999	99
2005	2	5	12	0	?9?9?9?9E0?9?9?9*9*9?9*9*9?9*9*9?9?9*9*_*9*9*9*9*9	4.6	2.8	88	99910	9999	9999	290	54	0	54	999900	999900	999900	99990	181	2	7	7	999	999	9	999999999	0	0	0	88	999	999	99
2005	2	5	13	0	?9?9?9?9E0?9?9?9*9*9?9*9*9?9*9*9?9?9*9*_*9*9*9*9*9	4.9	3	87	99910	9999	9999	286	63	0	63	999900	999900	999900	99990	208	2	5	5	999	999	9	999999999	0	0	0	88	999	999	99
2005	2	5	14	0	?9?9?9?9E0?9?9?9*9*9?9*9*9?9*9*9?9?9*9*_*9*9*9*9*9	5.4	3.4	87	99910	9999	9999	305	66	0	66	999900	999900	999900	99990	248	2	9	9	999	999	9	999999999	0	0	0	88	999	999	99
2005	2	5	15	0	?9?9?9?9E0?9?9?9*9*9?9*9*9?9?9?9?9?9*9*_*9*9*9*9*9	5.8	3.8	87	99910	9999	9999	283	62	0	62	999900	999900	999900	99990	0	0	2	2	999	999	9	999999999	0	0	0	88	999	999	99
2005	2	5	16	0	?9?9?9?9E0?9?9?9*9*9?9*9*9?9*9*9?9?9*9*_*9*9*9*9*9	6	4.1	87	99910	9999	9999	291	51	0	51	999900	999900	999900	99990	61	0	5	5	999	999	9	999999999	0	0	0	88	999	999	99
2005	2	5	17	0	?9?9?9?9E0?9?9?9*9*9?9*9*9?9*9*9?9?9*9*_*9*9*9*9*9	6.1	4.2	88	99910	9999	9999	290	36	0	36	999900	999900	999900	99990	168	0	4	4	999	999	9	999999999	0	0	0	88	999	999	99
2005	2	5	18	0	?9?9?9?9E0?9?9?9*9*9?9*9*9?9*9*9?9?9*9*_*9*9*9*9*9	6.1	4.3	88	99910	9999	9999	287	19	0	19	999900	999900	999900	99990	160	0	3	3	999	999	9	999999999	0	0	0	88	999	999	99
2005	2	5	19	0	?9?9?9?9E0?9?9?9*9*9?9*9*9?9*9*9?9?9*9*_*9*9*9*9*9	6	4.3	89	99910	9999	9999	275	4	0	4	999900	999900	999900	99990	104	0	0	0	999	999	9	999999999	0	0	0	88	999	999	99
2005	2	5	20	0	?9?9?9?9E0?9?9?9*9*9?9*9*9?9*9*9?9?9*9*_*9*9*9*9*9	5.9	4.3	90	99910	9999	9999	284	0	0	0	999900	999900	999900	99990	274	0	2	2	999	999	9	999999999	0	0	0	88	999	999	99
2005	2	5	21	0	?9?9?9?9E0?9?9?9*9*9?9*9*9?9?9?9?9?9*9*_*9*9*9*9*9	5.8	4.3	90	99910	9999	9999	283	0	0	0	999900	999900	999900	99990	22	2	2	2	999	999	9	999999999	0	0	0	88	999	999	99
2005	2	5	22	0	?9?9?9?9E0?9?9?9*9*9?9*9*9?9*9*9?9?9*9*_*9*9*9*9*9	5.8	4.4	90	99910	9999	9999	286	0	0	0	999900	999900	999900	99990	52	2	3	3	999	999	9	999999999	0	0	0	88	999	999	99
2005	2	5	23	0	?9?9?9?9E0?9?9?9*9*9?9*9*9?9*9*9?9?9*9*_*9*9*9*9*9	5.9	4.4	91	99910	9999	9999	297	0	0	0	999900	999900	999900	99990	15	2	7	7	999	999	9	999999999	0	0	0	88	999	999	99
2005	2	5	24	0	?9?9?9?9E0?9?9?9*9*9?9*9*9?9*9*9?9?9*9*_*9*9*9*9*9	5.9	4.5	91	99910	9999	9999	287	0	0	0	999900	999900	999900	99990	351	2	3	3	999	999	9	999999999	0	0	0	88	999	999	99
2005	2	6	1	0	?9?9?9?9E0?9?9?9*9*9?9*9*9?9*9*9?9?9*9*_*9*9*9*9*9	6	4.7	91	99610	9999	9999	287	0	0	0	999900	999900	999900	99990	275	2	3	3	999	999	9	999999999	0	0	0	88	999	999	99
2005	2	6	2	0	?9?9?9?9E0?9?9?9*9*9?9*9*9?9*9*9?9?9*9*_*9*9*9*9*9	6	4.8	92	99610	9999	9999	281	0	0	0	999900	999900	999900	99990	314	2	1	1	999	999	9	999999999	0	0	0	88	999	999	99
2005	2	6	3	0	?9?9?9?9E0?9?9?9*9*9?9*9*9?9?9?9?9?9*9*_*9*9*9*9*9	5.9	4.9	93	99610	9999	9999	287	0	0	0	999900	999900	999900	99990	0	0	3	3	999	999	9	999999999	0	0	0	88	999	999	99
2005	2	6	4	0	?9?9?9?9E0?9?9?9*9*9?9*9*9?9*9*9?9?9*9*_*9*9*9*9*9	5.7	4.9	95	99610	9999	9999	308	0	0	0	999900	999900	999900	99990	119	0	9	9	999	999	9	999999999	0	0	0	88	999	999	99
2005	2	6	5	0	?9?9?9?9E0?9?9?9*9*9?9*9*9?9*9*9?9?9*9*_*9*9*9*9*9	5.4	5	97	99610	9999	9999	296	0	0	0	999900	999900	999900	99990	261	0	7	7	999	999	9	999999999	0	0	0	88	999	999	99
2005	2	6	6	0	?9?9?9?9E0?9?9?9*9*9?9*9*9?9*9*9?9?9*9*_*9*9*9*9*9	5.2	5	99	99610	9999	9999	289	0	0	0	999900	999900	999900	99990	207	0	5	5	999	999	9	999999999	0	0	0	88	999	999	99
2005	2	6	7	0	?9?9?9?9E0?9?9?9*9*9?9*9*9?9*9*9?9?9*9*_*9*9*9*9*9	5	4.9	100	99610	9999	9999	290	0	0	0	999900	999900	999900	99990	132	0	6	6	999	999	9	999999999	0	0	0	88	999	999	99
2005	2	6	8	0	?9?9?9?9E0?9?9?9*9*9?9*9*9?9*9*9?9?9*9*_*9*9*9*9*9	4.9	4.8	100	99610	9999	9999	285	0	0	0	999900	999900	999900	99990	219	0	4	4	999	999	9	999999999	0	0	0	88	999	999	99
2005	2	6	9	0	?9?9?9?9E0?9?9?9*9*9?9*9*9?9?9?9?9?9*9*_*9*9*9*9*9	5.5	5.2	98	99610	9999	9999	296	22	0	22	999900	999900	999900	99990	337	2	7	7	999	999	9	999999999	0	0	0	88	999	999	99
2005	2	6	10	0	?9?9?9?9E0?9?9?9*9*9?9*9*9?9*9*9?9?9*9*_*9*9*9*9*9	6.2	5.4	95	99610	9999	9999	277	74	0	74	999900	999900	999900	99990	43	2	0	0	999	999	9	999999999	0	0	0	88	999	999	99
2005	2	6	11	0	?9?9?9?9E0?9?9?9*9*9?9*9*9?9*9*9?9?9*9*_*9*9*9*9*9	6.6	5.2	91	99610	9999	9999	288	129	0	129	999900	999900	999900	99990	240	2	2	2	999	999	9	999999999	0	0	0	88	999	999	99
2005	2	6	12	0	?9?9?9?9E0?9?9?9*9*9?9*9*9?9*9*9?9?9*9*_*9*9*9*9*9	7	4.8	86	99610	9999	9999	307	178	0	178	999900	999900	999900	99990	152	2	8	8	999	999	9	999999999	0	0	0	88	999	999	99
2005	2	6	13	0	?9?9?9?9E0?9?9?9*9*9?9*9*9?9*9*9?9?9*9*_*9*9*9*9*9	7.4	4.3	81	99610	9999	9999	315	210	0	210	999900	999900	999900	99990	263	2	9	9	999	999	9	999999999	0	0	0	88	999	999	99
2005	2	6	14	0	?9?9?9?9E0?9?9?9*9*9?9*9*9?9*9*9?9?9*9*_*9*9*9*9*9	7.9	4.1	77	99610	9999	9999	305	220	0	220	999900	999900	999900	99990	254	2	7	7	999	999	9	999999999	0	0	0	88	999	999	99
2005	2	6	15	0	?9?9?9?9E0?9?9?9*9*9?9*9*9?9?9?9?9?9*9*_*9*9*9*9*9	8.6	4.4	75	99610	9999	9999	303	205	0	205	999900	999900	999900	99990	157	3	5	5	999	999	9	999999999	0	0	0	88	999	999	99
2005	2	6	16	0	?9?9?9?9E0?9?9?9*9*9?9*9*9?9*9*9?9?9*9*_*9*9*9*9*9	9.5	5.3	75	99610	9999	9999	310	170	0	170	999900	999900	999900	99990	53	3	6	6	999	999	9	999999999	0	0	0	88	999	999	99
2005	2	6	17	0	?9?9?9?9E0?9?9?9*9*9?9*9*9?9*9*9?9?9*9*_*9*9*9*9*9	10	6	76	99610	9999	9999	308	119	0	119	999900	999900	999900	99990	184	3	4	4	999	999	9	999999999	0	0	0	88	999	999	99
2005	2	6	18	0	?9?9?9?9E0?9?9?9*9*9?9*9*9?9*9*9?9?9*9*_*9*9*9*9*9	9.7	6.2	79	99610	9999	9999	327	64	0	64	999900	999900	999900	99990	320	3	9	9	999	999	9	999999999	0	0	0	88	999	999	99
2005	2	6	19	0	?9?9?9?9E0?9?9?9*9*9?9*9*9?9*9*9?9?9*9*_*9*9*9*9*9	8.9	6.1	83	99610	9999	9999	306	13	0	13	999900	999900	999900	99990	242	3	5	5	999	999	9	999999999	0	0	0	88	999	999	99
2005	2	6	20	0	?9?9?9?9E0?9?9?9*9*9?9*9*9?9*9*9?9?9*9*_*9*9*9*9*9	8	5.8	86	99610	9999	9999	319	0	0	0	999900	999900	999900	99990	49	3	9	9	999	999	9	999999999	0	0	0	88	999	999	99
2005	2	6	21	0	?9?9?9?9E0?9?9?9*9*9?9*9*9?9?9?9?9?9*9*_*9*9*9*9*9	7.1	5.4	89	99610	9999	9999	297	0	0	0	999900	999900	999900	99990	202	2	5	5	999	999	9	999999999	0	0	0	88	999	999	99
2005	2	6	22	0	?9?9?9?9E0?9?9?9*9*9?9*9*9?9*9*9?9?9*9*_*9*9*9*9*9	6.5	5.2	91	99610	9999	9999	278	0	0	0	999900	999900	999900	99990	55	2	0	0	999	999	9	999999999	0	0	0	88	999	999	99
2005	2	6	23	0	?9?9?9?9E0?9?9?9*9*9?9*9*9?9*9*9?9?9*9*_*9*9*9*9*9	6.1	5	93	99610	9999	9999	310	0	0	0	999900	999900	999900	99990	81	2	9	9	999	999	9	999999999	0	0	0	88	999	999	99
2005	2	6	24	0	?9?9?9?9E0?9?9?9*9*9?9*9*9?9*9*9?9?9*9*_*9*9*9*9*9	5.9	4.9	94	99610	9999	9999	309	0	0	0	999900	999900	999900	99990	221	2	9	9	999	999	9	999999999	0	0	0	88	999	999	99
2005	2	7	1	0	?9?9?9?9E0?9?9?9*9*9?9*9*9?9*9*9?9?9*9*_*9*9*9*9*9	5.8	4.9	94	99360	9999	9999	297	0	0	0	999900	999900	999900	99990	214	2	7	7	999	999	9	999999999	0	0	0	88	999	999	99
2005	2	7	2	0	?9?9?9?9E0?9?9?9*9*9?9*9*9?9*9*9?9?9*9*_*9*9*9*9*9	5.5	4.8	95	99360	9999	9999	279	0	0	0	999900	999900	999900	99990	293	2	1	1	999	999	9	999999999	0	0	0	88	999	999	99
2005	2	7	3	0	?9?9?9?9E0?9?9?9*9*9?9*9*9?9?9?9?9?9*9*_*9*9*9*9*9	5.2	4.6	96	99360	9999	9999	305	0	0	0	999900	999900	999900	99990	337	2	9	9	999	999	9	999999999	0	0	0	88	999	999	99
2005	2	7	4	0	?9?9?9?9E0?9?9?9*9*9?9*9*9?9*9*9?9?9*9*_*9*9*9*9*9	4.7	4.3	97	99360	9999	9999	292	0	0	0	999900	999900	999900	99990	158	2	7	7	999	999	9	999999999	0	0	0	88	999	999	99
2005	2	7	5	0	?9?9?9?9E0?9?9?9*9*9?9*9*9?9*9*9?9?9*9*_*9*9*9*9*9	4	3.9	99	99360	9999	9999	272	0	0	0	999900	999900	999900	99990	172	2	1	1	999	999	9	999999999	0	0	0	88	999	999	99
2005	2	7	6	0	?9?9?9?9E0?9?9?9*9*9?9*9*9?9*9*9?9?9*9*_*9*9*9*9*9	3.4	3.5	100	99360	9999	9999	273	0	0	0	999900	999900	999900	99990	306	2	2	2	999	999	9	999999999	0	0	0	88	999	999	99
2005	2	7	7	0	?9?9?9?9E0?9?9?9*9*9?9*9*9?9*9*9?9?9*9*_*9*9*9*9*9	3	3.1	101	99360	9999	9999	276	0	0	0	999900	999900	999900	99990	226	2	4	4	999	999	9	999999999	0	0	0	88	999	999	99
2005	2	7	8	0	?9?9?9?9E0?9?9?9*9*9?9*9*9?9*9*9?9?9*9*_*9*9*9*9*9	2.8	2.9	101	99360	9999	9999	283	0	0	0	999900	999900	999900	99990	0	2	7	7	999	999	9	999999999	0	0	0	88	999	999	99
2005	2	7	9	0	?9?9?9?9E0?9?9?9*9*9?9*9*9?9?9?9?9?9*9*_*9*9*9*9*9	4.2	4.1	99	99360	9999	9999	286	33	0	33	999900	999900	999900	99990	22	2	6	6	999	999	9	999999999	0	0	0	88	999	999	99
2005	2	7	10	0	?9?9?9?9E0?9?9?9*9*9?9*9*9?9*9*9?9?9*9*_*9*9*9*9*9	5.8	5.1	95	99360	9999	9999	309	112	0	112	999900	999900	999900	99990	207	2	9	9	999	999	9	999999999	0	0	0	88	999	999	99
2005	2	7	11	0	?9?9?9?9E0?9?9?9*9*9?9*9*9?9*9*9?9?9*9*_*9*9*9*9*9	7	5.4	90	99360	9999	9999	285	196	0	196	999900	999900	999900	99990	125	2	1	1	999	999	9	999999999	0	0	0	88	999	999	99
2005	2	7	12	0	?9?9?9?9E0?9?9?9*9*9?9*9*9?9*9*9?9?9*9*_*9*9*9*9*9	7.8	5.3	84	99360	9999	9999	298	269	0	269	999900	999900	999900	99990	289	2	4	4	999	999	9	999999999	0	0	0	88	999	999	99
2005	2	7	13	0	?9?9?9?9E0?9?9?9*9*9?9*9*9?9*9*9?9?9*9*_*9*9*9*9*9	8.6	5	78	99360	9999	9999	299	911	657	448	999900	999900	999900	99990	177	2	3	3	999	999	9	999999999	0	0	0	88	999	999	99
2005	2	7	14	0	?9?9?9?9E0?9?9?9*9*9?9*9*9?9*9*9?9?9*9*_*9*9*9*9*9	9.6	4.8	72	99360	9999	9999	295	332	0	332	999900	999900	999900	99990	221	2	1	1	999	999	9	999999999	0	0	0	88	999	999	99
2005	2	7	15	0	?9?9?9?9E0?9?9?9*9*9?9*9*9?9?9?9?9?9*9*_*9*9*9*9*9	10.8	5.1	68	99360	9999	9999	301	311	0	311	999900	999900	999900	99990	360	1	1	1	999	999	9	999999999	0	0	0	88	999	999	99
2005	2	7	16	0	?9?9?9?9E0?9?9?9*9*9?9*9*9?9*9*9?9?9*9*_*9*9*9*9*9	12.3	6	65	99360	9999	9999	332	256	0	256	999900	999900	999900	99990	181	1	8	8	999	999	9	999999999	0	0	0	88	999	999	99
2005	2	7	17	0	?9?9?9?9E0?9?9?9*9*9?9*9*9?9*9*9?9?9*9*_*9*9*9*9*9	13.1	6.5	64	99360	9999	9999	317	518	689	255	999900	999900	999900	99990	209	1	2	2	999	999	9	999999999	0	0	0	88	999	999	99
2005	2	7	18	0	?9?9?9?9E0?9?9?9*9*9?9*9*9?9*9*9?9?9*9*_*9*9*9*9*9	12.8	6.3	65	99360	9999	9999	305	278	452	137	999900	999900	999900	99990	213	1	0	0	999	999	9	999999999	0	0	0	88	999	999	99
2005	2	7	19	0	?9?9?9?9E0?9?9?9*9*9?9*9*9?9*9*9?9?9*9*_*9*9*9*9*9	12.1	6	66	99360	9999	9999	338	58	0	28	999900	999900	999900	99990	88	1	9	9	999	999	9	999999999	0	0	0	88	999	999	99
2005	2	7	20	0	?9?9?9?9E0?9?9?9*9*9?9*9*9?9*9*9?9?9*9*_*9*9*9*9*9	11.1	5.5	69	99360	9999	9999	310	0	0	0	999900	999900	999900	99990	246	1	3	3	999	999	9	999999999	0	0	0	88	999	999	99
2005	2	7	21	0	?9?9?9?9E0?9?9?9*9*9?9*9*9?9?9?9?9?9*9*_*9*9*9*9*9	10	5.2	72	99360	9999	9999	302	0	0	0	999900	999900	999900	99990	292	1	2	2	999	999	9	999999999	0	0	0	88	999	999	99
2005	2	7	22	0	?9?9?9?9E0?9?9?9*9*9?9*9*9?9*9*9?9?9*9*_*9*9*9*9*9	9.1	4.9	75	99360	9999	9999	311	0	0	0	999900	999900	999900	99990	157	1	7	7	999	999	9	999999999	0	0	0	88	999	999	99
2005	2	7	23	0	?9?9?9?9E0?9?9?9*9*9?9*9*9?9*9*9?9?9*9*_*9*9*9*9*9	8.2	4.8	79	99360	9999	9999	319	0	0	0	999900	999900	999900	99990	265	1	9	9	999	999	9	999999999	0	0	0	88	999	999	99
2005	2	7	24	0	?9?9?9?9E0?9?9?9*9*9?9*9*9?9*9*9?9?9*9*_*9*9*9*9*9	7.5	4.8	83	99360	9999	9999	305	0	0	0	999900	999900	999900	99990	97	1	7	7	999	999	9	999999999	0	0	0	88	999	999	99
2005	2	8	1	0	?9?9?9?9E0?9?9?9*9*9?9*9*9?9*9*9?9?9*9*_*9*9*9*9*9	6.9	4.8	87	99000	9999	9999	285	0	0	0	999900	999900	999900	99990	203	1	1	1	999	999	9	999999999	0	0	0	88	999	999	99
2005	2	8	2	0	?9?9?9?9E0?9?9?9*9*9?9*9*9?9*9*9?9?9*9*_*9*9*9*9*9	6.4	4.9	90	99000	9999	9999	300	0	0	0	999900	999900	999900	99990	47	1	7	7	999	999	9	999999999	0	0	0	88	999	999	99
2005	2	8	3	0	?9?9?9?9E0?9?9?9*9*9?9*9*9?9?9?9?9?9*9*_*9*9*9*9*9	5.9	4.9	93	99000	9999	9999	298	0	0	0	999900	999900	999900	99990	292	1	7	7	999	999	9	999999999	0	0	0	88	999	999	99
2005	2	8	4	0	?9?9?9?9E0?9?9?9*9*9?9*9*9?9*9*9?9?9*9*_*9*9*9*9*9	5.5	4.8	96	99000	9999	9999	290	0	0	0	999900	999900	999900	99990	234	1	5	5	999	999	9	999999999	0	0	0	88	999	999	99
2005	2	8	5	0	?9?9?9?9E0?9?9?9*9*9?9*9*9?9*9*9?9?9*9*_*9*9*9*9*9	5.1	4.7	98	99000	9999	9999	291	0	0	0	999900	999900	999900	99990	101	1	6	6	999	999	9	999999999	0	0	0	88	999	999	99
2005	2	8	6	0	?9?9?9?9E0?9?9?9*9*9?9*9*9?9*9*9?9?9*9*_*9*9*9*9*9	4.8	4.6	99	99000	9999	9999	287	0	0	0	999900	999900	999900	99990	275	1	5	5	999	999	9	999999999	0	0	0	88	999	999	99
2005	2	8	7	0	?9?9?9?9E0?9?9?9*9*9?9*9*9?9*9*9?9?9*9*_*9*9*9*9*9	4.6	4.4	99	99000	9999	9999	278	0	0	0	999900	999900	999900	99990	176	1	2	2	999	999	9	999999999	0	0	0	88	999	999	99
2005	2	8	8	0	?9?9?9?9E0?9?9?9*9*9?9*9*9?9*9*9?9?9*9*_*9*9*9*9*9	4.5	4.2	98	99000	9999	9999	302	0	0	0	999900	999900	999900	99990	255	1	9	9	999	999	9	999999999	0	0	0	88	999	999	99
2005	2	8	9	0	?9?9?9?9E0?9?9?9*9*9?9*9*9?9?9?9?9?9*9*_*9*9*9*9*9	5	4.4	96	99000	9999	9999	293	14	0	14	999900	999900	999900	99990	315	1	7	7	999	999	9	999999999	0	0	0	88	999	999	99
2005	2	8	10	0	?9?9?9?9E0?9?9?9*9*9?9*9*9?9*9*9?9?9*9*_*9*9*9*9*9	5.8	4.7	93	99000	9999	9999	302	47	0	47	999900	999900	999900	99990	279	1	8	8	999	999	9	999999999	0	0	0	88	999	999	99
2005	2	8	11	0	?9?9?9?9E0?9?9?9*9*9?9*9*9?9*9*9?9?9*9*_*9*9*9*9*9	6.5	4.8	89	99000	9999	9999	305	82	0	82	999900	999900	999900	99990	98	1	8	8	999	999	9	999999999	0	0	0	88	999	999	99
2005	2	8	12	0	?9?9?9?9E0?9?9?9*9*9?9*9*9?9*9*9?9?9*9*_*9*9*9*9*9	7.3	4.9	85	99000	9999	9999	295	113	0	113	999900	999900	999900	99990	135	1	4	4	999	999	9	999999999	0	0	0	88	999	999	99
2005	2	8	13	0	?9?9?9?9E0?9?9?9*9*9?9*9*9?9*9*9?9?9*9*_*9*9*9*9*9	8	4.9	80	99000	9999	9999	289	133	0	133	999900	999900	999900	99990	61	1	1	1	999	999	9	999999999	0	0	0	88	999	999	99
2005	2	8	14	0	?9?9?9?9E0?9?9?9*9*9?9*9*9?9*9*9?9?9*9*_*9*9*9*9*9	8.8	4.9	77	99000	9999	9999	304	139	0	139	999900	999900	999900	99990	313	1	5	5	999	999	9	999999999	0	0	0	88	999	999	99
2005	2	8	15	0	?9?9?9?9E0?9?9?9*9*9?9*9*9?9?9?9?9?9*9*_*9*9*9*9*9	9.5	5.1	74	99000	9999	9999	290	130	0	130	999900	999900	999900	99990	67	1	0	0	999	999	9	999999999	0	0	0	88	999	999	99
2005	2	8	16	0	?9?9?9?9E0?9?9?9*9*9?9*9*9?9*9*9?9?9*9*_*9*9*9*9*9	10.2	5.5	73	99000	9999	9999	313	108	0	108	999900	999900	999900	99990	14	1	6	6	999	999	9	999999999	0	0	0	88	999	999	99
2005	2	8	17	0	?9?9?9?9E0?9?9?9*9*9?9*9*9?9*9*9?9?9*9*_*9*9*9*9*9	10.7	5.9	72	99000	9999	9999	311	76	0	76	999900	999900	999900	99990	109	1	4	4	999	999	9	999999999	0	0	0	88	999	999	99
2005	2	8	18	0	?9?9?9?9E0?9?9?9*9*9?9*9*9?9*9*9?9?9*9*_*9*9*9*9*9	10.9	6.3	73	99000	9999	9999	297	41	0	41	999900	999900	999900	99990	162	1	0	0	999	999	9	999999999	0	0	0	88	999	999	99
2005	2	8	19	0	?9?9?9?9E0?9?9?9*9*9?9*9*9?9*9*9?9?9*9*_*9*9*9*9*9	10.8	6.5	75	99000	9999	9999	326	9	0	9	999900	999900	999900	99990	128	1	8	8	999	999	9	999999999	0	0	0	88	999	999	99
2005	2	8	20	0	?9?9?9?9E0?9?9?9*9*9?9*9*9?9*9*9?9?9*9*_*9*9*9*9*9	10.4	6.5	77	99000	9999	9999	331	0	0	0	999900	999900	999900	99990	80	1	9	9	999	999	9	999999999	0	0	0	88	999	999	99
2005	2	8	21	0	?9?9?9?9E0?9?9?9*9*9?9*9*9?9?9?9?9?9*9*_*9*9*9*9*9	9.9	6.4	79	99000	9999	9999	306	0	0	0	999900	999900	999900	99990	0	0	3	3	999	999	9	999999999	0	0	0	88	999	999	99
2005	2	8	22	0	?9?9?9?9E0?9?9?9*9*9?9*9*9?9*9*9?9?9*9*_*9*9*9*9*9	9.4	6.3	81	99000	9999	9999	291	0	0	0	999900	999900	999900	99990	92	0	0	0	999	999	9	999999999	0	0	0	88	999	999	99
2005	2	8	23	0	?9?9?9?9E0?9?9?9*9*9?9*9*9?9*9*9?9?9*9*_*9*9*9*9*9	8.9	6.2	83	99000	9999	9999	306	0	0	0	999900	999900	999900	99990	151	0	5	5	999	999	9	999999999	0	0	0	88	999	999	99
2005	2	8	24	0	?9?9?9?9E0?9?9?9*9*9?9*9*9?9*9*9?9?9*9*_*9*9*9*9*9	8.4	6.1	85	99000	9999	9999	296	0	0	0	999900	999900	999900	99990	44	0	2	2	999	999	9	999999999	0	0	0	88	999	999	99
2005	2	9	1	0	?9?9?9?9E0?9?9?9*9*9?9*9*9?9*9*9?9?9*9*_*9*9*9*9*9	7.9	6	88	98800	9999	9999	301	0	0	0	999900	999900	999900	99990	98	0	5	5	999	999	9	999999999	0	0	0	88	999	999	99
2005	2	9	2	0	?9?9?9?9E0?9?9?9*9*9?9*9*9?9*9*9?9?9*9*_*9*9*9*9*9	7.5	5.9	90	98800	9999	9999	288	0	0	0	999900	999900	999900	99990	254	0	1	1	999	999	9	999999999	0	0	0	88	999	999	99
2005	2	9	3	0	?9?9?9?9E0?9?9?9*9*9?9*9*9?9?9?9?9?9*9*_*9*9*9*9*9	7.1	5.9	92	98800	9999	9999	293	0	0	0	999900	999900	999900	99990	315	1	3	3	999	999	9	999999999	0	0	0	88	999	999	99
2005	2	9	4	0	?9?9?9?9E0?9?9?9*9*9?9*9*9?9*9*9?9?9*9*_*9*9*9*9*9	6.8	6	95	98800	9999	9999	294	0	0	0	999900	999900	999900	99990	79	1	4	4	999	999	9	999999999	0	0	0	88	999	999	99
2005	2	9	5	0	?9?9?9?9E0?9?9?9*9*9?9*9*9?9*9*9?9?9*9*_*9*9*9*9*9	6.6	6.1	97	98800	9999	9999	313	0	0	0	999900	999900	999900	99990	229	1	9	9	999	999	9	999999999	0	0	0	88	999	999	99
2005	2	9	6	0	?9?9?9?9E0?9?9?9*9*9?9*9*9?9*9*9?9?9*9*_*9*9*9*9*9	6.4	6.1	98	98800	9999	9999	301	0	0	0	999900	999900	999900	99990	349	1	7	7	999	999	9	999999999	0	0	0	88	999	999	99
2005	2	9	7	0	?9?9?9?9E0?9?9?9*9*9?9*9*9?9*9*9?9?9*9*_*9*9*9*9*9	6.3	6.2	99	98800	9999	9999	290	0	0	0	999900	999900	999900	99990	196	1	3	3	999	999	9	999999999	0	0	0	88	999	999	99
2005	2	9	8	0	?9?9?9?9E0?9?9?9*9*9?9*9*9?9*9*9?9?9*9*_*9*9*9*9*9	6.3	6.1	99	98800	9999	9999	305	0	0	0	999900	999900	999900	99990	289	1	8	8	999	999	9	999999999	0	0	0	88	999	999	99
2005	2	9	9	0	?9?9?9?9E0?9?9?9*9*9?9*9*9?9?9?9?9?9*9*_*9*9*9*9*9	6.7	6.3	97	98800	9999	9999	314	17	0	17	999900	999900	999900	99990	337	1	9	9	999	999	9	999999999	0	0	0	88	999	999	99
2005	2	9	10	0	?9?9?9?9E0?9?9?9*9*9?9*9*9?9*9*9?9?9*9*_*9*9*9*9*9	7.4	6.5	94	98800	9999	9999	300	54	0	54	999900	999900	999900	99990	57	1	5	5	999	999	9	999999999	0	0	0	88	999	999	99
2005	2	9	11	0	?9?9?9?9E0?9?9?9*9*9?9*9*9?9*9*9?9?9*9*_*9*9*9*9*9	8.2	6.6	90	98800	9999	9999	292	94	0	94	999900	999900	999900	99990	278	1	1	1	999	999	9	999999999	0	0	0	88	999	999	99
2005	2	9	12	0	?9?9?9?9E0?9?9?9*9*9?9*9*9?9*9*9?9?9*9*_*9*9*9*9*9	9.1	6.7	85	98800	9999	9999	290	129	0	129	999900	999900	999900	99990	298	1	0	0	999	999	9	999999999	0	0	0	88	999	999	99
2005	2	9	13	0	?9?9?9?9E0?9?9?9*9*9?9*9*9?9*9*9?9?9*9*_*9*9*9*9*9	10.1	6.8	80	98800	9999	9999	312	152	0	152	999900	999900	999900	99990	214	1	5	5	999	999	9	999999999	0	0	0	88	999	999	99
2005	2	9	14	0	?9?9?9?9E0?9?9?9*9*9?9*9*9?9*9*9?9?9*9*_*9*9*9*9*9	11.1	6.9	75	98800	9999	9999	323	159	0	159	999900	999900	999900	99990	265	1	7	7	999	999	9	999999999	0	0	0	88	999	999	99
2005	2	9	15	0	?9?9?9?9E0?9?9?9*9*9?9*9*9?9?9?9?9?9*9*_*9*9*9*9*9	12.2	7.3	72	98800	9999	9999	309	148	0	148	999900	999900	999900	99990	0	0	1	1	999	999	9	999999999	0	0	0	88	999	999	99
2005	2	9	16	0	?9?9?9?9E0?9?9?9*9*9?9*9*9?9*9*9?9?9*9*_*9*9*9*9*9	12.9	7.6	70	98800	9999	9999	332	123	0	123	999900	999900	999900	99990	214	0	7	7	999	999	9	999999999	0	0	0	88	999	999	99
2005	2	9	17	0	?9?9?9?9E0?9?9?9*9*9?9*9*9?9*9*9?9?9*9*_*9*9*9*9*9	12.8	7.4	69	98800	9999	9999	322	87	0	87	999900	999900	999900	99990	5	0	4	4	999	999	9	999999999	0	0	0	88	999	999	99
2005	2	9	18	0	?9?9?9?9E0?9?9?9*9*9?9*9*9?9*9*9?9?9*9*_*9*9*9*9*9	12.5	7.3	70	98800	9999	9999	330	47	0	47	999900	999900	999900	99990	252	0	7	7	999	999	9	999999999	0	0	0	88	999	999	99
2005	2	9	19	0	?9?9?9?9E0?9?9?9*9*9?9*9*9?9*9*9?9?9*9*_*9*9*9*9*9	12.2	7.2	72	98800	9999	9999	321	10	0	10	999900	999900	999900	99990	271	0	5	5	999	999	9	999999999	0	0	0	88	999	999	99
2005	2	9	20	0	?9?9?9?9E0?9?9?9*9*9?9*9*9?9*9*9?9?9*9*_*9*9*9*9*9	11.7	7.2	74	98800	9999	9999	322	0	0	0	999900	999900	999900	99990	3	0	6	6	999	999	9	999999999	0	0	0	88	999	999	99
2005	2	9	21	0	?9?9?9?9E0?9?9?9*9*9?9*9*9?9?9?9?9?9*9*_*9*9*9*9*9	11.3	7.2	76	98800	9999	9999	300	0	0	0	999900	999900	999900	99990	202	1	0	0	999	999	9	999999999	0	0	0	88	999	999	99
2005	2	9	22	0	?9?9?9?9E0?9?9?9*9*9?9*9*9?9*9*9?9?9*9*_*9*9*9*9*9	10.9	7.3	78	98800	9999	9999	334	0	0	0	999900	999900	999900	99990	176	1	9	9	999	999	9	999999999	0	0	0	88	999	999	99
2005	2	9	23	0	?9?9?9?9E0?9?9?9*9*9?9*9*9?9*9*9?9?9*9*_*9*9*9*9*9	10.5	7.3	81	98800	9999	9999	320	0	0	0	999900	999900	999900	99990	90	1	7	7	999	999	9	999999999	0	0	0	88	999	999	99
2005	2	9	24	0	?9?9?9?9E0?9?9?9*9*9?9*9*9?9*9*9?9?9*9*_*9*9*9*9*9	10.2	7.4	83	98800	9999	9999	308	0	0	0	999900	999900	999900	99990	231	1	3	3	999	999	9	999999999	0	0	0	88	999	999	99
2005	2	10	1	0	?9?9?9?9E0?9?9?9*9*9?9*9*9?9*9*9?9?9*9*_*9*9*9*9*9	9.8	7.5	85	98930	9999	9999	303	0	0	0	999900	999900	999900	99990	151	1	2	2	999	999	9	999999999	0	0	0	88	999	999	99
2005	2	10	2	0	?9?9?9?9E0?9?9?9*9*9?9*9*9?9*9*9?9?9*9*_*9*9*9*9*9	9.5	7.6	88	98930	9999	9999	310	0	0	0	999900	999900	999900	99990	80	1	5	5	999	999	9	999999999	0	0	0	88	999	999	99
2005	2	10	3	0	?9?9?9?9E0?9?9?9*9*9?9*9*9?9?9?9?9?9*9*_*9*9*9*9*9	9.2	7.6	90	98930	9999	9999	306	0	0	0	999900	999900	999900	99990	0	0	4	4	999	999	9	999999999	0	0	0	88	999	999	99
2005	2	10	4	0	?9?9?9?9E0?9?9?9*9*9?9*9*9?9*9*9?9?9*9*_*9*9*9*9*9	8.9	7.7	92	98930	9999	9999	307	0	0	0	999900	999900	999900	99990	237	0	5	5	999	999	9	999999999	0	0	0	88	999	999	99
2005	2	10	5	0	?9?9?9?9E0?9?9?9*9*9?9*9*9?9*9*9?9?9*9*_*9*9*9*9*9	8.6	7.7	94	98930	9999	9999	304	0	0	0	999900	999900	999900	99990	223	0	4	4	999	999	9	999999999	0	0	0	88	999	999	99
2005	2	10	6	0	?9?9?9?9E0?9?9?9*9*9?9*9*9?9*9*9?9?9*9*_*9*9*9*9*9	8.3	7.7	96	98930	9999	9999	302	0	0	0	999900	999900	999900	99990	83	0	4	4	999	999	9	999999999	0	0	0	88	999	999	99
2005	2	10	7	0	?9?9?9?9E0?9?9?9*9*9?9*9*9?9*9*9?9?9*9*_*9*9*9*9*9	8.2	7.6	97	98930	9999	9999	307	0	0	0	999900	999900	999900	99990	134	0	6	6	999	999	9	999999999	0	0	0	88	999	999	99
2005	2	10	8	0	?9?9?9?9E0?9?9?9*9*9?9*9*9?9*9*9?9?9*9*_*9*9*9*9*9	8.1	7.6	96	98930	9999	9999	292	0	0	0	999900	999900	999900	99990	194	0	1	1	999	999	9	999999999	0	0	0	88	999	999	99
2005	2	10	9	0	?9?9?9?9E0?9?9?9*9*9?9*9*9?9?9?9?9?9*9*_*9*9*9*9*9	8.5	7.8	95	98930	9999	9999	306	14	0	14	999900	999900	999900	99990	337	2	5	5	999	999	9	999999999	0	0	0	88	999	999	99
2005	2	10	10	0	?9?9?9?9E0?9?9?9*9*9?9*9*9?9*9*9?9?9*9*_*9*9*9*9*9	9	7.9	93	98930	9999	9999	311	46	0	46	999900	999900	999900	99990	351	2	6	6	999	999	9	999999999	0	0	0	88	999	999	99
2005	2	10	11	0	?9?9?9?9E0?9?9?9*9*9?9*9*9?9*9*9?9?9*9*_*9*9*9*9*9	9.5	7.8	89	98930	9999	9999	292	79	0	79	999900	999900	999900	99990	148	2	0	0	999	999	9	999999999	0	0	0	88	999	999	99
2005	2	10	12	0	?9?9?9?9E0?9?9?9*9*9?9*9*9?9*9*9?9?9*9*_*9*9*9*9*9	9.9	7.6	85	98930	9999	9999	304	108	0	108	999900	999900	999900	99990	195	2	2	2	999	999	9	999999999	0	0	0	88	999	999	99
2005	2	10	13	0	?9?9?9?9E0?9?9?9*9*9?9*9*9?9*9*9?9?9*9*_*9*9*9*9*9	10.4	7.4	82	98930	9999	9999	309	128	0	128	999900	999900	999900	99990	282	2	3	3	999	999	9	999999999	0	0	0	88	999	999	99
2005	2	10	14	0	?9?9?9?9E0?9?9?9*9*9?9*9*9?9*9*9?9?9*9*_*9*9*9*9*9	11	7.5	79	98930	9999	9999	335	134	0	134	999900	999900	999900	99990	143	2	9	9	999	999	9	999999999	0	0	0	88	999	999	99
2005	2	10	15	0	?9?9?9?9E0?9?9?9*9*9?9*9*9?9?9?9?9?9*9*_*9*9*9*9*9	11.8	7.9	77	98930	9999	9999	318	125	0	125	999900	999900	999900	99990	157	2	4	4	999	999	9	999999999	0	0	0	88	999	999	99
2005	2	10	16	0	?9?9?9?9E0?9?9?9*9*9?9*9*9?9*9*9?9?9*9*_*9*9*9*9*9	12.7	8.7	77	98930	9999	9999	307	104	0	104	999900	999900	999900	99990	170	2	0	0	999	999	9	999999999	0	0	0	88	999	999	99
2005	2	10	17	0	?9?9?9?9E0?9?9?9*9*9?9*9*9?9*9*9?9?9*9*_*9*9*9*9*9	13.1	9.2	77	98930	9999	9999	309	73	0	73	999900	999900	999900	99990	227	2	0	0	999	999	9	999999999	0	0	0	88	999	999	99
2005	2	10	18	0	?9?9?9?9E0?9?9?9*9*9?9*9*9?9*9*9?9?9*9*_*9*9*9*9*9	12.9	9.3	79	98930	9999	9999	333	40	0	40	999900	999900	999900	99990	269	2	7	7	999	999	9	999999999	0	0	0	88	999	999	99
2005	2	10	19	0	?9?9?9?9E0?9?9?9*9*9?9*9*9?9*9*9?9?9*9*_*9*9*9*9*9	12.3	9.2	82	98930	9999	9999	306	9	0	9	999900	999900	999900	99990	0	2	0	0	999	999	9	999999999	0	0	0	88	999	999	99
2005	2	10	20	0	?9?9?9?9E0?9?9?9*9*9?9*9*9?9*9*9?9?9*9*_*9*9*9*9*9	11.6	8.9	84	98930	9999	9999	312	0	0	0	999900	999900	999900	99990	46	2	2	2	999	999	9	999999999	0	0	0	88	999	999	99
2005	2	10	21	0	?9?9?9?9E0?9?9?9*9*9?9*9*9?9?9?9?9?9*9*_*9*9*9*9*9	10.9	8.7	86	98930	9999	9999	320	0	0	0	999900	999900	999900	99990	337	2	6	6	999	999	9	999999999	0	0	0	88	999	999	99
2005	2	10	22	0	?9?9?9?9E0?9?9?9*9*9?9*9*9?9*9*9?9?9*9*_*9*9*9*9*9	10.5	8.5	88	98930	9999	9999	318	0	0	0	999900	999900	999900	99990	62	2	6	6	999	999	9	999999999	0	0	0	88	999	999	99
2005	2	10	23	0	?9?9?9?9E0?9?9?9*9*9?9*9*9?9*9*9?9?9*9*_*9*9*9*9*9	10.3	8.5	89	98930	9999	9999	317	0	0	0	999900	999900	999900	99990	139	2	6	6	999	999	9	999999999	0	0	0	88	999	999	99
2005	2	10	24	0	?9?9?9?9E0?9?9?9*9*9?9*9*9?9*9*9?9?9*9*_*9*9*9*9*9	10.2	8.6	89	98930	9999	9999	312	0	0	0	999900	999900	999900	99990	201	2	4	4	999	999	9	999999999	0	0	0	88	999	999	99
2005	2	11	1	0	?9?9?9?9E0?9?9?9*9*9?9*9*9?9*9*9?9?9*9*_*9*9*9*9*9	10.2	8.7	90	98370	9999	9999	312	0	0	0	999900	999900	999900	99990	234	2	4	4	999	999	9	999999999	0	0	0	88	999	999	99
2005	2	11	2	0	?9?9?9?9E0?9?9?9*9*9?9*9*9?9*9*9?9?9*9*_*9*9*9*9*9	10.2	8.8	91	98370	9999	9999	317	0	0	0	999900	999900	999900	99990	339	2	6	6	999	999	9	999999999	0	0	0	88	999	999	99
2005	2	11	3	0	?9?9?9?9E0?9?9?9*9*9?9*9*9?9?9?9?9?9*9*_*9*9*9*9*9	10.1	8.9	92	98370	9999	9999	306	0	0	0	999900	999900	999900	99990	0	0	2	2	999	999	9	999999999	0	0	0	88	999	999	99
2005	2	11	4	0	?9?9?9?9E0?9?9?9*9*9?9*9*9?9*9*9?9?9*9*_*9*9*9*9*9	9.9	8.9	94	98370	9999	9999	313	0	0	0	999900	999900	999900	99990	200	0	5	5	999	999	9	999999999	0	0	0	88	999	999	99
2005	2	11	5	0	?9?9?9?9E0?9?9?9*9*9?9*9*9?9*9*9?9?9*9*_*9*9*9*9*9	9.6	8.8	95	98370	9999	9999	309	0	0	0	999900	999900	999900	99990	29	0	4	4	999	999	9	999999999	0	0	0	88	999	999	99
2005	2	11	6	0	?9?9?9?9E0?9?9?9*9*9?9*9*9?9*9*9?9?9*9*_*9*9*9*9*9	9.2	8.7	96	98370	9999	9999	321	0	0	0	999900	999900	999900	99990	292	0	8	8	999	999	9	999999999	0	0	0	88	999	999	99
2005	2	11	7	0	?9?9?9?9E0?9?9?9*9*9?9*9*9?9*9*9?9?9*9*_*9*9*9*9*9	9	8.4	96	98370	9999	9999	301	0	0	0	999900	999900	999900	99990	322	0	2	2	999	999	9	999999999	0	0	0	88	999	999	99
2005	2	11	8	0	?9?9?9?9E0?9?9?9*9*9?9*9*9?9*9*9?9?9*9*_*9*9*9*9*9	8.9	8.2	96	98370	9999	9999	319	0	0	0	999900	999900	999900	99990	300	0	8	8	999	999	9	999999999	0	0	0	88	999	999	99
2005	2	11	9	0	?9?9?9?9E0?9?9?9*9*9?9*9*9?9?9?9?9?9*9*_*9*9*9*9*9	9.4	8.3	93	98370	9999	9999	316	24	0	24	999900	999900	999900	99990	315	1	7	7	999	999	9	999999999	0	0	0	88	999	999	99
2005	2	11	10	0	?9?9?9?9E0?9?9?9*9*9?9*9*9?9*9*9?9?9*9*_*9*9*9*9*9	10.2	8.4	89	98370	9999	9999	302	142	107	93	999900	999900	999900	99990	195	1	1	1	999	999	9	999999999	0	0	0	88	999	999	99
2005	2	11	11	0	?9?9?9?9E0?9?9?9*9*9?9*9*9?9*9*9?9?9*9*_*9*9*9*9*9	11	8.3	83	98370	9999	9999	315	243	140	160	999900	999900	999900	99990	350	1	4	4	999	999	9	999999999	0	0	0	88	999	999	99
2005	2	11	12	0	?9?9?9?9E0?9?9?9*9*9?9*9*9?9*9*9?9?9*9*_*9*9*9*9*9	12.1	8.1	77	98370	9999	9999	334	331	166	218	999900	999900	999900	99990	352	1	8	8	999	999	9	999999999	0	0	0	88	999	999	99
2005	2	11	13	0	?9?9?9?9E0?9?9?9*9*9?9*9*9?9*9*9?9?9*9*_*9*9*9*9*9	13.3	8.1	70	98370	9999	9999	327	390	185	257	999900	999900	999900	99990	133	1	5	5	999	999	9	999999999	0	0	0	88	999	999	99
2005	2	11	14	0	?9?9?9?9E0?9?9?9*9*9?9*9*9?9*9*9?9?9*9*_*9*9*9*9*9	14.9	8.3	65	98370	9999	9999	326	408	199	269	999900	999900	999900	99990	168	1	2	2	999	999	9	999999999	0	0	0	88	999	999	99
2005	2	11	15	0	?9?9?9?9E0?9?9?9*9*9?9*9*9?9?9?9?9?9*9*_*9*9*9*9*9	16.8	9.2	61	98370	9999	9999	358	382	210	251	999900	999900	999900	99990	112	2	8	8	999	999	9	999999999	0	0	0	88	999	999	99
2005	2	11	16	0	?9?9?9?9E0?9?9?9*9*9?9*9*9?9*9*9?9?9*9*_*9*9*9*9*9	18.3	10	59	98370	9999	9999	350	168	0	168	999900	999900	999900	99990	196	2	4	4	999	999	9	999999999	0	0	0	88	999	999	99
2005	2	11	17	0	?9?9?9?9E0?9?9?9*9*9?9*9*9?9*9*9?9?9*9*_*9*9*9*9*9	18.1	9.7	58	98370	9999	9999	343	224	235	148	999900	999900	999900	99990	331	2	2	2	999	999	9	999999999	0	0	0	88	999	999	99
2005	2	11	18	0	?9?9?9?9E0?9?9?9*9*9?9*9*9?9*9*9?9?9*9*_*9*9*9*9*9	17.5	9.4	59	98370	9999	9999	369	65	0	65	999900	999900	999900	99990	184	2	9	9	999	999	9	999999999	0	0	0	88	999	999	99
2005	2	11	19	0	?9?9?9?9E0?9?9?9*9*9?9*9*9?9*9*9?9?9*9*_*9*9*9*9*9	16.6	9.2	61	98370	9999	9999	357	29	0	19	999900	999900	999900	99990	167	2	8	8	999	999	9	999999999	0	0	0	88	999	999	99
2005	2	11	20	0	?9?9?9?9E0?9?9?9*9*9?9*9*9?9*9*9?9?9*9*_*9*9*9*9*9	15.7	9	64	98370	9999	9999	346	0	0	0	999900	999900	999900	99990	238	2	7	7	999	999	9	999999999	0	0	0	88	999	999	99
2005	2	11	21	0	?9?9?9?9E0?9?9?9*9*9?9*9*9?9?9?9?9?9*9*_*9*9*9*9*9	14.8	8.9	68	98370	9999	9999	355	0	0	0	999900	999900	999900	99990	22	1	9	9	999	999	9	999999999	0	0	0	88	999	999	99
2005	2	11	22	0	?9?9?9?9E0?9?9?9*9*9?9*9*9?9*9*9?9?9*9*_*9*9*9*9*9	14.1	9	71	98370	9999	9999	329	0	0	0	999900	999900	999900	99990	45	1	4	4	999	999	9	999999999	0	0	0	88	999	999	99
2005	2	11	23	0	?9?9?9?9E0?9?9?9*9*9?9*9*9?9*9*9?9?9*9*_*9*9*9*9*9	13.4	9.1	75	98370	9999	9999	329	0	0	0	999900	999900	999900	99990	184	1	5	5	999	999	9	999999999	0	0	0	88	999	999	99
2005	2	11	24	0	?9?9?9?9E0?9?9?9*9*9?9*9*9?9*9*9?9?9*9*_*9*9*9*9*9	12.8	9.2	79	98370	9999	9999	329	0	0	0	999900	999900	999900	99990	78	1	6	6	999	999	9	999999999	0	0	0	88	999	999	99
2005	2	12	1	0	?9?9?9?9E0?9?9?9*9*9?9*9*9?9*9*9?9?9*9*_*9*9*9*9*9	12.2	9.4	83	97720	9999	9999	316	0	0	0	999900	999900	999900	99990	147	1	2	2	999	999	9	999999999	0	0	0	88	999	999	99
2005	2	12	2	0	?9?9?9?9E0?9?9?9*9*9?9*9*9?9*9*9?9?9*9*_*9*9*9*9*9	11.5	9.4	87	97720	9999	9999	320	0	0	0	999900	999900	999900	99990	297	1	5	5	999	999	9	999999999	0	0	0	88	999	999	99
2005	2	12	3	0	?9?9?9?9E0?9?9?9*9*9?9*9*9?9?9?9?9?9*9*_*9*9*9*9*9	10.6	9.2	91	97720	9999	9999	316	0	0	0	999900	999900	999900	99990	0	0	5	5	999	999	9	999999999	0	0	0	88	999	999	99
2005	2	12	4	0	?9?9?9?9E0?9?9?9*9*9?9*9*9?9*9*9?9?9*9*_*9*9*9*9*9	9.5	8.5	93	97720	9999	9999	299	0	0	0	999900	999900	999900	99990	235	0	1	1	999	999	9	999999999	0	0	0	88	999	999	99
2005	2	12	5	0	?9?9?9?9E0?9?9?9*9*9?9*9*9?9*9*9?9?9*9*_*9*9*9*9*9	8.4	7.9	97	97720	9999	9999	308	0	0	0	999900	999900	999900	99990	125	0	6	6	999	999	9	999999999	0	0	0	88	999	999	99
2005	2	12	6	0	?9?9?9?9E0?9?9?9*9*9?9*9*9?9*9*9?9?9*9*_*9*9*9*9*9	7.4	7.4	100	97720	9999	9999	307	0	0	0	999900	999900	999900	99990	19	0	7	7	999	999	9	999999999	0	0	0	88	999	999	99
2005	2	12	7	0	?9?9?9?9E0?9?9?9*9*9?9*9*9?9*9*9?9?9*9*_*9*9*9*9*9	6.7	6.7	100	97720	9999	9999	299	0	0	0	999900	999900	999900	99990	260	0	6	6	999	999	9	999999999	0	0	0	88	999	999	99
2005	2	12	8	0	?9?9?9?9E0?9?9?9*9*9?9*9*9?9*9*9?9?9*9*_*9*9*9*9*9	6.4	6.5	101	97720	9999	9999	313	0	0	0	999900	999900	999900	99990	9	0	9	9	999	999	9	999999999	0	0	0	88	999	999	99
2005	2	12	9	0	?9?9?9?9E0?9?9?9*9*9?9*9*9?9?9?9?9?9*9*_*9*9*9*9*9	7.4	7.4	100	97720	9999	9999	312	33	0	33	999900	999900	999900	99990	360	2	8	8	999	999	9	999999999	0	0	0	88	999	999	99
2005	2	12	10	0	?9?9?9?9E0?9?9?9*9*9?9*9*9?9*9*9?9?9*9*_*9*9*9*9*9	8.6	7.8	94	97720	9999	9999	301	101	0	101	999900	999900	999900	99990	216	2	3	3	999	999	9	999999999	0	0	0	88	999	999	99
2005	2	12	11	0	?9?9?9?9E0?9?9?9*9*9?9*9*9?9*9*9?9?9*9*_*9*9*9*9*9	9.7	7.6	87	97720	9999	9999	329	404	294	229	999900	999900	999900	99990	189	2	9	9	999	999	9	999999999	0	0	0	88	999	999	99
2005	2	12	12	0	?9?9?9?9E0?9?9?9*9*9?9*9*9?9*9*9?9?9*9*_*9*9*9*9*9	10.8	7.2	79	97720	9999	9999	334	235	0	235	999900	999900	999900	99990	266	2	9	9	999	999	9	999999999	0	0	0	88	999	999	99
2005	2	12	13	0	?9?9?9?9E0?9?9?9*9*9?9*9*9?9*9*9?9?9*9*_*9*9*9*9*9	12.2	7	70	97720	9999	9999	309	648	387	367	999900	999900	999900	99990	17	2	1	1	999	999	9	999999999	0	0	0	88	999	999	99
2005	2	12	14	0	?9?9?9?9E0?9?9?9*9*9?9*9*9?9*9*9?9?9*9*_*9*9*9*9*9	14.3	7.4	63	97720	9999	9999	326	289	0	289	999900	999900	999900	99990	210	2	3	3	999	999	9	999999999	0	0	0	88	999	999	99
2005	2	12	15	0	?9?9?9?9E0?9?9?9*9*9?9*9*9?9?9?9?9?9*9*_*9*9*9*9*9	17.1	9	59	97720	9999	9999	327	634	438	360	999900	999900	999900	99990	337	1	0	0	999	999	9	999999999	0	0	0	88	999	999	99
2005	2	12	16	0	?9?9?9?9E0?9?9?9*9*9?9*9*9?9*9*9?9?9*9*_*9*9*9*9*9	19.5	10.7	57	97720	9999	9999	346	225	0	225	999900	999900	999900	99990	145	1	1	1	999	999	9	999999999	0	0	0	88	999	999	99
2005	2	12	17	0	?9?9?9?9E0?9?9?9*9*9?9*9*9?9*9*9?9?9*9*_*9*9*9*9*9	19.1	10.6	58	97720	9999	9999	361	159	0	159	999900	999900	999900	99990	199	1	6	6	999	999	9	999999999	0	0	0	88	999	999	99
2005	2	12	18	0	?9?9?9?9E0?9?9?9*9*9?9*9*9?9*9*9?9?9*9*_*9*9*9*9*9	18.1	10.3	60	97720	9999	9999	366	205	482	116	999900	999900	999900	99990	254	1	8	8	999	999	9	999999999	0	0	0	88	999	999	99
2005	2	12	19	0	?9?9?9?9E0?9?9?9*9*9?9*9*9?9*9*9?9?9*9*_*9*9*9*9*9	17	10.1	64	97720	9999	9999	334	50	0	28	999900	999900	999900	99990	176	1	1	1	999	999	9	999999999	0	0	0	88	999	999	99
2005	2	12	20	0	?9?9?9?9E0?9?9?9*9*9?9*9*9?9*9*9?9?9*9*_*9*9*9*9*9	16	10	68	97720	9999	9999	349	0	0	0	999900	999900	999900	99990	110	1	7	7	999	999	9	999999999	0	0	0	88	999	999	99
2005	2	12	21	0	?9?9?9?9E0?9?9?9*9*9?9*9*9?9?9?9?9?9*9*_*9*9*9*9*9	15.5	10.2	71	97720	9999	9999	327	0	0	0	999900	999900	999900	99990	315	3	1	1	999	999	9	999999999	0	0	0	88	999	999	99
2005	2	12	22	0	?9?9?9?9E0?9?9?9*9*9?9*9*9?9*9*9?9?9*9*_*9*9*9*9*9	15.6	10.8	73	97720	9999	9999	322	0	0	0	999900	999900	999900	99990	81	3	0	0	999	999	9	999999999	0	0	0	88	999	999	99
2005	2	12	23	0	?9?9?9?9E0?9?9?9*9*9?9*9*9?9*9*9?9?9*9*_*9*9*9*9*9	15.6	11	74	97720	9999	9999	354	0	0	0	999900	999900	999900	99990	328	3	8	8	999	999	9	999999999	0	0	0	88	999	999	99
2005	2	12	24	0	?9?9?9?9E0?9?9?9*9*9?9*9*9?9*9*9?9?9*9*_*9*9*9*9*9	15.3	10.9	75	97720	9999	9999	340	0	0	0	999900	999900	999900	99990	204	3	5	5	999	999	9	999999999	0	0	0	88	999	999	99
2005	2	13	1	0	?9?9?9?9E0?9?9?9*9*9?9*9*9?9*9*9?9?9*9*_*9*9*9*9*9	15	10.5	75	98390	9999	9999	358	0	0	0	999900	999900	999900	99990	38	3	9	9	999	999	9	999999999	0	0	0	88	999	999	99
2005	2	13	2	0	?9?9?9?9E0?9?9?9*9*9?9*9*9?9*9*9?9?9*9*_*9*9*9*9*9	14.7	10.2	74	98390	9999	9999	343	0	0	0	999900	999900	999900	99990	122	3	7	7	999	999	9	999999999	0	0	0	88	999	999	99
2005	2	13	3	0	?9?9?9?9E0?9?9?9*9*9?9*9*9?9?9?9?9?9*9*_*9*9*9*9*9	14.6	10	74	98390	9999	9999	338	0	0	0	999900	999900	999900	99990	202	2	6	6	999	999	9	999999999	0	0	0	88	999	999	99
2005	2	13	4	0	?9?9?9?9E0?9?9?9*9*9?9*9*9?9*9*9?9?9*9*_*9*9*9*9*9	14.6	9.9	74	98390	9999	9999	333	0	0	0	999900	999900	999900	99990	113	2	4	4	999	999	9	999999999	0	0	0	88	999	999	99
2005	2	13	5	0	?9?9?9?9E0?9?9?9*9*9?9*9*9?9*9*9?9?9*9*_*9*9*9*9*9	14.5	9.8	74	98390	9999	9999	347	0	0	0	999900	999900	999900	99990	124	2	8	8	999	999	9	999999999	0	0	0	88	999	999	99
2005	2	13	6	0	?9?9?9?9E0?9?9?9*9*9?9*9*9?9*9*9?9?9*9*_*9*9*9*9*9	14.4	9.7	73	98390	9999	9999	337	0	0	0	999900	999900	999900	99990	242	2	6	6	999	999	9	999999999	0	0	0	88	999	999	99
2005	2	13	7	0	?9?9?9?9E0?9?9?9*9*9?9*9*9?9*9*9?9?9*9*_*9*9*9*9*9	14.2	9.5	73	98390	9999	9999	328	0	0	0	999900	999900	999900	99990	24	2	3	3	999	999	9	999999999	0	0	0	88	999	999	99
2005	2	13	8	0	?9?9?9?9E0?9?9?9*9*9?9*9*9?9*9*9?9?9*9*_*9*9*9*9*9	14.1	9.2	72	98390	9999	9999	345	0	0	0	999900	999900	999900	99990	356	2	8	8	999	999	9	999999999	0	0	0	88	999	999	99
2005	2	13	9	0	?9?9?9?9E0?9?9?9*9*9?9*9*9?9?9?9?9?9*9*_*9*9*9*9*9	14.1	8.9	71	98390	9999	9999	313	5	0	5	999900	999900	999900	99990	247	3	0	0	999	999	9	999999999	0	0	0	88	999	999	99
2005	2	13	10	0	?9?9?9?9E0?9?9?9*9*9?9*9*9?9*9*9?9?9*9*_*9*9*9*9*9	14.1	8.5	69	98390	9999	9999	344	15	0	15	999900	999900	999900	99990	226	3	8	8	999	999	9	999999999	0	0	0	88	999	999	99
2005	2	13	11	0	?9?9?9?9E0?9?9?9*9*9?9*9*9?9*9*9?9?9*9*_*9*9*9*9*9	14.2	8.1	67	98390	9999	9999	338	25	0	25	999900	999900	999900	99990	171	3	7	7	999	999	9	999999999	0	0	0	88	999	999	99
2005	2	13	12	0	?9?9?9?9E0?9?9?9*9*9?9*9*9?9*9*9?9?9*9*_*9*9*9*9*9	14.2	7.7	65	98390	9999	9999	323	34	0	34	999900	999900	999900	99990	76	3	2	2	999	999	9	999999999	0	0	0	88	999	999	99
2005	2	13	13	0	?9?9?9?9E0?9?9?9*9*9?9*9*9?9*9*9?9?9*9*_*9*9*9*9*9	14.3	7.5	64	98390	9999	9999	323	40	0	40	999900	999900	999900	99990	74	3	2	2	999	999	9	999999999	0	0	0	88	999	999	99
2005	2	13	14	0	?9?9?9?9E0?9?9?9*9*9?9*9*9?9*9*9?9?9*9*_*9*9*9*9*9	14.4	7.5	64	98390	9999	9999	323	42	0	42	999900	999900	999900	99990	128	3	2	2	999	999	9	999999999	0	0	0	88	999	999	99
2005	2	13	15	0	?9?9?9?9E0?9?9?9*9*9?9*9*9?9?9?9?9?9*9*_*9*9*9*9*9	14.4	7.8	65	98390	9999	9999	324	39	0	39	999900	999900	999900	99990	337	4	2	2	999	999	9	999999999	0	0	0	88	999	999	99
2005	2	13	16	0	?9?9?9?9E0?9?9?9*9*9?9*9*9?9*9*9?9?9*9*_*9*9*9*9*9	13.1	7.3	68	98390	9999	9999	323	33	0	33	999900	999900	999900	99990	174	4	4	4	999	999	9	999999999	0	0	0	88	999	999	99
2005	2	13	17	0	?9?9?9?9E0?9?9?9*9*9?9*9*9?9*9*9?9?9*9*_*9*9*9*9*9	10.4	5.6	72	98390	9999	9999	330	23	0	23	999900	999900	999900	99990	172	4	9	9	999	999	9	999999999	0	0	0	88	999	999	99
2005	2	13	18	0	?9?9?9?9E0?9?9?9*9*9?9*9*9?9*9*9?9?9*9*_*9*9*9*9*9	8	4.2	77	98390	9999	9999	298	13	0	13	999900	999900	999900	99990	265	4	4	4	999	999	9	999999999	0	0	0	88	999	999	99
2005	2	13	19	0	?9?9?9?9E0?9?9?9*9*9?9*9*9?9*9*9?9?9*9*_*9*9*9*9*9	7.3	4.4	82	98390	9999	9999	290	3	0	3	999900	999900	999900	99990	254	4	2	2	999	999	9	999999999	0	0	0	88	999	999	99
2005	2	13	20	0	?9?9?9?9E0?9?9?9*9*9?9*9*9?9*9*9?9?9*9*_*9*9*9*9*9	7.8	5.7	86	98390	9999	9999	289	0	0	0	999900	999900	999900	99990	204	4	1	1	999	999	9	999999999	0	0	0	88	999	999	99
2005	2	13	21	0	?9?9?9?9E0?9?9?9*9*9?9*9*9?9?9?9?9?9*9*_*9*9*9*9*9	8.7	7	89	98390	9999	9999	303	0	0	0	999900	999900	999900	99990	337	4	4	4	999	999	9	999999999	0	0	0	88	999	999	99
2005	2	13	22	0	?9?9?9?9E0?9?9?9*9*9?9*9*9?9*9*9?9?9*9*_*9*9*9*9*9	9.2	7.7	90	98390	9999	9999	304	0	0	0	999900	999900	999900	99990	6	4	3	3	999	999	9	999999999	0	0	0	88	999	999	99
2005	2	13	23	0	?9?9?9?9E0?9?9?9*9*9?9*9*9?9*9*9?9?9*9*_*9*9*9*9*9	9.3	7.7	90	98390	9999	9999	304	0	0	0	999900	999900	999900	99990	262	4	3	3	999	999	9	999999999	0	0	0	88	999	999	99
2005	2	13	24	0	?9?9?9?9E0?9?9?9*9*9?9*9*9?9*9*9?9?9*9*_*9*9*9*9*9	9.1	7.3	89	98390	9999	9999	300	0	0	0	999900	999900	999900	99990	104	4	2	2	999	999	9	999999999	0	0	0	88	999	999	99
2005	2	14	1	0	?9?9?9?9E0?9?9?9*9*9?9*9*9?9*9*9?9?9*9*_*9*9*9*9*9	8.6	6.6	87	98800	9999	9999	303	0	0	0	999900	999900	999900	99990	113	4	4	4	999	999	9	999999999	0	0	0	88	999	999	99
2005	2	14	2	0	?9?9?9?9E0?9?9?9*9*9?9*9*9?9*9*9?9?9*9*_*9*9*9*9*9	8.2	5.9	86	98800	9999	9999	302	0	0	0	999900	999900	999900	99990	220	4	5	5	999	999	9	999999999	0	0	0	88	999	999	99
2005	2	14	3	0	?9?9?9?9E0?9?9?9*9*9?9*9*9?9?9?9?9?9*9*_*9*9*9*9*9	7.7	5.3	85	98800	9999	9999	283	0	0	0	999900	999900	999900	99990	360	2	0	0	999	999	9	999999999	0	0	0	88	999	999	99
2005	2	14	4	0	?9?9?9?9E0?9?9?9*9*9?9*9*9?9*9*9?9?9*9*_*9*9*9*9*9	7.4	5.1	86	98800	9999	9999	293	0	0	0	999900	999900	999900	99990	6	2	3	3	999	999	9	999999999	0	0	0	88	999	999	99
2005	2	14	5	0	?9?9?9?9E0?9?9?9*9*9?9*9*9?9*9*9?9?9*9*_*9*9*9*9*9	7.2	5.1	87	98800	9999	9999	303	0	0	0	999900	999900	999900	99990	21	2	7	7	999	999	9	999999999	0	0	0	88	999	999	99
2005	2	14	6	0	?9?9?9?9E0?9?9?9*9*9?9*9*9?9*9*9?9?9*9*_*9*9*9*9*9	7.1	5.2	88	98800	9999	9999	308	0	0	0	999900	999900	999900	99990	219	2	8	8	999	999	9	999999999	0	0	0	88	999	999	99
2005	2	14	7	0	?9?9?9?9E0?9?9?9*9*9?9*9*9?9*9*9?9?9*9*_*9*9*9*9*9	7	5.3	89	98800	9999	9999	292	0	0	0	999900	999900	999900	99990	211	2	3	3	999	999	9	999999999	0	0	0	88	999	999	99
2005	2	14	8	0	?9?9?9?9E0?9?9?9*9*9?9*9*9?9*9*9?9?9*9*_*9*9*9*9*9	7	5.2	88	98800	9999	9999	292	0	0	0	999900	999900	999900	99990	291	2	3	3	999	999	9	999999999	0	0	0	88	999	999	99
2005	2	14	9	0	?9?9?9?9E0?9?9?9*9*9?9*9*9?9?9?9?9?9*9*_*9*9*9*9*9	8	5.8	86	98800	9999	9999	304	49	0	49	999900	999900	999900	99990	0	0	6	6	999	999	9	999999999	0	0	0	88	999	999	99
2005	2	14	10	0	?9?9?9?9E0?9?9?9*9*9?9*9*9?9*9*9?9?9*9*_*9*9*9*9*9	9.2	6.2	82	98800	9999	9999	313	148	0	148	999900	999900	999900	99990	31	0	7	7	999	999	9	999999999	0	0	0	88	999	999	99
2005	2	14	11	0	?9?9?9?9E0?9?9?9*9*9?9*9*9?9*9*9?9?9*9*_*9*9*9*9*9	10.2	6.1	76	98800	9999	9999	323	593	629	214	999900	999900	999900	99990	352	0	8	8	999	999	9	999999999	0	0	0	88	999	999	99
2005	2	14	12	0	?9?9?9?9E0?9?9?9*9*9?9*9*9?9*9*9?9?9*9*_*9*9*9*9*9	11.1	5.6	69	98800	9999	9999	326	341	0	341	999900	999900	999900	99990	137	0	8	8	999	999	9	999999999	0	0	0	88	999	999	99
2005	2	14	13	0	?9?9?9?9E0?9?9?9*9*9?9*9*9?9*9*9?9?9*9*_*9*9*9*9*9	12.1	5.1	63	98800	9999	9999	319	947	795	341	999900	999900	999900	99990	352	0	5	5	999	999	9	999999999	0	0	0	88	999	999	99
2005	2	14	14	0	?9?9?9?9E0?9?9?9*9*9?9*9*9?9*9*9?9?9*9*_*9*9*9*9*9	13.3	5	57	98800	9999	9999	316	419	0	419	999900	999900	999900	99990	69	0	2	2	999	999	9	999999999	0	0	0	88	999	999	99
2005	2	14	15	0	?9?9?9?9E0?9?9?9*9*9?9*9*9?9?9?9?9?9*9*_*9*9*9*9*9	15	5.7	54	98800	9999	9999	335	928	782	334	999900	999900	999900	99990	180	3	6	6	999	999	9	999999999	0	0	0	88	999	999	99
2005	2	14	16	0	?9?9?9?9E0?9?9?9*9*9?9*9*9?9*9*9?9?9*9*_*9*9*9*9*9	16.4	6.7	53	98800	9999	9999	343	326	0	326	999900	999900	999900	99990	354	3	6	6	999	999	9	999999999	0	0	0	88	999	999	99
2005	2	14	17	0	?9?9?9?9E0?9?9?9*9*9?9*9*9?9*9*9?9?9*9*_*9*9*9*9*9	16.2	6.8	54	98800	9999	9999	359	232	0	232	999900	999900	999900	99990	307	3	9	9	999	999	9	999999999	0	0	0	88	999	999	99
2005	2	14	18	0	?9?9?9?9E0?9?9?9*9*9?9*9*9?9*9*9?9?9*9*_*9*9*9*9*9	15.6	7	57	98800	9999	9999	356	129	0	129	999900	999900	999900	99990	262	3	9	9	999	999	9	999999999	0	0	0	88	999	999	99
2005	2	14	19	0	?9?9?9?9E0?9?9?9*9*9?9*9*9?9*9*9?9?9*9*_*9*9*9*9*9	14.7	7.1	60	98800	9999	9999	330	33	0	33	999900	999900	999900	99990	187	3	4	4	999	999	9	999999999	0	0	0	88	999	999	99
2005	2	14	20	0	?9?9?9?9E0?9?9?9*9*9?9*9*9?9*9*9?9?9*9*_*9*9*9*9*9	13.8	7.2	64	98800	9999	9999	335	0	0	0	999900	999900	999900	99990	31	3	7	7	999	999	9	999999999	0	0	0	88	999	999	99
2005	2	14	21	0	?9?9?9?9E0?9?9?9*9*9?9*9*9?9?9?9?9?9*9*_*9*9*9*9*9	13	7.2	68	98800	9999	9999	313	0	0	0	999900	999900	999900	99990	45	3	1	1	999	999	9	999999999	0	0	0	88	999	999	99
2005	2	14	22	0	?9?9?9?9E0?9?9?9*9*9?9*9*9?9*9*9?9?9*9*_*9*9*9*9*9	12.4	7.2	71	98800	9999	9999	314	0	0	0	999900	999900	999900	99990	32	3	2	2	999	999	9	999999999	0	0	0	88	999	999	99
2005	2	14	23	0	?9?9?9?9E0?9?9?9*9*9?9*9*9?9*9*9?9?9*9*_*9*9*9*9*9	12	7.2	73	98800	9999	9999	312	0	0	0	999900	999900	999900	99990	357	3	2	2	999	999	9	999999999	0	0	0	88	999	999	99
2005	2	14	24	0	?9?9?9?9E0?9?9?9*9*9?9*9*9?9*9*9?9?9*9*_*9*9*9*9*9	11.7	7.2	74	98800	9999	9999	319	0	0	0	999900	999900	999900	99990	214	3	5	5	999	999	9	999999999	0	0	0	88	999	999	99
2005	2	15	1	0	?9?9?9?9E0?9?9?9*9*9?9*9*9?9*9*9?9?9*9*_*9*9*9*9*9	11.5	7.3	75	97960	9999	9999	306	0	0	0	999900	999900	999900	99990	126	3	1	1	999	999	9	999999999	0	0	0	88	999	999	99
2005	2	15	2	0	?9?9?9?9E0?9?9?9*9*9?9*9*9?9*9*9?9?9*9*_*9*9*9*9*9	11.4	7.4	77	97960	9999	9999	306	0	0	0	999900	999900	999900	99990	7	3	1	1	999	999	9	999999999	0	0	0	88	999	999	99
2005	2	15	3	0	?9?9?9?9E0?9?9?9*9*9?9*9*9?9?9?9?9?9*9*_*9*9*9*9*9	11.2	7.5	78	97960	9999	9999	299	0	0	0	999900	999900	999900	99990	22	1	0	0	999	999	9	999999999	0	0	0	88	999	999	99
2005	2	15	4	0	?9?9?9?9E0?9?9?9*9*9?9*9*9?9*9*9?9?9*9*_*9*9*9*9*9	11	7.6	80	97960	9999	9999	335	0	0	0	999900	999900	999900	99990	238	1	9	9	999	999	9	999999999	0	0	0	88	999	999	99
2005	2	15	5	0	?9?9?9?9E0?9?9?9*9*9?9*9*9?9*9*9?9?9*9*_*9*9*9*9*9	10.8	7.7	81	97960	9999	9999	308	0	0	0	999900	999900	999900	99990	161	1	2	2	999	999	9	999999999	0	0	0	88	999	999	99
2005	2	15	6	0	?9?9?9?9E0?9?9?9*9*9?9*9*9?9*9*9?9?9*9*_*9*9*9*9*9	10.6	7.8	83	97960	9999	9999	310	0	0	0	999900	999900	999900	99990	10	1	3	3	999	999	9	999999999	0	0	0	88	999	999	99
2005	2	15	7	0	?9?9?9?9E0?9?9?9*9*9?9*9*9?9*9*9?9?9*9*_*9*9*9*9*9	10.5	7.8	84	97960	9999	9999	321	0	0	0	999900	999900	999900	99990	35	1	7	7	999	999	9	999999999	0	0	0	88	999	999	99
2005	2	15	8	0	?9?9?9?9E0?9?9?9*9*9?9*9*9?9*9*9?9?9*9*_*9*9*9*9*9	10.4	7.8	84	97960	9999	9999	333	0	0	0	999900	999900	999900	99990	80	1	9	9	999	999	9	999999999	0	0	0	88	999	999	99
2005	2	15	9	0	?9?9?9?9E0?9?9?9*9*9?9*9*9?9?9?9?9?9*9*_*9*9*9*9*9	11.1	8.3	83	97960	9999	9999	318	32	0	32	999900	999900	999900	99990	0	0	5	5	999	999	9	999999999	0	0	0	88	999	999	99
2005	2	15	10	0	?9?9?9?9E0?9?9?9*9*9?9*9*9?9*9*9?9?9*9*_*9*9*9*9*9	11.9	8.7	81	97960	9999	9999	313	94	0	94	999900	999900	999900	99990	91	0	2	2	999	999	9	999999999	0	0	0	88	999	999	99
2005	2	15	11	0	?9?9?9?9E0?9?9?9*9*9?9*9*9?9*9*9?9?9*9*_*9*9*9*9*9	12.4	8.6	77	97960	9999	9999	311	158	0	158	999900	999900	999900	99990	143	0	1	1	999	999	9	999999999	0	0	0	88	999	999	99
2005	2	15	12	0	?9?9?9?9E0?9?9?9*9*9?9*9*9?9*9*9?9?9*9*_*9*9*9*9*9	12.7	8.2	74	97960	9999	9999	325	215	0	215	999900	999900	999900	99990	230	0	5	5	999	999	9	999999999	0	0	0	88	999	999	99
2005	2	15	13	0	?9?9?9?9E0?9?9?9*9*9?9*9*9?9*9*9?9?9*9*_*9*9*9*9*9	13	7.8	70	97960	9999	9999	313	252	0	252	999900	999900	999900	99990	62	0	1	1	999	999	9	999999999	0	0	0	88	999	999	99
2005	2	15	14	0	?9?9?9?9E0?9?9?9*9*9?9*9*9?9*9*9?9?9*9*_*9*9*9*9*9	13.4	7.5	68	97960	9999	9999	339	264	0	264	999900	999900	999900	99990	173	0	8	8	999	999	9	999999999	0	0	0	88	999	999	99
2005	2	15	15	0	?9?9?9?9E0?9?9?9*9*9?9*9*9?9?9?9?9?9*9*_*9*9*9*9*9	13.9	7.6	66	97960	9999	9999	349	247	0	247	999900	999900	999900	99990	90	2	9	9	999	999	9	999999999	0	0	0	88	999	999	99
2005	2	15	16	0	?9?9?9?9E0?9?9?9*9*9?9*9*9?9*9*9?9?9*9*_*9*9*9*9*9	14.6	8.2	65	97960	9999	9999	334	205	0	205	999900	999900	999900	99990	190	2	5	5	999	999	9	999999999	0	0	0	88	999	999	99
2005	2	15	17	0	?9?9?9?9E0?9?9?9*9*9?9*9*9?9*9*9?9?9*9*_*9*9*9*9*9	15	8.8	66	97960	9999	9999	336	147	0	147	999900	999900	999900	99990	162	2	5	5	999	999	9	999999999	0	0	0	88	999	999	99
2005	2	15	18	0	?9?9?9?9E0?9?9?9*9*9?9*9*9?9*9*9?9?9*9*_*9*9*9*9*9	14.8	9	68	97960	9999	9999	333	82	0	82	999900	999900	999900	99990	268	2	4	4	999	999	9	999999999	0	0	0	88	999	999	99
2005	2	15	19	0	?9?9?9?9E0?9?9?9*9*9?9*9*9?9*9*9?9?9*9*_*9*9*9*9*9	14.4	9	70	97960	9999	9999	331	21	0	21	999900	999900	999900	99990	68	2	4	4	999	999	9	999999999	0	0	0	88	999	999	99
2005	2	15	20	0	?9?9?9?9E0?9?9?9*9*9?9*9*9?9*9*9?9?9*9*_*9*9*9*9*9	13.9	9	72	97960	9999	9999	329	0	0	0	999900	999900	999900	99990	221	2	4	4	999	999	9	999999999	0	0	0	88	999	999	99
2005	2	15	21	0	?9?9?9?9E0?9?9?9*9*9?9*9*9?9?9?9?9?9*9*_*9*9*9*9*9	13.4	8.8	74	97960	9999	9999	320	0	0	0	999900	999900	999900	99990	67	2	2	2	999	999	9	999999999	0	0	0	88	999	999	99
2005	2	15	22	0	?9?9?9?9E0?9?9?9*9*9?9*9*9?9*9*9?9?9*9*_*9*9*9*9*9	13	8.7	75	97960	9999	9999	339	0	0	0	999900	999900	999900	99990	165	2	8	8	999	999	9	999999999	0	0	0	88	999	999	99
2005	2	15	23	0	?9?9?9?9E0?9?9?9*9*9?9*9*9?9*9*9?9?9*9*_*9*9*9*9*9	12.8	8.5	75	97960	9999	9999	337	0	0	0	999900	999900	999900	99990	220	2	8	8	999	999	9	999999999	0	0	0	88	999	999	99
2005	2	15	24	0	?9?9?9?9E0?9?9?9*9*9?9*9*9?9*9*9?9?9*9*_*9*9*9*9*9	12.6	8.4	75	97960	9999	9999	312	0	0	0	999900	999900	999900	99990	251	2	1	1	999	999	9	999999999	0	0	0	88	999	999	99
2005	2	16	1	0	?9?9?9?9E0?9?9?9*9*9?9*9*9?9*9*9?9?9*9*_*9*9*9*9*9	12.5	8.3	75	98260	9999	9999	327	0	0	0	999900	999900	999900	99990	159	2	6	6	999	999	9	999999999	0	0	0	88	999	999	99
2005	2	16	2	0	?9?9?9?9E0?9?9?9*9*9?9*9*9?9*9*9?9?9*9*_*9*9*9*9*9	12.4	8.2	76	98260	9999	9999	326	0	0	0	999900	999900	999900	99990	136	2	6	6	999	999	9	999999999	0	0	0	88	999	999	99
2005	2	16	3	0	?9?9?9?9E0?9?9?9*9*9?9*9*9?9?9?9?9?9*9*_*9*9*9*9*9	12.2	8.1	76	98260	9999	9999	334	0	0	0	999900	999900	999900	99990	0	0	8	8	999	999	9	999999999	0	0	0	88	999	999	99
2005	2	16	4	0	?9?9?9?9E0?9?9?9*9*9?9*9*9?9*9*9?9?9*9*_*9*9*9*9*9	12	8	77	98260	9999	9999	309	0	0	0	999900	999900	999900	99990	170	0	1	1	999	999	9	999999999	0	0	0	88	999	999	99
2005	2	16	5	0	?9?9?9?9E0?9?9?9*9*9?9*9*9?9*9*9?9?9*9*_*9*9*9*9*9	11.8	8	78	98260	9999	9999	312	0	0	0	999900	999900	999900	99990	116	0	2	2	999	999	9	999999999	0	0	0	88	999	999	99
2005	2	16	6	0	?9?9?9?9E0?9?9?9*9*9?9*9*9?9*9*9?9?9*9*_*9*9*9*9*9	11.5	7.9	78	98260	9999	9999	311	0	0	0	999900	999900	999900	99990	88	0	2	2	999	999	9	999999999	0	0	0	88	999	999	99
2005	2	16	7	0	?9?9?9?9E0?9?9?9*9*9?9*9*9?9*9*9?9?9*9*_*9*9*9*9*9	11.4	7.8	79	98260	9999	9999	313	0	0	0	999900	999900	999900	99990	56	0	3	3	999	999	9	999999999	0	0	0	88	999	999	99
2005	2	16	8	0	?9?9?9?9E0?9?9?9*9*9?9*9*9?9*9*9?9?9*9*_*9*9*9*9*9	11.3	7.8	79	98260	9999	9999	318	0	0	0	999900	999900	999900	99990	74	0	5	5	999	999	9	999999999	0	0	0	88	999	999	99
2005	2	16	9	0	?9?9?9?9E0?9?9?9*9*9?9*9*9?9?9?9?9?9*9*_*9*9*9*9*9	11.7	8	78	98260	9999	9999	315	22	0	22	999900	999900	999900	99990	45	1	3	3	999	999	9	999999999	0	0	0	88	999	999	99
2005	2	16	10	0	?9?9?9?9E0?9?9?9*9*9?9*9*9?9*9*9?9?9*9*_*9*9*9*9*9	12.4	8.3	76	98260	9999	9999	311	64	0	64	999900	999900	999900	99990	213	1	1	1	999	999	9	999999999	0	0	0	88	999	999	99
2005	2	16	11	0	?9?9?9?9E0?9?9?9*9*9?9*9*9?9*9*9?9?9*9*_*9*9*9*9*9	13.1	8.5	73	98260	9999	9999	319	108	0	108	999900	999900	999900	99990	72	1	2	2	999	999	9	999999999	0	0	0	88	999	999	99
2005	2	16	12	0	?9?9?9?9E0?9?9?9*9*9?9*9*9?9*9*9?9?9*9*_*9*9*9*9*9	13.9	8.6	70	98260	9999	9999	328	146	0	146	999900	999900	999900	99990	196	1	4	4	999	999	9	999999999	0	0	0	88	999	999	99
2005	2	16	13	0	?9?9?9?9E0?9?9?9*9*9?9*9*9?9*9*9?9?9*9*_*9*9*9*9*9	14.6	8.6	67	98260	9999	9999	315	172	0	172	999900	999900	999900	99990	206	1	0	0	999	999	9	999999999	0	0	0	88	999	999	99
2005	2	16	14	0	?9?9?9?9E0?9?9?9*9*9?9*9*9?9*9*9?9?9*9*_*9*9*9*9*9	15.1	8.7	65	98260	9999	9999	324	179	0	179	999900	999900	999900	99990	194	1	1	1	999	999	9	999999999	0	0	0	88	999	999	99
2005	2	16	15	0	?9?9?9?9E0?9?9?9*9*9?9*9*9?9?9?9?9?9*9*_*9*9*9*9*9	15.5	8.7	64	98260	9999	9999	333	168	0	168	999900	999900	999900	99990	45	2	3	3	999	999	9	999999999	0	0	0	88	999	999	99
2005	2	16	16	0	?9?9?9?9E0?9?9?9*9*9?9*9*9?9*9*9?9?9*9*_*9*9*9*9*9	15.6	8.7	64	98260	9999	9999	326	140	0	140	999900	999900	999900	99990	288	2	1	1	999	999	9	999999999	0	0	0	88	999	999	99
2005	2	16	17	0	?9?9?9?9E0?9?9?9*9*9?9*9*9?9*9*9?9?9*9*_*9*9*9*9*9	15.4	8.8	65	98260	9999	9999	333	100	0	100	999900	999900	999900	99990	7	2	3	3	999	999	9	999999999	0	0	0	88	999	999	99
2005	2	16	18	0	?9?9?9?9E0?9?9?9*9*9?9*9*9?9*9*9?9?9*9*_*9*9*9*9*9	14.8	8.7	67	98260	9999	9999	333	56	0	56	999900	999900	999900	99990	60	2	4	4	999	999	9	999999999	0	0	0	88	999	999	99
2005	2	16	19	0	?9?9?9?9E0?9?9?9*9*9?9*9*9?9*9*9?9?9*9*_*9*9*9*9*9	14.2	8.6	69	98260	9999	9999	332	15	0	15	999900	999900	999900	99990	355	2	5	5	999	999	9	999999999	0	0	0	88	999	999	99
2005	2	16	20	0	?9?9?9?9E0?9?9?9*9*9?9*9*9?9*9*9?9?9*9*_*9*9*9*9*9	13.6	8.6	72	98260	9999	9999	329	0	0	0	999900	999900	999900	99990	75	2	5	5	999	999	9	999999999	0	0	0	88	999	999	99
2005	2	16	21	0	?9?9?9?9E0?9?9?9*9*9?9*9*9?9?9?9?9?9*9*_*9*9*9*9*9	13.3	8.9	75	98260	9999	9999	335	0	0	0	999900	999900	999900	99990	67	2	7	7	999	999	9	999999999	0	0	0	88	999	999	99
2005	2	16	22	0	?9?9?9?9E0?9?9?9*9*9?9*9*9?9*9*9?9?9*9*_*9*9*9*9*9	13.3	9.5	78	98260	9999	9999	332	0	0	0	999900	999900	999900	99990	144	2	6	6	999	999	9	999999999	0	0	0	88	999	999	99
2005	2	16	23	0	?9?9?9?9E0?9?9?9*9*9?9*9*9?9*9*9?9?9*9*_*9*9*9*9*9	13.2	9.9	80	98260	9999	9999	326	0	0	0	999900	999900	999900	99990	161	2	4	4	999	999	9	999999999	0	0	0	88	999	999	99
2005	2	16	24	0	?9?9?9?9E0?9?9?9*9*9?9*9*9?9*9*9?9?9*9*_*9*9*9*9*9	12.9	10.1	83	98260	9999	9999	347	0	0	0	999900	999900	999900	99990	335	2	9	9	999	999	9	999999999	0	0	0	88	999	999	99
2005	2	17	1	0	?9?9?9?9E0?9?9?9*9*9?9*9*9?9*9*9?9?9*9*_*9*9*9*9*9	12.5	10	85	98690	9999	9999	333	0	0	0	999900	999900	999900	99990	314	2	7	7	999	999	9	999999999	0	0	0	88	999	999	99
2005	2	17	2	0	?9?9?9?9E0?9?9?9*9*9?9*9*9?9*9*9?9?9*9*_*9*9*9*9*9	12.1	9.9	87	98690	9999	9999	311	0	0	0	999900	999900	999900	99990	277	2	1	1	999	999	9	999999999	0	0	0	88	999	999	99
2005	2	17	3	0	?9?9?9?9E0?9?9?9*9*9?9*9*9?9?9?9?9?9*9*_*9*9*9*9*9	11.7	9.8	88	98690	9999	9999	319	0	0	0	999900	999900	999900	99990	45	2	4	4	999	999	9	999999999	0	0	0	88	999	999	99
2005	2	17	4	0	?9?9?9?9E0?9?9?9*9*9?9*9*9?9*9*9?9?9*9*_*9*9*9*9*9	11.4	9.7	89	98690	9999	9999	327	0	0	0	999900	999900	999900	99990	269	2	7	7	999	999	9	999999999	0	0	0	88	999	999	99
2005	2	17	5	0	?9?9?9?9E0?9?9?9*9*9?9*9*9?9*9*9?9?9*9*_*9*9*9*9*9	11.2	9.6	89	98690	9999	9999	302	0	0	0	999900	999900	999900	99990	26	2	0	0	999	999	9	999999999	0	0	0	88	999	999	99
2005	2	17	6	0	?9?9?9?9E0?9?9?9*9*9?9*9*9?9*9*9?9?9*9*_*9*9*9*9*9	11.1	9.5	90	98690	9999	9999	319	0	0	0	999900	999900	999900	99990	153	2	5	5	999	999	9	999999999	0	0	0	88	999	999	99
2005	2	17	7	0	?9?9?9?9E0?9?9?9*9*9?9*9*9?9*9*9?9?9*9*_*9*9*9*9*9	11.1	9.4	89	98690	9999	9999	331	0	0	0	999900	999900	999900	99990	258	2	8	8	999	999	9	999999999	0	0	0	88	999	999	99
2005	2	17	8	0	?9?9?9?9E0?9?9?9*9*9?9*9*9?9*9*9?9?9*9*_*9*9*9*9*9	11.1	9.4	89	98690	9999	9999	338	0	0	0	999900	999900	999900	99990	268	2	9	9	999	999	9	999999999	0	0	0	88	999	999	99
2005	2	17	9	0	?9?9?9?9E0?9?9?9*9*9?9*9*9?9?9?9?9?9*9*_*9*9*9*9*9	11.2	9.5	89	98690	9999	9999	331	6	0	6	999900	999900	999900	99990	45	1	8	8	999	999	9	999999999	0	0	0	88	999	999	99
2005	2	17	10	0	?9?9?9?9E0?9?9?9*9*9?9*9*9?9*9*9?9?9*9*_*9*9*9*9*9	11.3	9.5	89	98690	9999	9999	339	16	0	16	999900	999900	999900	99990	180	1	9	9	999	999	9	999999999	0	0	0	88	999	999	99
2005	2	17	11	0	?9?9?9?9E0?9?9?9*9*9?9*9*9?9*9*9?9?9*9*_*9*9*9*9*9	11.4	9.6	89	98690	9999	9999	315	27	0	27	999900	999900	999900	99990	150	1	3	3	999	999	9	999999999	0	0	0	88	999	999	99
2005	2	17	12	0	?9?9?9?9E0?9?9?9*9*9?9*9*9?9*9*9?9?9*9*_*9*9*9*9*9	11.5	9.7	88	98690	9999	9999	328	36	0	36	999900	999900	999900	99990	40	1	7	7	999	999	9	999999999	0	0	0	88	999	999	99
2005	2	17	13	0	?9?9?9?9E0?9?9?9*9*9?9*9*9?9*9*9?9?9*9*_*9*9*9*9*9	11.6	9.8	88	98690	9999	9999	303	43	0	43	999900	999900	999900	99990	265	1	0	0	999	999	9	999999999	0	0	0	88	999	999	99
2005	2	17	14	0	?9?9?9?9E0?9?9?9*9*9?9*9*9?9*9*9?9?9*9*_*9*9*9*9*9	11.7	9.9	89	98690	9999	9999	304	45	0	45	999900	999900	999900	99990	91	1	0	0	999	999	9	999999999	0	0	0	88	999	999	99
2005	2	17	15	0	?9?9?9?9E0?9?9?9*9*9?9*9*9?9?9?9?9?9*9*_*9*9*9*9*9	11.7	10	89	98690	9999	9999	317	42	0	42	999900	999900	999900	99990	45	2	3	3	999	999	9	999999999	0	0	0	88	999	999	99
2005	2	17	16	0	?9?9?9?9E0?9?9?9*9*9?9*9*9?9*9*9?9?9*9*_*9*9*9*9*9	11.5	9.9	90	98690	9999	9999	309	35	0	35	999900	999900	999900	99990	5	2	1	1	999	999	9	999999999	0	0	0	88	999	999	99
2005	2	17	17	0	?9?9?9?9E0?9?9?9*9*9?9*9*9?9*9*9?9?9*9*_*9*9*9*9*9	11.1	9.6	90	98690	9999	9999	331	25	0	25	999900	999900	999900	99990	171	2	8	8	999	999	9	999999999	0	0	0	88	999	999	99
2005	2	17	18	0	?9?9?9?9E0?9?9?9*9*9?9*9*9?9*9*9?9?9*9*_*9*9*9*9*9	10.7	9.3	91	98690	9999	9999	329	14	0	14	999900	999900	999900	99990	162	2	8	8	999	999	9	999999999	0	0	0	88	999	999	99
2005	2	17	19	0	?9?9?9?9E0?9?9?9*9*9?9*9*9?9*9*9?9?9*9*_*9*9*9*9*9	10.5	9.2	91	98690	9999	9999	304	4	0	4	999900	999900	999900	99990	209	2	1	1	999	999	9	999999999	0	0	0	88	999	999	99
2005	2	17	20	0	?9?9?9?9E0?9?9?9*9*9?9*9*9?9*9*9?9?9*9*_*9*9*9*9*9	10.5	9.3	92	98690	9999	9999	316	0	0	0	999900	999900	999900	99990	47	2	5	5	999	999	9	999999999	0	0	0	88	999	999	99
2005	2	17	21	0	?9?9?9?9E0?9?9?9*9*9?9*9*9?9?9?9?9?9*9*_*9*9*9*9*9	10.7	9.5	92	98690	9999	9999	317	0	0	0	999900	999900	999900	99990	22	2	5	5	999	999	9	999999999	0	0	0	88	999	999	99
2005	2	17	22	0	?9?9?9?9E0?9?9?9*9*9?9*9*9?9*9*9?9?9*9*_*9*9*9*9*9	10.8	9.5	92	98690	9999	9999	324	0	0	0	999900	999900	999900	99990	183	2	7	7	999	999	9	999999999	0	0	0	88	999	999	99
2005	2	17	23	0	?9?9?9?9E0?9?9?9*9*9?9*9*9?9*9*9?9?9*9*_*9*9*9*9*9	10.8	9.4	91	98690	9999	9999	329	0	0	0	999900	999900	999900	99990	249	2	8	8	999	999	9	999999999	0	0	0	88	999	999	99
2005	2	17	24	0	?9?9?9?9E0?9?9?9*9*9?9*9*9?9*9*9?9?9*9*_*9*9*9*9*9	10.7	9.3	91	98690	9999	9999	309	0	0	0	999900	999900	999900	99990	64	2	2	2	999	999	9	999999999	0	0	0	88	999	999	99
2005	2	18	1	0	?9?9?9?9E0?9?9?9*9*9?9*9*9?9*9*9?9?9*9*_*9*9*9*9*9	10.6	9	90	98280	9999	9999	311	0	0	0	999900	999900	999900	99990	217	2	3	3	999	999	9	999999999	0	0	0	88	999	999	99
2005	2	18	2	0	?9?9?9?9E0?9?9?9*9*9?9*9*9?9*9*9?9?9*9*_*9*9*9*9*9	10.5	8.7	89	98280	9999	9999	315	0	0	0	999900	999900	999900	99990	266	2	5	5	999	999	9	999999999	0	0	0	88	999	999	99
2005	2	18	3	0	?9?9?9?9E0?9?9?9*9*9?9*9*9?9?9?9?9?9*9*_*9*9*9*9*9	10.3	8.4	88	98280	9999	9999	317	0	0	0	999900	999900	999900	99990	22	2	6	6	999	999	9	999999999	0	0	0	88	999	999	99
2005	2	18	4	0	?9?9?9?9E0?9?9?9*9*9?9*9*9?9*9*9?9?9*9*_*9*9*9*9*9	10.1	8.1	87	98280	9999	9999	295	0	0	0	999900	999900	999900	99990	155	2	0	0	999	999	9	999999999	0	0	0	88	999	999	99
2005	2	18	5	0	?9?9?9?9E0?9?9?9*9*9?9*9*9?9*9*9?9?9*9*_*9*9*9*9*9	10	7.8	86	98280	9999	9999	307	0	0	0	999900	999900	999900	99990	78	2	3	3	999	999	9	999999999	0	0	0	88	999	999	99
2005	2	18	6	0	?9?9?9?9E0?9?9?9*9*9?9*9*9?9*9*9?9?9*9*_*9*9*9*9*9	9.8	7.5	86	98280	9999	9999	314	0	0	0	999900	999900	999900	99990	171	2	6	6	999	999	9	999999999	0	0	0	88	999	999	99
2005	2	18	7	0	?9?9?9?9E0?9?9?9*9*9?9*9*9?9*9*9?9?9*9*_*9*9*9*9*9	9.7	7.2	84	98280	9999	9999	329	0	0	0	999900	999900	999900	99990	13	2	9	9	999	999	9	999999999	0	0	0	88	999	999	99
2005	2	18	8	0	?9?9?9?9E0?9?9?9*9*9?9*9*9?9*9*9?9?9*9*_*9*9*9*9*9	9.7	7	83	98280	9999	9999	316	0	0	0	999900	999900	999900	99990	123	2	7	7	999	999	9	999999999	0	0	0	88	999	999	99
2005	2	18	9	0	?9?9?9?9E0?9?9?9*9*9?9*9*9?9?9?9?9?9*9*_*9*9*9*9*9	10.4	7.3	81	98280	9999	9999	313	22	0	22	999900	999900	999900	99990	0	0	5	5	999	999	9	999999999	0	0	0	88	999	999	99
2005	2	18	10	0	?9?9?9?9E0?9?9?9*9*9?9*9*9?9*9*9?9?9*9*_*9*9*9*9*9	11.1	7.4	78	98280	9999	9999	317	61	0	61	999900	999900	999900	99990	161	0	5	5	999	999	9	999999999	0	0	0	88	999	999	99
2005	2	18	11	0	?9?9?9?9E0?9?9?9*9*9?9*9*9?9*9*9?9?9*9*_*9*9*9*9*9	11.4	7.2	75	98280	9999	9999	329	103	0	103	999900	999900	999900	99990	202	0	8	8	999	999	9	999999999	0	0	0	88	999	999	99
2005	2	18	12	0	?9?9?9?9E0?9?9?9*9*9?9*9*9?9*9*9?9?9*9*_*9*9*9*9*9	11.6	6.7	72	98280	9999	9999	300	139	0	139	999900	999900	999900	99990	270	0	0	0	999	999	9	999999999	0	0	0	88	999	999	99
2005	2	18	13	0	?9?9?9?9E0?9?9?9*9*9?9*9*9?9*9*9?9?9*9*_*9*9*9*9*9	11.7	6.3	69	98280	9999	9999	316	163	0	163	999900	999900	999900	99990	244	0	4	4	999	999	9	999999999	0	0	0	88	999	999	99
2005	2	18	14	0	?9?9?9?9E0?9?9?9*9*9?9*9*9?9*9*9?9?9*9*_*9*9*9*9*9	12	6.1	67	98280	9999	9999	326	170	0	170	999900	999900	999900	99990	95	0	7	7	999	999	9	999999999	0	0	0	88	999	999	99
2005	2	18	15	0	?9?9?9?9E0?9?9?9*9*9?9*9*9?9?9?9?9?9*9*_*9*9*9*9*9	12.7	6.5	66	98280	9999	9999	318	159	0	159	999900	999900	999900	99990	135	4	3	3	999	999	9	999999999	0	0	0	88	999	999	99
2005	2	18	16	0	?9?9?9?9E0?9?9?9*9*9?9*9*9?9*9*9?9?9*9*_*9*9*9*9*9	13.4	7.1	65	98280	9999	9999	333	133	0	133	999900	999900	999900	99990	137	4	7	7	999	999	9	999999999	0	0	0	88	999	999	99
2005	2	18	17	0	?9?9?9?9E0?9?9?9*9*9?9*9*9?9*9*9?9?9*9*_*9*9*9*9*9	13.3	7.1	66	98280	9999	9999	318	95	0	95	999900	999900	999900	99990	154	4	2	2	999	999	9	999999999	0	0	0	88	999	999	99
2005	2	18	18	0	?9?9?9?9E0?9?9?9*9*9?9*9*9?9*9*9?9?9*9*_*9*9*9*9*9	13	7	67	98280	9999	9999	320	54	0	54	999900	999900	999900	99990	201	4	3	3	999	999	9	999999999	0	0	0	88	999	999	99
2005	2	18	19	0	?9?9?9?9E0?9?9?9*9*9?9*9*9?9*9*9?9?9*9*_*9*9*9*9*9	12.6	7	69	98280	9999	9999	318	15	0	15	999900	999900	999900	99990	289	4	3	3	999	999	9	999999999	0	0	0	88	999	999	99
2005	2	18	20	0	?9?9?9?9E0?9?9?9*9*9?9*9*9?9*9*9?9?9*9*_*9*9*9*9*9	12.2	6.9	70	98280	9999	9999	313	0	0	0	999900	999900	999900	99990	192	4	2	2	999	999	9	999999999	0	0	0	88	999	999	99
2005	2	18	21	0	?9?9?9?9E0?9?9?9*9*9?9*9*9?9?9?9?9?9*9*_*9*9*9*9*9	11.8	6.9	72	98280	9999	9999	322	0	0	0	999900	999900	999900	99990	67	2	6	6	999	999	9	999999999	0	0	0	88	999	999	99
2005	2	18	22	0	?9?9?9?9E0?9?9?9*9*9?9*9*9?9*9*9?9?9*9*_*9*9*9*9*9	11.6	6.9	73	98280	9999	9999	321	0	0	0	999900	999900	999900	99990	42	2	6	6	999	999	9	999999999	0	0	0	88	999	999	99
2005	2	18	23	0	?9?9?9?9E0?9?9?9*9*9?9*9*9?9*9*9?9?9*9*_*9*9*9*9*9	11.4	6.9	74	98280	9999	9999	336	0	0	0	999900	999900	999900	99990	76	2	9	9	999	999	9	999999999	0	0	0	88	999	999	99
2005	2	18	24	0	?9?9?9?9E0?9?9?9*9*9?9*9*9?9*9*9?9?9*9*_*9*9*9*9*9	11.3	7	74	98280	9999	9999	309	0	0	0	999900	999900	999900	99990	273	2	2	2	999	999	9	999999999	0	0	0	88	999	999	99
2005	2	19	1	0	?9?9?9?9E0?9?9?9*9*9?9*9*9?9*9*9?9?9*9*_*9*9*9*9*9	11.3	7.1	75	98330	9999	9999	317	0	0	0	999900	999900	999900	99990	174	2	5	5	999	999	9	999999999	0	0	0	88	999	999	99
2005	2	19	2	0	?9?9?9?9E0?9?9?9*9*9?9*9*9?9*9*9?9?9*9*_*9*9*9*9*9	11.2	7.1	76	98330	9999	9999	309	0	0	0	999900	999900	999900	99990	193	2	2	2	999	999	9	999999999	0	0	0	88	999	999	99
2005	2	19	3	0	?9?9?9?9E0?9?9?9*9*9?9*9*9?9?9?9?9?9*9*_*9*9*9*9*9	11	7.1	77	98330	9999	9999	304	0	0	0	999900	999900	999900	99990	67	2	1	1	999	999	9	999999999	0	0	0	88	999	999	99
2005	2	19	4	0	?9?9?9?9E0?9?9?9*9*9?9*9*9?9*9*9?9?9*9*_*9*9*9*9*9	10.7	7.1	78	98330	9999	9999	297	0	0	0	999900	999900	999900	99990	24	2	0	0	999	999	9	999999999	0	0	0	88	999	999	99
2005	2	19	5	0	?9?9?9?9E0?9?9?9*9*9?9*9*9?9*9*9?9?9*9*_*9*9*9*9*9	10.4	7	79	98330	9999	9999	305	0	0	0	999900	999900	999900	99990	126	2	2	2	999	999	9	999999999	0	0	0	88	999	999	99
2005	2	19	6	0	?9?9?9?9E0?9?9?9*9*9?9*9*9?9*9*9?9?9*9*_*9*9*9*9*9	10.1	7	81	98330	9999	9999	300	0	0	0	999900	999900	999900	99990	288	2	1	1	999	999	9	999999999	0	0	0	88	999	999	99
2005	2	19	7	0	?9?9?9?9E0?9?9?9*9*9?9*9*9?9*9*9?9?9*9*_*9*9*9*9*9	9.9	6.9	82	98330	9999	9999	314	0	0	0	999900	999900	999900	99990	83	2	6	6	999	999	9	999999999	0	0	0	88	999	999	99
2005	2	19	8	0	?9?9?9?9E0?9?9?9*9*9?9*9*9?9*9*9?9?9*9*_*9*9*9*9*9	9.8	6.9	82	98330	9999	9999	313	0	0	0	999900	999900	999900	99990	277	2	6	6	999	999	9	999999999	0	0	0	88	999	999	99
2005	2	19	9	0	?9?9?9?9E0?9?9?9*9*9?9*9*9?9?9?9?9?9*9*_*9*9*9*9*9	10.2	7.3	82	98330	9999	9999	301	17	0	17	999900	999900	999900	99990	90	1	1	1	999	999	9	999999999	0	0	0	88	999	999	99
2005	2	19	10	0	?9?9?9?9E0?9?9?9*9*9?9*9*9?9*9*9?9?9*9*_*9*9*9*9*9	10.6	7.4	81	98330	9999	9999	310	46	0	46	999900	999900	999900	99990	8	1	3	3	999	999	9	999999999	0	0	0	88	999	999	99
2005	2	19	11	0	?9?9?9?9E0?9?9?9*9*9?9*9*9?9*9*9?9?9*9*_*9*9*9*9*9	10.8	7.3	79	98330	9999	9999	310	77	0	77	999900	999900	999900	99990	87	1	3	3	999	999	9	999999999	0	0	0	88	999	999	99
2005	2	19	12	0	?9?9?9?9E0?9?9?9*9*9?9*9*9?9*9*9?9?9*9*_*9*9*9*9*9	10.9	7	77	98330	9999	9999	318	104	0	104	999900	999900	999900	99990	210	1	6	6	999	999	9	999999999	0	0	0	88	999	999	99
2005	2	19	13	0	?9?9?9?9E0?9?9?9*9*9?9*9*9?9*9*9?9?9*9*_*9*9*9*9*9	11	6.7	75	98330	9999	9999	334	122	0	122	999900	999900	999900	99990	164	1	9	9	999	999	9	999999999	0	0	0	88	999	999	99
2005	2	19	14	0	?9?9?9?9E0?9?9?9*9*9?9*9*9?9*9*9?9?9*9*_*9*9*9*9*9	11.2	6.4	73	98330	9999	9999	313	127	0	127	999900	999900	999900	99990	180	1	4	4	999	999	9	999999999	0	0	0	88	999	999	99
2005	2	19	15	0	?9?9?9?9E0?9?9?9*9*9?9*9*9?9?9?9?9?9*9*_*9*9*9*9*9	11.5	6.4	71	98330	9999	9999	315	119	0	119	999900	999900	999900	99990	67	2	4	4	999	999	9	999999999	0	0	0	88	999	999	99
2005	2	19	16	0	?9?9?9?9E0?9?9?9*9*9?9*9*9?9*9*9?9?9*9*_*9*9*9*9*9	12	6.7	70	98330	9999	9999	308	99	0	99	999900	999900	999900	99990	358	2	1	1	999	999	9	999999999	0	0	0	88	999	999	99
2005	2	19	17	0	?9?9?9?9E0?9?9?9*9*9?9*9*9?9*9*9?9?9*9*_*9*9*9*9*9	12.6	7.1	69	98330	9999	9999	320	71	0	71	999900	999900	999900	99990	150	2	4	4	999	999	9	999999999	0	0	0	88	999	999	99
2005	2	19	18	0	?9?9?9?9E0?9?9?9*9*9?9*9*9?9*9*9?9?9*9*_*9*9*9*9*9	12.8	7.3	69	98330	9999	9999	319	40	0	40	999900	999900	999900	99990	83	2	3	3	999	999	9	999999999	0	0	0	88	999	999	99
2005	2	19	19	0	?9?9?9?9E0?9?9?9*9*9?9*9*9?9*9*9?9?9*9*_*9*9*9*9*9	12.6	7.1	69	98330	9999	9999	335	12	0	12	999900	999900	999900	99990	71	2	8	8	999	999	9	999999999	0	0	0	88	999	999	99
2005	2	19	20	0	?9?9?9?9E0?9?9?9*9*9?9*9*9?9*9*9?9?9*9*_*9*9*9*9*9	12.1	6.8	70	98330	9999	9999	332	0	0	0	999900	999900	999900	99990	206	2	8	8	999	999	9	999999999	0	0	0	88	999	999	99
2005	2	19	21	0	?9?9?9?9E0?9?9?9*9*9?9*9*9?9?9?9?9?9*9*_*9*9*9*9*9	11.5	6.4	71	98330	9999	9999	336	0	0	0	999900	999900	999900	99990	112	3	9	9	999	999	9	999999999	0	0	0	88	999	999	99
2005	2	19	22	0	?9?9?9?9E0?9?9?9*9*9?9*9*9?9*9*9?9?9*9*_*9*9*9*9*9	11.1	6.2	72	98330	9999	9999	327	0	0	0	999900	999900	999900	99990	215	3	8	8	999	999	9	999999999	0	0	0	88	999	999	99
2005	2	19	23	0	?9?9?9?9E0?9?9?9*9*9?9*9*9?9*9*9?9?9*9*_*9*9*9*9*9	10.9	6.2	73	98330	9999	9999	333	0	0	0	999900	999900	999900	99990	35	3	9	9	999	999	9	999999999	0	0	0	88	999	999	99
2005	2	19	24	0	?9?9?9?9E0?9?9?9*9*9?9*9*9?9*9*9?9?9*9*_*9*9*9*9*9	10.8	6.3	74	98330	9999	9999	306	0	0	0	999900	999900	999900	99990	351	3	2	2	999	999	9	999999999	0	0	0	88	999	999	99
2005	2	20	1	0	?9?9?9?9E0?9?9?9*9*9?9*9*9?9*9*9?9?9*9*_*9*9*9*9*9	10.8	6.6	75	98930	9999	9999	326	0	0	0	999900	999900	999900	99990	152	3	8	8	999	999	9	999999999	0	0	0	88	999	999	99
2005	2	20	2	0	?9?9?9?9E0?9?9?9*9*9?9*9*9?9*9*9?9?9*9*_*9*9*9*9*9	10.7	6.9	77	98930	9999	9999	297	0	0	0	999900	999900	999900	99990	359	3	0	0	999	999	9	999999999	0	0	0	88	999	999	99
2005	2	20	3	0	?9?9?9?9E0?9?9?9*9*9?9*9*9?9?9?9?9?9*9*_*9*9*9*9*9	10.5	7.2	80	98930	9999	9999	302	0	0	0	999900	999900	999900	99990	67	1	1	1	999	999	9	999999999	0	0	0	88	999	999	99
2005	2	20	4	0	?9?9?9?9E0?9?9?9*9*9?9*9*9?9*9*9?9?9*9*_*9*9*9*9*9	10.2	7.4	83	98930	9999	9999	319	0	0	0	999900	999900	999900	99990	4	1	7	7	999	999	9	999999999	0	0	0	88	999	999	99
2005	2	20	5	0	?9?9?9?9E0?9?9?9*9*9?9*9*9?9*9*9?9?9*9*_*9*9*9*9*9	9.8	7.6	86	98930	9999	9999	311	0	0	0	999900	999900	999900	99990	69	1	5	5	999	999	9	999999999	0	0	0	88	999	999	99
2005	2	20	6	0	?9?9?9?9E0?9?9?9*9*9?9*9*9?9*9*9?9?9*9*_*9*9*9*9*9	9.5	7.8	89	98930	9999	9999	316	0	0	0	999900	999900	999900	99990	85	1	7	7	999	999	9	999999999	0	0	0	88	999	999	99
2005	2	20	7	0	?9?9?9?9E0?9?9?9*9*9?9*9*9?9*9*9?9?9*9*_*9*9*9*9*9	9.2	7.9	92	98930	9999	9999	297	0	0	0	999900	999900	999900	99990	155	1	1	1	999	999	9	999999999	0	0	0	88	999	999	99
2005	2	20	8	0	?9?9?9?9E0?9?9?9*9*9?9*9*9?9*9*9?9?9*9*_*9*9*9*9*9	9.1	8	93	98930	9999	9999	311	0	0	0	999900	999900	999900	99990	202	1	6	6	999	999	9	999999999	0	0	0	88	999	999	99
2005	2	20	9	0	?9?9?9?9E0?9?9?9*9*9?9*9*9?9?9?9?9?9*9*_*9*9*9*9*9	9.6	8.5	93	98930	9999	9999	323	20	0	20	999900	999900	999900	99990	0	0	8	8	999	999	9	999999999	0	0	0	88	999	999	99
2005	2	20	10	0	?9?9?9?9E0?9?9?9*9*9?9*9*9?9*9*9?9?9*9*_*9*9*9*9*9	10.2	8.8	91	98930	9999	9999	312	55	0	55	999900	999900	999900	99990	66	0	4	4	999	999	9	999999999	0	0	0	88	999	999	99
2005	2	20	11	0	?9?9?9?9E0?9?9?9*9*9?9*9*9?9*9*9?9?9*9*_*9*9*9*9*9	10.6	8.7	88	98930	9999	9999	313	91	0	91	999900	999900	999900	99990	108	0	4	4	999	999	9	999999999	0	0	0	88	999	999	99
2005	2	20	12	0	?9?9?9?9E0?9?9?9*9*9?9*9*9?9*9*9?9?9*9*_*9*9*9*9*9	10.9	8.4	85	98930	9999	9999	312	123	0	123	999900	999900	999900	99990	353	0	3	3	999	999	9	999999999	0	0	0	88	999	999	99
2005	2	20	13	0	?9?9?9?9E0?9?9?9*9*9?9*9*9?9*9*9?9?9*9*_*9*9*9*9*9	11.2	8.1	81	98930	9999	9999	321	143	0	143	999900	999900	999900	99990	54	0	6	6	999	999	9	999999999	0	0	0	88	999	999	99
2005	2	20	14	0	?9?9?9?9E0?9?9?9*9*9?9*9*9?9*9*9?9?9*9*_*9*9*9*9*9	11.5	7.8	78	98930	9999	9999	307	150	0	150	999900	999900	999900	99990	58	0	1	1	999	999	9	999999999	0	0	0	88	999	999	99
2005	2	20	15	0	?9?9?9?9E0?9?9?9*9*9?9*9*9?9?9?9?9?9*9*_*9*9*9*9*9	12	7.9	76	98930	9999	9999	303	141	0	141	999900	999900	999900	99990	360	3	0	0	999	999	9	999999999	0	0	0	88	999	999	99
2005	2	20	16	0	?9?9?9?9E0?9?9?9*9*9?9*9*9?9*9*9?9?9*9*_*9*9*9*9*9	12.6	8.4	75	98930	9999	9999	312	117	0	117	999900	999900	999900	99990	145	3	1	1	999	999	9	999999999	0	0	0	88	999	999	99
2005	2	20	17	0	?9?9?9?9E0?9?9?9*9*9?9*9*9?9*9*9?9?9*9*_*9*9*9*9*9	12.9	8.8	76	98930	9999	9999	318	84	0	84	999900	999900	999900	99990	200	3	2	2	999	999	9	999999999	0	0	0	88	999	999	99
2005	2	20	18	0	?9?9?9?9E0?9?9?9*9*9?9*9*9?9*9*9?9?9*9*_*9*9*9*9*9	12.7	8.9	78	98930	9999	9999	313	48	0	48	999900	999900	999900	99990	29	3	1	1	999	999	9	999999999	0	0	0	88	999	999	99
2005	2	20	19	0	?9?9?9?9E0?9?9?9*9*9?9*9*9?9*9*9?9?9*9*_*9*9*9*9*9	12.1	8.8	80	98930	9999	9999	310	14	0	14	999900	999900	999900	99990	189	3	1	1	999	999	9	999999999	0	0	0	88	999	999	99
2005	2	20	20	0	?9?9?9?9E0?9?9?9*9*9?9*9*9?9*9*9?9?9*9*_*9*9*9*9*9	11.6	8.8	83	98930	9999	9999	323	0	0	0	999900	999900	999900	99990	120	3	6	6	999	999	9	999999999	0	0	0	88	999	999	99
2005	2	20	21	0	?9?9?9?9E0?9?9?9*9*9?9*9*9?9?9?9?9?9*9*_*9*9*9*9*9	11.3	8.9	85	98930	9999	9999	311	0	0	0	999900	999900	999900	99990	247	2	2	2	999	999	9	999999999	0	0	0	88	999	999	99
2005	2	20	22	0	?9?9?9?9E0?9?9?9*9*9?9*9*9?9*9*9?9?9*9*_*9*9*9*9*9	11.4	9.2	87	98930	9999	9999	318	0	0	0	999900	999900	999900	99990	291	2	4	4	999	999	9	999999999	0	0	0	88	999	999	99
2005	2	20	23	0	?9?9?9?9E0?9?9?9*9*9?9*9*9?9*9*9?9?9*9*_*9*9*9*9*9	11.4	9.4	88	98930	9999	9999	327	0	0	0	999900	999900	999900	99990	18	2	7	7	999	999	9	999999999	0	0	0	88	999	999	99
2005	2	20	24	0	?9?9?9?9E0?9?9?9*9*9?9*9*9?9*9*9?9?9*9*_*9*9*9*9*9	11.3	9.4	88	98930	9999	9999	317	0	0	0	999900	999900	999900	99990	126	2	4	4	999	999	9	999999999	0	0	0	88	999	999	99
2005	2	21	1	0	?9?9?9?9E0?9?9?9*9*9?9*9*9?9*9*9?9?9*9*_*9*9*9*9*9	11.1	9.3	89	99340	9999	9999	314	0	0	0	999900	999900	999900	99990	109	2	3	3	999	999	9	999999999	0	0	0	88	999	999	99
2005	2	21	2	0	?9?9?9?9E0?9?9?9*9*9?9*9*9?9*9*9?9?9*9*_*9*9*9*9*9	10.9	9.2	89	99340	9999	9999	305	0	0	0	999900	999900	999900	99990	165	2	1	1	999	999	9	999999999	0	0	0	88	999	999	99
2005	2	21	3	0	?9?9?9?9E0?9?9?9*9*9?9*9*9?9?9?9?9?9*9*_*9*9*9*9*9	10.8	9.2	90	99340	9999	9999	309	0	0	0	999900	999900	999900	99990	0	0	2	2	999	999	9	999999999	0	0	0	88	999	999	99
2005	2	21	4	0	?9?9?9?9E0?9?9?9*9*9?9*9*9?9*9*9?9?9*9*_*9*9*9*9*9	10.7	9.3	91	99340	9999	9999	315	0	0	0	999900	999900	999900	99990	350	0	4	4	999	999	9	999999999	0	0	0	88	999	999	99
2005	2	21	5	0	?9?9?9?9E0?9?9?9*9*9?9*9*9?9*9*9?9?9*9*_*9*9*9*9*9	10.6	9.3	92	99340	9999	9999	309	0	0	0	999900	999900	999900	99990	299	0	2	2	999	999	9	999999999	0	0	0	88	999	999	99
2005	2	21	6	0	?9?9?9?9E0?9?9?9*9*9?9*9*9?9*9*9?9?9*9*_*9*9*9*9*9	10.4	9.3	93	99340	9999	9999	298	0	0	0	999900	999900	999900	99990	155	0	0	0	999	999	9	999999999	0	0	0	88	999	999	99
2005	2	21	7	0	?9?9?9?9E0?9?9?9*9*9?9*9*9?9*9*9?9?9*9*_*9*9*9*9*9	10.2	9.3	94	99340	9999	9999	315	0	0	0	999900	999900	999900	99990	169	0	5	5	999	999	9	999999999	0	0	0	88	999	999	99
2005	2	21	8	0	?9?9?9?9E0?9?9?9*9*9?9*9*9?9*9*9?9?9*9*_*9*9*9*9*9	10.1	9.3	95	99340	9999	9999	317	0	0	0	999900	999900	999900	99990	275	0	6	6	999	999	9	999999999	0	0	0	88	999	999	99
2005	2	21	9	0	?9?9?9?9E0?9?9?9*9*9?9*9*9?9?9?9?9?9*9*_*9*9*9*9*9	10	9.4	96	99340	9999	9999	314	7	0	7	999900	999900	999900	99990	247	2	5	5	999	999	9	999999999	0	0	0	88	999	999	99
2005	2	21	10	0	?9?9?9?9E0?9?9?9*9*9?9*9*9?9*9*9?9?9*9*_*9*9*9*9*9	9.8	9.3	97	99340	9999	9999	305	19	0	19	999900	999900	999900	99990	149	2	2	2	999	999	9	999999999	0	0	0	88	999	999	99
2005	2	21	11	0	?9?9?9?9E0?9?9?9*9*9?9*9*9?9*9*9?9?9*9*_*9*9*9*9*9	9.5	9.1	97	99340	9999	9999	307	31	0	31	999900	999900	999900	99990	303	2	3	3	999	999	9	999999999	0	0	0	88	999	999	99
2005	2	21	12	0	?9?9?9?9E0?9?9?9*9*9?9*9*9?9*9*9?9?9*9*_*9*9*9*9*9	9.5	9.2	98	99340	9999	9999	304	42	0	42	999900	999900	999900	99990	34	2	2	2	999	999	9	999999999	0	0	0	88	999	999	99
2005	2	21	13	0	?9?9?9?9E0?9?9?9*9*9?9*9*9?9*9*9?9?9*9*_*9*9*9*9*9	9.8	9.4	98	99340	9999	9999	301	49	0	49	999900	999900	999900	99990	322	2	1	1	999	999	9	999999999	0	0	0	88	999	999	99
2005	2	21	14	0	?9?9?9?9E0?9?9?9*9*9?9*9*9?9*9*9?9?9*9*_*9*9*9*9*9	10.1	9.8	98	99340	9999	9999	326	51	0	51	999900	999900	999900	99990	286	2	8	8	999	999	9	999999999	0	0	0	88	999	999	99
2005	2	21	15	0	?9?9?9?9E0?9?9?9*9*9?9*9*9?9?9?9?9?9*9*_*9*9*9*9*9	10.5	10.1	97	99340	9999	9999	317	48	0	48	999900	999900	999900	99990	0	0	5	5	999	999	9	999999999	0	0	0	88	999	999	99
2005	2	21	16	0	?9?9?9?9E0?9?9?9*9*9?9*9*9?9*9*9?9?9*9*_*9*9*9*9*9	10.7	10.2	96	99340	9999	9999	324	40	0	40	999900	999900	999900	99990	85	0	7	7	999	999	9	999999999	0	0	0	88	999	999	99
2005	2	21	17	0	?9?9?9?9E0?9?9?9*9*9?9*9*9?9*9*9?9?9*9*_*9*9*9*9*9	10.8	10.1	95	99340	9999	9999	337	29	0	29	999900	999900	999900	99990	9	0	9	9	999	999	9	999999999	0	0	0	88	999	999	99
2005	2	21	18	0	?9?9?9?9E0?9?9?9*9*9?9*9*9?9*9*9?9?9*9*_*9*9*9*9*9	10.8	9.9	94	99340	9999	9999	306	17	0	17	999900	999900	999900	99990	162	0	1	1	999	999	9	999999999	0	0	0	88	999	999	99
2005	2	21	19	0	?9?9?9?9E0?9?9?9*9*9?9*9*9?9*9*9?9?9*9*_*9*9*9*9*9	10.7	9.7	93	99340	9999	9999	315	5	0	5	999900	999900	999900	99990	359	0	4	4	999	999	9	999999999	0	0	0	88	999	999	99
2005	2	21	20	0	?9?9?9?9E0?9?9?9*9*9?9*9*9?9*9*9?9?9*9*_*9*9*9*9*9	10.5	9.4	92	99340	9999	9999	316	0	0	0	999900	999900	999900	99990	45	0	5	5	999	999	9	999999999	0	0	0	88	999	999	99
2005	2	21	21	0	?9?9?9?9E0?9?9?9*9*9?9*9*9?9?9?9?9?9*9*_*9*9*9*9*9	10.3	9.1	92	99340	9999	9999	297	0	0	0	999900	999900	999900	99990	225	1	0	0	999	999	9	999999999	0	0	0	88	999	999	99
2005	2	21	22	0	?9?9?9?9E0?9?9?9*9*9?9*9*9?9*9*9?9?9*9*_*9*9*9*9*9	10	8.8	92	99340	9999	9999	306	0	0	0	999900	999900	999900	99990	268	1	2	2	999	999	9	999999999	0	0	0	88	999	999	99
2005	2	21	23	0	?9?9?9?9E0?9?9?9*9*9?9*9*9?9*9*9?9?9*9*_*9*9*9*9*9	9.7	8.6	93	99340	9999	9999	323	0	0	0	999900	999900	999900	99990	193	1	8	8	999	999	9	999999999	0	0	0	88	999	999	99
2005	2	21	24	0	?9?9?9?9E0?9?9?9*9*9?9*9*9?9*9*9?9?9*9*_*9*9*9*9*9	9.4	8.4	94	99340	9999	9999	310	0	0	0	999900	999900	999900	99990	70	1	5	5	999	999	9	999999999	0	0	0	88	999	999	99
2005	2	22	1	0	?9?9?9?9E0?9?9?9*9*9?9*9*9?9*9*9?9?9*9*_*9*9*9*9*9	9.1	8.3	95	99000	9999	9999	315	0	0	0	999900	999900	999900	99990	163	1	7	7	999	999	9	999999999	0	0	0	88	999	999	99
2005	2	22	2	0	?9?9?9?9E0?9?9?9*9*9?9*9*9?9*9*9?9?9*9*_*9*9*9*9*9	8.8	8.2	96	99000	9999	9999	313	0	0	0	999900	999900	999900	99990	278	1	7	7	999	999	9	999999999	0	0	0	88	999	999	99
2005	2	22	3	0	?9?9?9?9E0?9?9?9*9*9?9*9*9?9?9?9?9?9*9*_*9*9*9*9*9	8.4	8.1	98	99000	9999	9999	288	0	0	0	999900	999900	999900	99990	225	2	0	0	999	999	9	999999999	0	0	0	88	999	999	99
2005	2	22	4	0	?9?9?9?9E0?9?9?9*9*9?9*9*9?9*9*9?9?9*9*_*9*9*9*9*9	8.1	7.8	99	99000	9999	9999	306	0	0	0	999900	999900	999900	99990	214	2	6	6	999	999	9	999999999	0	0	0	88	999	999	99
2005	2	22	5	0	?9?9?9?9E0?9?9?9*9*9?9*9*9?9*9*9?9?9*9*_*9*9*9*9*9	7.7	7.7	100	99000	9999	9999	308	0	0	0	999900	999900	999900	99990	198	2	7	7	999	999	9	999999999	0	0	0	88	999	999	99
2005	2	22	6	0	?9?9?9?9E0?9?9?9*9*9?9*9*9?9*9*9?9?9*9*_*9*9*9*9*9	7.4	7.6	101	99000	9999	9999	299	0	0	0	999900	999900	999900	99990	57	2	4	4	999	999	9	999999999	0	0	0	88	999	999	99
2005	2	22	7	0	?9?9?9?9E0?9?9?9*9*9?9*9*9?9*9*9?9?9*9*_*9*9*9*9*9	7.3	7.3	100	99000	9999	9999	302	0	0	0	999900	999900	999900	99990	188	2	6	6	999	999	9	999999999	0	0	0	88	999	999	99
2005	2	22	8	0	?9?9?9?9E0?9?9?9*9*9?9*9*9?9*9*9?9?9*9*_*9*9*9*9*9	7.2	7.2	100	99000	9999	9999	288	0	0	0	999900	999900	999900	99990	227	2	1	1	999	999	9	999999999	0	0	0	88	999	999	99
2005	2	22	9	0	?9?9?9?9E0?9?9?9*9*9?9*9*9?9?9?9?9?9*9*_*9*9*9*9*9	8.2	7.9	98	99000	9999	9999	287	28	0	28	999900	999900	999900	99990	225	2	0	0	999	999	9	999999999	0	0	0	88	999	999	99
2005	2	22	10	0	?9?9?9?9E0?9?9?9*9*9?9*9*9?9*9*9?9?9*9*_*9*9*9*9*9	9.6	8.6	93	99000	9999	9999	309	76	0	76	999900	999900	999900	99990	143	2	4	4	999	999	9	999999999	0	0	0	88	999	999	99
2005	2	22	11	0	?9?9?9?9E0?9?9?9*9*9?9*9*9?9*9*9?9?9*9*_*9*9*9*9*9	10.9	8.8	87	99000	9999	9999	312	125	0	125	999900	999900	999900	99990	74	2	3	3	999	999	9	999999999	0	0	0	88	999	999	99
2005	2	22	12	0	?9?9?9?9E0?9?9?9*9*9?9*9*9?9*9*9?9?9*9*_*9*9*9*9*9	12	8.7	80	99000	9999	9999	334	167	0	167	999900	999900	999900	99990	143	2	8	8	999	999	9	999999999	0	0	0	88	999	999	99
2005	2	22	13	0	?9?9?9?9E0?9?9?9*9*9?9*9*9?9*9*9?9?9*9*_*9*9*9*9*9	12.9	8.4	74	99000	9999	9999	308	196	0	196	999900	999900	999900	99990	271	2	0	0	999	999	9	999999999	0	0	0	88	999	999	99
2005	2	22	14	0	?9?9?9?9E0?9?9?9*9*9?9*9*9?9*9*9?9?9*9*_*9*9*9*9*9	13.8	8	68	99000	9999	9999	311	204	0	204	999900	999900	999900	99990	149	2	0	0	999	999	9	999999999	0	0	0	88	999	999	99
2005	2	22	15	0	?9?9?9?9E0?9?9?9*9*9?9*9*9?9?9?9?9?9*9*_*9*9*9*9*9	14.5	7.7	64	99000	9999	9999	335	192	0	192	999900	999900	999900	99990	112	3	6	6	999	999	9	999999999	0	0	0	88	999	999	99
2005	2	22	16	0	?9?9?9?9E0?9?9?9*9*9?9*9*9?9*9*9?9?9*9*_*9*9*9*9*9	14.9	7.6	62	99000	9999	9999	321	160	0	160	999900	999900	999900	99990	38	3	1	1	999	999	9	999999999	0	0	0	88	999	999	99
2005	2	22	17	0	?9?9?9?9E0?9?9?9*9*9?9*9*9?9*9*9?9?9*9*_*9*9*9*9*9	14.7	7.4	62	99000	9999	9999	330	116	0	116	999900	999900	999900	99990	162	3	4	4	999	999	9	999999999	0	0	0	88	999	999	99
2005	2	22	18	0	?9?9?9?9E0?9?9?9*9*9?9*9*9?9*9*9?9?9*9*_*9*9*9*9*9	14.1	7.1	63	99000	9999	9999	317	66	0	66	999900	999900	999900	99990	181	3	1	1	999	999	9	999999999	0	0	0	88	999	999	99
2005	2	22	19	0	?9?9?9?9E0?9?9?9*9*9?9*9*9?9*9*9?9?9*9*_*9*9*9*9*9	13.2	6.9	65	99000	9999	9999	307	20	0	20	999900	999900	999900	99990	228	3	0	0	999	999	9	999999999	0	0	0	88	999	999	99
2005	2	22	20	0	?9?9?9?9E0?9?9?9*9*9?9*9*9?9*9*9?9?9*9*_*9*9*9*9*9	12.4	6.6	68	99000	9999	9999	317	0	0	0	999900	999900	999900	99990	218	3	3	3	999	999	9	999999999	0	0	0	88	999	999	99
2005	2	22	21	0	?9?9?9?9E0?9?9?9*9*9?9*9*9?9?9?9?9?9*9*_*9*9*9*9*9	11.6	6.5	71	99000	9999	9999	300	0	0	0	999900	999900	999900	99990	0	0	0	0	999	999	9	999999999	0	0	0	88	999	999	99
2005	2	22	22	0	?9?9?9?9E0?9?9?9*9*9?9*9*9?9*9*9?9?9*9*_*9*9*9*9*9	11	6.5	73	99000	9999	9999	334	0	0	0	999900	999900	999900	99990	221	0	9	9	999	999	9	999999999	0	0	0	88	999	999	99
2005	2	22	23	0	?9?9?9?9E0?9?9?9*9*9?9*9*9?9*9*9?9?9*9*_*9*9*9*9*9	10.7	6.5	76	99000	9999	9999	302	0	0	0	999900	999900	999900	99990	140	0	1	1	999	999	9	999999999	0	0	0	88	999	999	99
2005	2	22	24	0	?9?9?9?9E0?9?9?9*9*9?9*9*9?9*9*9?9?9*9*_*9*9*9*9*9	10.4	6.7	78	99000	9999	9999	316	0	0	0	999900	999900	999900	99990	273	0	6	6	999	999	9	999999999	0	0	0	88	999	999	99
2005	2	23	1	0	?9?9?9?9E0?9?9?9*9*9?9*9*9?9*9*9?9?9*9*_*9*9*9*9*9	10.2	6.8	79	98740	9999	9999	324	0	0	0	999900	999900	999900	99990	313	0	8	8	999	999	9	999999999	0	0	0	88	999	999	99
2005	2	23	2	0	?9?9?9?9E0?9?9?9*9*9?9*9*9?9*9*9?9?9*9*_*9*9*9*9*9	10.1	7	81	98740	9999	9999	307	0	0	0	999900	999900	999900	99990	27	0	3	3	999	999	9	999999999	0	0	0	88	999	999	99
2005	2	23	3	0	?9?9?9?9E0?9?9?9*9*9?9*9*9?9?9?9?9?9*9*_*9*9*9*9*9	9.9	7.1	83	98740	9999	9999	329	0	0	0	999900	999900	999900	99990	0	0	9	9	999	999	9	999999999	0	0	0	88	999	999	99
2005	2	23	4	0	?9?9?9?9E0?9?9?9*9*9?9*9*9?9*9*9?9?9*9*_*9*9*9*9*9	9.6	7.2	85	98740	9999	9999	313	0	0	0	999900	999900	999900	99990	190	0	6	6	999	999	9	999999999	0	0	0	88	999	999	99
2005	2	23	5	0	?9?9?9?9E0?9?9?9*9*9?9*9*9?9*9*9?9?9*9*_*9*9*9*9*9	9.3	7.2	86	98740	9999	9999	320	0	0	0	999900	999900	999900	99990	276	0	8	8	999	999	9	999999999	0	0	0	88	999	999	99
2005	2	23	6	0	?9?9?9?9E0?9?9?9*9*9?9*9*9?9*9*9?9?9*9*_*9*9*9*9*9	9	7.1	88	98740	9999	9999	299	0	0	0	999900	999900	999900	99990	40	0	2	2	999	999	9	999999999	0	0	0	88	999	999	99
2005	2	23	7	0	?9?9?9?9E0?9?9?9*9*9?9*9*9?9*9*9?9?9*9*_*9*9*9*9*9	8.8	6.9	88	98740	9999	9999	324	0	0	0	999900	999900	999900	99990	271	0	9	9	999	999	9	999999999	0	0	0	88	999	999	99
2005	2	23	8	0	?9?9?9?9E0?9?9?9*9*9?9*9*9?9*9*9?9?9*9*_*9*9*9*9*9	8.7	6.8	88	98740	9999	9999	294	0	0	0	999900	999900	999900	99990	204	0	1	1	999	999	9	999999999	0	0	0	88	999	999	99
2005	2	23	9	0	?9?9?9?9E0?9?9?9*9*9?9*9*9?9?9?9?9?9*9*_*9*9*9*9*9	9.3	7.1	86	98740	9999	9999	311	21	0	21	999900	999900	999900	99990	157	2	6	6	999	999	9	999999999	0	0	0	88	999	999	99
2005	2	23	10	0	?9?9?9?9E0?9?9?9*9*9?9*9*9?9*9*9?9?9*9*_*9*9*9*9*9	10	7.2	83	98740	9999	9999	307	55	0	55	999900	999900	999900	99990	26	2	3	3	999	999	9	999999999	0	0	0	88	999	999	99
2005	2	23	11	0	?9?9?9?9E0?9?9?9*9*9?9*9*9?9*9*9?9?9*9*_*9*9*9*9*9	10.4	6.9	79	98740	9999	9999	305	90	0	90	999900	999900	999900	99990	115	2	2	2	999	999	9	999999999	0	0	0	88	999	999	99
2005	2	23	12	0	?9?9?9?9E0?9?9?9*9*9?9*9*9?9*9*9?9?9*9*_*9*9*9*9*9	10.6	6.3	75	98740	9999	9999	320	121	0	121	999900	999900	999900	99990	84	2	7	7	999	999	9	999999999	0	0	0	88	999	999	99
2005	2	23	13	0	?9?9?9?9E0?9?9?9*9*9?9*9*9?9*9*9?9?9*9*_*9*9*9*9*9	10.8	5.6	70	98740	9999	9999	320	141	0	141	999900	999900	999900	99990	43	2	7	7	999	999	9	999999999	0	0	0	88	999	999	99
2005	2	23	14	0	?9?9?9?9E0?9?9?9*9*9?9*9*9?9*9*9?9?9*9*_*9*9*9*9*9	11.1	5	66	98740	9999	9999	317	147	0	147	999900	999900	999900	99990	246	2	6	6	999	999	9	999999999	0	0	0	88	999	999	99
2005	2	23	15	0	?9?9?9?9E0?9?9?9*9*9?9*9*9?9?9?9?9?9*9*_*9*9*9*9*9	11.4	4.8	64	98740	9999	9999	315	138	0	138	999900	999900	999900	99990	90	2	5	5	999	999	9	999999999	0	0	0	88	999	999	99
2005	2	23	16	0	?9?9?9?9E0?9?9?9*9*9?9*9*9?9*9*9?9?9*9*_*9*9*9*9*9	11.9	5	63	98740	9999	9999	324	116	0	116	999900	999900	999900	99990	145	2	7	7	999	999	9	999999999	0	0	0	88	999	999	99
2005	2	23	17	0	?9?9?9?9E0?9?9?9*9*9?9*9*9?9*9*9?9?9*9*_*9*9*9*9*9	12.1	5.3	63	98740	9999	9999	322	84	0	84	999900	999900	999900	99990	239	2	6	6	999	999	9	999999999	0	0	0	88	999	999	99
2005	2	23	18	0	?9?9?9?9E0?9?9?9*9*9?9*9*9?9*9*9?9?9*9*_*9*9*9*9*9	12	5.4	64	98740	9999	9999	316	48	0	48	999900	999900	999900	99990	333	2	4	4	999	999	9	999999999	0	0	0	88	999	999	99
2005	2	23	19	0	?9?9?9?9E0?9?9?9*9*9?9*9*9?9*9*9?9?9*9*_*9*9*9*9*9	11.7	5.5	66	98740	9999	9999	317	15	0	15	999900	999900	999900	99990	101	2	5	5	999	999	9	999999999	0	0	0	88	999	999	99
2005	2	23	20	0	?9?9?9?9E0?9?9?9*9*9?9*9*9?9*9*9?9?9*9*_*9*9*9*9*9	11.3	5.6	68	98740	9999	9999	308	0	0	0	999900	999900	999900	99990	122	2	2	2	999	999	9	999999999	0	0	0	88	999	999	99
2005	2	23	21	0	?9?9?9?9E0?9?9?9*9*9?9*9*9?9?9?9?9?9*9*_*9*9*9*9*9	10.9	5.6	70	98740	9999	9999	320	0	0	0	999900	999900	999900	99990	90	1	7	7	999	999	9	999999999	0	0	0	88	999	999	99
2005	2	23	22	0	?9?9?9?9E0?9?9?9*9*9?9*9*9?9*9*9?9?9*9*_*9*9*9*9*9	10.6	5.7	71	98740	9999	9999	316	0	0	0	999900	999900	999900	99990	171	1	6	6	999	999	9	999999999	0	0	0	88	999	999	99
2005	2	23	23	0	?9?9?9?9E0?9?9?9*9*9?9*9*9?9*9*9?9?9*9*_*9*9*9*9*9	10.5	5.7	72	98740	9999	9999	331	0	0	0	999900	999900	999900	99990	291	1	9	9	999	999	9	999999999	0	0	0	88	999	999	99
2005	2	23	24	0	?9?9?9?9E0?9?9?9*9*9?9*9*9?9*9*9?9?9*9*_*9*9*9*9*9	10.4	5.8	74	98740	9999	9999	309	0	0	0	999900	999900	999900	99990	101	1	4	4	999	999	9	999999999	0	0	0	88	999	999	99
2005	2	24	1	0	?9?9?9?9E0?9?9?9*9*9?9*9*9?9*9*9?9?9*9*_*9*9*9*9*9	10.2	6	75	99030	9999	9999	309	0	0	0	999900	999900	999900	99990	216	1	4	4	999	999	9	999999999	0	0	0	88	999	999	99
2005	2	24	2	0	?9?9?9?9E0?9?9?9*9*9?9*9*9?9*9*9?9?9*9*_*9*9*9*9*9	10.1	6.1	77	99030	9999	9999	311	0	0	0	999900	999900	999900	99990	271	1	5	5	999	999	9	999999999	0	0	0	88	999	999	99
2005	2	24	3	0	?9?9?9?9E0?9?9?9*9*9?9*9*9?9?9?9?9?9*9*_*9*9*9*9*9	9.8	6.3	79	99030	9999	9999	310	0	0	0	999900	999900	999900	99990	67	1	5	5	999	999	9	999999999	0	0	0	88	999	999	99
2005	2	24	4	0	?9?9?9?9E0?9?9?9*9*9?9*9*9?9*9*9?9?9*9*_*9*9*9*9*9	9.4	6.5	82	99030	9999	9999	301	0	0	0	999900	999900	999900	99990	149	1	2	2	999	999	9	999999999	0	0	0	88	999	999	99
2005	2	24	5	0	?9?9?9?9E0?9?9?9*9*9?9*9*9?9*9*9?9?9*9*_*9*9*9*9*9	9	6.7	85	99030	9999	9999	325	0	0	0	999900	999900	999900	99990	41	1	9	9	999	999	9	999999999	0	0	0	88	999	999	99
2005	2	24	6	0	?9?9?9?9E0?9?9?9*9*9?9*9*9?9*9*9?9?9*9*_*9*9*9*9*9	8.6	6.8	89	99030	9999	9999	297	0	0	0	999900	999900	999900	99990	25	1	2	2	999	999	9	999999999	0	0	0	88	999	999	99
2005	2	24	7	0	?9?9?9?9E0?9?9?9*9*9?9*9*9?9*9*9?9?9*9*_*9*9*9*9*9	8.3	6.9	91	99030	9999	9999	310	0	0	0	999900	999900	999900	99990	40	1	7	7	999	999	9	999999999	0	0	0	88	999	999	99
2005	2	24	8	0	?9?9?9?9E0?9?9?9*9*9?9*9*9?9*9*9?9?9*9*_*9*9*9*9*9	8.2	6.9	91	99030	9999	9999	303	0	0	0	999900	999900	999900	99990	301	1	5	5	999	999	9	999999999	0	0	0	88	999	999	99
2005	2	24	9	0	?9?9?9?9E0?9?9?9*9*9?9*9*9?9?9?9?9?9*9*_*9*9*9*9*9	8.7	7.2	90	99030	9999	9999	298	36	0	36	999900	999900	999900	99990	67	1	2	2	999	999	9	999999999	0	0	0	88	999	999	99
2005	2	24	10	0	?9?9?9?9E0?9?9?9*9*9?9*9*9?9*9*9?9?9*9*_*9*9*9*9*9	9.7	7.5	86	99030	9999	9999	293	95	0	95	999900	999900	999900	99990	63	1	0	0	999	999	9	999999999	0	0	0	88	999	999	99
2005	2	24	11	0	?9?9?9?9E0?9?9?9*9*9?9*9*9?9*9*9?9?9*9*_*9*9*9*9*9	10.9	7.7	81	99030	9999	9999	319	156	0	156	999900	999900	999900	99990	149	1	6	6	999	999	9	999999999	0	0	0	88	999	999	99
2005	2	24	12	0	?9?9?9?9E0?9?9?9*9*9?9*9*9?9*9*9?9?9*9*_*9*9*9*9*9	12.2	7.7	74	99030	9999	9999	334	425	209	271	999900	999900	999900	99990	247	1	8	8	999	999	9	999999999	0	0	0	88	999	999	99
2005	2	24	13	0	?9?9?9?9E0?9?9?9*9*9?9*9*9?9*9*9?9?9*9*_*9*9*9*9*9	13.5	7.6	67	99030	9999	9999	323	243	0	243	999900	999900	999900	99990	346	1	3	3	999	999	9	999999999	0	0	0	88	999	999	99
2005	2	24	14	0	?9?9?9?9E0?9?9?9*9*9?9*9*9?9*9*9?9?9*9*_*9*9*9*9*9	14.6	7.4	62	99030	9999	9999	320	518	249	331	999900	999900	999900	99990	59	1	1	1	999	999	9	999999999	0	0	0	88	999	999	99
2005	2	24	15	0	?9?9?9?9E0?9?9?9*9*9?9*9*9?9?9?9?9?9*9*_*9*9*9*9*9	15.5	7.2	58	99030	9999	9999	334	487	261	311	999900	999900	999900	99990	112	3	4	4	999	999	9	999999999	0	0	0	88	999	999	99
2005	2	24	16	0	?9?9?9?9E0?9?9?9*9*9?9*9*9?9*9*9?9?9*9*_*9*9*9*9*9	15.9	7.2	56	99030	9999	9999	336	407	271	260	999900	999900	999900	99990	352	3	4	4	999	999	9	999999999	0	0	0	88	999	999	99
2005	2	24	17	0	?9?9?9?9E0?9?9?9*9*9?9*9*9?9*9*9?9?9*9*_*9*9*9*9*9	15.7	7.1	57	99030	9999	9999	335	295	289	188	999900	999900	999900	99990	279	3	4	4	999	999	9	999999999	0	0	0	88	999	999	99
2005	2	24	18	0	?9?9?9?9E0?9?9?9*9*9?9*9*9?9*9*9?9?9*9*_*9*9*9*9*9	15.1	7.1	59	99030	9999	9999	329	84	0	84	999900	999900	999900	99990	57	3	3	3	999	999	9	999999999	0	0	0	88	999	999	99
2005	2	24	19	0	?9?9?9?9E0?9?9?9*9*9?9*9*9?9*9*9?9?9*9*_*9*9*9*9*9	14.3	7.2	62	99030	9999	9999	338	54	0	34	999900	999900	999900	99990	61	3	7	7	999	999	9	999999999	0	0	0	88	999	999	99
2005	2	24	20	0	?9?9?9?9E0?9?9?9*9*9?9*9*9?9*9*9?9?9*9*_*9*9*9*9*9	13.4	7.2	66	99030	9999	9999	339	0	0	0	999900	999900	999900	99990	88	3	8	8	999	999	9	999999999	0	0	0	88	999	999	99
2005	2	24	21	0	?9?9?9?9E0?9?9?9*9*9?9*9*9?9?9?9?9?9*9*_*9*9*9*9*9	12.7	7.3	70	99030	9999	9999	330	0	0	0	999900	999900	999900	99990	90	3	7	7	999	999	9	999999999	0	0	0	88	999	999	99
2005	2	24	22	0	?9?9?9?9E0?9?9?9*9*9?9*9*9?9*9*9?9?9*9*_*9*9*9*9*9	12.2	7.5	73	99030	9999	9999	319	0	0	0	999900	999900	999900	99990	199	3	4	4	999	999	9	999999999	0	0	0	88	999	999	99
2005	2	24	23	0	?9?9?9?9E0?9?9?9*9*9?9*9*9?9*9*9?9?9*9*_*9*9*9*9*9	11.8	7.7	76	99030	9999	9999	323	0	0	0	999900	999900	999900	99990	342	3	6	6	999	999	9	999999999	0	0	0	88	999	999	99
2005	2	24	24	0	?9?9?9?9E0?9?9?9*9*9?9*9*9?9*9*9?9?9*9*_*9*9*9*9*9	11.6	8	79	99030	9999	9999	317	0	0	0	999900	999900	999900	99990	190	3	4	4	999	999	9	999999999	0	0	0	88	999	999	99
2005	2	25	1	0	?9?9?9?9E0?9?9?9*9*9?9*9*9?9*9*9?9?9*9*_*9*9*9*9*9	11.3	8.2	81	98970	9999	9999	306	0	0	0	999900	999900	999900	99990	160	3	1	1	999	999	9	999999999	0	0	0	88	999	999	99
2005	2	25	2	0	?9?9?9?9E0?9?9?9*9*9?9*9*9?9*9*9?9?9*9*_*9*9*9*9*9	11	8.4	83	98970	9999	9999	300	0	0	0	999900	999900	999900	99990	42	3	0	0	999	999	9	999999999	0	0	0	88	999	999	99
2005	2	25	3	0	?9?9?9?9E0?9?9?9*9*9?9*9*9?9?9?9?9?9*9*_*9*9*9*9*9	10.6	8.4	86	98970	9999	9999	322	0	0	0	999900	999900	999900	99990	135	2	7	7	999	999	9	999999999	0	0	0	88	999	999	99
2005	2	25	4	0	?9?9?9?9E0?9?9?9*9*9?9*9*9?9*9*9?9?9*9*_*9*9*9*9*9	10	8.2	89	98970	9999	9999	324	0	0	0	999900	999900	999900	99990	148	2	8	8	999	999	9	999999999	0	0	0	88	999	999	99
2005	2	25	5	0	?9?9?9?9E0?9?9?9*9*9?9*9*9?9*9*9?9?9*9*_*9*9*9*9*9	9.3	7.9	91	98970	9999	9999	312	0	0	0	999900	999900	999900	99990	250	2	6	6	999	999	9	999999999	0	0	0	88	999	999	99
2005	2	25	6	0	?9?9?9?9E0?9?9?9*9*9?9*9*9?9*9*9?9?9*9*_*9*9*9*9*9	8.6	7.6	94	98970	9999	9999	294	0	0	0	999900	999900	999900	99990	83	2	1	1	999	999	9	999999999	0	0	0	88	999	999	99
2005	2	25	7	0	?9?9?9?9E0?9?9?9*9*9?9*9*9?9*9*9?9?9*9*_*9*9*9*9*9	8.1	7.4	95	98970	9999	9999	306	0	0	0	999900	999900	999900	99990	16	2	6	6	999	999	9	999999999	0	0	0	88	999	999	99
2005	2	25	8	0	?9?9?9?9E0?9?9?9*9*9?9*9*9?9*9*9?9?9*9*_*9*9*9*9*9	7.9	7.3	96	98970	9999	9999	302	0	0	0	999900	999900	999900	99990	70	2	5	5	999	999	9	999999999	0	0	0	88	999	999	99
2005	2	25	9	0	?9?9?9?9E0?9?9?9*9*9?9*9*9?9?9?9?9?9*9*_*9*9*9*9*9	8.5	7.8	95	98970	9999	9999	303	25	0	25	999900	999900	999900	99990	0	0	4	4	999	999	9	999999999	0	0	0	88	999	999	99
2005	2	25	10	0	?9?9?9?9E0?9?9?9*9*9?9*9*9?9*9*9?9?9*9*_*9*9*9*9*9	9.3	8.2	93	98970	9999	9999	302	66	0	66	999900	999900	999900	99990	271	0	2	2	999	999	9	999999999	0	0	0	88	999	999	99
2005	2	25	11	0	?9?9?9?9E0?9?9?9*9*9?9*9*9?9*9*9?9?9*9*_*9*9*9*9*9	10.1	8.4	90	98970	9999	9999	313	107	0	107	999900	999900	999900	99990	192	0	5	5	999	999	9	999999999	0	0	0	88	999	999	99
2005	2	25	12	0	?9?9?9?9E0?9?9?9*9*9?9*9*9?9*9*9?9?9*9*_*9*9*9*9*9	10.7	8.4	86	98970	9999	9999	304	143	0	143	999900	999900	999900	99990	157	0	1	1	999	999	9	999999999	0	0	0	88	999	999	99
2005	2	25	13	0	?9?9?9?9E0?9?9?9*9*9?9*9*9?9*9*9?9?9*9*_*9*9*9*9*9	11.3	8.2	81	98970	9999	9999	314	167	0	167	999900	999900	999900	99990	57	0	3	3	999	999	9	999999999	0	0	0	88	999	999	99
2005	2	25	14	0	?9?9?9?9E0?9?9?9*9*9?9*9*9?9*9*9?9?9*9*_*9*9*9*9*9	11.9	8	77	98970	9999	9999	303	175	0	175	999900	999900	999900	99990	348	0	0	0	999	999	9	999999999	0	0	0	88	999	999	99
2005	2	25	15	0	?9?9?9?9E0?9?9?9*9*9?9*9*9?9?9?9?9?9*9*_*9*9*9*9*9	12.5	7.8	73	98970	9999	9999	311	164	0	164	999900	999900	999900	99990	67	2	1	1	999	999	9	999999999	0	0	0	88	999	999	99
2005	2	25	16	0	?9?9?9?9E0?9?9?9*9*9?9*9*9?9*9*9?9?9*9*_*9*9*9*9*9	12.9	7.5	70	98970	9999	9999	344	137	0	137	999900	999900	999900	99990	196	2	9	9	999	999	9	999999999	0	0	0	88	999	999	99
2005	2	25	17	0	?9?9?9?9E0?9?9?9*9*9?9*9*9?9*9*9?9?9*9*_*9*9*9*9*9	12.8	6.9	67	98970	9999	9999	321	100	0	100	999900	999900	999900	99990	41	2	4	4	999	999	9	999999999	0	0	0	88	999	999	99
2005	2	25	18	0	?9?9?9?9E0?9?9?9*9*9?9*9*9?9*9*9?9?9*9*_*9*9*9*9*9	12.6	6.4	66	98970	9999	9999	341	58	0	58	999900	999900	999900	99990	268	2	9	9	999	999	9	999999999	0	0	0	88	999	999	99
2005	2	25	19	0	?9?9?9?9E0?9?9?9*9*9?9*9*9?9*9*9?9?9*9*_*9*9*9*9*9	12.3	6	65	98970	9999	9999	316	19	0	19	999900	999900	999900	99990	172	2	3	3	999	999	9	999999999	0	0	0	88	999	999	99
2005	2	25	20	0	?9?9?9?9E0?9?9?9*9*9?9*9*9?9*9*9?9?9*9*_*9*9*9*9*9	12	5.8	66	98970	9999	9999	331	0	0	0	999900	999900	999900	99990	58	2	8	8	999	999	9	999999999	0	0	0	88	999	999	99
2005	2	25	21	0	?9?9?9?9E0?9?9?9*9*9?9*9*9?9?9?9?9?9*9*_*9*9*9*9*9	11.9	5.9	67	98970	9999	9999	314	0	0	0	999900	999900	999900	99990	67	2	3	3	999	999	9	999999999	0	0	0	88	999	999	99
2005	2	25	22	0	?9?9?9?9E0?9?9?9*9*9?9*9*9?9*9*9?9?9*9*_*9*9*9*9*9	11.9	6.4	69	98970	9999	9999	311	0	0	0	999900	999900	999900	99990	141	2	2	2	999	999	9	999999999	0	0	0	88	999	999	99
2005	2	25	23	0	?9?9?9?9E0?9?9?9*9*9?9*9*9?9*9*9?9?9*9*_*9*9*9*9*9	11.9	6.9	72	98970	9999	9999	315	0	0	0	999900	999900	999900	99990	134	2	3	3	999	999	9	999999999	0	0	0	88	999	999	99
2005	2	25	24	0	?9?9?9?9E0?9?9?9*9*9?9*9*9?9*9*9?9?9*9*_*9*9*9*9*9	11.8	7.4	75	98970	9999	9999	331	0	0	0	999900	999900	999900	99990	294	2	8	8	999	999	9	999999999	0	0	0	88	999	999	99
2005	2	26	1	0	?9?9?9?9E0?9?9?9*9*9?9*9*9?9*9*9?9?9*9*_*9*9*9*9*9	11.6	7.9	78	98940	9999	9999	311	0	0	0	999900	999900	999900	99990	332	2	2	2	999	999	9	999999999	0	0	0	88	999	999	99
2005	2	26	2	0	?9?9?9?9E0?9?9?9*9*9?9*9*9?9*9*9?9?9*9*_*9*9*9*9*9	11.4	8.3	81	98940	9999	9999	322	0	0	0	999900	999900	999900	99990	142	2	6	6	999	999	9	999999999	0	0	0	88	999	999	99
2005	2	26	3	0	?9?9?9?9E0?9?9?9*9*9?9*9*9?9?9?9?9?9*9*_*9*9*9*9*9	11.2	8.6	84	98940	9999	9999	330	0	0	0	999900	999900	999900	99990	0	0	8	8	999	999	9	999999999	0	0	0	88	999	999	99
2005	2	26	4	0	?9?9?9?9E0?9?9?9*9*9?9*9*9?9*9*9?9?9*9*_*9*9*9*9*9	11	8.8	86	98940	9999	9999	320	0	0	0	999900	999900	999900	99990	84	0	6	6	999	999	9	999999999	0	0	0	88	999	999	99
2005	2	26	5	0	?9?9?9?9E0?9?9?9*9*9?9*9*9?9*9*9?9?9*9*_*9*9*9*9*9	10.8	8.9	88	98940	9999	9999	305	0	0	0	999900	999900	999900	99990	241	0	1	1	999	999	9	999999999	0	0	0	88	999	999	99
2005	2	26	6	0	?9?9?9?9E0?9?9?9*9*9?9*9*9?9*9*9?9?9*9*_*9*9*9*9*9	10.6	8.9	89	98940	9999	9999	313	0	0	0	999900	999900	999900	99990	273	0	4	4	999	999	9	999999999	0	0	0	88	999	999	99
2005	2	26	7	0	?9?9?9?9E0?9?9?9*9*9?9*9*9?9*9*9?9?9*9*_*9*9*9*9*9	10.4	8.9	90	98940	9999	9999	327	0	0	0	999900	999900	999900	99990	305	0	8	8	999	999	9	999999999	0	0	0	88	999	999	99
2005	2	26	8	0	?9?9?9?9E0?9?9?9*9*9?9*9*9?9*9*9?9?9*9*_*9*9*9*9*9	10.3	9	91	98940	9999	9999	318	0	0	0	999900	999900	999900	99990	99	0	6	6	999	999	9	999999999	0	0	0	88	999	999	99
2005	2	26	9	0	?9?9?9?9E0?9?9?9*9*9?9*9*9?9?9?9?9?9*9*_*9*9*9*9*9	10.3	9.1	92	98940	9999	9999	312	8	0	8	999900	999900	999900	99990	0	0	4	4	999	999	9	999999999	0	0	0	88	999	999	99
2005	2	26	10	0	?9?9?9?9E0?9?9?9*9*9?9*9*9?9*9*9?9?9*9*_*9*9*9*9*9	10.4	9.2	93	98940	9999	9999	298	21	0	21	999900	999900	999900	99990	152	0	0	0	999	999	9	999999999	0	0	0	88	999	999	99
2005	2	26	11	0	?9?9?9?9E0?9?9?9*9*9?9*9*9?9*9*9?9?9*9*_*9*9*9*9*9	10.5	9.5	93	98940	9999	9999	298	33	0	33	999900	999900	999900	99990	53	0	0	0	999	999	9	999999999	0	0	0	88	999	999	99
2005	2	26	12	0	?9?9?9?9E0?9?9?9*9*9?9*9*9?9*9*9?9?9*9*_*9*9*9*9*9	10.6	9.7	94	98940	9999	9999	329	45	0	45	999900	999900	999900	99990	65	0	8	8	999	999	9	999999999	0	0	0	88	999	999	99
2005	2	26	13	0	?9?9?9?9E0?9?9?9*9*9?9*9*9?9*9*9?9?9*9*_*9*9*9*9*9	10.8	9.9	95	98940	9999	9999	321	52	0	52	999900	999900	999900	99990	107	0	6	6	999	999	9	999999999	0	0	0	88	999	999	99
2005	2	26	14	0	?9?9?9?9E0?9?9?9*9*9?9*9*9?9*9*9?9?9*9*_*9*9*9*9*9	10.9	10.1	95	98940	9999	9999	306	54	0	54	999900	999900	999900	99990	154	0	1	1	999	999	9	999999999	0	0	0	88	999	999	99
2005	2	26	15	0	?9?9?9?9E0?9?9?9*9*9?9*9*9?9?9?9?9?9*9*_*9*9*9*9*9	10.9	10.2	95	98940	9999	9999	321	51	0	51	999900	999900	999900	99990	157	2	6	6	999	999	9	999999999	0	0	0	88	999	999	99
2005	2	26	16	0	?9?9?9?9E0?9?9?9*9*9?9*9*9?9*9*9?9?9*9*_*9*9*9*9*9	10.6	9.9	95	98940	9999	9999	299	43	0	43	999900	999900	999900	99990	12	2	0	0	999	999	9	999999999	0	0	0	88	999	999	99
2005	2	26	17	0	?9?9?9?9E0?9?9?9*9*9?9*9*9?9*9*9?9?9*9*_*9*9*9*9*9	10.1	9.4	95	98940	9999	9999	326	31	0	31	999900	999900	999900	99990	358	2	8	8	999	999	9	999999999	0	0	0	88	999	999	99
2005	2	26	18	0	?9?9?9?9E0?9?9?9*9*9?9*9*9?9*9*9?9?9*9*_*9*9*9*9*9	9.7	8.9	95	98940	9999	9999	295	18	0	18	999900	999900	999900	99990	126	2	0	0	999	999	9	999999999	0	0	0	88	999	999	99
2005	2	26	19	0	?9?9?9?9E0?9?9?9*9*9?9*9*9?9*9*9?9?9*9*_*9*9*9*9*9	9.6	8.9	95	98940	9999	9999	330	6	0	6	999900	999900	999900	99990	155	2	9	9	999	999	9	999999999	0	0	0	88	999	999	99
2005	2	26	20	0	?9?9?9?9E0?9?9?9*9*9?9*9*9?9*9*9?9?9*9*_*9*9*9*9*9	9.8	9.1	95	98940	9999	9999	319	0	0	0	999900	999900	999900	99990	154	2	7	7	999	999	9	999999999	0	0	0	88	999	999	99
2005	2	26	21	0	?9?9?9?9E0?9?9?9*9*9?9*9*9?9?9?9?9?9*9*_*9*9*9*9*9	10.1	9.3	95	98940	9999	9999	309	0	0	0	999900	999900	999900	99990	90	1	3	3	999	999	9	999999999	0	0	0	88	999	999	99
2005	2	26	22	0	?9?9?9?9E0?9?9?9*9*9?9*9*9?9*9*9?9?9*9*_*9*9*9*9*9	10.3	9.6	95	98940	9999	9999	327	0	0	0	999900	999900	999900	99990	15	1	8	8	999	999	9	999999999	0	0	0	88	999	999	99
2005	2	26	23	0	?9?9?9?9E0?9?9?9*9*9?9*9*9?9*9*9?9?9*9*_*9*9*9*9*9	10.4	9.7	96	98940	9999	9999	308	0	0	0	999900	999900	999900	99990	292	1	2	2	999	999	9	999999999	0	0	0	88	999	999	99
2005	2	26	24	0	?9?9?9?9E0?9?9?9*9*9?9*9*9?9*9*9?9?9*9*_*9*9*9*9*9	10.4	9.8	96	98940	9999	9999	311	0	0	0	999900	999900	999900	99990	223	1	3	3	999	999	9	999999999	0	0	0	88	999	999	99
2005	2	27	1	0	?9?9?9?9E0?9?9?9*9*9?9*9*9?9*9*9?9?9*9*_*9*9*9*9*9	10.4	9.9	97	99170	9999	9999	316	0	0	0	999900	999900	999900	99990	213	1	5	5	999	999	9	999999999	0	0	0	88	999	999	99
2005	2	27	2	0	?9?9?9?9E0?9?9?9*9*9?9*9*9?9*9*9?9?9*9*_*9*9*9*9*9	10.2	9.9	97	99170	9999	9999	315	0	0	0	999900	999900	999900	99990	21	1	5	5	999	999	9	999999999	0	0	0	88	999	999	99
2005	2	27	3	0	?9?9?9?9E0?9?9?9*9*9?9*9*9?9?9?9?9?9*9*_*9*9*9*9*9	10.1	9.8	98	99170	9999	9999	326	0	0	0	999900	999900	999900	99990	90	1	8	8	999	999	9	999999999	0	0	0	88	999	999	99
2005	2	27	4	0	?9?9?9?9E0?9?9?9*9*9?9*9*9?9*9*9?9?9*9*_*9*9*9*9*9	9.9	9.8	99	99170	9999	9999	332	0	0	0	999900	999900	999900	99990	327	1	9	9	999	999	9	999999999	0	0	0	88	999	999	99
2005	2	27	5	0	?9?9?9?9E0?9?9?9*9*9?9*9*9?9*9*9?9?9*9*_*9*9*9*9*9	9.7	9.7	100	99170	9999	9999	313	0	0	0	999900	999900	999900	99990	277	1	5	5	999	999	9	999999999	0	0	0	88	999	999	99
2005	2	27	6	0	?9?9?9?9E0?9?9?9*9*9?9*9*9?9*9*9?9?9*9*_*9*9*9*9*9	9.6	9.6	100	99170	9999	9999	319	0	0	0	999900	999900	999900	99990	215	1	7	7	999	999	9	999999999	0	0	0	88	999	999	99
2005	2	27	7	0	?9?9?9?9E0?9?9?9*9*9?9*9*9?9*9*9?9?9*9*_*9*9*9*9*9	9.4	9.6	101	99170	9999	9999	330	0	0	0	999900	999900	999900	99990	172	1	9	9	999	999	9	999999999	0	0	0	88	999	999	99
2005	2	27	8	0	?9?9?9?9E0?9?9?9*9*9?9*9*9?9*9*9?9?9*9*_*9*9*9*9*9	9.4	9.5	101	99170	9999	9999	309	0	0	0	999900	999900	999900	99990	210	1	4	4	999	999	9	999999999	0	0	0	88	999	999	99
2005	2	27	9	0	?9?9?9?9E0?9?9?9*9*9?9*9*9?9?9?9?9?9*9*_*9*9*9*9*9	9.9	9.9	100	99170	9999	9999	312	8	0	8	999900	999900	999900	99990	90	2	4	4	999	999	9	999999999	0	0	0	88	999	999	99
2005	2	27	10	0	?9?9?9?9E0?9?9?9*9*9?9*9*9?9*9*9?9?9*9*_*9*9*9*9*9	10.4	10.2	99	99170	9999	9999	316	20	0	20	999900	999900	999900	99990	244	2	5	5	999	999	9	999999999	0	0	0	88	999	999	99
2005	2	27	11	0	?9?9?9?9E0?9?9?9*9*9?9*9*9?9*9*9?9?9*9*_*9*9*9*9*9	10.6	10.2	97	99170	9999	9999	320	33	0	33	999900	999900	999900	99990	286	2	6	6	999	999	9	999999999	0	0	0	88	999	999	99
2005	2	27	12	0	?9?9?9?9E0?9?9?9*9*9?9*9*9?9*9*9?9?9*9*_*9*9*9*9*9	10.6	10	96	99170	9999	9999	299	44	0	44	999900	999900	999900	99990	198	2	0	0	999	999	9	999999999	0	0	0	88	999	999	99
2005	2	27	13	0	?9?9?9?9E0?9?9?9*9*9?9*9*9?9*9*9?9?9*9*_*9*9*9*9*9	10.6	9.7	94	99170	9999	9999	305	51	0	51	999900	999900	999900	99990	149	2	1	1	999	999	9	999999999	0	0	0	88	999	999	99
2005	2	27	14	0	?9?9?9?9E0?9?9?9*9*9?9*9*9?9*9*9?9?9*9*_*9*9*9*9*9	10.7	9.6	93	99170	9999	9999	336	53	0	53	999900	999900	999900	99990	75	2	9	9	999	999	9	999999999	0	0	0	88	999	999	99
2005	2	27	15	0	?9?9?9?9E0?9?9?9*9*9?9*9*9?9?9?9?9?9*9*_*9*9*9*9*9	10.9	9.7	92	99170	9999	9999	321	50	0	50	999900	999900	999900	99990	0	0	6	6	999	999	9	999999999	0	0	0	88	999	999	99
2005	2	27	16	0	?9?9?9?9E0?9?9?9*9*9?9*9*9?9*9*9?9?9*9*_*9*9*9*9*9	11.2	9.9	92	99170	9999	9999	308	42	0	42	999900	999900	999900	99990	183	0	1	1	999	999	9	999999999	0	0	0	88	999	999	99
2005	2	27	17	0	?9?9?9?9E0?9?9?9*9*9?9*9*9?9*9*9?9?9*9*_*9*9*9*9*9	11.2	10	92	99170	9999	9999	322	31	0	31	999900	999900	999900	99990	261	0	6	6	999	999	9	999999999	0	0	0	88	999	999	99
2005	2	27	18	0	?9?9?9?9E0?9?9?9*9*9?9*9*9?9*9*9?9?9*9*_*9*9*9*9*9	11.1	10	93	99170	9999	9999	317	18	0	18	999900	999900	999900	99990	238	0	4	4	999	999	9	999999999	0	0	0	88	999	999	99
2005	2	27	19	0	?9?9?9?9E0?9?9?9*9*9?9*9*9?9*9*9?9?9*9*_*9*9*9*9*9	10.9	10	94	99170	9999	9999	316	6	0	6	999900	999900	999900	99990	47	0	4	4	999	999	9	999999999	0	0	0	88	999	999	99
2005	2	27	20	0	?9?9?9?9E0?9?9?9*9*9?9*9*9?9*9*9?9?9*9*_*9*9*9*9*9	10.8	10	95	99170	9999	9999	318	0	0	0	999900	999900	999900	99990	124	0	5	5	999	999	9	999999999	0	0	0	88	999	999	99
2005	2	27	21	0	?9?9?9?9E0?9?9?9*9*9?9*9*9?9?9?9?9?9*9*_*9*9*9*9*9	10.7	9.9	95	99170	9999	9999	320	0	0	0	999900	999900	999900	99990	135	2	6	6	999	999	9	999999999	0	0	0	88	999	999	99
2005	2	27	22	0	?9?9?9?9E0?9?9?9*9*9?9*9*9?9*9*9?9?9*9*_*9*9*9*9*9	10.7	9.9	95	99170	9999	9999	315	0	0	0	999900	999900	999900	99990	6	2	4	4	999	999	9	999999999	0	0	0	88	999	999	99
2005	2	27	23	0	?9?9?9?9E0?9?9?9*9*9?9*9*9?9*9*9?9?9*9*_*9*9*9*9*9	10.7	9.8	94	99170	9999	9999	317	0	0	0	999900	999900	999900	99990	24	2	5	5	999	999	9	999999999	0	0	0	88	999	999	99
2005	2	27	24	0	?9?9?9?9E0?9?9?9*9*9?9*9*9?9*9*9?9?9*9*_*9*9*9*9*9	10.7	9.7	94	99170	9999	9999	317	0	0	0	999900	999900	999900	99990	69	2	5	5	999	999	9	999999999	0	0	0	88	999	999	99
2005	2	28	1	0	?9?9?9?9E0?9?9?9*9*9?9*9*9?9*9*9?9?9*9*_*9*9*9*9*9	10.8	9.7	93	99200	9999	9999	315	0	0	0	999900	999900	999900	99990	212	2	4	4	999	999	9	999999999	0	0	0	88	999	999	99
2005	2	28	2	0	?9?9?9?9E0?9?9?9*9*9?9*9*9?9*9*9?9?9*9*_*9*9*9*9*9	10.7	9.6	93	99200	9999	9999	305	0	0	0	999900	999900	999900	99990	308	2	1	1	999	999	9	999999999	0	0	0	88	999	999	99
2005	2	28	3	0	?9?9?9?9E0?9?9?9*9*9?9*9*9?9?9?9?9?9*9*_*9*9*9*9*9	10.6	9.5	93	99200	9999	9999	314	0	0	0	999900	999900	999900	99990	0	0	4	4	999	999	9	999999999	0	0	0	88	999	999	99
2005	2	28	4	0	?9?9?9?9E0?9?9?9*9*9?9*9*9?9*9*9?9?9*9*_*9*9*9*9*9	10.4	9.5	94	99200	9999	9999	318	0	0	0	999900	999900	999900	99990	269	0	6	6	999	999	9	999999999	0	0	0	88	999	999	99
2005	2	28	5	0	?9?9?9?9E0?9?9?9*9*9?9*9*9?9*9*9?9?9*9*_*9*9*9*9*9	10.1	9.4	95	99200	9999	9999	317	0	0	0	999900	999900	999900	99990	119	0	6	6	999	999	9	999999999	0	0	0	88	999	999	99
2005	2	28	6	0	?9?9?9?9E0?9?9?9*9*9?9*9*9?9*9*9?9?9*9*_*9*9*9*9*9	9.9	9.4	97	99200	9999	9999	332	0	0	0	999900	999900	999900	99990	315	0	9	9	999	999	9	999999999	0	0	0	88	999	999	99
2005	2	28	7	0	?9?9?9?9E0?9?9?9*9*9?9*9*9?9*9*9?9?9*9*_*9*9*9*9*9	9.7	9.3	98	99200	9999	9999	305	0	0	0	999900	999900	999900	99990	25	0	2	2	999	999	9	999999999	0	0	0	88	999	999	99
2005	2	28	8	0	?9?9?9?9E0?9?9?9*9*9?9*9*9?9*9*9?9?9*9*_*9*9*9*9*9	9.6	9.3	98	99200	9999	9999	312	0	0	0	999900	999900	999900	99990	101	0	5	5	999	999	9	999999999	0	0	0	88	999	999	99
2005	2	28	9	0	?9?9?9?9E0?9?9?9*9*9?9*9*9?9?9?9?9?9*9*_*9*9*9*9*9	10.1	9.7	97	99200	9999	9999	303	30	0	30	999900	999900	999900	99990	135	1	1	1	999	999	9	999999999	0	0	0	88	999	999	99
2005	2	28	10	0	?9?9?9?9E0?9?9?9*9*9?9*9*9?9*9*9?9?9*9*_*9*9*9*9*9	10.8	10	95	99200	9999	9999	315	75	0	75	999900	999900	999900	99990	245	1	4	4	999	999	9	999999999	0	0	0	88	999	999	99
2005	2	28	11	0	?9?9?9?9E0?9?9?9*9*9?9*9*9?9*9*9?9?9*9*_*9*9*9*9*9	11.4	10	91	99200	9999	9999	321	121	0	121	999900	999900	999900	99990	51	1	5	5	999	999	9	999999999	0	0	0	88	999	999	99
2005	2	28	12	0	?9?9?9?9E0?9?9?9*9*9?9*9*9?9*9*9?9?9*9*_*9*9*9*9*9	11.9	9.9	88	99200	9999	9999	305	161	0	161	999900	999900	999900	99990	203	1	0	0	999	999	9	999999999	0	0	0	88	999	999	99
2005	2	28	13	0	?9?9?9?9E0?9?9?9*9*9?9*9*9?9*9*9?9?9*9*_*9*9*9*9*9	12.4	9.7	84	99200	9999	9999	307	187	0	187	999900	999900	999900	99990	198	1	0	0	999	999	9	999999999	0	0	0	88	999	999	99
2005	2	28	14	0	?9?9?9?9E0?9?9?9*9*9?9*9*9?9*9*9?9?9*9*_*9*9*9*9*9	12.9	9.5	80	99200	9999	9999	322	195	0	195	999900	999900	999900	99990	25	1	3	3	999	999	9	999999999	0	0	0	88	999	999	99
2005	2	28	15	0	?9?9?9?9E0?9?9?9*9*9?9*9*9?9?9?9?9?9*9*_*9*9*9*9*9	13.4	9.6	78	99200	9999	9999	349	183	0	183	999900	999900	999900	99990	0	0	9	9	999	999	9	999999999	0	0	0	88	999	999	99
2005	2	28	16	0	?9?9?9?9E0?9?9?9*9*9?9*9*9?9*9*9?9?9*9*_*9*9*9*9*9	14	10	77	99200	9999	9999	330	154	0	154	999900	999900	999900	99990	50	0	4	4	999	999	9	999999999	0	0	0	88	999	999	99
2005	2	28	17	0	?9?9?9?9E0?9?9?9*9*9?9*9*9?9*9*9?9?9*9*_*9*9*9*9*9	14.4	10.5	77	99200	9999	9999	342	112	0	112	999900	999900	999900	99990	178	0	7	7	999	999	9	999999999	0	0	0	88	999	999	99
2005	2	28	18	0	?9?9?9?9E0?9?9?9*9*9?9*9*9?9*9*9?9?9*9*_*9*9*9*9*9	14.6	11	79	99200	9999	9999	339	66	0	66	999900	999900	999900	99990	167	0	6	6	999	999	9	999999999	0	0	0	88	999	999	99
2005	2	28	19	0	?9?9?9?9E0?9?9?9*9*9?9*9*9?9*9*9?9?9*9*_*9*9*9*9*9	14.3	11.1	81	99200	9999	9999	342	22	0	22	999900	999900	999900	99990	139	0	7	7	999	999	9	999999999	0	0	0	88	999	999	99
2005	2	28	20	0	?9?9?9?9E0?9?9?9*9*9?9*9*9?9*9*9?9?9*9*_*9*9*9*9*9	13.6	10.8	83	99200	9999	9999	335	0	0	0	999900	999900	999900	99990	84	0	6	6	999	999	9	999999999	0	0	0	88	999	999	99
2005	2	28	21	0	?9?9?9?9E0?9?9?9*9*9?9*9*9?9?9?9?9?9*9*_*9*9*9*9*9	12.8	10.3	85	99200	9999	9999	309	0	0	0	999900	999900	999900	99990	90	1	0	0	999	999	9	999999999	0	0	0	88	999	999	99
2005	2	28	22	0	?9?9?9?9E0?9?9?9*9*9?9*9*9?9*9*9?9?9*9*_*9*9*9*9*9	12	9.9	87	99200	9999	9999	326	0	0	0	999900	999900	999900	99990	61	1	6	6	999	999	9	999999999	0	0	0	88	999	999	99
2005	2	28	23	0	?9?9?9?9E0?9?9?9*9*9?9*9*9?9*9*9?9?9*9*_*9*9*9*9*9	11.3	9.4	88	99200	9999	9999	339	0	0	0	999900	999900	999900	99990	220	1	9	9	999	999	9	999999999	0	0	0	88	999	999	99
2005	2	28	24	0	?9?9?9?9E0?9?9?9*9*9?9*9*9?9*9*9?9?9*9*_*9*9*9*9*9	10.7	9	89	99200	9999	9999	335	0	0	0	999900	999900	999900	99990	15	1	9	9	999	999	9	999999999	0	0	0	88	999	999	99
2005	3	1	1	0	?9?9?9?9E0?9?9?9*9*9?9*9*9?9*9*9?9?9*9*_*9*9*9*9*9	10.2	8.6	90	98700	9999	9999	317	0	0	0	999900	999900	999900	99990	337	1	6	6	999	999	9	999999999	0	0	0	88	999	999	99
2005	3	1	2	0	?9?9?9?9E0?9?9?9*9*9?9*9*9?9*9*9?9?9*9*_*9*9*9*9*9	9.8	8.4	91	98700	9999	9999	318	0	0	0	999900	999900	999900	99990	128	1	7	7	999	999	9	999999999	0	0	0	88	999	999	99
2005	3	1	3	0	?9?9?9?9E0?9?9?9*9*9?9*9*9?9?9?9?9?9*9*_*9*9*9*9*9	9.4	8.2	92	98700	9999	9999	305	0	0	0	999900	999900	999900	99990	315	1	3	3	999	999	9	999999999	0	0	0	88	999	999	99
2005	3	1	4	0	?9?9?9?9E0?9?9?9*9*9?9*9*9?9*9*9?9?9*9*_*9*9*9*9*9	9.1	8.1	93	98700	9999	9999	315	0	0	0	999900	999900	999900	99990	120	1	7	7	999	999	9	999999999	0	0	0	88	999	999	99
2005	3	1	5	0	?9?9?9?9E0?9?9?9*9*9?9*9*9?9*9*9?9?9*9*_*9*9*9*9*9	8.9	8	94	98700	9999	9999	319	0	0	0	999900	999900	999900	99990	61	1	8	8	999	999	9	999999999	0	0	0	88	999	999	99
2005	3	1	6	0	?9?9?9?9E0?9?9?9*9*9?9*9*9?9*9*9?9?9*9*_*9*9*9*9*9	8.8	7.9	94	98700	9999	9999	307	0	0	0	999900	999900	999900	99990	91	1	5	5	999	999	9	999999999	0	0	0	88	999	999	99
2005	3	1	7	0	?9?9?9?9E0?9?9?9*9*9?9*9*9?9*9*9?9?9*9*_*9*9*9*9*9	8.7	7.8	94	98700	9999	9999	302	0	0	0	999900	999900	999900	99990	35	1	3	3	999	999	9	999999999	0	0	0	88	999	999	99
2005	3	1	8	0	?9?9?9?9E0?9?9?9*9*9?9*9*9?9*9*9?9?9*9*_*9*9*9*9*9	8.7	7.6	93	98700	9999	9999	313	0	0	0	999900	999900	999900	99990	217	1	7	7	999	999	9	999999999	0	0	0	88	999	999	99
2005	3	1	9	0	?9?9?9?9E0?9?9?9*9*9?9*9*9?9?9?9?9?9*9*_*9*9*9*9*9	9	7.5	90	98700	9999	9999	319	40	0	40	999900	999900	999900	99990	315	1	8	8	999	999	9	999999999	0	0	0	88	999	999	99
2005	3	1	10	0	?9?9?9?9E0?9?9?9*9*9?9*9*9?9*9*9?9?9*9*_*9*9*9*9*9	9.4	7.2	86	98700	9999	9999	312	197	135	126	999900	999900	999900	99990	29	1	6	6	999	999	9	999999999	0	0	0	88	999	999	99
2005	3	1	11	0	?9?9?9?9E0?9?9?9*9*9?9*9*9?9*9*9?9?9*9*_*9*9*9*9*9	9.9	6.8	81	98700	9999	9999	309	317	172	203	999900	999900	999900	99990	101	1	4	4	999	999	9	999999999	0	0	0	88	999	999	99
2005	3	1	12	0	?9?9?9?9E0?9?9?9*9*9?9*9*9?9*9*9?9?9*9*_*9*9*9*9*9	10.6	6.4	75	98700	9999	9999	332	212	0	212	999900	999900	999900	99990	149	1	9	9	999	999	9	999999999	0	0	0	88	999	999	99
2005	3	1	13	0	?9?9?9?9E0?9?9?9*9*9?9*9*9?9*9*9?9?9*9*_*9*9*9*9*9	11.7	6.3	70	98700	9999	9999	313	491	222	314	999900	999900	999900	99990	131	1	3	3	999	999	9	999999999	0	0	0	88	999	999	99
2005	3	1	14	0	?9?9?9?9E0?9?9?9*9*9?9*9*9?9*9*9?9?9*9*_*9*9*9*9*9	13.1	6.8	65	98700	9999	9999	328	512	239	327	999900	999900	999900	99990	133	1	6	6	999	999	9	999999999	0	0	0	88	999	999	99
2005	3	1	15	0	?9?9?9?9E0?9?9?9*9*9?9*9*9?9?9?9?9?9*9*_*9*9*9*9*9	15.2	7.9	62	98700	9999	9999	333	481	250	308	999900	999900	999900	99990	112	3	4	4	999	999	9	999999999	0	0	0	88	999	999	99
2005	3	1	16	0	?9?9?9?9E0?9?9?9*9*9?9*9*9?9*9*9?9?9*9*_*9*9*9*9*9	16.9	9.1	60	98700	9999	9999	366	203	0	203	999900	999900	999900	99990	191	3	9	9	999	999	9	999999999	0	0	0	88	999	999	99
2005	3	1	17	0	?9?9?9?9E0?9?9?9*9*9?9*9*9?9*9*9?9?9*9*_*9*9*9*9*9	16.7	8.8	60	98700	9999	9999	331	295	276	189	999900	999900	999900	99990	76	3	1	1	999	999	9	999999999	0	0	0	88	999	999	99
2005	3	1	18	0	?9?9?9?9E0?9?9?9*9*9?9*9*9?9*9*9?9?9*9*_*9*9*9*9*9	16.1	8.5	61	98700	9999	9999	336	87	0	87	999900	999900	999900	99990	170	3	3	3	999	999	9	999999999	0	0	0	88	999	999	99
2005	3	1	19	0	?9?9?9?9E0?9?9?9*9*9?9*9*9?9*9*9?9?9*9*_*9*9*9*9*9	15.3	8.2	62	98700	9999	9999	337	60	0	38	999900	999900	999900	99990	6	3	5	5	999	999	9	999999999	0	0	0	88	999	999	99
2005	3	1	20	0	?9?9?9?9E0?9?9?9*9*9?9*9*9?9*9*9?9?9*9*_*9*9*9*9*9	14.5	7.9	65	98700	9999	9999	336	0	0	0	999900	999900	999900	99990	330	3	6	6	999	999	9	999999999	0	0	0	88	999	999	99
2005	3	1	21	0	?9?9?9?9E0?9?9?9*9*9?9*9*9?9?9?9?9?9*9*_*9*9*9*9*9	13.8	7.7	67	98700	9999	9999	317	0	0	0	999900	999900	999900	99990	67	1	1	1	999	999	9	999999999	0	0	0	88	999	999	99
2005	3	1	22	0	?9?9?9?9E0?9?9?9*9*9?9*9*9?9*9*9?9?9*9*_*9*9*9*9*9	13.4	7.7	69	98700	9999	9999	325	0	0	0	999900	999900	999900	99990	215	1	4	4	999	999	9	999999999	0	0	0	88	999	999	99
2005	3	1	23	0	?9?9?9?9E0?9?9?9*9*9?9*9*9?9*9*9?9?9*9*_*9*9*9*9*9	13.1	7.8	70	98700	9999	9999	333	0	0	0	999900	999900	999900	99990	330	1	7	7	999	999	9	999999999	0	0	0	88	999	999	99
2005	3	1	24	0	?9?9?9?9E0?9?9?9*9*9?9*9*9?9*9*9?9?9*9*_*9*9*9*9*9	13	8	72	98700	9999	9999	345	0	0	0	999900	999900	999900	99990	109	1	9	9	999	999	9	999999999	0	0	0	88	999	999	99
2005	3	2	1	0	?9?9?9?9E0?9?9?9*9*9?9*9*9?9*9*9?9?9*9*_*9*9*9*9*9	12.9	8.3	74	98590	9999	9999	326	0	0	0	999900	999900	999900	99990	51	1	5	5	999	999	9	999999999	0	0	0	88	999	999	99
2005	3	2	2	0	?9?9?9?9E0?9?9?9*9*9?9*9*9?9*9*9?9?9*9*_*9*9*9*9*9	12.8	8.6	76	98590	9999	9999	328	0	0	0	999900	999900	999900	99990	41	1	6	6	999	999	9	999999999	0	0	0	88	999	999	99
2005	3	2	3	0	?9?9?9?9E0?9?9?9*9*9?9*9*9?9?9?9?9?9*9*_*9*9*9*9*9	12.6	8.8	78	98590	9999	9999	320	0	0	0	999900	999900	999900	99990	337	1	3	3	999	999	9	999999999	0	0	0	88	999	999	99
2005	3	2	4	0	?9?9?9?9E0?9?9?9*9*9?9*9*9?9*9*9?9?9*9*_*9*9*9*9*9	12.2	9	81	98590	9999	9999	326	0	0	0	999900	999900	999900	99990	179	1	6	6	999	999	9	999999999	0	0	0	88	999	999	99
2005	3	2	5	0	?9?9?9?9E0?9?9?9*9*9?9*9*9?9*9*9?9?9*9*_*9*9*9*9*9	11.8	9.1	83	98590	9999	9999	341	0	0	0	999900	999900	999900	99990	13	1	9	9	999	999	9	999999999	0	0	0	88	999	999	99
2005	3	2	6	0	?9?9?9?9E0?9?9?9*9*9?9*9*9?9*9*9?9?9*9*_*9*9*9*9*9	11.4	9	86	98590	9999	9999	315	0	0	0	999900	999900	999900	99990	203	1	3	3	999	999	9	999999999	0	0	0	88	999	999	99
2005	3	2	7	0	?9?9?9?9E0?9?9?9*9*9?9*9*9?9*9*9?9?9*9*_*9*9*9*9*9	11	9	87	98590	9999	9999	313	0	0	0	999900	999900	999900	99990	75	1	3	3	999	999	9	999999999	0	0	0	88	999	999	99
2005	3	2	8	0	?9?9?9?9E0?9?9?9*9*9?9*9*9?9*9*9?9?9*9*_*9*9*9*9*9	10.9	8.9	88	98590	9999	9999	312	0	0	0	999900	999900	999900	99990	127	1	3	3	999	999	9	999999999	0	0	0	88	999	999	99
2005	3	2	9	0	?9?9?9?9E0?9?9?9*9*9?9*9*9?9?9?9?9?9*9*_*9*9*9*9*9	11.1	8.8	86	98590	9999	9999	318	43	0	43	999900	999900	999900	99990	337	2	5	5	999	999	9	999999999	0	0	0	88	999	999	99
2005	3	2	10	0	?9?9?9?9E0?9?9?9*9*9?9*9*9?9*9*9?9?9*9*_*9*9*9*9*9	11.6	8.7	82	98590	9999	9999	312	104	0	104	999900	999900	999900	99990	292	2	2	2	999	999	9	999999999	0	0	0	88	999	999	99
2005	3	2	11	0	?9?9?9?9E0?9?9?9*9*9?9*9*9?9*9*9?9?9*9*_*9*9*9*9*9	12.4	8.6	77	98590	9999	9999	327	168	0	168	999900	999900	999900	99990	47	2	6	6	999	999	9	999999999	0	0	0	88	999	999	99
2005	3	2	12	0	?9?9?9?9E0?9?9?9*9*9?9*9*9?9*9*9?9?9*9*_*9*9*9*9*9	13.4	8.4	72	98590	9999	9999	335	222	0	222	999900	999900	999900	99990	114	2	7	7	999	999	9	999999999	0	0	0	88	999	999	99
2005	3	2	13	0	?9?9?9?9E0?9?9?9*9*9?9*9*9?9*9*9?9?9*9*_*9*9*9*9*9	14.5	8.2	66	98590	9999	9999	324	258	0	258	999900	999900	999900	99990	200	2	2	2	999	999	9	999999999	0	0	0	88	999	999	99
2005	3	2	14	0	?9?9?9?9E0?9?9?9*9*9?9*9*9?9*9*9?9?9*9*_*9*9*9*9*9	15.6	8.1	61	98590	9999	9999	338	269	0	269	999900	999900	999900	99990	87	2	5	5	999	999	9	999999999	0	0	0	88	999	999	99
2005	3	2	15	0	?9?9?9?9E0?9?9?9*9*9?9*9*9?9?9?9?9?9*9*_*9*9*9*9*9	16.7	8.3	58	98590	9999	9999	346	253	0	253	999900	999900	999900	99990	360	2	6	6	999	999	9	999999999	0	0	0	88	999	999	99
2005	3	2	16	0	?9?9?9?9E0?9?9?9*9*9?9*9*9?9*9*9?9?9*9*_*9*9*9*9*9	17.4	8.6	56	98590	9999	9999	354	213	0	213	999900	999900	999900	99990	138	2	7	7	999	999	9	999999999	0	0	0	88	999	999	99
2005	3	2	17	0	?9?9?9?9E0?9?9?9*9*9?9*9*9?9*9*9?9?9*9*_*9*9*9*9*9	17.2	8.5	57	98590	9999	9999	359	156	0	156	999900	999900	999900	99990	135	2	8	8	999	999	9	999999999	0	0	0	88	999	999	99
2005	3	2	18	0	?9?9?9?9E0?9?9?9*9*9?9*9*9?9*9*9?9?9*9*_*9*9*9*9*9	16.8	8.6	58	98590	9999	9999	344	92	0	92	999900	999900	999900	99990	315	2	5	5	999	999	9	999999999	0	0	0	88	999	999	99
2005	3	2	19	0	?9?9?9?9E0?9?9?9*9*9?9*9*9?9*9*9?9?9*9*_*9*9*9*9*9	16.1	8.6	61	98590	9999	9999	361	32	0	32	999900	999900	999900	99990	224	2	9	9	999	999	9	999999999	0	0	0	88	999	999	99
2005	3	2	20	0	?9?9?9?9E0?9?9?9*9*9?9*9*9?9*9*9?9?9*9*_*9*9*9*9*9	15.4	8.7	64	98590	9999	9999	332	0	0	0	999900	999900	999900	99990	138	2	3	3	999	999	9	999999999	0	0	0	88	999	999	99
2005	3	2	21	0	?9?9?9?9E0?9?9?9*9*9?9*9*9?9?9?9?9?9*9*_*9*9*9*9*9	14.6	8.7	68	98590	9999	9999	334	0	0	0	999900	999900	999900	99990	0	0	5	5	999	999	9	999999999	0	0	0	88	999	999	99
2005	3	2	22	0	?9?9?9?9E0?9?9?9*9*9?9*9*9?9*9*9?9?9*9*_*9*9*9*9*9	13.9	8.7	71	98590	9999	9999	350	0	0	0	999900	999900	999900	99990	297	0	9	9	999	999	9	999999999	0	0	0	88	999	999	99
2005	3	2	23	0	?9?9?9?9E0?9?9?9*9*9?9*9*9?9*9*9?9?9*9*_*9*9*9*9*9	13.2	8.7	74	98590	9999	9999	315	0	0	0	999900	999900	999900	99990	34	0	1	1	999	999	9	999999999	0	0	0	88	999	999	99
2005	3	2	24	0	?9?9?9?9E0?9?9?9*9*9?9*9*9?9*9*9?9?9*9*_*9*9*9*9*9	12.6	8.7	77	98590	9999	9999	332	0	0	0	999900	999900	999900	99990	7	0	7	7	999	999	9	999999999	0	0	0	88	999	999	99
2005	3	3	1	0	?9?9?9?9E0?9?9?9*9*9?9*9*9?9*9*9?9?9*9*_*9*9*9*9*9	12.1	8.7	80	98380	9999	9999	341	0	0	0	999900	999900	999900	99990	41	0	9	9	999	999	9	999999999	0	0	0	88	999	999	99
2005	3	3	2	0	?9?9?9?9E0?9?9?9*9*9?9*9*9?9*9*9?9?9*9*_*9*9*9*9*9	11.5	8.7	83	98380	9999	9999	312	0	0	0	999900	999900	999900	99990	216	0	2	2	999	999	9	999999999	0	0	0	88	999	999	99
2005	3	3	3	0	?9?9?9?9E0?9?9?9*9*9?9*9*9?9?9?9?9?9*9*_*9*9*9*9*9	10.9	8.7	86	98380	9999	9999	320	0	0	0	999900	999900	999900	99990	315	2	6	6	999	999	9	999999999	0	0	0	88	999	999	99
2005	3	3	4	0	?9?9?9?9E0?9?9?9*9*9?9*9*9?9*9*9?9?9*9*_*9*9*9*9*9	10.3	8.7	90	98380	9999	9999	314	0	0	0	999900	999900	999900	99990	151	2	5	5	999	999	9	999999999	0	0	0	88	999	999	99
2005	3	3	5	0	?9?9?9?9E0?9?9?9*9*9?9*9*9?9*9*9?9?9*9*_*9*9*9*9*9	9.7	8.6	93	98380	9999	9999	309	0	0	0	999900	999900	999900	99990	21	2	4	4	999	999	9	999999999	0	0	0	88	999	999	99
2005	3	3	6	0	?9?9?9?9E0?9?9?9*9*9?9*9*9?9*9*9?9?9*9*_*9*9*9*9*9	9.2	8.6	95	98380	9999	9999	310	0	0	0	999900	999900	999900	99990	79	2	5	5	999	999	9	999999999	0	0	0	88	999	999	99
2005	3	3	7	0	?9?9?9?9E0?9?9?9*9*9?9*9*9?9*9*9?9?9*9*_*9*9*9*9*9	8.9	8.4	97	98380	9999	9999	296	0	0	0	999900	999900	999900	99990	255	2	1	1	999	999	9	999999999	0	0	0	88	999	999	99
2005	3	3	8	0	?9?9?9?9E0?9?9?9*9*9?9*9*9?9*9*9?9?9*9*_*9*9*9*9*9	8.8	8.2	96	98380	9999	9999	303	0	0	0	999900	999900	999900	99990	227	2	3	3	999	999	9	999999999	0	0	0	88	999	999	99
2005	3	3	9	0	?9?9?9?9E0?9?9?9*9*9?9*9*9?9?9?9?9?9*9*_*9*9*9*9*9	9.2	8.1	93	98380	9999	9999	327	64	0	64	999900	999900	999900	99990	292	1	9	9	999	999	9	999999999	0	0	0	88	999	999	99
2005	3	3	10	0	?9?9?9?9E0?9?9?9*9*9?9*9*9?9*9*9?9?9*9*_*9*9*9*9*9	10	8	87	98380	9999	9999	312	155	0	155	999900	999900	999900	99990	206	1	5	5	999	999	9	999999999	0	0	0	88	999	999	99
2005	3	3	11	0	?9?9?9?9E0?9?9?9*9*9?9*9*9?9*9*9?9?9*9*_*9*9*9*9*9	11.1	7.8	80	98380	9999	9999	336	248	0	248	999900	999900	999900	99990	160	1	9	9	999	999	9	999999999	0	0	0	88	999	999	99
2005	3	3	12	0	?9?9?9?9E0?9?9?9*9*9?9*9*9?9*9*9?9?9*9*_*9*9*9*9*9	12.6	7.5	71	98380	9999	9999	321	754	526	351	999900	999900	999900	99990	355	1	4	4	999	999	9	999999999	0	0	0	88	999	999	99
2005	3	3	13	0	?9?9?9?9E0?9?9?9*9*9?9*9*9?9*9*9?9?9*9*_*9*9*9*9*9	14.4	7.4	63	98380	9999	9999	323	382	0	382	999900	999900	999900	99990	52	1	2	2	999	999	9	999999999	0	0	0	88	999	999	99
2005	3	3	14	0	?9?9?9?9E0?9?9?9*9*9?9*9*9?9*9*9?9?9*9*_*9*9*9*9*9	16.5	7.5	55	98380	9999	9999	337	914	628	425	999900	999900	999900	99990	212	1	3	3	999	999	9	999999999	0	0	0	88	999	999	99
2005	3	3	15	0	?9?9?9?9E0?9?9?9*9*9?9*9*9?9?9?9?9?9*9*_*9*9*9*9*9	19.1	8.3	50	98380	9999	9999	376	859	658	400	999900	999900	999900	99990	135	2	9	9	999	999	9	999999999	0	0	0	88	999	999	99
2005	3	3	16	0	?9?9?9?9E0?9?9?9*9*9?9*9*9?9*9*9?9?9*9*_*9*9*9*9*9	21	9.2	47	98380	9999	9999	363	315	0	315	999900	999900	999900	99990	5	2	4	4	999	999	9	999999999	0	0	0	88	999	999	99
2005	3	3	17	0	?9?9?9?9E0?9?9?9*9*9?9*9*9?9*9*9?9?9*9*_*9*9*9*9*9	20.8	8.9	46	98380	9999	9999	377	231	0	231	999900	999900	999900	99990	197	2	8	8	999	999	9	999999999	0	0	0	88	999	999	99
2005	3	3	18	0	?9?9?9?9E0?9?9?9*9*9?9*9*9?9*9*9?9?9*9*_*9*9*9*9*9	20.2	8.8	48	98380	9999	9999	355	137	0	137	999900	999900	999900	99990	51	2	3	3	999	999	9	999999999	0	0	0	88	999	999	99
2005	3	3	19	0	?9?9?9?9E0?9?9?9*9*9?9*9*9?9*9*9?9?9*9*_*9*9*9*9*9	19.4	8.9	51	98380	9999	9999	337	48	0	48	999900	999900	999900	99990	45	2	0	0	999	999	9	999999999	0	0	0	88	999	999	99
2005	3	3	20	0	?9?9?9?9E0?9?9?9*9*9?9*9*9?9*9*9?9?9*9*_*9*9*9*9*9	18.4	9.1	55	98380	9999	9999	339	0	0	0	999900	999900	999900	99990	114	2	1	1	999	999	9	999999999	0	0	0	88	999	999	99
2005	3	3	21	0	?9?9?9?9E0?9?9?9*9*9?9*9*9?9?9?9?9?9*9*_*9*9*9*9*9	17.4	9.2	59	98380	9999	9999	348	0	0	0	999900	999900	999900	99990	67	1	5	5	999	999	9	999999999	0	0	0	88	999	999	99
2005	3	3	22	0	?9?9?9?9E0?9?9?9*9*9?9*9*9?9*9*9?9?9*9*_*9*9*9*9*9	16.5	9.3	63	98380	9999	9999	330	0	0	0	999900	999900	999900	99990	149	1	1	1	999	999	9	999999999	0	0	0	88	999	999	99
2005	3	3	23	0	?9?9?9?9E0?9?9?9*9*9?9*9*9?9*9*9?9?9*9*_*9*9*9*9*9	15.6	9.4	67	98380	9999	9999	342	0	0	0	999900	999900	999900	99990	189	1	6	6	999	999	9	999999999	0	0	0	88	999	999	99
2005	3	3	24	0	?9?9?9?9E0?9?9?9*9*9?9*9*9?9*9*9?9?9*9*_*9*9*9*9*9	14.8	9.4	70	98380	9999	9999	335	0	0	0	999900	999900	999900	99990	244	1	5	5	999	999	9	999999999	0	0	0	88	999	999	99
2005	3	4	1	0	?9?9?9?9E0?9?9?9*9*9?9*9*9?9*9*9?9?9*9*_*9*9*9*9*9	14	9.5	74	97370	9999	9999	344	0	0	0	999900	999900	999900	99990	233	1	8	8	999	999	9	999999999	0	0	0	88	999	999	99
2005	3	4	2	0	?9?9?9?9E0?9?9?9*9*9?9*9*9?9*9*9?9?9*9*_*9*9*9*9*9	13.3	9.5	78	97370	9999	9999	324	0	0	0	999900	999900	999900	99990	228	1	3	3	999	999	9	999999999	0	0	0	88	999	999	99
2005	3	4	3	0	?9?9?9?9E0?9?9?9*9*9?9*9*9?9?9?9?9?9*9*_*9*9*9*9*9	12.6	9.6	82	97370	9999	9999	326	0	0	0	999900	999900	999900	99990	270	1	5	5	999	999	9	999999999	0	0	0	88	999	999	99
2005	3	4	4	0	?9?9?9?9E0?9?9?9*9*9?9*9*9?9*9*9?9?9*9*_*9*9*9*9*9	12	9.7	86	97370	9999	9999	342	0	0	0	999900	999900	999900	99990	243	1	9	9	999	999	9	999999999	0	0	0	88	999	999	99
2005	3	4	5	0	?9?9?9?9E0?9?9?9*9*9?9*9*9?9*9*9?9?9*9*_*9*9*9*9*9	11.4	9.7	89	97370	9999	9999	327	0	0	0	999900	999900	999900	99990	241	1	7	7	999	999	9	999999999	0	0	0	88	999	999	99
2005	3	4	6	0	?9?9?9?9E0?9?9?9*9*9?9*9*9?9*9*9?9?9*9*_*9*9*9*9*9	11	9.7	92	97370	9999	9999	307	0	0	0	999900	999900	999900	99990	72	1	1	1	999	999	9	999999999	0	0	0	88	999	999	99
2005	3	4	7	0	?9?9?9?9E0?9?9?9*9*9?9*9*9?9*9*9?9?9*9*_*9*9*9*9*9	10.7	9.7	93	97370	9999	9999	312	0	0	0	999900	999900	999900	99990	159	1	3	3	999	999	9	999999999	0	0	0	88	999	999	99
2005	3	4	8	0	?9?9?9?9E0?9?9?9*9*9?9*9*9?9*9*9?9?9*9*_*9*9*9*9*9	10.6	9.5	93	97370	9999	9999	323	0	0	0	999900	999900	999900	99990	197	1	7	7	999	999	9	999999999	0	0	0	88	999	999	99
2005	3	4	9	0	?9?9?9?9E0?9?9?9*9*9?9*9*9?9?9?9?9?9*9*_*9*9*9*9*9	10.7	9.1	90	97370	9999	9999	323	67	0	67	999900	999900	999900	99990	292	1	7	7	999	999	9	999999999	0	0	0	88	999	999	99
2005	3	4	10	0	?9?9?9?9E0?9?9?9*9*9?9*9*9?9*9*9?9?9*9*_*9*9*9*9*9	11.4	8.9	85	97370	9999	9999	307	161	0	161	999900	999900	999900	99990	356	1	1	1	999	999	9	999999999	0	0	0	88	999	999	99
2005	3	4	11	0	?9?9?9?9E0?9?9?9*9*9?9*9*9?9*9*9?9?9*9*_*9*9*9*9*9	12.7	8.9	77	97370	9999	9999	307	257	0	257	999900	999900	999900	99990	74	1	0	0	999	999	9	999999999	0	0	0	88	999	999	99
2005	3	4	12	0	?9?9?9?9E0?9?9?9*9*9?9*9*9?9*9*9?9?9*9*_*9*9*9*9*9	14.6	9	69	97370	9999	9999	337	340	0	340	999900	999900	999900	99990	129	1	6	6	999	999	9	999999999	0	0	0	88	999	999	99
2005	3	4	13	0	?9?9?9?9E0?9?9?9*9*9?9*9*9?9*9*9?9?9*9*_*9*9*9*9*9	17	9.4	61	97370	9999	9999	341	672	461	301	999900	999900	999900	99990	132	1	3	3	999	999	9	999999999	0	0	0	88	999	999	99
2005	3	4	14	0	?9?9?9?9E0?9?9?9*9*9?9*9*9?9*9*9?9?9*9*_*9*9*9*9*9	19.8	10.1	53	97370	9999	9999	364	412	0	412	999900	999900	999900	99990	215	1	6	6	999	999	9	999999999	0	0	0	88	999	999	99
2005	3	4	15	0	?9?9?9?9E0?9?9?9*9*9?9*9*9?9?9?9?9?9*9*_*9*9*9*9*9	22.9	11.2	48	97370	9999	9999	374	387	0	387	999900	999900	999900	99990	90	2	4	4	999	999	9	999999999	0	0	0	88	999	999	99
2005	3	4	16	0	?9?9?9?9E0?9?9?9*9*9?9*9*9?9*9*9?9?9*9*_*9*9*9*9*9	25.1	12	44	97370	9999	9999	368	555	539	249	999900	999900	999900	99990	270	2	0	0	999	999	9	999999999	0	0	0	88	999	999	99
2005	3	4	17	0	?9?9?9?9E0?9?9?9*9*9?9*9*9?9*9*9?9?9*9*_*9*9*9*9*9	24.9	11.4	43	97370	9999	9999	388	744	718	241	999900	999900	999900	99990	47	2	5	5	999	999	9	999999999	0	0	0	88	999	999	99
2005	3	4	18	0	?9?9?9?9E0?9?9?9*9*9?9*9*9?9*9*9?9?9*9*_*9*9*9*9*9	24.4	11	43	97370	9999	9999	408	243	575	109	999900	999900	999900	99990	170	2	9	9	999	999	9	999999999	0	0	0	88	999	999	99
2005	3	4	19	0	?9?9?9?9E0?9?9?9*9*9?9*9*9?9*9*9?9?9*9*_*9*9*9*9*9	23.7	10.9	44	97370	9999	9999	403	51	0	51	999900	999900	999900	99990	145	2	9	9	999	999	9	999999999	0	0	0	88	999	999	99
2005	3	4	20	0	?9?9?9?9E0?9?9?9*9*9?9*9*9?9*9*9?9?9*9*_*9*9*9*9*9	22.9	10.8	46	97370	9999	9999	367	0	0	0	999900	999900	999900	99990	285	2	2	2	999	999	9	999999999	0	0	0	88	999	999	99
2005	3	4	21	0	?9?9?9?9E0?9?9?9*9*9?9*9*9?9?9?9?9?9*9*_*9*9*9*9*9	22.1	10.8	49	97370	9999	9999	363	0	0	0	999900	999900	999900	99990	45	4	2	2	999	999	9	999999999	0	0	0	88	999	999	99
2005	3	4	22	0	?9?9?9?9E0?9?9?9*9*9?9*9*9?9*9*9?9?9*9*_*9*9*9*9*9	21.4	10.7	51	97370	9999	9999	367	0	0	0	999900	999900	999900	99990	13	4	4	4	999	999	9	999999999	0	0	0	88	999	999	99
2005	3	4	23	0	?9?9?9?9E0?9?9?9*9*9?9*9*9?9*9*9?9?9*9*_*9*9*9*9*9	20.8	10.7	52	97370	9999	9999	363	0	0	0	999900	999900	999900	99990	65	4	4	4	999	999	9	999999999	0	0	0	88	999	999	99
2005	3	4	24	0	?9?9?9?9E0?9?9?9*9*9?9*9*9?9*9*9?9?9*9*_*9*9*9*9*9	20.2	10.8	55	97370	9999	9999	361	0	0	0	999900	999900	999900	99990	247	4	4	4	999	999	9	999999999	0	0	0	88	999	999	99
2005	3	5	1	0	?9?9?9?9E0?9?9?9*9*9?9*9*9?9*9*9?9?9*9*_*9*9*9*9*9	19.6	10.9	57	96990	9999	9999	357	0	0	0	999900	999900	999900	99990	314	4	4	4	999	999	9	999999999	0	0	0	88	999	999	99
2005	3	5	2	0	?9?9?9?9E0?9?9?9*9*9?9*9*9?9*9*9?9?9*9*_*9*9*9*9*9	18.8	11	60	96990	9999	9999	351	0	0	0	999900	999900	999900	99990	189	4	3	3	999	999	9	999999999	0	0	0	88	999	999	99
2005	3	5	3	0	?9?9?9?9E0?9?9?9*9*9?9*9*9?9?9?9?9?9*9*_*9*9*9*9*9	17.9	11.2	65	96990	9999	9999	347	0	0	0	999900	999900	999900	99990	225	1	3	3	999	999	9	999999999	0	0	0	88	999	999	99
2005	3	5	4	0	?9?9?9?9E0?9?9?9*9*9?9*9*9?9*9*9?9?9*9*_*9*9*9*9*9	16.8	11.3	70	96990	9999	9999	339	0	0	0	999900	999900	999900	99990	154	1	2	2	999	999	9	999999999	0	0	0	88	999	999	99
2005	3	5	5	0	?9?9?9?9E0?9?9?9*9*9?9*9*9?9*9*9?9?9*9*_*9*9*9*9*9	15.7	11.4	76	96990	9999	9999	337	0	0	0	999900	999900	999900	99990	269	1	3	3	999	999	9	999999999	0	0	0	88	999	999	99
2005	3	5	6	0	?9?9?9?9E0?9?9?9*9*9?9*9*9?9*9*9?9?9*9*_*9*9*9*9*9	14.6	11.4	81	96990	9999	9999	318	0	0	0	999900	999900	999900	99990	247	1	0	0	999	999	9	999999999	0	0	0	88	999	999	99
2005	3	5	7	0	?9?9?9?9E0?9?9?9*9*9?9*9*9?9*9*9?9?9*9*_*9*9*9*9*9	13.9	11.4	85	96990	9999	9999	337	0	0	0	999900	999900	999900	99990	131	1	6	6	999	999	9	999999999	0	0	0	88	999	999	99
2005	3	5	8	0	?9?9?9?9E0?9?9?9*9*9?9*9*9?9*9*9?9?9*9*_*9*9*9*9*9	13.6	11.5	87	96990	9999	9999	320	0	0	0	999900	999900	999900	99990	132	1	1	1	999	999	9	999999999	0	0	0	88	999	999	99
2005	3	5	9	0	?9?9?9?9E0?9?9?9*9*9?9*9*9?9?9?9?9?9*9*_*9*9*9*9*9	13.7	11.4	86	96990	9999	9999	320	52	0	52	999900	999900	999900	99990	337	2	1	1	999	999	9	999999999	0	0	0	88	999	999	99
2005	3	5	10	0	?9?9?9?9E0?9?9?9*9*9?9*9*9?9*9*9?9?9*9*_*9*9*9*9*9	14.4	11.3	81	96990	9999	9999	336	123	0	123	999900	999900	999900	99990	200	2	5	5	999	999	9	999999999	0	0	0	88	999	999	99
2005	3	5	11	0	?9?9?9?9E0?9?9?9*9*9?9*9*9?9*9*9?9?9*9*_*9*9*9*9*9	15.7	11.2	74	96990	9999	9999	362	476	288	280	999900	999900	999900	99990	235	2	9	9	999	999	9	999999999	0	0	0	88	999	999	99
2005	3	5	12	0	?9?9?9?9E0?9?9?9*9*9?9*9*9?9*9*9?9?9*9*_*9*9*9*9*9	17.5	11	66	96990	9999	9999	342	259	0	259	999900	999900	999900	99990	297	2	2	2	999	999	9	999999999	0	0	0	88	999	999	99
2005	3	5	13	0	?9?9?9?9E0?9?9?9*9*9?9*9*9?9*9*9?9?9*9*_*9*9*9*9*9	19.5	10.8	57	96990	9999	9999	354	301	0	301	999900	999900	999900	99990	1	2	3	3	999	999	9	999999999	0	0	0	88	999	999	99
2005	3	5	14	0	?9?9?9?9E0?9?9?9*9*9?9*9*9?9*9*9?9?9*9*_*9*9*9*9*9	21.7	10.5	49	96990	9999	9999	370	761	399	447	999900	999900	999900	99990	314	2	5	5	999	999	9	999999999	0	0	0	88	999	999	99
2005	3	5	15	0	?9?9?9?9E0?9?9?9*9*9?9*9*9?9?9?9?9?9*9*_*9*9*9*9*9	23.8	10.7	44	96990	9999	9999	404	295	0	295	999900	999900	999900	99990	45	2	9	9	999	999	9	999999999	0	0	0	88	999	999	99
2005	3	5	16	0	?9?9?9?9E0?9?9?9*9*9?9*9*9?9*9*9?9?9*9*_*9*9*9*9*9	25.1	11	41	96990	9999	9999	396	603	435	354	999900	999900	999900	99990	168	2	7	7	999	999	9	999999999	0	0	0	88	999	999	99
2005	3	5	17	0	?9?9?9?9E0?9?9?9*9*9?9*9*9?9*9*9?9?9*9*_*9*9*9*9*9	24.8	10.9	42	96990	9999	9999	372	183	0	183	999900	999900	999900	99990	272	2	1	1	999	999	9	999999999	0	0	0	88	999	999	99
2005	3	5	18	0	?9?9?9?9E0?9?9?9*9*9?9*9*9?9*9*9?9?9*9*_*9*9*9*9*9	24.1	11.1	44	96990	9999	9999	381	265	574	156	999900	999900	999900	99990	6	2	4	4	999	999	9	999999999	0	0	0	88	999	999	99
2005	3	5	19	0	?9?9?9?9E0?9?9?9*9*9?9*9*9?9*9*9?9?9*9*_*9*9*9*9*9	23.2	11.5	48	96990	9999	9999	374	40	0	40	999900	999900	999900	99990	188	2	3	3	999	999	9	999999999	0	0	0	88	999	999	99
2005	3	5	20	0	?9?9?9?9E0?9?9?9*9*9?9*9*9?9*9*9?9?9*9*_*9*9*9*9*9	22.2	11.8	52	96990	9999	9999	389	0	0	0	999900	999900	999900	99990	271	2	8	8	999	999	9	999999999	0	0	0	88	999	999	99
2005	3	5	21	0	?9?9?9?9E0?9?9?9*9*9?9*9*9?9?9?9?9?9*9*_*9*9*9*9*9	21.4	12.2	56	96990	9999	9999	362	0	0	0	999900	999900	999900	99990	360	3	2	2	999	999	9	999999999	0	0	0	88	999	999	99
2005	3	5	22	0	?9?9?9?9E0?9?9?9*9*9?9*9*9?9*9*9?9?9*9*_*9*9*9*9*9	20.8	12.5	59	96990	9999	9999	363	0	0	0	999900	999900	999900	99990	32	3	3	3	999	999	9	999999999	0	0	0	88	999	999	99
2005	3	5	23	0	?9?9?9?9E0?9?9?9*9*9?9*9*9?9*9*9?9?9*9*_*9*9*9*9*9	20.4	12.7	61	96990	9999	9999	370	0	0	0	999900	999900	999900	99990	155	3	6	6	999	999	9	999999999	0	0	0	88	999	999	99
2005	3	5	24	0	?9?9?9?9E0?9?9?9*9*9?9*9*9?9*9*9?9?9*9*_*9*9*9*9*9	20.2	13	63	96990	9999	9999	369	0	0	0	999900	999900	999900	99990	85	3	6	6	999	999	9	999999999	0	0	0	88	999	999	99
2005	3	6	1	0	?9?9?9?9E0?9?9?9*9*9?9*9*9?9*9*9?9?9*9*_*9*9*9*9*9	20.1	13.2	64	97120	9999	9999	373	0	0	0	999900	999900	999900	99990	90	3	7	7	999	999	9	999999999	0	0	0	88	999	999	99
2005	3	6	2	0	?9?9?9?9E0?9?9?9*9*9?9*9*9?9*9*9?9?9*9*_*9*9*9*9*9	19.9	13.3	66	97120	9999	9999	351	0	0	0	999900	999900	999900	99990	141	3	1	1	999	999	9	999999999	0	0	0	88	999	999	99
2005	3	6	3	0	?9?9?9?9E0?9?9?9*9*9?9*9*9?9?9?9?9?9*9*_*9*9*9*9*9	19.7	13.4	67	97120	9999	9999	355	0	0	0	999900	999900	999900	99990	135	1	2	2	999	999	9	999999999	0	0	0	88	999	999	99
2005	3	6	4	0	?9?9?9?9E0?9?9?9*9*9?9*9*9?9*9*9?9?9*9*_*9*9*9*9*9	19.3	13.3	68	97120	9999	9999	375	0	0	0	999900	999900	999900	99990	146	1	8	8	999	999	9	999999999	0	0	0	88	999	999	99
2005	3	6	5	0	?9?9?9?9E0?9?9?9*9*9?9*9*9?9*9*9?9?9*9*_*9*9*9*9*9	18.9	13.1	69	97120	9999	9999	346	0	0	0	999900	999900	999900	99990	345	1	1	1	999	999	9	999999999	0	0	0	88	999	999	99
2005	3	6	6	0	?9?9?9?9E0?9?9?9*9*9?9*9*9?9*9*9?9?9*9*_*9*9*9*9*9	18.5	12.9	70	97120	9999	9999	371	0	0	0	999900	999900	999900	99990	168	1	8	8	999	999	9	999999999	0	0	0	88	999	999	99
2005	3	6	7	0	?9?9?9?9E0?9?9?9*9*9?9*9*9?9*9*9?9?9*9*_*9*9*9*9*9	18.3	12.8	70	97120	9999	9999	354	0	0	0	999900	999900	999900	99990	275	1	4	4	999	999	9	999999999	0	0	0	88	999	999	99
2005	3	6	8	0	?9?9?9?9E0?9?9?9*9*9?9*9*9?9*9*9?9?9*9*_*9*9*9*9*9	18.4	12.6	69	97120	9999	9999	351	0	0	0	999900	999900	999900	99990	111	1	3	3	999	999	9	999999999	0	0	0	88	999	999	99
2005	3	6	9	0	?9?9?9?9E0?9?9?9*9*9?9*9*9?9?9?9?9?9*9*_*9*9*9*9*9	18.8	12.5	67	97120	9999	9999	349	39	0	39	999900	999900	999900	99990	202	2	2	2	999	999	9	999999999	0	0	0	88	999	999	99
2005	3	6	10	0	?9?9?9?9E0?9?9?9*9*9?9*9*9?9*9*9?9?9*9*_*9*9*9*9*9	19.6	12.5	63	97120	9999	9999	357	91	0	91	999900	999900	999900	99990	220	2	3	3	999	999	9	999999999	0	0	0	88	999	999	99
2005	3	6	11	0	?9?9?9?9E0?9?9?9*9*9?9*9*9?9*9*9?9?9*9*_*9*9*9*9*9	20.7	12.4	59	97120	9999	9999	371	334	142	236	999900	999900	999900	99990	290	2	6	6	999	999	9	999999999	0	0	0	88	999	999	99
2005	3	6	12	0	?9?9?9?9E0?9?9?9*9*9?9*9*9?9*9*9?9?9*9*_*9*9*9*9*9	21.7	12.2	55	97120	9999	9999	352	190	0	190	999900	999900	999900	99990	193	2	0	0	999	999	9	999999999	0	0	0	88	999	999	99
2005	3	6	13	0	?9?9?9?9E0?9?9?9*9*9?9*9*9?9*9*9?9?9*9*_*9*9*9*9*9	22.6	11.9	51	97120	9999	9999	384	510	184	361	999900	999900	999900	99990	89	2	7	7	999	999	9	999999999	0	0	0	88	999	999	99
2005	3	6	14	0	?9?9?9?9E0?9?9?9*9*9?9*9*9?9*9*9?9?9*9*_*9*9*9*9*9	22.9	11.5	49	97120	9999	9999	386	230	0	230	999900	999900	999900	99990	106	2	7	7	999	999	9	999999999	0	0	0	88	999	999	99
2005	3	6	15	0	?9?9?9?9E0?9?9?9*9*9?9*9*9?9?9?9?9?9*9*_*9*9*9*9*9	22.8	11.4	49	97120	9999	9999	391	216	0	216	999900	999900	999900	99990	337	4	8	8	999	999	9	999999999	0	0	0	88	999	999	99
2005	3	6	16	0	?9?9?9?9E0?9?9?9*9*9?9*9*9?9*9*9?9?9*9*_*9*9*9*9*9	22.3	11.7	51	97120	9999	9999	378	422	215	298	999900	999900	999900	99990	325	4	6	6	999	999	9	999999999	0	0	0	88	999	999	99
2005	3	6	17	0	?9?9?9?9E0?9?9?9*9*9?9*9*9?9*9*9?9?9*9*_*9*9*9*9*9	20.9	11.7	55	97120	9999	9999	371	311	228	220	999900	999900	999900	99990	118	4	6	6	999	999	9	999999999	0	0	0	88	999	999	99
2005	3	6	18	0	?9?9?9?9E0?9?9?9*9*9?9*9*9?9*9*9?9?9*9*_*9*9*9*9*9	19.2	11.5	61	97120	9999	9999	356	81	0	81	999900	999900	999900	99990	43	4	4	4	999	999	9	999999999	0	0	0	88	999	999	99
2005	3	6	19	0	?9?9?9?9E0?9?9?9*9*9?9*9*9?9*9*9?9?9*9*_*9*9*9*9*9	17.4	11.1	67	97120	9999	9999	341	69	0	48	999900	999900	999900	99990	83	4	2	2	999	999	9	999999999	0	0	0	88	999	999	99
2005	3	6	20	0	?9?9?9?9E0?9?9?9*9*9?9*9*9?9*9*9?9?9*9*_*9*9*9*9*9	15.9	10.7	72	97120	9999	9999	323	0	0	0	999900	999900	999900	99990	252	4	0	0	999	999	9	999999999	0	0	0	88	999	999	99
2005	3	6	21	0	?9?9?9?9E0?9?9?9*9*9?9*9*9?9?9?9?9?9*9*_*9*9*9*9*9	15.1	10.7	75	97120	9999	9999	359	0	0	0	999900	999900	999900	99990	360	3	9	9	999	999	9	999999999	0	0	0	88	999	999	99
2005	3	6	22	0	?9?9?9?9E0?9?9?9*9*9?9*9*9?9*9*9?9?9*9*_*9*9*9*9*9	15.2	11	76	97120	9999	9999	326	0	0	0	999900	999900	999900	99990	277	3	1	1	999	999	9	999999999	0	0	0	88	999	999	99
2005	3	6	23	0	?9?9?9?9E0?9?9?9*9*9?9*9*9?9*9*9?9?9*9*_*9*9*9*9*9	15.6	11.2	75	97120	9999	9999	336	0	0	0	999900	999900	999900	99990	79	3	3	3	999	999	9	999999999	0	0	0	88	999	999	99
2005	3	6	24	0	?9?9?9?9E0?9?9?9*9*9?9*9*9?9*9*9?9?9*9*_*9*9*9*9*9	15.6	10.8	73	97120	9999	9999	336	0	0	0	999900	999900	999900	99990	135	3	3	3	999	999	9	999999999	0	0	0	88	999	999	99
2005	3	7	1	0	?9?9?9?9E0?9?9?9*9*9?9*9*9?9*9*9?9?9*9*_*9*9*9*9*9	15.3	10.1	71	97820	9999	9999	326	0	0	0	999900	999900	999900	99990	102	3	1	1	999	999	9	999999999	0	0	0	88	999	999	99
2005	3	7	2	0	?9?9?9?9E0?9?9?9*9*9?9*9*9?9*9*9?9?9*9*_*9*9*9*9*9	15	9.3	69	97820	9999	9999	349	0	0	0	999900	999900	999900	99990	345	3	8	8	999	999	9	999999999	0	0	0	88	999	999	99
2005	3	7	3	0	?9?9?9?9E0?9?9?9*9*9?9*9*9?9?9?9?9?9*9*_*9*9*9*9*9	14.8	8.9	68	97820	9999	9999	333	0	0	0	999900	999900	999900	99990	22	1	4	4	999	999	9	999999999	0	0	0	88	999	999	99
2005	3	7	4	0	?9?9?9?9E0?9?9?9*9*9?9*9*9?9*9*9?9?9*9*_*9*9*9*9*9	14.7	9	68	97820	9999	9999	332	0	0	0	999900	999900	999900	99990	30	1	4	4	999	999	9	999999999	0	0	0	88	999	999	99
2005	3	7	5	0	?9?9?9?9E0?9?9?9*9*9?9*9*9?9*9*9?9?9*9*_*9*9*9*9*9	14.5	9.2	70	97820	9999	9999	321	0	0	0	999900	999900	999900	99990	296	1	1	1	999	999	9	999999999	0	0	0	88	999	999	99
2005	3	7	6	0	?9?9?9?9E0?9?9?9*9*9?9*9*9?9*9*9?9?9*9*_*9*9*9*9*9	14.3	9.4	73	97820	9999	9999	315	0	0	0	999900	999900	999900	99990	8	1	0	0	999	999	9	999999999	0	0	0	88	999	999	99
2005	3	7	7	0	?9?9?9?9E0?9?9?9*9*9?9*9*9?9*9*9?9?9*9*_*9*9*9*9*9	14	9.7	76	97820	9999	9999	332	0	0	0	999900	999900	999900	99990	349	1	5	5	999	999	9	999999999	0	0	0	88	999	999	99
2005	3	7	8	0	?9?9?9?9E0?9?9?9*9*9?9*9*9?9*9*9?9?9*9*_*9*9*9*9*9	13.7	10	78	97820	9999	9999	323	0	0	0	999900	999900	999900	99990	113	1	2	2	999	999	9	999999999	0	0	0	88	999	999	99
2005	3	7	9	0	?9?9?9?9E0?9?9?9*9*9?9*9*9?9?9?9?9?9*9*_*9*9*9*9*9	13.5	10.1	80	97820	9999	9999	337	10	0	10	999900	999900	999900	99990	135	2	7	7	999	999	9	999999999	0	0	0	88	999	999	99
2005	3	7	10	0	?9?9?9?9E0?9?9?9*9*9?9*9*9?9*9*9?9?9*9*_*9*9*9*9*9	13.4	10.1	81	97820	9999	9999	337	24	0	24	999900	999900	999900	99990	339	2	7	7	999	999	9	999999999	0	0	0	88	999	999	99
2005	3	7	11	0	?9?9?9?9E0?9?9?9*9*9?9*9*9?9*9*9?9?9*9*_*9*9*9*9*9	13.4	10.1	80	97820	9999	9999	325	38	0	38	999900	999900	999900	99990	184	2	3	3	999	999	9	999999999	0	0	0	88	999	999	99
2005	3	7	12	0	?9?9?9?9E0?9?9?9*9*9?9*9*9?9*9*9?9?9*9*_*9*9*9*9*9	13.4	10	80	97820	9999	9999	327	49	0	49	999900	999900	999900	99990	171	2	4	4	999	999	9	999999999	0	0	0	88	999	999	99
2005	3	7	13	0	?9?9?9?9E0?9?9?9*9*9?9*9*9?9*9*9?9?9*9*_*9*9*9*9*9	13.4	9.8	79	97820	9999	9999	322	57	0	57	999900	999900	999900	99990	26	2	2	2	999	999	9	999999999	0	0	0	88	999	999	99
2005	3	7	14	0	?9?9?9?9E0?9?9?9*9*9?9*9*9?9*9*9?9?9*9*_*9*9*9*9*9	13.5	9.8	78	97820	9999	9999	327	60	0	60	999900	999900	999900	99990	37	2	4	4	999	999	9	999999999	0	0	0	88	999	999	99
2005	3	7	15	0	?9?9?9?9E0?9?9?9*9*9?9*9*9?9?9?9?9?9*9*_*9*9*9*9*9	13.5	9.7	78	97820	9999	9999	333	56	0	56	999900	999900	999900	99990	90	3	6	6	999	999	9	999999999	0	0	0	88	999	999	99
2005	3	7	16	0	?9?9?9?9E0?9?9?9*9*9?9*9*9?9*9*9?9?9*9*_*9*9*9*9*9	13.2	9.5	78	97820	9999	9999	323	47	0	47	999900	999900	999900	99990	283	3	3	3	999	999	9	999999999	0	0	0	88	999	999	99
2005	3	7	17	0	?9?9?9?9E0?9?9?9*9*9?9*9*9?9*9*9?9?9*9*_*9*9*9*9*9	12.5	9	79	97820	9999	9999	325	35	0	35	999900	999900	999900	99990	93	3	5	5	999	999	9	999999999	0	0	0	88	999	999	99
2005	3	7	18	0	?9?9?9?9E0?9?9?9*9*9?9*9*9?9*9*9?9?9*9*_*9*9*9*9*9	12	8.7	80	97820	9999	9999	325	21	0	21	999900	999900	999900	99990	144	3	6	6	999	999	9	999999999	0	0	0	88	999	999	99
2005	3	7	19	0	?9?9?9?9E0?9?9?9*9*9?9*9*9?9*9*9?9?9*9*_*9*9*9*9*9	12	8.9	81	97820	9999	9999	329	8	0	8	999900	999900	999900	99990	189	3	7	7	999	999	9	999999999	0	0	0	88	999	999	99
2005	3	7	20	0	?9?9?9?9E0?9?9?9*9*9?9*9*9?9*9*9?9?9*9*_*9*9*9*9*9	12.4	9.3	81	97820	9999	9999	322	0	0	0	999900	999900	999900	99990	205	3	4	4	999	999	9	999999999	0	0	0	88	999	999	99
2005	3	7	21	0	?9?9?9?9E0?9?9?9*9*9?9*9*9?9?9?9?9?9*9*_*9*9*9*9*9	12.8	9.6	81	97820	9999	9999	333	0	0	0	999900	999900	999900	99990	360	2	7	7	999	999	9	999999999	0	0	0	88	999	999	99
2005	3	7	22	0	?9?9?9?9E0?9?9?9*9*9?9*9*9?9*9*9?9?9*9*_*9*9*9*9*9	13.1	9.6	79	97820	9999	9999	316	0	0	0	999900	999900	999900	99990	254	2	1	1	999	999	9	999999999	0	0	0	88	999	999	99
2005	3	7	23	0	?9?9?9?9E0?9?9?9*9*9?9*9*9?9*9*9?9?9*9*_*9*9*9*9*9	13.2	9.3	77	97820	9999	9999	340	0	0	0	999900	999900	999900	99990	221	2	8	8	999	999	9	999999999	0	0	0	88	999	999	99
2005	3	7	24	0	?9?9?9?9E0?9?9?9*9*9?9*9*9?9*9*9?9?9*9*_*9*9*9*9*9	13.2	8.9	75	97820	9999	9999	340	0	0	0	999900	999900	999900	99990	342	2	8	8	999	999	9	999999999	0	0	0	88	999	999	99
2005	3	8	1	0	?9?9?9?9E0?9?9?9*9*9?9*9*9?9*9*9?9?9*9*_*9*9*9*9*9	13.2	8.5	73	97630	9999	9999	325	0	0	0	999900	999900	999900	99990	123	2	4	4	999	999	9	999999999	0	0	0	88	999	999	99
2005	3	8	2	0	?9?9?9?9E0?9?9?9*9*9?9*9*9?9*9*9?9?9*9*_*9*9*9*9*9	13.1	8.3	72	97630	9999	9999	327	0	0	0	999900	999900	999900	99990	8	2	5	5	999	999	9	999999999	0	0	0	88	999	999	99
2005	3	8	3	0	?9?9?9?9E0?9?9?9*9*9?9*9*9?9?9?9?9?9*9*_*9*9*9*9*9	13.1	8.3	73	97630	9999	9999	319	0	0	0	999900	999900	999900	99990	90	1	2	2	999	999	9	999999999	0	0	0	88	999	999	99
2005	3	8	4	0	?9?9?9?9E0?9?9?9*9*9?9*9*9?9*9*9?9?9*9*_*9*9*9*9*9	12.9	8.6	75	97630	9999	9999	324	0	0	0	999900	999900	999900	99990	270	1	4	4	999	999	9	999999999	0	0	0	88	999	999	99
2005	3	8	5	0	?9?9?9?9E0?9?9?9*9*9?9*9*9?9*9*9?9?9*9*_*9*9*9*9*9	12.4	8.9	79	97630	9999	9999	324	0	0	0	999900	999900	999900	99990	72	1	5	5	999	999	9	999999999	0	0	0	88	999	999	99
2005	3	8	6	0	?9?9?9?9E0?9?9?9*9*9?9*9*9?9*9*9?9?9*9*_*9*9*9*9*9	11.9	9.2	84	97630	9999	9999	304	0	0	0	999900	999900	999900	99990	285	1	0	0	999	999	9	999999999	0	0	0	88	999	999	99
2005	3	8	7	0	?9?9?9?9E0?9?9?9*9*9?9*9*9?9*9*9?9?9*9*_*9*9*9*9*9	11.2	9.5	89	97630	9999	9999	320	0	0	0	999900	999900	999900	99990	205	1	5	5	999	999	9	999999999	0	0	0	88	999	999	99
2005	3	8	8	0	?9?9?9?9E0?9?9?9*9*9?9*9*9?9*9*9?9?9*9*_*9*9*9*9*9	10.8	9.8	93	97630	9999	9999	321	0	0	0	999900	999900	999900	99990	128	1	6	6	999	999	9	999999999	0	0	0	88	999	999	99
2005	3	8	9	0	?9?9?9?9E0?9?9?9*9*9?9*9*9?9?9?9?9?9*9*_*9*9*9*9*9	10.6	10.2	97	97630	9999	9999	312	6	0	6	999900	999900	999900	99990	360	2	3	3	999	999	9	999999999	0	0	0	88	999	999	99
2005	3	8	10	0	?9?9?9?9E0?9?9?9*9*9?9*9*9?9*9*9?9?9*9*_*9*9*9*9*9	10.5	10.4	99	97630	9999	9999	324	13	0	13	999900	999900	999900	99990	59	2	7	7	999	999	9	999999999	0	0	0	88	999	999	99
2005	3	8	11	0	?9?9?9?9E0?9?9?9*9*9?9*9*9?9*9*9?9?9*9*_*9*9*9*9*9	10.5	10.5	101	97630	9999	9999	336	21	0	21	999900	999900	999900	99990	49	2	9	9	999	999	9	999999999	0	0	0	88	999	999	99
2005	3	8	12	0	?9?9?9?9E0?9?9?9*9*9?9*9*9?9*9*9?9?9*9*_*9*9*9*9*9	10.5	10.6	101	97630	9999	9999	300	27	0	27	999900	999900	999900	99990	345	2	0	0	999	999	9	999999999	0	0	0	88	999	999	99
2005	3	8	13	0	?9?9?9?9E0?9?9?9*9*9?9*9*9?9*9*9?9?9*9*_*9*9*9*9*9	10.7	10.7	100	97630	9999	9999	330	31	0	31	999900	999900	999900	99990	25	2	8	8	999	999	9	999999999	0	0	0	88	999	999	99
2005	3	8	14	0	?9?9?9?9E0?9?9?9*9*9?9*9*9?9*9*9?9?9*9*_*9*9*9*9*9	10.9	10.7	99	97630	9999	9999	331	33	0	33	999900	999900	999900	99990	269	2	8	8	999	999	9	999999999	0	0	0	88	999	999	99
2005	3	8	15	0	?9?9?9?9E0?9?9?9*9*9?9*9*9?9?9?9?9?9*9*_*9*9*9*9*9	11	10.7	98	97630	9999	9999	323	31	0	31	999900	999900	999900	99990	360	2	6	6	999	999	9	999999999	0	0	0	88	999	999	99
2005	3	8	16	0	?9?9?9?9E0?9?9?9*9*9?9*9*9?9*9*9?9?9*9*_*9*9*9*9*9	11.1	10.7	97	97630	9999	9999	308	26	0	26	999900	999900	999900	99990	62	2	1	1	999	999	9	999999999	0	0	0	88	999	999	99
2005	3	8	17	0	?9?9?9?9E0?9?9?9*9*9?9*9*9?9*9*9?9?9*9*_*9*9*9*9*9	11.2	10.6	97	97630	9999	9999	327	19	0	19	999900	999900	999900	99990	243	2	7	7	999	999	9	999999999	0	0	0	88	999	999	99
2005	3	8	18	0	?9?9?9?9E0?9?9?9*9*9?9*9*9?9*9*9?9?9*9*_*9*9*9*9*9	11.2	10.6	96	97630	9999	9999	316	12	0	12	999900	999900	999900	99990	138	2	3	3	999	999	9	999999999	0	0	0	88	999	999	99
2005	3	8	19	0	?9?9?9?9E0?9?9?9*9*9?9*9*9?9*9*9?9?9*9*_*9*9*9*9*9	11.3	10.6	96	97630	9999	9999	340	4	0	4	999900	999900	999900	99990	0	2	9	9	999	999	9	999999999	0	0	0	88	999	999	99
2005	3	8	20	0	?9?9?9?9E0?9?9?9*9*9?9*9*9?9*9*9?9?9*9*_*9*9*9*9*9	11.4	10.6	95	97630	9999	9999	309	0	0	0	999900	999900	999900	99990	186	2	1	1	999	999	9	999999999	0	0	0	88	999	999	99
2005	3	8	21	0	?9?9?9?9E0?9?9?9*9*9?9*9*9?9?9?9?9?9*9*_*9*9*9*9*9	11.5	10.7	95	97630	9999	9999	320	0	0	0	999900	999900	999900	99990	337	1	4	4	999	999	9	999999999	0	0	0	88	999	999	99
2005	3	8	22	0	?9?9?9?9E0?9?9?9*9*9?9*9*9?9*9*9?9?9*9*_*9*9*9*9*9	11.7	10.9	95	97630	9999	9999	315	0	0	0	999900	999900	999900	99990	246	1	2	2	999	999	9	999999999	0	0	0	88	999	999	99
2005	3	8	23	0	?9?9?9?9E0?9?9?9*9*9?9*9*9?9*9*9?9?9*9*_*9*9*9*9*9	11.8	11	95	97630	9999	9999	327	0	0	0	999900	999900	999900	99990	214	1	6	6	999	999	9	999999999	0	0	0	88	999	999	99
2005	3	8	24	0	?9?9?9?9E0?9?9?9*9*9?9*9*9?9*9*9?9?9*9*_*9*9*9*9*9	11.7	10.9	95	97630	9999	9999	305	0	0	0	999900	999900	999900	99990	330	1	0	0	999	999	9	999999999	0	0	0	88	999	999	99
2005	3	9	1	0	?9?9?9?9E0?9?9?9*9*9?9*9*9?9*9*9?9?9*9*_*9*9*9*9*9	11.4	10.7	96	98180	9999	9999	303	0	0	0	999900	999900	999900	99990	102	1	0	0	999	999	9	999999999	0	0	0	88	999	999	99
2005	3	9	2	0	?9?9?9?9E0?9?9?9*9*9?9*9*9?9*9*9?9?9*9*_*9*9*9*9*9	11.1	10.5	96	98180	9999	9999	308	0	0	0	999900	999900	999900	99990	98	1	1	1	999	999	9	999999999	0	0	0	88	999	999	99
2005	3	9	3	0	?9?9?9?9E0?9?9?9*9*9?9*9*9?9?9?9?9?9*9*_*9*9*9*9*9	11	10.4	96	98180	9999	9999	322	0	0	0	999900	999900	999900	99990	0	0	6	6	999	999	9	999999999	0	0	0	88	999	999	99
2005	3	9	4	0	?9?9?9?9E0?9?9?9*9*9?9*9*9?9*9*9?9?9*9*_*9*9*9*9*9	11	10.4	96	98180	9999	9999	326	0	0	0	999900	999900	999900	99990	109	0	7	7	999	999	9	999999999	0	0	0	88	999	999	99
2005	3	9	5	0	?9?9?9?9E0?9?9?9*9*9?9*9*9?9*9*9?9?9*9*_*9*9*9*9*9	11	10.4	96	98180	9999	9999	317	0	0	0	999900	999900	999900	99990	71	0	4	4	999	999	9	999999999	0	0	0	88	999	999	99
2005	3	9	6	0	?9?9?9?9E0?9?9?9*9*9?9*9*9?9*9*9?9?9*9*_*9*9*9*9*9	10.9	10.4	97	98180	9999	9999	326	0	0	0	999900	999900	999900	99990	254	0	7	7	999	999	9	999999999	0	0	0	88	999	999	99
2005	3	9	7	0	?9?9?9?9E0?9?9?9*9*9?9*9*9?9*9*9?9?9*9*_*9*9*9*9*9	10.9	10.4	97	98180	9999	9999	322	0	0	0	999900	999900	999900	99990	144	0	6	6	999	999	9	999999999	0	0	0	88	999	999	99
2005	3	9	8	0	?9?9?9?9E0?9?9?9*9*9?9*9*9?9*9*9?9?9*9*_*9*9*9*9*9	10.8	10.4	97	98180	9999	9999	318	0	0	0	999900	999900	999900	99990	182	0	5	5	999	999	9	999999999	0	0	0	88	999	999	99
2005	3	9	9	0	?9?9?9?9E0?9?9?9*9*9?9*9*9?9?9?9?9?9*9*_*9*9*9*9*9	10.7	10.3	97	98180	9999	9999	330	4	0	4	999900	999900	999900	99990	90	1	8	8	999	999	9	999999999	0	0	0	88	999	999	99
2005	3	9	10	0	?9?9?9?9E0?9?9?9*9*9?9*9*9?9*9*9?9?9*9*_*9*9*9*9*9	10.6	10.1	97	98180	9999	9999	305	9	0	9	999900	999900	999900	99990	128	1	1	1	999	999	9	999999999	0	0	0	88	999	999	99
2005	3	9	11	0	?9?9?9?9E0?9?9?9*9*9?9*9*9?9*9*9?9?9*9*_*9*9*9*9*9	10.4	10	97	98180	9999	9999	319	14	0	14	999900	999900	999900	99990	350	1	6	6	999	999	9	999999999	0	0	0	88	999	999	99
2005	3	9	12	0	?9?9?9?9E0?9?9?9*9*9?9*9*9?9*9*9?9?9*9*_*9*9*9*9*9	10.3	9.9	98	98180	9999	9999	313	18	0	18	999900	999900	999900	99990	253	1	4	4	999	999	9	999999999	0	0	0	88	999	999	99
2005	3	9	13	0	?9?9?9?9E0?9?9?9*9*9?9*9*9?9*9*9?9?9*9*_*9*9*9*9*9	10.1	9.8	98	98180	9999	9999	303	21	0	21	999900	999900	999900	99990	207	1	1	1	999	999	9	999999999	0	0	0	88	999	999	99
2005	3	9	14	0	?9?9?9?9E0?9?9?9*9*9?9*9*9?9*9*9?9?9*9*_*9*9*9*9*9	10	9.7	98	98180	9999	9999	314	22	0	22	999900	999900	999900	99990	35	1	5	5	999	999	9	999999999	0	0	0	88	999	999	99
2005	3	9	15	0	?9?9?9?9E0?9?9?9*9*9?9*9*9?9?9?9?9?9*9*_*9*9*9*9*9	10	9.7	98	98180	9999	9999	314	21	0	21	999900	999900	999900	99990	360	2	5	5	999	999	9	999999999	0	0	0	88	999	999	99
2005	3	9	16	0	?9?9?9?9E0?9?9?9*9*9?9*9*9?9*9*9?9?9*9*_*9*9*9*9*9	9.9	9.7	98	98180	9999	9999	311	18	0	18	999900	999900	999900	99990	56	2	4	4	999	999	9	999999999	0	0	0	88	999	999	99
2005	3	9	17	0	?9?9?9?9E0?9?9?9*9*9?9*9*9?9*9*9?9?9*9*_*9*9*9*9*9	9.8	9.5	98	98180	9999	9999	313	13	0	13	999900	999900	999900	99990	0	2	5	5	999	999	9	999999999	0	0	0	88	999	999	99
2005	3	9	18	0	?9?9?9?9E0?9?9?9*9*9?9*9*9?9*9*9?9?9*9*_*9*9*9*9*9	9.6	9.4	98	98180	9999	9999	300	8	0	8	999900	999900	999900	99990	115	2	1	1	999	999	9	999999999	0	0	0	88	999	999	99
2005	3	9	19	0	?9?9?9?9E0?9?9?9*9*9?9*9*9?9*9*9?9?9*9*_*9*9*9*9*9	9.5	9.3	98	98180	9999	9999	300	3	0	3	999900	999900	999900	99990	266	2	1	1	999	999	9	999999999	0	0	0	88	999	999	99
2005	3	9	20	0	?9?9?9?9E0?9?9?9*9*9?9*9*9?9*9*9?9?9*9*_*9*9*9*9*9	9.5	9.2	98	98180	9999	9999	307	0	0	0	999900	999900	999900	99990	150	2	3	3	999	999	9	999999999	0	0	0	88	999	999	99
2005	3	9	21	0	?9?9?9?9E0?9?9?9*9*9?9*9*9?9?9?9?9?9*9*_*9*9*9*9*9	9.6	9.3	98	98180	9999	9999	330	0	0	0	999900	999900	999900	99990	360	1	9	9	999	999	9	999999999	0	0	0	88	999	999	99
2005	3	9	22	0	?9?9?9?9E0?9?9?9*9*9?9*9*9?9*9*9?9?9*9*_*9*9*9*9*9	9.7	9.4	98	98180	9999	9999	308	0	0	0	999900	999900	999900	99990	35	1	3	3	999	999	9	999999999	0	0	0	88	999	999	99
2005	3	9	23	0	?9?9?9?9E0?9?9?9*9*9?9*9*9?9*9*9?9?9*9*_*9*9*9*9*9	9.8	9.4	97	98180	9999	9999	301	0	0	0	999900	999900	999900	99990	245	1	1	1	999	999	9	999999999	0	0	0	88	999	999	99
2005	3	9	24	0	?9?9?9?9E0?9?9?9*9*9?9*9*9?9*9*9?9?9*9*_*9*9*9*9*9	9.7	9.3	97	98180	9999	9999	308	0	0	0	999900	999900	999900	99990	323	1	3	3	999	999	9	999999999	0	0	0	88	999	999	99
2005	3	10	1	0	?9?9?9?9E0?9?9?9*9*9?9*9*9?9*9*9?9?9*9*_*9*9*9*9*9	9.6	9.1	97	98800	9999	9999	323	0	0	0	999900	999900	999900	99990	95	1	8	8	999	999	9	999999999	0	0	0	88	999	999	99
2005	3	10	2	0	?9?9?9?9E0?9?9?9*9*9?9*9*9?9*9*9?9?9*9*_*9*9*9*9*9	9.4	8.9	97	98800	9999	9999	303	0	0	0	999900	999900	999900	99990	273	1	2	2	999	999	9	999999999	0	0	0	88	999	999	99
2005	3	10	3	0	?9?9?9?9E0?9?9?9*9*9?9*9*9?9?9?9?9?9*9*_*9*9*9*9*9	9.3	8.9	97	98800	9999	9999	293	0	0	0	999900	999900	999900	99990	360	1	0	0	999	999	9	999999999	0	0	0	88	999	999	99
2005	3	10	4	0	?9?9?9?9E0?9?9?9*9*9?9*9*9?9*9*9?9?9*9*_*9*9*9*9*9	9.3	8.9	98	98800	9999	9999	317	0	0	0	999900	999900	999900	99990	271	1	7	7	999	999	9	999999999	0	0	0	88	999	999	99
2005	3	10	5	0	?9?9?9?9E0?9?9?9*9*9?9*9*9?9*9*9?9?9*9*_*9*9*9*9*9	9.3	9	98	98800	9999	9999	308	0	0	0	999900	999900	999900	99990	124	1	4	4	999	999	9	999999999	0	0	0	88	999	999	99
2005	3	10	6	0	?9?9?9?9E0?9?9?9*9*9?9*9*9?9*9*9?9?9*9*_*9*9*9*9*9	9.3	9.1	99	98800	9999	9999	308	0	0	0	999900	999900	999900	99990	96	1	4	4	999	999	9	999999999	0	0	0	88	999	999	99
2005	3	10	7	0	?9?9?9?9E0?9?9?9*9*9?9*9*9?9*9*9?9?9*9*_*9*9*9*9*9	9.3	9.2	99	98800	9999	9999	313	0	0	0	999900	999900	999900	99990	242	1	6	6	999	999	9	999999999	0	0	0	88	999	999	99
2005	3	10	8	0	?9?9?9?9E0?9?9?9*9*9?9*9*9?9*9*9?9?9*9*_*9*9*9*9*9	9.2	9.2	100	98800	9999	9999	328	0	0	0	999900	999900	999900	99990	22	1	9	9	999	999	9	999999999	0	0	0	88	999	999	99
2005	3	10	9	0	?9?9?9?9E0?9?9?9*9*9?9*9*9?9?9?9?9?9*9*_*9*9*9*9*9	9.1	9.1	100	98800	9999	9999	321	11	0	11	999900	999900	999900	99990	360	2	8	8	999	999	9	999999999	0	0	0	88	999	999	99
2005	3	10	10	0	?9?9?9?9E0?9?9?9*9*9?9*9*9?9*9*9?9?9*9*_*9*9*9*9*9	8.9	8.9	100	98800	9999	9999	311	24	0	24	999900	999900	999900	99990	73	2	6	6	999	999	9	999999999	0	0	0	88	999	999	99
2005	3	10	11	0	?9?9?9?9E0?9?9?9*9*9?9*9*9?9*9*9?9?9*9*_*9*9*9*9*9	8.8	8.7	99	98800	9999	9999	314	38	0	38	999900	999900	999900	99990	198	2	7	7	999	999	9	999999999	0	0	0	88	999	999	99
2005	3	10	12	0	?9?9?9?9E0?9?9?9*9*9?9*9*9?9*9*9?9?9*9*_*9*9*9*9*9	8.6	8.4	99	98800	9999	9999	299	50	0	50	999900	999900	999900	99990	9	2	2	2	999	999	9	999999999	0	0	0	88	999	999	99
2005	3	10	13	0	?9?9?9?9E0?9?9?9*9*9?9*9*9?9*9*9?9?9*9*_*9*9*9*9*9	8.4	8.2	98	98800	9999	9999	289	57	0	57	999900	999900	999900	99990	204	2	0	0	999	999	9	999999999	0	0	0	88	999	999	99
2005	3	10	14	0	?9?9?9?9E0?9?9?9*9*9?9*9*9?9*9*9?9?9*9*_*9*9*9*9*9	8.3	8	98	98800	9999	9999	316	60	0	60	999900	999900	999900	99990	131	2	8	8	999	999	9	999999999	0	0	0	88	999	999	99
2005	3	10	15	0	?9?9?9?9E0?9?9?9*9*9?9*9*9?9?9?9?9?9*9*_*9*9*9*9*9	8.3	7.9	97	98800	9999	9999	316	56	0	56	999900	999900	999900	99990	337	3	8	8	999	999	9	999999999	0	0	0	88	999	999	99
2005	3	10	16	0	?9?9?9?9E0?9?9?9*9*9?9*9*9?9*9*9?9?9*9*_*9*9*9*9*9	8.2	7.8	97	98800	9999	9999	322	48	0	48	999900	999900	999900	99990	189	3	9	9	999	999	9	999999999	0	0	0	88	999	999	99
2005	3	10	17	0	?9?9?9?9E0?9?9?9*9*9?9*9*9?9*9*9?9?9*9*_*9*9*9*9*9	8.2	7.7	97	98800	9999	9999	304	35	0	35	999900	999900	999900	99990	27	3	5	5	999	999	9	999999999	0	0	0	88	999	999	99
2005	3	10	18	0	?9?9?9?9E0?9?9?9*9*9?9*9*9?9*9*9?9?9*9*_*9*9*9*9*9	8.2	7.8	97	98800	9999	9999	323	21	0	21	999900	999900	999900	99990	176	3	9	9	999	999	9	999999999	0	0	0	88	999	999	99
2005	3	10	19	0	?9?9?9?9E0?9?9?9*9*9?9*9*9?9*9*9?9?9*9*_*9*9*9*9*9	8.4	8	98	98800	9999	9999	308	8	0	8	999900	999900	999900	99990	111	3	6	6	999	999	9	999999999	0	0	0	88	999	999	99
2005	3	10	20	0	?9?9?9?9E0?9?9?9*9*9?9*9*9?9*9*9?9?9*9*_*9*9*9*9*9	8.6	8.2	98	98800	9999	9999	313	0	0	0	999900	999900	999900	99990	117	3	7	7	999	999	9	999999999	0	0	0	88	999	999	99
2005	3	10	21	0	?9?9?9?9E0?9?9?9*9*9?9*9*9?9?9?9?9?9*9*_*9*9*9*9*9	8.7	8.4	98	98800	9999	9999	295	0	0	0	999900	999900	999900	99990	337	1	1	1	999	999	9	999999999	0	0	0	88	999	999	99
2005	3	10	22	0	?9?9?9?9E0?9?9?9*9*9?9*9*9?9*9*9?9?9*9*_*9*9*9*9*9	8.8	8.5	98	98800	9999	9999	290	0	0	0	999900	999900	999900	99990	58	1	0	0	999	999	9	999999999	0	0	0	88	999	999	99
2005	3	10	23	0	?9?9?9?9E0?9?9?9*9*9?9*9*9?9*9*9?9?9*9*_*9*9*9*9*9	8.9	8.5	98	98800	9999	9999	314	0	0	0	999900	999900	999900	99990	34	1	7	7	999	999	9	999999999	0	0	0	88	999	999	99
2005	3	10	24	0	?9?9?9?9E0?9?9?9*9*9?9*9*9?9*9*9?9?9*9*_*9*9*9*9*9	8.9	8.5	98	98800	9999	9999	308	0	0	0	999900	999900	999900	99990	251	1	5	5	999	999	9	999999999	0	0	0	88	999	999	99
2005	3	11	1	0	?9?9?9?9E0?9?9?9*9*9?9*9*9?9*9*9?9?9*9*_*9*9*9*9*9	8.8	8.4	97	98680	9999	9999	308	0	0	0	999900	999900	999900	99990	49	1	5	5	999	999	9	999999999	0	0	0	88	999	999	99
2005	3	11	2	0	?9?9?9?9E0?9?9?9*9*9?9*9*9?9*9*9?9?9*9*_*9*9*9*9*9	8.8	8.4	97	98680	9999	9999	310	0	0	0	999900	999900	999900	99990	197	1	6	6	999	999	9	999999999	0	0	0	88	999	999	99
2005	3	11	3	0	?9?9?9?9E0?9?9?9*9*9?9*9*9?9?9?9?9?9*9*_*9*9*9*9*9	8.7	8.3	97	98680	9999	9999	318	0	0	0	999900	999900	999900	99990	0	0	8	8	999	999	9	999999999	0	0	0	88	999	999	99
2005	3	11	4	0	?9?9?9?9E0?9?9?9*9*9?9*9*9?9*9*9?9?9*9*_*9*9*9*9*9	8.6	8.2	97	98680	9999	9999	289	0	0	0	999900	999900	999900	99990	152	0	0	0	999	999	9	999999999	0	0	0	88	999	999	99
2005	3	11	5	0	?9?9?9?9E0?9?9?9*9*9?9*9*9?9*9*9?9?9*9*_*9*9*9*9*9	8.5	8.2	97	98680	9999	9999	309	0	0	0	999900	999900	999900	99990	248	0	6	6	999	999	9	999999999	0	0	0	88	999	999	99
2005	3	11	6	0	?9?9?9?9E0?9?9?9*9*9?9*9*9?9*9*9?9?9*9*_*9*9*9*9*9	8.5	8.1	98	98680	9999	9999	309	0	0	0	999900	999900	999900	99990	286	0	6	6	999	999	9	999999999	0	0	0	88	999	999	99
2005	3	11	7	0	?9?9?9?9E0?9?9?9*9*9?9*9*9?9*9*9?9?9*9*_*9*9*9*9*9	8.4	8.1	98	98680	9999	9999	312	0	0	0	999900	999900	999900	99990	265	0	7	7	999	999	9	999999999	0	0	0	88	999	999	99
2005	3	11	8	0	?9?9?9?9E0?9?9?9*9*9?9*9*9?9*9*9?9?9*9*_*9*9*9*9*9	8.4	8	98	98680	9999	9999	308	0	0	0	999900	999900	999900	99990	87	0	6	6	999	999	9	999999999	0	0	0	88	999	999	99
2005	3	11	9	0	?9?9?9?9E0?9?9?9*9*9?9*9*9?9?9?9?9?9*9*_*9*9*9*9*9	8.8	8.4	97	98680	9999	9999	303	24	0	24	999900	999900	999900	99990	0	0	3	3	999	999	9	999999999	0	0	0	88	999	999	99
2005	3	11	10	0	?9?9?9?9E0?9?9?9*9*9?9*9*9?9*9*9?9?9*9*_*9*9*9*9*9	9.2	8.6	96	98680	9999	9999	312	55	0	55	999900	999900	999900	99990	26	0	6	6	999	999	9	999999999	0	0	0	88	999	999	99
2005	3	11	11	0	?9?9?9?9E0?9?9?9*9*9?9*9*9?9*9*9?9?9*9*_*9*9*9*9*9	9.4	8.6	95	98680	9999	9999	299	85	0	85	999900	999900	999900	99990	358	0	1	1	999	999	9	999999999	0	0	0	88	999	999	99
2005	3	11	12	0	?9?9?9?9E0?9?9?9*9*9?9*9*9?9*9*9?9?9*9*_*9*9*9*9*9	9.6	8.5	93	98680	9999	9999	317	112	0	112	999900	999900	999900	99990	252	0	7	7	999	999	9	999999999	0	0	0	88	999	999	99
2005	3	11	13	0	?9?9?9?9E0?9?9?9*9*9?9*9*9?9*9*9?9?9*9*_*9*9*9*9*9	9.7	8.3	91	98680	9999	9999	294	129	0	129	999900	999900	999900	99990	67	0	0	0	999	999	9	999999999	0	0	0	88	999	999	99
2005	3	11	14	0	?9?9?9?9E0?9?9?9*9*9?9*9*9?9*9*9?9?9*9*_*9*9*9*9*9	10	8.3	89	98680	9999	9999	331	135	0	135	999900	999900	999900	99990	230	0	9	9	999	999	9	999999999	0	0	0	88	999	999	99
2005	3	11	15	0	?9?9?9?9E0?9?9?9*9*9?9*9*9?9?9?9?9?9*9*_*9*9*9*9*9	10.5	8.4	87	98680	9999	9999	310	127	0	127	999900	999900	999900	99990	22	2	3	3	999	999	9	999999999	0	0	0	88	999	999	99
2005	3	11	16	0	?9?9?9?9E0?9?9?9*9*9?9*9*9?9*9*9?9?9*9*_*9*9*9*9*9	11.2	8.8	85	98680	9999	9999	321	107	0	107	999900	999900	999900	99990	347	2	6	6	999	999	9	999999999	0	0	0	88	999	999	99
2005	3	11	17	0	?9?9?9?9E0?9?9?9*9*9?9*9*9?9*9*9?9?9*9*_*9*9*9*9*9	11.6	8.8	83	98680	9999	9999	339	80	0	80	999900	999900	999900	99990	197	2	9	9	999	999	9	999999999	0	0	0	88	999	999	99
2005	3	11	18	0	?9?9?9?9E0?9?9?9*9*9?9*9*9?9*9*9?9?9*9*_*9*9*9*9*9	11.5	8.5	81	98680	9999	9999	312	49	0	49	999900	999900	999900	99990	312	2	2	2	999	999	9	999999999	0	0	0	88	999	999	99
2005	3	11	19	0	?9?9?9?9E0?9?9?9*9*9?9*9*9?9*9*9?9?9*9*_*9*9*9*9*9	11.3	8	80	98680	9999	9999	337	19	0	19	999900	999900	999900	99990	299	2	9	9	999	999	9	999999999	0	0	0	88	999	999	99
2005	3	11	20	0	?9?9?9?9E0?9?9?9*9*9?9*9*9?9*9*9?9?9*9*_*9*9*9*9*9	11	7.5	79	98680	9999	9999	314	0	0	0	999900	999900	999900	99990	214	2	4	4	999	999	9	999999999	0	0	0	88	999	999	99
2005	3	11	21	0	?9?9?9?9E0?9?9?9*9*9?9*9*9?9?9?9?9?9*9*_*9*9*9*9*9	10.7	7.2	79	98680	9999	9999	326	0	0	0	999900	999900	999900	99990	90	2	8	8	999	999	9	999999999	0	0	0	88	999	999	99
2005	3	11	22	0	?9?9?9?9E0?9?9?9*9*9?9*9*9?9*9*9?9?9*9*_*9*9*9*9*9	10.5	7	79	98680	9999	9999	311	0	0	0	999900	999900	999900	99990	17	2	4	4	999	999	9	999999999	0	0	0	88	999	999	99
2005	3	11	23	0	?9?9?9?9E0?9?9?9*9*9?9*9*9?9*9*9?9?9*9*_*9*9*9*9*9	10.3	7	80	98680	9999	9999	316	0	0	0	999900	999900	999900	99990	97	2	6	6	999	999	9	999999999	0	0	0	88	999	999	99
2005	3	11	24	0	?9?9?9?9E0?9?9?9*9*9?9*9*9?9*9*9?9?9*9*_*9*9*9*9*9	10.2	7.1	81	98680	9999	9999	295	0	0	0	999900	999900	999900	99990	206	2	0	0	999	999	9	999999999	0	0	0	88	999	999	99
2005	3	12	1	0	?9?9?9?9E0?9?9?9*9*9?9*9*9?9*9*9?9?9*9*_*9*9*9*9*9	10.1	7.3	83	98280	9999	9999	307	0	0	0	999900	999900	999900	99990	137	2	3	3	999	999	9	999999999	0	0	0	88	999	999	99
2005	3	12	2	0	?9?9?9?9E0?9?9?9*9*9?9*9*9?9*9*9?9?9*9*_*9*9*9*9*9	9.9	7.5	85	98280	9999	9999	300	0	0	0	999900	999900	999900	99990	275	2	1	1	999	999	9	999999999	0	0	0	88	999	999	99
2005	3	12	3	0	?9?9?9?9E0?9?9?9*9*9?9*9*9?9?9?9?9?9*9*_*9*9*9*9*9	9.7	7.6	87	98280	9999	9999	293	0	0	0	999900	999900	999900	99990	0	0	0	0	999	999	9	999999999	0	0	0	88	999	999	99
2005	3	12	4	0	?9?9?9?9E0?9?9?9*9*9?9*9*9?9*9*9?9?9*9*_*9*9*9*9*9	9.4	7.8	90	98280	9999	9999	307	0	0	0	999900	999900	999900	99990	133	0	4	4	999	999	9	999999999	0	0	0	88	999	999	99
2005	3	12	5	0	?9?9?9?9E0?9?9?9*9*9?9*9*9?9*9*9?9?9*9*_*9*9*9*9*9	9.1	7.9	92	98280	9999	9999	291	0	0	0	999900	999900	999900	99990	6	0	0	0	999	999	9	999999999	0	0	0	88	999	999	99
2005	3	12	6	0	?9?9?9?9E0?9?9?9*9*9?9*9*9?9*9*9?9?9*9*_*9*9*9*9*9	8.8	7.9	94	98280	9999	9999	302	0	0	0	999900	999900	999900	99990	359	0	3	3	999	999	9	999999999	0	0	0	88	999	999	99
2005	3	12	7	0	?9?9?9?9E0?9?9?9*9*9?9*9*9?9*9*9?9?9*9*_*9*9*9*9*9	8.6	7.9	95	98280	9999	9999	302	0	0	0	999900	999900	999900	99990	12	0	3	3	999	999	9	999999999	0	0	0	88	999	999	99
2005	3	12	8	0	?9?9?9?9E0?9?9?9*9*9?9*9*9?9*9*9?9?9*9*_*9*9*9*9*9	8.7	7.8	95	98280	9999	9999	302	0	0	0	999900	999900	999900	99990	18	0	3	3	999	999	9	999999999	0	0	0	88	999	999	99
2005	3	12	9	0	?9?9?9?9E0?9?9?9*9*9?9*9*9?9?9?9?9?9*9*_*9*9*9*9*9	9	7.8	92	98280	9999	9999	300	47	0	47	999900	999900	999900	99990	180	1	2	2	999	999	9	999999999	0	0	0	88	999	999	99
2005	3	12	10	0	?9?9?9?9E0?9?9?9*9*9?9*9*9?9*9*9?9?9*9*_*9*9*9*9*9	9.7	7.7	87	98280	9999	9999	303	201	122	131	999900	999900	999900	99990	85	1	2	2	999	999	9	999999999	0	0	0	88	999	999	99
2005	3	12	11	0	?9?9?9?9E0?9?9?9*9*9?9*9*9?9*9*9?9?9*9*_*9*9*9*9*9	10.6	7.4	81	98280	9999	9999	317	314	153	205	999900	999900	999900	99990	22	1	6	6	999	999	9	999999999	0	0	0	88	999	999	99
2005	3	12	12	0	?9?9?9?9E0?9?9?9*9*9?9*9*9?9*9*9?9?9*9*_*9*9*9*9*9	11.7	7.2	74	98280	9999	9999	307	214	0	214	999900	999900	999900	99990	251	1	1	1	999	999	9	999999999	0	0	0	88	999	999	99
2005	3	12	13	0	?9?9?9?9E0?9?9?9*9*9?9*9*9?9*9*9?9?9*9*_*9*9*9*9*9	12.8	6.9	67	98280	9999	9999	327	474	197	309	999900	999900	999900	99990	263	1	6	6	999	999	9	999999999	0	0	0	88	999	999	99
2005	3	12	14	0	?9?9?9?9E0?9?9?9*9*9?9*9*9?9*9*9?9?9*9*_*9*9*9*9*9	14	6.7	61	98280	9999	9999	310	493	211	322	999900	999900	999900	99990	130	1	0	0	999	999	9	999999999	0	0	0	88	999	999	99
2005	3	12	15	0	?9?9?9?9E0?9?9?9*9*9?9*9*9?9?9?9?9?9*9*_*9*9*9*9*9	15	6.7	58	98280	9999	9999	337	465	222	303	999900	999900	999900	99990	337	2	6	6	999	999	9	999999999	0	0	0	88	999	999	99
2005	3	12	16	0	?9?9?9?9E0?9?9?9*9*9?9*9*9?9*9*9?9?9*9*_*9*9*9*9*9	15.6	7	56	98280	9999	9999	340	394	230	257	999900	999900	999900	99990	77	2	6	6	999	999	9	999999999	0	0	0	88	999	999	99
2005	3	12	17	0	?9?9?9?9E0?9?9?9*9*9?9*9*9?9*9*9?9?9*9*_*9*9*9*9*9	15.4	7.1	57	98280	9999	9999	333	293	244	191	999900	999900	999900	99990	1	2	4	4	999	999	9	999999999	0	0	0	88	999	999	99
2005	3	12	18	0	?9?9?9?9E0?9?9?9*9*9?9*9*9?9*9*9?9?9*9*_*9*9*9*9*9	14.9	7.2	60	98280	9999	9999	321	94	0	94	999900	999900	999900	99990	248	2	1	1	999	999	9	999999999	0	0	0	88	999	999	99
2005	3	12	19	0	?9?9?9?9E0?9?9?9*9*9?9*9*9?9*9*9?9?9*9*_*9*9*9*9*9	14.3	7.5	63	98280	9999	9999	319	37	0	37	999900	999900	999900	99990	303	2	1	1	999	999	9	999999999	0	0	0	88	999	999	99
2005	3	12	20	0	?9?9?9?9E0?9?9?9*9*9?9*9*9?9*9*9?9?9*9*_*9*9*9*9*9	13.6	7.7	67	98280	9999	9999	320	0	0	0	999900	999900	999900	99990	116	2	2	2	999	999	9	999999999	0	0	0	88	999	999	99
2005	3	12	21	0	?9?9?9?9E0?9?9?9*9*9?9*9*9?9?9?9?9?9*9*_*9*9*9*9*9	13	7.8	71	98280	9999	9999	318	0	0	0	999900	999900	999900	99990	22	2	2	2	999	999	9	999999999	0	0	0	88	999	999	99
2005	3	12	22	0	?9?9?9?9E0?9?9?9*9*9?9*9*9?9*9*9?9?9*9*_*9*9*9*9*9	12.6	8	74	98280	9999	9999	316	0	0	0	999900	999900	999900	99990	111	2	2	2	999	999	9	999999999	0	0	0	88	999	999	99
2005	3	12	23	0	?9?9?9?9E0?9?9?9*9*9?9*9*9?9*9*9?9?9*9*_*9*9*9*9*9	12.3	8.1	75	98280	9999	9999	323	0	0	0	999900	999900	999900	99990	127	2	5	5	999	999	9	999999999	0	0	0	88	999	999	99
2005	3	12	24	0	?9?9?9?9E0?9?9?9*9*9?9*9*9?9*9*9?9?9*9*_*9*9*9*9*9	12.2	8.2	77	98280	9999	9999	325	0	0	0	999900	999900	999900	99990	247	2	6	6	999	999	9	999999999	0	0	0	88	999	999	99
2005	3	13	1	0	?9?9?9?9E0?9?9?9*9*9?9*9*9?9*9*9?9?9*9*_*9*9*9*9*9	12.1	8.4	78	98190	9999	9999	314	0	0	0	999900	999900	999900	99990	167	2	2	2	999	999	9	999999999	0	0	0	88	999	999	99
2005	3	13	2	0	?9?9?9?9E0?9?9?9*9*9?9*9*9?9*9*9?9?9*9*_*9*9*9*9*9	12.1	8.5	79	98190	9999	9999	304	0	0	0	999900	999900	999900	99990	265	2	0	0	999	999	9	999999999	0	0	0	88	999	999	99
2005	3	13	3	0	?9?9?9?9E0?9?9?9*9*9?9*9*9?9?9?9?9?9*9*_*9*9*9*9*9	12	8.6	80	98190	9999	9999	310	0	0	0	999900	999900	999900	99990	360	1	1	1	999	999	9	999999999	0	0	0	88	999	999	99
2005	3	13	4	0	?9?9?9?9E0?9?9?9*9*9?9*9*9?9*9*9?9?9*9*_*9*9*9*9*9	11.9	8.7	81	98190	9999	9999	319	0	0	0	999900	999900	999900	99990	227	1	4	4	999	999	9	999999999	0	0	0	88	999	999	99
2005	3	13	5	0	?9?9?9?9E0?9?9?9*9*9?9*9*9?9*9*9?9?9*9*_*9*9*9*9*9	11.7	8.8	82	98190	9999	9999	316	0	0	0	999900	999900	999900	99990	265	1	3	3	999	999	9	999999999	0	0	0	88	999	999	99
2005	3	13	6	0	?9?9?9?9E0?9?9?9*9*9?9*9*9?9*9*9?9?9*9*_*9*9*9*9*9	11.5	8.8	84	98190	9999	9999	312	0	0	0	999900	999900	999900	99990	305	1	2	2	999	999	9	999999999	0	0	0	88	999	999	99
2005	3	13	7	0	?9?9?9?9E0?9?9?9*9*9?9*9*9?9*9*9?9?9*9*_*9*9*9*9*9	11.4	8.8	84	98190	9999	9999	322	0	0	0	999900	999900	999900	99990	176	1	6	6	999	999	9	999999999	0	0	0	88	999	999	99
2005	3	13	8	0	?9?9?9?9E0?9?9?9*9*9?9*9*9?9*9*9?9?9*9*_*9*9*9*9*9	11.3	8.8	85	98190	9999	9999	301	0	0	0	999900	999900	999900	99990	312	1	0	0	999	999	9	999999999	0	0	0	88	999	999	99
2005	3	13	9	0	?9?9?9?9E0?9?9?9*9*9?9*9*9?9?9?9?9?9*9*_*9*9*9*9*9	11.3	8.7	84	98190	9999	9999	319	41	0	41	999900	999900	999900	99990	0	0	5	5	999	999	9	999999999	0	0	0	88	999	999	99
2005	3	13	10	0	?9?9?9?9E0?9?9?9*9*9?9*9*9?9*9*9?9?9*9*_*9*9*9*9*9	11.4	8.5	82	98190	9999	9999	317	91	0	91	999900	999900	999900	99990	42	0	4	4	999	999	9	999999999	0	0	0	88	999	999	99
2005	3	13	11	0	?9?9?9?9E0?9?9?9*9*9?9*9*9?9*9*9?9?9*9*_*9*9*9*9*9	11.7	8.4	80	98190	9999	9999	318	142	0	142	999900	999900	999900	99990	38	0	4	4	999	999	9	999999999	0	0	0	88	999	999	99
2005	3	13	12	0	?9?9?9?9E0?9?9?9*9*9?9*9*9?9*9*9?9?9*9*_*9*9*9*9*9	12.1	8.3	77	98190	9999	9999	310	185	0	185	999900	999900	999900	99990	347	0	1	1	999	999	9	999999999	0	0	0	88	999	999	99
2005	3	13	13	0	?9?9?9?9E0?9?9?9*9*9?9*9*9?9*9*9?9?9*9*_*9*9*9*9*9	12.7	8.3	74	98190	9999	9999	332	214	0	214	999900	999900	999900	99990	224	0	7	7	999	999	9	999999999	0	0	0	88	999	999	99
2005	3	13	14	0	?9?9?9?9E0?9?9?9*9*9?9*9*9?9*9*9?9?9*9*_*9*9*9*9*9	13.5	8.5	72	98190	9999	9999	326	222	0	222	999900	999900	999900	99990	233	0	4	4	999	999	9	999999999	0	0	0	88	999	999	99
2005	3	13	15	0	?9?9?9?9E0?9?9?9*9*9?9*9*9?9?9?9?9?9*9*_*9*9*9*9*9	14.4	9	70	98190	9999	9999	325	210	0	210	999900	999900	999900	99990	90	2	2	2	999	999	9	999999999	0	0	0	88	999	999	99
2005	3	13	16	0	?9?9?9?9E0?9?9?9*9*9?9*9*9?9*9*9?9?9*9*_*9*9*9*9*9	15.1	9.3	68	98190	9999	9999	332	178	0	178	999900	999900	999900	99990	344	2	3	3	999	999	9	999999999	0	0	0	88	999	999	99
2005	3	13	17	0	?9?9?9?9E0?9?9?9*9*9?9*9*9?9*9*9?9?9*9*_*9*9*9*9*9	15	9.1	68	98190	9999	9999	356	132	0	132	999900	999900	999900	99990	178	2	9	9	999	999	9	999999999	0	0	0	88	999	999	99
2005	3	13	18	0	?9?9?9?9E0?9?9?9*9*9?9*9*9?9*9*9?9?9*9*_*9*9*9*9*9	14.8	8.9	68	98190	9999	9999	327	81	0	81	999900	999900	999900	99990	250	2	2	2	999	999	9	999999999	0	0	0	88	999	999	99
2005	3	13	19	0	?9?9?9?9E0?9?9?9*9*9?9*9*9?9*9*9?9?9*9*_*9*9*9*9*9	14.5	8.8	69	98190	9999	9999	321	33	0	33	999900	999900	999900	99990	189	2	1	1	999	999	9	999999999	0	0	0	88	999	999	99
2005	3	13	20	0	?9?9?9?9E0?9?9?9*9*9?9*9*9?9*9*9?9?9*9*_*9*9*9*9*9	14.1	8.6	70	98190	9999	9999	313	0	0	0	999900	999900	999900	99990	200	2	0	0	999	999	9	999999999	0	0	0	88	999	999	99
2005	3	13	21	0	?9?9?9?9E0?9?9?9*9*9?9*9*9?9?9?9?9?9*9*_*9*9*9*9*9	13.8	8.6	71	98190	9999	9999	322	0	0	0	999900	999900	999900	99990	22	2	2	2	999	999	9	999999999	0	0	0	88	999	999	99
2005	3	13	22	0	?9?9?9?9E0?9?9?9*9*9?9*9*9?9*9*9?9?9*9*_*9*9*9*9*9	13.5	8.6	72	98190	9999	9999	321	0	0	0	999900	999900	999900	99990	352	2	2	2	999	999	9	999999999	0	0	0	88	999	999	99
2005	3	13	23	0	?9?9?9?9E0?9?9?9*9*9?9*9*9?9*9*9?9?9*9*_*9*9*9*9*9	13.3	8.7	74	98190	9999	9999	326	0	0	0	999900	999900	999900	99990	190	2	4	4	999	999	9	999999999	0	0	0	88	999	999	99
2005	3	13	24	0	?9?9?9?9E0?9?9?9*9*9?9*9*9?9*9*9?9?9*9*_*9*9*9*9*9	13.1	8.9	75	98190	9999	9999	322	0	0	0	999900	999900	999900	99990	34	2	3	3	999	999	9	999999999	0	0	0	88	999	999	99
2005	3	14	1	0	?9?9?9?9E0?9?9?9*9*9?9*9*9?9*9*9?9?9*9*_*9*9*9*9*9	12.9	9.1	77	98600	9999	9999	308	0	0	0	999900	999900	999900	99990	38	2	0	0	999	999	9	999999999	0	0	0	88	999	999	99
2005	3	14	2	0	?9?9?9?9E0?9?9?9*9*9?9*9*9?9*9*9?9?9*9*_*9*9*9*9*9	12.8	9.3	80	98600	9999	9999	338	0	0	0	999900	999900	999900	99990	24	2	8	8	999	999	9	999999999	0	0	0	88	999	999	99
2005	3	14	3	0	?9?9?9?9E0?9?9?9*9*9?9*9*9?9?9?9?9?9*9*_*9*9*9*9*9	12.5	9.5	82	98600	9999	9999	323	0	0	0	999900	999900	999900	99990	0	0	4	4	999	999	9	999999999	0	0	0	88	999	999	99
2005	3	14	4	0	?9?9?9?9E0?9?9?9*9*9?9*9*9?9*9*9?9?9*9*_*9*9*9*9*9	12.2	9.6	84	98600	9999	9999	324	0	0	0	999900	999900	999900	99990	277	0	5	5	999	999	9	999999999	0	0	0	88	999	999	99
2005	3	14	5	0	?9?9?9?9E0?9?9?9*9*9?9*9*9?9*9*9?9?9*9*_*9*9*9*9*9	11.9	9.7	87	98600	9999	9999	318	0	0	0	999900	999900	999900	99990	218	0	3	3	999	999	9	999999999	0	0	0	88	999	999	99
2005	3	14	6	0	?9?9?9?9E0?9?9?9*9*9?9*9*9?9*9*9?9?9*9*_*9*9*9*9*9	11.6	9.7	88	98600	9999	9999	321	0	0	0	999900	999900	999900	99990	8	0	5	5	999	999	9	999999999	0	0	0	88	999	999	99
2005	3	14	7	0	?9?9?9?9E0?9?9?9*9*9?9*9*9?9*9*9?9?9*9*_*9*9*9*9*9	11.4	9.6	89	98600	9999	9999	332	0	0	0	999900	999900	999900	99990	142	0	8	8	999	999	9	999999999	0	0	0	88	999	999	99
2005	3	14	8	0	?9?9?9?9E0?9?9?9*9*9?9*9*9?9*9*9?9?9*9*_*9*9*9*9*9	11.3	9.4	88	98600	9999	9999	331	0	0	0	999900	999900	999900	99990	173	0	8	8	999	999	9	999999999	0	0	0	88	999	999	99
2005	3	14	9	0	?9?9?9?9E0?9?9?9*9*9?9*9*9?9?9?9?9?9*9*_*9*9*9*9*9	11.4	9.1	86	98600	9999	9999	323	42	0	42	999900	999900	999900	99990	337	1	6	6	999	999	9	999999999	0	0	0	88	999	999	99
2005	3	14	10	0	?9?9?9?9E0?9?9?9*9*9?9*9*9?9*9*9?9?9*9*_*9*9*9*9*9	11.7	8.7	82	98600	9999	9999	313	91	0	91	999900	999900	999900	99990	115	1	2	2	999	999	9	999999999	0	0	0	88	999	999	99
2005	3	14	11	0	?9?9?9?9E0?9?9?9*9*9?9*9*9?9*9*9?9?9*9*_*9*9*9*9*9	12.3	8.2	76	98600	9999	9999	315	142	0	142	999900	999900	999900	99990	167	1	2	2	999	999	9	999999999	0	0	0	88	999	999	99
2005	3	14	12	0	?9?9?9?9E0?9?9?9*9*9?9*9*9?9*9*9?9?9*9*_*9*9*9*9*9	13	7.7	70	98600	9999	9999	325	185	0	185	999900	999900	999900	99990	151	1	5	5	999	999	9	999999999	0	0	0	88	999	999	99
2005	3	14	13	0	?9?9?9?9E0?9?9?9*9*9?9*9*9?9*9*9?9?9*9*_*9*9*9*9*9	13.9	7.3	65	98600	9999	9999	327	213	0	213	999900	999900	999900	99990	232	1	4	4	999	999	9	999999999	0	0	0	88	999	999	99
2005	3	14	14	0	?9?9?9?9E0?9?9?9*9*9?9*9*9?9*9*9?9?9*9*_*9*9*9*9*9	14.9	7.3	60	98600	9999	9999	325	222	0	222	999900	999900	999900	99990	75	1	2	2	999	999	9	999999999	0	0	0	88	999	999	99
2005	3	14	15	0	?9?9?9?9E0?9?9?9*9*9?9*9*9?9?9?9?9?9*9*_*9*9*9*9*9	16	7.9	59	98600	9999	9999	337	209	0	209	999900	999900	999900	99990	202	2	4	4	999	999	9	999999999	0	0	0	88	999	999	99
2005	3	14	16	0	?9?9?9?9E0?9?9?9*9*9?9*9*9?9*9*9?9?9*9*_*9*9*9*9*9	17.1	9.2	60	98600	9999	9999	327	177	0	177	999900	999900	999900	99990	3	2	0	0	999	999	9	999999999	0	0	0	88	999	999	99
2005	3	14	17	0	?9?9?9?9E0?9?9?9*9*9?9*9*9?9*9*9?9?9*9*_*9*9*9*9*9	17.6	10.5	63	98600	9999	9999	345	132	0	132	999900	999900	999900	99990	177	2	3	3	999	999	9	999999999	0	0	0	88	999	999	99
2005	3	14	18	0	?9?9?9?9E0?9?9?9*9*9?9*9*9?9*9*9?9?9*9*_*9*9*9*9*9	17.1	11.2	68	98600	9999	9999	335	82	0	82	999900	999900	999900	99990	157	2	1	1	999	999	9	999999999	0	0	0	88	999	999	99
2005	3	14	19	0	?9?9?9?9E0?9?9?9*9*9?9*9*9?9*9*9?9?9*9*_*9*9*9*9*9	16	11.2	73	98600	9999	9999	364	33	0	33	999900	999900	999900	99990	73	2	9	9	999	999	9	999999999	0	0	0	88	999	999	99
2005	3	14	20	0	?9?9?9?9E0?9?9?9*9*9?9*9*9?9*9*9?9?9*9*_*9*9*9*9*9	14.7	10.8	78	98600	9999	9999	340	0	0	0	999900	999900	999900	99990	31	2	6	6	999	999	9	999999999	0	0	0	88	999	999	99
2005	3	14	21	0	?9?9?9?9E0?9?9?9*9*9?9*9*9?9?9?9?9?9*9*_*9*9*9*9*9	13.6	10.4	81	98600	9999	9999	323	0	0	0	999900	999900	999900	99990	202	2	2	2	999	999	9	999999999	0	0	0	88	999	999	99
2005	3	14	22	0	?9?9?9?9E0?9?9?9*9*9?9*9*9?9*9*9?9?9*9*_*9*9*9*9*9	13.1	10.1	82	98600	9999	9999	348	0	0	0	999900	999900	999900	99990	157	2	9	9	999	999	9	999999999	0	0	0	88	999	999	99
2005	3	14	23	0	?9?9?9?9E0?9?9?9*9*9?9*9*9?9*9*9?9?9*9*_*9*9*9*9*9	13	10	82	98600	9999	9999	320	0	0	0	999900	999900	999900	99990	234	2	2	2	999	999	9	999999999	0	0	0	88	999	999	99
2005	3	14	24	0	?9?9?9?9E0?9?9?9*9*9?9*9*9?9*9*9?9?9*9*_*9*9*9*9*9	13.2	10	81	98600	9999	9999	310	0	0	0	999900	999900	999900	99990	314	2	0	0	999	999	9	999999999	0	0	0	88	999	999	99
2005	3	15	1	0	?9?9?9?9E0?9?9?9*9*9?9*9*9?9*9*9?9?9*9*_*9*9*9*9*9	13.4	9.9	80	98180	9999	9999	311	0	0	0	999900	999900	999900	99990	32	2	0	0	999	999	9	999999999	0	0	0	88	999	999	99
2005	3	15	2	0	?9?9?9?9E0?9?9?9*9*9?9*9*9?9*9*9?9?9*9*_*9*9*9*9*9	13.3	9.8	79	98180	9999	9999	327	0	0	0	999900	999900	999900	99990	202	2	4	4	999	999	9	999999999	0	0	0	88	999	999	99
2005	3	15	3	0	?9?9?9?9E0?9?9?9*9*9?9*9*9?9?9?9?9?9*9*_*9*9*9*9*9	12.7	9.5	81	98180	9999	9999	345	0	0	0	999900	999900	999900	99990	180	2	9	9	999	999	9	999999999	0	0	0	88	999	999	99
2005	3	15	4	0	?9?9?9?9E0?9?9?9*9*9?9*9*9?9*9*9?9?9*9*_*9*9*9*9*9	11.5	9	85	98180	9999	9999	339	0	0	0	999900	999900	999900	99990	92	2	9	9	999	999	9	999999999	0	0	0	88	999	999	99
2005	3	15	5	0	?9?9?9?9E0?9?9?9*9*9?9*9*9?9*9*9?9?9*9*_*9*9*9*9*9	10.1	8.4	89	98180	9999	9999	316	0	0	0	999900	999900	999900	99990	185	2	6	6	999	999	9	999999999	0	0	0	88	999	999	99
2005	3	15	6	0	?9?9?9?9E0?9?9?9*9*9?9*9*9?9*9*9?9?9*9*_*9*9*9*9*9	8.9	8.1	95	98180	9999	9999	314	0	0	0	999900	999900	999900	99990	8	2	7	7	999	999	9	999999999	0	0	0	88	999	999	99
2005	3	15	7	0	?9?9?9?9E0?9?9?9*9*9?9*9*9?9*9*9?9?9*9*_*9*9*9*9*9	8.4	8.2	99	98180	9999	9999	317	0	0	0	999900	999900	999900	99990	212	2	8	8	999	999	9	999999999	0	0	0	88	999	999	99
2005	3	15	8	0	?9?9?9?9E0?9?9?9*9*9?9*9*9?9*9*9?9?9*9*_*9*9*9*9*9	8.5	8.7	101	98180	9999	9999	304	1	0	1	999900	999900	999900	99990	212	2	4	4	999	999	9	999999999	0	0	0	88	999	999	99
2005	3	15	9	0	?9?9?9?9E0?9?9?9*9*9?9*9*9?9?9?9?9?9*9*_*9*9*9*9*9	8.9	8.9	100	98180	9999	9999	327	85	0	85	999900	999900	999900	99990	337	2	9	9	999	999	9	999999999	0	0	0	88	999	999	99
2005	3	15	10	0	?9?9?9?9E0?9?9?9*9*9?9*9*9?9*9*9?9?9*9*_*9*9*9*9*9	9.6	8.9	95	98180	9999	9999	300	441	434	187	999900	999900	999900	99990	314	2	1	1	999	999	9	999999999	0	0	0	88	999	999	99
2005	3	15	11	0	?9?9?9?9E0?9?9?9*9*9?9*9*9?9*9*9?9?9*9*_*9*9*9*9*9	10.6	8.6	87	98180	9999	9999	327	683	542	290	999900	999900	999900	99990	116	2	8	8	999	999	9	999999999	0	0	0	88	999	999	99
2005	3	15	12	0	?9?9?9?9E0?9?9?9*9*9?9*9*9?9*9*9?9?9*9*_*9*9*9*9*9	12.1	8.4	78	98180	9999	9999	304	374	0	374	999900	999900	999900	99990	121	2	0	0	999	999	9	999999999	0	0	0	88	999	999	99
2005	3	15	13	0	?9?9?9?9E0?9?9?9*9*9?9*9*9?9*9*9?9?9*9*_*9*9*9*9*9	14.1	8.3	68	98180	9999	9999	343	1026	696	436	999900	999900	999900	99990	223	2	8	8	999	999	9	999999999	0	0	0	88	999	999	99
2005	3	15	14	0	?9?9?9?9E0?9?9?9*9*9?9*9*9?9*9*9?9?9*9*_*9*9*9*9*9	16.7	8.6	59	98180	9999	9999	344	449	0	449	999900	999900	999900	99990	110	2	5	5	999	999	9	999999999	0	0	0	88	999	999	99
2005	3	15	15	0	?9?9?9?9E0?9?9?9*9*9?9*9*9?9?9?9?9?9*9*_*9*9*9*9*9	19.9	9.7	52	98180	9999	9999	351	423	0	423	999900	999900	999900	99990	180	2	2	2	999	999	9	999999999	0	0	0	88	999	999	99
2005	3	15	16	0	?9?9?9?9E0?9?9?9*9*9?9*9*9?9*9*9?9?9*9*_*9*9*9*9*9	22.4	10.7	48	98180	9999	9999	396	359	0	359	999900	999900	999900	99990	120	2	9	9	999	999	9	999999999	0	0	0	88	999	999	99
2005	3	15	17	0	?9?9?9?9E0?9?9?9*9*9?9*9*9?9*9*9?9?9*9*_*9*9*9*9*9	22.2	10.1	46	98180	9999	9999	370	639	725	271	999900	999900	999900	99990	157	2	4	4	999	999	9	999999999	0	0	0	88	999	999	99
2005	3	15	18	0	?9?9?9?9E0?9?9?9*9*9?9*9*9?9*9*9?9?9*9*_*9*9*9*9*9	21.6	9.8	47	98180	9999	9999	363	166	0	166	999900	999900	999900	99990	117	2	3	3	999	999	9	999999999	0	0	0	88	999	999	99
2005	3	15	19	0	?9?9?9?9E0?9?9?9*9*9?9*9*9?9*9*9?9?9*9*_*9*9*9*9*9	20.7	9.8	49	98180	9999	9999	344	68	0	68	999900	999900	999900	99990	2	2	0	0	999	999	9	999999999	0	0	0	88	999	999	99
2005	3	15	20	0	?9?9?9?9E0?9?9?9*9*9?9*9*9?9*9*9?9?9*9*_*9*9*9*9*9	19.8	9.8	52	98180	9999	9999	340	0	0	0	999900	999900	999900	99990	224	2	0	0	999	999	9	999999999	0	0	0	88	999	999	99
2005	3	15	21	0	?9?9?9?9E0?9?9?9*9*9?9*9*9?9?9?9?9?9*9*_*9*9*9*9*9	18.8	9.8	56	98180	9999	9999	350	0	0	0	999900	999900	999900	99990	45	3	3	3	999	999	9	999999999	0	0	0	88	999	999	99
2005	3	15	22	0	?9?9?9?9E0?9?9?9*9*9?9*9*9?9*9*9?9?9*9*_*9*9*9*9*9	17.9	9.7	59	98180	9999	9999	358	0	0	0	999900	999900	999900	99990	221	3	7	7	999	999	9	999999999	0	0	0	88	999	999	99
2005	3	15	23	0	?9?9?9?9E0?9?9?9*9*9?9*9*9?9*9*9?9?9*9*_*9*9*9*9*9	17.1	9.5	61	98180	9999	9999	341	0	0	0	999900	999900	999900	99990	148	3	3	3	999	999	9	999999999	0	0	0	88	999	999	99
2005	3	15	24	0	?9?9?9?9E0?9?9?9*9*9?9*9*9?9*9*9?9?9*9*_*9*9*9*9*9	16.4	9.4	64	98180	9999	9999	338	0	0	0	999900	999900	999900	99990	141	3	3	3	999	999	9	999999999	0	0	0	88	999	999	99
2005	3	16	1	0	?9?9?9?9E0?9?9?9*9*9?9*9*9?9*9*9?9?9*9*_*9*9*9*9*9	15.7	9.4	66	97150	9999	9999	321	0	0	0	999900	999900	999900	99990	80	3	0	0	999	999	9	999999999	0	0	0	88	999	999	99
2005	3	16	2	0	?9?9?9?9E0?9?9?9*9*9?9*9*9?9*9*9?9?9*9*_*9*9*9*9*9	15	9.4	69	97150	9999	9999	318	0	0	0	999900	999900	999900	99990	181	3	0	0	999	999	9	999999999	0	0	0	88	999	999	99
2005	3	16	3	0	?9?9?9?9E0?9?9?9*9*9?9*9*9?9?9?9?9?9*9*_*9*9*9*9*9	14.3	9.5	73	97150	9999	9999	321	0	0	0	999900	999900	999900	99990	337	1	1	1	999	999	9	999999999	0	0	0	88	999	999	99
2005	3	16	4	0	?9?9?9?9E0?9?9?9*9*9?9*9*9?9*9*9?9?9*9*_*9*9*9*9*9	13.6	9.7	77	97150	9999	9999	333	0	0	0	999900	999900	999900	99990	324	1	6	6	999	999	9	999999999	0	0	0	88	999	999	99
2005	3	16	5	0	?9?9?9?9E0?9?9?9*9*9?9*9*9?9*9*9?9?9*9*_*9*9*9*9*9	12.9	9.9	82	97150	9999	9999	328	0	0	0	999900	999900	999900	99990	183	1	5	5	999	999	9	999999999	0	0	0	88	999	999	99
2005	3	16	6	0	?9?9?9?9E0?9?9?9*9*9?9*9*9?9*9*9?9?9*9*_*9*9*9*9*9	12.4	10	85	97150	9999	9999	320	0	0	0	999900	999900	999900	99990	44	1	3	3	999	999	9	999999999	0	0	0	88	999	999	99
2005	3	16	7	0	?9?9?9?9E0?9?9?9*9*9?9*9*9?9*9*9?9?9*9*_*9*9*9*9*9	12.1	10.2	88	97150	9999	9999	324	0	0	0	999900	999900	999900	99990	302	1	5	5	999	999	9	999999999	0	0	0	88	999	999	99
2005	3	16	8	0	?9?9?9?9E0?9?9?9*9*9?9*9*9?9*9*9?9?9*9*_*9*9*9*9*9	12.1	10.3	89	97150	9999	9999	319	2	0	2	999900	999900	999900	99990	162	1	3	3	999	999	9	999999999	0	0	0	88	999	999	99
2005	3	16	9	0	?9?9?9?9E0?9?9?9*9*9?9*9*9?9?9?9?9?9*9*_*9*9*9*9*9	12.4	10.3	87	97150	9999	9999	338	69	0	69	999900	999900	999900	99990	0	0	8	8	999	999	9	999999999	0	0	0	88	999	999	99
2005	3	16	10	0	?9?9?9?9E0?9?9?9*9*9?9*9*9?9*9*9?9?9*9*_*9*9*9*9*9	13.2	10.2	82	97150	9999	9999	329	350	273	189	999900	999900	999900	99990	164	0	5	5	999	999	9	999999999	0	0	0	88	999	999	99
2005	3	16	11	0	?9?9?9?9E0?9?9?9*9*9?9*9*9?9*9*9?9?9*9*_*9*9*9*9*9	14.3	10	75	97150	9999	9999	332	230	0	230	999900	999900	999900	99990	129	0	4	4	999	999	9	999999999	0	0	0	88	999	999	99
2005	3	16	12	0	?9?9?9?9E0?9?9?9*9*9?9*9*9?9*9*9?9?9*9*_*9*9*9*9*9	15.8	9.7	67	97150	9999	9999	348	702	394	379	999900	999900	999900	99990	250	0	7	7	999	999	9	999999999	0	0	0	88	999	999	99
2005	3	16	13	0	?9?9?9?9E0?9?9?9*9*9?9*9*9?9*9*9?9?9*9*_*9*9*9*9*9	17.7	9.4	59	97150	9999	9999	356	345	0	345	999900	999900	999900	99990	165	0	7	7	999	999	9	999999999	0	0	0	88	999	999	99
2005	3	16	14	0	?9?9?9?9E0?9?9?9*9*9?9*9*9?9*9*9?9?9*9*_*9*9*9*9*9	19.7	9.3	51	97150	9999	9999	359	842	469	455	999900	999900	999900	99990	138	0	5	5	999	999	9	999999999	0	0	0	88	999	999	99
2005	3	16	15	0	?9?9?9?9E0?9?9?9*9*9?9*9*9?9?9?9?9?9*9*_*9*9*9*9*9	22	9.7	46	97150	9999	9999	374	338	0	338	999900	999900	999900	99990	135	3	6	6	999	999	9	999999999	0	0	0	88	999	999	99
2005	3	16	16	0	?9?9?9?9E0?9?9?9*9*9?9*9*9?9*9*9?9?9*9*_*9*9*9*9*9	23.6	10.2	43	97150	9999	9999	388	675	512	364	999900	999900	999900	99990	57	3	7	7	999	999	9	999999999	0	0	0	88	999	999	99
2005	3	16	17	0	?9?9?9?9E0?9?9?9*9*9?9*9*9?9*9*9?9?9*9*_*9*9*9*9*9	23.4	10	42	97150	9999	9999	401	215	0	215	999900	999900	999900	99990	53	3	9	9	999	999	9	999999999	0	0	0	88	999	999	99
2005	3	16	18	0	?9?9?9?9E0?9?9?9*9*9?9*9*9?9*9*9?9?9*9*_*9*9*9*9*9	22.9	10.1	44	97150	9999	9999	384	133	0	133	999900	999900	999900	99990	346	3	7	7	999	999	9	999999999	0	0	0	88	999	999	99
2005	3	16	19	0	?9?9?9?9E0?9?9?9*9*9?9*9*9?9*9*9?9?9*9*_*9*9*9*9*9	22.2	10.4	47	97150	9999	9999	367	55	0	55	999900	999900	999900	99990	39	3	3	3	999	999	9	999999999	0	0	0	88	999	999	99
2005	3	16	20	0	?9?9?9?9E0?9?9?9*9*9?9*9*9?9*9*9?9?9*9*_*9*9*9*9*9	21.3	10.9	51	97150	9999	9999	391	0	0	0	999900	999900	999900	99990	339	3	9	9	999	999	9	999999999	0	0	0	88	999	999	99
2005	3	16	21	0	?9?9?9?9E0?9?9?9*9*9?9*9*9?9?9?9?9?9*9*_*9*9*9*9*9	20.4	11.3	56	97150	9999	9999	372	0	0	0	999900	999900	999900	99990	45	1	7	7	999	999	9	999999999	0	0	0	88	999	999	99
2005	3	16	22	0	?9?9?9?9E0?9?9?9*9*9?9*9*9?9*9*9?9?9*9*_*9*9*9*9*9	19.5	11.6	60	97150	9999	9999	352	0	0	0	999900	999900	999900	99990	14	1	2	2	999	999	9	999999999	0	0	0	88	999	999	99
2005	3	16	23	0	?9?9?9?9E0?9?9?9*9*9?9*9*9?9*9*9?9?9*9*_*9*9*9*9*9	18.7	11.8	64	97150	9999	9999	370	0	0	0	999900	999900	999900	99990	334	1	8	8	999	999	9	999999999	0	0	0	88	999	999	99
2005	3	16	24	0	?9?9?9?9E0?9?9?9*9*9?9*9*9?9*9*9?9?9*9*_*9*9*9*9*9	17.9	12	68	97150	9999	9999	345	0	0	0	999900	999900	999900	99990	65	1	2	2	999	999	9	999999999	0	0	0	88	999	999	99
2005	3	17	1	0	?9?9?9?9E0?9?9?9*9*9?9*9*9?9*9*9?9?9*9*_*9*9*9*9*9	17.2	12.2	72	96720	9999	9999	353	0	0	0	999900	999900	999900	99990	112	1	6	6	999	999	9	999999999	0	0	0	88	999	999	99
2005	3	17	2	0	?9?9?9?9E0?9?9?9*9*9?9*9*9?9*9*9?9?9*9*_*9*9*9*9*9	16.7	12.3	76	96720	9999	9999	335	0	0	0	999900	999900	999900	99990	45	1	1	1	999	999	9	999999999	0	0	0	88	999	999	99
2005	3	17	3	0	?9?9?9?9E0?9?9?9*9*9?9*9*9?9?9?9?9?9*9*_*9*9*9*9*9	16.2	12.5	79	96720	9999	9999	366	0	0	0	999900	999900	999900	99990	0	0	9	9	999	999	9	999999999	0	0	0	88	999	999	99
2005	3	17	4	0	?9?9?9?9E0?9?9?9*9*9?9*9*9?9*9*9?9?9*9*_*9*9*9*9*9	15.9	12.8	82	96720	9999	9999	331	0	0	0	999900	999900	999900	99990	14	0	1	1	999	999	9	999999999	0	0	0	88	999	999	99
2005	3	17	5	0	?9?9?9?9E0?9?9?9*9*9?9*9*9?9*9*9?9?9*9*_*9*9*9*9*9	15.6	13	84	96720	9999	9999	324	0	0	0	999900	999900	999900	99990	35	0	0	0	999	999	9	999999999	0	0	0	88	999	999	99
2005	3	17	6	0	?9?9?9?9E0?9?9?9*9*9?9*9*9?9*9*9?9?9*9*_*9*9*9*9*9	15.5	13.1	86	96720	9999	9999	338	0	0	0	999900	999900	999900	99990	59	0	3	3	999	999	9	999999999	0	0	0	88	999	999	99
2005	3	17	7	0	?9?9?9?9E0?9?9?9*9*9?9*9*9?9*9*9?9?9*9*_*9*9*9*9*9	15.5	13.2	86	96720	9999	9999	346	0	0	0	999900	999900	999900	99990	43	0	6	6	999	999	9	999999999	0	0	0	88	999	999	99
2005	3	17	8	0	?9?9?9?9E0?9?9?9*9*9?9*9*9?9*9*9?9?9*9*_*9*9*9*9*9	15.5	13.1	85	96720	9999	9999	356	2	0	2	999900	999900	999900	99990	88	0	8	8	999	999	9	999999999	0	0	0	88	999	999	99
2005	3	17	9	0	?9?9?9?9E0?9?9?9*9*9?9*9*9?9?9?9?9?9*9*_*9*9*9*9*9	15.6	12.7	83	96720	9999	9999	324	51	0	51	999900	999900	999900	99990	0	0	0	0	999	999	9	999999999	0	0	0	88	999	999	99
2005	3	17	10	0	?9?9?9?9E0?9?9?9*9*9?9*9*9?9*9*9?9?9*9*_*9*9*9*9*9	15.8	12.1	79	96720	9999	9999	343	238	129	162	999900	999900	999900	99990	110	0	5	5	999	999	9	999999999	0	0	0	88	999	999	99
2005	3	17	11	0	?9?9?9?9E0?9?9?9*9*9?9*9*9?9*9*9?9?9*9*_*9*9*9*9*9	16.1	11.5	74	96720	9999	9999	325	367	161	249	999900	999900	999900	99990	110	0	0	0	999	999	9	999999999	0	0	0	88	999	999	99
2005	3	17	12	0	?9?9?9?9E0?9?9?9*9*9?9*9*9?9*9*9?9?9*9*_*9*9*9*9*9	16.9	11	68	96720	9999	9999	355	216	0	216	999900	999900	999900	99990	80	0	7	7	999	999	9	999999999	0	0	0	88	999	999	99
2005	3	17	13	0	?9?9?9?9E0?9?9?9*9*9?9*9*9?9*9*9?9?9*9*_*9*9*9*9*9	18.1	10.9	63	96720	9999	9999	356	249	0	249	999900	999900	999900	99990	57	0	6	6	999	999	9	999999999	0	0	0	88	999	999	99
2005	3	17	14	0	?9?9?9?9E0?9?9?9*9*9?9*9*9?9*9*9?9?9*9*_*9*9*9*9*9	20	11.5	58	96720	9999	9999	370	259	0	259	999900	999900	999900	99990	98	0	7	7	999	999	9	999999999	0	0	0	88	999	999	99
2005	3	17	15	0	?9?9?9?9E0?9?9?9*9*9?9*9*9?9?9?9?9?9*9*_*9*9*9*9*9	22.6	13	55	96720	9999	9999	381	539	233	366	999900	999900	999900	99990	360	3	6	6	999	999	9	999999999	0	0	0	88	999	999	99
2005	3	17	16	0	?9?9?9?9E0?9?9?9*9*9?9*9*9?9*9*9?9?9*9*_*9*9*9*9*9	24.8	14.6	53	96720	9999	9999	391	458	242	311	999900	999900	999900	99990	203	3	5	5	999	999	9	999999999	0	0	0	88	999	999	99
2005	3	17	17	0	?9?9?9?9E0?9?9?9*9*9?9*9*9?9*9*9?9?9*9*_*9*9*9*9*9	24.6	14.4	53	96720	9999	9999	368	343	257	233	999900	999900	999900	99990	11	3	0	0	999	999	9	999999999	0	0	0	88	999	999	99
2005	3	17	18	0	?9?9?9?9E0?9?9?9*9*9?9*9*9?9*9*9?9?9*9*_*9*9*9*9*9	24	14.2	54	96720	9999	9999	410	97	0	97	999900	999900	999900	99990	216	3	9	9	999	999	9	999999999	0	0	0	88	999	999	99
2005	3	17	19	0	?9?9?9?9E0?9?9?9*9*9?9*9*9?9*9*9?9?9*9*_*9*9*9*9*9	23.3	14	56	96720	9999	9999	406	89	0	60	999900	999900	999900	99990	175	3	9	9	999	999	9	999999999	0	0	0	88	999	999	99
2005	3	17	20	0	?9?9?9?9E0?9?9?9*9*9?9*9*9?9*9*9?9?9*9*_*9*9*9*9*9	22.5	13.8	58	96720	9999	9999	382	0	0	0	999900	999900	999900	99990	199	3	6	6	999	999	9	999999999	0	0	0	88	999	999	99
2005	3	17	21	0	?9?9?9?9E0?9?9?9*9*9?9*9*9?9?9?9?9?9*9*_*9*9*9*9*9	21.8	13.6	60	96720	9999	9999	369	0	0	0	999900	999900	999900	99990	22	3	3	3	999	999	9	999999999	0	0	0	88	999	999	99
2005	3	17	22	0	?9?9?9?9E0?9?9?9*9*9?9*9*9?9*9*9?9?9*9*_*9*9*9*9*9	21.3	13.4	61	96720	9999	9999	366	0	0	0	999900	999900	999900	99990	251	3	3	3	999	999	9	999999999	0	0	0	88	999	999	99
2005	3	17	23	0	?9?9?9?9E0?9?9?9*9*9?9*9*9?9*9*9?9?9*9*_*9*9*9*9*9	20.9	13.3	62	96720	9999	9999	370	0	0	0	999900	999900	999900	99990	126	3	5	5	999	999	9	999999999	0	0	0	88	999	999	99
2005	3	17	24	0	?9?9?9?9E0?9?9?9*9*9?9*9*9?9*9*9?9?9*9*_*9*9*9*9*9	20.6	13.2	63	96720	9999	9999	354	0	0	0	999900	999900	999900	99990	266	3	1	1	999	999	9	999999999	0	0	0	88	999	999	99
2005	3	18	1	0	?9?9?9?9E0?9?9?9*9*9?9*9*9?9*9*9?9?9*9*_*9*9*9*9*9	20.3	13.1	63	96950	9999	9999	388	0	0	0	999900	999900	999900	99990	55	3	9	9	999	999	9	999999999	0	0	0	88	999	999	99
2005	3	18	2	0	?9?9?9?9E0?9?9?9*9*9?9*9*9?9*9*9?9?9*9*_*9*9*9*9*9	20	13.1	64	96950	9999	9999	387	0	0	0	999900	999900	999900	99990	99	3	9	9	999	999	9	999999999	0	0	0	88	999	999	99
2005	3	18	3	0	?9?9?9?9E0?9?9?9*9*9?9*9*9?9?9?9?9?9*9*_*9*9*9*9*9	19.7	13.1	66	96950	9999	9999	358	0	0	0	999900	999900	999900	99990	315	2	3	3	999	999	9	999999999	0	0	0	88	999	999	99
2005	3	18	4	0	?9?9?9?9E0?9?9?9*9*9?9*9*9?9*9*9?9?9*9*_*9*9*9*9*9	19.3	13.2	68	96950	9999	9999	356	0	0	0	999900	999900	999900	99990	285	2	3	3	999	999	9	999999999	0	0	0	88	999	999	99
2005	3	18	5	0	?9?9?9?9E0?9?9?9*9*9?9*9*9?9*9*9?9?9*9*_*9*9*9*9*9	18.8	13.3	70	96950	9999	9999	357	0	0	0	999900	999900	999900	99990	328	2	4	4	999	999	9	999999999	0	0	0	88	999	999	99
2005	3	18	6	0	?9?9?9?9E0?9?9?9*9*9?9*9*9?9*9*9?9?9*9*_*9*9*9*9*9	18.4	13.5	73	96950	9999	9999	338	0	0	0	999900	999900	999900	99990	37	2	0	0	999	999	9	999999999	0	0	0	88	999	999	99
2005	3	18	7	0	?9?9?9?9E0?9?9?9*9*9?9*9*9?9*9*9?9?9*9*_*9*9*9*9*9	18.3	13.8	75	96950	9999	9999	355	0	0	0	999900	999900	999900	99990	144	2	4	4	999	999	9	999999999	0	0	0	88	999	999	99
2005	3	18	8	0	?9?9?9?9E0?9?9?9*9*9?9*9*9?9*9*9?9?9*9*_*9*9*9*9*9	18.4	14.1	76	96950	9999	9999	358	3	0	3	999900	999900	999900	99990	45	2	5	5	999	999	9	999999999	0	0	0	88	999	999	99
2005	3	18	9	0	?9?9?9?9E0?9?9?9*9*9?9*9*9?9?9?9?9?9*9*_*9*9*9*9*9	18.6	14.3	76	96950	9999	9999	354	54	0	54	999900	999900	999900	99990	0	0	3	3	999	999	9	999999999	0	0	0	88	999	999	99
2005	3	18	10	0	?9?9?9?9E0?9?9?9*9*9?9*9*9?9*9*9?9?9*9*_*9*9*9*9*9	19	14.3	74	96950	9999	9999	369	114	0	114	999900	999900	999900	99990	95	0	7	7	999	999	9	999999999	0	0	0	88	999	999	99
2005	3	18	11	0	?9?9?9?9E0?9?9?9*9*9?9*9*9?9*9*9?9?9*9*_*9*9*9*9*9	19.5	14.2	72	96950	9999	9999	343	175	0	175	999900	999900	999900	99990	141	0	0	0	999	999	9	999999999	0	0	0	88	999	999	99
2005	3	18	12	0	?9?9?9?9E0?9?9?9*9*9?9*9*9?9*9*9?9?9*9*_*9*9*9*9*9	20.1	14.1	69	96950	9999	9999	357	227	0	227	999900	999900	999900	99990	15	0	2	2	999	999	9	999999999	0	0	0	88	999	999	99
2005	3	18	13	0	?9?9?9?9E0?9?9?9*9*9?9*9*9?9*9*9?9?9*9*_*9*9*9*9*9	20.7	14.1	66	96950	9999	9999	361	262	0	262	999900	999900	999900	99990	87	0	2	2	999	999	9	999999999	0	0	0	88	999	999	99
2005	3	18	14	0	?9?9?9?9E0?9?9?9*9*9?9*9*9?9*9*9?9?9*9*_*9*9*9*9*9	21.5	14.2	63	96950	9999	9999	387	272	0	272	999900	999900	999900	99990	227	0	8	8	999	999	9	999999999	0	0	0	88	999	999	99
2005	3	18	15	0	?9?9?9?9E0?9?9?9*9*9?9*9*9?9?9?9?9?9*9*_*9*9*9*9*9	22.2	14.5	62	96950	9999	9999	357	257	0	257	999900	999900	999900	99990	135	2	0	0	999	999	9	999999999	0	0	0	88	999	999	99
2005	3	18	16	0	?9?9?9?9E0?9?9?9*9*9?9*9*9?9*9*9?9?9*9*_*9*9*9*9*9	22.7	15	62	96950	9999	9999	381	219	0	219	999900	999900	999900	99990	100	2	5	5	999	999	9	999999999	0	0	0	88	999	999	99
2005	3	18	17	0	?9?9?9?9E0?9?9?9*9*9?9*9*9?9*9*9?9?9*9*_*9*9*9*9*9	22.4	15.1	63	96950	9999	9999	388	164	0	164	999900	999900	999900	99990	45	2	7	7	999	999	9	999999999	0	0	0	88	999	999	99
2005	3	18	18	0	?9?9?9?9E0?9?9?9*9*9?9*9*9?9*9*9?9?9*9*_*9*9*9*9*9	21.8	15	65	96950	9999	9999	362	102	0	102	999900	999900	999900	99990	155	2	1	1	999	999	9	999999999	0	0	0	88	999	999	99
2005	3	18	19	0	?9?9?9?9E0?9?9?9*9*9?9*9*9?9*9*9?9?9*9*_*9*9*9*9*9	21	14.8	68	96950	9999	9999	375	43	0	43	999900	999900	999900	99990	62	2	6	6	999	999	9	999999999	0	0	0	88	999	999	99
2005	3	18	20	0	?9?9?9?9E0?9?9?9*9*9?9*9*9?9*9*9?9?9*9*_*9*9*9*9*9	20.3	14.8	71	96950	9999	9999	354	0	0	0	999900	999900	999900	99990	354	2	1	1	999	999	9	999999999	0	0	0	88	999	999	99
2005	3	18	21	0	?9?9?9?9E0?9?9?9*9*9?9*9*9?9?9?9?9?9*9*_*9*9*9*9*9	19.9	14.9	73	96950	9999	9999	361	0	0	0	999900	999900	999900	99990	67	2	3	3	999	999	9	999999999	0	0	0	88	999	999	99
2005	3	18	22	0	?9?9?9?9E0?9?9?9*9*9?9*9*9?9*9*9?9?9*9*_*9*9*9*9*9	19.9	15.3	75	96950	9999	9999	364	0	0	0	999900	999900	999900	99990	62	2	4	4	999	999	9	999999999	0	0	0	88	999	999	99
2005	3	18	23	0	?9?9?9?9E0?9?9?9*9*9?9*9*9?9*9*9?9?9*9*_*9*9*9*9*9	19.7	15.3	76	96950	9999	9999	357	0	0	0	999900	999900	999900	99990	23	2	2	2	999	999	9	999999999	0	0	0	88	999	999	99
2005	3	18	24	0	?9?9?9?9E0?9?9?9*9*9?9*9*9?9*9*9?9?9*9*_*9*9*9*9*9	19.2	15	77	96950	9999	9999	360	0	0	0	999900	999900	999900	99990	199	2	4	4	999	999	9	999999999	0	0	0	88	999	999	99
2005	3	19	1	0	?9?9?9?9E0?9?9?9*9*9?9*9*9?9*9*9?9?9*9*_*9*9*9*9*9	18.5	14.6	78	97640	9999	9999	350	0	0	0	999900	999900	999900	99990	46	2	2	2	999	999	9	999999999	0	0	0	88	999	999	99
2005	3	19	2	0	?9?9?9?9E0?9?9?9*9*9?9*9*9?9*9*9?9?9*9*_*9*9*9*9*9	17.8	14.2	79	97640	9999	9999	347	0	0	0	999900	999900	999900	99990	211	2	2	2	999	999	9	999999999	0	0	0	88	999	999	99
2005	3	19	3	0	?9?9?9?9E0?9?9?9*9*9?9*9*9?9?9?9?9?9*9*_*9*9*9*9*9	17.2	13.9	81	97640	9999	9999	350	0	0	0	999900	999900	999900	99990	337	2	4	4	999	999	9	999999999	0	0	0	88	999	999	99
2005	3	19	4	0	?9?9?9?9E0?9?9?9*9*9?9*9*9?9*9*9?9?9*9*_*9*9*9*9*9	16.7	14	84	97640	9999	9999	337	0	0	0	999900	999900	999900	99990	74	2	1	1	999	999	9	999999999	0	0	0	88	999	999	99
2005	3	19	5	0	?9?9?9?9E0?9?9?9*9*9?9*9*9?9*9*9?9?9*9*_*9*9*9*9*9	16.4	14.2	87	97640	9999	9999	343	0	0	0	999900	999900	999900	99990	163	2	3	3	999	999	9	999999999	0	0	0	88	999	999	99
2005	3	19	6	0	?9?9?9?9E0?9?9?9*9*9?9*9*9?9*9*9?9?9*9*_*9*9*9*9*9	16.2	14.6	90	97640	9999	9999	339	0	0	0	999900	999900	999900	99990	42	2	2	2	999	999	9	999999999	0	0	0	88	999	999	99
2005	3	19	7	0	?9?9?9?9E0?9?9?9*9*9?9*9*9?9*9*9?9?9*9*_*9*9*9*9*9	16	14.9	93	97640	9999	9999	355	0	0	0	999900	999900	999900	99990	4	2	7	7	999	999	9	999999999	0	0	0	88	999	999	99
2005	3	19	8	0	?9?9?9?9E0?9?9?9*9*9?9*9*9?9*9*9?9?9*9*_*9*9*9*9*9	15.8	15.1	96	97640	9999	9999	367	0	0	0	999900	999900	999900	99990	127	2	9	9	999	999	9	999999999	0	0	0	88	999	999	99
2005	3	19	9	0	?9?9?9?9E0?9?9?9*9*9?9*9*9?9?9?9?9?9*9*_*9*9*9*9*9	15.5	15	97	97640	9999	9999	348	3	0	3	999900	999900	999900	99990	360	2	6	6	999	999	9	999999999	0	0	0	88	999	999	99
2005	3	19	10	0	?9?9?9?9E0?9?9?9*9*9?9*9*9?9*9*9?9?9*9*_*9*9*9*9*9	15.1	14.7	98	97640	9999	9999	346	6	0	6	999900	999900	999900	99990	311	2	6	6	999	999	9	999999999	0	0	0	88	999	999	99
2005	3	19	11	0	?9?9?9?9E0?9?9?9*9*9?9*9*9?9*9*9?9?9*9*_*9*9*9*9*9	14.6	14.2	97	97640	9999	9999	360	10	0	10	999900	999900	999900	99990	225	2	9	9	999	999	9	999999999	0	0	0	88	999	999	99
2005	3	19	12	0	?9?9?9?9E0?9?9?9*9*9?9*9*9?9*9*9?9?9*9*_*9*9*9*9*9	14.1	13.5	96	97640	9999	9999	324	12	0	12	999900	999900	999900	99990	0	2	1	1	999	999	9	999999999	0	0	0	88	999	999	99
2005	3	19	13	0	?9?9?9?9E0?9?9?9*9*9?9*9*9?9*9*9?9?9*9*_*9*9*9*9*9	13.7	12.9	95	97640	9999	9999	354	14	0	14	999900	999900	999900	99990	100	2	9	9	999	999	9	999999999	0	0	0	88	999	999	99
2005	3	19	14	0	?9?9?9?9E0?9?9?9*9*9?9*9*9?9*9*9?9?9*9*_*9*9*9*9*9	13.4	12.4	94	97640	9999	9999	324	15	0	15	999900	999900	999900	99990	176	2	2	2	999	999	9	999999999	0	0	0	88	999	999	99
2005	3	19	15	0	?9?9?9?9E0?9?9?9*9*9?9*9*9?9?9?9?9?9*9*_*9*9*9*9*9	13.3	12.2	93	97640	9999	9999	324	14	0	14	999900	999900	999900	99990	337	3	2	2	999	999	9	999999999	0	0	0	88	999	999	99
2005	3	19	16	0	?9?9?9?9E0?9?9?9*9*9?9*9*9?9*9*9?9?9*9*_*9*9*9*9*9	13.1	12	93	97640	9999	9999	326	12	0	12	999900	999900	999900	99990	255	3	3	3	999	999	9	999999999	0	0	0	88	999	999	99
2005	3	19	17	0	?9?9?9?9E0?9?9?9*9*9?9*9*9?9*9*9?9?9*9*_*9*9*9*9*9	12.6	11.5	93	97640	9999	9999	323	9	0	9	999900	999900	999900	99990	273	3	3	3	999	999	9	999999999	0	0	0	88	999	999	99
2005	3	19	18	0	?9?9?9?9E0?9?9?9*9*9?9*9*9?9*9*9?9?9*9*_*9*9*9*9*9	12	11.1	94	97640	9999	9999	320	6	0	6	999900	999900	999900	99990	137	3	3	3	999	999	9	999999999	0	0	0	88	999	999	99
2005	3	19	19	0	?9?9?9?9E0?9?9?9*9*9?9*9*9?9*9*9?9?9*9*_*9*9*9*9*9	11.6	10.8	95	97640	9999	9999	329	2	0	2	999900	999900	999900	99990	305	3	7	7	999	999	9	999999999	0	0	0	88	999	999	99
2005	3	19	20	0	?9?9?9?9E0?9?9?9*9*9?9*9*9?9*9*9?9?9*9*_*9*9*9*9*9	11.4	10.8	96	97640	9999	9999	324	0	0	0	999900	999900	999900	99990	105	3	6	6	999	999	9	999999999	0	0	0	88	999	999	99
2005	3	19	21	0	?9?9?9?9E0?9?9?9*9*9?9*9*9?9?9?9?9?9*9*_*9*9*9*9*9	11.6	11.2	97	97640	9999	9999	326	0	0	0	999900	999900	999900	99990	360	3	6	6	999	999	9	999999999	0	0	0	88	999	999	99
2005	3	19	22	0	?9?9?9?9E0?9?9?9*9*9?9*9*9?9*9*9?9?9*9*_*9*9*9*9*9	11.7	11.4	98	97640	9999	9999	306	0	0	0	999900	999900	999900	99990	173	3	0	0	999	999	9	999999999	0	0	0	88	999	999	99
2005	3	19	23	0	?9?9?9?9E0?9?9?9*9*9?9*9*9?9*9*9?9?9*9*_*9*9*9*9*9	11.7	11.5	98	97640	9999	9999	343	0	0	0	999900	999900	999900	99990	246	3	9	9	999	999	9	999999999	0	0	0	88	999	999	99
2005	3	19	24	0	?9?9?9?9E0?9?9?9*9*9?9*9*9?9*9*9?9?9*9*_*9*9*9*9*9	11.6	11.4	99	97640	9999	9999	330	0	0	0	999900	999900	999900	99990	198	3	7	7	999	999	9	999999999	0	0	0	88	999	999	99
2005	3	20	1	0	?9?9?9?9E0?9?9?9*9*9?9*9*9?9*9*9?9?9*9*_*9*9*9*9*9	11.3	11.1	99	98340	9999	9999	334	0	0	0	999900	999900	999900	99990	320	3	8	8	999	999	9	999999999	0	0	0	88	999	999	99
2005	3	20	2	0	?9?9?9?9E0?9?9?9*9*9?9*9*9?9*9*9?9?9*9*_*9*9*9*9*9	11	10.8	99	98340	9999	9999	302	0	0	0	999900	999900	999900	99990	174	3	0	0	999	999	9	999999999	0	0	0	88	999	999	99
2005	3	20	3	0	?9?9?9?9E0?9?9?9*9*9?9*9*9?9?9?9?9?9*9*_*9*9*9*9*9	10.7	10.4	98	98340	9999	9999	313	0	0	0	999900	999900	999900	99990	0	0	3	3	999	999	9	999999999	0	0	0	88	999	999	99
2005	3	20	4	0	?9?9?9?9E0?9?9?9*9*9?9*9*9?9*9*9?9?9*9*_*9*9*9*9*9	10.4	10	97	98340	9999	9999	314	0	0	0	999900	999900	999900	99990	268	0	4	4	999	999	9	999999999	0	0	0	88	999	999	99
2005	3	20	5	0	?9?9?9?9E0?9?9?9*9*9?9*9*9?9*9*9?9?9*9*_*9*9*9*9*9	10.1	9.6	97	98340	9999	9999	333	0	0	0	999900	999900	999900	99990	152	0	9	9	999	999	9	999999999	0	0	0	88	999	999	99
2005	3	20	6	0	?9?9?9?9E0?9?9?9*9*9?9*9*9?9*9*9?9?9*9*_*9*9*9*9*9	9.9	9.2	96	98340	9999	9999	305	0	0	0	999900	999900	999900	99990	236	0	2	2	999	999	9	999999999	0	0	0	88	999	999	99
2005	3	20	7	0	?9?9?9?9E0?9?9?9*9*9?9*9*9?9*9*9?9?9*9*_*9*9*9*9*9	9.8	9	95	98340	9999	9999	310	0	0	0	999900	999900	999900	99990	310	0	4	4	999	999	9	999999999	0	0	0	88	999	999	99
2005	3	20	8	0	?9?9?9?9E0?9?9?9*9*9?9*9*9?9*9*9?9?9*9*_*9*9*9*9*9	9.9	9	94	98340	9999	9999	320	1	0	1	999900	999900	999900	99990	149	0	7	7	999	999	9	999999999	0	0	0	88	999	999	99
2005	3	20	9	0	?9?9?9?9E0?9?9?9*9*9?9*9*9?9?9?9?9?9*9*_*9*9*9*9*9	10.1	9	93	98340	9999	9999	309	11	0	11	999900	999900	999900	99990	337	2	3	3	999	999	9	999999999	0	0	0	88	999	999	99
2005	3	20	10	0	?9?9?9?9E0?9?9?9*9*9?9*9*9?9*9*9?9?9*9*_*9*9*9*9*9	10.1	8.9	92	98340	9999	9999	296	23	0	23	999900	999900	999900	99990	212	2	0	0	999	999	9	999999999	0	0	0	88	999	999	99
2005	3	20	11	0	?9?9?9?9E0?9?9?9*9*9?9*9*9?9*9*9?9?9*9*_*9*9*9*9*9	9.8	8.6	92	98340	9999	9999	312	35	0	35	999900	999900	999900	99990	349	2	5	5	999	999	9	999999999	0	0	0	88	999	999	99
2005	3	20	12	0	?9?9?9?9E0?9?9?9*9*9?9*9*9?9*9*9?9?9*9*_*9*9*9*9*9	9.6	8.4	92	98340	9999	9999	323	46	0	46	999900	999900	999900	99990	95	2	8	8	999	999	9	999999999	0	0	0	88	999	999	99
2005	3	20	13	0	?9?9?9?9E0?9?9?9*9*9?9*9*9?9*9*9?9?9*9*_*9*9*9*9*9	9.6	8.3	92	98340	9999	9999	299	53	0	53	999900	999900	999900	99990	74	2	1	1	999	999	9	999999999	0	0	0	88	999	999	99
2005	3	20	14	0	?9?9?9?9E0?9?9?9*9*9?9*9*9?9*9*9?9?9*9*_*9*9*9*9*9	9.9	8.6	92	98340	9999	9999	308	55	0	55	999900	999900	999900	99990	0	2	3	3	999	999	9	999999999	0	0	0	88	999	999	99
2005	3	20	15	0	?9?9?9?9E0?9?9?9*9*9?9*9*9?9?9?9?9?9*9*_*9*9*9*9*9	10.7	9.5	92	98340	9999	9999	305	52	0	52	999900	999900	999900	99990	360	2	1	1	999	999	9	999999999	0	0	0	88	999	999	99
2005	3	20	16	0	?9?9?9?9E0?9?9?9*9*9?9*9*9?9*9*9?9?9*9*_*9*9*9*9*9	12	10.8	92	98340	9999	9999	312	44	0	44	999900	999900	999900	99990	225	2	1	1	999	999	9	999999999	0	0	0	88	999	999	99
2005	3	20	17	0	?9?9?9?9E0?9?9?9*9*9?9*9*9?9*9*9?9?9*9*_*9*9*9*9*9	13.2	12.1	93	98340	9999	9999	331	33	0	33	999900	999900	999900	99990	190	2	5	5	999	999	9	999999999	0	0	0	88	999	999	99
2005	3	20	18	0	?9?9?9?9E0?9?9?9*9*9?9*9*9?9*9*9?9?9*9*_*9*9*9*9*9	13.8	12.7	93	98340	9999	9999	326	21	0	21	999900	999900	999900	99990	129	2	2	2	999	999	9	999999999	0	0	0	88	999	999	99
2005	3	20	19	0	?9?9?9?9E0?9?9?9*9*9?9*9*9?9*9*9?9?9*9*_*9*9*9*9*9	13	12	94	98340	9999	9999	333	9	0	9	999900	999900	999900	99990	106	2	6	6	999	999	9	999999999	0	0	0	88	999	999	99
2005	3	20	20	0	?9?9?9?9E0?9?9?9*9*9?9*9*9?9*9*9?9?9*9*_*9*9*9*9*9	11.4	10.5	95	98340	9999	9999	340	0	0	0	999900	999900	999900	99990	255	2	9	9	999	999	9	999999999	0	0	0	88	999	999	99
2005	3	20	21	0	?9?9?9?9E0?9?9?9*9*9?9*9*9?9?9?9?9?9*9*_*9*9*9*9*9	10.2	9.4	95	98340	9999	9999	333	0	0	0	999900	999900	999900	99990	337	2	9	9	999	999	9	999999999	0	0	0	88	999	999	99
2005	3	20	22	0	?9?9?9?9E0?9?9?9*9*9?9*9*9?9*9*9?9?9*9*_*9*9*9*9*9	10.2	9.5	96	98340	9999	9999	297	0	0	0	999900	999900	999900	99990	187	2	0	0	999	999	9	999999999	0	0	0	88	999	999	99
2005	3	20	23	0	?9?9?9?9E0?9?9?9*9*9?9*9*9?9*9*9?9?9*9*_*9*9*9*9*9	10.3	9.8	96	98340	9999	9999	298	0	0	0	999900	999900	999900	99990	318	2	0	0	999	999	9	999999999	0	0	0	88	999	999	99
2005	3	20	24	0	?9?9?9?9E0?9?9?9*9*9?9*9*9?9*9*9?9?9*9*_*9*9*9*9*9	10.3	9.8	97	98340	9999	9999	313	0	0	0	999900	999900	999900	99990	50	2	4	4	999	999	9	999999999	0	0	0	88	999	999	99
2005	3	21	1	0	?9?9?9?9E0?9?9?9*9*9?9*9*9?9*9*9?9?9*9*_*9*9*9*9*9	10.2	9.8	97	98840	9999	9999	318	0	0	0	999900	999900	999900	99990	75	2	6	6	999	999	9	999999999	0	0	0	88	999	999	99
2005	3	21	2	0	?9?9?9?9E0?9?9?9*9*9?9*9*9?9*9*9?9?9*9*_*9*9*9*9*9	10	9.7	98	98840	9999	9999	306	0	0	0	999900	999900	999900	99990	158	2	2	2	999	999	9	999999999	0	0	0	88	999	999	99
2005	3	21	3	0	?9?9?9?9E0?9?9?9*9*9?9*9*9?9?9?9?9?9*9*_*9*9*9*9*9	9.9	9.6	98	98840	9999	9999	296	0	0	0	999900	999900	999900	99990	360	2	0	0	999	999	9	999999999	0	0	0	88	999	999	99
2005	3	21	4	0	?9?9?9?9E0?9?9?9*9*9?9*9*9?9*9*9?9?9*9*_*9*9*9*9*9	9.8	9.6	98	98840	9999	9999	325	0	0	0	999900	999900	999900	99990	356	2	8	8	999	999	9	999999999	0	0	0	88	999	999	99
2005	3	21	5	0	?9?9?9?9E0?9?9?9*9*9?9*9*9?9*9*9?9?9*9*_*9*9*9*9*9	9.8	9.6	98	98840	9999	9999	313	0	0	0	999900	999900	999900	99990	353	2	5	5	999	999	9	999999999	0	0	0	88	999	999	99
2005	3	21	6	0	?9?9?9?9E0?9?9?9*9*9?9*9*9?9*9*9?9?9*9*_*9*9*9*9*9	9.8	9.6	98	98840	9999	9999	301	0	0	0	999900	999900	999900	99990	167	2	1	1	999	999	9	999999999	0	0	0	88	999	999	99
2005	3	21	7	0	?9?9?9?9E0?9?9?9*9*9?9*9*9?9*9*9?9?9*9*_*9*9*9*9*9	9.9	9.6	98	98840	9999	9999	309	0	0	0	999900	999900	999900	99990	131	2	3	3	999	999	9	999999999	0	0	0	88	999	999	99
2005	3	21	8	0	?9?9?9?9E0?9?9?9*9*9?9*9*9?9*9*9?9?9*9*_*9*9*9*9*9	9.9	9.6	98	98840	9999	9999	309	0	0	0	999900	999900	999900	99990	344	2	3	3	999	999	9	999999999	0	0	0	88	999	999	99
2005	3	21	9	0	?9?9?9?9E0?9?9?9*9*9?9*9*9?9?9?9?9?9*9*_*9*9*9*9*9	9.9	9.6	98	98840	9999	9999	309	0	0	0	999900	999900	999900	99990	0	0	3	3	999	999	9	999999999	0	0	0	88	999	999	99
2005	3	21	10	0	?9?9?9?9E0?9?9?9*9*9?9*9*9?9*9*9?9?9*9*_*9*9*9*9*9	9.9	9.6	98	98840	9999	9999	325	0	0	0	999900	999900	999900	99990	61	0	8	8	999	999	9	999999999	0	0	0	88	999	999	99
2005	3	21	11	0	?9?9?9?9E0?9?9?9*9*9?9*9*9?9*9*9?9?9*9*_*9*9*9*9*9	9.9	9.5	98	98840	9999	9999	320	0	0	0	999900	999900	999900	99990	231	0	7	7	999	999	9	999999999	0	0	0	88	999	999	99
2005	3	21	12	0	?9?9?9?9E0?9?9?9*9*9?9*9*9?9*9*9?9?9*9*_*9*9*9*9*9	9.8	9.4	98	98840	9999	9999	301	0	0	0	999900	999900	999900	99990	131	0	1	1	999	999	9	999999999	0	0	0	88	999	999	99
2005	3	21	13	0	?9?9?9?9E0?9?9?9*9*9?9*9*9?9*9*9?9?9*9*_*9*9*9*9*9	9.8	9.4	98	98840	9999	9999	313	0	0	0	999900	999900	999900	99990	114	0	5	5	999	999	9	999999999	0	0	0	88	999	999	99
2005	3	21	14	0	?9?9?9?9E0?9?9?9*9*9?9*9*9?9*9*9?9?9*9*_*9*9*9*9*9	9.7	9.4	98	98840	9999	9999	313	0	0	0	999900	999900	999900	99990	161	0	5	5	999	999	9	999999999	0	0	0	88	999	999	99
2005	3	21	15	0	?9?9?9?9E0?9?9?9*9*9?9*9*9?9?9?9?9?9*9*_*9*9*9*9*9	9.7	9.4	98	98840	9999	9999	310	0	0	0	999900	999900	999900	99990	360	1	4	4	999	999	9	999999999	0	0	0	88	999	999	99
2005	3	21	16	0	?9?9?9?9E0?9?9?9*9*9?9*9*9?9*9*9?9?9*9*_*9*9*9*9*9	9.6	9.4	99	98840	9999	9999	310	0	0	0	999900	999900	999900	99990	79	1	4	4	999	999	9	999999999	0	0	0	88	999	999	99
2005	3	21	17	0	?9?9?9?9E0?9?9?9*9*9?9*9*9?9*9*9?9?9*9*_*9*9*9*9*9	9.5	9.4	99	98840	9999	9999	307	0	0	0	999900	999900	999900	99990	208	1	3	3	999	999	9	999999999	0	0	0	88	999	999	99
2005	3	21	18	0	?9?9?9?9E0?9?9?9*9*9?9*9*9?9*9*9?9?9*9*_*9*9*9*9*9	9.4	9.3	99	98840	9999	9999	318	0	0	0	999900	999900	999900	99990	45	1	7	7	999	999	9	999999999	0	0	0	88	999	999	99
2005	3	21	19	0	?9?9?9?9E0?9?9?9*9*9?9*9*9?9*9*9?9?9*9*_*9*9*9*9*9	9.4	9.3	99	98840	9999	9999	314	0	0	0	999900	999900	999900	99990	177	1	6	6	999	999	9	999999999	0	0	0	88	999	999	99
2005	3	21	20	0	?9?9?9?9E0?9?9?9*9*9?9*9*9?9*9*9?9?9*9*_*9*9*9*9*9	9.5	9.3	99	98840	9999	9999	307	0	0	0	999900	999900	999900	99990	140	1	3	3	999	999	9	999999999	0	0	0	88	999	999	99
2005	3	21	21	0	?9?9?9?9E0?9?9?9*9*9?9*9*9?9?9?9?9?9*9*_*9*9*9*9*9	9.6	9.2	97	98840	9999	9999	294	0	0	0	999900	999900	999900	99990	337	2	0	0	999	999	9	999999999	0	0	0	88	999	999	99
2005	3	21	22	0	?9?9?9?9E0?9?9?9*9*9?9*9*9?9*9*9?9?9*9*_*9*9*9*9*9	9.6	8.8	95	98840	9999	9999	294	0	0	0	999900	999900	999900	99990	311	2	0	0	999	999	9	999999999	0	0	0	88	999	999	99
2005	3	21	23	0	?9?9?9?9E0?9?9?9*9*9?9*9*9?9*9*9?9?9*9*_*9*9*9*9*9	9.5	8.2	92	98840	9999	9999	311	0	0	0	999900	999900	999900	99990	3	2	5	5	999	999	9	999999999	0	0	0	88	999	999	99
2005	3	21	24	0	?9?9?9?9E0?9?9?9*9*9?9*9*9?9*9*9?9?9*9*_*9*9*9*9*9	9.5	7.6	88	98840	9999	9999	292	0	0	0	999900	999900	999900	99990	2	2	0	0	999	999	9	999999999	0	0	0	88	999	999	99
2005	3	22	1	0	?9?9?9?9E0?9?9?9*9*9?9*9*9?9*9*9?9?9*9*_*9*9*9*9*9	9.6	7.1	84	98940	9999	9999	298	0	0	0	999900	999900	999900	99990	216	2	1	1	999	999	9	999999999	0	0	0	88	999	999	99
2005	3	22	2	0	?9?9?9?9E0?9?9?9*9*9?9*9*9?9*9*9?9?9*9*_*9*9*9*9*9	9.7	6.5	80	98940	9999	9999	292	0	0	0	999900	999900	999900	99990	343	2	0	0	999	999	9	999999999	0	0	0	88	999	999	99
2005	3	22	3	0	?9?9?9?9E0?9?9?9*9*9?9*9*9?9?9?9?9?9*9*_*9*9*9*9*9	9.9	6.1	77	98940	9999	9999	293	0	0	0	999900	999900	999900	99990	202	3	0	0	999	999	9	999999999	0	0	0	88	999	999	99
2005	3	22	4	0	?9?9?9?9E0?9?9?9*9*9?9*9*9?9*9*9?9?9*9*_*9*9*9*9*9	10	5.5	74	98940	9999	9999	292	0	0	0	999900	999900	999900	99990	42	3	0	0	999	999	9	999999999	0	0	0	88	999	999	99
2005	3	22	5	0	?9?9?9?9E0?9?9?9*9*9?9*9*9?9*9*9?9?9*9*_*9*9*9*9*9	10	5	71	98940	9999	9999	297	0	0	0	999900	999900	999900	99990	291	3	1	1	999	999	9	999999999	0	0	0	88	999	999	99
2005	3	22	6	0	?9?9?9?9E0?9?9?9*9*9?9*9*9?9*9*9?9?9*9*_*9*9*9*9*9	9.9	4.5	69	98940	9999	9999	311	0	0	0	999900	999900	999900	99990	273	3	6	6	999	999	9	999999999	0	0	0	88	999	999	99
2005	3	22	7	0	?9?9?9?9E0?9?9?9*9*9?9*9*9?9*9*9?9?9*9*_*9*9*9*9*9	9.9	4	67	98940	9999	9999	303	0	0	0	999900	999900	999900	99990	241	3	3	3	999	999	9	999999999	0	0	0	88	999	999	99
2005	3	22	8	0	?9?9?9?9E0?9?9?9*9*9?9*9*9?9*9*9?9?9*9*_*9*9*9*9*9	9.9	3.5	65	98940	9999	9999	290	5	0	5	999900	999900	999900	99990	95	3	0	0	999	999	9	999999999	0	0	0	88	999	999	99
2005	3	22	9	0	?9?9?9?9E0?9?9?9*9*9?9*9*9?9?9?9?9?9*9*_*9*9*9*9*9	9.9	3.1	63	98940	9999	9999	290	54	0	54	999900	999900	999900	99990	157	2	0	0	999	999	9	999999999	0	0	0	88	999	999	99
2005	3	22	10	0	?9?9?9?9E0?9?9?9*9*9?9*9*9?9*9*9?9?9*9*_*9*9*9*9*9	10	2.7	60	98940	9999	9999	318	112	0	112	999900	999900	999900	99990	116	2	8	8	999	999	9	999999999	0	0	0	88	999	999	99
2005	3	22	11	0	?9?9?9?9E0?9?9?9*9*9?9*9*9?9*9*9?9?9*9*_*9*9*9*9*9	10.3	2.5	58	98940	9999	9999	308	170	0	170	999900	999900	999900	99990	169	2	5	5	999	999	9	999999999	0	0	0	88	999	999	99
2005	3	22	12	0	?9?9?9?9E0?9?9?9*9*9?9*9*9?9*9*9?9?9*9*_*9*9*9*9*9	10.6	2.3	56	98940	9999	9999	297	220	0	220	999900	999900	999900	99990	51	2	1	1	999	999	9	999999999	0	0	0	88	999	999	99
2005	3	22	13	0	?9?9?9?9E0?9?9?9*9*9?9*9*9?9*9*9?9?9*9*_*9*9*9*9*9	11.1	2.4	55	98940	9999	9999	309	253	0	253	999900	999900	999900	99990	74	2	4	4	999	999	9	999999999	0	0	0	88	999	999	99
2005	3	22	14	0	?9?9?9?9E0?9?9?9*9*9?9*9*9?9*9*9?9?9*9*_*9*9*9*9*9	11.8	2.7	54	98940	9999	9999	317	263	0	263	999900	999900	999900	99990	301	2	6	6	999	999	9	999999999	0	0	0	88	999	999	99
2005	3	22	15	0	?9?9?9?9E0?9?9?9*9*9?9*9*9?9?9?9?9?9*9*_*9*9*9*9*9	12.6	3.4	54	98940	9999	9999	317	248	0	248	999900	999900	999900	99990	135	3	4	4	999	999	9	999999999	0	0	0	88	999	999	99
2005	3	22	16	0	?9?9?9?9E0?9?9?9*9*9?9*9*9?9*9*9?9?9*9*_*9*9*9*9*9	13.5	4.5	54	98940	9999	9999	316	212	0	212	999900	999900	999900	99990	175	3	2	2	999	999	9	999999999	0	0	0	88	999	999	99
2005	3	22	17	0	?9?9?9?9E0?9?9?9*9*9?9*9*9?9*9*9?9?9*9*_*9*9*9*9*9	13.9	5.3	56	98940	9999	9999	334	160	0	160	999900	999900	999900	99990	246	3	7	7	999	999	9	999999999	0	0	0	88	999	999	99
2005	3	22	18	0	?9?9?9?9E0?9?9?9*9*9?9*9*9?9*9*9?9?9*9*_*9*9*9*9*9	13.6	5.5	58	98940	9999	9999	318	101	0	101	999900	999900	999900	99990	351	3	2	2	999	999	9	999999999	0	0	0	88	999	999	99
2005	3	22	19	0	?9?9?9?9E0?9?9?9*9*9?9*9*9?9*9*9?9?9*9*_*9*9*9*9*9	13	5.5	60	98940	9999	9999	330	44	0	44	999900	999900	999900	99990	153	3	7	7	999	999	9	999999999	0	0	0	88	999	999	99
2005	3	22	20	0	?9?9?9?9E0?9?9?9*9*9?9*9*9?9*9*9?9?9*9*_*9*9*9*9*9	12.2	5.3	63	98940	9999	9999	331	0	0	0	999900	999900	999900	99990	46	3	8	8	999	999	9	999999999	0	0	0	88	999	999	99
2005	3	22	21	0	?9?9?9?9E0?9?9?9*9*9?9*9*9?9?9?9?9?9*9*_*9*9*9*9*9	11.5	5.1	65	98940	9999	9999	319	0	0	0	999900	999900	999900	99990	22	2	6	6	999	999	9	999999999	0	0	0	88	999	999	99
2005	3	22	22	0	?9?9?9?9E0?9?9?9*9*9?9*9*9?9*9*9?9?9*9*_*9*9*9*9*9	11	5.1	67	98940	9999	9999	309	0	0	0	999900	999900	999900	99990	72	2	3	3	999	999	9	999999999	0	0	0	88	999	999	99
2005	3	22	23	0	?9?9?9?9E0?9?9?9*9*9?9*9*9?9*9*9?9?9*9*_*9*9*9*9*9	10.8	5.2	68	98940	9999	9999	324	0	0	0	999900	999900	999900	99990	0	2	8	8	999	999	9	999999999	0	0	0	88	999	999	99
2005	3	22	24	0	?9?9?9?9E0?9?9?9*9*9?9*9*9?9*9*9?9?9*9*_*9*9*9*9*9	10.7	5.4	69	98940	9999	9999	295	0	0	0	999900	999900	999900	99990	214	2	0	0	999	999	9	999999999	0	0	0	88	999	999	99
2005	3	23	1	0	?9?9?9?9E0?9?9?9*9*9?9*9*9?9*9*9?9?9*9*_*9*9*9*9*9	10.7	5.7	71	98480	9999	9999	332	0	0	0	999900	999900	999900	99990	349	2	9	9	999	999	9	999999999	0	0	0	88	999	999	99
2005	3	23	2	0	?9?9?9?9E0?9?9?9*9*9?9*9*9?9*9*9?9?9*9*_*9*9*9*9*9	10.7	6.1	73	98480	9999	9999	311	0	0	0	999900	999900	999900	99990	174	2	4	4	999	999	9	999999999	0	0	0	88	999	999	99
2005	3	23	3	0	?9?9?9?9E0?9?9?9*9*9?9*9*9?9?9?9?9?9*9*_*9*9*9*9*9	10.7	6.4	75	98480	9999	9999	306	0	0	0	999900	999900	999900	99990	270	1	2	2	999	999	9	999999999	0	0	0	88	999	999	99
2005	3	23	4	0	?9?9?9?9E0?9?9?9*9*9?9*9*9?9*9*9?9?9*9*_*9*9*9*9*9	10.6	6.8	78	98480	9999	9999	316	0	0	0	999900	999900	999900	99990	47	1	6	6	999	999	9	999999999	0	0	0	88	999	999	99
2005	3	23	5	0	?9?9?9?9E0?9?9?9*9*9?9*9*9?9*9*9?9?9*9*_*9*9*9*9*9	10.4	7.1	80	98480	9999	9999	308	0	0	0	999900	999900	999900	99990	278	1	3	3	999	999	9	999999999	0	0	0	88	999	999	99
2005	3	23	6	0	?9?9?9?9E0?9?9?9*9*9?9*9*9?9*9*9?9?9*9*_*9*9*9*9*9	10.1	7.3	83	98480	9999	9999	295	0	0	0	999900	999900	999900	99990	270	1	0	0	999	999	9	999999999	0	0	0	88	999	999	99
2005	3	23	7	0	?9?9?9?9E0?9?9?9*9*9?9*9*9?9*9*9?9?9*9*_*9*9*9*9*9	9.9	7.4	84	98480	9999	9999	304	0	0	0	999900	999900	999900	99990	75	1	2	2	999	999	9	999999999	0	0	0	88	999	999	99
2005	3	23	8	0	?9?9?9?9E0?9?9?9*9*9?9*9*9?9*9*9?9?9*9*_*9*9*9*9*9	9.9	7.4	84	98480	9999	9999	303	8	0	8	999900	999900	999900	99990	22	1	2	2	999	999	9	999999999	0	0	0	88	999	999	99
2005	3	23	9	0	?9?9?9?9E0?9?9?9*9*9?9*9*9?9?9?9?9?9*9*_*9*9*9*9*9	9.9	7.1	83	98480	9999	9999	303	81	0	81	999900	999900	999900	99990	337	1	2	2	999	999	9	999999999	0	0	0	88	999	999	99
2005	3	23	10	0	?9?9?9?9E0?9?9?9*9*9?9*9*9?9*9*9?9?9*9*_*9*9*9*9*9	10.1	6.8	79	98480	9999	9999	309	166	0	166	999900	999900	999900	99990	285	1	4	4	999	999	9	999999999	0	0	0	88	999	999	99
2005	3	23	11	0	?9?9?9?9E0?9?9?9*9*9?9*9*9?9*9*9?9?9*9*_*9*9*9*9*9	10.6	6.3	74	98480	9999	9999	311	252	0	252	999900	999900	999900	99990	236	1	4	4	999	999	9	999999999	0	0	0	88	999	999	99
2005	3	23	12	0	?9?9?9?9E0?9?9?9*9*9?9*9*9?9*9*9?9?9*9*_*9*9*9*9*9	11.4	5.8	69	98480	9999	9999	328	933	519	494	999900	999900	999900	99990	170	1	8	8	999	999	9	999999999	0	0	0	88	999	999	99
2005	3	23	13	0	?9?9?9?9E0?9?9?9*9*9?9*9*9?9*9*9?9?9*9*_*9*9*9*9*9	12.4	5.5	63	98480	9999	9999	332	373	0	373	999900	999900	999900	99990	269	1	8	8	999	999	9	999999999	0	0	0	88	999	999	99
2005	3	23	14	0	?9?9?9?9E0?9?9?9*9*9?9*9*9?9*9*9?9?9*9*_*9*9*9*9*9	13.7	5.5	58	98480	9999	9999	346	387	0	387	999900	999900	999900	99990	335	1	9	9	999	999	9	999999999	0	0	0	88	999	999	99
2005	3	23	15	0	?9?9?9?9E0?9?9?9*9*9?9*9*9?9?9?9?9?9*9*_*9*9*9*9*9	15.4	6.1	54	98480	9999	9999	338	366	0	366	999900	999900	999900	99990	112	2	6	6	999	999	9	999999999	0	0	0	88	999	999	99
2005	3	23	16	0	?9?9?9?9E0?9?9?9*9*9?9*9*9?9*9*9?9?9*9*_*9*9*9*9*9	16.7	6.7	52	98480	9999	9999	336	897	676	475	999900	999900	999900	99990	310	2	3	3	999	999	9	999999999	0	0	0	88	999	999	99
2005	3	23	17	0	?9?9?9?9E0?9?9?9*9*9?9*9*9?9*9*9?9?9*9*_*9*9*9*9*9	16.5	6.5	51	98480	9999	9999	335	236	0	236	999900	999900	999900	99990	77	2	3	3	999	999	9	999999999	0	0	0	88	999	999	99
2005	3	23	18	0	?9?9?9?9E0?9?9?9*9*9?9*9*9?9*9*9?9?9*9*_*9*9*9*9*9	16	6.3	52	98480	9999	9999	350	429	620	227	999900	999900	999900	99990	125	2	8	8	999	999	9	999999999	0	0	0	88	999	999	99
2005	3	23	19	0	?9?9?9?9E0?9?9?9*9*9?9*9*9?9*9*9?9?9*9*_*9*9*9*9*9	15.4	6.2	54	98480	9999	9999	316	66	0	66	999900	999900	999900	99990	50	2	0	0	999	999	9	999999999	0	0	0	88	999	999	99
2005	3	23	20	0	?9?9?9?9E0?9?9?9*9*9?9*9*9?9*9*9?9?9*9*_*9*9*9*9*9	14.7	6.2	56	98480	9999	9999	335	0	0	0	999900	999900	999900	99990	249	2	6	6	999	999	9	999999999	0	0	0	88	999	999	99
2005	3	23	21	0	?9?9?9?9E0?9?9?9*9*9?9*9*9?9?9?9?9?9*9*_*9*9*9*9*9	14.1	6.2	59	98480	9999	9999	341	0	0	0	999900	999900	999900	99990	45	3	8	8	999	999	9	999999999	0	0	0	88	999	999	99
2005	3	23	22	0	?9?9?9?9E0?9?9?9*9*9?9*9*9?9*9*9?9?9*9*_*9*9*9*9*9	13.6	6.2	61	98480	9999	9999	322	0	0	0	999900	999900	999900	99990	98	3	3	3	999	999	9	999999999	0	0	0	88	999	999	99
2005	3	23	23	0	?9?9?9?9E0?9?9?9*9*9?9*9*9?9*9*9?9?9*9*_*9*9*9*9*9	13.4	6.3	62	98480	9999	9999	326	0	0	0	999900	999900	999900	99990	251	3	5	5	999	999	9	999999999	0	0	0	88	999	999	99
2005	3	23	24	0	?9?9?9?9E0?9?9?9*9*9?9*9*9?9*9*9?9?9*9*_*9*9*9*9*9	13.2	6.4	64	98480	9999	9999	317	0	0	0	999900	999900	999900	99990	93	3	2	2	999	999	9	999999999	0	0	0	88	999	999	99
2005	3	24	1	0	?9?9?9?9E0?9?9?9*9*9?9*9*9?9*9*9?9?9*9*_*9*9*9*9*9	13	6.6	65	97900	9999	9999	331	0	0	0	999900	999900	999900	99990	101	3	7	7	999	999	9	999999999	0	0	0	88	999	999	99
2005	3	24	2	0	?9?9?9?9E0?9?9?9*9*9?9*9*9?9*9*9?9?9*9*_*9*9*9*9*9	12.9	6.7	66	97900	9999	9999	319	0	0	0	999900	999900	999900	99990	265	3	3	3	999	999	9	999999999	0	0	0	88	999	999	99
2005	3	24	3	0	?9?9?9?9E0?9?9?9*9*9?9*9*9?9?9?9?9?9*9*_*9*9*9*9*9	12.7	6.9	68	97900	9999	9999	305	0	0	0	999900	999900	999900	99990	360	2	0	0	999	999	9	999999999	0	0	0	88	999	999	99
2005	3	24	4	0	?9?9?9?9E0?9?9?9*9*9?9*9*9?9*9*9?9?9*9*_*9*9*9*9*9	12.5	7.1	70	97900	9999	9999	341	0	0	0	999900	999900	999900	99990	215	2	9	9	999	999	9	999999999	0	0	0	88	999	999	99
2005	3	24	5	0	?9?9?9?9E0?9?9?9*9*9?9*9*9?9*9*9?9?9*9*_*9*9*9*9*9	12.2	7.2	71	97900	9999	9999	324	0	0	0	999900	999900	999900	99990	217	2	6	6	999	999	9	999999999	0	0	0	88	999	999	99
2005	3	24	6	0	?9?9?9?9E0?9?9?9*9*9?9*9*9?9*9*9?9?9*9*_*9*9*9*9*9	12	7.3	73	97900	9999	9999	327	0	0	0	999900	999900	999900	99990	116	2	7	7	999	999	9	999999999	0	0	0	88	999	999	99
2005	3	24	7	0	?9?9?9?9E0?9?9?9*9*9?9*9*9?9*9*9?9?9*9*_*9*9*9*9*9	11.9	7.4	74	97900	9999	9999	327	0	0	0	999900	999900	999900	99990	156	2	7	7	999	999	9	999999999	0	0	0	88	999	999	99
2005	3	24	8	0	?9?9?9?9E0?9?9?9*9*9?9*9*9?9*9*9?9?9*9*_*9*9*9*9*9	11.9	7.4	74	97900	9999	9999	320	8	0	8	999900	999900	999900	99990	85	2	5	5	999	999	9	999999999	0	0	0	88	999	999	99
2005	3	24	9	0	?9?9?9?9E0?9?9?9*9*9?9*9*9?9?9?9?9?9*9*_*9*9*9*9*9	12.1	7.4	73	97900	9999	9999	321	71	0	71	999900	999900	999900	99990	45	1	5	5	999	999	9	999999999	0	0	0	88	999	999	99
2005	3	24	10	0	?9?9?9?9E0?9?9?9*9*9?9*9*9?9*9*9?9?9*9*_*9*9*9*9*9	12.6	7.3	70	97900	9999	9999	318	300	205	173	999900	999900	999900	99990	66	1	3	3	999	999	9	999999999	0	0	0	88	999	999	99
2005	3	24	11	0	?9?9?9?9E0?9?9?9*9*9?9*9*9?9*9*9?9?9*9*_*9*9*9*9*9	13.2	7.3	67	97900	9999	9999	326	454	253	261	999900	999900	999900	99990	230	1	5	5	999	999	9	999999999	0	0	0	88	999	999	99
2005	3	24	12	0	?9?9?9?9E0?9?9?9*9*9?9*9*9?9*9*9?9?9*9*_*9*9*9*9*9	14.2	7.3	63	97900	9999	9999	337	280	0	280	999900	999900	999900	99990	258	1	7	7	999	999	9	999999999	0	0	0	88	999	999	99
2005	3	24	13	0	?9?9?9?9E0?9?9?9*9*9?9*9*9?9*9*9?9?9*9*_*9*9*9*9*9	15.3	7.4	59	97900	9999	9999	356	671	324	386	999900	999900	999900	99990	105	1	9	9	999	999	9	999999999	0	0	0	88	999	999	99
2005	3	24	14	0	?9?9?9?9E0?9?9?9*9*9?9*9*9?9*9*9?9?9*9*_*9*9*9*9*9	16.5	7.7	56	97900	9999	9999	333	334	0	334	999900	999900	999900	99990	137	1	2	2	999	999	9	999999999	0	0	0	88	999	999	99
2005	3	24	15	0	?9?9?9?9E0?9?9?9*9*9?9*9*9?9?9?9?9?9*9*_*9*9*9*9*9	17.8	8.3	54	97900	9999	9999	352	658	366	379	999900	999900	999900	99990	135	2	6	6	999	999	9	999999999	0	0	0	88	999	999	99
2005	3	24	16	0	?9?9?9?9E0?9?9?9*9*9?9*9*9?9*9*9?9?9*9*_*9*9*9*9*9	18.7	8.8	52	97900	9999	9999	351	562	382	323	999900	999900	999900	99990	326	2	4	4	999	999	9	999999999	0	0	0	88	999	999	99
2005	3	24	17	0	?9?9?9?9E0?9?9?9*9*9?9*9*9?9*9*9?9?9*9*_*9*9*9*9*9	18.5	8.6	52	97900	9999	9999	339	204	0	204	999900	999900	999900	99990	137	2	1	1	999	999	9	999999999	0	0	0	88	999	999	99
2005	3	24	18	0	?9?9?9?9E0?9?9?9*9*9?9*9*9?9*9*9?9?9*9*_*9*9*9*9*9	18.1	8.5	53	97900	9999	9999	345	270	483	155	999900	999900	999900	99990	100	2	3	3	999	999	9	999999999	0	0	0	88	999	999	99
2005	3	24	19	0	?9?9?9?9E0?9?9?9*9*9?9*9*9?9*9*9?9?9*9*_*9*9*9*9*9	17.5	8.4	55	97900	9999	9999	328	58	0	58	999900	999900	999900	99990	178	2	0	0	999	999	9	999999999	0	0	0	88	999	999	99
2005	3	24	20	0	?9?9?9?9E0?9?9?9*9*9?9*9*9?9*9*9?9?9*9*_*9*9*9*9*9	16.9	8.3	57	97900	9999	9999	325	0	0	0	999900	999900	999900	99990	205	2	0	0	999	999	9	999999999	0	0	0	88	999	999	99
2005	3	24	21	0	?9?9?9?9E0?9?9?9*9*9?9*9*9?9?9?9?9?9*9*_*9*9*9*9*9	16.4	8.3	59	97900	9999	9999	339	0	0	0	999900	999900	999900	99990	22	3	4	4	999	999	9	999999999	0	0	0	88	999	999	99
2005	3	24	22	0	?9?9?9?9E0?9?9?9*9*9?9*9*9?9*9*9?9?9*9*_*9*9*9*9*9	16	8.4	60	97900	9999	9999	332	0	0	0	999900	999900	999900	99990	176	3	2	2	999	999	9	999999999	0	0	0	88	999	999	99
2005	3	24	23	0	?9?9?9?9E0?9?9?9*9*9?9*9*9?9*9*9?9?9*9*_*9*9*9*9*9	15.7	8.5	62	97900	9999	9999	334	0	0	0	999900	999900	999900	99990	227	3	3	3	999	999	9	999999999	0	0	0	88	999	999	99
2005	3	24	24	0	?9?9?9?9E0?9?9?9*9*9?9*9*9?9*9*9?9?9*9*_*9*9*9*9*9	15.5	8.6	64	97900	9999	9999	333	0	0	0	999900	999900	999900	99990	107	3	3	3	999	999	9	999999999	0	0	0	88	999	999	99
2005	3	25	1	0	?9?9?9?9E0?9?9?9*9*9?9*9*9?9*9*9?9?9*9*_*9*9*9*9*9	15.2	8.7	65	97770	9999	9999	337	0	0	0	999900	999900	999900	99990	331	3	5	5	999	999	9	999999999	0	0	0	88	999	999	99
2005	3	25	2	0	?9?9?9?9E0?9?9?9*9*9?9*9*9?9*9*9?9?9*9*_*9*9*9*9*9	14.8	8.7	67	97770	9999	9999	333	0	0	0	999900	999900	999900	99990	97	3	4	4	999	999	9	999999999	0	0	0	88	999	999	99
2005	3	25	3	0	?9?9?9?9E0?9?9?9*9*9?9*9*9?9?9?9?9?9*9*_*9*9*9*9*9	14.3	8.6	69	97770	9999	9999	324	0	0	0	999900	999900	999900	99990	360	2	2	2	999	999	9	999999999	0	0	0	88	999	999	99
2005	3	25	4	0	?9?9?9?9E0?9?9?9*9*9?9*9*9?9*9*9?9?9*9*_*9*9*9*9*9	13.6	8.4	71	97770	9999	9999	336	0	0	0	999900	999900	999900	99990	214	2	7	7	999	999	9	999999999	0	0	0	88	999	999	99
2005	3	25	5	0	?9?9?9?9E0?9?9?9*9*9?9*9*9?9*9*9?9?9*9*_*9*9*9*9*9	12.8	8.1	73	97770	9999	9999	337	0	0	0	999900	999900	999900	99990	288	2	8	8	999	999	9	999999999	0	0	0	88	999	999	99
2005	3	25	6	0	?9?9?9?9E0?9?9?9*9*9?9*9*9?9*9*9?9?9*9*_*9*9*9*9*9	12.2	7.8	74	97770	9999	9999	322	0	0	0	999900	999900	999900	99990	102	2	5	5	999	999	9	999999999	0	0	0	88	999	999	99
2005	3	25	7	0	?9?9?9?9E0?9?9?9*9*9?9*9*9?9*9*9?9?9*9*_*9*9*9*9*9	12	7.8	75	97770	9999	9999	321	0	0	0	999900	999900	999900	99990	225	2	5	5	999	999	9	999999999	0	0	0	88	999	999	99
2005	3	25	8	0	?9?9?9?9E0?9?9?9*9*9?9*9*9?9*9*9?9?9*9*_*9*9*9*9*9	12	7.8	75	97770	9999	9999	316	8	0	8	999900	999900	999900	99990	246	2	3	3	999	999	9	999999999	0	0	0	88	999	999	99
[truncated: 6,760 more rows]
