# Supplementary material for: Influence of geographical location and outdoor meteorological parameters on indoor humidity environment in rural residential buildings during the Plum Rains Season in the hot summer and cold winter region
Source: PLoS One. 2023 Oct 23;18(10):e0293181. doi: 10.1371/journal.pone.0293181 (PMC10593243; doi:10.1371/journal.pone.0293181)
Supplement: S3 Data — (CSV) [file pone.0293181.s003.csv]

LOCATION	Zunyi	Guizhou	CHN	CSWD	577130	27.70	106.88	8.0	843.9
DESIGN CONDITIONS	1	Climate Design Data 2009 ASHRAE Handbook		Heating	1	-1.2	-0.1	-5.8	2.6	1.8	-4.1	3	1.5	4.3	8.1	3.6	7.3	0.8	140	Cooling	7	7.1	32.5	22.8	31.5	22.6	30.4	22.4	24.2	29.7	23.8	29	23.4	28.4	2.5	180	22.8	19.5	26.7	22.3	18.9	26.2	21.9	18.4	25.8	78.7	29.9	76.7	29.2
TYPICAL/EXTREME PERIODS	6	Summer - Week Nearest Max Temperature For Period	Extreme	7/27	8/ 2	Summer - Week Nearest Average Temperature For Period	Typical	6/ 1	6/ 7	Winter - Week Nearest Min Temperature For Period	Extreme	12/22	12/28	Winter - Week Nearest Average Temperature For Period	Typical	12/22	1/ 5	Autumn - Week Nearest Average Temperature For Period	Typical	11/ 3	11/ 9	Spring - Week Nearest Average Temperature For Period	Typical	4/12	4/18
GROUND TEMPERATURES	3	.5				5.95	7.73	11.18	14.46	20.65	23.91	24.81	23.16	19.34	14.58	9.89	6.79	2				8.40	8.83	10.80	13.00	17.76	20.80	22.32	21.98	19.80	16.51	12.81	9.90	4				10.93	10.62	11.48	12.73	15.88	18.24	19.76	20.14	19.18	17.25	14.74	12.47
HOLIDAYS/DAYLIGHT SAVINGS	No	0	0	0
COMMENTS 1	Custom/User Format -- WMO#577130; China Standard Weather Data for Analyzing Building Thermal Conditions May 2010; China Meteorological Bureau-Climate Information Center-Climate Data Office and Tsinghua University-Department of Building Science and Technology
COMMENTS 2	-- Ground temps produced with a standard soil diffusivity of 2.3225760E-03 {m**2/day}
DATA PERIODS	1	1	Data	Sunday	1/ 1	12/31
2005	1	1	1	0	?9?9?9?9E0?9?9?9*9*9?9*9*9?9*9*9?9?9*9*_*9*9*9*9*9	7.1	5.9	92	92390	9999	9999	290	0	0	0	999900	999900	999900	99990	321	2.5	2	2	999.0	999	9	999999999	0	0.0000	0	88	999.000	999.0	99.0
2005	1	1	2	0	?9?9?9?9E0?9?9?9*9*9?9*9*9?9*9*9?9?9*9*_*9*9*9*9*9	7.4	6.6	95	92390	9999	9999	302	0	0	0	999900	999900	999900	99990	181	2.5	6	6	999.0	999	9	999999999	0	0.0000	0	88	999.000	999.0	99.0
2005	1	1	3	0	?9?9?9?9E0?9?9?9*9*9?9*9*9?9?9?9?9?9*9*_*9*9*9*9*9	7.7	7.1	96	92390	9999	9999	285	0	0	0	999900	999900	999900	99990	0	0.0	0	0	999.0	999	9	999999999	0	0.0000	0	88	999.000	999.0	99.0
2005	1	1	4	0	?9?9?9?9E0?9?9?9*9*9?9*9*9?9*9*9?9?9*9*_*9*9*9*9*9	7.8	7.4	97	92390	9999	9999	302	0	0	0	999900	999900	999900	99990	339	0.0	5	5	999.0	999	9	999999999	0	0.0000	0	88	999.000	999.0	99.0
2005	1	1	5	0	?9?9?9?9E0?9?9?9*9*9?9*9*9?9*9*9?9?9*9*_*9*9*9*9*9	7.8	7.4	97	92390	9999	9999	298	0	0	0	999900	999900	999900	99990	138	0.0	3	3	999.0	999	9	999999999	0	0.0000	0	88	999.000	999.0	99.0
2005	1	1	6	0	?9?9?9?9E0?9?9?9*9*9?9*9*9?9*9*9?9?9*9*_*9*9*9*9*9	7.7	7.2	97	92390	9999	9999	299	0	0	0	999900	999900	999900	99990	40	0.0	4	4	999.0	999	9	999999999	0	0.0000	0	88	999.000	999.0	99.0
2005	1	1	7	0	?9?9?9?9E0?9?9?9*9*9?9*9*9?9*9*9?9?9*9*_*9*9*9*9*9	7.5	6.9	96	92390	9999	9999	301	0	0	0	999900	999900	999900	99990	321	0.0	5	5	999.0	999	9	999999999	0	0.0000	0	88	999.000	999.0	99.0
2005	1	1	8	0	?9?9?9?9E0?9?9?9*9*9?9*9*9?9*9*9?9?9*9*_*9*9*9*9*9	7.3	6.6	95	92390	9999	9999	295	0	0	0	999900	999900	999900	99990	155	0.0	3	3	999.0	999	9	999999999	0	0.0000	0	88	999.000	999.0	99.0
2005	1	1	9	0	?9?9?9?9E0?9?9?9*9*9?9*9*9?9?9?9?9?9*9*_*9*9*9*9*9	7.1	6.2	94	92390	9999	9999	296	9	0	9	999900	999900	999900	99990	0	0.0	4	4	999.0	999	9	999999999	0	0.0000	0	88	999.000	999.0	99.0
2005	1	1	10	0	?9?9?9?9E0?9?9?9*9*9?9*9*9?9*9*9?9?9*9*_*9*9*9*9*9	6.9	5.9	93	92390	9999	9999	295	50	0	50	999900	999900	999900	99990	27	0.0	4	4	999.0	999	9	999999999	0	0.0000	0	88	999.000	999.0	99.0
2005	1	1	11	0	?9?9?9?9E0?9?9?9*9*9?9*9*9?9*9*9?9?9*9*_*9*9*9*9*9	6.9	5.7	92	92390	9999	9999	308	94	0	94	999900	999900	999900	99990	82	0.0	8	8	999.0	999	9	999999999	0	0.0000	0	88	999.000	999.0	99.0
2005	1	1	12	0	?9?9?9?9E0?9?9?9*9*9?9*9*9?9*9*9?9?9*9*_*9*9*9*9*9	6.9	5.7	92	92390	9999	9999	295	132	0	132	999900	999900	999900	99990	78	0.0	4	4	999.0	999	9	999999999	0	0.0000	0	88	999.000	999.0	99.0
2005	1	1	13	0	?9?9?9?9E0?9?9?9*9*9?9*9*9?9*9*9?9?9*9*_*9*9*9*9*9	7.2	5.7	90	92390	9999	9999	290	157	0	157	999900	999900	999900	99990	142	0.0	2	2	999.0	999	9	999999999	0	0.0000	0	88	999.000	999.0	99.0
2005	1	1	14	0	?9?9?9?9E0?9?9?9*9*9?9*9*9?9*9*9?9?9*9*_*9*9*9*9*9	7.5	5.9	89	92390	9999	9999	283	165	0	165	999900	999900	999900	99990	269	0.0	0	0	999.0	999	9	999999999	0	0.0000	0	88	999.000	999.0	99.0
2005	1	1	15	0	?9?9?9?9E0?9?9?9*9*9?9*9*9?9?9?9?9?9*9*_*9*9*9*9*9	8.1	6.2	88	92390	9999	9999	313	153	0	153	999900	999900	999900	99990	157	2.0	8	8	999.0	999	9	999999999	0	0.0000	0	88	999.000	999.0	99.0
2005	1	1	16	0	?9?9?9?9E0?9?9?9*9*9?9*9*9?9*9*9?9?9*9*_*9*9*9*9*9	8.8	6.7	87	92390	9999	9999	306	123	0	123	999900	999900	999900	99990	52	2.0	5	5	999.0	999	9	999999999	0	0.0000	0	88	999.000	999.0	99.0
2005	1	1	17	0	?9?9?9?9E0?9?9?9*9*9?9*9*9?9*9*9?9?9*9*_*9*9*9*9*9	9.5	7.1	85	92390	9999	9999	321	83	0	83	999900	999900	999900	99990	72	2.0	8	8	999.0	999	9	999999999	0	0.0000	0	88	999.000	999.0	99.0
2005	1	1	18	0	?9?9?9?9E0?9?9?9*9*9?9*9*9?9*9*9?9?9*9*_*9*9*9*9*9	9.8	7.1	83	92390	9999	9999	317	39	0	39	999900	999900	999900	99990	79	2.0	7	7	999.0	999	9	999999999	0	0.0000	0	88	999.000	999.0	99.0
2005	1	1	19	0	?9?9?9?9E0?9?9?9*9*9?9*9*9?9*9*9?9?9*9*_*9*9*9*9*9	9.6	6.6	82	92390	9999	9999	304	1	0	1	999900	999900	999900	99990	45	2.0	3	3	999.0	999	9	999999999	0	0.0000	0	88	999.000	999.0	99.0
2005	1	1	20	0	?9?9?9?9E0?9?9?9*9*9?9*9*9?9*9*9?9?9*9*_*9*9*9*9*9	9.1	5.9	81	92390	9999	9999	325	0	0	0	999900	999900	999900	99990	1	2.0	9	9	999.0	999	9	999999999	0	0.0000	0	88	999.000	999.0	99.0
2005	1	1	21	0	?9?9?9?9E0?9?9?9*9*9?9*9*9?9?9?9?9?9*9*_*9*9*9*9*9	8.6	5.3	80	92390	9999	9999	315	0	0	0	999900	999900	999900	99990	0	0.0	8	8	999.0	999	9	999999999	0	0.0000	0	88	999.000	999.0	99.0
2005	1	1	22	0	?9?9?9?9E0?9?9?9*9*9?9*9*9?9*9*9?9?9*9*_*9*9*9*9*9	8.2	4.9	80	92390	9999	9999	308	0	0	0	999900	999900	999900	99990	290	0.0	7	7	999.0	999	9	999999999	0	0.0000	0	88	999.000	999.0	99.0
2005	1	1	23	0	?9?9?9?9E0?9?9?9*9*9?9*9*9?9*9*9?9?9*9*_*9*9*9*9*9	8.0	4.8	80	92390	9999	9999	318	0	0	0	999900	999900	999900	99990	184	0.0	9	9	999.0	999	9	999999999	0	0.0000	0	88	999.000	999.0	99.0
2005	1	1	24	0	?9?9?9?9E0?9?9?9*9*9?9*9*9?9*9*9?9?9*9*_*9*9*9*9*9	7.8	4.8	81	92390	9999	9999	288	0	0	0	999900	999900	999900	99990	165	0.0	1	1	999.0	999	9	999999999	0	0.0000	0	88	999.000	999.0	99.0
2005	1	2	1	0	?9?9?9?9E0?9?9?9*9*9?9*9*9?9*9*9?9?9*9*_*9*9*9*9*9	7.7	4.9	82	91980	9999	9999	295	0	0	0	999900	999900	999900	99990	246	0.0	3	3	999.0	999	9	999999999	0	0.0000	0	88	999.000	999.0	99.0
2005	1	2	2	0	?9?9?9?9E0?9?9?9*9*9?9*9*9?9*9*9?9?9*9*_*9*9*9*9*9	7.6	5.0	84	91980	9999	9999	291	0	0	0	999900	999900	999900	99990	243	0.0	2	2	999.0	999	9	999999999	0	0.0000	0	88	999.000	999.0	99.0
2005	1	2	3	0	?9?9?9?9E0?9?9?9*9*9?9*9*9?9?9?9?9?9*9*_*9*9*9*9*9	7.5	5.1	85	91980	9999	9999	294	0	0	0	999900	999900	999900	99990	0	0.0	3	3	999.0	999	9	999999999	0	0.0000	0	88	999.000	999.0	99.0
2005	1	2	4	0	?9?9?9?9E0?9?9?9*9*9?9*9*9?9*9*9?9?9*9*_*9*9*9*9*9	7.3	5.2	86	91980	9999	9999	301	0	0	0	999900	999900	999900	99990	54	0.0	6	6	999.0	999	9	999999999	0	0.0000	0	88	999.000	999.0	99.0
2005	1	2	5	0	?9?9?9?9E0?9?9?9*9*9?9*9*9?9*9*9?9?9*9*_*9*9*9*9*9	7.2	5.2	87	91980	9999	9999	295	0	0	0	999900	999900	999900	99990	51	0.0	4	4	999.0	999	9	999999999	0	0.0000	0	88	999.000	999.0	99.0
2005	1	2	6	0	?9?9?9?9E0?9?9?9*9*9?9*9*9?9*9*9?9?9*9*_*9*9*9*9*9	7.0	5.1	88	91980	9999	9999	292	0	0	0	999900	999900	999900	99990	3	0.0	3	3	999.0	999	9	999999999	0	0.0000	0	88	999.000	999.0	99.0
2005	1	2	7	0	?9?9?9?9E0?9?9?9*9*9?9*9*9?9*9*9?9?9*9*_*9*9*9*9*9	6.8	5.0	88	91980	9999	9999	294	0	0	0	999900	999900	999900	99990	215	0.0	4	4	999.0	999	9	999999999	0	0.0000	0	88	999.000	999.0	99.0
2005	1	2	8	0	?9?9?9?9E0?9?9?9*9*9?9*9*9?9*9*9?9?9*9*_*9*9*9*9*9	6.8	5.0	88	91980	9999	9999	284	0	0	0	999900	999900	999900	99990	186	0.0	1	1	999.0	999	9	999999999	0	0.0000	0	88	999.000	999.0	99.0
2005	1	2	9	0	?9?9?9?9E0?9?9?9*9*9?9*9*9?9?9?9?9?9*9*_*9*9*9*9*9	7.1	5.1	87	91980	9999	9999	299	10	0	10	999900	999900	999900	99990	0	0.0	6	6	999.0	999	9	999999999	0	0.0000	0	88	999.000	999.0	99.0
2005	1	2	10	0	?9?9?9?9E0?9?9?9*9*9?9*9*9?9*9*9?9?9*9*_*9*9*9*9*9	7.6	5.3	85	91980	9999	9999	299	50	0	50	999900	999900	999900	99990	127	0.0	5	5	999.0	999	9	999999999	0	0.0000	0	88	999.000	999.0	99.0
2005	1	2	11	0	?9?9?9?9E0?9?9?9*9*9?9*9*9?9*9*9?9?9*9*_*9*9*9*9*9	8.0	5.4	83	91980	9999	9999	296	94	0	94	999900	999900	999900	99990	140	0.0	3	3	999.0	999	9	999999999	0	0.0000	0	88	999.000	999.0	99.0
2005	1	2	12	0	?9?9?9?9E0?9?9?9*9*9?9*9*9?9*9*9?9?9*9*_*9*9*9*9*9	8.5	5.4	81	91980	9999	9999	321	132	0	132	999900	999900	999900	99990	78	0.0	9	9	999.0	999	9	999999999	0	0.0000	0	88	999.000	999.0	99.0
2005	1	2	13	0	?9?9?9?9E0?9?9?9*9*9?9*9*9?9*9*9?9?9*9*_*9*9*9*9*9	8.9	5.5	79	91980	9999	9999	294	158	0	158	999900	999900	999900	99990	161	0.0	1	1	999.0	999	9	999999999	0	0.0000	0	88	999.000	999.0	99.0
2005	1	2	14	0	?9?9?9?9E0?9?9?9*9*9?9*9*9?9*9*9?9?9*9*_*9*9*9*9*9	9.4	5.6	77	91980	9999	9999	307	165	0	165	999900	999900	999900	99990	71	0.0	5	5	999.0	999	9	999999999	0	0.0000	0	88	999.000	999.0	99.0
2005	1	2	15	0	?9?9?9?9E0?9?9?9*9*9?9*9*9?9?9?9?9?9*9*_*9*9*9*9*9	10.0	5.9	76	91980	9999	9999	293	153	0	153	999900	999900	999900	99990	0	0.0	0	0	999.0	999	9	999999999	0	0.0000	0	88	999.000	999.0	99.0
2005	1	2	16	0	?9?9?9?9E0?9?9?9*9*9?9*9*9?9*9*9?9?9*9*_*9*9*9*9*9	10.6	6.4	76	91980	9999	9999	296	124	0	124	999900	999900	999900	99990	289	0.0	0	0	999.0	999	9	999999999	0	0.0000	0	88	999.000	999.0	99.0
2005	1	2	17	0	?9?9?9?9E0?9?9?9*9*9?9*9*9?9*9*9?9?9*9*_*9*9*9*9*9	11.0	7.0	76	91980	9999	9999	319	83	0	83	999900	999900	999900	99990	190	0.0	6	6	999.0	999	9	999999999	0	0.0000	0	88	999.000	999.0	99.0
2005	1	2	18	0	?9?9?9?9E0?9?9?9*9*9?9*9*9?9*9*9?9?9*9*_*9*9*9*9*9	11.2	7.3	77	91980	9999	9999	329	39	0	39	999900	999900	999900	99990	105	0.0	8	8	999.0	999	9	999999999	0	0.0000	0	88	999.000	999.0	99.0
2005	1	2	19	0	?9?9?9?9E0?9?9?9*9*9?9*9*9?9*9*9?9?9*9*_*9*9*9*9*9	11.1	7.5	79	91980	9999	9999	305	1	0	1	999900	999900	999900	99990	313	0.0	1	1	999.0	999	9	999999999	0	0.0000	0	88	999.000	999.0	99.0
2005	1	2	20	0	?9?9?9?9E0?9?9?9*9*9?9*9*9?9*9*9?9?9*9*_*9*9*9*9*9	10.8	7.5	80	91980	9999	9999	322	0	0	0	999900	999900	999900	99990	13	0.0	7	7	999.0	999	9	999999999	0	0.0000	0	88	999.000	999.0	99.0
2005	1	2	21	0	?9?9?9?9E0?9?9?9*9*9?9*9*9?9?9?9?9?9*9*_*9*9*9*9*9	10.4	7.4	82	91980	9999	9999	296	0	0	0	999900	999900	999900	99990	90	1.0	0	0	999.0	999	9	999999999	0	0.0000	0	88	999.000	999.0	99.0
2005	1	2	22	0	?9?9?9?9E0?9?9?9*9*9?9*9*9?9*9*9?9?9*9*_*9*9*9*9*9	10.1	7.4	84	91980	9999	9999	330	0	0	0	999900	999900	999900	99990	335	1.0	9	9	999.0	999	9	999999999	0	0.0000	0	88	999.000	999.0	99.0
2005	1	2	23	0	?9?9?9?9E0?9?9?9*9*9?9*9*9?9*9*9?9?9*9*_*9*9*9*9*9	9.8	7.4	85	91980	9999	9999	313	0	0	0	999900	999900	999900	99990	178	1.0	6	6	999.0	999	9	999999999	0	0.0000	0	88	999.000	999.0	99.0
2005	1	2	24	0	?9?9?9?9E0?9?9?9*9*9?9*9*9?9*9*9?9?9*9*_*9*9*9*9*9	9.5	7.3	87	91980	9999	9999	309	0	0	0	999900	999900	999900	99990	252	1.0	5	5	999.0	999	9	999999999	0	0.0000	0	88	999.000	999.0	99.0
2005	1	3	1	0	?9?9?9?9E0?9?9?9*9*9?9*9*9?9*9*9?9?9*9*_*9*9*9*9*9	9.2	7.3	88	92140	9999	9999	315	0	0	0	999900	999900	999900	99990	54	1.0	7	7	999.0	999	9	999999999	0	0.0000	0	88	999.000	999.0	99.0
2005	1	3	2	0	?9?9?9?9E0?9?9?9*9*9?9*9*9?9*9*9?9?9*9*_*9*9*9*9*9	9.0	7.4	90	92140	9999	9999	307	0	0	0	999900	999900	999900	99990	14	1.0	5	5	999.0	999	9	999999999	0	0.0000	0	88	999.000	999.0	99.0
2005	1	3	3	0	?9?9?9?9E0?9?9?9*9*9?9*9*9?9?9?9?9?9*9*_*9*9*9*9*9	8.8	7.4	91	92140	9999	9999	295	0	0	0	999900	999900	999900	99990	67	2.0	1	1	999.0	999	9	999999999	0	0.0000	0	88	999.000	999.0	99.0
2005	1	3	4	0	?9?9?9?9E0?9?9?9*9*9?9*9*9?9*9*9?9?9*9*_*9*9*9*9*9	8.6	7.5	93	92140	9999	9999	312	0	0	0	999900	999900	999900	99990	227	2.0	7	7	999.0	999	9	999999999	0	0.0000	0	88	999.000	999.0	99.0
2005	1	3	5	0	?9?9?9?9E0?9?9?9*9*9?9*9*9?9*9*9?9?9*9*_*9*9*9*9*9	8.4	7.6	94	92140	9999	9999	323	0	0	0	999900	999900	999900	99990	299	2.0	9	9	999.0	999	9	999999999	0	0.0000	0	88	999.000	999.0	99.0
2005	1	3	6	0	?9?9?9?9E0?9?9?9*9*9?9*9*9?9*9*9?9?9*9*_*9*9*9*9*9	8.3	7.6	95	92140	9999	9999	302	0	0	0	999900	999900	999900	99990	356	2.0	4	4	999.0	999	9	999999999	0	0.0000	0	88	999.000	999.0	99.0
2005	1	3	7	0	?9?9?9?9E0?9?9?9*9*9?9*9*9?9*9*9?9?9*9*_*9*9*9*9*9	8.2	7.7	96	92140	9999	9999	297	0	0	0	999900	999900	999900	99990	319	2.0	2	2	999.0	999	9	999999999	0	0.0000	0	88	999.000	999.0	99.0
2005	1	3	8	0	?9?9?9?9E0?9?9?9*9*9?9*9*9?9*9*9?9?9*9*_*9*9*9*9*9	8.2	7.7	97	92140	9999	9999	315	0	0	0	999900	999900	999900	99990	201	2.0	8	8	999.0	999	9	999999999	0	0.0000	0	88	999.000	999.0	99.0
2005	1	3	9	0	?9?9?9?9E0?9?9?9*9*9?9*9*9?9?9?9?9?9*9*_*9*9*9*9*9	8.6	8.0	96	92140	9999	9999	313	10	0	10	999900	999900	999900	99990	0	0.0	7	7	999.0	999	9	999999999	0	0.0000	0	88	999.000	999.0	99.0
2005	1	3	10	0	?9?9?9?9E0?9?9?9*9*9?9*9*9?9*9*9?9?9*9*_*9*9*9*9*9	9.1	8.2	95	92140	9999	9999	301	52	0	52	999900	999900	999900	99990	265	0.0	2	2	999.0	999	9	999999999	0	0.0000	0	88	999.000	999.0	99.0
2005	1	3	11	0	?9?9?9?9E0?9?9?9*9*9?9*9*9?9*9*9?9?9*9*_*9*9*9*9*9	9.4	8.2	92	92140	9999	9999	298	97	0	97	999900	999900	999900	99990	126	0.0	1	1	999.0	999	9	999999999	0	0.0000	0	88	999.000	999.0	99.0
2005	1	3	12	0	?9?9?9?9E0?9?9?9*9*9?9*9*9?9*9*9?9?9*9*_*9*9*9*9*9	9.6	8.0	90	92140	9999	9999	322	137	0	137	999900	999900	999900	99990	103	0.0	8	8	999.0	999	9	999999999	0	0.0000	0	88	999.000	999.0	99.0
2005	1	3	13	0	?9?9?9?9E0?9?9?9*9*9?9*9*9?9*9*9?9?9*9*_*9*9*9*9*9	9.9	7.9	87	92140	9999	9999	312	163	0	163	999900	999900	999900	99990	84	0.0	5	5	999.0	999	9	999999999	0	0.0000	0	88	999.000	999.0	99.0
2005	1	3	14	0	?9?9?9?9E0?9?9?9*9*9?9*9*9?9*9*9?9?9*9*_*9*9*9*9*9	10.4	7.8	84	92140	9999	9999	332	171	0	171	999900	999900	999900	99990	321	0.0	9	9	999.0	999	9	999999999	0	0.0000	0	88	999.000	999.0	99.0
2005	1	3	15	0	?9?9?9?9E0?9?9?9*9*9?9*9*9?9?9?9?9?9*9*_*9*9*9*9*9	11.0	7.9	81	92140	9999	9999	305	158	0	158	999900	999900	999900	99990	337	3.0	1	1	999.0	999	9	999999999	0	0.0000	0	88	999.000	999.0	99.0
2005	1	3	16	0	?9?9?9?9E0?9?9?9*9*9?9*9*9?9*9*9?9?9*9*_*9*9*9*9*9	11.8	8.2	78	92140	9999	9999	332	128	0	128	999900	999900	999900	99990	5	3.0	8	8	999.0	999	9	999999999	0	0.0000	0	88	999.000	999.0	99.0
2005	1	3	17	0	?9?9?9?9E0?9?9?9*9*9?9*9*9?9*9*9?9?9*9*_*9*9*9*9*9	12.2	8.2	77	92140	9999	9999	325	86	0	86	999900	999900	999900	99990	83	3.0	6	6	999.0	999	9	999999999	0	0.0000	0	88	999.000	999.0	99.0
2005	1	3	18	0	?9?9?9?9E0?9?9?9*9*9?9*9*9?9*9*9?9?9*9*_*9*9*9*9*9	11.9	7.7	75	92140	9999	9999	333	41	0	41	999900	999900	999900	99990	17	3.0	8	8	999.0	999	9	999999999	0	0.0000	0	88	999.000	999.0	99.0
2005	1	3	19	0	?9?9?9?9E0?9?9?9*9*9?9*9*9?9*9*9?9?9*9*_*9*9*9*9*9	11.4	7.1	75	92140	9999	9999	313	1	0	1	999900	999900	999900	99990	259	3.0	3	3	999.0	999	9	999999999	0	0.0000	0	88	999.000	999.0	99.0
2005	1	3	20	0	?9?9?9?9E0?9?9?9*9*9?9*9*9?9*9*9?9?9*9*_*9*9*9*9*9	10.8	6.5	75	92140	9999	9999	321	0	0	0	999900	999900	999900	99990	10	3.0	7	7	999.0	999	9	999999999	0	0.0000	0	88	999.000	999.0	99.0
2005	1	3	21	0	?9?9?9?9E0?9?9?9*9*9?9*9*9?9?9?9?9?9*9*_*9*9*9*9*9	10.6	6.5	76	92140	9999	9999	316	0	0	0	999900	999900	999900	99990	337	2.0	6	6	999.0	999	9	999999999	0	0.0000	0	88	999.000	999.0	99.0
2005	1	3	22	0	?9?9?9?9E0?9?9?9*9*9?9*9*9?9*9*9?9?9*9*_*9*9*9*9*9	10.9	7.1	78	92140	9999	9999	334	0	0	0	999900	999900	999900	99990	95	2.0	9	9	999.0	999	9	999999999	0	0.0000	0	88	999.000	999.0	99.0
2005	1	3	23	0	?9?9?9?9E0?9?9?9*9*9?9*9*9?9*9*9?9?9*9*_*9*9*9*9*9	11.3	8.1	80	92140	9999	9999	318	0	0	0	999900	999900	999900	99990	210	2.0	5	5	999.0	999	9	999999999	0	0.0000	0	88	999.000	999.0	99.0
2005	1	3	24	0	?9?9?9?9E0?9?9?9*9*9?9*9*9?9*9*9?9?9*9*_*9*9*9*9*9	11.5	8.8	83	92140	9999	9999	331	0	0	0	999900	999900	999900	99990	102	2.0	8	8	999.0	999	9	999999999	0	0.0000	0	88	999.000	999.0	99.0
2005	1	4	1	0	?9?9?9?9E0?9?9?9*9*9?9*9*9?9*9*9?9?9*9*_*9*9*9*9*9	10.9	8.8	87	92910	9999	9999	309	0	0	0	999900	999900	999900	99990	5	2.0	2	2	999.0	999	9	999999999	0	0.0000	0	88	999.000	999.0	99.0
2005	1	4	2	0	?9?9?9?9E0?9?9?9*9*9?9*9*9?9*9*9?9?9*9*_*9*9*9*9*9	9.5	7.9	90	92910	9999	9999	310	0	0	0	999900	999900	999900	99990	33	2.0	5	5	999.0	999	9	999999999	0	0.0000	0	88	999.000	999.0	99.0
2005	1	4	3	0	?9?9?9?9E0?9?9?9*9*9?9*9*9?9?9?9?9?9*9*_*9*9*9*9*9	8.7	7.5	92	92910	9999	9999	312	0	0	0	999900	999900	999900	99990	202	1.0	7	7	999.0	999	9	999999999	0	0.0000	0	88	999.000	999.0	99.0
2005	1	4	4	0	?9?9?9?9E0?9?9?9*9*9?9*9*9?9*9*9?9?9*9*_*9*9*9*9*9	8.4	7.5	94	92910	9999	9999	300	0	0	0	999900	999900	999900	99990	79	1.0	3	3	999.0	999	9	999999999	0	0.0000	0	88	999.000	999.0	99.0
2005	1	4	5	0	?9?9?9?9E0?9?9?9*9*9?9*9*9?9*9*9?9?9*9*_*9*9*9*9*9	7.7	6.9	95	92910	9999	9999	294	0	0	0	999900	999900	999900	99990	11	1.0	2	2	999.0	999	9	999999999	0	0.0000	0	88	999.000	999.0	99.0
2005	1	4	6	0	?9?9?9?9E0?9?9?9*9*9?9*9*9?9*9*9?9?9*9*_*9*9*9*9*9	6.8	6.0	95	92910	9999	9999	285	0	0	0	999900	999900	999900	99990	72	1.0	1	1	999.0	999	9	999999999	0	0.0000	0	88	999.000	999.0	99.0
2005	1	4	7	0	?9?9?9?9E0?9?9?9*9*9?9*9*9?9*9*9?9?9*9*_*9*9*9*9*9	5.8	5.0	95	92910	9999	9999	309	0	0	0	999900	999900	999900	99990	181	1.0	9	9	999.0	999	9	999999999	0	0.0000	0	88	999.000	999.0	99.0
2005	1	4	8	0	?9?9?9?9E0?9?9?9*9*9?9*9*9?9*9*9?9?9*9*_*9*9*9*9*9	5.1	4.2	94	92910	9999	9999	290	0	0	0	999900	999900	999900	99990	77	1.0	6	6	999.0	999	9	999999999	0	0.0000	0	88	999.000	999.0	99.0
2005	1	4	9	0	?9?9?9?9E0?9?9?9*9*9?9*9*9?9?9?9?9?9*9*_*9*9*9*9*9	4.8	3.6	92	92910	9999	9999	303	10	0	10	999900	999900	999900	99990	157	2.0	9	9	999.0	999	9	999999999	0	0.0000	0	88	999.000	999.0	99.0
2005	1	4	10	0	?9?9?9?9E0?9?9?9*9*9?9*9*9?9*9*9?9?9*9*_*9*9*9*9*9	4.4	2.9	90	92910	9999	9999	283	51	0	51	999900	999900	999900	99990	276	2.0	5	5	999.0	999	9	999999999	0	0.0000	0	88	999.000	999.0	99.0
2005	1	4	11	0	?9?9?9?9E0?9?9?9*9*9?9*9*9?9*9*9?9?9*9*_*9*9*9*9*9	4.1	2.3	88	92910	9999	9999	266	94	0	94	999900	999900	999900	99990	105	2.0	0	0	999.0	999	9	999999999	0	0.0000	0	88	999.000	999.0	99.0
2005	1	4	12	0	?9?9?9?9E0?9?9?9*9*9?9*9*9?9*9*9?9?9*9*_*9*9*9*9*9	4.2	2.0	85	92910	9999	9999	284	133	0	133	999900	999900	999900	99990	232	2.0	6	6	999.0	999	9	999999999	0	0.0000	0	88	999.000	999.0	99.0
2005	1	4	13	0	?9?9?9?9E0?9?9?9*9*9?9*9*9?9*9*9?9?9*9*_*9*9*9*9*9	4.5	1.9	83	92910	9999	9999	272	158	0	158	999900	999900	999900	99990	46	2.0	1	1	999.0	999	9	999999999	0	0.0000	0	88	999.000	999.0	99.0
2005	1	4	14	0	?9?9?9?9E0?9?9?9*9*9?9*9*9?9*9*9?9?9*9*_*9*9*9*9*9	4.9	2.0	81	92910	9999	9999	287	166	0	166	999900	999900	999900	99990	11	2.0	6	6	999.0	999	9	999999999	0	0.0000	0	88	999.000	999.0	99.0
2005	1	4	15	0	?9?9?9?9E0?9?9?9*9*9?9*9*9?9?9?9?9?9*9*_*9*9*9*9*9	5.3	2.1	80	92910	9999	9999	286	154	0	154	999900	999900	999900	99990	202	1.0	5	5	999.0	999	9	999999999	0	0.0000	0	88	999.000	999.0	99.0
2005	1	4	16	0	?9?9?9?9E0?9?9?9*9*9?9*9*9?9*9*9?9?9*9*_*9*9*9*9*9	5.6	2.3	79	92910	9999	9999	298	124	0	124	999900	999900	999900	99990	146	1.0	8	8	999.0	999	9	999999999	0	0.0000	0	88	999.000	999.0	99.0
2005	1	4	17	0	?9?9?9?9E0?9?9?9*9*9?9*9*9?9*9*9?9?9*9*_*9*9*9*9*9	5.7	2.4	80	92910	9999	9999	305	84	0	84	999900	999900	999900	99990	273	1.0	9	9	999.0	999	9	999999999	0	0.0000	0	88	999.000	999.0	99.0
2005	1	4	18	0	?9?9?9?9E0?9?9?9*9*9?9*9*9?9*9*9?9?9*9*_*9*9*9*9*9	5.7	2.5	80	92910	9999	9999	281	40	0	40	999900	999900	999900	99990	152	1.0	2	2	999.0	999	9	999999999	0	0.0000	0	88	999.000	999.0	99.0
2005	1	4	19	0	?9?9?9?9E0?9?9?9*9*9?9*9*9?9*9*9?9?9*9*_*9*9*9*9*9	5.6	2.7	81	92910	9999	9999	286	1	0	1	999900	999900	999900	99990	53	1.0	4	4	999.0	999	9	999999999	0	0.0000	0	88	999.000	999.0	99.0
2005	1	4	20	0	?9?9?9?9E0?9?9?9*9*9?9*9*9?9*9*9?9?9*9*_*9*9*9*9*9	5.4	2.7	83	92910	9999	9999	304	0	0	0	999900	999900	999900	99990	176	1.0	9	9	999.0	999	9	999999999	0	0.0000	0	88	999.000	999.0	99.0
2005	1	4	21	0	?9?9?9?9E0?9?9?9*9*9?9*9*9?9?9?9?9?9*9*_*9*9*9*9*9	5.2	2.7	84	92910	9999	9999	276	0	0	0	999900	999900	999900	99990	67	1.0	1	1	999.0	999	9	999999999	0	0.0000	0	88	999.000	999.0	99.0
2005	1	4	22	0	?9?9?9?9E0?9?9?9*9*9?9*9*9?9*9*9?9?9*9*_*9*9*9*9*9	4.9	2.7	85	92910	9999	9999	288	0	0	0	999900	999900	999900	99990	34	1.0	6	6	999.0	999	9	999999999	0	0.0000	0	88	999.000	999.0	99.0
2005	1	4	23	0	?9?9?9?9E0?9?9?9*9*9?9*9*9?9*9*9?9?9*9*_*9*9*9*9*9	4.7	2.6	86	92910	9999	9999	273	0	0	0	999900	999900	999900	99990	88	1.0	1	1	999.0	999	9	999999999	0	0.0000	0	88	999.000	999.0	99.0
2005	1	4	24	0	?9?9?9?9E0?9?9?9*9*9?9*9*9?9*9*9?9?9*9*_*9*9*9*9*9	4.4	2.4	87	92910	9999	9999	300	0	0	0	999900	999900	999900	99990	223	1.0	9	9	999.0	999	9	999999999	0	0.0000	0	88	999.000	999.0	99.0
2005	1	5	1	0	?9?9?9?9E0?9?9?9*9*9?9*9*9?9*9*9?9?9*9*_*9*9*9*9*9	4.1	2.3	88	92660	9999	9999	284	0	0	0	999900	999900	999900	99990	147	1.0	6	6	999.0	999	9	999999999	0	0.0000	0	88	999.000	999.0	99.0
2005	1	5	2	0	?9?9?9?9E0?9?9?9*9*9?9*9*9?9*9*9?9?9*9*_*9*9*9*9*9	3.8	2.2	89	92660	9999	9999	276	0	0	0	999900	999900	999900	99990	327	1.0	3	3	999.0	999	9	999999999	0	0.0000	0	88	999.000	999.0	99.0
2005	1	5	3	0	?9?9?9?9E0?9?9?9*9*9?9*9*9?9?9?9?9?9*9*_*9*9*9*9*9	3.6	2.1	90	92660	9999	9999	296	0	0	0	999900	999900	999900	99990	67	2.0	9	9	999.0	999	9	999999999	0	0.0000	0	88	999.000	999.0	99.0
2005	1	5	4	0	?9?9?9?9E0?9?9?9*9*9?9*9*9?9*9*9?9?9*9*_*9*9*9*9*9	3.4	2.1	91	92660	9999	9999	268	0	0	0	999900	999900	999900	99990	128	2.0	1	1	999.0	999	9	999999999	0	0.0000	0	88	999.000	999.0	99.0
2005	1	5	5	0	?9?9?9?9E0?9?9?9*9*9?9*9*9?9*9*9?9?9*9*_*9*9*9*9*9	3.3	2.0	92	92660	9999	9999	271	0	0	0	999900	999900	999900	99990	174	2.0	2	2	999.0	999	9	999999999	0	0.0000	0	88	999.000	999.0	99.0
2005	1	5	6	0	?9?9?9?9E0?9?9?9*9*9?9*9*9?9*9*9?9?9*9*_*9*9*9*9*9	3.2	2.0	92	92660	9999	9999	294	0	0	0	999900	999900	999900	99990	347	2.0	9	9	999.0	999	9	999999999	0	0.0000	0	88	999.000	999.0	99.0
2005	1	5	7	0	?9?9?9?9E0?9?9?9*9*9?9*9*9?9*9*9?9?9*9*_*9*9*9*9*9	3.1	2.0	92	92660	9999	9999	267	0	0	0	999900	999900	999900	99990	112	2.0	1	1	999.0	999	9	999999999	0	0.0000	0	88	999.000	999.0	99.0
2005	1	5	8	0	?9?9?9?9E0?9?9?9*9*9?9*9*9?9*9*9?9?9*9*_*9*9*9*9*9	3.1	1.8	91	92660	9999	9999	283	0	0	0	999900	999900	999900	99990	298	2.0	7	7	999.0	999	9	999999999	0	0.0000	0	88	999.000	999.0	99.0
2005	1	5	9	0	?9?9?9?9E0?9?9?9*9*9?9*9*9?9?9?9?9?9*9*_*9*9*9*9*9	3.4	1.9	90	92660	9999	9999	271	10	0	10	999900	999900	999900	99990	202	1.0	2	2	999.0	999	9	999999999	0	0.0000	0	88	999.000	999.0	99.0
2005	1	5	10	0	?9?9?9?9E0?9?9?9*9*9?9*9*9?9*9*9?9?9*9*_*9*9*9*9*9	3.8	1.9	88	92660	9999	9999	282	51	0	51	999900	999900	999900	99990	28	1.0	6	6	999.0	999	9	999999999	0	0.0000	0	88	999.000	999.0	99.0
2005	1	5	11	0	?9?9?9?9E0?9?9?9*9*9?9*9*9?9*9*9?9?9*9*_*9*9*9*9*9	4.1	1.8	85	92660	9999	9999	298	95	0	95	999900	999900	999900	99990	189	1.0	9	9	999.0	999	9	999999999	0	0.0000	0	88	999.000	999.0	99.0
2005	1	5	12	0	?9?9?9?9E0?9?9?9*9*9?9*9*9?9*9*9?9?9*9*_*9*9*9*9*9	4.4	1.6	82	92660	9999	9999	280	133	0	133	999900	999900	999900	99990	355	1.0	4	4	999.0	999	9	999999999	0	0.0000	0	88	999.000	999.0	99.0
2005	1	5	13	0	?9?9?9?9E0?9?9?9*9*9?9*9*9?9*9*9?9?9*9*_*9*9*9*9*9	4.8	1.5	79	92660	9999	9999	276	159	0	159	999900	999900	999900	99990	50	1.0	2	2	999.0	999	9	999999999	0	0.0000	0	88	999.000	999.0	99.0
2005	1	5	14	0	?9?9?9?9E0?9?9?9*9*9?9*9*9?9*9*9?9?9*9*_*9*9*9*9*9	5.3	1.5	77	92660	9999	9999	279	166	0	166	999900	999900	999900	99990	143	1.0	2	2	999.0	999	9	999999999	0	0.0000	0	88	999.000	999.0	99.0
2005	1	5	15	0	?9?9?9?9E0?9?9?9*9*9?9*9*9?9?9?9?9?9*9*_*9*9*9*9*9	6.0	1.9	75	92660	9999	9999	300	154	0	154	999900	999900	999900	99990	67	1.0	8	8	999.0	999	9	999999999	0	0.0000	0	88	999.000	999.0	99.0
2005	1	5	16	0	?9?9?9?9E0?9?9?9*9*9?9*9*9?9*9*9?9?9*9*_*9*9*9*9*9	6.9	2.6	74	92660	9999	9999	299	125	0	125	999900	999900	999900	99990	267	1.0	7	7	999.0	999	9	999999999	0	0.0000	0	88	999.000	999.0	99.0
2005	1	5	17	0	?9?9?9?9E0?9?9?9*9*9?9*9*9?9*9*9?9?9*9*_*9*9*9*9*9	7.7	3.4	75	92660	9999	9999	304	84	0	84	999900	999900	999900	99990	130	1.0	7	7	999.0	999	9	999999999	0	0.0000	0	88	999.000	999.0	99.0
2005	1	5	18	0	?9?9?9?9E0?9?9?9*9*9?9*9*9?9*9*9?9?9*9*_*9*9*9*9*9	8.0	4.0	76	92660	9999	9999	292	40	0	40	999900	999900	999900	99990	152	1.0	2	2	999.0	999	9	999999999	0	0.0000	0	88	999.000	999.0	99.0
2005	1	5	19	0	?9?9?9?9E0?9?9?9*9*9?9*9*9?9*9*9?9?9*9*_*9*9*9*9*9	7.8	4.1	78	92660	9999	9999	294	1	0	1	999900	999900	999900	99990	39	1.0	3	3	999.0	999	9	999999999	0	0.0000	0	88	999.000	999.0	99.0
2005	1	5	20	0	?9?9?9?9E0?9?9?9*9*9?9*9*9?9*9*9?9?9*9*_*9*9*9*9*9	7.2	4.0	80	92660	9999	9999	285	0	0	0	999900	999900	999900	99990	337	1.0	1	1	999.0	999	9	999999999	0	0.0000	0	88	999.000	999.0	99.0
2005	1	5	21	0	?9?9?9?9E0?9?9?9*9*9?9*9*9?9?9?9?9?9*9*_*9*9*9*9*9	6.6	3.9	83	92660	9999	9999	286	0	0	0	999900	999900	999900	99990	67	2.0	2	2	999.0	999	9	999999999	0	0.0000	0	88	999.000	999.0	99.0
2005	1	5	22	0	?9?9?9?9E0?9?9?9*9*9?9*9*9?9*9*9?9?9*9*_*9*9*9*9*9	6.1	3.9	86	92660	9999	9999	291	0	0	0	999900	999900	999900	99990	77	2.0	5	5	999.0	999	9	999999999	0	0.0000	0	88	999.000	999.0	99.0
2005	1	5	23	0	?9?9?9?9E0?9?9?9*9*9?9*9*9?9*9*9?9?9*9*_*9*9*9*9*9	5.7	4.0	89	92660	9999	9999	273	0	0	0	999900	999900	999900	99990	60	2.0	0	0	999.0	999	9	999999999	0	0.0000	0	88	999.000	999.0	99.0
2005	1	5	24	0	?9?9?9?9E0?9?9?9*9*9?9*9*9?9*9*9?9?9*9*_*9*9*9*9*9	5.3	4.1	92	92660	9999	9999	299	0	0	0	999900	999900	999900	99990	139	2.0	8	8	999.0	999	9	999999999	0	0.0000	0	88	999.000	999.0	99.0
2005	1	6	1	0	?9?9?9?9E0?9?9?9*9*9?9*9*9?9*9*9?9?9*9*_*9*9*9*9*9	5.1	4.3	95	92240	9999	9999	298	0	0	0	999900	999900	999900	99990	220	2.0	8	8	999.0	999	9	999999999	0	0.0000	0	88	999.000	999.0	99.0
2005	1	6	2	0	?9?9?9?9E0?9?9?9*9*9?9*9*9?9*9*9?9?9*9*_*9*9*9*9*9	4.9	4.5	97	92240	9999	9999	283	0	0	0	999900	999900	999900	99990	198	2.0	3	3	999.0	999	9	999999999	0	0.0000	0	88	999.000	999.0	99.0
2005	1	6	3	0	?9?9?9?9E0?9?9?9*9*9?9*9*9?9?9?9?9?9*9*_*9*9*9*9*9	4.8	4.5	98	92240	9999	9999	271	0	0	0	999900	999900	999900	99990	67	2.0	0	0	999.0	999	9	999999999	0	0.0000	0	88	999.000	999.0	99.0
2005	1	6	4	0	?9?9?9?9E0?9?9?9*9*9?9*9*9?9*9*9?9?9*9*_*9*9*9*9*9	4.7	4.5	99	92240	9999	9999	284	0	0	0	999900	999900	999900	99990	350	2.0	4	4	999.0	999	9	999999999	0	0.0000	0	88	999.000	999.0	99.0
2005	1	6	5	0	?9?9?9?9E0?9?9?9*9*9?9*9*9?9*9*9?9?9*9*_*9*9*9*9*9	4.6	4.4	99	92240	9999	9999	296	0	0	0	999900	999900	999900	99990	110	2.0	8	8	999.0	999	9	999999999	0	0.0000	0	88	999.000	999.0	99.0
2005	1	6	6	0	?9?9?9?9E0?9?9?9*9*9?9*9*9?9*9*9?9?9*9*_*9*9*9*9*9	4.6	4.3	98	92240	9999	9999	278	0	0	0	999900	999900	999900	99990	26	2.0	2	2	999.0	999	9	999999999	0	0.0000	0	88	999.000	999.0	99.0
2005	1	6	7	0	?9?9?9?9E0?9?9?9*9*9?9*9*9?9*9*9?9?9*9*_*9*9*9*9*9	4.5	4.1	97	92240	9999	9999	291	0	0	0	999900	999900	999900	99990	309	2.0	7	7	999.0	999	9	999999999	0	0.0000	0	88	999.000	999.0	99.0
2005	1	6	8	0	?9?9?9?9E0?9?9?9*9*9?9*9*9?9*9*9?9?9*9*_*9*9*9*9*9	4.5	4.0	96	92240	9999	9999	285	0	0	0	999900	999900	999900	99990	346	2.0	5	5	999.0	999	9	999999999	0	0.0000	0	88	999.000	999.0	99.0
2005	1	6	9	0	?9?9?9?9E0?9?9?9*9*9?9*9*9?9?9?9?9?9*9*_*9*9*9*9*9	4.6	3.9	95	92240	9999	9999	302	10	0	10	999900	999900	999900	99990	157	1.0	9	9	999.0	999	9	999999999	0	0.0000	0	88	999.000	999.0	99.0
2005	1	6	10	0	?9?9?9?9E0?9?9?9*9*9?9*9*9?9*9*9?9?9*9*_*9*9*9*9*9	4.7	3.8	94	92240	9999	9999	296	51	0	51	999900	999900	999900	99990	57	1.0	8	8	999.0	999	9	999999999	0	0.0000	0	88	999.000	999.0	99.0
2005	1	6	11	0	?9?9?9?9E0?9?9?9*9*9?9*9*9?9*9*9?9?9*9*_*9*9*9*9*9	4.7	3.7	93	92240	9999	9999	269	95	0	95	999900	999900	999900	99990	353	1.0	0	0	999.0	999	9	999999999	0	0.0000	0	88	999.000	999.0	99.0
2005	1	6	12	0	?9?9?9?9E0?9?9?9*9*9?9*9*9?9*9*9?9?9*9*_*9*9*9*9*9	4.7	3.6	92	92240	9999	9999	269	134	0	134	999900	999900	999900	99990	311	1.0	0	0	999.0	999	9	999999999	0	0.0000	0	88	999.000	999.0	99.0
2005	1	6	13	0	?9?9?9?9E0?9?9?9*9*9?9*9*9?9*9*9?9?9*9*_*9*9*9*9*9	4.8	3.6	92	92240	9999	9999	303	159	0	159	999900	999900	999900	99990	151	1.0	9	9	999.0	999	9	999999999	0	0.0000	0	88	999.000	999.0	99.0
2005	1	6	14	0	?9?9?9?9E0?9?9?9*9*9?9*9*9?9*9*9?9?9*9*_*9*9*9*9*9	5.0	3.8	92	92240	9999	9999	280	167	0	167	999900	999900	999900	99990	274	1.0	2	2	999.0	999	9	999999999	0	0.0000	0	88	999.000	999.0	99.0
2005	1	6	15	0	?9?9?9?9E0?9?9?9*9*9?9*9*9?9?9?9?9?9*9*_*9*9*9*9*9	5.4	4.2	92	92240	9999	9999	299	154	0	154	999900	999900	999900	99990	157	2.0	8	8	999.0	999	9	999999999	0	0.0000	0	88	999.000	999.0	99.0
2005	1	6	16	0	?9?9?9?9E0?9?9?9*9*9?9*9*9?9*9*9?9?9*9*_*9*9*9*9*9	5.9	4.9	93	92240	9999	9999	294	125	0	125	999900	999900	999900	99990	149	2.0	6	6	999.0	999	9	999999999	0	0.0000	0	88	999.000	999.0	99.0
2005	1	6	17	0	?9?9?9?9E0?9?9?9*9*9?9*9*9?9*9*9?9?9*9*_*9*9*9*9*9	6.5	5.6	94	92240	9999	9999	290	84	0	84	999900	999900	999900	99990	102	2.0	3	3	999.0	999	9	999999999	0	0.0000	0	88	999.000	999.0	99.0
2005	1	6	18	0	?9?9?9?9E0?9?9?9*9*9?9*9*9?9*9*9?9?9*9*_*9*9*9*9*9	6.7	6.0	95	92240	9999	9999	302	40	0	40	999900	999900	999900	99990	256	2.0	7	7	999.0	999	9	999999999	0	0.0000	0	88	999.000	999.0	99.0
2005	1	6	19	0	?9?9?9?9E0?9?9?9*9*9?9*9*9?9*9*9?9?9*9*_*9*9*9*9*9	6.4	5.8	96	92240	9999	9999	283	1	0	1	999900	999900	999900	99990	153	2.0	1	1	999.0	999	9	999999999	0	0.0000	0	88	999.000	999.0	99.0
2005	1	6	20	0	?9?9?9?9E0?9?9?9*9*9?9*9*9?9*9*9?9?9*9*_*9*9*9*9*9	5.7	5.3	97	92240	9999	9999	284	0	0	0	999900	999900	999900	99990	195	2.0	2	2	999.0	999	9	999999999	0	0.0000	0	88	999.000	999.0	99.0
2005	1	6	21	0	?9?9?9?9E0?9?9?9*9*9?9*9*9?9?9?9?9?9*9*_*9*9*9*9*9	4.9	4.6	98	92240	9999	9999	290	0	0	0	999900	999900	999900	99990	0	0.0	6	6	999.0	999	9	999999999	0	0.0000	0	88	999.000	999.0	99.0
2005	1	6	22	0	?9?9?9?9E0?9?9?9*9*9?9*9*9?9*9*9?9?9*9*_*9*9*9*9*9	4.4	4.2	98	92240	9999	9999	280	0	0	0	999900	999900	999900	99990	202	0.0	3	3	999.0	999	9	999999999	0	0.0000	0	88	999.000	999.0	99.0
2005	1	6	23	0	?9?9?9?9E0?9?9?9*9*9?9*9*9?9*9*9?9?9*9*_*9*9*9*9*9	4.2	4.0	98	92240	9999	9999	286	0	0	0	999900	999900	999900	99990	174	0.0	6	6	999.0	999	9	999999999	0	0.0000	0	88	999.000	999.0	99.0
2005	1	6	24	0	?9?9?9?9E0?9?9?9*9*9?9*9*9?9*9*9?9?9*9*_*9*9*9*9*9	4.2	4.0	98	92240	9999	9999	286	0	0	0	999900	999900	999900	99990	152	0.0	6	6	999.0	999	9	999999999	0	0.0000	0	88	999.000	999.0	99.0
2005	1	7	1	0	?9?9?9?9E0?9?9?9*9*9?9*9*9?9*9*9?9?9*9*_*9*9*9*9*9	4.3	4.1	98	91960	9999	9999	295	0	0	0	999900	999900	999900	99990	204	0.0	8	8	999.0	999	9	999999999	0	0.0000	0	88	999.000	999.0	99.0
2005	1	7	2	0	?9?9?9?9E0?9?9?9*9*9?9*9*9?9*9*9?9?9*9*_*9*9*9*9*9	4.5	4.2	98	91960	9999	9999	302	0	0	0	999900	999900	999900	99990	204	0.0	9	9	999.0	999	9	999999999	0	0.0000	0	88	999.000	999.0	99.0
2005	1	7	3	0	?9?9?9?9E0?9?9?9*9*9?9*9*9?9?9?9?9?9*9*_*9*9*9*9*9	4.6	4.3	98	91960	9999	9999	275	0	0	0	999900	999900	999900	99990	67	2.0	1	1	999.0	999	9	999999999	0	0.0000	0	88	999.000	999.0	99.0
2005	1	7	4	0	?9?9?9?9E0?9?9?9*9*9?9*9*9?9*9*9?9?9*9*_*9*9*9*9*9	4.6	4.4	99	91960	9999	9999	286	0	0	0	999900	999900	999900	99990	166	2.0	5	5	999.0	999	9	999999999	0	0.0000	0	88	999.000	999.0	99.0
2005	1	7	5	0	?9?9?9?9E0?9?9?9*9*9?9*9*9?9*9*9?9?9*9*_*9*9*9*9*9	4.5	4.4	99	91960	9999	9999	283	0	0	0	999900	999900	999900	99990	181	2.0	4	4	999.0	999	9	999999999	0	0.0000	0	88	999.000	999.0	99.0
2005	1	7	6	0	?9?9?9?9E0?9?9?9*9*9?9*9*9?9*9*9?9?9*9*_*9*9*9*9*9	4.4	4.4	100	91960	9999	9999	269	0	0	0	999900	999900	999900	99990	104	2.0	0	0	999.0	999	9	999999999	0	0.0000	0	88	999.000	999.0	99.0
2005	1	7	7	0	?9?9?9?9E0?9?9?9*9*9?9*9*9?9*9*9?9?9*9*_*9*9*9*9*9	4.3	4.3	100	91960	9999	9999	285	0	0	0	999900	999900	999900	99990	128	2.0	5	5	999.0	999	9	999999999	0	0.0000	0	88	999.000	999.0	99.0
2005	1	7	8	0	?9?9?9?9E0?9?9?9*9*9?9*9*9?9*9*9?9?9*9*_*9*9*9*9*9	4.3	4.2	99	91960	9999	9999	295	0	0	0	999900	999900	999900	99990	48	2.0	8	8	999.0	999	9	999999999	0	0.0000	0	88	999.000	999.0	99.0
2005	1	7	9	0	?9?9?9?9E0?9?9?9*9*9?9*9*9?9?9?9?9?9*9*_*9*9*9*9*9	5.2	4.9	98	91960	9999	9999	278	10	0	10	999900	999900	999900	99990	180	1.0	1	1	999.0	999	9	999999999	0	0.0000	0	88	999.000	999.0	99.0
2005	1	7	10	0	?9?9?9?9E0?9?9?9*9*9?9*9*9?9*9*9?9?9*9*_*9*9*9*9*9	6.1	5.5	96	91960	9999	9999	299	51	0	51	999900	999900	999900	99990	125	1.0	7	7	999.0	999	9	999999999	0	0.0000	0	88	999.000	999.0	99.0
2005	1	7	11	0	?9?9?9?9E0?9?9?9*9*9?9*9*9?9*9*9?9?9*9*_*9*9*9*9*9	6.5	5.5	93	91960	9999	9999	306	95	0	95	999900	999900	999900	99990	266	1.0	8	8	999.0	999	9	999999999	0	0.0000	0	88	999.000	999.0	99.0
2005	1	7	12	0	?9?9?9?9E0?9?9?9*9*9?9*9*9?9*9*9?9?9*9*_*9*9*9*9*9	6.7	5.2	90	91960	9999	9999	298	134	0	134	999900	999900	999900	99990	156	1.0	6	6	999.0	999	9	999999999	0	0.0000	0	88	999.000	999.0	99.0
2005	1	7	13	0	?9?9?9?9E0?9?9?9*9*9?9*9*9?9*9*9?9?9*9*_*9*9*9*9*9	6.8	4.7	87	91960	9999	9999	301	160	0	160	999900	999900	999900	99990	324	1.0	7	7	999.0	999	9	999999999	0	0.0000	0	88	999.000	999.0	99.0
2005	1	7	14	0	?9?9?9?9E0?9?9?9*9*9?9*9*9?9*9*9?9?9*9*_*9*9*9*9*9	7.0	4.5	84	91960	9999	9999	285	167	0	167	999900	999900	999900	99990	227	1.0	1	1	999.0	999	9	999999999	0	0.0000	0	88	999.000	999.0	99.0
2005	1	7	15	0	?9?9?9?9E0?9?9?9*9*9?9*9*9?9?9?9?9?9*9*_*9*9*9*9*9	7.6	4.7	82	91960	9999	9999	291	155	0	155	999900	999900	999900	99990	315	1.0	2	2	999.0	999	9	999999999	0	0.0000	0	88	999.000	999.0	99.0
2005	1	7	16	0	?9?9?9?9E0?9?9?9*9*9?9*9*9?9*9*9?9?9*9*_*9*9*9*9*9	8.5	5.4	81	91960	9999	9999	314	125	0	125	999900	999900	999900	99990	60	1.0	8	8	999.0	999	9	999999999	0	0.0000	0	88	999.000	999.0	99.0
2005	1	7	17	0	?9?9?9?9E0?9?9?9*9*9?9*9*9?9*9*9?9?9*9*_*9*9*9*9*9	9.0	5.9	81	91960	9999	9999	306	85	0	85	999900	999900	999900	99990	231	1.0	5	5	999.0	999	9	999999999	0	0.0000	0	88	999.000	999.0	99.0
2005	1	7	18	0	?9?9?9?9E0?9?9?9*9*9?9*9*9?9*9*9?9?9*9*_*9*9*9*9*9	8.9	5.9	82	91960	9999	9999	298	41	0	41	999900	999900	999900	99990	62	1.0	2	2	999.0	999	9	999999999	0	0.0000	0	88	999.000	999.0	99.0
2005	1	7	19	0	?9?9?9?9E0?9?9?9*9*9?9*9*9?9*9*9?9?9*9*_*9*9*9*9*9	8.5	5.7	83	91960	9999	9999	292	1	0	1	999900	999900	999900	99990	204	1.0	1	1	999.0	999	9	999999999	0	0.0000	0	88	999.000	999.0	99.0
2005	1	7	20	0	?9?9?9?9E0?9?9?9*9*9?9*9*9?9*9*9?9?9*9*_*9*9*9*9*9	8.1	5.5	84	91960	9999	9999	299	0	0	0	999900	999900	999900	99990	353	1.0	4	4	999.0	999	9	999999999	0	0.0000	0	88	999.000	999.0	99.0
2005	1	7	21	0	?9?9?9?9E0?9?9?9*9*9?9*9*9?9?9?9?9?9*9*_*9*9*9*9*9	7.7	5.4	85	91960	9999	9999	283	0	0	0	999900	999900	999900	99990	90	1.0	0	0	999.0	999	9	999999999	0	0.0000	0	88	999.000	999.0	99.0
2005	1	7	22	0	?9?9?9?9E0?9?9?9*9*9?9*9*9?9*9*9?9?9*9*_*9*9*9*9*9	7.4	5.2	86	91960	9999	9999	294	0	0	0	999900	999900	999900	99990	97	1.0	3	3	999.0	999	9	999999999	0	0.0000	0	88	999.000	999.0	99.0
2005	1	7	23	0	?9?9?9?9E0?9?9?9*9*9?9*9*9?9*9*9?9?9*9*_*9*9*9*9*9	7.2	5.1	87	91960	9999	9999	290	0	0	0	999900	999900	999900	99990	74	1.0	2	2	999.0	999	9	999999999	0	0.0000	0	88	999.000	999.0	99.0
2005	1	7	24	0	?9?9?9?9E0?9?9?9*9*9?9*9*9?9*9*9?9?9*9*_*9*9*9*9*9	7.1	5.1	87	91960	9999	9999	299	0	0	0	999900	999900	999900	99990	20	1.0	6	6	999.0	999	9	999999999	0	0.0000	0	88	999.000	999.0	99.0
2005	1	8	1	0	?9?9?9?9E0?9?9?9*9*9?9*9*9?9*9*9?9?9*9*_*9*9*9*9*9	6.9	5.1	88	91780	9999	9999	280	0	0	0	999900	999900	999900	99990	250	1.0	0	0	999.0	999	9	999999999	0	0.0000	0	88	999.000	999.0	99.0
2005	1	8	2	0	?9?9?9?9E0?9?9?9*9*9?9*9*9?9*9*9?9?9*9*_*9*9*9*9*9	6.8	5.1	89	91780	9999	9999	293	0	0	0	999900	999900	999900	99990	277	1.0	4	4	999.0	999	9	999999999	0	0.0000	0	88	999.000	999.0	99.0
2005	1	8	3	0	?9?9?9?9E0?9?9?9*9*9?9*9*9?9?9?9?9?9*9*_*9*9*9*9*9	6.6	5.1	90	91780	9999	9999	284	0	0	0	999900	999900	999900	99990	0	0.0	1	1	999.0	999	9	999999999	0	0.0000	0	88	999.000	999.0	99.0
2005	1	8	4	0	?9?9?9?9E0?9?9?9*9*9?9*9*9?9*9*9?9?9*9*_*9*9*9*9*9	6.3	5.1	92	91780	9999	9999	296	0	0	0	999900	999900	999900	99990	229	0.0	6	6	999.0	999	9	999999999	0	0.0000	0	88	999.000	999.0	99.0
2005	1	8	5	0	?9?9?9?9E0?9?9?9*9*9?9*9*9?9*9*9?9?9*9*_*9*9*9*9*9	6.0	5.0	94	91780	9999	9999	276	0	0	0	999900	999900	999900	99990	101	0.0	0	0	999.0	999	9	999999999	0	0.0000	0	88	999.000	999.0	99.0
2005	1	8	6	0	?9?9?9?9E0?9?9?9*9*9?9*9*9?9*9*9?9?9*9*_*9*9*9*9*9	5.7	5.0	95	91780	9999	9999	289	0	0	0	999900	999900	999900	99990	39	0.0	4	4	999.0	999	9	999999999	0	0.0000	0	88	999.000	999.0	99.0
2005	1	8	7	0	?9?9?9?9E0?9?9?9*9*9?9*9*9?9*9*9?9?9*9*_*9*9*9*9*9	5.5	5.0	97	91780	9999	9999	288	0	0	0	999900	999900	999900	99990	258	0.0	4	4	999.0	999	9	999999999	0	0.0000	0	88	999.000	999.0	99.0
2005	1	8	8	0	?9?9?9?9E0?9?9?9*9*9?9*9*9?9*9*9?9?9*9*_*9*9*9*9*9	5.4	5.1	98	91780	9999	9999	273	0	0	0	999900	999900	999900	99990	222	0.0	0	0	999.0	999	9	999999999	0	0.0000	0	88	999.000	999.0	99.0
2005	1	8	9	0	?9?9?9?9E0?9?9?9*9*9?9*9*9?9?9?9?9?9*9*_*9*9*9*9*9	6.3	6.0	98	91780	9999	9999	287	11	0	11	999900	999900	999900	99990	67	1.0	2	2	999.0	999	9	999999999	0	0.0000	0	88	999.000	999.0	99.0
2005	1	8	10	0	?9?9?9?9E0?9?9?9*9*9?9*9*9?9*9*9?9?9*9*_*9*9*9*9*9	7.2	6.8	98	91780	9999	9999	294	52	0	52	999900	999900	999900	99990	238	1.0	3	3	999.0	999	9	999999999	0	0.0000	0	88	999.000	999.0	99.0
2005	1	8	11	0	?9?9?9?9E0?9?9?9*9*9?9*9*9?9*9*9?9?9*9*_*9*9*9*9*9	7.6	7.0	96	91780	9999	9999	289	96	0	96	999900	999900	999900	99990	58	1.0	1	1	999.0	999	9	999999999	0	0.0000	0	88	999.000	999.0	99.0
2005	1	8	12	0	?9?9?9?9E0?9?9?9*9*9?9*9*9?9*9*9?9?9*9*_*9*9*9*9*9	7.7	6.9	95	91780	9999	9999	299	135	0	135	999900	999900	999900	99990	337	1.0	4	4	999.0	999	9	999999999	0	0.0000	0	88	999.000	999.0	99.0
2005	1	8	13	0	?9?9?9?9E0?9?9?9*9*9?9*9*9?9*9*9?9?9*9*_*9*9*9*9*9	7.6	6.5	93	91780	9999	9999	318	160	0	160	999900	999900	999900	99990	105	1.0	9	9	999.0	999	9	999999999	0	0.0000	0	88	999.000	999.0	99.0
2005	1	8	14	0	?9?9?9?9E0?9?9?9*9*9?9*9*9?9*9*9?9?9*9*_*9*9*9*9*9	7.5	6.1	91	91780	9999	9999	299	168	0	168	999900	999900	999900	99990	337	1.0	5	5	999.0	999	9	999999999	0	0.0000	0	88	999.000	999.0	99.0
2005	1	8	15	0	?9?9?9?9E0?9?9?9*9*9?9*9*9?9?9?9?9?9*9*_*9*9*9*9*9	7.5	6.0	90	91780	9999	9999	311	155	0	155	999900	999900	999900	99990	112	2.0	8	8	999.0	999	9	999999999	0	0.0000	0	88	999.000	999.0	99.0
2005	1	8	16	0	?9?9?9?9E0?9?9?9*9*9?9*9*9?9*9*9?9?9*9*_*9*9*9*9*9	7.7	6.2	90	91780	9999	9999	284	126	0	126	999900	999900	999900	99990	122	2.0	0	0	999.0	999	9	999999999	0	0.0000	0	88	999.000	999.0	99.0
2005	1	8	17	0	?9?9?9?9E0?9?9?9*9*9?9*9*9?9*9*9?9?9*9*_*9*9*9*9*9	7.9	6.4	90	91780	9999	9999	294	85	0	85	999900	999900	999900	99990	328	2.0	2	2	999.0	999	9	999999999	0	0.0000	0	88	999.000	999.0	99.0
2005	1	8	18	0	?9?9?9?9E0?9?9?9*9*9?9*9*9?9*9*9?9?9*9*_*9*9*9*9*9	7.8	6.4	91	91780	9999	9999	284	41	0	41	999900	999900	999900	99990	112	2.0	0	0	999.0	999	9	999999999	0	0.0000	0	88	999.000	999.0	99.0
2005	1	8	19	0	?9?9?9?9E0?9?9?9*9*9?9*9*9?9*9*9?9?9*9*_*9*9*9*9*9	7.6	6.4	92	91780	9999	9999	289	2	0	2	999900	999900	999900	99990	279	2.0	1	1	999.0	999	9	999999999	0	0.0000	0	88	999.000	999.0	99.0
2005	1	8	20	0	?9?9?9?9E0?9?9?9*9*9?9*9*9?9*9*9?9?9*9*_*9*9*9*9*9	7.4	6.3	93	91780	9999	9999	299	0	0	0	999900	999900	999900	99990	120	2.0	5	5	999.0	999	9	999999999	0	0.0000	0	88	999.000	999.0	99.0
2005	1	8	21	0	?9?9?9?9E0?9?9?9*9*9?9*9*9?9?9?9?9?9*9*_*9*9*9*9*9	7.1	6.2	94	91780	9999	9999	287	0	0	0	999900	999900	999900	99990	45	3.0	1	1	999.0	999	9	999999999	0	0.0000	0	88	999.000	999.0	99.0
2005	1	8	22	0	?9?9?9?9E0?9?9?9*9*9?9*9*9?9*9*9?9?9*9*_*9*9*9*9*9	6.9	6.1	95	91780	9999	9999	295	0	0	0	999900	999900	999900	99990	87	3.0	4	4	999.0	999	9	999999999	0	0.0000	0	88	999.000	999.0	99.0
2005	1	8	23	0	?9?9?9?9E0?9?9?9*9*9?9*9*9?9*9*9?9?9*9*_*9*9*9*9*9	6.7	6.1	96	91780	9999	9999	299	0	0	0	999900	999900	999900	99990	123	3.0	6	6	999.0	999	9	999999999	0	0.0000	0	88	999.000	999.0	99.0
2005	1	8	24	0	?9?9?9?9E0?9?9?9*9*9?9*9*9?9*9*9?9?9*9*_*9*9*9*9*9	6.5	6.0	96	91780	9999	9999	295	0	0	0	999900	999900	999900	99990	9	3.0	5	5	999.0	999	9	999999999	0	0.0000	0	88	999.000	999.0	99.0
2005	1	9	1	0	?9?9?9?9E0?9?9?9*9*9?9*9*9?9*9*9?9?9*9*_*9*9*9*9*9	6.3	5.9	97	91690	9999	9999	287	0	0	0	999900	999900	999900	99990	112	3.0	2	2	999.0	999	9	999999999	0	0.0000	0	88	999.000	999.0	99.0
2005	1	9	2	0	?9?9?9?9E0?9?9?9*9*9?9*9*9?9*9*9?9?9*9*_*9*9*9*9*9	6.2	5.7	97	91690	9999	9999	282	0	0	0	999900	999900	999900	99990	81	3.0	1	1	999.0	999	9	999999999	0	0.0000	0	88	999.000	999.0	99.0
2005	1	9	3	0	?9?9?9?9E0?9?9?9*9*9?9*9*9?9?9?9?9?9*9*_*9*9*9*9*9	6.0	5.6	97	91690	9999	9999	310	0	0	0	999900	999900	999900	99990	67	2.0	9	9	999.0	999	9	999999999	0	0.0000	0	88	999.000	999.0	99.0
2005	1	9	4	0	?9?9?9?9E0?9?9?9*9*9?9*9*9?9*9*9?9?9*9*_*9*9*9*9*9	5.8	5.4	97	91690	9999	9999	275	0	0	0	999900	999900	999900	99990	214	2.0	0	0	999.0	999	9	999999999	0	0.0000	0	88	999.000	999.0	99.0
2005	1	9	5	0	?9?9?9?9E0?9?9?9*9*9?9*9*9?9*9*9?9?9*9*_*9*9*9*9*9	5.6	5.2	97	91690	9999	9999	297	0	0	0	999900	999900	999900	99990	216	2.0	7	7	999.0	999	9	999999999	0	0.0000	0	88	999.000	999.0	99.0
2005	1	9	6	0	?9?9?9?9E0?9?9?9*9*9?9*9*9?9*9*9?9?9*9*_*9*9*9*9*9	5.4	5.0	97	91690	9999	9999	296	0	0	0	999900	999900	999900	99990	124	2.0	7	7	999.0	999	9	999999999	0	0.0000	0	88	999.000	999.0	99.0
2005	1	9	7	0	?9?9?9?9E0?9?9?9*9*9?9*9*9?9*9*9?9?9*9*_*9*9*9*9*9	5.2	4.9	98	91690	9999	9999	278	0	0	0	999900	999900	999900	99990	68	2.0	1	1	999.0	999	9	999999999	0	0.0000	0	88	999.000	999.0	99.0
2005	1	9	8	0	?9?9?9?9E0?9?9?9*9*9?9*9*9?9*9*9?9?9*9*_*9*9*9*9*9	5.2	4.9	98	91690	9999	9999	299	0	0	0	999900	999900	999900	99990	290	2.0	8	8	999.0	999	9	999999999	0	0.0000	0	88	999.000	999.0	99.0
2005	1	9	9	0	?9?9?9?9E0?9?9?9*9*9?9*9*9?9?9?9?9?9*9*_*9*9*9*9*9	5.6	5.3	98	91690	9999	9999	274	11	0	11	999900	999900	999900	99990	202	1.0	0	0	999.0	999	9	999999999	0	0.0000	0	88	999.000	999.0	99.0
2005	1	9	10	0	?9?9?9?9E0?9?9?9*9*9?9*9*9?9*9*9?9?9*9*_*9*9*9*9*9	6.0	5.8	98	91690	9999	9999	291	52	0	52	999900	999900	999900	99990	154	1.0	4	4	999.0	999	9	999999999	0	0.0000	0	88	999.000	999.0	99.0
2005	1	9	11	0	?9?9?9?9E0?9?9?9*9*9?9*9*9?9*9*9?9?9*9*_*9*9*9*9*9	6.2	6.0	99	91690	9999	9999	278	96	0	96	999900	999900	999900	99990	331	1.0	0	0	999.0	999	9	999999999	0	0.0000	0	88	999.000	999.0	99.0
2005	1	9	12	0	?9?9?9?9E0?9?9?9*9*9?9*9*9?9*9*9?9?9*9*_*9*9*9*9*9	6.3	6.1	99	91690	9999	9999	287	135	0	135	999900	999900	999900	99990	0	1.0	2	2	999.0	999	9	999999999	0	0.0000	0	88	999.000	999.0	99.0
2005	1	9	13	0	?9?9?9?9E0?9?9?9*9*9?9*9*9?9*9*9?9?9*9*_*9*9*9*9*9	6.3	6.2	99	91690	9999	9999	295	161	0	161	999900	999900	999900	99990	222	1.0	5	5	999.0	999	9	999999999	0	0.0000	0	88	999.000	999.0	99.0
2005	1	9	14	0	?9?9?9?9E0?9?9?9*9*9?9*9*9?9*9*9?9?9*9*_*9*9*9*9*9	6.3	6.1	99	91690	9999	9999	312	168	0	168	999900	999900	999900	99990	183	1.0	9	9	999.0	999	9	999999999	0	0.0000	0	88	999.000	999.0	99.0
2005	1	9	15	0	?9?9?9?9E0?9?9?9*9*9?9*9*9?9?9?9?9?9*9*_*9*9*9*9*9	6.4	6.1	98	91690	9999	9999	312	156	0	156	999900	999900	999900	99990	157	1.0	9	9	999.0	999	9	999999999	0	0.0000	0	88	999.000	999.0	99.0
2005	1	9	16	0	?9?9?9?9E0?9?9?9*9*9?9*9*9?9*9*9?9?9*9*_*9*9*9*9*9	6.6	6.2	97	91690	9999	9999	302	126	0	126	999900	999900	999900	99990	166	1.0	7	7	999.0	999	9	999999999	0	0.0000	0	88	999.000	999.0	99.0
2005	1	9	17	0	?9?9?9?9E0?9?9?9*9*9?9*9*9?9*9*9?9?9*9*_*9*9*9*9*9	6.9	6.2	96	91690	9999	9999	280	85	0	85	999900	999900	999900	99990	77	1.0	0	0	999.0	999	9	999999999	0	0.0000	0	88	999.000	999.0	99.0
2005	1	9	18	0	?9?9?9?9E0?9?9?9*9*9?9*9*9?9*9*9?9?9*9*_*9*9*9*9*9	7.1	6.2	94	91690	9999	9999	304	41	0	41	999900	999900	999900	99990	117	1.0	7	7	999.0	999	9	999999999	0	0.0000	0	88	999.000	999.0	99.0
2005	1	9	19	0	?9?9?9?9E0?9?9?9*9*9?9*9*9?9*9*9?9?9*9*_*9*9*9*9*9	7.2	6.1	93	91690	9999	9999	296	2	0	2	999900	999900	999900	99990	311	1.0	4	4	999.0	999	9	999999999	0	0.0000	0	88	999.000	999.0	99.0
2005	1	9	20	0	?9?9?9?9E0?9?9?9*9*9?9*9*9?9*9*9?9?9*9*_*9*9*9*9*9	7.1	5.8	92	91690	9999	9999	290	0	0	0	999900	999900	999900	99990	213	1.0	2	2	999.0	999	9	999999999	0	0.0000	0	88	999.000	999.0	99.0
2005	1	9	21	0	?9?9?9?9E0?9?9?9*9*9?9*9*9?9?9?9?9?9*9*_*9*9*9*9*9	6.9	5.5	91	91690	9999	9999	307	0	0	0	999900	999900	999900	99990	112	1.0	8	8	999.0	999	9	999999999	0	0.0000	0	88	999.000	999.0	99.0
2005	1	9	22	0	?9?9?9?9E0?9?9?9*9*9?9*9*9?9*9*9?9?9*9*_*9*9*9*9*9	6.8	5.4	91	91690	9999	9999	294	0	0	0	999900	999900	999900	99990	199	1.0	4	4	999.0	999	9	999999999	0	0.0000	0	88	999.000	999.0	99.0
2005	1	9	23	0	?9?9?9?9E0?9?9?9*9*9?9*9*9?9*9*9?9?9*9*_*9*9*9*9*9	6.7	5.5	92	91690	9999	9999	298	0	0	0	999900	999900	999900	99990	124	1.0	6	6	999.0	999	9	999999999	0	0.0000	0	88	999.000	999.0	99.0
2005	1	9	24	0	?9?9?9?9E0?9?9?9*9*9?9*9*9?9*9*9?9?9*9*_*9*9*9*9*9	6.6	5.6	93	91690	9999	9999	298	0	0	0	999900	999900	999900	99990	25	1.0	6	6	999.0	999	9	999999999	0	0.0000	0	88	999.000	999.0	99.0
2005	1	10	1	0	?9?9?9?9E0?9?9?9*9*9?9*9*9?9*9*9?9?9*9*_*9*9*9*9*9	6.5	5.8	95	92020	9999	9999	288	0	0	0	999900	999900	999900	99990	266	1.0	2	2	999.0	999	9	999999999	0	0.0000	0	88	999.000	999.0	99.0
2005	1	10	2	0	?9?9?9?9E0?9?9?9*9*9?9*9*9?9*9*9?9?9*9*_*9*9*9*9*9	6.4	6.0	97	92020	9999	9999	290	0	0	0	999900	999900	999900	99990	17	1.0	3	3	999.0	999	9	999999999	0	0.0000	0	88	999.000	999.0	99.0
2005	1	10	3	0	?9?9?9?9E0?9?9?9*9*9?9*9*9?9?9?9?9?9*9*_*9*9*9*9*9	6.3	6.0	98	92020	9999	9999	305	0	0	0	999900	999900	999900	99990	0	0.0	8	8	999.0	999	9	999999999	0	0.0000	0	88	999.000	999.0	99.0
2005	1	10	4	0	?9?9?9?9E0?9?9?9*9*9?9*9*9?9*9*9?9?9*9*_*9*9*9*9*9	6.1	6.0	99	92020	9999	9999	286	0	0	0	999900	999900	999900	99990	140	0.0	2	2	999.0	999	9	999999999	0	0.0000	0	88	999.000	999.0	99.0
2005	1	10	5	0	?9?9?9?9E0?9?9?9*9*9?9*9*9?9*9*9?9?9*9*_*9*9*9*9*9	5.8	5.8	100	92020	9999	9999	288	0	0	0	999900	999900	999900	99990	156	0.0	3	3	999.0	999	9	999999999	0	0.0000	0	88	999.000	999.0	99.0
2005	1	10	6	0	?9?9?9?9E0?9?9?9*9*9?9*9*9?9*9*9?9?9*9*_*9*9*9*9*9	5.6	5.7	101	92020	9999	9999	302	0	0	0	999900	999900	999900	99990	12	0.0	8	8	999.0	999	9	999999999	0	0.0000	0	88	999.000	999.0	99.0
2005	1	10	7	0	?9?9?9?9E0?9?9?9*9*9?9*9*9?9*9*9?9?9*9*_*9*9*9*9*9	5.4	5.5	101	92020	9999	9999	279	0	0	0	999900	999900	999900	99990	266	0.0	1	1	999.0	999	9	999999999	0	0.0000	0	88	999.000	999.0	99.0
2005	1	10	8	0	?9?9?9?9E0?9?9?9*9*9?9*9*9?9*9*9?9?9*9*_*9*9*9*9*9	5.3	5.4	101	92020	9999	9999	307	0	0	0	999900	999900	999900	99990	110	0.0	9	9	999.0	999	9	999999999	0	0.0000	0	88	999.000	999.0	99.0
2005	1	10	9	0	?9?9?9?9E0?9?9?9*9*9?9*9*9?9?9?9?9?9*9*_*9*9*9*9*9	5.6	5.6	100	92020	9999	9999	302	11	0	11	999900	999900	999900	99990	202	1.0	8	8	999.0	999	9	999999999	0	0.0000	0	88	999.000	999.0	99.0
2005	1	10	10	0	?9?9?9?9E0?9?9?9*9*9?9*9*9?9*9*9?9?9*9*_*9*9*9*9*9	5.9	5.8	99	92020	9999	9999	303	52	0	52	999900	999900	999900	99990	79	1.0	8	8	999.0	999	9	999999999	0	0.0000	0	88	999.000	999.0	99.0
2005	1	10	11	0	?9?9?9?9E0?9?9?9*9*9?9*9*9?9*9*9?9?9*9*_*9*9*9*9*9	6.1	5.8	98	92020	9999	9999	304	97	0	97	999900	999900	999900	99990	0	1.0	8	8	999.0	999	9	999999999	0	0.0000	0	88	999.000	999.0	99.0
2005	1	10	12	0	?9?9?9?9E0?9?9?9*9*9?9*9*9?9*9*9?9?9*9*_*9*9*9*9*9	6.2	5.8	97	92020	9999	9999	294	135	0	135	999900	999900	999900	99990	197	1.0	5	5	999.0	999	9	999999999	0	0.0000	0	88	999.000	999.0	99.0
2005	1	10	13	0	?9?9?9?9E0?9?9?9*9*9?9*9*9?9*9*9?9?9*9*_*9*9*9*9*9	6.4	5.8	96	92020	9999	9999	292	161	0	161	999900	999900	999900	99990	74	1.0	4	4	999.0	999	9	999999999	0	0.0000	0	88	999.000	999.0	99.0
2005	1	10	14	0	?9?9?9?9E0?9?9?9*9*9?9*9*9?9*9*9?9?9*9*_*9*9*9*9*9	6.7	5.9	95	92020	9999	9999	279	169	0	169	999900	999900	999900	99990	184	1.0	0	0	999.0	999	9	999999999	0	0.0000	0	88	999.000	999.0	99.0
2005	1	10	15	0	?9?9?9?9E0?9?9?9*9*9?9*9*9?9?9?9?9?9*9*_*9*9*9*9*9	7.2	6.3	94	92020	9999	9999	291	156	0	156	999900	999900	999900	99990	0	0.0	2	2	999.0	999	9	999999999	0	0.0000	0	88	999.000	999.0	99.0
2005	1	10	16	0	?9?9?9?9E0?9?9?9*9*9?9*9*9?9*9*9?9?9*9*_*9*9*9*9*9	7.8	6.9	94	92020	9999	9999	285	127	0	127	999900	999900	999900	99990	247	0.0	0	0	999.0	999	9	999999999	0	0.0000	0	88	999.000	999.0	99.0
2005	1	10	17	0	?9?9?9?9E0?9?9?9*9*9?9*9*9?9*9*9?9?9*9*_*9*9*9*9*9	8.2	7.3	94	92020	9999	9999	310	86	0	86	999900	999900	999900	99990	247	0.0	7	7	999.0	999	9	999999999	0	0.0000	0	88	999.000	999.0	99.0
2005	1	10	18	0	?9?9?9?9E0?9?9?9*9*9?9*9*9?9*9*9?9?9*9*_*9*9*9*9*9	7.9	7.0	94	92020	9999	9999	285	42	0	42	999900	999900	999900	99990	162	0.0	0	0	999.0	999	9	999999999	0	0.0000	0	88	999.000	999.0	99.0
2005	1	10	19	0	?9?9?9?9E0?9?9?9*9*9?9*9*9?9*9*9?9?9*9*_*9*9*9*9*9	7.2	6.4	95	92020	9999	9999	310	2	0	2	999900	999900	999900	99990	294	0.0	8	8	999.0	999	9	999999999	0	0.0000	0	88	999.000	999.0	99.0
2005	1	10	20	0	?9?9?9?9E0?9?9?9*9*9?9*9*9?9*9*9?9?9*9*_*9*9*9*9*9	6.4	5.7	95	92020	9999	9999	312	0	0	0	999900	999900	999900	99990	33	0.0	9	9	999.0	999	9	999999999	0	0.0000	0	88	999.000	999.0	99.0
2005	1	10	21	0	?9?9?9?9E0?9?9?9*9*9?9*9*9?9?9?9?9?9*9*_*9*9*9*9*9	5.8	5.1	95	92020	9999	9999	275	0	0	0	999900	999900	999900	99990	0	0.0	0	0	999.0	999	9	999999999	0	0.0000	0	88	999.000	999.0	99.0
2005	1	10	22	0	?9?9?9?9E0?9?9?9*9*9?9*9*9?9*9*9?9?9*9*_*9*9*9*9*9	5.5	4.8	95	92020	9999	9999	300	0	0	0	999900	999900	999900	99990	303	0.0	8	8	999.0	999	9	999999999	0	0.0000	0	88	999.000	999.0	99.0
2005	1	10	23	0	?9?9?9?9E0?9?9?9*9*9?9*9*9?9*9*9?9?9*9*_*9*9*9*9*9	5.4	4.6	95	92020	9999	9999	292	0	0	0	999900	999900	999900	99990	225	0.0	6	6	999.0	999	9	999999999	0	0.0000	0	88	999.000	999.0	99.0
2005	1	10	24	0	?9?9?9?9E0?9?9?9*9*9?9*9*9?9*9*9?9?9*9*_*9*9*9*9*9	5.5	4.6	94	92020	9999	9999	285	0	0	0	999900	999900	999900	99990	158	0.0	3	3	999.0	999	9	999999999	0	0.0000	0	88	999.000	999.0	99.0
2005	1	11	1	0	?9?9?9?9E0?9?9?9*9*9?9*9*9?9*9*9?9?9*9*_*9*9*9*9*9	5.6	4.7	94	92360	9999	9999	286	0	0	0	999900	999900	999900	99990	222	0.0	3	3	999.0	999	9	999999999	0	0.0000	0	88	999.000	999.0	99.0
2005	1	11	2	0	?9?9?9?9E0?9?9?9*9*9?9*9*9?9*9*9?9?9*9*_*9*9*9*9*9	5.8	4.9	94	92360	9999	9999	302	0	0	0	999900	999900	999900	99990	359	0.0	8	8	999.0	999	9	999999999	0	0.0000	0	88	999.000	999.0	99.0
2005	1	11	3	0	?9?9?9?9E0?9?9?9*9*9?9*9*9?9?9?9?9?9*9*_*9*9*9*9*9	5.9	5.0	94	92360	9999	9999	302	0	0	0	999900	999900	999900	99990	0	0.0	8	8	999.0	999	9	999999999	0	0.0000	0	88	999.000	999.0	99.0
2005	1	11	4	0	?9?9?9?9E0?9?9?9*9*9?9*9*9?9*9*9?9?9*9*_*9*9*9*9*9	5.9	5.2	95	92360	9999	9999	298	0	0	0	999900	999900	999900	99990	144	0.0	7	7	999.0	999	9	999999999	0	0.0000	0	88	999.000	999.0	99.0
2005	1	11	5	0	?9?9?9?9E0?9?9?9*9*9?9*9*9?9*9*9?9?9*9*_*9*9*9*9*9	5.9	5.2	96	92360	9999	9999	303	0	0	0	999900	999900	999900	99990	255	0.0	8	8	999.0	999	9	999999999	0	0.0000	0	88	999.000	999.0	99.0
2005	1	11	6	0	?9?9?9?9E0?9?9?9*9*9?9*9*9?9*9*9?9?9*9*_*9*9*9*9*9	5.8	5.3	96	92360	9999	9999	284	0	0	0	999900	999900	999900	99990	250	0.0	2	2	999.0	999	9	999999999	0	0.0000	0	88	999.000	999.0	99.0
2005	1	11	7	0	?9?9?9?9E0?9?9?9*9*9?9*9*9?9*9*9?9?9*9*_*9*9*9*9*9	5.8	5.2	97	92360	9999	9999	284	0	0	0	999900	999900	999900	99990	288	0.0	2	2	999.0	999	9	999999999	0	0.0000	0	88	999.000	999.0	99.0
2005	1	11	8	0	?9?9?9?9E0?9?9?9*9*9?9*9*9?9*9*9?9?9*9*_*9*9*9*9*9	5.7	5.2	96	92360	9999	9999	294	0	0	0	999900	999900	999900	99990	349	0.0	6	6	999.0	999	9	999999999	0	0.0000	0	88	999.000	999.0	99.0
2005	1	11	9	0	?9?9?9?9E0?9?9?9*9*9?9*9*9?9?9?9?9?9*9*_*9*9*9*9*9	5.8	5.1	95	92360	9999	9999	284	11	0	11	999900	999900	999900	99990	247	2.0	2	2	999.0	999	9	999999999	0	0.0000	0	88	999.000	999.0	99.0
2005	1	11	10	0	?9?9?9?9E0?9?9?9*9*9?9*9*9?9*9*9?9?9*9*_*9*9*9*9*9	6.0	4.9	93	92360	9999	9999	285	53	0	53	999900	999900	999900	99990	280	2.0	2	2	999.0	999	9	999999999	0	0.0000	0	88	999.000	999.0	99.0
2005	1	11	11	0	?9?9?9?9E0?9?9?9*9*9?9*9*9?9*9*9?9?9*9*_*9*9*9*9*9	6.3	4.7	90	92360	9999	9999	299	97	0	97	999900	999900	999900	99990	86	2.0	7	7	999.0	999	9	999999999	0	0.0000	0	88	999.000	999.0	99.0
2005	1	11	12	0	?9?9?9?9E0?9?9?9*9*9?9*9*9?9*9*9?9?9*9*_*9*9*9*9*9	6.7	4.5	86	92360	9999	9999	301	136	0	136	999900	999900	999900	99990	294	2.0	7	7	999.0	999	9	999999999	0	0.0000	0	88	999.000	999.0	99.0
2005	1	11	13	0	?9?9?9?9E0?9?9?9*9*9?9*9*9?9*9*9?9?9*9*_*9*9*9*9*9	7.2	4.5	83	92360	9999	9999	292	162	0	162	999900	999900	999900	99990	124	2.0	3	3	999.0	999	9	999999999	0	0.0000	0	88	999.000	999.0	99.0
2005	1	11	14	0	?9?9?9?9E0?9?9?9*9*9?9*9*9?9*9*9?9?9*9*_*9*9*9*9*9	7.8	4.5	80	92360	9999	9999	305	169	0	169	999900	999900	999900	99990	168	2.0	7	7	999.0	999	9	999999999	0	0.0000	0	88	999.000	999.0	99.0
2005	1	11	15	0	?9?9?9?9E0?9?9?9*9*9?9*9*9?9?9?9?9?9*9*_*9*9*9*9*9	8.5	4.9	78	92360	9999	9999	305	157	0	157	999900	999900	999900	99990	157	1.0	6	6	999.0	999	9	999999999	0	0.0000	0	88	999.000	999.0	99.0
2005	1	11	16	0	?9?9?9?9E0?9?9?9*9*9?9*9*9?9*9*9?9?9*9*_*9*9*9*9*9	9.0	5.2	77	92360	9999	9999	288	127	0	127	999900	999900	999900	99990	265	1.0	0	0	999.0	999	9	999999999	0	0.0000	0	88	999.000	999.0	99.0
2005	1	11	17	0	?9?9?9?9E0?9?9?9*9*9?9*9*9?9*9*9?9?9*9*_*9*9*9*9*9	8.8	5.2	78	92360	9999	9999	307	86	0	86	999900	999900	999900	99990	266	1.0	6	6	999.0	999	9	999999999	0	0.0000	0	88	999.000	999.0	99.0
2005	1	11	18	0	?9?9?9?9E0?9?9?9*9*9?9*9*9?9*9*9?9?9*9*_*9*9*9*9*9	8.4	5.0	79	92360	9999	9999	285	42	0	42	999900	999900	999900	99990	234	1.0	0	0	999.0	999	9	999999999	0	0.0000	0	88	999.000	999.0	99.0
2005	1	11	19	0	?9?9?9?9E0?9?9?9*9*9?9*9*9?9*9*9?9?9*9*_*9*9*9*9*9	7.9	4.9	81	92360	9999	9999	306	2	0	2	999900	999900	999900	99990	274	1.0	7	7	999.0	999	9	999999999	0	0.0000	0	88	999.000	999.0	99.0
2005	1	11	20	0	?9?9?9?9E0?9?9?9*9*9?9*9*9?9*9*9?9?9*9*_*9*9*9*9*9	7.5	4.8	83	92360	9999	9999	282	0	0	0	999900	999900	999900	99990	96	1.0	0	0	999.0	999	9	999999999	0	0.0000	0	88	999.000	999.0	99.0
2005	1	11	21	0	?9?9?9?9E0?9?9?9*9*9?9*9*9?9?9?9?9?9*9*_*9*9*9*9*9	7.4	5.0	85	92360	9999	9999	316	0	0	0	999900	999900	999900	99990	112	2.0	9	9	999.0	999	9	999999999	0	0.0000	0	88	999.000	999.0	99.0
2005	1	11	22	0	?9?9?9?9E0?9?9?9*9*9?9*9*9?9*9*9?9?9*9*_*9*9*9*9*9	7.5	5.4	87	92360	9999	9999	294	0	0	0	999900	999900	999900	99990	237	2.0	3	3	999.0	999	9	999999999	0	0.0000	0	88	999.000	999.0	99.0
2005	1	11	23	0	?9?9?9?9E0?9?9?9*9*9?9*9*9?9*9*9?9?9*9*_*9*9*9*9*9	7.3	5.5	88	92360	9999	9999	281	0	0	0	999900	999900	999900	99990	154	2.0	0	0	999.0	999	9	999999999	0	0.0000	0	88	999.000	999.0	99.0
2005	1	11	24	0	?9?9?9?9E0?9?9?9*9*9?9*9*9?9*9*9?9?9*9*_*9*9*9*9*9	6.8	5.2	89	92360	9999	9999	288	0	0	0	999900	999900	999900	99990	59	2.0	2	2	999.0	999	9	999999999	0	0.0000	0	88	999.000	999.0	99.0
2005	1	12	1	0	?9?9?9?9E0?9?9?9*9*9?9*9*9?9*9*9?9?9*9*_*9*9*9*9*9	6.3	4.8	90	91800	9999	9999	286	0	0	0	999900	999900	999900	99990	107	2.0	2	2	999.0	999	9	999999999	0	0.0000	0	88	999.000	999.0	99.0
2005	1	12	2	0	?9?9?9?9E0?9?9?9*9*9?9*9*9?9*9*9?9?9*9*_*9*9*9*9*9	5.8	4.5	91	91800	9999	9999	297	0	0	0	999900	999900	999900	99990	221	2.0	7	7	999.0	999	9	999999999	0	0.0000	0	88	999.000	999.0	99.0
2005	1	12	3	0	?9?9?9?9E0?9?9?9*9*9?9*9*9?9?9?9?9?9*9*_*9*9*9*9*9	5.6	4.4	92	91800	9999	9999	285	0	0	0	999900	999900	999900	99990	112	1.0	3	3	999.0	999	9	999999999	0	0.0000	0	88	999.000	999.0	99.0
2005	1	12	4	0	?9?9?9?9E0?9?9?9*9*9?9*9*9?9*9*9?9?9*9*_*9*9*9*9*9	5.5	4.5	93	91800	9999	9999	287	0	0	0	999900	999900	999900	99990	125	1.0	4	4	999.0	999	9	999999999	0	0.0000	0	88	999.000	999.0	99.0
2005	1	12	5	0	?9?9?9?9E0?9?9?9*9*9?9*9*9?9*9*9?9?9*9*_*9*9*9*9*9	5.3	4.4	94	91800	9999	9999	282	0	0	0	999900	999900	999900	99990	279	1.0	2	2	999.0	999	9	999999999	0	0.0000	0	88	999.000	999.0	99.0
2005	1	12	6	0	?9?9?9?9E0?9?9?9*9*9?9*9*9?9*9*9?9?9*9*_*9*9*9*9*9	5.1	4.3	94	91800	9999	9999	271	0	0	0	999900	999900	999900	99990	203	1.0	0	0	999.0	999	9	999999999	0	0.0000	0	88	999.000	999.0	99.0
2005	1	12	7	0	?9?9?9?9E0?9?9?9*9*9?9*9*9?9*9*9?9?9*9*_*9*9*9*9*9	4.8	4.1	95	91800	9999	9999	286	0	0	0	999900	999900	999900	99990	39	1.0	5	5	999.0	999	9	999999999	0	0.0000	0	88	999.000	999.0	99.0
2005	1	12	8	0	?9?9?9?9E0?9?9?9*9*9?9*9*9?9*9*9?9?9*9*_*9*9*9*9*9	4.6	3.9	95	91800	9999	9999	269	0	0	0	999900	999900	999900	99990	199	1.0	0	0	999.0	999	9	999999999	0	0.0000	0	88	999.000	999.0	99.0
2005	1	12	9	0	?9?9?9?9E0?9?9?9*9*9?9*9*9?9?9?9?9?9*9*_*9*9*9*9*9	4.4	3.7	95	91800	9999	9999	287	12	0	12	999900	999900	999900	99990	67	1.0	6	6	999.0	999	9	999999999	0	0.0000	0	88	999.000	999.0	99.0
2005	1	12	10	0	?9?9?9?9E0?9?9?9*9*9?9*9*9?9*9*9?9?9*9*_*9*9*9*9*9	4.3	3.6	95	91800	9999	9999	268	53	0	53	999900	999900	999900	99990	284	1.0	0	0	999.0	999	9	999999999	0	0.0000	0	88	999.000	999.0	99.0
2005	1	12	11	0	?9?9?9?9E0?9?9?9*9*9?9*9*9?9*9*9?9?9*9*_*9*9*9*9*9	4.4	3.5	94	91800	9999	9999	290	98	0	98	999900	999900	999900	99990	136	1.0	7	7	999.0	999	9	999999999	0	0.0000	0	88	999.000	999.0	99.0
2005	1	12	12	0	?9?9?9?9E0?9?9?9*9*9?9*9*9?9*9*9?9?9*9*_*9*9*9*9*9	4.5	3.5	93	91800	9999	9999	287	137	0	137	999900	999900	999900	99990	153	1.0	6	6	999.0	999	9	999999999	0	0.0000	0	88	999.000	999.0	99.0
2005	1	12	13	0	?9?9?9?9E0?9?9?9*9*9?9*9*9?9*9*9?9?9*9*_*9*9*9*9*9	4.6	3.5	93	91800	9999	9999	302	162	0	162	999900	999900	999900	99990	327	1.0	9	9	999.0	999	9	999999999	0	0.0000	0	88	999.000	999.0	99.0
2005	1	12	14	0	?9?9?9?9E0?9?9?9*9*9?9*9*9?9*9*9?9?9*9*_*9*9*9*9*9	4.7	3.5	92	91800	9999	9999	291	170	0	170	999900	999900	999900	99990	6	1.0	7	7	999.0	999	9	999999999	0	0.0000	0	88	999.000	999.0	99.0
2005	1	12	15	0	?9?9?9?9E0?9?9?9*9*9?9*9*9?9?9?9?9?9*9*_*9*9*9*9*9	4.7	3.5	92	91800	9999	9999	285	158	0	158	999900	999900	999900	99990	157	1.0	5	5	999.0	999	9	999999999	0	0.0000	0	88	999.000	999.0	99.0
2005	1	12	16	0	?9?9?9?9E0?9?9?9*9*9?9*9*9?9*9*9?9?9*9*_*9*9*9*9*9	4.5	3.4	92	91800	9999	9999	290	128	0	128	999900	999900	999900	99990	5	1.0	7	7	999.0	999	9	999999999	0	0.0000	0	88	999.000	999.0	99.0
2005	1	12	17	0	?9?9?9?9E0?9?9?9*9*9?9*9*9?9*9*9?9?9*9*_*9*9*9*9*9	4.1	3.1	93	91800	9999	9999	272	87	0	87	999900	999900	999900	99990	167	1.0	1	1	999.0	999	9	999999999	0	0.0000	0	88	999.000	999.0	99.0
2005	1	12	18	0	?9?9?9?9E0?9?9?9*9*9?9*9*9?9*9*9?9?9*9*_*9*9*9*9*9	3.8	2.9	94	91800	9999	9999	283	42	0	42	999900	999900	999900	99990	34	1.0	6	6	999.0	999	9	999999999	0	0.0000	0	88	999.000	999.0	99.0
2005	1	12	19	0	?9?9?9?9E0?9?9?9*9*9?9*9*9?9*9*9?9?9*9*_*9*9*9*9*9	3.7	2.9	94	91800	9999	9999	270	3	0	3	999900	999900	999900	99990	132	1.0	1	1	999.0	999	9	999999999	0	0.0000	0	88	999.000	999.0	99.0
2005	1	12	20	0	?9?9?9?9E0?9?9?9*9*9?9*9*9?9*9*9?9?9*9*_*9*9*9*9*9	3.8	3.2	95	91800	9999	9999	292	0	0	0	999900	999900	999900	99990	259	1.0	8	8	999.0	999	9	999999999	0	0.0000	0	88	999.000	999.0	99.0
2005	1	12	21	0	?9?9?9?9E0?9?9?9*9*9?9*9*9?9?9?9?9?9*9*_*9*9*9*9*9	4.0	3.4	96	91800	9999	9999	280	0	0	0	999900	999900	999900	99990	0	0.0	4	4	999.0	999	9	999999999	0	0.0000	0	88	999.000	999.0	99.0
2005	1	12	22	0	?9?9?9?9E0?9?9?9*9*9?9*9*9?9*9*9?9?9*9*_*9*9*9*9*9	4.1	3.6	96	91800	9999	9999	283	0	0	0	999900	999900	999900	99990	13	0.0	5	5	999.0	999	9	999999999	0	0.0000	0	88	999.000	999.0	99.0
2005	1	12	23	0	?9?9?9?9E0?9?9?9*9*9?9*9*9?9*9*9?9?9*9*_*9*9*9*9*9	4.1	3.6	96	91800	9999	9999	279	0	0	0	999900	999900	999900	99990	101	0.0	3	3	999.0	999	9	999999999	0	0.0000	0	88	999.000	999.0	99.0
2005	1	12	24	0	?9?9?9?9E0?9?9?9*9*9?9*9*9?9*9*9?9?9*9*_*9*9*9*9*9	4.1	3.6	96	91800	9999	9999	267	0	0	0	999900	999900	999900	99990	181	0.0	0	0	999.0	999	9	999999999	0	0.0000	0	88	999.000	999.0	99.0
2005	1	13	1	0	?9?9?9?9E0?9?9?9*9*9?9*9*9?9*9*9?9?9*9*_*9*9*9*9*9	4.0	3.5	96	91850	9999	9999	267	0	0	0	999900	999900	999900	99990	82	0.0	0	0	999.0	999	9	999999999	0	0.0000	0	88	999.000	999.0	99.0
2005	1	13	2	0	?9?9?9?9E0?9?9?9*9*9?9*9*9?9*9*9?9?9*9*_*9*9*9*9*9	3.9	3.4	96	91850	9999	9999	275	0	0	0	999900	999900	999900	99990	144	0.0	2	2	999.0	999	9	999999999	0	0.0000	0	88	999.000	999.0	99.0
2005	1	13	3	0	?9?9?9?9E0?9?9?9*9*9?9*9*9?9?9?9?9?9*9*_*9*9*9*9*9	3.8	3.2	96	91850	9999	9999	292	0	0	0	999900	999900	999900	99990	202	1.0	8	8	999.0	999	9	999999999	0	0.0000	0	88	999.000	999.0	99.0
2005	1	13	4	0	?9?9?9?9E0?9?9?9*9*9?9*9*9?9*9*9?9?9*9*_*9*9*9*9*9	3.7	3.1	96	91850	9999	9999	270	0	0	0	999900	999900	999900	99990	157	1.0	1	1	999.0	999	9	999999999	0	0.0000	0	88	999.000	999.0	99.0
2005	1	13	5	0	?9?9?9?9E0?9?9?9*9*9?9*9*9?9*9*9?9?9*9*_*9*9*9*9*9	3.6	3.0	96	91850	9999	9999	278	0	0	0	999900	999900	999900	99990	149	1.0	4	4	999.0	999	9	999999999	0	0.0000	0	88	999.000	999.0	99.0
2005	1	13	6	0	?9?9?9?9E0?9?9?9*9*9?9*9*9?9*9*9?9?9*9*_*9*9*9*9*9	3.5	2.9	96	91850	9999	9999	280	0	0	0	999900	999900	999900	99990	32	1.0	5	5	999.0	999	9	999999999	0	0.0000	0	88	999.000	999.0	99.0
2005	1	13	7	0	?9?9?9?9E0?9?9?9*9*9?9*9*9?9*9*9?9?9*9*_*9*9*9*9*9	3.4	2.8	96	91850	9999	9999	290	0	0	0	999900	999900	999900	99990	220	1.0	8	8	999.0	999	9	999999999	0	0.0000	0	88	999.000	999.0	99.0
2005	1	13	8	0	?9?9?9?9E0?9?9?9*9*9?9*9*9?9*9*9?9?9*9*_*9*9*9*9*9	3.4	2.7	95	91850	9999	9999	272	0	0	0	999900	999900	999900	99990	2	1.0	2	2	999.0	999	9	999999999	0	0.0000	0	88	999.000	999.0	99.0
2005	1	13	9	0	?9?9?9?9E0?9?9?9*9*9?9*9*9?9?9?9?9?9*9*_*9*9*9*9*9	3.5	2.6	94	91850	9999	9999	269	12	0	12	999900	999900	999900	99990	202	1.0	1	1	999.0	999	9	999999999	0	0.0000	0	88	999.000	999.0	99.0
2005	1	13	10	0	?9?9?9?9E0?9?9?9*9*9?9*9*9?9*9*9?9?9*9*_*9*9*9*9*9	3.7	2.5	92	91850	9999	9999	297	54	0	54	999900	999900	999900	99990	311	1.0	9	9	999.0	999	9	999999999	0	0.0000	0	88	999.000	999.0	99.0
2005	1	13	11	0	?9?9?9?9E0?9?9?9*9*9?9*9*9?9*9*9?9?9*9*_*9*9*9*9*9	3.8	2.4	90	91850	9999	9999	274	98	0	98	999900	999900	999900	99990	119	1.0	2	2	999.0	999	9	999999999	0	0.0000	0	88	999.000	999.0	99.0
2005	1	13	12	0	?9?9?9?9E0?9?9?9*9*9?9*9*9?9*9*9?9?9*9*_*9*9*9*9*9	4.1	2.2	88	91850	9999	9999	271	137	0	137	999900	999900	999900	99990	18	1.0	1	1	999.0	999	9	999999999	0	0.0000	0	88	999.000	999.0	99.0
2005	1	13	13	0	?9?9?9?9E0?9?9?9*9*9?9*9*9?9*9*9?9?9*9*_*9*9*9*9*9	4.2	2.1	86	91850	9999	9999	278	163	0	163	999900	999900	999900	99990	136	1.0	3	3	999.0	999	9	999999999	0	0.0000	0	88	999.000	999.0	99.0
2005	1	13	14	0	?9?9?9?9E0?9?9?9*9*9?9*9*9?9*9*9?9?9*9*_*9*9*9*9*9	4.4	2.0	84	91850	9999	9999	283	171	0	171	999900	999900	999900	99990	32	1.0	5	5	999.0	999	9	999999999	0	0.0000	0	88	999.000	999.0	99.0
2005	1	13	15	0	?9?9?9?9E0?9?9?9*9*9?9*9*9?9?9?9?9?9*9*_*9*9*9*9*9	4.6	2.1	84	91850	9999	9999	300	158	0	158	999900	999900	999900	99990	112	1.0	9	9	999.0	999	9	999999999	0	0.0000	0	88	999.000	999.0	99.0
2005	1	13	16	0	?9?9?9?9E0?9?9?9*9*9?9*9*9?9*9*9?9?9*9*_*9*9*9*9*9	4.7	2.3	84	91850	9999	9999	287	128	0	128	999900	999900	999900	99990	292	1.0	6	6	999.0	999	9	999999999	0	0.0000	0	88	999.000	999.0	99.0
2005	1	13	17	0	?9?9?9?9E0?9?9?9*9*9?9*9*9?9*9*9?9?9*9*_*9*9*9*9*9	4.6	2.4	86	91850	9999	9999	286	87	0	87	999900	999900	999900	99990	146	1.0	6	6	999.0	999	9	999999999	0	0.0000	0	88	999.000	999.0	99.0
2005	1	13	18	0	?9?9?9?9E0?9?9?9*9*9?9*9*9?9*9*9?9?9*9*_*9*9*9*9*9	4.4	2.6	87	91850	9999	9999	294	43	0	43	999900	999900	999900	99990	93	1.0	8	8	999.0	999	9	999999999	0	0.0000	0	88	999.000	999.0	99.0
2005	1	13	19	0	?9?9?9?9E0?9?9?9*9*9?9*9*9?9*9*9?9?9*9*_*9*9*9*9*9	4.2	2.6	89	91850	9999	9999	272	3	0	3	999900	999900	999900	99990	248	1.0	1	1	999.0	999	9	999999999	0	0.0000	0	88	999.000	999.0	99.0
2005	1	13	20	0	?9?9?9?9E0?9?9?9*9*9?9*9*9?9*9*9?9?9*9*_*9*9*9*9*9	4.0	2.7	91	91850	9999	9999	281	0	0	0	999900	999900	999900	99990	260	1.0	5	5	999.0	999	9	999999999	0	0.0000	0	88	999.000	999.0	99.0
2005	1	13	21	0	?9?9?9?9E0?9?9?9*9*9?9*9*9?9?9?9?9?9*9*_*9*9*9*9*9	3.7	2.7	93	91850	9999	9999	297	0	0	0	999900	999900	999900	99990	67	1.0	9	9	999.0	999	9	999999999	0	0.0000	0	88	999.000	999.0	99.0
2005	1	13	22	0	?9?9?9?9E0?9?9?9*9*9?9*9*9?9*9*9?9?9*9*_*9*9*9*9*9	3.5	2.6	94	91850	9999	9999	275	0	0	0	999900	999900	999900	99990	83	1.0	3	3	999.0	999	9	999999999	0	0.0000	0	88	999.000	999.0	99.0
2005	1	13	23	0	?9?9?9?9E0?9?9?9*9*9?9*9*9?9*9*9?9?9*9*_*9*9*9*9*9	3.4	2.5	94	91850	9999	9999	275	0	0	0	999900	999900	999900	99990	138	1.0	3	3	999.0	999	9	999999999	0	0.0000	0	88	999.000	999.0	99.0
2005	1	13	24	0	?9?9?9?9E0?9?9?9*9*9?9*9*9?9*9*9?9?9*9*_*9*9*9*9*9	3.2	2.4	94	91850	9999	9999	278	0	0	0	999900	999900	999900	99990	90	1.0	5	5	999.0	999	9	999999999	0	0.0000	0	88	999.000	999.0	99.0
2005	1	14	1	0	?9?9?9?9E0?9?9?9*9*9?9*9*9?9*9*9?9?9*9*_*9*9*9*9*9	3.2	2.3	94	91980	9999	9999	267	0	0	0	999900	999900	999900	99990	159	1.0	1	1	999.0	999	9	999999999	0	0.0000	0	88	999.000	999.0	99.0
2005	1	14	2	0	?9?9?9?9E0?9?9?9*9*9?9*9*9?9*9*9?9?9*9*_*9*9*9*9*9	3.1	2.1	94	91980	9999	9999	270	0	0	0	999900	999900	999900	99990	115	1.0	2	2	999.0	999	9	999999999	0	0.0000	0	88	999.000	999.0	99.0
2005	1	14	3	0	?9?9?9?9E0?9?9?9*9*9?9*9*9?9?9?9?9?9*9*_*9*9*9*9*9	3.0	2.0	93	91980	9999	9999	275	0	0	0	999900	999900	999900	99990	22	2.0	4	4	999.0	999	9	999999999	0	0.0000	0	88	999.000	999.0	99.0
2005	1	14	4	0	?9?9?9?9E0?9?9?9*9*9?9*9*9?9*9*9?9?9*9*_*9*9*9*9*9	2.9	1.8	93	91980	9999	9999	266	0	0	0	999900	999900	999900	99990	98	2.0	1	1	999.0	999	9	999999999	0	0.0000	0	88	999.000	999.0	99.0
2005	1	14	5	0	?9?9?9?9E0?9?9?9*9*9?9*9*9?9*9*9?9?9*9*_*9*9*9*9*9	2.8	1.7	92	91980	9999	9999	276	0	0	0	999900	999900	999900	99990	150	2.0	5	5	999.0	999	9	999999999	0	0.0000	0	88	999.000	999.0	99.0
2005	1	14	6	0	?9?9?9?9E0?9?9?9*9*9?9*9*9?9*9*9?9?9*9*_*9*9*9*9*9	2.7	1.6	92	91980	9999	9999	275	0	0	0	999900	999900	999900	99990	228	2.0	5	5	999.0	999	9	999999999	0	0.0000	0	88	999.000	999.0	99.0
2005	1	14	7	0	?9?9?9?9E0?9?9?9*9*9?9*9*9?9*9*9?9?9*9*_*9*9*9*9*9	2.6	1.4	92	91980	9999	9999	281	0	0	0	999900	999900	999900	99990	336	2.0	7	7	999.0	999	9	999999999	0	0.0000	0	88	999.000	999.0	99.0
2005	1	14	8	0	?9?9?9?9E0?9?9?9*9*9?9*9*9?9*9*9?9?9*9*_*9*9*9*9*9	2.6	1.4	91	91980	9999	9999	285	0	0	0	999900	999900	999900	99990	72	2.0	8	8	999.0	999	9	999999999	0	0.0000	0	88	999.000	999.0	99.0
2005	1	14	9	0	?9?9?9?9E0?9?9?9*9*9?9*9*9?9?9?9?9?9*9*_*9*9*9*9*9	2.8	1.5	91	91980	9999	9999	286	12	0	12	999900	999900	999900	99990	0	0.0	8	8	999.0	999	9	999999999	0	0.0000	0	88	999.000	999.0	99.0
2005	1	14	10	0	?9?9?9?9E0?9?9?9*9*9?9*9*9?9*9*9?9?9*9*_*9*9*9*9*9	3.1	1.7	90	91980	9999	9999	273	54	0	54	999900	999900	999900	99990	194	0.0	3	3	999.0	999	9	999999999	0	0.0000	0	88	999.000	999.0	99.0
2005	1	14	11	0	?9?9?9?9E0?9?9?9*9*9?9*9*9?9*9*9?9?9*9*_*9*9*9*9*9	3.4	1.8	89	91980	9999	9999	263	99	0	99	999900	999900	999900	99990	272	0.0	0	0	999.0	999	9	999999999	0	0.0000	0	88	999.000	999.0	99.0
2005	1	14	12	0	?9?9?9?9E0?9?9?9*9*9?9*9*9?9*9*9?9?9*9*_*9*9*9*9*9	3.7	1.9	88	91980	9999	9999	296	138	0	138	999900	999900	999900	99990	207	0.0	9	9	999.0	999	9	999999999	0	0.0000	0	88	999.000	999.0	99.0
2005	1	14	13	0	?9?9?9?9E0?9?9?9*9*9?9*9*9?9*9*9?9?9*9*_*9*9*9*9*9	4.0	2.0	87	91980	9999	9999	279	164	0	164	999900	999900	999900	99990	109	0.0	4	4	999.0	999	9	999999999	0	0.0000	0	88	999.000	999.0	99.0
2005	1	14	14	0	?9?9?9?9E0?9?9?9*9*9?9*9*9?9*9*9?9?9*9*_*9*9*9*9*9	4.3	2.1	85	91980	9999	9999	282	171	0	171	999900	999900	999900	99990	331	0.0	5	5	999.0	999	9	999999999	0	0.0000	0	88	999.000	999.0	99.0
2005	1	14	15	0	?9?9?9?9E0?9?9?9*9*9?9*9*9?9?9?9?9?9*9*_*9*9*9*9*9	4.6	2.1	84	91980	9999	9999	294	159	0	159	999900	999900	999900	99990	225	3.0	8	8	999.0	999	9	999999999	0	0.0000	0	88	999.000	999.0	99.0
2005	1	14	16	0	?9?9?9?9E0?9?9?9*9*9?9*9*9?9*9*9?9?9*9*_*9*9*9*9*9	4.9	2.1	83	91980	9999	9999	295	129	0	129	999900	999900	999900	99990	345	3.0	8	8	999.0	999	9	999999999	0	0.0000	0	88	999.000	999.0	99.0
2005	1	14	17	0	?9?9?9?9E0?9?9?9*9*9?9*9*9?9*9*9?9?9*9*_*9*9*9*9*9	5.1	2.2	81	91980	9999	9999	281	88	0	88	999900	999900	999900	99990	42	3.0	3	3	999.0	999	9	999999999	0	0.0000	0	88	999.000	999.0	99.0
2005	1	14	18	0	?9?9?9?9E0?9?9?9*9*9?9*9*9?9*9*9?9?9*9*_*9*9*9*9*9	5.2	2.1	80	91980	9999	9999	303	43	0	43	999900	999900	999900	99990	4	3.0	9	9	999.0	999	9	999999999	0	0.0000	0	88	999.000	999.0	99.0
2005	1	14	19	0	?9?9?9?9E0?9?9?9*9*9?9*9*9?9*9*9?9?9*9*_*9*9*9*9*9	5.3	2.1	80	91980	9999	9999	303	3	0	3	999900	999900	999900	99990	44	3.0	9	9	999.0	999	9	999999999	0	0.0000	0	88	999.000	999.0	99.0
2005	1	14	20	0	?9?9?9?9E0?9?9?9*9*9?9*9*9?9*9*9?9?9*9*_*9*9*9*9*9	5.2	1.9	79	91980	9999	9999	281	0	0	0	999900	999900	999900	99990	187	3.0	3	3	999.0	999	9	999999999	0	0.0000	0	88	999.000	999.0	99.0
2005	1	14	21	0	?9?9?9?9E0?9?9?9*9*9?9*9*9?9?9?9?9?9*9*_*9*9*9*9*9	5.1	1.7	79	91980	9999	9999	269	0	0	0	999900	999900	999900	99990	112	2.0	0	0	999.0	999	9	999999999	0	0.0000	0	88	999.000	999.0	99.0
2005	1	14	22	0	?9?9?9?9E0?9?9?9*9*9?9*9*9?9*9*9?9?9*9*_*9*9*9*9*9	5.2	1.9	79	91980	9999	9999	292	0	0	0	999900	999900	999900	99990	337	2.0	7	7	999.0	999	9	999999999	0	0.0000	0	88	999.000	999.0	99.0
2005	1	14	23	0	?9?9?9?9E0?9?9?9*9*9?9*9*9?9*9*9?9?9*9*_*9*9*9*9*9	5.3	2.0	79	91980	9999	9999	292	0	0	0	999900	999900	999900	99990	58	2.0	7	7	999.0	999	9	999999999	0	0.0000	0	88	999.000	999.0	99.0
2005	1	14	24	0	?9?9?9?9E0?9?9?9*9*9?9*9*9?9*9*9?9?9*9*_*9*9*9*9*9	5.0	1.9	80	91980	9999	9999	283	0	0	0	999900	999900	999900	99990	10	2.0	4	4	999.0	999	9	999999999	0	0.0000	0	88	999.000	999.0	99.0
2005	1	15	1	0	?9?9?9?9E0?9?9?9*9*9?9*9*9?9*9*9?9?9*9*_*9*9*9*9*9	4.5	1.5	81	91650	9999	9999	275	0	0	0	999900	999900	999900	99990	94	2.0	2	2	999.0	999	9	999999999	0	0.0000	0	88	999.000	999.0	99.0
2005	1	15	2	0	?9?9?9?9E0?9?9?9*9*9?9*9*9?9*9*9?9?9*9*_*9*9*9*9*9	4.0	1.2	82	91650	9999	9999	278	0	0	0	999900	999900	999900	99990	331	2.0	4	4	999.0	999	9	999999999	0	0.0000	0	88	999.000	999.0	99.0
2005	1	15	3	0	?9?9?9?9E0?9?9?9*9*9?9*9*9?9?9?9?9?9*9*_*9*9*9*9*9	3.8	1.2	83	91650	9999	9999	290	0	0	0	999900	999900	999900	99990	157	1.0	8	8	999.0	999	9	999999999	0	0.0000	0	88	999.000	999.0	99.0
2005	1	15	4	0	?9?9?9?9E0?9?9?9*9*9?9*9*9?9*9*9?9?9*9*_*9*9*9*9*9	3.8	1.3	84	91650	9999	9999	290	0	0	0	999900	999900	999900	99990	33	1.0	8	8	999.0	999	9	999999999	0	0.0000	0	88	999.000	999.0	99.0
2005	1	15	5	0	?9?9?9?9E0?9?9?9*9*9?9*9*9?9*9*9?9?9*9*_*9*9*9*9*9	3.7	1.3	85	91650	9999	9999	281	0	0	0	999900	999900	999900	99990	227	1.0	6	6	999.0	999	9	999999999	0	0.0000	0	88	999.000	999.0	99.0
2005	1	15	6	0	?9?9?9?9E0?9?9?9*9*9?9*9*9?9*9*9?9?9*9*_*9*9*9*9*9	3.5	1.3	85	91650	9999	9999	268	0	0	0	999900	999900	999900	99990	72	1.0	1	1	999.0	999	9	999999999	0	0.0000	0	88	999.000	999.0	99.0
2005	1	15	7	0	?9?9?9?9E0?9?9?9*9*9?9*9*9?9*9*9?9?9*9*_*9*9*9*9*9	3.4	1.2	86	91650	9999	9999	278	0	0	0	999900	999900	999900	99990	205	1.0	5	5	999.0	999	9	999999999	0	0.0000	0	88	999.000	999.0	99.0
2005	1	15	8	0	?9?9?9?9E0?9?9?9*9*9?9*9*9?9*9*9?9?9*9*_*9*9*9*9*9	3.2	1.1	86	91650	9999	9999	275	0	0	0	999900	999900	999900	99990	139	1.0	4	4	999.0	999	9	999999999	0	0.0000	0	88	999.000	999.0	99.0
2005	1	15	9	0	?9?9?9?9E0?9?9?9*9*9?9*9*9?9?9?9?9?9*9*_*9*9*9*9*9	3.2	0.9	85	91650	9999	9999	277	12	0	12	999900	999900	999900	99990	67	1.0	5	5	999.0	999	9	999999999	0	0.0000	0	88	999.000	999.0	99.0
2005	1	15	10	0	?9?9?9?9E0?9?9?9*9*9?9*9*9?9*9*9?9?9*9*_*9*9*9*9*9	3.2	0.8	84	91650	9999	9999	279	54	0	54	999900	999900	999900	99990	218	1.0	6	6	999.0	999	9	999999999	0	0.0000	0	88	999.000	999.0	99.0
2005	1	15	11	0	?9?9?9?9E0?9?9?9*9*9?9*9*9?9*9*9?9?9*9*_*9*9*9*9*9	3.3	0.6	82	91650	9999	9999	261	99	0	99	999900	999900	999900	99990	294	1.0	0	0	999.0	999	9	999999999	0	0.0000	0	88	999.000	999.0	99.0
2005	1	15	12	0	?9?9?9?9E0?9?9?9*9*9?9*9*9?9*9*9?9?9*9*_*9*9*9*9*9	3.4	0.4	80	91650	9999	9999	287	138	0	138	999900	999900	999900	99990	315	1.0	8	8	999.0	999	9	999999999	0	0.0000	0	88	999.000	999.0	99.0
2005	1	15	13	0	?9?9?9?9E0?9?9?9*9*9?9*9*9?9*9*9?9?9*9*_*9*9*9*9*9	3.6	0.2	79	91650	9999	9999	280	164	0	164	999900	999900	999900	99990	2	1.0	6	6	999.0	999	9	999999999	0	0.0000	0	88	999.000	999.0	99.0
2005	1	15	14	0	?9?9?9?9E0?9?9?9*9*9?9*9*9?9*9*9?9?9*9*_*9*9*9*9*9	3.7	0.0	77	91650	9999	9999	288	172	0	172	999900	999900	999900	99990	93	1.0	8	8	999.0	999	9	999999999	0	0.0000	0	88	999.000	999.0	99.0
2005	1	15	15	0	?9?9?9?9E0?9?9?9*9*9?9*9*9?9?9?9?9?9*9*_*9*9*9*9*9	3.7	-0.2	76	91650	9999	9999	271	160	0	160	999900	999900	999900	99990	135	2.0	2	2	999.0	999	9	999999999	0	0.0000	0	88	999.000	999.0	99.0
2005	1	15	16	0	?9?9?9?9E0?9?9?9*9*9?9*9*9?9*9*9?9?9*9*_*9*9*9*9*9	3.5	-0.4	75	91650	9999	9999	277	130	0	130	999900	999900	999900	99990	324	2.0	5	5	999.0	999	9	999999999	0	0.0000	0	88	999.000	999.0	99.0
2005	1	15	17	0	?9?9?9?9E0?9?9?9*9*9?9*9*9?9*9*9?9?9*9*_*9*9*9*9*9	3.1	-0.7	76	91650	9999	9999	285	88	0	88	999900	999900	999900	99990	338	2.0	8	8	999.0	999	9	999999999	0	0.0000	0	88	999.000	999.0	99.0
2005	1	15	18	0	?9?9?9?9E0?9?9?9*9*9?9*9*9?9*9*9?9?9*9*_*9*9*9*9*9	2.7	-1.0	76	91650	9999	9999	262	43	0	43	999900	999900	999900	99990	166	2.0	1	1	999.0	999	9	999999999	0	0.0000	0	88	999.000	999.0	99.0
2005	1	15	19	0	?9?9?9?9E0?9?9?9*9*9?9*9*9?9*9*9?9?9*9*_*9*9*9*9*9	2.3	-1.1	77	91650	9999	9999	271	3	0	3	999900	999900	999900	99990	169	2.0	5	5	999.0	999	9	999999999	0	0.0000	0	88	999.000	999.0	99.0
2005	1	15	20	0	?9?9?9?9E0?9?9?9*9*9?9*9*9?9*9*9?9?9*9*_*9*9*9*9*9	2.1	-1.0	79	91650	9999	9999	270	0	0	0	999900	999900	999900	99990	21	2.0	5	5	999.0	999	9	999999999	0	0.0000	0	88	999.000	999.0	99.0
2005	1	15	21	0	?9?9?9?9E0?9?9?9*9*9?9*9*9?9?9?9?9?9*9*_*9*9*9*9*9	2.2	-0.7	81	91650	9999	9999	271	0	0	0	999900	999900	999900	99990	112	1.0	5	5	999.0	999	9	999999999	0	0.0000	0	88	999.000	999.0	99.0
2005	1	15	22	0	?9?9?9?9E0?9?9?9*9*9?9*9*9?9*9*9?9?9*9*_*9*9*9*9*9	2.2	-0.4	83	91650	9999	9999	281	0	0	0	999900	999900	999900	99990	269	1.0	8	8	999.0	999	9	999999999	0	0.0000	0	88	999.000	999.0	99.0
2005	1	15	23	0	?9?9?9?9E0?9?9?9*9*9?9*9*9?9*9*9?9?9*9*_*9*9*9*9*9	2.0	-0.2	85	91650	9999	9999	271	0	0	0	999900	999900	999900	99990	167	1.0	5	5	999.0	999	9	999999999	0	0.0000	0	88	999.000	999.0	99.0
2005	1	15	24	0	?9?9?9?9E0?9?9?9*9*9?9*9*9?9*9*9?9?9*9*_*9*9*9*9*9	1.7	-0.2	87	91650	9999	9999	259	0	0	0	999900	999900	999900	99990	291	1.0	1	1	999.0	999	9	999999999	0	0.0000	0	88	999.000	999.0	99.0
2005	1	16	1	0	?9?9?9?9E0?9?9?9*9*9?9*9*9?9*9*9?9?9*9*_*9*9*9*9*9	1.3	-0.3	89	91480	9999	9999	284	0	0	0	999900	999900	999900	99990	324	1.0	9	9	999.0	999	9	999999999	0	0.0000	0	88	999.000	999.0	99.0
2005	1	16	2	0	?9?9?9?9E0?9?9?9*9*9?9*9*9?9*9*9?9?9*9*_*9*9*9*9*9	0.9	-0.4	91	91480	9999	9999	251	0	0	0	999900	999900	999900	99990	302	1.0	0	0	999.0	999	9	999999999	0	0.0000	0	88	999.000	999.0	99.0
2005	1	16	3	0	?9?9?9?9E0?9?9?9*9*9?9*9*9?9?9?9?9?9*9*_*9*9*9*9*9	0.5	-0.6	92	91480	9999	9999	261	0	0	0	999900	999900	999900	99990	180	2.0	3	3	999.0	999	9	999999999	0	0.0000	0	88	999.000	999.0	99.0
2005	1	16	4	0	?9?9?9?9E0?9?9?9*9*9?9*9*9?9*9*9?9?9*9*_*9*9*9*9*9	0.2	-0.7	93	91480	9999	9999	259	0	0	0	999900	999900	999900	99990	111	2.0	3	3	999.0	999	9	999999999	0	0.0000	0	88	999.000	999.0	99.0
2005	1	16	5	0	?9?9?9?9E0?9?9?9*9*9?9*9*9?9*9*9?9?9*9*_*9*9*9*9*9	0.0	-0.9	93	91480	9999	9999	256	0	0	0	999900	999900	999900	99990	209	2.0	2	2	999.0	999	9	999999999	0	0.0000	0	88	999.000	999.0	99.0
2005	1	16	6	0	?9?9?9?9E0?9?9?9*9*9?9*9*9?9*9*9?9?9*9*_*9*9*9*9*9	-0.1	-1.2	92	91480	9999	9999	252	0	0	0	999900	999900	999900	99990	50	2.0	1	1	999.0	999	9	999999999	0	0.0000	0	88	999.000	999.0	99.0
2005	1	16	7	0	?9?9?9?9E0?9?9?9*9*9?9*9*9?9*9*9?9?9*9*_*9*9*9*9*9	-0.2	-1.3	91	91480	9999	9999	261	0	0	0	999900	999900	999900	99990	94	2.0	5	5	999.0	999	9	999999999	0	0.0000	0	88	999.000	999.0	99.0
2005	1	16	8	0	?9?9?9?9E0?9?9?9*9*9?9*9*9?9*9*9?9?9*9*_*9*9*9*9*9	-0.2	-1.4	90	91480	9999	9999	259	0	0	0	999900	999900	999900	99990	227	2.0	4	4	999.0	999	9	999999999	0	0.0000	0	88	999.000	999.0	99.0
2005	1	16	9	0	?9?9?9?9E0?9?9?9*9*9?9*9*9?9?9?9?9?9*9*_*9*9*9*9*9	-0.1	-1.5	89	91480	9999	9999	247	13	0	13	999900	999900	999900	99990	112	2.0	0	0	999.0	999	9	999999999	0	0.0000	0	88	999.000	999.0	99.0
2005	1	16	10	0	?9?9?9?9E0?9?9?9*9*9?9*9*9?9*9*9?9?9*9*_*9*9*9*9*9	0.0	-1.6	88	91480	9999	9999	271	55	0	55	999900	999900	999900	99990	42	2.0	8	8	999.0	999	9	999999999	0	0.0000	0	88	999.000	999.0	99.0
2005	1	16	11	0	?9?9?9?9E0?9?9?9*9*9?9*9*9?9*9*9?9?9*9*_*9*9*9*9*9	0.1	-1.6	87	91480	9999	9999	260	100	0	100	999900	999900	999900	99990	7	2.0	4	4	999.0	999	9	999999999	0	0.0000	0	88	999.000	999.0	99.0
2005	1	16	12	0	?9?9?9?9E0?9?9?9*9*9?9*9*9?9*9*9?9?9*9*_*9*9*9*9*9	0.1	-1.7	86	91480	9999	9999	252	139	0	139	999900	999900	999900	99990	241	2.0	1	1	999.0	999	9	999999999	0	0.0000	0	88	999.000	999.0	99.0
2005	1	16	13	0	?9?9?9?9E0?9?9?9*9*9?9*9*9?9*9*9?9?9*9*_*9*9*9*9*9	0.3	-1.8	84	91480	9999	9999	261	165	0	165	999900	999900	999900	99990	307	2.0	4	4	999.0	999	9	999999999	0	0.0000	0	88	999.000	999.0	99.0
2005	1	16	14	0	?9?9?9?9E0?9?9?9*9*9?9*9*9?9*9*9?9?9*9*_*9*9*9*9*9	0.6	-1.7	84	91480	9999	9999	273	173	0	173	999900	999900	999900	99990	190	2.0	8	8	999.0	999	9	999999999	0	0.0000	0	88	999.000	999.0	99.0
2005	1	16	15	0	?9?9?9?9E0?9?9?9*9*9?9*9*9?9?9?9?9?9*9*_*9*9*9*9*9	1.0	-1.4	83	91480	9999	9999	271	160	0	160	999900	999900	999900	99990	112	2.0	7	7	999.0	999	9	999999999	0	0.0000	0	88	999.000	999.0	99.0
2005	1	16	16	0	?9?9?9?9E0?9?9?9*9*9?9*9*9?9*9*9?9?9*9*_*9*9*9*9*9	1.6	-0.9	83	91480	9999	9999	274	130	0	130	999900	999900	999900	99990	353	2.0	7	7	999.0	999	9	999999999	0	0.0000	0	88	999.000	999.0	99.0
2005	1	16	17	0	?9?9?9?9E0?9?9?9*9*9?9*9*9?9*9*9?9?9*9*_*9*9*9*9*9	2.2	-0.4	83	91480	9999	9999	281	89	0	89	999900	999900	999900	99990	135	2.0	8	8	999.0	999	9	999999999	0	0.0000	0	88	999.000	999.0	99.0
2005	1	16	18	0	?9?9?9?9E0?9?9?9*9*9?9*9*9?9*9*9?9?9*9*_*9*9*9*9*9	2.4	-0.1	83	91480	9999	9999	268	44	0	44	999900	999900	999900	99990	23	2.0	3	3	999.0	999	9	999999999	0	0.0000	0	88	999.000	999.0	99.0
2005	1	16	19	0	?9?9?9?9E0?9?9?9*9*9?9*9*9?9*9*9?9?9*9*_*9*9*9*9*9	2.2	-0.2	84	91480	9999	9999	261	4	0	4	999900	999900	999900	99990	75	2.0	1	1	999.0	999	9	999999999	0	0.0000	0	88	999.000	999.0	99.0
2005	1	16	20	0	?9?9?9?9E0?9?9?9*9*9?9*9*9?9*9*9?9?9*9*_*9*9*9*9*9	1.8	-0.5	84	91480	9999	9999	272	0	0	0	999900	999900	999900	99990	40	2.0	6	6	999.0	999	9	999999999	0	0.0000	0	88	999.000	999.0	99.0
2005	1	16	21	0	?9?9?9?9E0?9?9?9*9*9?9*9*9?9?9?9?9?9*9*_*9*9*9*9*9	1.4	-0.7	85	91480	9999	9999	264	0	0	0	999900	999900	999900	99990	22	2.0	3	3	999.0	999	9	999999999	0	0.0000	0	88	999.000	999.0	99.0
2005	1	16	22	0	?9?9?9?9E0?9?9?9*9*9?9*9*9?9*9*9?9?9*9*_*9*9*9*9*9	1.2	-0.9	85	91480	9999	9999	277	0	0	0	999900	999900	999900	99990	344	2.0	8	8	999.0	999	9	999999999	0	0.0000	0	88	999.000	999.0	99.0
2005	1	16	23	0	?9?9?9?9E0?9?9?9*9*9?9*9*9?9*9*9?9?9*9*_*9*9*9*9*9	1.2	-0.9	86	91480	9999	9999	260	0	0	0	999900	999900	999900	99990	80	2.0	2	2	999.0	999	9	999999999	0	0.0000	0	88	999.000	999.0	99.0
2005	1	16	24	0	?9?9?9?9E0?9?9?9*9*9?9*9*9?9*9*9?9?9*9*_*9*9*9*9*9	1.2	-0.8	86	91480	9999	9999	277	0	0	0	999900	999900	999900	99990	217	2.0	8	8	999.0	999	9	999999999	0	0.0000	0	88	999.000	999.0	99.0
2005	1	17	1	0	?9?9?9?9E0?9?9?9*9*9?9*9*9?9*9*9?9?9*9*_*9*9*9*9*9	1.3	-0.6	86	92270	9999	9999	253	0	0	0	999900	999900	999900	99990	194	2.0	0	0	999.0	999	9	999999999	0	0.0000	0	88	999.000	999.0	99.0
2005	1	17	2	0	?9?9?9?9E0?9?9?9*9*9?9*9*9?9*9*9?9?9*9*_*9*9*9*9*9	1.4	-0.5	87	92270	9999	9999	271	0	0	0	999900	999900	999900	99990	4	2.0	6	6	999.0	999	9	999999999	0	0.0000	0	88	999.000	999.0	99.0
2005	1	17	3	0	?9?9?9?9E0?9?9?9*9*9?9*9*9?9?9?9?9?9*9*_*9*9*9*9*9	1.4	-0.3	88	92270	9999	9999	278	0	0	0	999900	999900	999900	99990	157	2.0	8	8	999.0	999	9	999999999	0	0.0000	0	88	999.000	999.0	99.0
2005	1	17	4	0	?9?9?9?9E0?9?9?9*9*9?9*9*9?9*9*9?9?9*9*_*9*9*9*9*9	1.2	-0.3	89	92270	9999	9999	258	0	0	0	999900	999900	999900	99990	318	2.0	1	1	999.0	999	9	999999999	0	0.0000	0	88	999.000	999.0	99.0
2005	1	17	5	0	?9?9?9?9E0?9?9?9*9*9?9*9*9?9*9*9?9?9*9*_*9*9*9*9*9	1.0	-0.3	91	92270	9999	9999	263	0	0	0	999900	999900	999900	99990	48	2.0	3	3	999.0	999	9	999999999	0	0.0000	0	88	999.000	999.0	99.0
2005	1	17	6	0	?9?9?9?9E0?9?9?9*9*9?9*9*9?9*9*9?9?9*9*_*9*9*9*9*9	0.7	-0.3	93	92270	9999	9999	251	0	0	0	999900	999900	999900	99990	182	2.0	0	0	999.0	999	9	999999999	0	0.0000	0	88	999.000	999.0	99.0
2005	1	17	7	0	?9?9?9?9E0?9?9?9*9*9?9*9*9?9*9*9?9?9*9*_*9*9*9*9*9	0.5	-0.3	94	92270	9999	9999	270	0	0	0	999900	999900	999900	99990	192	2.0	7	7	999.0	999	9	999999999	0	0.0000	0	88	999.000	999.0	99.0
2005	1	17	8	0	?9?9?9?9E0?9?9?9*9*9?9*9*9?9*9*9?9?9*9*_*9*9*9*9*9	0.4	-0.3	95	92270	9999	9999	254	0	0	0	999900	999900	999900	99990	267	2.0	1	1	999.0	999	9	999999999	0	0.0000	0	88	999.000	999.0	99.0
2005	1	17	9	0	?9?9?9?9E0?9?9?9*9*9?9*9*9?9?9?9?9?9*9*_*9*9*9*9*9	0.7	0.0	95	92270	9999	9999	282	13	0	13	999900	999900	999900	99990	157	1.0	9	9	999.0	999	9	999999999	0	0.0000	0	88	999.000	999.0	99.0
2005	1	17	10	0	?9?9?9?9E0?9?9?9*9*9?9*9*9?9*9*9?9?9*9*_*9*9*9*9*9	1.1	0.3	95	92270	9999	9999	268	55	0	55	999900	999900	999900	99990	315	1.0	5	5	999.0	999	9	999999999	0	0.0000	0	88	999.000	999.0	99.0
2005	1	17	11	0	?9?9?9?9E0?9?9?9*9*9?9*9*9?9*9*9?9?9*9*_*9*9*9*9*9	1.3	0.4	93	92270	9999	9999	285	100	0	100	999900	999900	999900	99990	276	1.0	9	9	999.0	999	9	999999999	0	0.0000	0	88	999.000	999.0	99.0
2005	1	17	12	0	?9?9?9?9E0?9?9?9*9*9?9*9*9?9*9*9?9?9*9*_*9*9*9*9*9	1.6	0.3	92	92270	9999	9999	254	140	0	140	999900	999900	999900	99990	312	1.0	0	0	999.0	999	9	999999999	0	0.0000	0	88	999.000	999.0	99.0
2005	1	17	13	0	?9?9?9?9E0?9?9?9*9*9?9*9*9?9*9*9?9?9*9*_*9*9*9*9*9	1.8	0.3	90	92270	9999	9999	273	166	0	166	999900	999900	999900	99990	254	1.0	6	6	999.0	999	9	999999999	0	0.0000	0	88	999.000	999.0	99.0
2005	1	17	14	0	?9?9?9?9E0?9?9?9*9*9?9*9*9?9*9*9?9?9*9*_*9*9*9*9*9	2.0	0.2	88	92270	9999	9999	269	173	0	173	999900	999900	999900	99990	225	1.0	4	4	999.0	999	9	999999999	0	0.0000	0	88	999.000	999.0	99.0
2005	1	17	15	0	?9?9?9?9E0?9?9?9*9*9?9*9*9?9?9?9?9?9*9*_*9*9*9*9*9	2.3	0.2	86	92270	9999	9999	278	161	0	161	999900	999900	999900	99990	180	1.0	7	7	999.0	999	9	999999999	0	0.0000	0	88	999.000	999.0	99.0
2005	1	17	16	0	?9?9?9?9E0?9?9?9*9*9?9*9*9?9*9*9?9?9*9*_*9*9*9*9*9	2.6	0.3	84	92270	9999	9999	270	131	0	131	999900	999900	999900	99990	143	1.0	3	3	999.0	999	9	999999999	0	0.0000	0	88	999.000	999.0	99.0
2005	1	17	17	0	?9?9?9?9E0?9?9?9*9*9?9*9*9?9*9*9?9?9*9*_*9*9*9*9*9	2.8	0.3	83	92270	9999	9999	277	89	0	89	999900	999900	999900	99990	255	1.0	6	6	999.0	999	9	999999999	0	0.0000	0	88	999.000	999.0	99.0
2005	1	17	18	0	?9?9?9?9E0?9?9?9*9*9?9*9*9?9*9*9?9?9*9*_*9*9*9*9*9	2.7	0.0	82	92270	9999	9999	274	44	0	44	999900	999900	999900	99990	114	1.0	5	5	999.0	999	9	999999999	0	0.0000	0	88	999.000	999.0	99.0
2005	1	17	19	0	?9?9?9?9E0?9?9?9*9*9?9*9*9?9*9*9?9?9*9*_*9*9*9*9*9	2.4	-0.4	82	92270	9999	9999	274	4	0	4	999900	999900	999900	99990	141	1.0	6	6	999.0	999	9	999999999	0	0.0000	0	88	999.000	999.0	99.0
2005	1	17	20	0	?9?9?9?9E0?9?9?9*9*9?9*9*9?9*9*9?9?9*9*_*9*9*9*9*9	2.1	-0.7	81	92270	9999	9999	281	0	0	0	999900	999900	999900	99990	62	1.0	8	8	999.0	999	9	999999999	0	0.0000	0	88	999.000	999.0	99.0
2005	1	17	21	0	?9?9?9?9E0?9?9?9*9*9?9*9*9?9?9?9?9?9*9*_*9*9*9*9*9	2.0	-1.0	80	92270	9999	9999	272	0	0	0	999900	999900	999900	99990	90	1.0	6	6	999.0	999	9	999999999	0	0.0000	0	88	999.000	999.0	99.0
2005	1	17	22	0	?9?9?9?9E0?9?9?9*9*9?9*9*9?9*9*9?9?9*9*_*9*9*9*9*9	2.2	-1.0	79	92270	9999	9999	266	0	0	0	999900	999900	999900	99990	274	1.0	3	3	999.0	999	9	999999999	0	0.0000	0	88	999.000	999.0	99.0
2005	1	17	23	0	?9?9?9?9E0?9?9?9*9*9?9*9*9?9*9*9?9?9*9*_*9*9*9*9*9	2.3	-1.0	78	92270	9999	9999	281	0	0	0	999900	999900	999900	99990	136	1.0	8	8	999.0	999	9	999999999	0	0.0000	0	88	999.000	999.0	99.0
2005	1	17	24	0	?9?9?9?9E0?9?9?9*9*9?9*9*9?9*9*9?9?9*9*_*9*9*9*9*9	2.2	-1.3	77	92270	9999	9999	276	0	0	0	999900	999900	999900	99990	237	1.0	7	7	999.0	999	9	999999999	0	0.0000	0	88	999.000	999.0	99.0
2005	1	18	1	0	?9?9?9?9E0?9?9?9*9*9?9*9*9?9*9*9?9?9*9*_*9*9*9*9*9	1.6	-1.8	76	92510	9999	9999	253	0	0	0	999900	999900	999900	99990	263	1.0	0	0	999.0	999	9	999999999	0	0.0000	0	88	999.000	999.0	99.0
2005	1	18	2	0	?9?9?9?9E0?9?9?9*9*9?9*9*9?9*9*9?9?9*9*_*9*9*9*9*9	0.9	-2.5	76	92510	9999	9999	254	0	0	0	999900	999900	999900	99990	239	1.0	1	1	999.0	999	9	999999999	0	0.0000	0	88	999.000	999.0	99.0
2005	1	18	3	0	?9?9?9?9E0?9?9?9*9*9?9*9*9?9?9?9?9?9*9*_*9*9*9*9*9	0.6	-2.7	77	92510	9999	9999	265	0	0	0	999900	999900	999900	99990	112	3.0	6	6	999.0	999	9	999999999	0	0.0000	0	88	999.000	999.0	99.0
2005	1	18	4	0	?9?9?9?9E0?9?9?9*9*9?9*9*9?9*9*9?9?9*9*_*9*9*9*9*9	0.5	-2.6	78	92510	9999	9999	253	0	0	0	999900	999900	999900	99990	174	3.0	1	1	999.0	999	9	999999999	0	0.0000	0	88	999.000	999.0	99.0
2005	1	18	5	0	?9?9?9?9E0?9?9?9*9*9?9*9*9?9*9*9?9?9*9*_*9*9*9*9*9	0.2	-2.6	80	92510	9999	9999	252	0	0	0	999900	999900	999900	99990	59	3.0	1	1	999.0	999	9	999999999	0	0.0000	0	88	999.000	999.0	99.0
2005	1	18	6	0	?9?9?9?9E0?9?9?9*9*9?9*9*9?9*9*9?9?9*9*_*9*9*9*9*9	-0.2	-2.8	81	92510	9999	9999	262	0	0	0	999900	999900	999900	99990	112	3.0	6	6	999.0	999	9	999999999	0	0.0000	0	88	999.000	999.0	99.0
2005	1	18	7	0	?9?9?9?9E0?9?9?9*9*9?9*9*9?9*9*9?9?9*9*_*9*9*9*9*9	-0.6	-2.9	83	92510	9999	9999	274	0	0	0	999900	999900	999900	99990	32	3.0	9	9	999.0	999	9	999999999	0	0.0000	0	88	999.000	999.0	99.0
2005	1	18	8	0	?9?9?9?9E0?9?9?9*9*9?9*9*9?9*9*9?9?9*9*_*9*9*9*9*9	-0.9	-3.0	84	92510	9999	9999	262	0	0	0	999900	999900	999900	99990	186	3.0	7	7	999.0	999	9	999999999	0	0.0000	0	88	999.000	999.0	99.0
2005	1	18	9	0	?9?9?9?9E0?9?9?9*9*9?9*9*9?9?9?9?9?9*9*_*9*9*9*9*9	-1.0	-3.1	84	92510	9999	9999	250	13	0	13	999900	999900	999900	99990	135	2.0	2	2	999.0	999	9	999999999	0	0.0000	0	88	999.000	999.0	99.0
2005	1	18	10	0	?9?9?9?9E0?9?9?9*9*9?9*9*9?9*9*9?9?9*9*_*9*9*9*9*9	-1.4	-3.6	83	92510	9999	9999	260	56	0	56	999900	999900	999900	99990	291	2.0	7	7	999.0	999	9	999999999	0	0.0000	0	88	999.000	999.0	99.0
2005	1	18	11	0	?9?9?9?9E0?9?9?9*9*9?9*9*9?9*9*9?9?9*9*_*9*9*9*9*9	-1.6	-4.0	82	92510	9999	9999	244	101	0	101	999900	999900	999900	99990	93	2.0	1	1	999.0	999	9	999999999	0	0.0000	0	88	999.000	999.0	99.0
2005	1	18	12	0	?9?9?9?9E0?9?9?9*9*9?9*9*9?9*9*9?9?9*9*_*9*9*9*9*9	-1.4	-4.2	79	92510	9999	9999	259	140	0	140	999900	999900	999900	99990	94	2.0	7	7	999.0	999	9	999999999	0	0.0000	0	88	999.000	999.0	99.0
2005	1	18	13	0	?9?9?9?9E0?9?9?9*9*9?9*9*9?9*9*9?9?9*9*_*9*9*9*9*9	-1.0	-4.1	77	92510	9999	9999	255	167	0	167	999900	999900	999900	99990	342	2.0	5	5	999.0	999	9	999999999	0	0.0000	0	88	999.000	999.0	99.0
2005	1	18	14	0	?9?9?9?9E0?9?9?9*9*9?9*9*9?9*9*9?9?9*9*_*9*9*9*9*9	-0.5	-4.0	74	92510	9999	9999	251	174	0	174	999900	999900	999900	99990	217	2.0	2	2	999.0	999	9	999999999	0	0.0000	0	88	999.000	999.0	99.0
2005	1	18	15	0	?9?9?9?9E0?9?9?9*9*9?9*9*9?9?9?9?9?9*9*_*9*9*9*9*9	0.0	-3.8	73	92510	9999	9999	250	162	0	162	999900	999900	999900	99990	67	2.0	1	1	999.0	999	9	999999999	0	0.0000	0	88	999.000	999.0	99.0
2005	1	18	16	0	?9?9?9?9E0?9?9?9*9*9?9*9*9?9*9*9?9?9*9*_*9*9*9*9*9	0.3	-3.9	71	92510	9999	9999	254	132	0	132	999900	999900	999900	99990	103	2.0	2	2	999.0	999	9	999999999	0	0.0000	0	88	999.000	999.0	99.0
2005	1	18	17	0	?9?9?9?9E0?9?9?9*9*9?9*9*9?9*9*9?9?9*9*_*9*9*9*9*9	0.5	-3.9	69	92510	9999	9999	267	90	0	90	999900	999900	999900	99990	6	2.0	7	7	999.0	999	9	999999999	0	0.0000	0	88	999.000	999.0	99.0
2005	1	18	18	0	?9?9?9?9E0?9?9?9*9*9?9*9*9?9*9*9?9?9*9*_*9*9*9*9*9	0.5	-4.0	69	92510	9999	9999	264	45	0	45	999900	999900	999900	99990	230	2.0	6	6	999.0	999	9	999999999	0	0.0000	0	88	999.000	999.0	99.0
2005	1	18	19	0	?9?9?9?9E0?9?9?9*9*9?9*9*9?9*9*9?9?9*9*_*9*9*9*9*9	0.4	-4.1	69	92510	9999	9999	251	4	0	4	999900	999900	999900	99990	39	2.0	1	1	999.0	999	9	999999999	0	0.0000	0	88	999.000	999.0	99.0
2005	1	18	20	0	?9?9?9?9E0?9?9?9*9*9?9*9*9?9*9*9?9?9*9*_*9*9*9*9*9	0.3	-4.2	69	92510	9999	9999	263	0	0	0	999900	999900	999900	99990	112	2.0	6	6	999.0	999	9	999999999	0	0.0000	0	88	999.000	999.0	99.0
2005	1	18	21	0	?9?9?9?9E0?9?9?9*9*9?9*9*9?9?9?9?9?9*9*_*9*9*9*9*9	0.0	-4.1	71	92510	9999	9999	257	0	0	0	999900	999900	999900	99990	112	1.0	4	4	999.0	999	9	999999999	0	0.0000	0	88	999.000	999.0	99.0
2005	1	18	22	0	?9?9?9?9E0?9?9?9*9*9?9*9*9?9*9*9?9?9*9*_*9*9*9*9*9	-0.3	-4.2	72	92510	9999	9999	248	0	0	0	999900	999900	999900	99990	233	1.0	1	1	999.0	999	9	999999999	0	0.0000	0	88	999.000	999.0	99.0
2005	1	18	23	0	?9?9?9?9E0?9?9?9*9*9?9*9*9?9*9*9?9?9*9*_*9*9*9*9*9	-0.7	-4.1	75	92510	9999	9999	255	0	0	0	999900	999900	999900	99990	48	1.0	4	4	999.0	999	9	999999999	0	0.0000	0	88	999.000	999.0	99.0
2005	1	18	24	0	?9?9?9?9E0?9?9?9*9*9?9*9*9?9*9*9?9?9*9*_*9*9*9*9*9	-1.0	-3.9	78	92510	9999	9999	252	0	0	0	999900	999900	999900	99990	319	1.0	3	3	999.0	999	9	999999999	0	0.0000	0	88	999.000	999.0	99.0
2005	1	19	1	0	?9?9?9?9E0?9?9?9*9*9?9*9*9?9*9*9?9?9*9*_*9*9*9*9*9	-1.4	-3.8	82	92730	9999	9999	240	0	0	0	999900	999900	999900	99990	283	1.0	0	0	999.0	999	9	999999999	0	0.0000	0	88	999.000	999.0	99.0
2005	1	19	2	0	?9?9?9?9E0?9?9?9*9*9?9*9*9?9*9*9?9?9*9*_*9*9*9*9*9	-1.8	-3.8	85	92730	9999	9999	251	0	0	0	999900	999900	999900	99990	261	1.0	4	4	999.0	999	9	999999999	0	0.0000	0	88	999.000	999.0	99.0
2005	1	19	3	0	?9?9?9?9E0?9?9?9*9*9?9*9*9?9?9?9?9?9*9*_*9*9*9*9*9	-2.1	-3.8	87	92730	9999	9999	238	0	0	0	999900	999900	999900	99990	112	1.0	0	0	999.0	999	9	999999999	0	0.0000	0	88	999.000	999.0	99.0
2005	1	19	4	0	?9?9?9?9E0?9?9?9*9*9?9*9*9?9*9*9?9?9*9*_*9*9*9*9*9	-2.4	-3.8	89	92730	9999	9999	251	0	0	0	999900	999900	999900	99990	27	1.0	5	5	999.0	999	9	999999999	0	0.0000	0	88	999.000	999.0	99.0
2005	1	19	5	0	?9?9?9?9E0?9?9?9*9*9?9*9*9?9*9*9?9?9*9*_*9*9*9*9*9	-2.7	-4.0	90	92730	9999	9999	236	0	0	0	999900	999900	999900	99990	149	1.0	0	0	999.0	999	9	999999999	0	0.0000	0	88	999.000	999.0	99.0
2005	1	19	6	0	?9?9?9?9E0?9?9?9*9*9?9*9*9?9*9*9?9?9*9*_*9*9*9*9*9	-2.8	-4.1	90	92730	9999	9999	235	0	0	0	999900	999900	999900	99990	197	1.0	0	0	999.0	999	9	999999999	0	0.0000	0	88	999.000	999.0	99.0
2005	1	19	7	0	?9?9?9?9E0?9?9?9*9*9?9*9*9?9*9*9?9?9*9*_*9*9*9*9*9	-3.0	-4.3	89	92730	9999	9999	246	0	0	0	999900	999900	999900	99990	48	1.0	4	4	999.0	999	9	999999999	0	0.0000	0	88	999.000	999.0	99.0
2005	1	19	8	0	?9?9?9?9E0?9?9?9*9*9?9*9*9?9*9*9?9?9*9*_*9*9*9*9*9	-3.0	-4.5	88	92730	9999	9999	234	0	0	0	999900	999900	999900	99990	61	1.0	0	0	999.0	999	9	999999999	0	0.0000	0	88	999.000	999.0	99.0
2005	1	19	9	0	?9?9?9?9E0?9?9?9*9*9?9*9*9?9?9?9?9?9*9*_*9*9*9*9*9	-2.8	-4.4	87	92730	9999	9999	251	14	0	14	999900	999900	999900	99990	112	1.0	6	6	999.0	999	9	999999999	0	0.0000	0	88	999.000	999.0	99.0
2005	1	19	10	0	?9?9?9?9E0?9?9?9*9*9?9*9*9?9*9*9?9?9*9*_*9*9*9*9*9	-2.7	-4.6	85	92730	9999	9999	251	56	0	56	999900	999900	999900	99990	289	1.0	6	6	999.0	999	9	999999999	0	0.0000	0	88	999.000	999.0	99.0
2005	1	19	11	0	?9?9?9?9E0?9?9?9*9*9?9*9*9?9*9*9?9?9*9*_*9*9*9*9*9	-2.8	-4.9	83	92730	9999	9999	263	101	0	101	999900	999900	999900	99990	126	1.0	9	9	999.0	999	9	999999999	0	0.0000	0	88	999.000	999.0	99.0
2005	1	19	12	0	?9?9?9?9E0?9?9?9*9*9?9*9*9?9*9*9?9?9*9*_*9*9*9*9*9	-2.8	-5.2	82	92730	9999	9999	248	141	0	141	999900	999900	999900	99990	67	1.0	5	5	999.0	999	9	999999999	0	0.0000	0	88	999.000	999.0	99.0
2005	1	19	13	0	?9?9?9?9E0?9?9?9*9*9?9*9*9?9*9*9?9?9*9*_*9*9*9*9*9	-2.8	-5.5	80	92730	9999	9999	244	167	0	167	999900	999900	999900	99990	11	1.0	3	3	999.0	999	9	999999999	0	0.0000	0	88	999.000	999.0	99.0
2005	1	19	14	0	?9?9?9?9E0?9?9?9*9*9?9*9*9?9*9*9?9?9*9*_*9*9*9*9*9	-2.6	-5.5	79	92730	9999	9999	239	175	0	175	999900	999900	999900	99990	298	1.0	1	1	999.0	999	9	999999999	0	0.0000	0	88	999.000	999.0	99.0
2005	1	19	15	0	?9?9?9?9E0?9?9?9*9*9?9*9*9?9?9?9?9?9*9*_*9*9*9*9*9	-2.1	-5.0	78	92730	9999	9999	265	162	0	162	999900	999900	999900	99990	112	1.0	9	9	999.0	999	9	999999999	0	0.0000	0	88	999.000	999.0	99.0
2005	1	19	16	0	?9?9?9?9E0?9?9?9*9*9?9*9*9?9*9*9?9?9*9*_*9*9*9*9*9	-1.2	-4.2	78	92730	9999	9999	264	132	0	132	999900	999900	999900	99990	249	1.0	8	8	999.0	999	9	999999999	0	0.0000	0	88	999.000	999.0	99.0
2005	1	19	17	0	?9?9?9?9E0?9?9?9*9*9?9*9*9?9*9*9?9?9*9*_*9*9*9*9*9	-0.3	-3.2	78	92730	9999	9999	261	91	0	91	999900	999900	999900	99990	248	1.0	6	6	999.0	999	9	999999999	0	0.0000	0	88	999.000	999.0	99.0
2005	1	19	18	0	?9?9?9?9E0?9?9?9*9*9?9*9*9?9*9*9?9?9*9*_*9*9*9*9*9	0.1	-2.6	80	92730	9999	9999	259	45	0	45	999900	999900	999900	99990	19	1.0	4	4	999.0	999	9	999999999	0	0.0000	0	88	999.000	999.0	99.0
2005	1	19	19	0	?9?9?9?9E0?9?9?9*9*9?9*9*9?9*9*9?9?9*9*_*9*9*9*9*9	-0.4	-3.0	80	92730	9999	9999	261	4	0	4	999900	999900	999900	99990	120	1.0	6	6	999.0	999	9	999999999	0	0.0000	0	88	999.000	999.0	99.0
2005	1	19	20	0	?9?9?9?9E0?9?9?9*9*9?9*9*9?9*9*9?9?9*9*_*9*9*9*9*9	-1.5	-4.0	81	92730	9999	9999	240	0	0	0	999900	999900	999900	99990	124	1.0	0	0	999.0	999	9	999999999	0	0.0000	0	88	999.000	999.0	99.0
2005	1	19	21	0	?9?9?9?9E0?9?9?9*9*9?9*9*9?9?9?9?9?9*9*_*9*9*9*9*9	-2.6	-4.9	82	92730	9999	9999	243	0	0	0	999900	999900	999900	99990	157	2.0	2	2	999.0	999	9	999999999	0	0.0000	0	88	999.000	999.0	99.0
2005	1	19	22	0	?9?9?9?9E0?9?9?9*9*9?9*9*9?9*9*9?9?9*9*_*9*9*9*9*9	-3.3	-5.5	83	92730	9999	9999	248	0	0	0	999900	999900	999900	99990	238	2.0	6	6	999.0	999	9	999999999	0	0.0000	0	88	999.000	999.0	99.0
2005	1	19	23	0	?9?9?9?9E0?9?9?9*9*9?9*9*9?9*9*9?9?9*9*_*9*9*9*9*9	-3.5	-5.7	83	92730	9999	9999	254	0	0	0	999900	999900	999900	99990	161	2.0	8	8	999.0	999	9	999999999	0	0.0000	0	88	999.000	999.0	99.0
2005	1	19	24	0	?9?9?9?9E0?9?9?9*9*9?9*9*9?9*9*9?9?9*9*_*9*9*9*9*9	-3.5	-5.6	83	92730	9999	9999	260	0	0	0	999900	999900	999900	99990	228	2.0	9	9	999.0	999	9	999999999	0	0.0000	0	88	999.000	999.0	99.0
2005	1	20	1	0	?9?9?9?9E0?9?9?9*9*9?9*9*9?9*9*9?9?9*9*_*9*9*9*9*9	-3.2	-5.3	84	92660	9999	9999	246	0	0	0	999900	999900	999900	99990	317	2.0	5	5	999.0	999	9	999999999	0	0.0000	0	88	999.000	999.0	99.0
2005	1	20	2	0	?9?9?9?9E0?9?9?9*9*9?9*9*9?9*9*9?9?9*9*_*9*9*9*9*9	-2.9	-4.9	85	92660	9999	9999	234	0	0	0	999900	999900	999900	99990	288	2.0	0	0	999.0	999	9	999999999	0	0.0000	0	88	999.000	999.0	99.0
2005	1	20	3	0	?9?9?9?9E0?9?9?9*9*9?9*9*9?9?9?9?9?9*9*_*9*9*9*9*9	-2.7	-4.5	86	92660	9999	9999	254	0	0	0	999900	999900	999900	99990	0	0.0	7	7	999.0	999	9	999999999	0	0.0000	0	88	999.000	999.0	99.0
2005	1	20	4	0	?9?9?9?9E0?9?9?9*9*9?9*9*9?9*9*9?9?9*9*_*9*9*9*9*9	-2.6	-4.2	88	92660	9999	9999	249	0	0	0	999900	999900	999900	99990	356	0.0	5	5	999.0	999	9	999999999	0	0.0000	0	88	999.000	999.0	99.0
2005	1	20	5	0	?9?9?9?9E0?9?9?9*9*9?9*9*9?9*9*9?9?9*9*_*9*9*9*9*9	-2.7	-3.9	90	92660	9999	9999	235	0	0	0	999900	999900	999900	99990	77	0.0	0	0	999.0	999	9	999999999	0	0.0000	0	88	999.000	999.0	99.0
2005	1	20	6	0	?9?9?9?9E0?9?9?9*9*9?9*9*9?9*9*9?9?9*9*_*9*9*9*9*9	-2.8	-3.8	92	92660	9999	9999	247	0	0	0	999900	999900	999900	99990	54	0.0	4	4	999.0	999	9	999999999	0	0.0000	0	88	999.000	999.0	99.0
2005	1	20	7	0	?9?9?9?9E0?9?9?9*9*9?9*9*9?9*9*9?9?9*9*_*9*9*9*9*9	-2.9	-3.7	94	92660	9999	9999	263	0	0	0	999900	999900	999900	99990	135	0.0	9	9	999.0	999	9	999999999	0	0.0000	0	88	999.000	999.0	99.0
2005	1	20	8	0	?9?9?9?9E0?9?9?9*9*9?9*9*9?9*9*9?9?9*9*_*9*9*9*9*9	-3.0	-3.7	94	92660	9999	9999	234	0	0	0	999900	999900	999900	99990	44	0.0	0	0	999.0	999	9	999999999	0	0.0000	0	88	999.000	999.0	99.0
2005	1	20	9	0	?9?9?9?9E0?9?9?9*9*9?9*9*9?9?9?9?9?9*9*_*9*9*9*9*9	-2.7	-3.6	93	92660	9999	9999	255	14	0	14	999900	999900	999900	99990	225	1.0	7	7	999.0	999	9	999999999	0	0.0000	0	88	999.000	999.0	99.0
2005	1	20	10	0	?9?9?9?9E0?9?9?9*9*9?9*9*9?9*9*9?9?9*9*_*9*9*9*9*9	-2.1	-3.4	90	92660	9999	9999	242	57	0	57	999900	999900	999900	99990	185	1.0	1	1	999.0	999	9	999999999	0	0.0000	0	88	999.000	999.0	99.0
2005	1	20	11	0	?9?9?9?9E0?9?9?9*9*9?9*9*9?9*9*9?9?9*9*_*9*9*9*9*9	-1.4	-3.3	86	92660	9999	9999	260	103	0	103	999900	999900	999900	99990	136	1.0	7	7	999.0	999	9	999999999	0	0.0000	0	88	999.000	999.0	99.0
2005	1	20	12	0	?9?9?9?9E0?9?9?9*9*9?9*9*9?9*9*9?9?9*9*_*9*9*9*9*9	-0.6	-3.1	81	92660	9999	9999	254	143	0	143	999900	999900	999900	99990	200	1.0	3	3	999.0	999	9	999999999	0	0.0000	0	88	999.000	999.0	99.0
2005	1	20	13	0	?9?9?9?9E0?9?9?9*9*9?9*9*9?9*9*9?9?9*9*_*9*9*9*9*9	0.3	-2.9	77	92660	9999	9999	255	169	0	169	999900	999900	999900	99990	148	1.0	2	2	999.0	999	9	999999999	0	0.0000	0	88	999.000	999.0	99.0
2005	1	20	14	0	?9?9?9?9E0?9?9?9*9*9?9*9*9?9*9*9?9?9*9*_*9*9*9*9*9	1.3	-2.7	73	92660	9999	9999	251	177	0	177	999900	999900	999900	99990	279	1.0	0	0	999.0	999	9	999999999	0	0.0000	0	88	999.000	999.0	99.0
2005	1	20	15	0	?9?9?9?9E0?9?9?9*9*9?9*9*9?9?9?9?9?9*9*_*9*9*9*9*9	2.3	-2.2	71	92660	9999	9999	255	164	0	164	999900	999900	999900	99990	225	2.0	0	0	999.0	999	9	999999999	0	0.0000	0	88	999.000	999.0	99.0
2005	1	20	16	0	?9?9?9?9E0?9?9?9*9*9?9*9*9?9*9*9?9?9*9*_*9*9*9*9*9	3.0	-1.7	70	92660	9999	9999	266	134	0	134	999900	999900	999900	99990	39	2.0	2	2	999.0	999	9	999999999	0	0.0000	0	88	999.000	999.0	99.0
2005	1	20	17	0	?9?9?9?9E0?9?9?9*9*9?9*9*9?9*9*9?9?9*9*_*9*9*9*9*9	2.8	-1.6	71	92660	9999	9999	275	92	0	92	999900	999900	999900	99990	247	2.0	6	6	999.0	999	9	999999999	0	0.0000	0	88	999.000	999.0	99.0
2005	1	20	18	0	?9?9?9?9E0?9?9?9*9*9?9*9*9?9*9*9?9?9*9*_*9*9*9*9*9	2.3	-1.7	74	92660	9999	9999	269	46	0	46	999900	999900	999900	99990	16	2.0	4	4	999.0	999	9	999999999	0	0.0000	0	88	999.000	999.0	99.0
2005	1	20	19	0	?9?9?9?9E0?9?9?9*9*9?9*9*9?9*9*9?9?9*9*_*9*9*9*9*9	1.7	-1.8	76	92660	9999	9999	258	5	0	5	999900	999900	999900	99990	199	2.0	1	1	999.0	999	9	999999999	0	0.0000	0	88	999.000	999.0	99.0
2005	1	20	20	0	?9?9?9?9E0?9?9?9*9*9?9*9*9?9*9*9?9?9*9*_*9*9*9*9*9	1.0	-1.9	79	92660	9999	9999	265	0	0	0	999900	999900	999900	99990	181	2.0	5	5	999.0	999	9	999999999	0	0.0000	0	88	999.000	999.0	99.0
2005	1	20	21	0	?9?9?9?9E0?9?9?9*9*9?9*9*9?9?9?9?9?9*9*_*9*9*9*9*9	0.5	-2.0	82	92660	9999	9999	248	0	0	0	999900	999900	999900	99990	225	1.0	0	0	999.0	999	9	999999999	0	0.0000	0	88	999.000	999.0	99.0
2005	1	20	22	0	?9?9?9?9E0?9?9?9*9*9?9*9*9?9*9*9?9?9*9*_*9*9*9*9*9	0.2	-2.0	83	92660	9999	9999	264	0	0	0	999900	999900	999900	99990	34	1.0	6	6	999.0	999	9	999999999	0	0.0000	0	88	999.000	999.0	99.0
2005	1	20	23	0	?9?9?9?9E0?9?9?9*9*9?9*9*9?9*9*9?9?9*9*_*9*9*9*9*9	0.1	-2.0	84	92660	9999	9999	262	0	0	0	999900	999900	999900	99990	242	1.0	5	5	999.0	999	9	999999999	0	0.0000	0	88	999.000	999.0	99.0
2005	1	20	24	0	?9?9?9?9E0?9?9?9*9*9?9*9*9?9*9*9?9?9*9*_*9*9*9*9*9	0.2	-1.8	85	92660	9999	9999	256	0	0	0	999900	999900	999900	99990	9	1.0	2	2	999.0	999	9	999999999	0	0.0000	0	88	999.000	999.0	99.0
2005	1	21	1	0	?9?9?9?9E0?9?9?9*9*9?9*9*9?9*9*9?9?9*9*_*9*9*9*9*9	0.5	-1.6	85	92440	9999	9999	266	0	0	0	999900	999900	999900	99990	272	1.0	6	6	999.0	999	9	999999999	0	0.0000	0	88	999.000	999.0	99.0
2005	1	21	2	0	?9?9?9?9E0?9?9?9*9*9?9*9*9?9*9*9?9?9*9*_*9*9*9*9*9	0.7	-1.3	85	92440	9999	9999	261	0	0	0	999900	999900	999900	99990	278	1.0	3	3	999.0	999	9	999999999	0	0.0000	0	88	999.000	999.0	99.0
2005	1	21	3	0	?9?9?9?9E0?9?9?9*9*9?9*9*9?9?9?9?9?9*9*_*9*9*9*9*9	0.9	-1.1	86	92440	9999	9999	281	0	0	0	999900	999900	999900	99990	0	0.0	9	9	999.0	999	9	999999999	0	0.0000	0	88	999.000	999.0	99.0
2005	1	21	4	0	?9?9?9?9E0?9?9?9*9*9?9*9*9?9*9*9?9?9*9*_*9*9*9*9*9	1.0	-0.8	87	92440	9999	9999	251	0	0	0	999900	999900	999900	99990	262	0.0	0	0	999.0	999	9	999999999	0	0.0000	0	88	999.000	999.0	99.0
2005	1	21	5	0	?9?9?9?9E0?9?9?9*9*9?9*9*9?9*9*9?9?9*9*_*9*9*9*9*9	1.0	-0.6	88	92440	9999	9999	256	0	0	0	999900	999900	999900	99990	222	0.0	1	1	999.0	999	9	999999999	0	0.0000	0	88	999.000	999.0	99.0
2005	1	21	6	0	?9?9?9?9E0?9?9?9*9*9?9*9*9?9*9*9?9?9*9*_*9*9*9*9*9	1.0	-0.5	90	92440	9999	9999	251	0	0	0	999900	999900	999900	99990	289	0.0	0	0	999.0	999	9	999999999	0	0.0000	0	88	999.000	999.0	99.0
2005	1	21	7	0	?9?9?9?9E0?9?9?9*9*9?9*9*9?9*9*9?9?9*9*_*9*9*9*9*9	0.9	-0.4	90	92440	9999	9999	282	0	0	0	999900	999900	999900	99990	152	0.0	9	9	999.0	999	9	999999999	0	0.0000	0	88	999.000	999.0	99.0
2005	1	21	8	0	?9?9?9?9E0?9?9?9*9*9?9*9*9?9*9*9?9?9*9*_*9*9*9*9*9	0.9	-0.5	90	92440	9999	9999	266	0	0	0	999900	999900	999900	99990	250	0.0	5	5	999.0	999	9	999999999	0	0.0000	0	88	999.000	999.0	99.0
2005	1	21	9	0	?9?9?9?9E0?9?9?9*9*9?9*9*9?9?9?9?9?9*9*_*9*9*9*9*9	0.9	-0.8	88	92440	9999	9999	251	14	0	14	999900	999900	999900	99990	0	0.0	0	0	999.0	999	9	999999999	0	0.0000	0	88	999.000	999.0	99.0
2005	1	21	10	0	?9?9?9?9E0?9?9?9*9*9?9*9*9?9*9*9?9?9*9*_*9*9*9*9*9	1.0	-1.2	84	92440	9999	9999	262	57	0	57	999900	999900	999900	99990	72	0.0	3	3	999.0	999	9	999999999	0	0.0000	0	88	999.000	999.0	99.0
2005	1	21	11	0	?9?9?9?9E0?9?9?9*9*9?9*9*9?9*9*9?9?9*9*_*9*9*9*9*9	1.3	-1.6	80	92440	9999	9999	264	103	0	103	999900	999900	999900	99990	254	0.0	4	4	999.0	999	9	999999999	0	0.0000	0	88	999.000	999.0	99.0
2005	1	21	12	0	?9?9?9?9E0?9?9?9*9*9?9*9*9?9*9*9?9?9*9*_*9*9*9*9*9	1.6	-2.1	75	92440	9999	9999	270	142	0	142	999900	999900	999900	99990	195	0.0	6	6	999.0	999	9	999999999	0	0.0000	0	88	999.000	999.0	99.0
2005	1	21	13	0	?9?9?9?9E0?9?9?9*9*9?9*9*9?9*9*9?9?9*9*_*9*9*9*9*9	2.2	-2.5	69	92440	9999	9999	267	169	0	169	999900	999900	999900	99990	301	0.0	4	4	999.0	999	9	999999999	0	0.0000	0	88	999.000	999.0	99.0
2005	1	21	14	0	?9?9?9?9E0?9?9?9*9*9?9*9*9?9*9*9?9?9*9*_*9*9*9*9*9	2.9	-2.6	65	92440	9999	9999	265	177	0	177	999900	999900	999900	99990	119	0.0	2	2	999.0	999	9	999999999	0	0.0000	0	88	999.000	999.0	99.0
2005	1	21	15	0	?9?9?9?9E0?9?9?9*9*9?9*9*9?9?9?9?9?9*9*_*9*9*9*9*9	3.8	-2.4	63	92440	9999	9999	276	164	0	164	999900	999900	999900	99990	360	1.0	5	5	999.0	999	9	999999999	0	0.0000	0	88	999.000	999.0	99.0
2005	1	21	16	0	?9?9?9?9E0?9?9?9*9*9?9*9*9?9*9*9?9?9*9*_*9*9*9*9*9	4.8	-1.6	62	92440	9999	9999	274	134	0	134	999900	999900	999900	99990	65	1.0	2	2	999.0	999	9	999999999	0	0.0000	0	88	999.000	999.0	99.0
2005	1	21	17	0	?9?9?9?9E0?9?9?9*9*9?9*9*9?9*9*9?9?9*9*_*9*9*9*9*9	5.3	-1.0	63	92440	9999	9999	289	92	0	92	999900	999900	999900	99990	229	1.0	7	7	999.0	999	9	999999999	0	0.0000	0	88	999.000	999.0	99.0
2005	1	21	18	0	?9?9?9?9E0?9?9?9*9*9?9*9*9?9*9*9?9?9*9*_*9*9*9*9*9	5.1	-0.7	65	92440	9999	9999	276	46	0	46	999900	999900	999900	99990	354	1.0	2	2	999.0	999	9	999999999	0	0.0000	0	88	999.000	999.0	99.0
2005	1	21	19	0	?9?9?9?9E0?9?9?9*9*9?9*9*9?9*9*9?9?9*9*_*9*9*9*9*9	4.7	-0.6	68	92440	9999	9999	298	5	0	5	999900	999900	999900	99990	328	1.0	9	9	999.0	999	9	999999999	0	0.0000	0	88	999.000	999.0	99.0
2005	1	21	20	0	?9?9?9?9E0?9?9?9*9*9?9*9*9?9*9*9?9?9*9*_*9*9*9*9*9	4.1	-0.5	72	92440	9999	9999	281	0	0	0	999900	999900	999900	99990	83	1.0	6	6	999.0	999	9	999999999	0	0.0000	0	88	999.000	999.0	99.0
2005	1	21	21	0	?9?9?9?9E0?9?9?9*9*9?9*9*9?9?9?9?9?9*9*_*9*9*9*9*9	3.6	-0.4	75	92440	9999	9999	283	0	0	0	999900	999900	999900	99990	202	1.0	7	7	999.0	999	9	999999999	0	0.0000	0	88	999.000	999.0	99.0
2005	1	21	22	0	?9?9?9?9E0?9?9?9*9*9?9*9*9?9*9*9?9?9*9*_*9*9*9*9*9	3.3	-0.3	77	92440	9999	9999	272	0	0	0	999900	999900	999900	99990	157	1.0	3	3	999.0	999	9	999999999	0	0.0000	0	88	999.000	999.0	99.0
2005	1	21	23	0	?9?9?9?9E0?9?9?9*9*9?9*9*9?9*9*9?9?9*9*_*9*9*9*9*9	3.1	-0.1	79	92440	9999	9999	273	0	0	0	999900	999900	999900	99990	247	1.0	4	4	999.0	999	9	999999999	0	0.0000	0	88	999.000	999.0	99.0
2005	1	21	24	0	?9?9?9?9E0?9?9?9*9*9?9*9*9?9*9*9?9?9*9*_*9*9*9*9*9	3.0	0.2	81	92440	9999	9999	271	0	0	0	999900	999900	999900	99990	96	1.0	3	3	999.0	999	9	999999999	0	0.0000	0	88	999.000	999.0	99.0
2005	1	22	1	0	?9?9?9?9E0?9?9?9*9*9?9*9*9?9*9*9?9?9*9*_*9*9*9*9*9	3.0	0.4	83	92420	9999	9999	292	0	0	0	999900	999900	999900	99990	168	1.0	9	9	999.0	999	9	999999999	0	0.0000	0	88	999.000	999.0	99.0
2005	1	22	2	0	?9?9?9?9E0?9?9?9*9*9?9*9*9?9*9*9?9?9*9*_*9*9*9*9*9	3.0	0.6	84	92420	9999	9999	271	0	0	0	999900	999900	999900	99990	327	1.0	3	3	999.0	999	9	999999999	0	0.0000	0	88	999.000	999.0	99.0
2005	1	22	3	0	?9?9?9?9E0?9?9?9*9*9?9*9*9?9?9?9?9?9*9*_*9*9*9*9*9	2.8	0.7	86	92420	9999	9999	275	0	0	0	999900	999900	999900	99990	0	0.0	5	5	999.0	999	9	999999999	0	0.0000	0	88	999.000	999.0	99.0
2005	1	22	4	0	?9?9?9?9E0?9?9?9*9*9?9*9*9?9*9*9?9?9*9*_*9*9*9*9*9	2.5	0.7	88	92420	9999	9999	270	0	0	0	999900	999900	999900	99990	264	0.0	3	3	999.0	999	9	999999999	0	0.0000	0	88	999.000	999.0	99.0
2005	1	22	5	0	?9?9?9?9E0?9?9?9*9*9?9*9*9?9*9*9?9?9*9*_*9*9*9*9*9	2.2	0.7	90	92420	9999	9999	288	0	0	0	999900	999900	999900	99990	47	0.0	9	9	999.0	999	9	999999999	0	0.0000	0	88	999.000	999.0	99.0
2005	1	22	6	0	?9?9?9?9E0?9?9?9*9*9?9*9*9?9*9*9?9?9*9*_*9*9*9*9*9	1.9	0.6	91	92420	9999	9999	281	0	0	0	999900	999900	999900	99990	97	0.0	8	8	999.0	999	9	999999999	0	0.0000	0	88	999.000	999.0	99.0
2005	1	22	7	0	?9?9?9?9E0?9?9?9*9*9?9*9*9?9*9*9?9?9*9*_*9*9*9*9*9	1.6	0.5	93	92420	9999	9999	270	0	0	0	999900	999900	999900	99990	43	0.0	5	5	999.0	999	9	999999999	0	0.0000	0	88	999.000	999.0	99.0
2005	1	22	8	0	?9?9?9?9E0?9?9?9*9*9?9*9*9?9*9*9?9?9*9*_*9*9*9*9*9	1.5	0.6	94	92420	9999	9999	280	0	0	0	999900	999900	999900	99990	241	0.0	8	8	999.0	999	9	999999999	0	0.0000	0	88	999.000	999.0	99.0
2005	1	22	9	0	?9?9?9?9E0?9?9?9*9*9?9*9*9?9?9?9?9?9*9*_*9*9*9*9*9	2.0	1.1	94	92420	9999	9999	288	15	0	15	999900	999900	999900	99990	45	2.0	9	9	999.0	999	9	999999999	0	0.0000	0	88	999.000	999.0	99.0
2005	1	22	10	0	?9?9?9?9E0?9?9?9*9*9?9*9*9?9*9*9?9?9*9*_*9*9*9*9*9	2.5	1.6	94	92420	9999	9999	285	58	0	58	999900	999900	999900	99990	226	2.0	8	8	999.0	999	9	999999999	0	0.0000	0	88	999.000	999.0	99.0
2005	1	22	11	0	?9?9?9?9E0?9?9?9*9*9?9*9*9?9*9*9?9?9*9*_*9*9*9*9*9	2.8	1.7	93	92420	9999	9999	265	103	0	103	999900	999900	999900	99990	225	2.0	1	1	999.0	999	9	999999999	0	0.0000	0	88	999.000	999.0	99.0
2005	1	22	12	0	?9?9?9?9E0?9?9?9*9*9?9*9*9?9*9*9?9?9*9*_*9*9*9*9*9	2.8	1.6	92	92420	9999	9999	269	143	0	143	999900	999900	999900	99990	98	2.0	2	2	999.0	999	9	999999999	0	0.0000	0	88	999.000	999.0	99.0
2005	1	22	13	0	?9?9?9?9E0?9?9?9*9*9?9*9*9?9*9*9?9?9*9*_*9*9*9*9*9	2.8	1.5	90	92420	9999	9999	260	170	0	170	999900	999900	999900	99990	22	2.0	0	0	999.0	999	9	999999999	0	0.0000	0	88	999.000	999.0	99.0
2005	1	22	14	0	?9?9?9?9E0?9?9?9*9*9?9*9*9?9*9*9?9?9*9*_*9*9*9*9*9	2.9	1.3	89	92420	9999	9999	271	177	0	177	999900	999900	999900	99990	305	2.0	3	3	999.0	999	9	999999999	0	0.0000	0	88	999.000	999.0	99.0
2005	1	22	15	0	?9?9?9?9E0?9?9?9*9*9?9*9*9?9?9?9?9?9*9*_*9*9*9*9*9	3.0	1.2	88	92420	9999	9999	261	165	0	165	999900	999900	999900	99990	22	3.0	0	0	999.0	999	9	999999999	0	0.0000	0	88	999.000	999.0	99.0
2005	1	22	16	0	?9?9?9?9E0?9?9?9*9*9?9*9*9?9*9*9?9?9*9*_*9*9*9*9*9	3.3	1.4	87	92420	9999	9999	267	134	0	134	999900	999900	999900	99990	98	3.0	1	1	999.0	999	9	999999999	0	0.0000	0	88	999.000	999.0	99.0
2005	1	22	17	0	?9?9?9?9E0?9?9?9*9*9?9*9*9?9*9*9?9?9*9*_*9*9*9*9*9	3.6	1.5	87	92420	9999	9999	279	92	0	92	999900	999900	999900	99990	54	3.0	5	5	999.0	999	9	999999999	0	0.0000	0	88	999.000	999.0	99.0
2005	1	22	18	0	?9?9?9?9E0?9?9?9*9*9?9*9*9?9*9*9?9?9*9*_*9*9*9*9*9	3.7	1.6	86	92420	9999	9999	282	47	0	47	999900	999900	999900	99990	40	3.0	6	6	999.0	999	9	999999999	0	0.0000	0	88	999.000	999.0	99.0
2005	1	22	19	0	?9?9?9?9E0?9?9?9*9*9?9*9*9?9*9*9?9?9*9*_*9*9*9*9*9	3.5	1.4	86	92420	9999	9999	271	5	0	5	999900	999900	999900	99990	299	3.0	2	2	999.0	999	9	999999999	0	0.0000	0	88	999.000	999.0	99.0
2005	1	22	20	0	?9?9?9?9E0?9?9?9*9*9?9*9*9?9*9*9?9?9*9*_*9*9*9*9*9	3.0	0.9	86	92420	9999	9999	265	0	0	0	999900	999900	999900	99990	145	3.0	1	1	999.0	999	9	999999999	0	0.0000	0	88	999.000	999.0	99.0
2005	1	22	21	0	?9?9?9?9E0?9?9?9*9*9?9*9*9?9?9?9?9?9*9*_*9*9*9*9*9	2.5	0.4	86	92420	9999	9999	271	0	0	0	999900	999900	999900	99990	337	2.0	4	4	999.0	999	9	999999999	0	0.0000	0	88	999.000	999.0	99.0
2005	1	22	22	0	?9?9?9?9E0?9?9?9*9*9?9*9*9?9*9*9?9?9*9*_*9*9*9*9*9	2.2	0.0	86	92420	9999	9999	261	0	0	0	999900	999900	999900	99990	329	2.0	1	1	999.0	999	9	999999999	0	0.0000	0	88	999.000	999.0	99.0
2005	1	22	23	0	?9?9?9?9E0?9?9?9*9*9?9*9*9?9*9*9?9?9*9*_*9*9*9*9*9	2.0	-0.2	85	92420	9999	9999	264	0	0	0	999900	999900	999900	99990	11	2.0	2	2	999.0	999	9	999999999	0	0.0000	0	88	999.000	999.0	99.0
2005	1	22	24	0	?9?9?9?9E0?9?9?9*9*9?9*9*9?9*9*9?9?9*9*_*9*9*9*9*9	2.0	-0.3	85	92420	9999	9999	270	0	0	0	999900	999900	999900	99990	330	2.0	5	5	999.0	999	9	999999999	0	0.0000	0	88	999.000	999.0	99.0
2005	1	23	1	0	?9?9?9?9E0?9?9?9*9*9?9*9*9?9*9*9?9?9*9*_*9*9*9*9*9	2.0	-0.4	84	92550	9999	9999	276	0	0	0	999900	999900	999900	99990	286	2.0	7	7	999.0	999	9	999999999	0	0.0000	0	88	999.000	999.0	99.0
2005	1	23	2	0	?9?9?9?9E0?9?9?9*9*9?9*9*9?9*9*9?9?9*9*_*9*9*9*9*9	2.0	-0.4	84	92550	9999	9999	255	0	0	0	999900	999900	999900	99990	76	2.0	0	0	999.0	999	9	999999999	0	0.0000	0	88	999.000	999.0	99.0
2005	1	23	3	0	?9?9?9?9E0?9?9?9*9*9?9*9*9?9?9?9?9?9*9*_*9*9*9*9*9	1.9	-0.4	84	92550	9999	9999	273	0	0	0	999900	999900	999900	99990	157	2.0	6	6	999.0	999	9	999999999	0	0.0000	0	88	999.000	999.0	99.0
2005	1	23	4	0	?9?9?9?9E0?9?9?9*9*9?9*9*9?9*9*9?9?9*9*_*9*9*9*9*9	1.8	-0.6	84	92550	9999	9999	263	0	0	0	999900	999900	999900	99990	136	2.0	2	2	999.0	999	9	999999999	0	0.0000	0	88	999.000	999.0	99.0
2005	1	23	5	0	?9?9?9?9E0?9?9?9*9*9?9*9*9?9*9*9?9?9*9*_*9*9*9*9*9	1.5	-0.8	84	92550	9999	9999	274	0	0	0	999900	999900	999900	99990	112	2.0	7	7	999.0	999	9	999999999	0	0.0000	0	88	999.000	999.0	99.0
2005	1	23	6	0	?9?9?9?9E0?9?9?9*9*9?9*9*9?9*9*9?9?9*9*_*9*9*9*9*9	1.3	-0.9	84	92550	9999	9999	263	0	0	0	999900	999900	999900	99990	37	2.0	3	3	999.0	999	9	999999999	0	0.0000	0	88	999.000	999.0	99.0
2005	1	23	7	0	?9?9?9?9E0?9?9?9*9*9?9*9*9?9*9*9?9?9*9*_*9*9*9*9*9	1.2	-1.1	84	92550	9999	9999	267	0	0	0	999900	999900	999900	99990	170	2.0	5	5	999.0	999	9	999999999	0	0.0000	0	88	999.000	999.0	99.0
2005	1	23	8	0	?9?9?9?9E0?9?9?9*9*9?9*9*9?9*9*9?9?9*9*_*9*9*9*9*9	1.1	-1.3	83	92550	9999	9999	251	0	0	0	999900	999900	999900	99990	275	2.0	0	0	999.0	999	9	999999999	0	0.0000	0	88	999.000	999.0	99.0
2005	1	23	9	0	?9?9?9?9E0?9?9?9*9*9?9*9*9?9?9?9?9?9*9*_*9*9*9*9*9	1.2	-1.5	81	92550	9999	9999	272	16	0	16	999900	999900	999900	99990	0	0.0	7	7	999.0	999	9	999999999	0	0.0000	0	88	999.000	999.0	99.0
2005	1	23	10	0	?9?9?9?9E0?9?9?9*9*9?9*9*9?9*9*9?9?9*9*_*9*9*9*9*9	1.4	-1.8	78	92550	9999	9999	263	61	0	61	999900	999900	999900	99990	339	0.0	3	3	999.0	999	9	999999999	0	0.0000	0	88	999.000	999.0	99.0
2005	1	23	11	0	?9?9?9?9E0?9?9?9*9*9?9*9*9?9*9*9?9?9*9*_*9*9*9*9*9	1.7	-2.0	75	92550	9999	9999	258	108	0	108	999900	999900	999900	99990	165	0.0	1	1	999.0	999	9	999999999	0	0.0000	0	88	999.000	999.0	99.0
2005	1	23	12	0	?9?9?9?9E0?9?9?9*9*9?9*9*9?9*9*9?9?9*9*_*9*9*9*9*9	2.1	-2.2	71	92550	9999	9999	272	149	0	149	999900	999900	999900	99990	13	0.0	6	6	999.0	999	9	999999999	0	0.0000	0	88	999.000	999.0	99.0
2005	1	23	13	0	?9?9?9?9E0?9?9?9*9*9?9*9*9?9*9*9?9?9*9*_*9*9*9*9*9	2.8	-2.2	68	92550	9999	9999	288	177	0	177	999900	999900	999900	99990	120	0.0	9	9	999.0	999	9	999999999	0	0.0000	0	88	999.000	999.0	99.0
2005	1	23	14	0	?9?9?9?9E0?9?9?9*9*9?9*9*9?9*9*9?9?9*9*_*9*9*9*9*9	3.7	-1.8	66	92550	9999	9999	274	185	0	185	999900	999900	999900	99990	88	0.0	4	4	999.0	999	9	999999999	0	0.0000	0	88	999.000	999.0	99.0
2005	1	23	15	0	?9?9?9?9E0?9?9?9*9*9?9*9*9?9?9?9?9?9*9*_*9*9*9*9*9	4.9	-1.0	65	92550	9999	9999	271	172	0	172	999900	999900	999900	99990	112	1.0	1	1	999.0	999	9	999999999	0	0.0000	0	88	999.000	999.0	99.0
2005	1	23	16	0	?9?9?9?9E0?9?9?9*9*9?9*9*9?9*9*9?9?9*9*_*9*9*9*9*9	5.9	-0.2	65	92550	9999	9999	303	140	0	140	999900	999900	999900	99990	216	1.0	9	9	999.0	999	9	999999999	0	0.0000	0	88	999.000	999.0	99.0
2005	1	23	17	0	?9?9?9?9E0?9?9?9*9*9?9*9*9?9*9*9?9?9*9*_*9*9*9*9*9	5.7	-0.2	66	92550	9999	9999	275	97	0	97	999900	999900	999900	99990	7	1.0	1	1	999.0	999	9	999999999	0	0.0000	0	88	999.000	999.0	99.0
2005	1	23	18	0	?9?9?9?9E0?9?9?9*9*9?9*9*9?9*9*9?9?9*9*_*9*9*9*9*9	5.1	-0.4	67	92550	9999	9999	283	49	0	49	999900	999900	999900	99990	41	1.0	5	5	999.0	999	9	999999999	0	0.0000	0	88	999.000	999.0	99.0
2005	1	23	19	0	?9?9?9?9E0?9?9?9*9*9?9*9*9?9*9*9?9?9*9*_*9*9*9*9*9	4.3	-0.7	69	92550	9999	9999	296	6	0	6	999900	999900	999900	99990	188	1.0	9	9	999.0	999	9	999999999	0	0.0000	0	88	999.000	999.0	99.0
2005	1	23	20	0	?9?9?9?9E0?9?9?9*9*9?9*9*9?9*9*9?9?9*9*_*9*9*9*9*9	3.6	-1.2	70	92550	9999	9999	282	0	0	0	999900	999900	999900	99990	221	1.0	7	7	999.0	999	9	999999999	0	0.0000	0	88	999.000	999.0	99.0
2005	1	23	21	0	?9?9?9?9E0?9?9?9*9*9?9*9*9?9?9?9?9?9*9*_*9*9*9*9*9	2.9	-1.7	71	92550	9999	9999	275	0	0	0	999900	999900	999900	99990	157	1.0	6	6	999.0	999	9	999999999	0	0.0000	0	88	999.000	999.0	99.0
2005	1	23	22	0	?9?9?9?9E0?9?9?9*9*9?9*9*9?9*9*9?9?9*9*_*9*9*9*9*9	2.5	-2.1	70	92550	9999	9999	256	0	0	0	999900	999900	999900	99990	241	1.0	0	0	999.0	999	9	999999999	0	0.0000	0	88	999.000	999.0	99.0
2005	1	23	23	0	?9?9?9?9E0?9?9?9*9*9?9*9*9?9*9*9?9?9*9*_*9*9*9*9*9	2.3	-2.6	68	92550	9999	9999	259	0	0	0	999900	999900	999900	99990	80	1.0	1	1	999.0	999	9	999999999	0	0.0000	0	88	999.000	999.0	99.0
2005	1	23	24	0	?9?9?9?9E0?9?9?9*9*9?9*9*9?9*9*9?9?9*9*_*9*9*9*9*9	2.2	-3.0	66	92550	9999	9999	285	0	0	0	999900	999900	999900	99990	321	1.0	9	9	999.0	999	9	999999999	0	0.0000	0	88	999.000	999.0	99.0
2005	1	24	1	0	?9?9?9?9E0?9?9?9*9*9?9*9*9?9*9*9?9?9*9*_*9*9*9*9*9	2.2	-3.5	64	93080	9999	9999	258	0	0	0	999900	999900	999900	99990	337	1.0	1	1	999.0	999	9	999999999	0	0.0000	0	88	999.000	999.0	99.0
2005	1	24	2	0	?9?9?9?9E0?9?9?9*9*9?9*9*9?9*9*9?9?9*9*_*9*9*9*9*9	2.3	-3.9	62	93080	9999	9999	253	0	0	0	999900	999900	999900	99990	279	1.0	0	0	999.0	999	9	999999999	0	0.0000	0	88	999.000	999.0	99.0
2005	1	24	3	0	?9?9?9?9E0?9?9?9*9*9?9*9*9?9?9?9?9?9*9*_*9*9*9*9*9	2.2	-4.3	60	93080	9999	9999	257	0	0	0	999900	999900	999900	99990	22	3.0	1	1	999.0	999	9	999999999	0	0.0000	0	88	999.000	999.0	99.0
2005	1	24	4	0	?9?9?9?9E0?9?9?9*9*9?9*9*9?9*9*9?9?9*9*_*9*9*9*9*9	2.0	-4.6	59	93080	9999	9999	256	0	0	0	999900	999900	999900	99990	41	3.0	1	1	999.0	999	9	999999999	0	0.0000	0	88	999.000	999.0	99.0
2005	1	24	5	0	?9?9?9?9E0?9?9?9*9*9?9*9*9?9*9*9?9?9*9*_*9*9*9*9*9	1.8	-4.9	58	93080	9999	9999	263	0	0	0	999900	999900	999900	99990	141	3.0	4	4	999.0	999	9	999999999	0	0.0000	0	88	999.000	999.0	99.0
2005	1	24	6	0	?9?9?9?9E0?9?9?9*9*9?9*9*9?9*9*9?9?9*9*_*9*9*9*9*9	1.5	-5.2	58	93080	9999	9999	280	0	0	0	999900	999900	999900	99990	130	3.0	9	9	999.0	999	9	999999999	0	0.0000	0	88	999.000	999.0	99.0
2005	1	24	7	0	?9?9?9?9E0?9?9?9*9*9?9*9*9?9*9*9?9?9*9*_*9*9*9*9*9	1.3	-5.3	58	93080	9999	9999	261	0	0	0	999900	999900	999900	99990	9	3.0	4	4	999.0	999	9	999999999	0	0.0000	0	88	999.000	999.0	99.0
2005	1	24	8	0	?9?9?9?9E0?9?9?9*9*9?9*9*9?9*9*9?9?9*9*_*9*9*9*9*9	1.2	-5.3	59	93080	9999	9999	259	0	0	0	999900	999900	999900	99990	71	3.0	3	3	999.0	999	9	999999999	0	0.0000	0	88	999.000	999.0	99.0
2005	1	24	9	0	?9?9?9?9E0?9?9?9*9*9?9*9*9?9?9?9?9?9*9*_*9*9*9*9*9	1.5	-5.1	59	93080	9999	9999	249	16	0	16	999900	999900	999900	99990	0	0.0	0	0	999.0	999	9	999999999	0	0.0000	0	88	999.000	999.0	99.0
2005	1	24	10	0	?9?9?9?9E0?9?9?9*9*9?9*9*9?9*9*9?9?9*9*_*9*9*9*9*9	1.9	-4.8	58	93080	9999	9999	264	61	0	61	999900	999900	999900	99990	299	0.0	4	4	999.0	999	9	999999999	0	0.0000	0	88	999.000	999.0	99.0
2005	1	24	11	0	?9?9?9?9E0?9?9?9*9*9?9*9*9?9*9*9?9?9*9*_*9*9*9*9*9	2.3	-4.7	57	93080	9999	9999	270	109	0	109	999900	999900	999900	99990	14	0.0	6	6	999.0	999	9	999999999	0	0.0000	0	88	999.000	999.0	99.0
2005	1	24	12	0	?9?9?9?9E0?9?9?9*9*9?9*9*9?9*9*9?9?9*9*_*9*9*9*9*9	2.7	-4.6	56	93080	9999	9999	254	150	0	150	999900	999900	999900	99990	67	0.0	0	0	999.0	999	9	999999999	0	0.0000	0	88	999.000	999.0	99.0
2005	1	24	13	0	?9?9?9?9E0?9?9?9*9*9?9*9*9?9*9*9?9?9*9*_*9*9*9*9*9	3.2	-4.4	55	93080	9999	9999	274	178	0	178	999900	999900	999900	99990	140	0.0	6	6	999.0	999	9	999999999	0	0.0000	0	88	999.000	999.0	99.0
2005	1	24	14	0	?9?9?9?9E0?9?9?9*9*9?9*9*9?9*9*9?9?9*9*_*9*9*9*9*9	3.8	-4.2	54	93080	9999	9999	276	186	0	186	999900	999900	999900	99990	273	0.0	6	6	999.0	999	9	999999999	0	0.0000	0	88	999.000	999.0	99.0
2005	1	24	15	0	?9?9?9?9E0?9?9?9*9*9?9*9*9?9?9?9?9?9*9*_*9*9*9*9*9	4.5	-3.9	53	93080	9999	9999	261	173	0	173	999900	999900	999900	99990	202	3.0	0	0	999.0	999	9	999999999	0	0.0000	0	88	999.000	999.0	99.0
2005	1	24	16	0	?9?9?9?9E0?9?9?9*9*9?9*9*9?9*9*9?9?9*9*_*9*9*9*9*9	5.3	-3.4	52	93080	9999	9999	281	141	0	141	999900	999900	999900	99990	265	3.0	5	5	999.0	999	9	999999999	0	0.0000	0	88	999.000	999.0	99.0
2005	1	24	17	0	?9?9?9?9E0?9?9?9*9*9?9*9*9?9*9*9?9?9*9*_*9*9*9*9*9	5.7	-3.2	51	93080	9999	9999	283	97	0	97	999900	999900	999900	99990	119	3.0	5	5	999.0	999	9	999999999	0	0.0000	0	88	999.000	999.0	99.0
2005	1	24	18	0	?9?9?9?9E0?9?9?9*9*9?9*9*9?9*9*9?9?9*9*_*9*9*9*9*9	5.5	-3.4	51	93080	9999	9999	298	50	0	50	999900	999900	999900	99990	113	3.0	9	9	999.0	999	9	999999999	0	0.0000	0	88	999.000	999.0	99.0
2005	1	24	19	0	?9?9?9?9E0?9?9?9*9*9?9*9*9?9*9*9?9?9*9*_*9*9*9*9*9	5.0	-3.7	51	93080	9999	9999	272	6	0	6	999900	999900	999900	99990	256	3.0	2	2	999.0	999	9	999999999	0	0.0000	0	88	999.000	999.0	99.0
2005	1	24	20	0	?9?9?9?9E0?9?9?9*9*9?9*9*9?9*9*9?9?9*9*_*9*9*9*9*9	4.4	-4.0	52	93080	9999	9999	270	0	0	0	999900	999900	999900	99990	285	3.0	2	2	999.0	999	9	999999999	0	0.0000	0	88	999.000	999.0	99.0
2005	1	24	21	0	?9?9?9?9E0?9?9?9*9*9?9*9*9?9?9?9?9?9*9*_*9*9*9*9*9	3.8	-4.2	53	93080	9999	9999	290	0	0	0	999900	999900	999900	99990	157	2.0	9	9	999.0	999	9	999999999	0	0.0000	0	88	999.000	999.0	99.0
2005	1	24	22	0	?9?9?9?9E0?9?9?9*9*9?9*9*9?9*9*9?9?9*9*_*9*9*9*9*9	3.3	-4.2	56	93080	9999	9999	277	0	0	0	999900	999900	999900	99990	136	2.0	7	7	999.0	999	9	999999999	0	0.0000	0	88	999.000	999.0	99.0
2005	1	24	23	0	?9?9?9?9E0?9?9?9*9*9?9*9*9?9*9*9?9?9*9*_*9*9*9*9*9	2.8	-4.0	58	93080	9999	9999	270	0	0	0	999900	999900	999900	99990	140	2.0	5	5	999.0	999	9	999999999	0	0.0000	0	88	999.000	999.0	99.0
2005	1	24	24	0	?9?9?9?9E0?9?9?9*9*9?9*9*9?9*9*9?9?9*9*_*9*9*9*9*9	2.5	-3.8	61	93080	9999	9999	275	0	0	0	999900	999900	999900	99990	109	2.0	7	7	999.0	999	9	999999999	0	0.0000	0	88	999.000	999.0	99.0
2005	1	25	1	0	?9?9?9?9E0?9?9?9*9*9?9*9*9?9*9*9?9?9*9*_*9*9*9*9*9	2.1	-3.5	64	92950	9999	9999	264	0	0	0	999900	999900	999900	99990	322	2.0	3	3	999.0	999	9	999999999	0	0.0000	0	88	999.000	999.0	99.0
2005	1	25	2	0	?9?9?9?9E0?9?9?9*9*9?9*9*9?9*9*9?9?9*9*_*9*9*9*9*9	1.8	-3.2	68	92950	9999	9999	265	0	0	0	999900	999900	999900	99990	73	2.0	4	4	999.0	999	9	999999999	0	0.0000	0	88	999.000	999.0	99.0
2005	1	25	3	0	?9?9?9?9E0?9?9?9*9*9?9*9*9?9?9?9?9?9*9*_*9*9*9*9*9	1.4	-2.9	71	92950	9999	9999	271	0	0	0	999900	999900	999900	99990	157	3.0	7	7	999.0	999	9	999999999	0	0.0000	0	88	999.000	999.0	99.0
2005	1	25	4	0	?9?9?9?9E0?9?9?9*9*9?9*9*9?9*9*9?9?9*9*_*9*9*9*9*9	1.0	-2.8	74	92950	9999	9999	267	0	0	0	999900	999900	999900	99990	190	3.0	6	6	999.0	999	9	999999999	0	0.0000	0	88	999.000	999.0	99.0
2005	1	25	5	0	?9?9?9?9E0?9?9?9*9*9?9*9*9?9*9*9?9?9*9*_*9*9*9*9*9	0.6	-2.8	76	92950	9999	9999	256	0	0	0	999900	999900	999900	99990	114	3.0	2	2	999.0	999	9	999999999	0	0.0000	0	88	999.000	999.0	99.0
2005	1	25	6	0	?9?9?9?9E0?9?9?9*9*9?9*9*9?9*9*9?9?9*9*_*9*9*9*9*9	0.2	-2.8	78	92950	9999	9999	259	0	0	0	999900	999900	999900	99990	346	3.0	4	4	999.0	999	9	999999999	0	0.0000	0	88	999.000	999.0	99.0
2005	1	25	7	0	?9?9?9?9E0?9?9?9*9*9?9*9*9?9*9*9?9?9*9*_*9*9*9*9*9	-0.1	-3.0	79	92950	9999	9999	270	0	0	0	999900	999900	999900	99990	6	3.0	8	8	999.0	999	9	999999999	0	0.0000	0	88	999.000	999.0	99.0
2005	1	25	8	0	?9?9?9?9E0?9?9?9*9*9?9*9*9?9*9*9?9?9*9*_*9*9*9*9*9	-0.2	-3.0	79	92950	9999	9999	269	0	0	0	999900	999900	999900	99990	236	3.0	8	8	999.0	999	9	999999999	0	0.0000	0	88	999.000	999.0	99.0
2005	1	25	9	0	?9?9?9?9E0?9?9?9*9*9?9*9*9?9?9?9?9?9*9*_*9*9*9*9*9	0.2	-2.5	80	92950	9999	9999	258	16	0	16	999900	999900	999900	99990	112	2.0	3	3	999.0	999	9	999999999	0	0.0000	0	88	999.000	999.0	99.0
2005	1	25	10	0	?9?9?9?9E0?9?9?9*9*9?9*9*9?9*9*9?9?9*9*_*9*9*9*9*9	0.6	-2.4	78	92950	9999	9999	273	59	0	59	999900	999900	999900	99990	8	2.0	8	8	999.0	999	9	999999999	0	0.0000	0	88	999.000	999.0	99.0
2005	1	25	11	0	?9?9?9?9E0?9?9?9*9*9?9*9*9?9*9*9?9?9*9*_*9*9*9*9*9	1.0	-2.4	76	92950	9999	9999	250	105	0	105	999900	999900	999900	99990	83	2.0	0	0	999.0	999	9	999999999	0	0.0000	0	88	999.000	999.0	99.0
2005	1	25	12	0	?9?9?9?9E0?9?9?9*9*9?9*9*9?9*9*9?9?9*9*_*9*9*9*9*9	1.2	-2.6	74	92950	9999	9999	259	146	0	146	999900	999900	999900	99990	263	2.0	2	2	999.0	999	9	999999999	0	0.0000	0	88	999.000	999.0	99.0
2005	1	25	13	0	?9?9?9?9E0?9?9?9*9*9?9*9*9?9*9*9?9?9*9*_*9*9*9*9*9	1.6	-2.6	72	92950	9999	9999	269	172	0	172	999900	999900	999900	99990	137	2.0	6	6	999.0	999	9	999999999	0	0.0000	0	88	999.000	999.0	99.0
2005	1	25	14	0	?9?9?9?9E0?9?9?9*9*9?9*9*9?9*9*9?9?9*9*_*9*9*9*9*9	2.1	-2.5	70	92950	9999	9999	254	180	0	180	999900	999900	999900	99990	247	2.0	0	0	999.0	999	9	999999999	0	0.0000	0	88	999.000	999.0	99.0
2005	1	25	15	0	?9?9?9?9E0?9?9?9*9*9?9*9*9?9?9?9?9?9*9*_*9*9*9*9*9	2.8	-2.1	69	92950	9999	9999	265	167	0	167	999900	999900	999900	99990	337	1.0	2	2	999.0	999	9	999999999	0	0.0000	0	88	999.000	999.0	99.0
2005	1	25	16	0	?9?9?9?9E0?9?9?9*9*9?9*9*9?9*9*9?9?9*9*_*9*9*9*9*9	3.7	-1.3	69	92950	9999	9999	274	137	0	137	999900	999900	999900	99990	182	1.0	4	4	999.0	999	9	999999999	0	0.0000	0	88	999.000	999.0	99.0
2005	1	25	17	0	?9?9?9?9E0?9?9?9*9*9?9*9*9?9*9*9?9?9*9*_*9*9*9*9*9	4.2	-0.7	70	92950	9999	9999	272	94	0	94	999900	999900	999900	99990	307	1.0	2	2	999.0	999	9	999999999	0	0.0000	0	88	999.000	999.0	99.0
2005	1	25	18	0	?9?9?9?9E0?9?9?9*9*9?9*9*9?9*9*9?9?9*9*_*9*9*9*9*9	4.0	-0.5	72	92950	9999	9999	274	48	0	48	999900	999900	999900	99990	195	1.0	3	3	999.0	999	9	999999999	0	0.0000	0	88	999.000	999.0	99.0
2005	1	25	19	0	?9?9?9?9E0?9?9?9*9*9?9*9*9?9*9*9?9?9*9*_*9*9*9*9*9	3.6	-0.6	74	92950	9999	9999	282	7	0	7	999900	999900	999900	99990	355	1.0	7	7	999.0	999	9	999999999	0	0.0000	0	88	999.000	999.0	99.0
2005	1	25	20	0	?9?9?9?9E0?9?9?9*9*9?9*9*9?9*9*9?9?9*9*_*9*9*9*9*9	3.1	-0.7	76	92950	9999	9999	277	0	0	0	999900	999900	999900	99990	99	1.0	6	6	999.0	999	9	999999999	0	0.0000	0	88	999.000	999.0	99.0
2005	1	25	21	0	?9?9?9?9E0?9?9?9*9*9?9*9*9?9?9?9?9?9*9*_*9*9*9*9*9	2.6	-0.9	77	92950	9999	9999	266	0	0	0	999900	999900	999900	99990	247	1.0	2	2	999.0	999	9	999999999	0	0.0000	0	88	999.000	999.0	99.0
2005	1	25	22	0	?9?9?9?9E0?9?9?9*9*9?9*9*9?9*9*9?9?9*9*_*9*9*9*9*9	2.3	-1.1	77	92950	9999	9999	274	0	0	0	999900	999900	999900	99990	163	1.0	6	6	999.0	999	9	999999999	0	0.0000	0	88	999.000	999.0	99.0
2005	1	25	23	0	?9?9?9?9E0?9?9?9*9*9?9*9*9?9*9*9?9?9*9*_*9*9*9*9*9	2.2	-1.2	77	92950	9999	9999	276	0	0	0	999900	999900	999900	99990	319	1.0	7	7	999.0	999	9	999999999	0	0.0000	0	88	999.000	999.0	99.0
2005	1	25	24	0	?9?9?9?9E0?9?9?9*9*9?9*9*9?9*9*9?9?9*9*_*9*9*9*9*9	2.2	-1.2	77	92950	9999	9999	268	0	0	0	999900	999900	999900	99990	236	1.0	4	4	999.0	999	9	999999999	0	0.0000	0	88	999.000	999.0	99.0
2005	1	26	1	0	?9?9?9?9E0?9?9?9*9*9?9*9*9?9*9*9?9?9*9*_*9*9*9*9*9	2.2	-1.3	77	92500	9999	9999	264	0	0	0	999900	999900	999900	99990	73	1.0	2	2	999.0	999	9	999999999	0	0.0000	0	88	999.000	999.0	99.0
2005	1	26	2	0	?9?9?9?9E0?9?9?9*9*9?9*9*9?9*9*9?9?9*9*_*9*9*9*9*9	2.2	-1.3	77	92500	9999	9999	269	0	0	0	999900	999900	999900	99990	264	1.0	4	4	999.0	999	9	999999999	0	0.0000	0	88	999.000	999.0	99.0
2005	1	26	3	0	?9?9?9?9E0?9?9?9*9*9?9*9*9?9?9?9?9?9*9*_*9*9*9*9*9	2.2	-1.3	77	92500	9999	9999	260	0	0	0	999900	999900	999900	99990	180	2.0	1	1	999.0	999	9	999999999	0	0.0000	0	88	999.000	999.0	99.0
2005	1	26	4	0	?9?9?9?9E0?9?9?9*9*9?9*9*9?9*9*9?9?9*9*_*9*9*9*9*9	2.1	-1.3	77	92500	9999	9999	276	0	0	0	999900	999900	999900	99990	215	2.0	7	7	999.0	999	9	999999999	0	0.0000	0	88	999.000	999.0	99.0
2005	1	26	5	0	?9?9?9?9E0?9?9?9*9*9?9*9*9?9*9*9?9?9*9*_*9*9*9*9*9	1.9	-1.2	79	92500	9999	9999	269	0	0	0	999900	999900	999900	99990	287	2.0	5	5	999.0	999	9	999999999	0	0.0000	0	88	999.000	999.0	99.0
2005	1	26	6	0	?9?9?9?9E0?9?9?9*9*9?9*9*9?9*9*9?9?9*9*_*9*9*9*9*9	1.7	-1.2	80	92500	9999	9999	262	0	0	0	999900	999900	999900	99990	346	2.0	2	2	999.0	999	9	999999999	0	0.0000	0	88	999.000	999.0	99.0
2005	1	26	7	0	?9?9?9?9E0?9?9?9*9*9?9*9*9?9*9*9?9?9*9*_*9*9*9*9*9	1.6	-1.2	81	92500	9999	9999	284	0	0	0	999900	999900	999900	99990	90	2.0	9	9	999.0	999	9	999999999	0	0.0000	0	88	999.000	999.0	99.0
2005	1	26	8	0	?9?9?9?9E0?9?9?9*9*9?9*9*9?9*9*9?9?9*9*_*9*9*9*9*9	1.5	-1.1	82	92500	9999	9999	261	0	0	0	999900	999900	999900	99990	327	2.0	2	2	999.0	999	9	999999999	0	0.0000	0	88	999.000	999.0	99.0
2005	1	26	9	0	?9?9?9?9E0?9?9?9*9*9?9*9*9?9?9?9?9?9*9*_*9*9*9*9*9	1.8	-0.9	82	92500	9999	9999	267	16	0	16	999900	999900	999900	99990	0	0.0	4	4	999.0	999	9	999999999	0	0.0000	0	88	999.000	999.0	99.0
2005	1	26	10	0	?9?9?9?9E0?9?9?9*9*9?9*9*9?9*9*9?9?9*9*_*9*9*9*9*9	2.1	-0.7	81	92500	9999	9999	271	60	0	60	999900	999900	999900	99990	321	0.0	5	5	999.0	999	9	999999999	0	0.0000	0	88	999.000	999.0	99.0
2005	1	26	11	0	?9?9?9?9E0?9?9?9*9*9?9*9*9?9*9*9?9?9*9*_*9*9*9*9*9	2.4	-0.7	80	92500	9999	9999	261	106	0	106	999900	999900	999900	99990	67	0.0	1	1	999.0	999	9	999999999	0	0.0000	0	88	999.000	999.0	99.0
2005	1	26	12	0	?9?9?9?9E0?9?9?9*9*9?9*9*9?9*9*9?9?9*9*_*9*9*9*9*9	2.5	-0.8	78	92500	9999	9999	282	146	0	146	999900	999900	999900	99990	99	0.0	8	8	999.0	999	9	999999999	0	0.0000	0	88	999.000	999.0	99.0
2005	1	26	13	0	?9?9?9?9E0?9?9?9*9*9?9*9*9?9*9*9?9?9*9*_*9*9*9*9*9	2.7	-0.9	76	92500	9999	9999	289	173	0	173	999900	999900	999900	99990	45	0.0	9	9	999.0	999	9	999999999	0	0.0000	0	88	999.000	999.0	99.0
2005	1	26	14	0	?9?9?9?9E0?9?9?9*9*9?9*9*9?9*9*9?9?9*9*_*9*9*9*9*9	3.0	-0.9	75	92500	9999	9999	284	181	0	181	999900	999900	999900	99990	129	0.0	8	8	999.0	999	9	999999999	0	0.0000	0	88	999.000	999.0	99.0
2005	1	26	15	0	?9?9?9?9E0?9?9?9*9*9?9*9*9?9?9?9?9?9*9*_*9*9*9*9*9	3.4	-0.7	74	92500	9999	9999	260	168	0	168	999900	999900	999900	99990	0	0.0	0	0	999.0	999	9	999999999	0	0.0000	0	88	999.000	999.0	99.0
2005	1	26	16	0	?9?9?9?9E0?9?9?9*9*9?9*9*9?9*9*9?9?9*9*_*9*9*9*9*9	4.0	-0.3	73	92500	9999	9999	289	138	0	138	999900	999900	999900	99990	341	0.0	8	8	999.0	999	9	999999999	0	0.0000	0	88	999.000	999.0	99.0
2005	1	26	17	0	?9?9?9?9E0?9?9?9*9*9?9*9*9?9*9*9?9?9*9*_*9*9*9*9*9	4.5	0.2	74	92500	9999	9999	277	95	0	95	999900	999900	999900	99990	6	0.0	3	3	999.0	999	9	999999999	0	0.0000	0	88	999.000	999.0	99.0
2005	1	26	18	0	?9?9?9?9E0?9?9?9*9*9?9*9*9?9*9*9?9?9*9*_*9*9*9*9*9	4.7	0.5	74	92500	9999	9999	288	49	0	49	999900	999900	999900	99990	192	0.0	7	7	999.0	999	9	999999999	0	0.0000	0	88	999.000	999.0	99.0
2005	1	26	19	0	?9?9?9?9E0?9?9?9*9*9?9*9*9?9*9*9?9?9*9*_*9*9*9*9*9	4.5	0.5	75	92500	9999	9999	277	7	0	7	999900	999900	999900	99990	81	0.0	3	3	999.0	999	9	999999999	0	0.0000	0	88	999.000	999.0	99.0
2005	1	26	20	0	?9?9?9?9E0?9?9?9*9*9?9*9*9?9*9*9?9?9*9*_*9*9*9*9*9	4.2	0.3	76	92500	9999	9999	296	0	0	0	999900	999900	999900	99990	83	0.0	9	9	999.0	999	9	999999999	0	0.0000	0	88	999.000	999.0	99.0
2005	1	26	21	0	?9?9?9?9E0?9?9?9*9*9?9*9*9?9?9?9?9?9*9*_*9*9*9*9*9	3.8	0.1	77	92500	9999	9999	295	0	0	0	999900	999900	999900	99990	0	0.0	9	9	999.0	999	9	999999999	0	0.0000	0	88	999.000	999.0	99.0
2005	1	26	22	0	?9?9?9?9E0?9?9?9*9*9?9*9*9?9*9*9?9?9*9*_*9*9*9*9*9	3.6	0.1	78	92500	9999	9999	273	0	0	0	999900	999900	999900	99990	139	0.0	3	3	999.0	999	9	999999999	0	0.0000	0	88	999.000	999.0	99.0
2005	1	26	23	0	?9?9?9?9E0?9?9?9*9*9?9*9*9?9*9*9?9?9*9*_*9*9*9*9*9	3.5	0.2	79	92500	9999	9999	270	0	0	0	999900	999900	999900	99990	199	0.0	2	2	999.0	999	9	999999999	0	0.0000	0	88	999.000	999.0	99.0
2005	1	26	24	0	?9?9?9?9E0?9?9?9*9*9?9*9*9?9*9*9?9?9*9*_*9*9*9*9*9	3.6	0.4	80	92500	9999	9999	275	0	0	0	999900	999900	999900	99990	272	0.0	4	4	999.0	999	9	999999999	0	0.0000	0	88	999.000	999.0	99.0
2005	1	27	1	0	?9?9?9?9E0?9?9?9*9*9?9*9*9?9*9*9?9?9*9*_*9*9*9*9*9	3.6	0.7	81	92760	9999	9999	294	0	0	0	999900	999900	999900	99990	62	0.0	9	9	999.0	999	9	999999999	0	0.0000	0	88	999.000	999.0	99.0
2005	1	27	2	0	?9?9?9?9E0?9?9?9*9*9?9*9*9?9*9*9?9?9*9*_*9*9*9*9*9	3.6	1.0	83	92760	9999	9999	289	0	0	0	999900	999900	999900	99990	32	0.0	8	8	999.0	999	9	999999999	0	0.0000	0	88	999.000	999.0	99.0
2005	1	27	3	0	?9?9?9?9E0?9?9?9*9*9?9*9*9?9?9?9?9?9*9*_*9*9*9*9*9	3.5	1.2	85	92760	9999	9999	274	0	0	0	999900	999900	999900	99990	0	0.0	3	3	999.0	999	9	999999999	0	0.0000	0	88	999.000	999.0	99.0
2005	1	27	4	0	?9?9?9?9E0?9?9?9*9*9?9*9*9?9*9*9?9?9*9*_*9*9*9*9*9	3.2	1.4	88	92760	9999	9999	283	0	0	0	999900	999900	999900	99990	45	0.0	7	7	999.0	999	9	999999999	0	0.0000	0	88	999.000	999.0	99.0
2005	1	27	5	0	?9?9?9?9E0?9?9?9*9*9?9*9*9?9*9*9?9?9*9*_*9*9*9*9*9	2.9	1.5	90	92760	9999	9999	261	0	0	0	999900	999900	999900	99990	115	0.0	0	0	999.0	999	9	999999999	0	0.0000	0	88	999.000	999.0	99.0
2005	1	27	6	0	?9?9?9?9E0?9?9?9*9*9?9*9*9?9*9*9?9?9*9*_*9*9*9*9*9	2.6	1.5	92	92760	9999	9999	291	0	0	0	999900	999900	999900	99990	65	0.0	9	9	999.0	999	9	999999999	0	0.0000	0	88	999.000	999.0	99.0
2005	1	27	7	0	?9?9?9?9E0?9?9?9*9*9?9*9*9?9*9*9?9?9*9*_*9*9*9*9*9	2.3	1.4	94	92760	9999	9999	271	0	0	0	999900	999900	999900	99990	24	0.0	4	4	999.0	999	9	999999999	0	0.0000	0	88	999.000	999.0	99.0
2005	1	27	8	0	?9?9?9?9E0?9?9?9*9*9?9*9*9?9*9*9?9?9*9*_*9*9*9*9*9	2.2	1.3	93	92760	9999	9999	269	0	0	0	999900	999900	999900	99990	50	0.0	3	3	999.0	999	9	999999999	0	0.0000	0	88	999.000	999.0	99.0
2005	1	27	9	0	?9?9?9?9E0?9?9?9*9*9?9*9*9?9?9?9?9?9*9*_*9*9*9*9*9	2.5	1.2	91	92760	9999	9999	280	17	0	17	999900	999900	999900	99990	0	0.0	7	7	999.0	999	9	999999999	0	0.0000	0	88	999.000	999.0	99.0
2005	1	27	10	0	?9?9?9?9E0?9?9?9*9*9?9*9*9?9*9*9?9?9*9*_*9*9*9*9*9	3.0	0.9	86	92760	9999	9999	271	62	0	62	999900	999900	999900	99990	109	0.0	3	3	999.0	999	9	999999999	0	0.0000	0	88	999.000	999.0	99.0
2005	1	27	11	0	?9?9?9?9E0?9?9?9*9*9?9*9*9?9*9*9?9?9*9*_*9*9*9*9*9	3.6	0.4	80	92760	9999	9999	280	109	0	109	999900	999900	999900	99990	192	0.0	6	6	999.0	999	9	999999999	0	0.0000	0	88	999.000	999.0	99.0
2005	1	27	12	0	?9?9?9?9E0?9?9?9*9*9?9*9*9?9*9*9?9?9*9*_*9*9*9*9*9	4.3	-0.2	72	92760	9999	9999	297	150	0	150	999900	999900	999900	99990	69	0.0	9	9	999.0	999	9	999999999	0	0.0000	0	88	999.000	999.0	99.0
2005	1	27	13	0	?9?9?9?9E0?9?9?9*9*9?9*9*9?9*9*9?9?9*9*_*9*9*9*9*9	5.4	-0.5	65	92760	9999	9999	268	178	0	178	999900	999900	999900	99990	140	0.0	0	0	999.0	999	9	999999999	0	0.0000	0	88	999.000	999.0	99.0
2005	1	27	14	0	?9?9?9?9E0?9?9?9*9*9?9*9*9?9*9*9?9?9*9*_*9*9*9*9*9	6.8	-0.6	59	92760	9999	9999	279	186	0	186	999900	999900	999900	99990	352	0.0	1	1	999.0	999	9	999999999	0	0.0000	0	88	999.000	999.0	99.0
2005	1	27	15	0	?9?9?9?9E0?9?9?9*9*9?9*9*9?9?9?9?9?9*9*_*9*9*9*9*9	8.7	0.1	55	92760	9999	9999	316	173	0	173	999900	999900	999900	99990	337	2.0	9	9	999.0	999	9	999999999	0	0.0000	0	88	999.000	999.0	99.0
2005	1	27	16	0	?9?9?9?9E0?9?9?9*9*9?9*9*9?9*9*9?9?9*9*_*9*9*9*9*9	10.2	1.0	53	92760	9999	9999	304	141	0	141	999900	999900	999900	99990	173	2.0	4	4	999.0	999	9	999999999	0	0.0000	0	88	999.000	999.0	99.0
2005	1	27	17	0	?9?9?9?9E0?9?9?9*9*9?9*9*9?9*9*9?9?9*9*_*9*9*9*9*9	10.0	1.0	53	92760	9999	9999	288	98	0	98	999900	999900	999900	99990	74	2.0	0	0	999.0	999	9	999999999	0	0.0000	0	88	999.000	999.0	99.0
2005	1	27	18	0	?9?9?9?9E0?9?9?9*9*9?9*9*9?9*9*9?9?9*9*_*9*9*9*9*9	9.5	1.1	56	92760	9999	9999	303	50	0	50	999900	999900	999900	99990	290	2.0	5	5	999.0	999	9	999999999	0	0.0000	0	88	999.000	999.0	99.0
2005	1	27	19	0	?9?9?9?9E0?9?9?9*9*9?9*9*9?9*9*9?9?9*9*_*9*9*9*9*9	8.9	1.3	59	92760	9999	9999	289	7	0	7	999900	999900	999900	99990	128	2.0	1	1	999.0	999	9	999999999	0	0.0000	0	88	999.000	999.0	99.0
2005	1	27	20	0	?9?9?9?9E0?9?9?9*9*9?9*9*9?9*9*9?9?9*9*_*9*9*9*9*9	8.2	1.4	62	92760	9999	9999	290	0	0	0	999900	999900	999900	99990	216	2.0	2	2	999.0	999	9	999999999	0	0.0000	0	88	999.000	999.0	99.0
2005	1	27	21	0	?9?9?9?9E0?9?9?9*9*9?9*9*9?9?9?9?9?9*9*_*9*9*9*9*9	7.6	1.4	65	92760	9999	9999	284	0	0	0	999900	999900	999900	99990	22	1.0	1	1	999.0	999	9	999999999	0	0.0000	0	88	999.000	999.0	99.0
2005	1	27	22	0	?9?9?9?9E0?9?9?9*9*9?9*9*9?9*9*9?9?9*9*_*9*9*9*9*9	7.2	1.4	67	92760	9999	9999	304	0	0	0	999900	999900	999900	99990	3	1.0	8	8	999.0	999	9	999999999	0	0.0000	0	88	999.000	999.0	99.0
2005	1	27	23	0	?9?9?9?9E0?9?9?9*9*9?9*9*9?9*9*9?9?9*9*_*9*9*9*9*9	6.8	1.3	68	92760	9999	9999	290	0	0	0	999900	999900	999900	99990	5	1.0	4	4	999.0	999	9	999999999	0	0.0000	0	88	999.000	999.0	99.0
2005	1	27	24	0	?9?9?9?9E0?9?9?9*9*9?9*9*9?9*9*9?9?9*9*_*9*9*9*9*9	6.6	1.3	69	92760	9999	9999	297	0	0	0	999900	999900	999900	99990	123	1.0	7	7	999.0	999	9	999999999	0	0.0000	0	88	999.000	999.0	99.0
2005	1	28	1	0	?9?9?9?9E0?9?9?9*9*9?9*9*9?9*9*9?9?9*9*_*9*9*9*9*9	6.5	1.3	69	93480	9999	9999	301	0	0	0	999900	999900	999900	99990	194	1.0	8	8	999.0	999	9	999999999	0	0.0000	0	88	999.000	999.0	99.0
2005	1	28	2	0	?9?9?9?9E0?9?9?9*9*9?9*9*9?9*9*9?9?9*9*_*9*9*9*9*9	6.3	1.3	71	93480	9999	9999	273	0	0	0	999900	999900	999900	99990	359	1.0	0	0	999.0	999	9	999999999	0	0.0000	0	88	999.000	999.0	99.0
2005	1	28	3	0	?9?9?9?9E0?9?9?9*9*9?9*9*9?9?9?9?9?9*9*_*9*9*9*9*9	6.0	1.5	73	93480	9999	9999	278	0	0	0	999900	999900	999900	99990	0	0.0	1	1	999.0	999	9	999999999	0	0.0000	0	88	999.000	999.0	99.0
2005	1	28	4	0	?9?9?9?9E0?9?9?9*9*9?9*9*9?9*9*9?9?9*9*_*9*9*9*9*9	5.6	1.7	76	93480	9999	9999	285	0	0	0	999900	999900	999900	99990	173	0.0	4	4	999.0	999	9	999999999	0	0.0000	0	88	999.000	999.0	99.0
2005	1	28	5	0	?9?9?9?9E0?9?9?9*9*9?9*9*9?9*9*9?9?9*9*_*9*9*9*9*9	5.2	1.9	79	93480	9999	9999	281	0	0	0	999900	999900	999900	99990	214	0.0	3	3	999.0	999	9	999999999	0	0.0000	0	88	999.000	999.0	99.0
2005	1	28	6	0	?9?9?9?9E0?9?9?9*9*9?9*9*9?9*9*9?9?9*9*_*9*9*9*9*9	4.8	2.1	83	93480	9999	9999	287	0	0	0	999900	999900	999900	99990	90	0.0	6	6	999.0	999	9	999999999	0	0.0000	0	88	999.000	999.0	99.0
2005	1	28	7	0	?9?9?9?9E0?9?9?9*9*9?9*9*9?9*9*9?9?9*9*_*9*9*9*9*9	4.5	2.2	85	93480	9999	9999	289	0	0	0	999900	999900	999900	99990	314	0.0	7	7	999.0	999	9	999999999	0	0.0000	0	88	999.000	999.0	99.0
2005	1	28	8	0	?9?9?9?9E0?9?9?9*9*9?9*9*9?9*9*9?9?9*9*_*9*9*9*9*9	4.4	2.2	86	93480	9999	9999	272	0	0	0	999900	999900	999900	99990	259	0.0	1	1	999.0	999	9	999999999	0	0.0000	0	88	999.000	999.0	99.0
2005	1	28	9	0	?9?9?9?9E0?9?9?9*9*9?9*9*9?9?9?9?9?9*9*_*9*9*9*9*9	4.6	2.1	84	93480	9999	9999	279	18	0	18	999900	999900	999900	99990	67	1.0	3	3	999.0	999	9	999999999	0	0.0000	0	88	999.000	999.0	99.0
2005	1	28	10	0	?9?9?9?9E0?9?9?9*9*9?9*9*9?9*9*9?9?9*9*_*9*9*9*9*9	4.9	1.6	80	93480	9999	9999	301	64	0	64	999900	999900	999900	99990	136	1.0	9	9	999.0	999	9	999999999	0	0.0000	0	88	999.000	999.0	99.0
2005	1	28	11	0	?9?9?9?9E0?9?9?9*9*9?9*9*9?9*9*9?9?9*9*_*9*9*9*9*9	5.2	0.8	73	93480	9999	9999	285	113	0	113	999900	999900	999900	99990	207	1.0	5	5	999.0	999	9	999999999	0	0.0000	0	88	999.000	999.0	99.0
2005	1	28	12	0	?9?9?9?9E0?9?9?9*9*9?9*9*9?9*9*9?9?9*9*_*9*9*9*9*9	5.8	-0.1	66	93480	9999	9999	275	155	0	155	999900	999900	999900	99990	274	1.0	1	1	999.0	999	9	999999999	0	0.0000	0	88	999.000	999.0	99.0
2005	1	28	13	0	?9?9?9?9E0?9?9?9*9*9?9*9*9?9*9*9?9?9*9*_*9*9*9*9*9	6.6	-0.8	59	93480	9999	9999	281	183	0	183	999900	999900	999900	99990	324	1.0	2	2	999.0	999	9	999999999	0	0.0000	0	88	999.000	999.0	99.0
2005	1	28	14	0	?9?9?9?9E0?9?9?9*9*9?9*9*9?9*9*9?9?9*9*_*9*9*9*9*9	7.8	-0.9	53	93480	9999	9999	277	191	0	191	999900	999900	999900	99990	0	1.0	0	0	999.0	999	9	999999999	0	0.0000	0	88	999.000	999.0	99.0
2005	1	28	15	0	?9?9?9?9E0?9?9?9*9*9?9*9*9?9?9?9?9?9*9*_*9*9*9*9*9	9.6	-0.1	51	93480	9999	9999	320	178	0	178	999900	999900	999900	99990	202	3.0	9	9	999.0	999	9	999999999	0	0.0000	0	88	999.000	999.0	99.0
2005	1	28	16	0	?9?9?9?9E0?9?9?9*9*9?9*9*9?9*9*9?9?9*9*_*9*9*9*9*9	11.1	1.3	51	93480	9999	9999	308	146	0	146	999900	999900	999900	99990	310	3.0	4	4	999.0	999	9	999999999	0	0.0000	0	88	999.000	999.0	99.0
2005	1	28	17	0	?9?9?9?9E0?9?9?9*9*9?9*9*9?9*9*9?9?9*9*_*9*9*9*9*9	10.7	1.7	54	93480	9999	9999	311	101	0	101	999900	999900	999900	99990	57	3.0	6	6	999.0	999	9	999999999	0	0.0000	0	88	999.000	999.0	99.0
2005	1	28	18	0	?9?9?9?9E0?9?9?9*9*9?9*9*9?9*9*9?9?9*9*_*9*9*9*9*9	9.7	1.8	58	93480	9999	9999	304	52	0	52	999900	999900	999900	99990	123	3.0	5	5	999.0	999	9	999999999	0	0.0000	0	88	999.000	999.0	99.0
2005	1	28	19	0	?9?9?9?9E0?9?9?9*9*9?9*9*9?9*9*9?9?9*9*_*9*9*9*9*9	8.5	1.7	63	93480	9999	9999	302	8	0	8	999900	999900	999900	99990	274	3.0	6	6	999.0	999	9	999999999	0	0.0000	0	88	999.000	999.0	99.0
2005	1	28	20	0	?9?9?9?9E0?9?9?9*9*9?9*9*9?9*9*9?9?9*9*_*9*9*9*9*9	7.4	1.5	66	93480	9999	9999	278	0	0	0	999900	999900	999900	99990	347	3.0	0	0	999.0	999	9	999999999	0	0.0000	0	88	999.000	999.0	99.0
2005	1	28	21	0	?9?9?9?9E0?9?9?9*9*9?9*9*9?9?9?9?9?9*9*_*9*9*9*9*9	7.0	1.5	68	93480	9999	9999	299	0	0	0	999900	999900	999900	99990	0	0.0	7	7	999.0	999	9	999999999	0	0.0000	0	88	999.000	999.0	99.0
2005	1	28	22	0	?9?9?9?9E0?9?9?9*9*9?9*9*9?9*9*9?9?9*9*_*9*9*9*9*9	7.2	1.4	67	93480	9999	9999	282	0	0	0	999900	999900	999900	99990	239	0.0	1	1	999.0	999	9	999999999	0	0.0000	0	88	999.000	999.0	99.0
2005	1	28	23	0	?9?9?9?9E0?9?9?9*9*9?9*9*9?9*9*9?9?9*9*_*9*9*9*9*9	7.2	0.7	63	93480	9999	9999	304	0	0	0	999900	999900	999900	99990	352	0.0	8	8	999.0	999	9	999999999	0	0.0000	0	88	999.000	999.0	99.0
2005	1	28	24	0	?9?9?9?9E0?9?9?9*9*9?9*9*9?9*9*9?9?9*9*_*9*9*9*9*9	6.9	-0.5	59	93480	9999	9999	274	0	0	0	999900	999900	999900	99990	8	0.0	0	0	999.0	999	9	999999999	0	0.0000	0	88	999.000	999.0	99.0
2005	1	29	1	0	?9?9?9?9E0?9?9?9*9*9?9*9*9?9*9*9?9?9*9*_*9*9*9*9*9	6.5	-2.0	54	93090	9999	9999	290	0	0	0	999900	999900	999900	99990	71	0.0	6	6	999.0	999	9	999999999	0	0.0000	0	88	999.000	999.0	99.0
2005	1	29	2	0	?9?9?9?9E0?9?9?9*9*9?9*9*9?9*9*9?9?9*9*_*9*9*9*9*9	6.2	-3.3	49	93090	9999	9999	290	0	0	0	999900	999900	999900	99990	43	0.0	7	7	999.0	999	9	999999999	0	0.0000	0	88	999.000	999.0	99.0
2005	1	29	3	0	?9?9?9?9E0?9?9?9*9*9?9*9*9?9?9?9?9?9*9*_*9*9*9*9*9	6.0	-4.1	47	93090	9999	9999	300	0	0	0	999900	999900	999900	99990	112	2.0	9	9	999.0	999	9	999999999	0	0.0000	0	88	999.000	999.0	99.0
2005	1	29	4	0	?9?9?9?9E0?9?9?9*9*9?9*9*9?9*9*9?9?9*9*_*9*9*9*9*9	5.9	-4.3	46	93090	9999	9999	266	0	0	0	999900	999900	999900	99990	47	2.0	0	0	999.0	999	9	999999999	0	0.0000	0	88	999.000	999.0	99.0
2005	1	29	5	0	?9?9?9?9E0?9?9?9*9*9?9*9*9?9*9*9?9?9*9*_*9*9*9*9*9	5.6	-4.2	47	93090	9999	9999	287	0	0	0	999900	999900	999900	99990	275	2.0	7	7	999.0	999	9	999999999	0	0.0000	0	88	999.000	999.0	99.0
2005	1	29	6	0	?9?9?9?9E0?9?9?9*9*9?9*9*9?9*9*9?9?9*9*_*9*9*9*9*9	5.2	-3.9	50	93090	9999	9999	280	0	0	0	999900	999900	999900	99990	143	2.0	5	5	999.0	999	9	999999999	0	0.0000	0	88	999.000	999.0	99.0
2005	1	29	7	0	?9?9?9?9E0?9?9?9*9*9?9*9*9?9*9*9?9?9*9*_*9*9*9*9*9	4.9	-3.6	52	93090	9999	9999	285	0	0	0	999900	999900	999900	99990	172	2.0	7	7	999.0	999	9	999999999	0	0.0000	0	88	999.000	999.0	99.0
2005	1	29	8	0	?9?9?9?9E0?9?9?9*9*9?9*9*9?9*9*9?9?9*9*_*9*9*9*9*9	4.6	-3.3	55	93090	9999	9999	284	0	0	0	999900	999900	999900	99990	216	2.0	7	7	999.0	999	9	999999999	0	0.0000	0	88	999.000	999.0	99.0
2005	1	29	9	0	?9?9?9?9E0?9?9?9*9*9?9*9*9?9?9?9?9?9*9*_*9*9*9*9*9	4.5	-3.0	57	93090	9999	9999	278	18	0	18	999900	999900	999900	99990	112	1.0	5	5	999.0	999	9	999999999	0	0.0000	0	88	999.000	999.0	99.0
2005	1	29	10	0	?9?9?9?9E0?9?9?9*9*9?9*9*9?9*9*9?9?9*9*_*9*9*9*9*9	4.4	-3.0	57	93090	9999	9999	278	62	0	62	999900	999900	999900	99990	207	1.0	5	5	999.0	999	9	999999999	0	0.0000	0	88	999.000	999.0	99.0
2005	1	29	11	0	?9?9?9?9E0?9?9?9*9*9?9*9*9?9*9*9?9?9*9*_*9*9*9*9*9	4.4	-3.1	56	93090	9999	9999	267	108	0	108	999900	999900	999900	99990	295	1.0	1	1	999.0	999	9	999999999	0	0.0000	0	88	999.000	999.0	99.0
2005	1	29	12	0	?9?9?9?9E0?9?9?9*9*9?9*9*9?9*9*9?9?9*9*_*9*9*9*9*9	4.5	-3.3	55	93090	9999	9999	278	149	0	149	999900	999900	999900	99990	119	1.0	5	5	999.0	999	9	999999999	0	0.0000	0	88	999.000	999.0	99.0
2005	1	29	13	0	?9?9?9?9E0?9?9?9*9*9?9*9*9?9*9*9?9?9*9*_*9*9*9*9*9	4.7	-3.5	53	93090	9999	9999	271	176	0	176	999900	999900	999900	99990	42	1.0	2	2	999.0	999	9	999999999	0	0.0000	0	88	999.000	999.0	99.0
2005	1	29	14	0	?9?9?9?9E0?9?9?9*9*9?9*9*9?9*9*9?9?9*9*_*9*9*9*9*9	4.9	-3.6	52	93090	9999	9999	279	184	0	184	999900	999900	999900	99990	182	1.0	5	5	999.0	999	9	999999999	0	0.0000	0	88	999.000	999.0	99.0
2005	1	29	15	0	?9?9?9?9E0?9?9?9*9*9?9*9*9?9?9?9?9?9*9*_*9*9*9*9*9	5.1	-3.6	52	93090	9999	9999	273	171	0	171	999900	999900	999900	99990	90	1.0	2	2	999.0	999	9	999999999	0	0.0000	0	88	999.000	999.0	99.0
2005	1	29	16	0	?9?9?9?9E0?9?9?9*9*9?9*9*9?9*9*9?9?9*9*_*9*9*9*9*9	5.2	-3.4	52	93090	9999	9999	265	140	0	140	999900	999900	999900	99990	135	1.0	0	0	999.0	999	9	999999999	0	0.0000	0	88	999.000	999.0	99.0
2005	1	29	17	0	?9?9?9?9E0?9?9?9*9*9?9*9*9?9*9*9?9?9*9*_*9*9*9*9*9	5.2	-3.1	53	93090	9999	9999	283	97	0	97	999900	999900	999900	99990	190	1.0	6	6	999.0	999	9	999999999	0	0.0000	0	88	999.000	999.0	99.0
2005	1	29	18	0	?9?9?9?9E0?9?9?9*9*9?9*9*9?9*9*9?9?9*9*_*9*9*9*9*9	5.2	-2.7	55	93090	9999	9999	287	51	0	51	999900	999900	999900	99990	5	1.0	7	7	999.0	999	9	999999999	0	0.0000	0	88	999.000	999.0	99.0
2005	1	29	19	0	?9?9?9?9E0?9?9?9*9*9?9*9*9?9*9*9?9?9*9*_*9*9*9*9*9	5.1	-2.3	58	93090	9999	9999	265	8	0	8	999900	999900	999900	99990	11	1.0	0	0	999.0	999	9	999999999	0	0.0000	0	88	999.000	999.0	99.0
2005	1	29	20	0	?9?9?9?9E0?9?9?9*9*9?9*9*9?9*9*9?9?9*9*_*9*9*9*9*9	4.9	-2.0	60	93090	9999	9999	274	0	0	0	999900	999900	999900	99990	112	1.0	2	2	999.0	999	9	999999999	0	0.0000	0	88	999.000	999.0	99.0
2005	1	29	21	0	?9?9?9?9E0?9?9?9*9*9?9*9*9?9?9?9?9?9*9*_*9*9*9*9*9	4.8	-1.7	62	93090	9999	9999	297	0	0	0	999900	999900	999900	99990	45	2.0	9	9	999.0	999	9	999999999	0	0.0000	0	88	999.000	999.0	99.0
2005	1	29	22	0	?9?9?9?9E0?9?9?9*9*9?9*9*9?9*9*9?9?9*9*_*9*9*9*9*9	4.7	-1.6	63	93090	9999	9999	280	0	0	0	999900	999900	999900	99990	139	2.0	5	5	999.0	999	9	999999999	0	0.0000	0	88	999.000	999.0	99.0
2005	1	29	23	0	?9?9?9?9E0?9?9?9*9*9?9*9*9?9*9*9?9?9*9*_*9*9*9*9*9	4.5	-1.6	64	93090	9999	9999	272	0	0	0	999900	999900	999900	99990	251	2.0	2	2	999.0	999	9	999999999	0	0.0000	0	88	999.000	999.0	99.0
2005	1	29	24	0	?9?9?9?9E0?9?9?9*9*9?9*9*9?9*9*9?9?9*9*_*9*9*9*9*9	4.3	-1.6	64	93090	9999	9999	268	0	0	0	999900	999900	999900	99990	293	2.0	1	1	999.0	999	9	999999999	0	0.0000	0	88	999.000	999.0	99.0
2005	1	30	1	0	?9?9?9?9E0?9?9?9*9*9?9*9*9?9*9*9?9?9*9*_*9*9*9*9*9	4.2	-1.7	64	92460	9999	9999	294	0	0	0	999900	999900	999900	99990	138	2.0	9	9	999.0	999	9	999999999	0	0.0000	0	88	999.000	999.0	99.0
2005	1	30	2	0	?9?9?9?9E0?9?9?9*9*9?9*9*9?9*9*9?9?9*9*_*9*9*9*9*9	4.1	-1.8	64	92460	9999	9999	288	0	0	0	999900	999900	999900	99990	281	2.0	8	8	999.0	999	9	999999999	0	0.0000	0	88	999.000	999.0	99.0
2005	1	30	3	0	?9?9?9?9E0?9?9?9*9*9?9*9*9?9?9?9?9?9*9*_*9*9*9*9*9	3.9	-1.9	65	92460	9999	9999	287	0	0	0	999900	999900	999900	99990	0	0.0	8	8	999.0	999	9	999999999	0	0.0000	0	88	999.000	999.0	99.0
2005	1	30	4	0	?9?9?9?9E0?9?9?9*9*9?9*9*9?9*9*9?9?9*9*_*9*9*9*9*9	3.8	-1.9	65	92460	9999	9999	272	0	0	0	999900	999900	999900	99990	38	0.0	3	3	999.0	999	9	999999999	0	0.0000	0	88	999.000	999.0	99.0
2005	1	30	5	0	?9?9?9?9E0?9?9?9*9*9?9*9*9?9*9*9?9?9*9*_*9*9*9*9*9	3.6	-1.9	66	92460	9999	9999	281	0	0	0	999900	999900	999900	99990	319	0.0	7	7	999.0	999	9	999999999	0	0.0000	0	88	999.000	999.0	99.0
2005	1	30	6	0	?9?9?9?9E0?9?9?9*9*9?9*9*9?9*9*9?9?9*9*_*9*9*9*9*9	3.5	-1.9	66	92460	9999	9999	271	0	0	0	999900	999900	999900	99990	221	0.0	3	3	999.0	999	9	999999999	0	0.0000	0	88	999.000	999.0	99.0
2005	1	30	7	0	?9?9?9?9E0?9?9?9*9*9?9*9*9?9*9*9?9?9*9*_*9*9*9*9*9	3.4	-1.8	67	92460	9999	9999	259	0	0	0	999900	999900	999900	99990	98	0.0	0	0	999.0	999	9	999999999	0	0.0000	0	88	999.000	999.0	99.0
2005	1	30	8	0	?9?9?9?9E0?9?9?9*9*9?9*9*9?9*9*9?9?9*9*_*9*9*9*9*9	3.4	-1.8	67	92460	9999	9999	271	0	0	0	999900	999900	999900	99990	124	0.0	3	3	999.0	999	9	999999999	0	0.0000	0	88	999.000	999.0	99.0
2005	1	30	9	0	?9?9?9?9E0?9?9?9*9*9?9*9*9?9?9?9?9?9*9*_*9*9*9*9*9	3.6	-1.6	68	92460	9999	9999	281	18	0	18	999900	999900	999900	99990	0	0.0	7	7	999.0	999	9	999999999	0	0.0000	0	88	999.000	999.0	99.0
2005	1	30	10	0	?9?9?9?9E0?9?9?9*9*9?9*9*9?9*9*9?9?9*9*_*9*9*9*9*9	4.0	-1.3	67	92460	9999	9999	271	63	0	63	999900	999900	999900	99990	216	0.0	2	2	999.0	999	9	999999999	0	0.0000	0	88	999.000	999.0	99.0
2005	1	30	11	0	?9?9?9?9E0?9?9?9*9*9?9*9*9?9*9*9?9?9*9*_*9*9*9*9*9	4.5	-1.0	67	92460	9999	9999	286	109	0	109	999900	999900	999900	99990	105	0.0	7	7	999.0	999	9	999999999	0	0.0000	0	88	999.000	999.0	99.0
2005	1	30	12	0	?9?9?9?9E0?9?9?9*9*9?9*9*9?9*9*9?9?9*9*_*9*9*9*9*9	5.1	-0.6	66	92460	9999	9999	281	150	0	150	999900	999900	999900	99990	131	0.0	4	4	999.0	999	9	999999999	0	0.0000	0	88	999.000	999.0	99.0
2005	1	30	13	0	?9?9?9?9E0?9?9?9*9*9?9*9*9?9*9*9?9?9*9*_*9*9*9*9*9	5.7	-0.2	66	92460	9999	9999	278	177	0	177	999900	999900	999900	99990	272	0.0	2	2	999.0	999	9	999999999	0	0.0000	0	88	999.000	999.0	99.0
2005	1	30	14	0	?9?9?9?9E0?9?9?9*9*9?9*9*9?9*9*9?9?9*9*_*9*9*9*9*9	6.3	0.2	65	92460	9999	9999	289	185	0	185	999900	999900	999900	99990	189	0.0	5	5	999.0	999	9	999999999	0	0.0000	0	88	999.000	999.0	99.0
2005	1	30	15	0	?9?9?9?9E0?9?9?9*9*9?9*9*9?9?9?9?9?9*9*_*9*9*9*9*9	6.9	0.7	65	92460	9999	9999	302	172	0	172	999900	999900	999900	99990	45	1.0	8	8	999.0	999	9	999999999	0	0.0000	0	88	999.000	999.0	99.0
2005	1	30	16	0	?9?9?9?9E0?9?9?9*9*9?9*9*9?9*9*9?9?9*9*_*9*9*9*9*9	7.4	1.2	65	92460	9999	9999	305	141	0	141	999900	999900	999900	99990	44	1.0	8	8	999.0	999	9	999999999	0	0.0000	0	88	999.000	999.0	99.0
2005	1	30	17	0	?9?9?9?9E0?9?9?9*9*9?9*9*9?9*9*9?9?9*9*_*9*9*9*9*9	7.8	1.6	65	92460	9999	9999	303	98	0	98	999900	999900	999900	99990	198	1.0	7	7	999.0	999	9	999999999	0	0.0000	0	88	999.000	999.0	99.0
2005	1	30	18	0	?9?9?9?9E0?9?9?9*9*9?9*9*9?9*9*9?9?9*9*_*9*9*9*9*9	8.0	1.9	65	92460	9999	9999	315	51	0	51	999900	999900	999900	99990	0	1.0	9	9	999.0	999	9	999999999	0	0.0000	0	88	999.000	999.0	99.0
2005	1	30	19	0	?9?9?9?9E0?9?9?9*9*9?9*9*9?9*9*9?9?9*9*_*9*9*9*9*9	7.8	1.9	66	92460	9999	9999	308	9	0	9	999900	999900	999900	99990	49	1.0	8	8	999.0	999	9	999999999	0	0.0000	0	88	999.000	999.0	99.0
2005	1	30	20	0	?9?9?9?9E0?9?9?9*9*9?9*9*9?9*9*9?9?9*9*_*9*9*9*9*9	7.5	1.7	67	92460	9999	9999	297	0	0	0	999900	999900	999900	99990	141	1.0	6	6	999.0	999	9	999999999	0	0.0000	0	88	999.000	999.0	99.0
2005	1	30	21	0	?9?9?9?9E0?9?9?9*9*9?9*9*9?9?9?9?9?9*9*_*9*9*9*9*9	7.0	1.5	68	92460	9999	9999	295	0	0	0	999900	999900	999900	99990	135	2.0	6	6	999.0	999	9	999999999	0	0.0000	0	88	999.000	999.0	99.0
2005	1	30	22	0	?9?9?9?9E0?9?9?9*9*9?9*9*9?9*9*9?9?9*9*_*9*9*9*9*9	6.6	1.3	69	92460	9999	9999	289	0	0	0	999900	999900	999900	99990	246	2.0	4	4	999.0	999	9	999999999	0	0.0000	0	88	999.000	999.0	99.0
2005	1	30	23	0	?9?9?9?9E0?9?9?9*9*9?9*9*9?9*9*9?9?9*9*_*9*9*9*9*9	6.2	1.2	70	92460	9999	9999	295	0	0	0	999900	999900	999900	99990	271	2.0	7	7	999.0	999	9	999999999	0	0.0000	0	88	999.000	999.0	99.0
2005	1	30	24	0	?9?9?9?9E0?9?9?9*9*9?9*9*9?9*9*9?9?9*9*_*9*9*9*9*9	5.8	1.2	72	92460	9999	9999	285	0	0	0	999900	999900	999900	99990	90	2.0	4	4	999.0	999	9	999999999	0	0.0000	0	88	999.000	999.0	99.0
2005	1	31	1	0	?9?9?9?9E0?9?9?9*9*9?9*9*9?9*9*9?9?9*9*_*9*9*9*9*9	5.5	1.3	74	92520	9999	9999	275	0	0	0	999900	999900	999900	99990	271	2.0	1	1	999.0	999	9	999999999	0	0.0000	0	88	999.000	999.0	99.0
2005	1	31	2	0	?9?9?9?9E0?9?9?9*9*9?9*9*9?9*9*9?9?9*9*_*9*9*9*9*9	5.2	1.4	77	92520	9999	9999	296	0	0	0	999900	999900	999900	99990	1	2.0	8	8	999.0	999	9	999999999	0	0.0000	0	88	999.000	999.0	99.0
2005	1	31	3	0	?9?9?9?9E0?9?9?9*9*9?9*9*9?9?9?9?9?9*9*_*9*9*9*9*9	4.8	1.6	80	92520	9999	9999	290	0	0	0	999900	999900	999900	99990	157	2.0	7	7	999.0	999	9	999999999	0	0.0000	0	88	999.000	999.0	99.0
2005	1	31	4	0	?9?9?9?9E0?9?9?9*9*9?9*9*9?9*9*9?9?9*9*_*9*9*9*9*9	4.4	1.9	84	92520	9999	9999	275	0	0	0	999900	999900	999900	99990	98	2.0	2	2	999.0	999	9	999999999	0	0.0000	0	88	999.000	999.0	99.0
2005	1	31	5	0	?9?9?9?9E0?9?9?9*9*9?9*9*9?9*9*9?9?9*9*_*9*9*9*9*9	4.0	2.1	87	92520	9999	9999	292	0	0	0	999900	999900	999900	99990	180	2.0	8	8	999.0	999	9	999999999	0	0.0000	0	88	999.000	999.0	99.0
2005	1	31	6	0	?9?9?9?9E0?9?9?9*9*9?9*9*9?9*9*9?9?9*9*_*9*9*9*9*9	3.7	2.4	91	92520	9999	9999	290	0	0	0	999900	999900	999900	99990	111	2.0	8	8	999.0	999	9	999999999	0	0.0000	0	88	999.000	999.0	99.0
2005	1	31	7	0	?9?9?9?9E0?9?9?9*9*9?9*9*9?9*9*9?9?9*9*_*9*9*9*9*9	3.5	2.7	94	92520	9999	9999	282	0	0	0	999900	999900	999900	99990	108	2.0	6	6	999.0	999	9	999999999	0	0.0000	0	88	999.000	999.0	99.0
2005	1	31	8	0	?9?9?9?9E0?9?9?9*9*9?9*9*9?9*9*9?9?9*9*_*9*9*9*9*9	3.4	3.0	97	92520	9999	9999	296	0	0	0	999900	999900	999900	99990	230	2.0	9	9	999.0	999	9	999999999	0	0.0000	0	88	999.000	999.0	99.0
2005	1	31	9	0	?9?9?9?9E0?9?9?9*9*9?9*9*9?9?9?9?9?9*9*_*9*9*9*9*9	3.7	3.4	98	92520	9999	9999	274	19	0	19	999900	999900	999900	99990	0	0.0	2	2	999.0	999	9	999999999	0	0.0000	0	88	999.000	999.0	99.0
2005	1	31	10	0	?9?9?9?9E0?9?9?9*9*9?9*9*9?9*9*9?9?9*9*_*9*9*9*9*9	4.0	3.7	98	92520	9999	9999	289	63	0	63	999900	999900	999900	99990	72	0.0	7	7	999.0	999	9	999999999	0	0.0000	0	88	999.000	999.0	99.0
2005	1	31	11	0	?9?9?9?9E0?9?9?9*9*9?9*9*9?9*9*9?9?9*9*_*9*9*9*9*9	4.3	3.8	96	92520	9999	9999	268	110	0	110	999900	999900	999900	99990	351	0.0	0	0	999.0	999	9	999999999	0	0.0000	0	88	999.000	999.0	99.0
2005	1	31	12	0	?9?9?9?9E0?9?9?9*9*9?9*9*9?9*9*9?9?9*9*_*9*9*9*9*9	4.5	3.6	94	92520	9999	9999	274	151	0	151	999900	999900	999900	99990	244	0.0	1	1	999.0	999	9	999999999	0	0.0000	0	88	999.000	999.0	99.0
2005	1	31	13	0	?9?9?9?9E0?9?9?9*9*9?9*9*9?9*9*9?9?9*9*_*9*9*9*9*9	4.8	3.5	91	92520	9999	9999	288	178	0	178	999900	999900	999900	99990	170	0.0	6	6	999.0	999	9	999999999	0	0.0000	0	88	999.000	999.0	99.0
2005	1	31	14	0	?9?9?9?9E0?9?9?9*9*9?9*9*9?9*9*9?9?9*9*_*9*9*9*9*9	5.3	3.5	88	92520	9999	9999	294	186	0	186	999900	999900	999900	99990	93	0.0	7	7	999.0	999	9	999999999	0	0.0000	0	88	999.000	999.0	99.0
2005	1	31	15	0	?9?9?9?9E0?9?9?9*9*9?9*9*9?9?9?9?9?9*9*_*9*9*9*9*9	5.9	3.7	86	92520	9999	9999	301	173	0	173	999900	999900	999900	99990	157	2.0	8	8	999.0	999	9	999999999	0	0.0000	0	88	999.000	999.0	99.0
2005	1	31	16	0	?9?9?9?9E0?9?9?9*9*9?9*9*9?9*9*9?9?9*9*_*9*9*9*9*9	6.7	4.2	84	92520	9999	9999	290	142	0	142	999900	999900	999900	99990	259	2.0	3	3	999.0	999	9	999999999	0	0.0000	0	88	999.000	999.0	99.0
2005	1	31	17	0	?9?9?9?9E0?9?9?9*9*9?9*9*9?9*9*9?9?9*9*_*9*9*9*9*9	7.1	4.5	83	92520	9999	9999	314	99	0	99	999900	999900	999900	99990	174	2.0	9	9	999.0	999	9	999999999	0	0.0000	0	88	999.000	999.0	99.0
2005	1	31	18	0	?9?9?9?9E0?9?9?9*9*9?9*9*9?9*9*9?9?9*9*_*9*9*9*9*9	7.0	4.3	83	92520	9999	9999	288	52	0	52	999900	999900	999900	99990	147	2.0	2	2	999.0	999	9	999999999	0	0.0000	0	88	999.000	999.0	99.0
2005	1	31	19	0	?9?9?9?9E0?9?9?9*9*9?9*9*9?9*9*9?9?9*9*_*9*9*9*9*9	6.7	4.1	83	92520	9999	9999	278	9	0	9	999900	999900	999900	99990	105	2.0	0	0	999.0	999	9	999999999	0	0.0000	0	88	999.000	999.0	99.0
2005	1	31	20	0	?9?9?9?9E0?9?9?9*9*9?9*9*9?9*9*9?9?9*9*_*9*9*9*9*9	6.4	3.9	84	92520	9999	9999	282	0	0	0	999900	999900	999900	99990	278	2.0	1	1	999.0	999	9	999999999	0	0.0000	0	88	999.000	999.0	99.0
2005	1	31	21	0	?9?9?9?9E0?9?9?9*9*9?9*9*9?9?9?9?9?9*9*_*9*9*9*9*9	6.2	3.9	85	92520	9999	9999	275	0	0	0	999900	999900	999900	99990	0	0.0	0	0	999.0	999	9	999999999	0	0.0000	0	88	999.000	999.0	99.0
2005	1	31	22	0	?9?9?9?9E0?9?9?9*9*9?9*9*9?9*9*9?9?9*9*_*9*9*9*9*9	6.2	4.0	86	92520	9999	9999	294	0	0	0	999900	999900	999900	99990	242	0.0	6	6	999.0	999	9	999999999	0	0.0000	0	88	999.000	999.0	99.0
2005	1	31	23	0	?9?9?9?9E0?9?9?9*9*9?9*9*9?9*9*9?9?9*9*_*9*9*9*9*9	6.3	4.3	88	92520	9999	9999	303	0	0	0	999900	999900	999900	99990	146	0.0	8	8	999.0	999	9	999999999	0	0.0000	0	88	999.000	999.0	99.0
2005	1	31	24	0	?9?9?9?9E0?9?9?9*9*9?9*9*9?9*9*9?9?9*9*_*9*9*9*9*9	6.4	4.8	89	92520	9999	9999	286	0	0	0	999900	999900	999900	99990	131	0.0	2	2	999.0	999	9	999999999	0	0.0000	0	88	999.000	999.0	99.0
2005	2	1	1	0	?9?9?9?9E0?9?9?9*9*9?9*9*9?9*9*9?9?9*9*_*9*9*9*9*9	6.7	5.2	91	91730	9999	9999	301	0	0	0	999900	999900	999900	99990	78	0.0	7	7	999.0	999	9	999999999	0	0.0000	0	88	999.000	999.0	99.0
2005	2	1	2	0	?9?9?9?9E0?9?9?9*9*9?9*9*9?9*9*9?9?9*9*_*9*9*9*9*9	6.8	5.6	92	91730	9999	9999	314	0	0	0	999900	999900	999900	99990	99	0.0	9	9	999.0	999	9	999999999	0	0.0000	0	88	999.000	999.0	99.0
2005	2	1	3	0	?9?9?9?9E0?9?9?9*9*9?9*9*9?9?9?9?9?9*9*_*9*9*9*9*9	6.9	5.9	93	91730	9999	9999	292	0	0	0	999900	999900	999900	99990	45	1.0	3	3	999.0	999	9	999999999	0	0.0000	0	88	999.000	999.0	99.0
2005	2	1	4	0	?9?9?9?9E0?9?9?9*9*9?9*9*9?9*9*9?9?9*9*_*9*9*9*9*9	6.8	5.9	94	91730	9999	9999	299	0	0	0	999900	999900	999900	99990	51	1.0	6	6	999.0	999	9	999999999	0	0.0000	0	88	999.000	999.0	99.0
2005	2	1	5	0	?9?9?9?9E0?9?9?9*9*9?9*9*9?9*9*9?9?9*9*_*9*9*9*9*9	6.7	5.9	95	91730	9999	9999	291	0	0	0	999900	999900	999900	99990	211	1.0	3	3	999.0	999	9	999999999	0	0.0000	0	88	999.000	999.0	99.0
2005	2	1	6	0	?9?9?9?9E0?9?9?9*9*9?9*9*9?9*9*9?9?9*9*_*9*9*9*9*9	6.5	5.8	95	91730	9999	9999	312	0	0	0	999900	999900	999900	99990	170	1.0	9	9	999.0	999	9	999999999	0	0.0000	0	88	999.000	999.0	99.0
2005	2	1	7	0	?9?9?9?9E0?9?9?9*9*9?9*9*9?9*9*9?9?9*9*_*9*9*9*9*9	6.4	5.6	95	91730	9999	9999	305	0	0	0	999900	999900	999900	99990	152	1.0	8	8	999.0	999	9	999999999	0	0.0000	0	88	999.000	999.0	99.0
2005	2	1	8	0	?9?9?9?9E0?9?9?9*9*9?9*9*9?9*9*9?9?9*9*_*9*9*9*9*9	6.3	5.5	95	91730	9999	9999	311	0	0	0	999900	999900	999900	99990	229	1.0	9	9	999.0	999	9	999999999	0	0.0000	0	88	999.000	999.0	99.0
2005	2	1	9	0	?9?9?9?9E0?9?9?9*9*9?9*9*9?9?9?9?9?9*9*_*9*9*9*9*9	6.4	5.5	94	91730	9999	9999	300	15	0	15	999900	999900	999900	99990	0	0.0	7	7	999.0	999	9	999999999	0	0.0000	0	88	999.000	999.0	99.0
2005	2	1	10	0	?9?9?9?9E0?9?9?9*9*9?9*9*9?9*9*9?9?9*9*_*9*9*9*9*9	6.7	5.7	93	91730	9999	9999	307	49	0	49	999900	999900	999900	99990	149	0.0	8	8	999.0	999	9	999999999	0	0.0000	0	88	999.000	999.0	99.0
2005	2	1	11	0	?9?9?9?9E0?9?9?9*9*9?9*9*9?9*9*9?9?9*9*_*9*9*9*9*9	7.1	5.9	92	91730	9999	9999	293	85	0	85	999900	999900	999900	99990	155	0.0	3	3	999.0	999	9	999999999	0	0.0000	0	88	999.000	999.0	99.0
2005	2	1	12	0	?9?9?9?9E0?9?9?9*9*9?9*9*9?9*9*9?9?9*9*_*9*9*9*9*9	7.5	6.1	91	91730	9999	9999	297	116	0	116	999900	999900	999900	99990	289	0.0	4	4	999.0	999	9	999999999	0	0.0000	0	88	999.000	999.0	99.0
2005	2	1	13	0	?9?9?9?9E0?9?9?9*9*9?9*9*9?9*9*9?9?9*9*_*9*9*9*9*9	7.7	6.3	91	91730	9999	9999	296	137	0	137	999900	999900	999900	99990	200	0.0	3	3	999.0	999	9	999999999	0	0.0000	0	88	999.000	999.0	99.0
2005	2	1	14	0	?9?9?9?9E0?9?9?9*9*9?9*9*9?9*9*9?9?9*9*_*9*9*9*9*9	7.7	6.2	90	91730	9999	9999	298	143	0	143	999900	999900	999900	99990	81	0.0	4	4	999.0	999	9	999999999	0	0.0000	0	88	999.000	999.0	99.0
2005	2	1	15	0	?9?9?9?9E0?9?9?9*9*9?9*9*9?9?9?9?9?9*9*_*9*9*9*9*9	7.4	5.9	90	91730	9999	9999	299	133	0	133	999900	999900	999900	99990	180	1.0	5	5	999.0	999	9	999999999	0	0.0000	0	88	999.000	999.0	99.0
2005	2	1	16	0	?9?9?9?9E0?9?9?9*9*9?9*9*9?9*9*9?9?9*9*_*9*9*9*9*9	7.0	5.5	91	91730	9999	9999	297	109	0	109	999900	999900	999900	99990	258	1.0	5	5	999.0	999	9	999999999	0	0.0000	0	88	999.000	999.0	99.0
2005	2	1	17	0	?9?9?9?9E0?9?9?9*9*9?9*9*9?9*9*9?9?9*9*_*9*9*9*9*9	6.6	5.3	91	91730	9999	9999	306	76	0	76	999900	999900	999900	99990	249	1.0	8	8	999.0	999	9	999999999	0	0.0000	0	88	999.000	999.0	99.0
2005	2	1	18	0	?9?9?9?9E0?9?9?9*9*9?9*9*9?9*9*9?9?9*9*_*9*9*9*9*9	6.2	5.1	93	91730	9999	9999	311	40	0	40	999900	999900	999900	99990	289	1.0	9	9	999.0	999	9	999999999	0	0.0000	0	88	999.000	999.0	99.0
2005	2	1	19	0	?9?9?9?9E0?9?9?9*9*9?9*9*9?9*9*9?9?9*9*_*9*9*9*9*9	6.0	5.0	94	91730	9999	9999	288	7	0	7	999900	999900	999900	99990	98	1.0	3	3	999.0	999	9	999999999	0	0.0000	0	88	999.000	999.0	99.0
2005	2	1	20	0	?9?9?9?9E0?9?9?9*9*9?9*9*9?9*9*9?9?9*9*_*9*9*9*9*9	5.9	5.1	95	91730	9999	9999	287	0	0	0	999900	999900	999900	99990	116	1.0	3	3	999.0	999	9	999999999	0	0.0000	0	88	999.000	999.0	99.0
2005	2	1	21	0	?9?9?9?9E0?9?9?9*9*9?9*9*9?9?9?9?9?9*9*_*9*9*9*9*9	6.0	5.3	95	91730	9999	9999	281	0	0	0	999900	999900	999900	99990	225	2.0	1	1	999.0	999	9	999999999	0	0.0000	0	88	999.000	999.0	99.0
2005	2	1	22	0	?9?9?9?9E0?9?9?9*9*9?9*9*9?9*9*9?9?9*9*_*9*9*9*9*9	6.1	5.4	95	91730	9999	9999	286	0	0	0	999900	999900	999900	99990	209	2.0	2	2	999.0	999	9	999999999	0	0.0000	0	88	999.000	999.0	99.0
2005	2	1	23	0	?9?9?9?9E0?9?9?9*9*9?9*9*9?9*9*9?9?9*9*_*9*9*9*9*9	6.1	5.3	95	91730	9999	9999	291	0	0	0	999900	999900	999900	99990	186	2.0	4	4	999.0	999	9	999999999	0	0.0000	0	88	999.000	999.0	99.0
2005	2	1	24	0	?9?9?9?9E0?9?9?9*9*9?9*9*9?9*9*9?9?9*9*_*9*9*9*9*9	6.0	5.0	94	91730	9999	9999	285	0	0	0	999900	999900	999900	99990	354	2.0	2	2	999.0	999	9	999999999	0	0.0000	0	88	999.000	999.0	99.0
2005	2	2	1	0	?9?9?9?9E0?9?9?9*9*9?9*9*9?9*9*9?9?9*9*_*9*9*9*9*9	5.8	4.7	93	91970	9999	9999	302	0	0	0	999900	999900	999900	99990	228	2.0	8	8	999.0	999	9	999999999	0	0.0000	0	88	999.000	999.0	99.0
2005	2	2	2	0	?9?9?9?9E0?9?9?9*9*9?9*9*9?9*9*9?9?9*9*_*9*9*9*9*9	5.6	4.4	92	91970	9999	9999	285	0	0	0	999900	999900	999900	99990	347	2.0	3	3	999.0	999	9	999999999	0	0.0000	0	88	999.000	999.0	99.0
2005	2	2	3	0	?9?9?9?9E0?9?9?9*9*9?9*9*9?9?9?9?9?9*9*_*9*9*9*9*9	5.5	4.2	91	91970	9999	9999	292	0	0	0	999900	999900	999900	99990	157	2.0	6	6	999.0	999	9	999999999	0	0.0000	0	88	999.000	999.0	99.0
2005	2	2	4	0	?9?9?9?9E0?9?9?9*9*9?9*9*9?9*9*9?9?9*9*_*9*9*9*9*9	5.4	4.0	90	91970	9999	9999	287	0	0	0	999900	999900	999900	99990	349	2.0	4	4	999.0	999	9	999999999	0	0.0000	0	88	999.000	999.0	99.0
2005	2	2	5	0	?9?9?9?9E0?9?9?9*9*9?9*9*9?9*9*9?9?9*9*_*9*9*9*9*9	5.3	3.8	90	91970	9999	9999	284	0	0	0	999900	999900	999900	99990	36	2.0	3	3	999.0	999	9	999999999	0	0.0000	0	88	999.000	999.0	99.0
2005	2	2	6	0	?9?9?9?9E0?9?9?9*9*9?9*9*9?9*9*9?9?9*9*_*9*9*9*9*9	5.1	3.6	90	91970	9999	9999	271	0	0	0	999900	999900	999900	99990	308	2.0	0	0	999.0	999	9	999999999	0	0.0000	0	88	999.000	999.0	99.0
2005	2	2	7	0	?9?9?9?9E0?9?9?9*9*9?9*9*9?9*9*9?9?9*9*_*9*9*9*9*9	4.8	3.3	90	91970	9999	9999	285	0	0	0	999900	999900	999900	99990	239	2.0	5	5	999.0	999	9	999999999	0	0.0000	0	88	999.000	999.0	99.0
2005	2	2	8	0	?9?9?9?9E0?9?9?9*9*9?9*9*9?9*9*9?9?9*9*_*9*9*9*9*9	4.5	3.1	90	91970	9999	9999	284	0	0	0	999900	999900	999900	99990	13	2.0	5	5	999.0	999	9	999999999	0	0.0000	0	88	999.000	999.0	99.0
2005	2	2	9	0	?9?9?9?9E0?9?9?9*9*9?9*9*9?9?9?9?9?9*9*_*9*9*9*9*9	4.3	2.8	90	91970	9999	9999	300	15	0	15	999900	999900	999900	99990	135	4.0	9	9	999.0	999	9	999999999	0	0.0000	0	88	999.000	999.0	99.0
2005	2	2	10	0	?9?9?9?9E0?9?9?9*9*9?9*9*9?9*9*9?9?9*9*_*9*9*9*9*9	4.1	2.6	90	91970	9999	9999	271	49	0	49	999900	999900	999900	99990	187	4.0	1	1	999.0	999	9	999999999	0	0.0000	0	88	999.000	999.0	99.0
2005	2	2	11	0	?9?9?9?9E0?9?9?9*9*9?9*9*9?9*9*9?9?9*9*_*9*9*9*9*9	4.0	2.4	89	91970	9999	9999	270	86	0	86	999900	999900	999900	99990	229	4.0	1	1	999.0	999	9	999999999	0	0.0000	0	88	999.000	999.0	99.0
2005	2	2	12	0	?9?9?9?9E0?9?9?9*9*9?9*9*9?9*9*9?9?9*9*_*9*9*9*9*9	3.9	2.2	89	91970	9999	9999	279	117	0	117	999900	999900	999900	99990	186	4.0	4	4	999.0	999	9	999999999	0	0.0000	0	88	999.000	999.0	99.0
2005	2	2	13	0	?9?9?9?9E0?9?9?9*9*9?9*9*9?9*9*9?9?9*9*_*9*9*9*9*9	3.8	2.1	88	91970	9999	9999	297	138	0	138	999900	999900	999900	99990	110	4.0	9	9	999.0	999	9	999999999	0	0.0000	0	88	999.000	999.0	99.0
2005	2	2	14	0	?9?9?9?9E0?9?9?9*9*9?9*9*9?9*9*9?9?9*9*_*9*9*9*9*9	3.8	2.0	88	91970	9999	9999	297	144	0	144	999900	999900	999900	99990	207	4.0	9	9	999.0	999	9	999999999	0	0.0000	0	88	999.000	999.0	99.0
2005	2	2	15	0	?9?9?9?9E0?9?9?9*9*9?9*9*9?9?9?9?9?9*9*_*9*9*9*9*9	3.8	2.0	88	91970	9999	9999	286	134	0	134	999900	999900	999900	99990	135	3.0	7	7	999.0	999	9	999999999	0	0.0000	0	88	999.000	999.0	99.0
2005	2	2	16	0	?9?9?9?9E0?9?9?9*9*9?9*9*9?9*9*9?9?9*9*_*9*9*9*9*9	3.7	1.9	88	91970	9999	9999	275	110	0	110	999900	999900	999900	99990	132	3.0	3	3	999.0	999	9	999999999	0	0.0000	0	88	999.000	999.0	99.0
2005	2	2	17	0	?9?9?9?9E0?9?9?9*9*9?9*9*9?9*9*9?9?9*9*_*9*9*9*9*9	3.4	1.7	88	91970	9999	9999	278	77	0	77	999900	999900	999900	99990	273	3.0	5	5	999.0	999	9	999999999	0	0.0000	0	88	999.000	999.0	99.0
2005	2	2	18	0	?9?9?9?9E0?9?9?9*9*9?9*9*9?9*9*9?9?9*9*_*9*9*9*9*9	3.1	1.5	89	91970	9999	9999	275	41	0	41	999900	999900	999900	99990	160	3.0	4	4	999.0	999	9	999999999	0	0.0000	0	88	999.000	999.0	99.0
2005	2	2	19	0	?9?9?9?9E0?9?9?9*9*9?9*9*9?9*9*9?9?9*9*_*9*9*9*9*9	2.9	1.4	90	91970	9999	9999	274	8	0	8	999900	999900	999900	99990	356	3.0	4	4	999.0	999	9	999999999	0	0.0000	0	88	999.000	999.0	99.0
2005	2	2	20	0	?9?9?9?9E0?9?9?9*9*9?9*9*9?9*9*9?9?9*9*_*9*9*9*9*9	2.8	1.4	90	91970	9999	9999	278	0	0	0	999900	999900	999900	99990	271	3.0	6	6	999.0	999	9	999999999	0	0.0000	0	88	999.000	999.0	99.0
2005	2	2	21	0	?9?9?9?9E0?9?9?9*9*9?9*9*9?9?9?9?9?9*9*_*9*9*9*9*9	2.9	1.6	91	91970	9999	9999	261	0	0	0	999900	999900	999900	99990	180	1.0	0	0	999.0	999	9	999999999	0	0.0000	0	88	999.000	999.0	99.0
2005	2	2	22	0	?9?9?9?9E0?9?9?9*9*9?9*9*9?9*9*9?9?9*9*_*9*9*9*9*9	2.9	1.7	92	91970	9999	9999	266	0	0	0	999900	999900	999900	99990	41	1.0	1	1	999.0	999	9	999999999	0	0.0000	0	88	999.000	999.0	99.0
2005	2	2	23	0	?9?9?9?9E0?9?9?9*9*9?9*9*9?9*9*9?9?9*9*_*9*9*9*9*9	2.7	1.6	92	91970	9999	9999	278	0	0	0	999900	999900	999900	99990	254	1.0	6	6	999.0	999	9	999999999	0	0.0000	0	88	999.000	999.0	99.0
2005	2	2	24	0	?9?9?9?9E0?9?9?9*9*9?9*9*9?9*9*9?9?9*9*_*9*9*9*9*9	2.4	1.4	93	91970	9999	9999	272	0	0	0	999900	999900	999900	99990	144	1.0	4	4	999.0	999	9	999999999	0	0.0000	0	88	999.000	999.0	99.0
2005	2	3	1	0	?9?9?9?9E0?9?9?9*9*9?9*9*9?9*9*9?9?9*9*_*9*9*9*9*9	2.0	1.1	93	92170	9999	9999	262	0	0	0	999900	999900	999900	99990	300	1.0	1	1	999.0	999	9	999999999	0	0.0000	0	88	999.000	999.0	99.0
2005	2	3	2	0	?9?9?9?9E0?9?9?9*9*9?9*9*9?9*9*9?9?9*9*_*9*9*9*9*9	1.7	0.8	94	92170	9999	9999	264	0	0	0	999900	999900	999900	99990	295	1.0	2	2	999.0	999	9	999999999	0	0.0000	0	88	999.000	999.0	99.0
2005	2	3	3	0	?9?9?9?9E0?9?9?9*9*9?9*9*9?9?9?9?9?9*9*_*9*9*9*9*9	1.4	0.6	94	92170	9999	9999	262	0	0	0	999900	999900	999900	99990	67	1.0	2	2	999.0	999	9	999999999	0	0.0000	0	88	999.000	999.0	99.0
2005	2	3	4	0	?9?9?9?9E0?9?9?9*9*9?9*9*9?9*9*9?9?9*9*_*9*9*9*9*9	1.2	0.4	94	92170	9999	9999	264	0	0	0	999900	999900	999900	99990	102	1.0	3	3	999.0	999	9	999999999	0	0.0000	0	88	999.000	999.0	99.0
2005	2	3	5	0	?9?9?9?9E0?9?9?9*9*9?9*9*9?9*9*9?9?9*9*_*9*9*9*9*9	1.1	0.3	95	92170	9999	9999	266	0	0	0	999900	999900	999900	99990	146	1.0	4	4	999.0	999	9	999999999	0	0.0000	0	88	999.000	999.0	99.0
2005	2	3	6	0	?9?9?9?9E0?9?9?9*9*9?9*9*9?9*9*9?9?9*9*_*9*9*9*9*9	1.0	0.3	95	92170	9999	9999	277	0	0	0	999900	999900	999900	99990	327	1.0	8	8	999.0	999	9	999999999	0	0.0000	0	88	999.000	999.0	99.0
2005	2	3	7	0	?9?9?9?9E0?9?9?9*9*9?9*9*9?9*9*9?9?9*9*_*9*9*9*9*9	1.0	0.2	95	92170	9999	9999	261	0	0	0	999900	999900	999900	99990	54	1.0	2	2	999.0	999	9	999999999	0	0.0000	0	88	999.000	999.0	99.0
2005	2	3	8	0	?9?9?9?9E0?9?9?9*9*9?9*9*9?9*9*9?9?9*9*_*9*9*9*9*9	1.0	0.2	94	92170	9999	9999	273	0	0	0	999900	999900	999900	99990	291	1.0	7	7	999.0	999	9	999999999	0	0.0000	0	88	999.000	999.0	99.0
2005	2	3	9	0	?9?9?9?9E0?9?9?9*9*9?9*9*9?9?9?9?9?9*9*_*9*9*9*9*9	1.0	0.1	94	92170	9999	9999	283	15	0	15	999900	999900	999900	99990	45	2.0	9	9	999.0	999	9	999999999	0	0.0000	0	88	999.000	999.0	99.0
2005	2	3	10	0	?9?9?9?9E0?9?9?9*9*9?9*9*9?9*9*9?9?9*9*_*9*9*9*9*9	1.0	0.0	93	92170	9999	9999	269	50	0	50	999900	999900	999900	99990	150	2.0	6	6	999.0	999	9	999999999	0	0.0000	0	88	999.000	999.0	99.0
2005	2	3	11	0	?9?9?9?9E0?9?9?9*9*9?9*9*9?9*9*9?9?9*9*_*9*9*9*9*9	1.0	-0.1	92	92170	9999	9999	277	86	0	86	999900	999900	999900	99990	180	2.0	8	8	999.0	999	9	999999999	0	0.0000	0	88	999.000	999.0	99.0
2005	2	3	12	0	?9?9?9?9E0?9?9?9*9*9?9*9*9?9*9*9?9?9*9*_*9*9*9*9*9	1.1	-0.2	91	92170	9999	9999	257	118	0	118	999900	999900	999900	99990	162	2.0	1	1	999.0	999	9	999999999	0	0.0000	0	88	999.000	999.0	99.0
2005	2	3	13	0	?9?9?9?9E0?9?9?9*9*9?9*9*9?9*9*9?9?9*9*_*9*9*9*9*9	1.2	-0.2	90	92170	9999	9999	278	139	0	139	999900	999900	999900	99990	152	2.0	8	8	999.0	999	9	999999999	0	0.0000	0	88	999.000	999.0	99.0
2005	2	3	14	0	?9?9?9?9E0?9?9?9*9*9?9*9*9?9*9*9?9?9*9*_*9*9*9*9*9	1.5	-0.2	88	92170	9999	9999	262	145	0	145	999900	999900	999900	99990	226	2.0	2	2	999.0	999	9	999999999	0	0.0000	0	88	999.000	999.0	99.0
2005	2	3	15	0	?9?9?9?9E0?9?9?9*9*9?9*9*9?9?9?9?9?9*9*_*9*9*9*9*9	1.9	0.0	87	92170	9999	9999	276	135	0	135	999900	999900	999900	99990	112	1.0	7	7	999.0	999	9	999999999	0	0.0000	0	88	999.000	999.0	99.0
2005	2	3	16	0	?9?9?9?9E0?9?9?9*9*9?9*9*9?9*9*9?9?9*9*_*9*9*9*9*9	2.4	0.3	86	92170	9999	9999	258	111	0	111	999900	999900	999900	99990	272	1.0	0	0	999.0	999	9	999999999	0	0.0000	0	88	999.000	999.0	99.0
2005	2	3	17	0	?9?9?9?9E0?9?9?9*9*9?9*9*9?9*9*9?9?9*9*_*9*9*9*9*9	2.9	0.6	85	92170	9999	9999	273	78	0	78	999900	999900	999900	99990	267	1.0	4	4	999.0	999	9	999999999	0	0.0000	0	88	999.000	999.0	99.0
2005	2	3	18	0	?9?9?9?9E0?9?9?9*9*9?9*9*9?9*9*9?9?9*9*_*9*9*9*9*9	3.1	0.6	84	92170	9999	9999	286	41	0	41	999900	999900	999900	99990	194	1.0	8	8	999.0	999	9	999999999	0	0.0000	0	88	999.000	999.0	99.0
2005	2	3	19	0	?9?9?9?9E0?9?9?9*9*9?9*9*9?9*9*9?9?9*9*_*9*9*9*9*9	2.9	0.3	83	92170	9999	9999	270	8	0	8	999900	999900	999900	99990	10	1.0	3	3	999.0	999	9	999999999	0	0.0000	0	88	999.000	999.0	99.0
2005	2	3	20	0	?9?9?9?9E0?9?9?9*9*9?9*9*9?9*9*9?9?9*9*_*9*9*9*9*9	2.3	-0.3	82	92170	9999	9999	274	0	0	0	999900	999900	999900	99990	328	1.0	6	6	999.0	999	9	999999999	0	0.0000	0	88	999.000	999.0	99.0
2005	2	3	21	0	?9?9?9?9E0?9?9?9*9*9?9*9*9?9?9?9?9?9*9*_*9*9*9*9*9	1.8	-0.8	82	92170	9999	9999	279	0	0	0	999900	999900	999900	99990	157	2.0	8	8	999.0	999	9	999999999	0	0.0000	0	88	999.000	999.0	99.0
2005	2	3	22	0	?9?9?9?9E0?9?9?9*9*9?9*9*9?9*9*9?9?9*9*_*9*9*9*9*9	1.4	-1.2	82	92170	9999	9999	257	0	0	0	999900	999900	999900	99990	272	2.0	1	1	999.0	999	9	999999999	0	0.0000	0	88	999.000	999.0	99.0
2005	2	3	23	0	?9?9?9?9E0?9?9?9*9*9?9*9*9?9*9*9?9?9*9*_*9*9*9*9*9	1.2	-1.4	82	92170	9999	9999	265	0	0	0	999900	999900	999900	99990	196	2.0	4	4	999.0	999	9	999999999	0	0.0000	0	88	999.000	999.0	99.0
2005	2	3	24	0	?9?9?9?9E0?9?9?9*9*9?9*9*9?9*9*9?9?9*9*_*9*9*9*9*9	1.2	-1.4	82	92170	9999	9999	269	0	0	0	999900	999900	999900	99990	65	2.0	6	6	999.0	999	9	999999999	0	0.0000	0	88	999.000	999.0	99.0
2005	2	4	1	0	?9?9?9?9E0?9?9?9*9*9?9*9*9?9*9*9?9?9*9*_*9*9*9*9*9	1.2	-1.4	82	92320	9999	9999	264	0	0	0	999900	999900	999900	99990	219	2.0	4	4	999.0	999	9	999999999	0	0.0000	0	88	999.000	999.0	99.0
2005	2	4	2	0	?9?9?9?9E0?9?9?9*9*9?9*9*9?9*9*9?9?9*9*_*9*9*9*9*9	1.2	-1.3	82	92320	9999	9999	272	0	0	0	999900	999900	999900	99990	185	2.0	7	7	999.0	999	9	999999999	0	0.0000	0	88	999.000	999.0	99.0
2005	2	4	3	0	?9?9?9?9E0?9?9?9*9*9?9*9*9?9?9?9?9?9*9*_*9*9*9*9*9	1.2	-1.2	83	92320	9999	9999	269	0	0	0	999900	999900	999900	99990	157	2.0	6	6	999.0	999	9	999999999	0	0.0000	0	88	999.000	999.0	99.0
2005	2	4	4	0	?9?9?9?9E0?9?9?9*9*9?9*9*9?9*9*9?9?9*9*_*9*9*9*9*9	1.1	-1.2	84	92320	9999	9999	252	0	0	0	999900	999900	999900	99990	297	2.0	0	0	999.0	999	9	999999999	0	0.0000	0	88	999.000	999.0	99.0
2005	2	4	5	0	?9?9?9?9E0?9?9?9*9*9?9*9*9?9*9*9?9?9*9*_*9*9*9*9*9	1.1	-1.2	84	92320	9999	9999	269	0	0	0	999900	999900	999900	99990	225	2.0	6	6	999.0	999	9	999999999	0	0.0000	0	88	999.000	999.0	99.0
2005	2	4	6	0	?9?9?9?9E0?9?9?9*9*9?9*9*9?9*9*9?9?9*9*_*9*9*9*9*9	1.0	-1.2	84	92320	9999	9999	256	0	0	0	999900	999900	999900	99990	49	2.0	1	1	999.0	999	9	999999999	0	0.0000	0	88	999.000	999.0	99.0
2005	2	4	7	0	?9?9?9?9E0?9?9?9*9*9?9*9*9?9*9*9?9?9*9*_*9*9*9*9*9	0.9	-1.3	84	92320	9999	9999	268	0	0	0	999900	999900	999900	99990	95	2.0	6	6	999.0	999	9	999999999	0	0.0000	0	88	999.000	999.0	99.0
2005	2	4	8	0	?9?9?9?9E0?9?9?9*9*9?9*9*9?9*9*9?9?9*9*_*9*9*9*9*9	0.9	-1.3	84	92320	9999	9999	255	0	0	0	999900	999900	999900	99990	6	2.0	1	1	999.0	999	9	999999999	0	0.0000	0	88	999.000	999.0	99.0
2005	2	4	9	0	?9?9?9?9E0?9?9?9*9*9?9*9*9?9?9?9?9?9*9*_*9*9*9*9*9	1.0	-1.4	83	92320	9999	9999	266	16	0	16	999900	999900	999900	99990	135	1.0	5	5	999.0	999	9	999999999	0	0.0000	0	88	999.000	999.0	99.0
2005	2	4	10	0	?9?9?9?9E0?9?9?9*9*9?9*9*9?9*9*9?9?9*9*_*9*9*9*9*9	1.2	-1.5	81	92320	9999	9999	256	50	0	50	999900	999900	999900	99990	302	1.0	1	1	999.0	999	9	999999999	0	0.0000	0	88	999.000	999.0	99.0
2005	2	4	11	0	?9?9?9?9E0?9?9?9*9*9?9*9*9?9*9*9?9?9*9*_*9*9*9*9*9	1.6	-1.5	79	92320	9999	9999	273	87	0	87	999900	999900	999900	99990	228	1.0	7	7	999.0	999	9	999999999	0	0.0000	0	88	999.000	999.0	99.0
2005	2	4	12	0	?9?9?9?9E0?9?9?9*9*9?9*9*9?9*9*9?9?9*9*_*9*9*9*9*9	2.0	-1.5	76	92320	9999	9999	254	118	0	118	999900	999900	999900	99990	58	1.0	0	0	999.0	999	9	999999999	0	0.0000	0	88	999.000	999.0	99.0
2005	2	4	13	0	?9?9?9?9E0?9?9?9*9*9?9*9*9?9*9*9?9?9*9*_*9*9*9*9*9	2.4	-1.5	74	92320	9999	9999	274	139	0	139	999900	999900	999900	99990	150	1.0	6	6	999.0	999	9	999999999	0	0.0000	0	88	999.000	999.0	99.0
2005	2	4	14	0	?9?9?9?9E0?9?9?9*9*9?9*9*9?9*9*9?9?9*9*_*9*9*9*9*9	2.9	-1.3	73	92320	9999	9999	263	145	0	145	999900	999900	999900	99990	282	1.0	1	1	999.0	999	9	999999999	0	0.0000	0	88	999.000	999.0	99.0
2005	2	4	15	0	?9?9?9?9E0?9?9?9*9*9?9*9*9?9?9?9?9?9*9*_*9*9*9*9*9	3.4	-1.1	72	92320	9999	9999	292	135	0	135	999900	999900	999900	99990	22	2.0	9	9	999.0	999	9	999999999	0	0.0000	0	88	999.000	999.0	99.0
2005	2	4	16	0	?9?9?9?9E0?9?9?9*9*9?9*9*9?9*9*9?9?9*9*_*9*9*9*9*9	3.7	-0.8	72	92320	9999	9999	275	112	0	112	999900	999900	999900	99990	157	2.0	4	4	999.0	999	9	999999999	0	0.0000	0	88	999.000	999.0	99.0
2005	2	4	17	0	?9?9?9?9E0?9?9?9*9*9?9*9*9?9*9*9?9?9*9*_*9*9*9*9*9	3.6	-0.6	73	92320	9999	9999	277	78	0	78	999900	999900	999900	99990	137	2.0	5	5	999.0	999	9	999999999	0	0.0000	0	88	999.000	999.0	99.0
2005	2	4	18	0	?9?9?9?9E0?9?9?9*9*9?9*9*9?9*9*9?9?9*9*_*9*9*9*9*9	3.5	-0.5	75	92320	9999	9999	293	42	0	42	999900	999900	999900	99990	257	2.0	9	9	999.0	999	9	999999999	0	0.0000	0	88	999.000	999.0	99.0
2005	2	4	19	0	?9?9?9?9E0?9?9?9*9*9?9*9*9?9*9*9?9?9*9*_*9*9*9*9*9	3.2	-0.4	77	92320	9999	9999	268	8	0	8	999900	999900	999900	99990	208	2.0	2	2	999.0	999	9	999999999	0	0.0000	0	88	999.000	999.0	99.0
2005	2	4	20	0	?9?9?9?9E0?9?9?9*9*9?9*9*9?9*9*9?9?9*9*_*9*9*9*9*9	2.9	-0.3	79	92320	9999	9999	291	0	0	0	999900	999900	999900	99990	45	2.0	9	9	999.0	999	9	999999999	0	0.0000	0	88	999.000	999.0	99.0
2005	2	4	21	0	?9?9?9?9E0?9?9?9*9*9?9*9*9?9?9?9?9?9*9*_*9*9*9*9*9	2.7	-0.2	81	92320	9999	9999	276	0	0	0	999900	999900	999900	99990	0	0.0	6	6	999.0	999	9	999999999	0	0.0000	0	88	999.000	999.0	99.0
2005	2	4	22	0	?9?9?9?9E0?9?9?9*9*9?9*9*9?9*9*9?9?9*9*_*9*9*9*9*9	2.5	-0.2	82	92320	9999	9999	283	0	0	0	999900	999900	999900	99990	7	0.0	8	8	999.0	999	9	999999999	0	0.0000	0	88	999.000	999.0	99.0
2005	2	4	23	0	?9?9?9?9E0?9?9?9*9*9?9*9*9?9*9*9?9?9*9*_*9*9*9*9*9	2.4	-0.1	83	92320	9999	9999	282	0	0	0	999900	999900	999900	99990	338	0.0	8	8	999.0	999	9	999999999	0	0.0000	0	88	999.000	999.0	99.0
2005	2	4	24	0	?9?9?9?9E0?9?9?9*9*9?9*9*9?9*9*9?9?9*9*_*9*9*9*9*9	2.3	-0.1	84	92320	9999	9999	270	0	0	0	999900	999900	999900	99990	129	0.0	4	4	999.0	999	9	999999999	0	0.0000	0	88	999.000	999.0	99.0
2005	2	5	1	0	?9?9?9?9E0?9?9?9*9*9?9*9*9?9*9*9?9?9*9*_*9*9*9*9*9	2.2	-0.1	85	92410	9999	9999	265	0	0	0	999900	999900	999900	99990	102	0.0	2	2	999.0	999	9	999999999	0	0.0000	0	88	999.000	999.0	99.0
2005	2	5	2	0	?9?9?9?9E0?9?9?9*9*9?9*9*9?9*9*9?9?9*9*_*9*9*9*9*9	2.0	-0.1	86	92410	9999	9999	264	0	0	0	999900	999900	999900	99990	13	0.0	2	2	999.0	999	9	999999999	0	0.0000	0	88	999.000	999.0	99.0
2005	2	5	3	0	?9?9?9?9E0?9?9?9*9*9?9*9*9?9?9?9?9?9*9*_*9*9*9*9*9	1.8	-0.1	87	92410	9999	9999	255	0	0	0	999900	999900	999900	99990	0	0.0	0	0	999.0	999	9	999999999	0	0.0000	0	88	999.000	999.0	99.0
2005	2	5	4	0	?9?9?9?9E0?9?9?9*9*9?9*9*9?9*9*9?9?9*9*_*9*9*9*9*9	1.5	-0.2	88	92410	9999	9999	274	0	0	0	999900	999900	999900	99990	140	0.0	7	7	999.0	999	9	999999999	0	0.0000	0	88	999.000	999.0	99.0
2005	2	5	5	0	?9?9?9?9E0?9?9?9*9*9?9*9*9?9*9*9?9?9*9*_*9*9*9*9*9	1.2	-0.2	90	92410	9999	9999	268	0	0	0	999900	999900	999900	99990	180	0.0	5	5	999.0	999	9	999999999	0	0.0000	0	88	999.000	999.0	99.0
2005	2	5	6	0	?9?9?9?9E0?9?9?9*9*9?9*9*9?9*9*9?9?9*9*_*9*9*9*9*9	0.9	-0.3	92	92410	9999	9999	262	0	0	0	999900	999900	999900	99990	244	0.0	3	3	999.0	999	9	999999999	0	0.0000	0	88	999.000	999.0	99.0
2005	2	5	7	0	?9?9?9?9E0?9?9?9*9*9?9*9*9?9*9*9?9?9*9*_*9*9*9*9*9	0.7	-0.3	93	92410	9999	9999	255	0	0	0	999900	999900	999900	99990	152	0.0	1	1	999.0	999	9	999999999	0	0.0000	0	88	999.000	999.0	99.0
2005	2	5	8	0	?9?9?9?9E0?9?9?9*9*9?9*9*9?9*9*9?9?9*9*_*9*9*9*9*9	0.6	-0.2	94	92410	9999	9999	275	0	0	0	999900	999900	999900	99990	217	0.0	8	8	999.0	999	9	999999999	0	0.0000	0	88	999.000	999.0	99.0
2005	2	5	9	0	?9?9?9?9E0?9?9?9*9*9?9*9*9?9?9?9?9?9*9*_*9*9*9*9*9	0.8	0.1	95	92410	9999	9999	276	16	0	16	999900	999900	999900	99990	0	0.0	8	8	999.0	999	9	999999999	0	0.0000	0	88	999.000	999.0	99.0
2005	2	5	10	0	?9?9?9?9E0?9?9?9*9*9?9*9*9?9*9*9?9?9*9*_*9*9*9*9*9	1.0	0.3	95	92410	9999	9999	261	51	0	51	999900	999900	999900	99990	290	0.0	2	2	999.0	999	9	999999999	0	0.0000	0	88	999.000	999.0	99.0
2005	2	5	11	0	?9?9?9?9E0?9?9?9*9*9?9*9*9?9*9*9?9?9*9*_*9*9*9*9*9	1.2	0.4	95	92410	9999	9999	258	87	0	87	999900	999900	999900	99990	193	0.0	1	1	999.0	999	9	999999999	0	0.0000	0	88	999.000	999.0	99.0
2005	2	5	12	0	?9?9?9?9E0?9?9?9*9*9?9*9*9?9*9*9?9?9*9*_*9*9*9*9*9	1.3	0.4	94	92410	9999	9999	253	119	0	119	999900	999900	999900	99990	66	0.0	0	0	999.0	999	9	999999999	0	0.0000	0	88	999.000	999.0	99.0
2005	2	5	13	0	?9?9?9?9E0?9?9?9*9*9?9*9*9?9*9*9?9?9*9*_*9*9*9*9*9	1.4	0.3	93	92410	9999	9999	279	140	0	140	999900	999900	999900	99990	291	0.0	8	8	999.0	999	9	999999999	0	0.0000	0	88	999.000	999.0	99.0
2005	2	5	14	0	?9?9?9?9E0?9?9?9*9*9?9*9*9?9*9*9?9?9*9*_*9*9*9*9*9	1.6	0.3	91	92410	9999	9999	280	146	0	146	999900	999900	999900	99990	290	0.0	8	8	999.0	999	9	999999999	0	0.0000	0	88	999.000	999.0	99.0
2005	2	5	15	0	?9?9?9?9E0?9?9?9*9*9?9*9*9?9?9?9?9?9*9*_*9*9*9*9*9	1.9	0.4	90	92410	9999	9999	267	136	0	136	999900	999900	999900	99990	157	2.0	3	3	999.0	999	9	999999999	0	0.0000	0	88	999.000	999.0	99.0
2005	2	5	16	0	?9?9?9?9E0?9?9?9*9*9?9*9*9?9*9*9?9?9*9*_*9*9*9*9*9	2.3	0.7	89	92410	9999	9999	263	112	0	112	999900	999900	999900	99990	198	2.0	1	1	999.0	999	9	999999999	0	0.0000	0	88	999.000	999.0	99.0
2005	2	5	17	0	?9?9?9?9E0?9?9?9*9*9?9*9*9?9*9*9?9?9*9*_*9*9*9*9*9	2.7	0.9	88	92410	9999	9999	280	79	0	79	999900	999900	999900	99990	27	2.0	7	7	999.0	999	9	999999999	0	0.0000	0	88	999.000	999.0	99.0
2005	2	5	18	0	?9?9?9?9E0?9?9?9*9*9?9*9*9?9*9*9?9?9*9*_*9*9*9*9*9	2.9	1.0	87	92410	9999	9999	271	42	0	42	999900	999900	999900	99990	153	2.0	3	3	999.0	999	9	999999999	0	0.0000	0	88	999.000	999.0	99.0
2005	2	5	19	0	?9?9?9?9E0?9?9?9*9*9?9*9*9?9*9*9?9?9*9*_*9*9*9*9*9	2.7	0.7	87	92410	9999	9999	291	9	0	9	999900	999900	999900	99990	328	2.0	9	9	999.0	999	9	999999999	0	0.0000	0	88	999.000	999.0	99.0
2005	2	5	20	0	?9?9?9?9E0?9?9?9*9*9?9*9*9?9*9*9?9?9*9*_*9*9*9*9*9	2.3	0.3	87	92410	9999	9999	283	0	0	0	999900	999900	999900	99990	326	2.0	8	8	999.0	999	9	999999999	0	0.0000	0	88	999.000	999.0	99.0
2005	2	5	21	0	?9?9?9?9E0?9?9?9*9*9?9*9*9?9?9?9?9?9*9*_*9*9*9*9*9	1.9	0.0	87	92410	9999	9999	264	0	0	0	999900	999900	999900	99990	135	1.0	2	2	999.0	999	9	999999999	0	0.0000	0	88	999.000	999.0	99.0
2005	2	5	22	0	?9?9?9?9E0?9?9?9*9*9?9*9*9?9*9*9?9?9*9*_*9*9*9*9*9	1.6	-0.2	88	92410	9999	9999	267	0	0	0	999900	999900	999900	99990	99	1.0	4	4	999.0	999	9	999999999	0	0.0000	0	88	999.000	999.0	99.0
2005	2	5	23	0	?9?9?9?9E0?9?9?9*9*9?9*9*9?9*9*9?9?9*9*_*9*9*9*9*9	1.4	-0.3	88	92410	9999	9999	278	0	0	0	999900	999900	999900	99990	72	1.0	8	8	999.0	999	9	999999999	0	0.0000	0	88	999.000	999.0	99.0
2005	2	5	24	0	?9?9?9?9E0?9?9?9*9*9?9*9*9?9*9*9?9?9*9*_*9*9*9*9*9	1.3	-0.2	90	92410	9999	9999	270	0	0	0	999900	999900	999900	99990	128	1.0	6	6	999.0	999	9	999999999	0	0.0000	0	88	999.000	999.0	99.0
2005	2	6	1	0	?9?9?9?9E0?9?9?9*9*9?9*9*9?9*9*9?9?9*9*_*9*9*9*9*9	1.3	-0.1	91	92360	9999	9999	266	0	0	0	999900	999900	999900	99990	67	1.0	4	4	999.0	999	9	999999999	0	0.0000	0	88	999.000	999.0	99.0
2005	2	6	2	0	?9?9?9?9E0?9?9?9*9*9?9*9*9?9*9*9?9?9*9*_*9*9*9*9*9	1.3	0.1	92	92360	9999	9999	268	0	0	0	999900	999900	999900	99990	278	1.0	5	5	999.0	999	9	999999999	0	0.0000	0	88	999.000	999.0	99.0
2005	2	6	3	0	?9?9?9?9E0?9?9?9*9*9?9*9*9?9?9?9?9?9*9*_*9*9*9*9*9	1.3	0.2	92	92360	9999	9999	258	0	0	0	999900	999900	999900	99990	157	1.0	1	1	999.0	999	9	999999999	0	0.0000	0	88	999.000	999.0	99.0
2005	2	6	4	0	?9?9?9?9E0?9?9?9*9*9?9*9*9?9*9*9?9?9*9*_*9*9*9*9*9	1.3	0.2	92	92360	9999	9999	264	0	0	0	999900	999900	999900	99990	131	1.0	3	3	999.0	999	9	999999999	0	0.0000	0	88	999.000	999.0	99.0
2005	2	6	5	0	?9?9?9?9E0?9?9?9*9*9?9*9*9?9*9*9?9?9*9*_*9*9*9*9*9	1.3	0.1	92	92360	9999	9999	253	0	0	0	999900	999900	999900	99990	276	1.0	0	0	999.0	999	9	999999999	0	0.0000	0	88	999.000	999.0	99.0
2005	2	6	6	0	?9?9?9?9E0?9?9?9*9*9?9*9*9?9*9*9?9?9*9*_*9*9*9*9*9	1.2	0.0	91	92360	9999	9999	278	0	0	0	999900	999900	999900	99990	234	1.0	8	8	999.0	999	9	999999999	0	0.0000	0	88	999.000	999.0	99.0
2005	2	6	7	0	?9?9?9?9E0?9?9?9*9*9?9*9*9?9*9*9?9?9*9*_*9*9*9*9*9	1.2	-0.1	91	92360	9999	9999	268	0	0	0	999900	999900	999900	99990	256	1.0	5	5	999.0	999	9	999999999	0	0.0000	0	88	999.000	999.0	99.0
2005	2	6	8	0	?9?9?9?9E0?9?9?9*9*9?9*9*9?9*9*9?9?9*9*_*9*9*9*9*9	1.2	-0.2	90	92360	9999	9999	268	0	0	0	999900	999900	999900	99990	323	1.0	5	5	999.0	999	9	999999999	0	0.0000	0	88	999.000	999.0	99.0
2005	2	6	9	0	?9?9?9?9E0?9?9?9*9*9?9*9*9?9?9?9?9?9*9*_*9*9*9*9*9	1.5	0.0	90	92360	9999	9999	271	17	0	17	999900	999900	999900	99990	112	1.0	6	6	999.0	999	9	999999999	0	0.0000	0	88	999.000	999.0	99.0
2005	2	6	10	0	?9?9?9?9E0?9?9?9*9*9?9*9*9?9*9*9?9?9*9*_*9*9*9*9*9	1.8	0.3	90	92360	9999	9999	264	52	0	52	999900	999900	999900	99990	123	1.0	2	2	999.0	999	9	999999999	0	0.0000	0	88	999.000	999.0	99.0
2005	2	6	11	0	?9?9?9?9E0?9?9?9*9*9?9*9*9?9*9*9?9?9*9*_*9*9*9*9*9	1.9	0.5	90	92360	9999	9999	261	88	0	88	999900	999900	999900	99990	205	1.0	1	1	999.0	999	9	999999999	0	0.0000	0	88	999.000	999.0	99.0
2005	2	6	12	0	?9?9?9?9E0?9?9?9*9*9?9*9*9?9*9*9?9?9*9*_*9*9*9*9*9	2.0	0.5	90	92360	9999	9999	271	120	0	120	999900	999900	999900	99990	226	1.0	5	5	999.0	999	9	999999999	0	0.0000	0	88	999.000	999.0	99.0
2005	2	6	13	0	?9?9?9?9E0?9?9?9*9*9?9*9*9?9*9*9?9?9*9*_*9*9*9*9*9	1.9	0.5	91	92360	9999	9999	281	141	0	141	999900	999900	999900	99990	60	1.0	8	8	999.0	999	9	999999999	0	0.0000	0	88	999.000	999.0	99.0
2005	2	6	14	0	?9?9?9?9E0?9?9?9*9*9?9*9*9?9*9*9?9?9*9*_*9*9*9*9*9	1.9	0.5	91	92360	9999	9999	271	147	0	147	999900	999900	999900	99990	332	1.0	5	5	999.0	999	9	999999999	0	0.0000	0	88	999.000	999.0	99.0
2005	2	6	15	0	?9?9?9?9E0?9?9?9*9*9?9*9*9?9?9?9?9?9*9*_*9*9*9*9*9	1.9	0.6	91	92360	9999	9999	277	137	0	137	999900	999900	999900	99990	0	0.0	7	7	999.0	999	9	999999999	0	0.0000	0	88	999.000	999.0	99.0
2005	2	6	16	0	?9?9?9?9E0?9?9?9*9*9?9*9*9?9*9*9?9?9*9*_*9*9*9*9*9	2.0	0.7	91	92360	9999	9999	274	113	0	113	999900	999900	999900	99990	319	0.0	6	6	999.0	999	9	999999999	0	0.0000	0	88	999.000	999.0	99.0
2005	2	6	17	0	?9?9?9?9E0?9?9?9*9*9?9*9*9?9*9*9?9?9*9*_*9*9*9*9*9	2.1	0.8	91	92360	9999	9999	272	79	0	79	999900	999900	999900	99990	331	0.0	5	5	999.0	999	9	999999999	0	0.0000	0	88	999.000	999.0	99.0
2005	2	6	18	0	?9?9?9?9E0?9?9?9*9*9?9*9*9?9*9*9?9?9*9*_*9*9*9*9*9	2.2	0.8	90	92360	9999	9999	270	43	0	43	999900	999900	999900	99990	333	0.0	4	4	999.0	999	9	999999999	0	0.0000	0	88	999.000	999.0	99.0
2005	2	6	19	0	?9?9?9?9E0?9?9?9*9*9?9*9*9?9*9*9?9?9*9*_*9*9*9*9*9	2.1	0.7	90	92360	9999	9999	275	9	0	9	999900	999900	999900	99990	49	0.0	6	6	999.0	999	9	999999999	0	0.0000	0	88	999.000	999.0	99.0
2005	2	6	20	0	?9?9?9?9E0?9?9?9*9*9?9*9*9?9*9*9?9?9*9*_*9*9*9*9*9	2.0	0.5	90	92360	9999	9999	287	0	0	0	999900	999900	999900	99990	86	0.0	9	9	999.0	999	9	999999999	0	0.0000	0	88	999.000	999.0	99.0
2005	2	6	21	0	?9?9?9?9E0?9?9?9*9*9?9*9*9?9?9?9?9?9*9*_*9*9*9*9*9	1.8	0.3	90	92360	9999	9999	268	0	0	0	999900	999900	999900	99990	67	1.0	4	4	999.0	999	9	999999999	0	0.0000	0	88	999.000	999.0	99.0
2005	2	6	22	0	?9?9?9?9E0?9?9?9*9*9?9*9*9?9*9*9?9?9*9*_*9*9*9*9*9	1.7	0.2	90	92360	9999	9999	270	0	0	0	999900	999900	999900	99990	228	1.0	5	5	999.0	999	9	999999999	0	0.0000	0	88	999.000	999.0	99.0
2005	2	6	23	0	?9?9?9?9E0?9?9?9*9*9?9*9*9?9*9*9?9?9*9*_*9*9*9*9*9	1.6	0.2	90	92360	9999	9999	263	0	0	0	999900	999900	999900	99990	99	1.0	2	2	999.0	999	9	999999999	0	0.0000	0	88	999.000	999.0	99.0
2005	2	6	24	0	?9?9?9?9E0?9?9?9*9*9?9*9*9?9*9*9?9?9*9*_*9*9*9*9*9	1.6	0.2	91	92360	9999	9999	267	0	0	0	999900	999900	999900	99990	231	1.0	4	4	999.0	999	9	999999999	0	0.0000	0	88	999.000	999.0	99.0
2005	2	7	1	0	?9?9?9?9E0?9?9?9*9*9?9*9*9?9*9*9?9?9*9*_*9*9*9*9*9	1.5	0.2	91	92070	9999	9999	269	0	0	0	999900	999900	999900	99990	146	1.0	5	5	999.0	999	9	999999999	0	0.0000	0	88	999.000	999.0	99.0
2005	2	7	2	0	?9?9?9?9E0?9?9?9*9*9?9*9*9?9*9*9?9?9*9*_*9*9*9*9*9	1.5	0.3	92	92070	9999	9999	285	0	0	0	999900	999900	999900	99990	82	1.0	9	9	999.0	999	9	999999999	0	0.0000	0	88	999.000	999.0	99.0
2005	2	7	3	0	?9?9?9?9E0?9?9?9*9*9?9*9*9?9?9?9?9?9*9*_*9*9*9*9*9	1.4	0.3	92	92070	9999	9999	262	0	0	0	999900	999900	999900	99990	45	1.0	2	2	999.0	999	9	999999999	0	0.0000	0	88	999.000	999.0	99.0
2005	2	7	4	0	?9?9?9?9E0?9?9?9*9*9?9*9*9?9*9*9?9?9*9*_*9*9*9*9*9	1.3	0.2	92	92070	9999	9999	278	0	0	0	999900	999900	999900	99990	63	1.0	8	8	999.0	999	9	999999999	0	0.0000	0	88	999.000	999.0	99.0
2005	2	7	5	0	?9?9?9?9E0?9?9?9*9*9?9*9*9?9*9*9?9?9*9*_*9*9*9*9*9	1.2	0.1	93	92070	9999	9999	278	0	0	0	999900	999900	999900	99990	341	1.0	8	8	999.0	999	9	999999999	0	0.0000	0	88	999.000	999.0	99.0
2005	2	7	6	0	?9?9?9?9E0?9?9?9*9*9?9*9*9?9*9*9?9?9*9*_*9*9*9*9*9	1.0	0.0	93	92070	9999	9999	277	0	0	0	999900	999900	999900	99990	334	1.0	8	8	999.0	999	9	999999999	0	0.0000	0	88	999.000	999.0	99.0
2005	2	7	7	0	?9?9?9?9E0?9?9?9*9*9?9*9*9?9*9*9?9?9*9*_*9*9*9*9*9	0.9	-0.2	92	92070	9999	9999	269	0	0	0	999900	999900	999900	99990	274	1.0	6	6	999.0	999	9	999999999	0	0.0000	0	88	999.000	999.0	99.0
2005	2	7	8	0	?9?9?9?9E0?9?9?9*9*9?9*9*9?9*9*9?9?9*9*_*9*9*9*9*9	0.9	-0.3	91	92070	9999	9999	264	0	0	0	999900	999900	999900	99990	271	1.0	4	4	999.0	999	9	999999999	0	0.0000	0	88	999.000	999.0	99.0
2005	2	7	9	0	?9?9?9?9E0?9?9?9*9*9?9*9*9?9?9?9?9?9*9*_*9*9*9*9*9	1.4	0.0	90	92070	9999	9999	284	17	0	17	999900	999900	999900	99990	157	2.0	9	9	999.0	999	9	999999999	0	0.0000	0	88	999.000	999.0	99.0
2005	2	7	10	0	?9?9?9?9E0?9?9?9*9*9?9*9*9?9*9*9?9?9*9*_*9*9*9*9*9	1.9	0.2	88	92070	9999	9999	273	52	0	52	999900	999900	999900	99990	182	2.0	6	6	999.0	999	9	999999999	0	0.0000	0	88	999.000	999.0	99.0
2005	2	7	11	0	?9?9?9?9E0?9?9?9*9*9?9*9*9?9*9*9?9?9*9*_*9*9*9*9*9	2.3	0.1	85	92070	9999	9999	257	89	0	89	999900	999900	999900	99990	125	2.0	0	0	999.0	999	9	999999999	0	0.0000	0	88	999.000	999.0	99.0
2005	2	7	12	0	?9?9?9?9E0?9?9?9*9*9?9*9*9?9*9*9?9?9*9*_*9*9*9*9*9	2.5	-0.1	83	92070	9999	9999	278	121	0	121	999900	999900	999900	99990	229	2.0	7	7	999.0	999	9	999999999	0	0.0000	0	88	999.000	999.0	99.0
2005	2	7	13	0	?9?9?9?9E0?9?9?9*9*9?9*9*9?9*9*9?9?9*9*_*9*9*9*9*9	2.7	-0.2	81	92070	9999	9999	267	142	0	142	999900	999900	999900	99990	338	2.0	2	2	999.0	999	9	999999999	0	0.0000	0	88	999.000	999.0	99.0
2005	2	7	14	0	?9?9?9?9E0?9?9?9*9*9?9*9*9?9*9*9?9?9*9*_*9*9*9*9*9	3.1	-0.3	78	92070	9999	9999	268	148	0	148	999900	999900	999900	99990	299	2.0	2	2	999.0	999	9	999999999	0	0.0000	0	88	999.000	999.0	99.0
2005	2	7	15	0	?9?9?9?9E0?9?9?9*9*9?9*9*9?9?9?9?9?9*9*_*9*9*9*9*9	3.6	-0.1	77	92070	9999	9999	280	138	0	138	999900	999900	999900	99990	337	1.0	6	6	999.0	999	9	999999999	0	0.0000	0	88	999.000	999.0	99.0
2005	2	7	16	0	?9?9?9?9E0?9?9?9*9*9?9*9*9?9*9*9?9?9*9*_*9*9*9*9*9	4.3	0.5	76	92070	9999	9999	283	114	0	114	999900	999900	999900	99990	140	1.0	6	6	999.0	999	9	999999999	0	0.0000	0	88	999.000	999.0	99.0
2005	2	7	17	0	?9?9?9?9E0?9?9?9*9*9?9*9*9?9*9*9?9?9*9*_*9*9*9*9*9	4.7	0.9	76	92070	9999	9999	272	80	0	80	999900	999900	999900	99990	191	1.0	1	1	999.0	999	9	999999999	0	0.0000	0	88	999.000	999.0	99.0
2005	2	7	18	0	?9?9?9?9E0?9?9?9*9*9?9*9*9?9*9*9?9?9*9*_*9*9*9*9*9	4.5	0.8	77	92070	9999	9999	284	43	0	43	999900	999900	999900	99990	64	1.0	6	6	999.0	999	9	999999999	0	0.0000	0	88	999.000	999.0	99.0
2005	2	7	19	0	?9?9?9?9E0?9?9?9*9*9?9*9*9?9*9*9?9?9*9*_*9*9*9*9*9	4.2	0.7	78	92070	9999	9999	297	9	0	9	999900	999900	999900	99990	96	1.0	9	9	999.0	999	9	999999999	0	0.0000	0	88	999.000	999.0	99.0
2005	2	7	20	0	?9?9?9?9E0?9?9?9*9*9?9*9*9?9*9*9?9?9*9*_*9*9*9*9*9	3.7	0.4	79	92070	9999	9999	262	0	0	0	999900	999900	999900	99990	272	1.0	0	0	999.0	999	9	999999999	0	0.0000	0	88	999.000	999.0	99.0
2005	2	7	21	0	?9?9?9?9E0?9?9?9*9*9?9*9*9?9?9?9?9?9*9*_*9*9*9*9*9	3.2	0.3	81	92070	9999	9999	260	0	0	0	999900	999900	999900	99990	157	2.0	0	0	999.0	999	9	999999999	0	0.0000	0	88	999.000	999.0	99.0
2005	2	7	22	0	?9?9?9?9E0?9?9?9*9*9?9*9*9?9*9*9?9?9*9*_*9*9*9*9*9	2.9	0.2	83	92070	9999	9999	291	0	0	0	999900	999900	999900	99990	220	2.0	9	9	999.0	999	9	999999999	0	0.0000	0	88	999.000	999.0	99.0
2005	2	7	23	0	?9?9?9?9E0?9?9?9*9*9?9*9*9?9*9*9?9?9*9*_*9*9*9*9*9	2.7	0.2	84	92070	9999	9999	276	0	0	0	999900	999900	999900	99990	36	2.0	6	6	999.0	999	9	999999999	0	0.0000	0	88	999.000	999.0	99.0
2005	2	7	24	0	?9?9?9?9E0?9?9?9*9*9?9*9*9?9*9*9?9?9*9*_*9*9*9*9*9	2.5	0.3	85	92070	9999	9999	263	0	0	0	999900	999900	999900	99990	150	2.0	1	1	999.0	999	9	999999999	0	0.0000	0	88	999.000	999.0	99.0
2005	2	8	1	0	?9?9?9?9E0?9?9?9*9*9?9*9*9?9*9*9?9?9*9*_*9*9*9*9*9	2.5	0.5	87	91880	9999	9999	279	0	0	0	999900	999900	999900	99990	38	2.0	7	7	999.0	999	9	999999999	0	0.0000	0	88	999.000	999.0	99.0
2005	2	8	2	0	?9?9?9?9E0?9?9?9*9*9?9*9*9?9*9*9?9?9*9*_*9*9*9*9*9	2.4	0.7	88	91880	9999	9999	290	0	0	0	999900	999900	999900	99990	67	2.0	9	9	999.0	999	9	999999999	0	0.0000	0	88	999.000	999.0	99.0
2005	2	8	3	0	?9?9?9?9E0?9?9?9*9*9?9*9*9?9?9?9?9?9*9*_*9*9*9*9*9	2.4	0.8	89	91880	9999	9999	279	0	0	0	999900	999900	999900	99990	0	0.0	7	7	999.0	999	9	999999999	0	0.0000	0	88	999.000	999.0	99.0
2005	2	8	4	0	?9?9?9?9E0?9?9?9*9*9?9*9*9?9*9*9?9?9*9*_*9*9*9*9*9	2.3	0.8	90	91880	9999	9999	271	0	0	0	999900	999900	999900	99990	207	0.0	4	4	999.0	999	9	999999999	0	0.0000	0	88	999.000	999.0	99.0
2005	2	8	5	0	?9?9?9?9E0?9?9?9*9*9?9*9*9?9*9*9?9?9*9*_*9*9*9*9*9	2.3	0.8	90	91880	9999	9999	271	0	0	0	999900	999900	999900	99990	270	0.0	4	4	999.0	999	9	999999999	0	0.0000	0	88	999.000	999.0	99.0
2005	2	8	6	0	?9?9?9?9E0?9?9?9*9*9?9*9*9?9*9*9?9?9*9*_*9*9*9*9*9	2.2	0.7	90	91880	9999	9999	257	0	0	0	999900	999900	999900	99990	266	0.0	0	0	999.0	999	9	999999999	0	0.0000	0	88	999.000	999.0	99.0
2005	2	8	7	0	?9?9?9?9E0?9?9?9*9*9?9*9*9?9*9*9?9?9*9*_*9*9*9*9*9	2.1	0.6	90	91880	9999	9999	270	0	0	0	999900	999900	999900	99990	74	0.0	4	4	999.0	999	9	999999999	0	0.0000	0	88	999.000	999.0	99.0
2005	2	8	8	0	?9?9?9?9E0?9?9?9*9*9?9*9*9?9*9*9?9?9*9*_*9*9*9*9*9	2.1	0.4	89	91880	9999	9999	268	0	0	0	999900	999900	999900	99990	149	0.0	3	3	999.0	999	9	999999999	0	0.0000	0	88	999.000	999.0	99.0
2005	2	8	9	0	?9?9?9?9E0?9?9?9*9*9?9*9*9?9?9?9?9?9*9*_*9*9*9*9*9	2.3	0.4	87	91880	9999	9999	283	17	0	17	999900	999900	999900	99990	0	0.0	8	8	999.0	999	9	999999999	0	0.0000	0	88	999.000	999.0	99.0
2005	2	8	10	0	?9?9?9?9E0?9?9?9*9*9?9*9*9?9*9*9?9?9*9*_*9*9*9*9*9	2.6	0.3	85	91880	9999	9999	263	53	0	53	999900	999900	999900	99990	75	0.0	1	1	999.0	999	9	999999999	0	0.0000	0	88	999.000	999.0	99.0
2005	2	8	11	0	?9?9?9?9E0?9?9?9*9*9?9*9*9?9*9*9?9?9*9*_*9*9*9*9*9	2.9	0.2	82	91880	9999	9999	291	89	0	89	999900	999900	999900	99990	211	0.0	9	9	999.0	999	9	999999999	0	0.0000	0	88	999.000	999.0	99.0
2005	2	8	12	0	?9?9?9?9E0?9?9?9*9*9?9*9*9?9*9*9?9?9*9*_*9*9*9*9*9	3.3	0.1	79	91880	9999	9999	272	121	0	121	999900	999900	999900	99990	62	0.0	3	3	999.0	999	9	999999999	0	0.0000	0	88	999.000	999.0	99.0
2005	2	8	13	0	?9?9?9?9E0?9?9?9*9*9?9*9*9?9*9*9?9?9*9*_*9*9*9*9*9	3.8	0.1	77	91880	9999	9999	284	142	0	142	999900	999900	999900	99990	170	0.0	7	7	999.0	999	9	999999999	0	0.0000	0	88	999.000	999.0	99.0
2005	2	8	14	0	?9?9?9?9E0?9?9?9*9*9?9*9*9?9*9*9?9?9*9*_*9*9*9*9*9	4.4	0.3	74	91880	9999	9999	277	149	0	149	999900	999900	999900	99990	125	0.0	3	3	999.0	999	9	999999999	0	0.0000	0	88	999.000	999.0	99.0
2005	2	8	15	0	?9?9?9?9E0?9?9?9*9*9?9*9*9?9?9?9?9?9*9*_*9*9*9*9*9	5.3	0.8	73	91880	9999	9999	274	139	0	139	999900	999900	999900	99990	0	0.0	1	1	999.0	999	9	999999999	0	0.0000	0	88	999.000	999.0	99.0
2005	2	8	16	0	?9?9?9?9E0?9?9?9*9*9?9*9*9?9*9*9?9?9*9*_*9*9*9*9*9	6.0	1.3	72	91880	9999	9999	288	114	0	114	999900	999900	999900	99990	84	0.0	5	5	999.0	999	9	999999999	0	0.0000	0	88	999.000	999.0	99.0
2005	2	8	17	0	?9?9?9?9E0?9?9?9*9*9?9*9*9?9*9*9?9?9*9*_*9*9*9*9*9	5.9	1.2	72	91880	9999	9999	290	81	0	81	999900	999900	999900	99990	76	0.0	6	6	999.0	999	9	999999999	0	0.0000	0	88	999.000	999.0	99.0
2005	2	8	18	0	?9?9?9?9E0?9?9?9*9*9?9*9*9?9*9*9?9?9*9*_*9*9*9*9*9	5.6	1.0	72	91880	9999	9999	275	44	0	44	999900	999900	999900	99990	70	0.0	1	1	999.0	999	9	999999999	0	0.0000	0	88	999.000	999.0	99.0
2005	2	8	19	0	?9?9?9?9E0?9?9?9*9*9?9*9*9?9*9*9?9?9*9*_*9*9*9*9*9	5.2	0.8	73	91880	9999	9999	268	10	0	10	999900	999900	999900	99990	239	0.0	0	0	999.0	999	9	999999999	0	0.0000	0	88	999.000	999.0	99.0
2005	2	8	20	0	?9?9?9?9E0?9?9?9*9*9?9*9*9?9*9*9?9?9*9*_*9*9*9*9*9	4.7	0.6	75	91880	9999	9999	299	0	0	0	999900	999900	999900	99990	175	0.0	9	9	999.0	999	9	999999999	0	0.0000	0	88	999.000	999.0	99.0
2005	2	8	21	0	?9?9?9?9E0?9?9?9*9*9?9*9*9?9?9?9?9?9*9*_*9*9*9*9*9	4.3	0.4	76	91880	9999	9999	297	0	0	0	999900	999900	999900	99990	0	0.0	9	9	999.0	999	9	999999999	0	0.0000	0	88	999.000	999.0	99.0
2005	2	8	22	0	?9?9?9?9E0?9?9?9*9*9?9*9*9?9*9*9?9?9*9*_*9*9*9*9*9	4.0	0.4	77	91880	9999	9999	275	0	0	0	999900	999900	999900	99990	30	0.0	3	3	999.0	999	9	999999999	0	0.0000	0	88	999.000	999.0	99.0
2005	2	8	23	0	?9?9?9?9E0?9?9?9*9*9?9*9*9?9*9*9?9?9*9*_*9*9*9*9*9	3.8	0.4	79	91880	9999	9999	279	0	0	0	999900	999900	999900	99990	330	0.0	5	5	999.0	999	9	999999999	0	0.0000	0	88	999.000	999.0	99.0
2005	2	8	24	0	?9?9?9?9E0?9?9?9*9*9?9*9*9?9*9*9?9?9*9*_*9*9*9*9*9	3.7	0.6	80	91880	9999	9999	281	0	0	0	999900	999900	999900	99990	237	0.0	6	6	999.0	999	9	999999999	0	0.0000	0	88	999.000	999.0	99.0
2005	2	9	1	0	?9?9?9?9E0?9?9?9*9*9?9*9*9?9*9*9?9?9*9*_*9*9*9*9*9	3.5	0.7	82	92000	9999	9999	262	0	0	0	999900	999900	999900	99990	342	0.0	0	0	999.0	999	9	999999999	0	0.0000	0	88	999.000	999.0	99.0
2005	2	9	2	0	?9?9?9?9E0?9?9?9*9*9?9*9*9?9*9*9?9?9*9*_*9*9*9*9*9	3.5	0.9	83	92000	9999	9999	262	0	0	0	999900	999900	999900	99990	24	0.0	0	0	999.0	999	9	999999999	0	0.0000	0	88	999.000	999.0	99.0
2005	2	9	3	0	?9?9?9?9E0?9?9?9*9*9?9*9*9?9?9?9?9?9*9*_*9*9*9*9*9	3.4	1.1	85	92000	9999	9999	294	0	0	0	999900	999900	999900	99990	112	1.0	9	9	999.0	999	9	999999999	0	0.0000	0	88	999.000	999.0	99.0
2005	2	9	4	0	?9?9?9?9E0?9?9?9*9*9?9*9*9?9*9*9?9?9*9*_*9*9*9*9*9	3.3	1.3	87	92000	9999	9999	262	0	0	0	999900	999900	999900	99990	30	1.0	0	0	999.0	999	9	999999999	0	0.0000	0	88	999.000	999.0	99.0
2005	2	9	5	0	?9?9?9?9E0?9?9?9*9*9?9*9*9?9*9*9?9?9*9*_*9*9*9*9*9	3.2	1.4	88	92000	9999	9999	277	0	0	0	999900	999900	999900	99990	172	1.0	5	5	999.0	999	9	999999999	0	0.0000	0	88	999.000	999.0	99.0
2005	2	9	6	0	?9?9?9?9E0?9?9?9*9*9?9*9*9?9*9*9?9?9*9*_*9*9*9*9*9	3.1	1.5	89	92000	9999	9999	293	0	0	0	999900	999900	999900	99990	14	1.0	9	9	999.0	999	9	999999999	0	0.0000	0	88	999.000	999.0	99.0
2005	2	9	7	0	?9?9?9?9E0?9?9?9*9*9?9*9*9?9*9*9?9?9*9*_*9*9*9*9*9	3.0	1.6	90	92000	9999	9999	261	0	0	0	999900	999900	999900	99990	194	1.0	0	0	999.0	999	9	999999999	0	0.0000	0	88	999.000	999.0	99.0
2005	2	9	8	0	?9?9?9?9E0?9?9?9*9*9?9*9*9?9*9*9?9?9*9*_*9*9*9*9*9	2.9	1.6	91	92000	9999	9999	272	0	0	0	999900	999900	999900	99990	189	1.0	3	3	999.0	999	9	999999999	0	0.0000	0	88	999.000	999.0	99.0
2005	2	9	9	0	?9?9?9?9E0?9?9?9*9*9?9*9*9?9?9?9?9?9*9*_*9*9*9*9*9	2.9	1.6	91	92000	9999	9999	272	18	0	18	999900	999900	999900	99990	0	0.0	3	3	999.0	999	9	999999999	0	0.0000	0	88	999.000	999.0	99.0
2005	2	9	10	0	?9?9?9?9E0?9?9?9*9*9?9*9*9?9*9*9?9?9*9*_*9*9*9*9*9	3.0	1.5	90	92000	9999	9999	269	53	0	53	999900	999900	999900	99990	223	0.0	2	2	999.0	999	9	999999999	0	0.0000	0	88	999.000	999.0	99.0
2005	2	9	11	0	?9?9?9?9E0?9?9?9*9*9?9*9*9?9*9*9?9?9*9*_*9*9*9*9*9	3.1	1.5	89	92000	9999	9999	277	90	0	90	999900	999900	999900	99990	269	0.0	5	5	999.0	999	9	999999999	0	0.0000	0	88	999.000	999.0	99.0
2005	2	9	12	0	?9?9?9?9E0?9?9?9*9*9?9*9*9?9*9*9?9?9*9*_*9*9*9*9*9	3.3	1.4	88	92000	9999	9999	273	122	0	122	999900	999900	999900	99990	75	0.0	3	3	999.0	999	9	999999999	0	0.0000	0	88	999.000	999.0	99.0
2005	2	9	13	0	?9?9?9?9E0?9?9?9*9*9?9*9*9?9*9*9?9?9*9*_*9*9*9*9*9	3.5	1.5	87	92000	9999	9999	284	143	0	143	999900	999900	999900	99990	342	0.0	7	7	999.0	999	9	999999999	0	0.0000	0	88	999.000	999.0	99.0
2005	2	9	14	0	?9?9?9?9E0?9?9?9*9*9?9*9*9?9*9*9?9?9*9*_*9*9*9*9*9	3.9	1.7	85	92000	9999	9999	270	149	0	149	999900	999900	999900	99990	112	0.0	1	1	999.0	999	9	999999999	0	0.0000	0	88	999.000	999.0	99.0
2005	2	9	15	0	?9?9?9?9E0?9?9?9*9*9?9*9*9?9?9?9?9?9*9*_*9*9*9*9*9	4.4	2.1	85	92000	9999	9999	278	139	0	139	999900	999900	999900	99990	0	0.0	3	3	999.0	999	9	999999999	0	0.0000	0	88	999.000	999.0	99.0
2005	2	9	16	0	?9?9?9?9E0?9?9?9*9*9?9*9*9?9*9*9?9?9*9*_*9*9*9*9*9	4.9	2.6	85	92000	9999	9999	281	115	0	115	999900	999900	999900	99990	158	0.0	3	3	999.0	999	9	999999999	0	0.0000	0	88	999.000	999.0	99.0
2005	2	9	17	0	?9?9?9?9E0?9?9?9*9*9?9*9*9?9*9*9?9?9*9*_*9*9*9*9*9	5.4	3.2	86	92000	9999	9999	283	81	0	81	999900	999900	999900	99990	325	0.0	3	3	999.0	999	9	999999999	0	0.0000	0	88	999.000	999.0	99.0
2005	2	9	18	0	?9?9?9?9E0?9?9?9*9*9?9*9*9?9*9*9?9?9*9*_*9*9*9*9*9	5.6	3.5	86	92000	9999	9999	300	44	0	44	999900	999900	999900	99990	10	0.0	8	8	999.0	999	9	999999999	0	0.0000	0	88	999.000	999.0	99.0
2005	2	9	19	0	?9?9?9?9E0?9?9?9*9*9?9*9*9?9*9*9?9?9*9*_*9*9*9*9*9	5.4	3.5	87	92000	9999	9999	299	10	0	10	999900	999900	999900	99990	168	0.0	8	8	999.0	999	9	999999999	0	0.0000	0	88	999.000	999.0	99.0
2005	2	9	20	0	?9?9?9?9E0?9?9?9*9*9?9*9*9?9*9*9?9?9*9*_*9*9*9*9*9	5.1	3.3	88	92000	9999	9999	289	0	0	0	999900	999900	999900	99990	250	0.0	6	6	999.0	999	9	999999999	0	0.0000	0	88	999.000	999.0	99.0
2005	2	9	21	0	?9?9?9?9E0?9?9?9*9*9?9*9*9?9?9?9?9?9*9*_*9*9*9*9*9	4.7	3.0	89	92000	9999	9999	283	0	0	0	999900	999900	999900	99990	0	0.0	4	4	999.0	999	9	999999999	0	0.0000	0	88	999.000	999.0	99.0
2005	2	9	22	0	?9?9?9?9E0?9?9?9*9*9?9*9*9?9*9*9?9?9*9*_*9*9*9*9*9	4.5	2.9	89	92000	9999	9999	282	0	0	0	999900	999900	999900	99990	244	0.0	4	4	999.0	999	9	999999999	0	0.0000	0	88	999.000	999.0	99.0
2005	2	9	23	0	?9?9?9?9E0?9?9?9*9*9?9*9*9?9*9*9?9?9*9*_*9*9*9*9*9	4.4	2.8	89	92000	9999	9999	283	0	0	0	999900	999900	999900	99990	55	0.0	5	5	999.0	999	9	999999999	0	0.0000	0	88	999.000	999.0	99.0
2005	2	9	24	0	?9?9?9?9E0?9?9?9*9*9?9*9*9?9*9*9?9?9*9*_*9*9*9*9*9	4.4	2.8	89	92000	9999	9999	289	0	0	0	999900	999900	999900	99990	237	0.0	7	7	999.0	999	9	999999999	0	0.0000	0	88	999.000	999.0	99.0
2005	2	10	1	0	?9?9?9?9E0?9?9?9*9*9?9*9*9?9*9*9?9?9*9*_*9*9*9*9*9	4.5	2.8	89	92270	9999	9999	286	0	0	0	999900	999900	999900	99990	267	0.0	6	6	999.0	999	9	999999999	0	0.0000	0	88	999.000	999.0	99.0
2005	2	10	2	0	?9?9?9?9E0?9?9?9*9*9?9*9*9?9*9*9?9?9*9*_*9*9*9*9*9	4.6	2.9	89	92270	9999	9999	280	0	0	0	999900	999900	999900	99990	146	0.0	3	3	999.0	999	9	999999999	0	0.0000	0	88	999.000	999.0	99.0
2005	2	10	3	0	?9?9?9?9E0?9?9?9*9*9?9*9*9?9?9?9?9?9*9*_*9*9*9*9*9	4.6	3.1	90	92270	9999	9999	274	0	0	0	999900	999900	999900	99990	0	0.0	1	1	999.0	999	9	999999999	0	0.0000	0	88	999.000	999.0	99.0
2005	2	10	4	0	?9?9?9?9E0?9?9?9*9*9?9*9*9?9*9*9?9?9*9*_*9*9*9*9*9	4.5	3.2	91	92270	9999	9999	287	0	0	0	999900	999900	999900	99990	228	0.0	6	6	999.0	999	9	999999999	0	0.0000	0	88	999.000	999.0	99.0
2005	2	10	5	0	?9?9?9?9E0?9?9?9*9*9?9*9*9?9*9*9?9?9*9*_*9*9*9*9*9	4.4	3.4	94	92270	9999	9999	277	0	0	0	999900	999900	999900	99990	112	0.0	2	2	999.0	999	9	999999999	0	0.0000	0	88	999.000	999.0	99.0
2005	2	10	6	0	?9?9?9?9E0?9?9?9*9*9?9*9*9?9*9*9?9?9*9*_*9*9*9*9*9	4.2	3.5	95	92270	9999	9999	294	0	0	0	999900	999900	999900	99990	195	0.0	8	8	999.0	999	9	999999999	0	0.0000	0	88	999.000	999.0	99.0
2005	2	10	7	0	?9?9?9?9E0?9?9?9*9*9?9*9*9?9*9*9?9?9*9*_*9*9*9*9*9	4.1	3.6	97	92270	9999	9999	293	0	0	0	999900	999900	999900	99990	268	0.0	8	8	999.0	999	9	999999999	0	0.0000	0	88	999.000	999.0	99.0
2005	2	10	8	0	?9?9?9?9E0?9?9?9*9*9?9*9*9?9*9*9?9?9*9*_*9*9*9*9*9	4.0	3.6	97	92270	9999	9999	280	0	0	0	999900	999900	999900	99990	113	0.0	4	4	999.0	999	9	999999999	0	0.0000	0	88	999.000	999.0	99.0
2005	2	10	9	0	?9?9?9?9E0?9?9?9*9*9?9*9*9?9?9?9?9?9*9*_*9*9*9*9*9	4.1	3.5	96	92270	9999	9999	267	18	0	18	999900	999900	999900	99990	0	0.0	0	0	999.0	999	9	999999999	0	0.0000	0	88	999.000	999.0	99.0
2005	2	10	10	0	?9?9?9?9E0?9?9?9*9*9?9*9*9?9*9*9?9?9*9*_*9*9*9*9*9	4.4	3.5	93	92270	9999	9999	295	54	0	54	999900	999900	999900	99990	267	0.0	8	8	999.0	999	9	999999999	0	0.0000	0	88	999.000	999.0	99.0
2005	2	10	11	0	?9?9?9?9E0?9?9?9*9*9?9*9*9?9*9*9?9?9*9*_*9*9*9*9*9	5.0	3.5	90	92270	9999	9999	270	91	0	91	999900	999900	999900	99990	164	0.0	0	0	999.0	999	9	999999999	0	0.0000	0	88	999.000	999.0	99.0
2005	2	10	12	0	?9?9?9?9E0?9?9?9*9*9?9*9*9?9*9*9?9?9*9*_*9*9*9*9*9	5.7	3.4	85	92270	9999	9999	285	123	0	123	999900	999900	999900	99990	76	0.0	3	3	999.0	999	9	999999999	0	0.0000	0	88	999.000	999.0	99.0
2005	2	10	13	0	?9?9?9?9E0?9?9?9*9*9?9*9*9?9*9*9?9?9*9*_*9*9*9*9*9	6.4	3.4	81	92270	9999	9999	310	144	0	144	999900	999900	999900	99990	59	0.0	9	9	999.0	999	9	999999999	0	0.0000	0	88	999.000	999.0	99.0
2005	2	10	14	0	?9?9?9?9E0?9?9?9*9*9?9*9*9?9*9*9?9?9*9*_*9*9*9*9*9	7.2	3.3	76	92270	9999	9999	284	150	0	150	999900	999900	999900	99990	26	0.0	1	1	999.0	999	9	999999999	0	0.0000	0	88	999.000	999.0	99.0
2005	2	10	15	0	?9?9?9?9E0?9?9?9*9*9?9*9*9?9?9?9?9?9*9*_*9*9*9*9*9	7.9	3.3	73	92270	9999	9999	296	140	0	140	999900	999900	999900	99990	157	1.0	4	4	999.0	999	9	999999999	0	0.0000	0	88	999.000	999.0	99.0
2005	2	10	16	0	?9?9?9?9E0?9?9?9*9*9?9*9*9?9*9*9?9?9*9*_*9*9*9*9*9	8.3	3.3	71	92270	9999	9999	283	116	0	116	999900	999900	999900	99990	116	1.0	0	0	999.0	999	9	999999999	0	0.0000	0	88	999.000	999.0	99.0
2005	2	10	17	0	?9?9?9?9E0?9?9?9*9*9?9*9*9?9*9*9?9?9*9*_*9*9*9*9*9	8.2	3.0	70	92270	9999	9999	283	82	0	82	999900	999900	999900	99990	89	1.0	0	0	999.0	999	9	999999999	0	0.0000	0	88	999.000	999.0	99.0
2005	2	10	18	0	?9?9?9?9E0?9?9?9*9*9?9*9*9?9*9*9?9?9*9*_*9*9*9*9*9	8.0	2.9	70	92270	9999	9999	299	45	0	45	999900	999900	999900	99990	87	1.0	5	5	999.0	999	9	999999999	0	0.0000	0	88	999.000	999.0	99.0
2005	2	10	19	0	?9?9?9?9E0?9?9?9*9*9?9*9*9?9*9*9?9?9*9*_*9*9*9*9*9	7.8	2.9	71	92270	9999	9999	297	11	0	11	999900	999900	999900	99990	215	1.0	5	5	999.0	999	9	999999999	0	0.0000	0	88	999.000	999.0	99.0
2005	2	10	20	0	?9?9?9?9E0?9?9?9*9*9?9*9*9?9*9*9?9?9*9*_*9*9*9*9*9	7.5	3.0	73	92270	9999	9999	294	0	0	0	999900	999900	999900	99990	47	1.0	4	4	999.0	999	9	999999999	0	0.0000	0	88	999.000	999.0	99.0
2005	2	10	21	0	?9?9?9?9E0?9?9?9*9*9?9*9*9?9?9?9?9?9*9*_*9*9*9*9*9	7.2	3.2	76	92270	9999	9999	291	0	0	0	999900	999900	999900	99990	0	0.0	3	3	999.0	999	9	999999999	0	0.0000	0	88	999.000	999.0	99.0
2005	2	10	22	0	?9?9?9?9E0?9?9?9*9*9?9*9*9?9*9*9?9?9*9*_*9*9*9*9*9	7.0	3.6	79	92270	9999	9999	301	0	0	0	999900	999900	999900	99990	83	0.0	7	7	999.0	999	9	999999999	0	0.0000	0	88	999.000	999.0	99.0
2005	2	10	23	0	?9?9?9?9E0?9?9?9*9*9?9*9*9?9*9*9?9?9*9*_*9*9*9*9*9	6.8	4.0	82	92270	9999	9999	292	0	0	0	999900	999900	999900	99990	279	0.0	4	4	999.0	999	9	999999999	0	0.0000	0	88	999.000	999.0	99.0
2005	2	10	24	0	?9?9?9?9E0?9?9?9*9*9?9*9*9?9*9*9?9?9*9*_*9*9*9*9*9	6.6	4.3	85	92270	9999	9999	283	0	0	0	999900	999900	999900	99990	185	0.0	1	1	999.0	999	9	999999999	0	0.0000	0	88	999.000	999.0	99.0
2005	2	11	1	0	?9?9?9?9E0?9?9?9*9*9?9*9*9?9*9*9?9?9*9*_*9*9*9*9*9	6.4	4.6	88	92440	9999	9999	296	0	0	0	999900	999900	999900	99990	138	0.0	6	6	999.0	999	9	999999999	0	0.0000	0	88	999.000	999.0	99.0
2005	2	11	2	0	?9?9?9?9E0?9?9?9*9*9?9*9*9?9*9*9?9?9*9*_*9*9*9*9*9	6.2	4.7	90	92440	9999	9999	288	0	0	0	999900	999900	999900	99990	30	0.0	3	3	999.0	999	9	999999999	0	0.0000	0	88	999.000	999.0	99.0
2005	2	11	3	0	?9?9?9?9E0?9?9?9*9*9?9*9*9?9?9?9?9?9*9*_*9*9*9*9*9	5.9	4.6	91	92440	9999	9999	289	0	0	0	999900	999900	999900	99990	0	0.0	4	4	999.0	999	9	999999999	0	0.0000	0	88	999.000	999.0	99.0
2005	2	11	4	0	?9?9?9?9E0?9?9?9*9*9?9*9*9?9*9*9?9?9*9*_*9*9*9*9*9	5.6	4.1	91	92440	9999	9999	273	0	0	0	999900	999900	999900	99990	215	0.0	0	0	999.0	999	9	999999999	0	0.0000	0	88	999.000	999.0	99.0
2005	2	11	5	0	?9?9?9?9E0?9?9?9*9*9?9*9*9?9*9*9?9?9*9*_*9*9*9*9*9	5.2	3.5	89	92440	9999	9999	298	0	0	0	999900	999900	999900	99990	269	0.0	8	8	999.0	999	9	999999999	0	0.0000	0	88	999.000	999.0	99.0
2005	2	11	6	0	?9?9?9?9E0?9?9?9*9*9?9*9*9?9*9*9?9?9*9*_*9*9*9*9*9	5.0	2.9	86	92440	9999	9999	286	0	0	0	999900	999900	999900	99990	29	0.0	5	5	999.0	999	9	999999999	0	0.0000	0	88	999.000	999.0	99.0
2005	2	11	7	0	?9?9?9?9E0?9?9?9*9*9?9*9*9?9*9*9?9?9*9*_*9*9*9*9*9	4.9	2.2	83	92440	9999	9999	287	0	0	0	999900	999900	999900	99990	269	0.0	6	6	999.0	999	9	999999999	0	0.0000	0	88	999.000	999.0	99.0
2005	2	11	8	0	?9?9?9?9E0?9?9?9*9*9?9*9*9?9*9*9?9?9*9*_*9*9*9*9*9	5.0	1.8	80	92440	9999	9999	274	0	0	0	999900	999900	999900	99990	187	0.0	1	1	999.0	999	9	999999999	0	0.0000	0	88	999.000	999.0	99.0
2005	2	11	9	0	?9?9?9?9E0?9?9?9*9*9?9*9*9?9?9?9?9?9*9*_*9*9*9*9*9	5.4	1.7	77	92440	9999	9999	286	19	0	19	999900	999900	999900	99990	0	0.0	5	5	999.0	999	9	999999999	0	0.0000	0	88	999.000	999.0	99.0
2005	2	11	10	0	?9?9?9?9E0?9?9?9*9*9?9*9*9?9*9*9?9?9*9*_*9*9*9*9*9	6.1	1.9	74	92440	9999	9999	287	54	0	54	999900	999900	999900	99990	207	0.0	4	4	999.0	999	9	999999999	0	0.0000	0	88	999.000	999.0	99.0
2005	2	11	11	0	?9?9?9?9E0?9?9?9*9*9?9*9*9?9*9*9?9?9*9*_*9*9*9*9*9	6.9	2.1	72	92440	9999	9999	310	92	0	92	999900	999900	999900	99990	214	0.0	9	9	999.0	999	9	999999999	0	0.0000	0	88	999.000	999.0	99.0
2005	2	11	12	0	?9?9?9?9E0?9?9?9*9*9?9*9*9?9*9*9?9?9*9*_*9*9*9*9*9	7.4	2.2	69	92440	9999	9999	301	124	0	124	999900	999900	999900	99990	98	0.0	7	7	999.0	999	9	999999999	0	0.0000	0	88	999.000	999.0	99.0
2005	2	11	13	0	?9?9?9?9E0?9?9?9*9*9?9*9*9?9*9*9?9?9*9*_*9*9*9*9*9	7.4	1.8	68	92440	9999	9999	292	145	0	145	999900	999900	999900	99990	148	0.0	4	4	999.0	999	9	999999999	0	0.0000	0	88	999.000	999.0	99.0
2005	2	11	14	0	?9?9?9?9E0?9?9?9*9*9?9*9*9?9*9*9?9?9*9*_*9*9*9*9*9	6.9	1.1	66	92440	9999	9999	288	151	0	151	999900	999900	999900	99990	287	0.0	3	3	999.0	999	9	999999999	0	0.0000	0	88	999.000	999.0	99.0
2005	2	11	15	0	?9?9?9?9E0?9?9?9*9*9?9*9*9?9?9?9?9?9*9*_*9*9*9*9*9	6.4	0.2	65	92440	9999	9999	289	141	0	141	999900	999900	999900	99990	90	2.0	5	5	999.0	999	9	999999999	0	0.0000	0	88	999.000	999.0	99.0
2005	2	11	16	0	?9?9?9?9E0?9?9?9*9*9?9*9*9?9*9*9?9?9*9*_*9*9*9*9*9	5.9	-0.4	64	92440	9999	9999	282	117	0	117	999900	999900	999900	99990	90	2.0	3	3	999.0	999	9	999999999	0	0.0000	0	88	999.000	999.0	99.0
2005	2	11	17	0	?9?9?9?9E0?9?9?9*9*9?9*9*9?9*9*9?9?9*9*_*9*9*9*9*9	5.6	-0.8	63	92440	9999	9999	287	83	0	83	999900	999900	999900	99990	212	2.0	6	6	999.0	999	9	999999999	0	0.0000	0	88	999.000	999.0	99.0
2005	2	11	18	0	?9?9?9?9E0?9?9?9*9*9?9*9*9?9*9*9?9?9*9*_*9*9*9*9*9	5.3	-1.1	63	92440	9999	9999	267	45	0	45	999900	999900	999900	99990	279	2.0	0	0	999.0	999	9	999999999	0	0.0000	0	88	999.000	999.0	99.0
2005	2	11	19	0	?9?9?9?9E0?9?9?9*9*9?9*9*9?9*9*9?9?9*9*_*9*9*9*9*9	5.2	-1.1	63	92440	9999	9999	285	11	0	11	999900	999900	999900	99990	21	2.0	6	6	999.0	999	9	999999999	0	0.0000	0	88	999.000	999.0	99.0
2005	2	11	20	0	?9?9?9?9E0?9?9?9*9*9?9*9*9?9*9*9?9?9*9*_*9*9*9*9*9	5.2	-0.9	64	92440	9999	9999	289	0	0	0	999900	999900	999900	99990	350	2.0	7	7	999.0	999	9	999999999	0	0.0000	0	88	999.000	999.0	99.0
2005	2	11	21	0	?9?9?9?9E0?9?9?9*9*9?9*9*9?9?9?9?9?9*9*_*9*9*9*9*9	5.3	-0.3	67	92440	9999	9999	284	0	0	0	999900	999900	999900	99990	67	2.0	5	5	999.0	999	9	999999999	0	0.0000	0	88	999.000	999.0	99.0
2005	2	11	22	0	?9?9?9?9E0?9?9?9*9*9?9*9*9?9*9*9?9?9*9*_*9*9*9*9*9	5.3	0.3	70	92440	9999	9999	287	0	0	0	999900	999900	999900	99990	305	2.0	6	6	999.0	999	9	999999999	0	0.0000	0	88	999.000	999.0	99.0
2005	2	11	23	0	?9?9?9?9E0?9?9?9*9*9?9*9*9?9*9*9?9?9*9*_*9*9*9*9*9	4.8	0.7	75	92440	9999	9999	283	0	0	0	999900	999900	999900	99990	260	2.0	5	5	999.0	999	9	999999999	0	0.0000	0	88	999.000	999.0	99.0
2005	2	11	24	0	?9?9?9?9E0?9?9?9*9*9?9*9*9?9*9*9?9?9*9*_*9*9*9*9*9	4.0	0.7	79	92440	9999	9999	275	0	0	0	999900	999900	999900	99990	266	2.0	3	3	999.0	999	9	999999999	0	0.0000	0	88	999.000	999.0	99.0
2005	2	12	1	0	?9?9?9?9E0?9?9?9*9*9?9*9*9?9*9*9?9?9*9*_*9*9*9*9*9	3.0	0.6	84	92480	9999	9999	260	0	0	0	999900	999900	999900	99990	233	2.0	0	0	999.0	999	9	999999999	0	0.0000	0	88	999.000	999.0	99.0
2005	2	12	2	0	?9?9?9?9E0?9?9?9*9*9?9*9*9?9*9*9?9?9*9*_*9*9*9*9*9	2.2	0.5	89	92480	9999	9999	266	0	0	0	999900	999900	999900	99990	223	2.0	2	2	999.0	999	9	999999999	0	0.0000	0	88	999.000	999.0	99.0
2005	2	12	3	0	?9?9?9?9E0?9?9?9*9*9?9*9*9?9?9?9?9?9*9*_*9*9*9*9*9	1.9	0.8	92	92480	9999	9999	265	0	0	0	999900	999900	999900	99990	67	1.0	2	2	999.0	999	9	999999999	0	0.0000	0	88	999.000	999.0	99.0
2005	2	12	4	0	?9?9?9?9E0?9?9?9*9*9?9*9*9?9*9*9?9?9*9*_*9*9*9*9*9	1.8	1.0	94	92480	9999	9999	274	0	0	0	999900	999900	999900	99990	359	1.0	6	6	999.0	999	9	999999999	0	0.0000	0	88	999.000	999.0	99.0
2005	2	12	5	0	?9?9?9?9E0?9?9?9*9*9?9*9*9?9*9*9?9?9*9*_*9*9*9*9*9	1.7	1.0	96	92480	9999	9999	266	0	0	0	999900	999900	999900	99990	233	1.0	3	3	999.0	999	9	999999999	0	0.0000	0	88	999.000	999.0	99.0
2005	2	12	6	0	?9?9?9?9E0?9?9?9*9*9?9*9*9?9*9*9?9?9*9*_*9*9*9*9*9	1.5	0.9	96	92480	9999	9999	275	0	0	0	999900	999900	999900	99990	349	1.0	7	7	999.0	999	9	999999999	0	0.0000	0	88	999.000	999.0	99.0
2005	2	12	7	0	?9?9?9?9E0?9?9?9*9*9?9*9*9?9*9*9?9?9*9*_*9*9*9*9*9	1.4	0.8	96	92480	9999	9999	265	0	0	0	999900	999900	999900	99990	174	1.0	3	3	999.0	999	9	999999999	0	0.0000	0	88	999.000	999.0	99.0
2005	2	12	8	0	?9?9?9?9E0?9?9?9*9*9?9*9*9?9*9*9?9?9*9*_*9*9*9*9*9	1.4	0.7	95	92480	9999	9999	259	0	0	0	999900	999900	999900	99990	128	1.0	1	1	999.0	999	9	999999999	0	0.0000	0	88	999.000	999.0	99.0
2005	2	12	9	0	?9?9?9?9E0?9?9?9*9*9?9*9*9?9?9?9?9?9*9*_*9*9*9*9*9	1.6	0.8	94	92480	9999	9999	273	19	0	19	999900	999900	999900	99990	0	0.0	6	6	999.0	999	9	999999999	0	0.0000	0	88	999.000	999.0	99.0
2005	2	12	10	0	?9?9?9?9E0?9?9?9*9*9?9*9*9?9*9*9?9?9*9*_*9*9*9*9*9	1.8	0.8	93	92480	9999	9999	273	55	0	55	999900	999900	999900	99990	40	0.0	6	6	999.0	999	9	999999999	0	0.0000	0	88	999.000	999.0	99.0
2005	2	12	11	0	?9?9?9?9E0?9?9?9*9*9?9*9*9?9*9*9?9?9*9*_*9*9*9*9*9	2.0	0.8	92	92480	9999	9999	261	92	0	92	999900	999900	999900	99990	58	0.0	1	1	999.0	999	9	999999999	0	0.0000	0	88	999.000	999.0	99.0
2005	2	12	12	0	?9?9?9?9E0?9?9?9*9*9?9*9*9?9*9*9?9?9*9*_*9*9*9*9*9	2.1	0.7	91	92480	9999	9999	257	125	0	125	999900	999900	999900	99990	266	0.0	0	0	999.0	999	9	999999999	0	0.0000	0	88	999.000	999.0	99.0
2005	2	12	13	0	?9?9?9?9E0?9?9?9*9*9?9*9*9?9*9*9?9?9*9*_*9*9*9*9*9	2.2	0.7	89	92480	9999	9999	289	146	0	146	999900	999900	999900	99990	186	0.0	9	9	999.0	999	9	999999999	0	0.0000	0	88	999.000	999.0	99.0
2005	2	12	14	0	?9?9?9?9E0?9?9?9*9*9?9*9*9?9*9*9?9?9*9*_*9*9*9*9*9	2.4	0.6	88	92480	9999	9999	266	152	0	152	999900	999900	999900	99990	228	0.0	2	2	999.0	999	9	999999999	0	0.0000	0	88	999.000	999.0	99.0
2005	2	12	15	0	?9?9?9?9E0?9?9?9*9*9?9*9*9?9?9?9?9?9*9*_*9*9*9*9*9	2.5	0.6	87	92480	9999	9999	269	142	0	142	999900	999900	999900	99990	112	1.0	3	3	999.0	999	9	999999999	0	0.0000	0	88	999.000	999.0	99.0
2005	2	12	16	0	?9?9?9?9E0?9?9?9*9*9?9*9*9?9*9*9?9?9*9*_*9*9*9*9*9	2.7	0.5	86	92480	9999	9999	290	117	0	117	999900	999900	999900	99990	165	1.0	9	9	999.0	999	9	999999999	0	0.0000	0	88	999.000	999.0	99.0
2005	2	12	17	0	?9?9?9?9E0?9?9?9*9*9?9*9*9?9*9*9?9?9*9*_*9*9*9*9*9	2.8	0.5	85	92480	9999	9999	280	83	0	83	999900	999900	999900	99990	241	1.0	7	7	999.0	999	9	999999999	0	0.0000	0	88	999.000	999.0	99.0
2005	2	12	18	0	?9?9?9?9E0?9?9?9*9*9?9*9*9?9*9*9?9?9*9*_*9*9*9*9*9	2.9	0.5	84	92480	9999	9999	275	46	0	46	999900	999900	999900	99990	155	1.0	5	5	999.0	999	9	999999999	0	0.0000	0	88	999.000	999.0	99.0
2005	2	12	19	0	?9?9?9?9E0?9?9?9*9*9?9*9*9?9*9*9?9?9*9*_*9*9*9*9*9	3.0	0.5	84	92480	9999	9999	275	11	0	11	999900	999900	999900	99990	266	1.0	5	5	999.0	999	9	999999999	0	0.0000	0	88	999.000	999.0	99.0
2005	2	12	20	0	?9?9?9?9E0?9?9?9*9*9?9*9*9?9*9*9?9?9*9*_*9*9*9*9*9	3.0	0.5	84	92480	9999	9999	292	0	0	0	999900	999900	999900	99990	146	1.0	9	9	999.0	999	9	999999999	0	0.0000	0	88	999.000	999.0	99.0
2005	2	12	21	0	?9?9?9?9E0?9?9?9*9*9?9*9*9?9?9?9?9?9*9*_*9*9*9*9*9	3.0	0.6	84	92480	9999	9999	269	0	0	0	999900	999900	999900	99990	157	1.0	2	2	999.0	999	9	999999999	0	0.0000	0	88	999.000	999.0	99.0
2005	2	12	22	0	?9?9?9?9E0?9?9?9*9*9?9*9*9?9*9*9?9?9*9*_*9*9*9*9*9	2.8	0.6	85	92480	9999	9999	259	0	0	0	999900	999900	999900	99990	290	1.0	0	0	999.0	999	9	999999999	0	0.0000	0	88	999.000	999.0	99.0
2005	2	12	23	0	?9?9?9?9E0?9?9?9*9*9?9*9*9?9*9*9?9?9*9*_*9*9*9*9*9	2.6	0.6	87	92480	9999	9999	280	0	0	0	999900	999900	999900	99990	109	1.0	7	7	999.0	999	9	999999999	0	0.0000	0	88	999.000	999.0	99.0
2005	2	12	24	0	?9?9?9?9E0?9?9?9*9*9?9*9*9?9*9*9?9?9*9*_*9*9*9*9*9	2.4	0.7	88	92480	9999	9999	276	0	0	0	999900	999900	999900	99990	218	1.0	6	6	999.0	999	9	999999999	0	0.0000	0	88	999.000	999.0	99.0
2005	2	13	1	0	?9?9?9?9E0?9?9?9*9*9?9*9*9?9*9*9?9?9*9*_*9*9*9*9*9	2.1	0.7	90	92590	9999	9999	265	0	0	0	999900	999900	999900	99990	192	1.0	2	2	999.0	999	9	999999999	0	0.0000	0	88	999.000	999.0	99.0
2005	2	13	2	0	?9?9?9?9E0?9?9?9*9*9?9*9*9?9*9*9?9?9*9*_*9*9*9*9*9	1.9	0.8	92	92590	9999	9999	271	0	0	0	999900	999900	999900	99990	229	1.0	5	5	999.0	999	9	999999999	0	0.0000	0	88	999.000	999.0	99.0
2005	2	13	3	0	?9?9?9?9E0?9?9?9*9*9?9*9*9?9?9?9?9?9*9*_*9*9*9*9*9	1.7	0.8	94	92590	9999	9999	260	0	0	0	999900	999900	999900	99990	0	0.0	1	1	999.0	999	9	999999999	0	0.0000	0	88	999.000	999.0	99.0
2005	2	13	4	0	?9?9?9?9E0?9?9?9*9*9?9*9*9?9*9*9?9?9*9*_*9*9*9*9*9	1.6	0.9	95	92590	9999	9999	276	0	0	0	999900	999900	999900	99990	181	0.0	7	7	999.0	999	9	999999999	0	0.0000	0	88	999.000	999.0	99.0
2005	2	13	5	0	?9?9?9?9E0?9?9?9*9*9?9*9*9?9*9*9?9?9*9*_*9*9*9*9*9	1.6	1.1	96	92590	9999	9999	270	0	0	0	999900	999900	999900	99990	8	0.0	5	5	999.0	999	9	999999999	0	0.0000	0	88	999.000	999.0	99.0
2005	2	13	6	0	?9?9?9?9E0?9?9?9*9*9?9*9*9?9*9*9?9?9*9*_*9*9*9*9*9	1.6	1.1	97	92590	9999	9999	260	0	0	0	999900	999900	999900	99990	124	0.0	1	1	999.0	999	9	999999999	0	0.0000	0	88	999.000	999.0	99.0
2005	2	13	7	0	?9?9?9?9E0?9?9?9*9*9?9*9*9?9*9*9?9?9*9*_*9*9*9*9*9	1.6	1.2	97	92590	9999	9999	286	0	0	0	999900	999900	999900	99990	340	0.0	9	9	999.0	999	9	999999999	0	0.0000	0	88	999.000	999.0	99.0
2005	2	13	8	0	?9?9?9?9E0?9?9?9*9*9?9*9*9?9*9*9?9?9*9*_*9*9*9*9*9	1.6	1.1	97	92590	9999	9999	264	0	0	0	999900	999900	999900	99990	188	0.0	2	2	999.0	999	9	999999999	0	0.0000	0	88	999.000	999.0	99.0
2005	2	13	9	0	?9?9?9?9E0?9?9?9*9*9?9*9*9?9?9?9?9?9*9*_*9*9*9*9*9	1.7	1.1	96	92590	9999	9999	273	20	0	20	999900	999900	999900	99990	0	0.0	6	6	999.0	999	9	999999999	0	0.0000	0	88	999.000	999.0	99.0
2005	2	13	10	0	?9?9?9?9E0?9?9?9*9*9?9*9*9?9*9*9?9?9*9*_*9*9*9*9*9	1.9	1.1	95	92590	9999	9999	256	56	0	56	999900	999900	999900	99990	279	0.0	0	0	999.0	999	9	999999999	0	0.0000	0	88	999.000	999.0	99.0
2005	2	13	11	0	?9?9?9?9E0?9?9?9*9*9?9*9*9?9*9*9?9?9*9*_*9*9*9*9*9	2.1	1.2	94	92590	9999	9999	275	93	0	93	999900	999900	999900	99990	140	0.0	6	6	999.0	999	9	999999999	0	0.0000	0	88	999.000	999.0	99.0
2005	2	13	12	0	?9?9?9?9E0?9?9?9*9*9?9*9*9?9*9*9?9?9*9*_*9*9*9*9*9	2.3	1.2	92	92590	9999	9999	263	125	0	125	999900	999900	999900	99990	285	0.0	1	1	999.0	999	9	999999999	0	0.0000	0	88	999.000	999.0	99.0
2005	2	13	13	0	?9?9?9?9E0?9?9?9*9*9?9*9*9?9*9*9?9?9*9*_*9*9*9*9*9	2.7	1.2	90	92590	9999	9999	264	147	0	147	999900	999900	999900	99990	331	0.0	1	1	999.0	999	9	999999999	0	0.0000	0	88	999.000	999.0	99.0
2005	2	13	14	0	?9?9?9?9E0?9?9?9*9*9?9*9*9?9*9*9?9?9*9*_*9*9*9*9*9	3.0	1.4	89	92590	9999	9999	286	153	0	153	999900	999900	999900	99990	175	0.0	8	8	999.0	999	9	999999999	0	0.0000	0	88	999.000	999.0	99.0
2005	2	13	15	0	?9?9?9?9E0?9?9?9*9*9?9*9*9?9?9?9?9?9*9*_*9*9*9*9*9	3.4	1.6	88	92590	9999	9999	271	143	0	143	999900	999900	999900	99990	180	1.0	2	2	999.0	999	9	999999999	0	0.0000	0	88	999.000	999.0	99.0
2005	2	13	16	0	?9?9?9?9E0?9?9?9*9*9?9*9*9?9*9*9?9?9*9*_*9*9*9*9*9	3.8	1.9	87	92590	9999	9999	273	118	0	118	999900	999900	999900	99990	131	1.0	2	2	999.0	999	9	999999999	0	0.0000	0	88	999.000	999.0	99.0
2005	2	13	17	0	?9?9?9?9E0?9?9?9*9*9?9*9*9?9*9*9?9?9*9*_*9*9*9*9*9	4.0	2.0	87	92590	9999	9999	265	84	0	84	999900	999900	999900	99990	21	1.0	0	0	999.0	999	9	999999999	0	0.0000	0	88	999.000	999.0	99.0
2005	2	13	18	0	?9?9?9?9E0?9?9?9*9*9?9*9*9?9*9*9?9?9*9*_*9*9*9*9*9	3.9	1.9	87	92590	9999	9999	286	46	0	46	999900	999900	999900	99990	189	1.0	7	7	999.0	999	9	999999999	0	0.0000	0	88	999.000	999.0	99.0
2005	2	13	19	0	?9?9?9?9E0?9?9?9*9*9?9*9*9?9*9*9?9?9*9*_*9*9*9*9*9	3.8	1.8	87	92590	9999	9999	269	12	0	12	999900	999900	999900	99990	299	1.0	1	1	999.0	999	9	999999999	0	0.0000	0	88	999.000	999.0	99.0
2005	2	13	20	0	?9?9?9?9E0?9?9?9*9*9?9*9*9?9*9*9?9?9*9*_*9*9*9*9*9	3.6	1.7	87	92590	9999	9999	285	0	0	0	999900	999900	999900	99990	0	1.0	7	7	999.0	999	9	999999999	0	0.0000	0	88	999.000	999.0	99.0
2005	2	13	21	0	?9?9?9?9E0?9?9?9*9*9?9*9*9?9?9?9?9?9*9*_*9*9*9*9*9	3.4	1.6	88	92590	9999	9999	288	0	0	0	999900	999900	999900	99990	112	1.0	8	8	999.0	999	9	999999999	0	0.0000	0	88	999.000	999.0	99.0
2005	2	13	22	0	?9?9?9?9E0?9?9?9*9*9?9*9*9?9*9*9?9?9*9*_*9*9*9*9*9	3.3	1.6	88	92590	9999	9999	276	0	0	0	999900	999900	999900	99990	163	1.0	4	4	999.0	999	9	999999999	0	0.0000	0	88	999.000	999.0	99.0
2005	2	13	23	0	?9?9?9?9E0?9?9?9*9*9?9*9*9?9*9*9?9?9*9*_*9*9*9*9*9	3.2	1.6	89	92590	9999	9999	273	0	0	0	999900	999900	999900	99990	141	1.0	3	3	999.0	999	9	999999999	0	0.0000	0	88	999.000	999.0	99.0
2005	2	13	24	0	?9?9?9?9E0?9?9?9*9*9?9*9*9?9*9*9?9?9*9*_*9*9*9*9*9	3.2	1.7	90	92590	9999	9999	267	0	0	0	999900	999900	999900	99990	79	1.0	1	1	999.0	999	9	999999999	0	0.0000	0	88	999.000	999.0	99.0
2005	2	14	1	0	?9?9?9?9E0?9?9?9*9*9?9*9*9?9*9*9?9?9*9*_*9*9*9*9*9	3.2	1.7	90	92370	9999	9999	262	0	0	0	999900	999900	999900	99990	216	1.0	0	0	999.0	999	9	999999999	0	0.0000	0	88	999.000	999.0	99.0
2005	2	14	2	0	?9?9?9?9E0?9?9?9*9*9?9*9*9?9*9*9?9?9*9*_*9*9*9*9*9	3.1	1.7	90	92370	9999	9999	273	0	0	0	999900	999900	999900	99990	227	1.0	3	3	999.0	999	9	999999999	0	0.0000	0	88	999.000	999.0	99.0
2005	2	14	3	0	?9?9?9?9E0?9?9?9*9*9?9*9*9?9?9?9?9?9*9*_*9*9*9*9*9	2.9	1.6	91	92370	9999	9999	286	0	0	0	999900	999900	999900	99990	0	0.0	8	8	999.0	999	9	999999999	0	0.0000	0	88	999.000	999.0	99.0
2005	2	14	4	0	?9?9?9?9E0?9?9?9*9*9?9*9*9?9*9*9?9?9*9*_*9*9*9*9*9	2.6	1.4	91	92370	9999	9999	291	0	0	0	999900	999900	999900	99990	97	0.0	9	9	999.0	999	9	999999999	0	0.0000	0	88	999.000	999.0	99.0
2005	2	14	5	0	?9?9?9?9E0?9?9?9*9*9?9*9*9?9*9*9?9?9*9*_*9*9*9*9*9	2.3	1.1	92	92370	9999	9999	273	0	0	0	999900	999900	999900	99990	239	0.0	5	5	999.0	999	9	999999999	0	0.0000	0	88	999.000	999.0	99.0
2005	2	14	6	0	?9?9?9?9E0?9?9?9*9*9?9*9*9?9*9*9?9?9*9*_*9*9*9*9*9	2.0	0.9	92	92370	9999	9999	268	0	0	0	999900	999900	999900	99990	67	0.0	3	3	999.0	999	9	999999999	0	0.0000	0	88	999.000	999.0	99.0
2005	2	14	7	0	?9?9?9?9E0?9?9?9*9*9?9*9*9?9*9*9?9?9*9*_*9*9*9*9*9	1.8	0.7	92	92370	9999	9999	271	0	0	0	999900	999900	999900	99990	38	0.0	5	5	999.0	999	9	999999999	0	0.0000	0	88	999.000	999.0	99.0
2005	2	14	8	0	?9?9?9?9E0?9?9?9*9*9?9*9*9?9*9*9?9?9*9*_*9*9*9*9*9	1.7	0.6	92	92370	9999	9999	266	0	0	0	999900	999900	999900	99990	349	0.0	3	3	999.0	999	9	999999999	0	0.0000	0	88	999.000	999.0	99.0
2005	2	14	9	0	?9?9?9?9E0?9?9?9*9*9?9*9*9?9?9?9?9?9*9*_*9*9*9*9*9	2.0	0.8	92	92370	9999	9999	268	20	0	20	999900	999900	999900	99990	0	0.0	3	3	999.0	999	9	999999999	0	0.0000	0	88	999.000	999.0	99.0
2005	2	14	10	0	?9?9?9?9E0?9?9?9*9*9?9*9*9?9*9*9?9?9*9*_*9*9*9*9*9	2.3	1.1	91	92370	9999	9999	263	56	0	56	999900	999900	999900	99990	23	0.0	1	1	999.0	999	9	999999999	0	0.0000	0	88	999.000	999.0	99.0
2005	2	14	11	0	?9?9?9?9E0?9?9?9*9*9?9*9*9?9*9*9?9?9*9*_*9*9*9*9*9	2.5	1.1	91	92370	9999	9999	277	94	0	94	999900	999900	999900	99990	245	0.0	6	6	999.0	999	9	999999999	0	0.0000	0	88	999.000	999.0	99.0
2005	2	14	12	0	?9?9?9?9E0?9?9?9*9*9?9*9*9?9*9*9?9?9*9*_*9*9*9*9*9	2.6	1.1	90	92370	9999	9999	291	126	0	126	999900	999900	999900	99990	78	0.0	9	9	999.0	999	9	999999999	0	0.0000	0	88	999.000	999.0	99.0
2005	2	14	13	0	?9?9?9?9E0?9?9?9*9*9?9*9*9?9*9*9?9?9*9*_*9*9*9*9*9	2.7	1.1	89	92370	9999	9999	291	147	0	147	999900	999900	999900	99990	335	0.0	9	9	999.0	999	9	999999999	0	0.0000	0	88	999.000	999.0	99.0
2005	2	14	14	0	?9?9?9?9E0?9?9?9*9*9?9*9*9?9*9*9?9?9*9*_*9*9*9*9*9	2.9	1.2	88	92370	9999	9999	278	154	0	154	999900	999900	999900	99990	9	0.0	6	6	999.0	999	9	999999999	0	0.0000	0	88	999.000	999.0	99.0
2005	2	14	15	0	?9?9?9?9E0?9?9?9*9*9?9*9*9?9?9?9?9?9*9*_*9*9*9*9*9	3.2	1.4	88	92370	9999	9999	275	144	0	144	999900	999900	999900	99990	0	0.0	4	4	999.0	999	9	999999999	0	0.0000	0	88	999.000	999.0	99.0
2005	2	14	16	0	?9?9?9?9E0?9?9?9*9*9?9*9*9?9*9*9?9?9*9*_*9*9*9*9*9	3.6	1.8	88	92370	9999	9999	269	119	0	119	999900	999900	999900	99990	57	0.0	1	1	999.0	999	9	999999999	0	0.0000	0	88	999.000	999.0	99.0
2005	2	14	17	0	?9?9?9?9E0?9?9?9*9*9?9*9*9?9*9*9?9?9*9*_*9*9*9*9*9	4.0	2.2	88	92370	9999	9999	274	85	0	85	999900	999900	999900	99990	325	0.0	2	2	999.0	999	9	999999999	0	0.0000	0	88	999.000	999.0	99.0
2005	2	14	18	0	?9?9?9?9E0?9?9?9*9*9?9*9*9?9*9*9?9?9*9*_*9*9*9*9*9	4.2	2.5	89	92370	9999	9999	278	47	0	47	999900	999900	999900	99990	220	0.0	3	3	999.0	999	9	999999999	0	0.0000	0	88	999.000	999.0	99.0
2005	2	14	19	0	?9?9?9?9E0?9?9?9*9*9?9*9*9?9*9*9?9?9*9*_*9*9*9*9*9	4.1	2.4	89	92370	9999	9999	282	12	0	12	999900	999900	999900	99990	286	0.0	5	5	999.0	999	9	999999999	0	0.0000	0	88	999.000	999.0	99.0
2005	2	14	20	0	?9?9?9?9E0?9?9?9*9*9?9*9*9?9*9*9?9?9*9*_*9*9*9*9*9	3.8	2.3	90	92370	9999	9999	286	0	0	0	999900	999900	999900	99990	246	0.0	7	7	999.0	999	9	999999999	0	0.0000	0	88	999.000	999.0	99.0
2005	2	14	21	0	?9?9?9?9E0?9?9?9*9*9?9*9*9?9?9?9?9?9*9*_*9*9*9*9*9	3.6	2.1	90	92370	9999	9999	264	0	0	0	999900	999900	999900	99990	0	0.0	0	0	999.0	999	9	999999999	0	0.0000	0	88	999.000	999.0	99.0
2005	2	14	22	0	?9?9?9?9E0?9?9?9*9*9?9*9*9?9*9*9?9?9*9*_*9*9*9*9*9	3.5	2.0	90	92370	9999	9999	263	0	0	0	999900	999900	999900	99990	122	0.0	0	0	999.0	999	9	999999999	0	0.0000	0	88	999.000	999.0	99.0
2005	2	14	23	0	?9?9?9?9E0?9?9?9*9*9?9*9*9?9*9*9?9?9*9*_*9*9*9*9*9	3.5	2.1	90	92370	9999	9999	285	0	0	0	999900	999900	999900	99990	264	0.0	7	7	999.0	999	9	999999999	0	0.0000	0	88	999.000	999.0	99.0
2005	2	14	24	0	?9?9?9?9E0?9?9?9*9*9?9*9*9?9*9*9?9?9*9*_*9*9*9*9*9	3.5	2.1	90	92370	9999	9999	277	0	0	0	999900	999900	999900	99990	308	0.0	4	4	999.0	999	9	999999999	0	0.0000	0	88	999.000	999.0	99.0
2005	2	15	1	0	?9?9?9?9E0?9?9?9*9*9?9*9*9?9*9*9?9?9*9*_*9*9*9*9*9	3.6	2.2	91	92440	9999	9999	280	0	0	0	999900	999900	999900	99990	149	0.0	5	5	999.0	999	9	999999999	0	0.0000	0	88	999.000	999.0	99.0
2005	2	15	2	0	?9?9?9?9E0?9?9?9*9*9?9*9*9?9*9*9?9?9*9*_*9*9*9*9*9	3.7	2.3	91	92440	9999	9999	282	0	0	0	999900	999900	999900	99990	75	0.0	6	6	999.0	999	9	999999999	0	0.0000	0	88	999.000	999.0	99.0
2005	2	15	3	0	?9?9?9?9E0?9?9?9*9*9?9*9*9?9?9?9?9?9*9*_*9*9*9*9*9	3.6	2.3	91	92440	9999	9999	296	0	0	0	999900	999900	999900	99990	0	0.0	9	9	999.0	999	9	999999999	0	0.0000	0	88	999.000	999.0	99.0
2005	2	15	4	0	?9?9?9?9E0?9?9?9*9*9?9*9*9?9*9*9?9?9*9*_*9*9*9*9*9	3.4	2.2	91	92440	9999	9999	272	0	0	0	999900	999900	999900	99990	168	0.0	2	2	999.0	999	9	999999999	0	0.0000	0	88	999.000	999.0	99.0
2005	2	15	5	0	?9?9?9?9E0?9?9?9*9*9?9*9*9?9*9*9?9?9*9*_*9*9*9*9*9	3.2	2.0	92	92440	9999	9999	273	0	0	0	999900	999900	999900	99990	271	0.0	3	3	999.0	999	9	999999999	0	0.0000	0	88	999.000	999.0	99.0
2005	2	15	6	0	?9?9?9?9E0?9?9?9*9*9?9*9*9?9*9*9?9?9*9*_*9*9*9*9*9	3.0	1.8	92	92440	9999	9999	261	0	0	0	999900	999900	999900	99990	220	0.0	0	0	999.0	999	9	999999999	0	0.0000	0	88	999.000	999.0	99.0
2005	2	15	7	0	?9?9?9?9E0?9?9?9*9*9?9*9*9?9*9*9?9?9*9*_*9*9*9*9*9	2.8	1.7	92	92440	9999	9999	274	0	0	0	999900	999900	999900	99990	86	0.0	4	4	999.0	999	9	999999999	0	0.0000	0	88	999.000	999.0	99.0
2005	2	15	8	0	?9?9?9?9E0?9?9?9*9*9?9*9*9?9*9*9?9?9*9*_*9*9*9*9*9	2.7	1.5	92	92440	9999	9999	285	0	0	0	999900	999900	999900	99990	157	0.0	8	8	999.0	999	9	999999999	0	0.0000	0	88	999.000	999.0	99.0
2005	2	15	9	0	?9?9?9?9E0?9?9?9*9*9?9*9*9?9?9?9?9?9*9*_*9*9*9*9*9	2.8	1.5	91	92440	9999	9999	265	21	0	21	999900	999900	999900	99990	0	0.0	1	1	999.0	999	9	999999999	0	0.0000	0	88	999.000	999.0	99.0
2005	2	15	10	0	?9?9?9?9E0?9?9?9*9*9?9*9*9?9*9*9?9?9*9*_*9*9*9*9*9	3.0	1.4	89	92440	9999	9999	274	57	0	57	999900	999900	999900	99990	305	0.0	4	4	999.0	999	9	999999999	0	0.0000	0	88	999.000	999.0	99.0
2005	2	15	11	0	?9?9?9?9E0?9?9?9*9*9?9*9*9?9*9*9?9?9*9*_*9*9*9*9*9	3.3	1.4	87	92440	9999	9999	273	94	0	94	999900	999900	999900	99990	132	0.0	3	3	999.0	999	9	999999999	0	0.0000	0	88	999.000	999.0	99.0
2005	2	15	12	0	?9?9?9?9E0?9?9?9*9*9?9*9*9?9*9*9?9?9*9*_*9*9*9*9*9	3.7	1.4	85	92440	9999	9999	290	127	0	127	999900	999900	999900	99990	41	0.0	8	8	999.0	999	9	999999999	0	0.0000	0	88	999.000	999.0	99.0
2005	2	15	13	0	?9?9?9?9E0?9?9?9*9*9?9*9*9?9*9*9?9?9*9*_*9*9*9*9*9	4.2	1.5	82	92440	9999	9999	274	148	0	148	999900	999900	999900	99990	305	0.0	2	2	999.0	999	9	999999999	0	0.0000	0	88	999.000	999.0	99.0
2005	2	15	14	0	?9?9?9?9E0?9?9?9*9*9?9*9*9?9*9*9?9?9*9*_*9*9*9*9*9	4.8	1.7	80	92440	9999	9999	301	154	0	154	999900	999900	999900	99990	209	0.0	9	9	999.0	999	9	999999999	0	0.0000	0	88	999.000	999.0	99.0
2005	2	15	15	0	?9?9?9?9E0?9?9?9*9*9?9*9*9?9?9?9?9?9*9*_*9*9*9*9*9	5.5	2.1	79	92440	9999	9999	298	144	0	144	999900	999900	999900	99990	67	1.0	8	8	999.0	999	9	999999999	0	0.0000	0	88	999.000	999.0	99.0
2005	2	15	16	0	?9?9?9?9E0?9?9?9*9*9?9*9*9?9*9*9?9?9*9*_*9*9*9*9*9	6.0	2.5	78	92440	9999	9999	300	120	0	120	999900	999900	999900	99990	280	1.0	8	8	999.0	999	9	999999999	0	0.0000	0	88	999.000	999.0	99.0
2005	2	15	17	0	?9?9?9?9E0?9?9?9*9*9?9*9*9?9*9*9?9?9*9*_*9*9*9*9*9	5.9	2.4	78	92440	9999	9999	285	85	0	85	999900	999900	999900	99990	206	1.0	3	3	999.0	999	9	999999999	0	0.0000	0	88	999.000	999.0	99.0
2005	2	15	18	0	?9?9?9?9E0?9?9?9*9*9?9*9*9?9*9*9?9?9*9*_*9*9*9*9*9	5.7	2.3	79	92440	9999	9999	291	48	0	48	999900	999900	999900	99990	161	1.0	6	6	999.0	999	9	999999999	0	0.0000	0	88	999.000	999.0	99.0
2005	2	15	19	0	?9?9?9?9E0?9?9?9*9*9?9*9*9?9*9*9?9?9*9*_*9*9*9*9*9	5.3	2.1	80	92440	9999	9999	284	13	0	13	999900	999900	999900	99990	352	1.0	4	4	999.0	999	9	999999999	0	0.0000	0	88	999.000	999.0	99.0
2005	2	15	20	0	?9?9?9?9E0?9?9?9*9*9?9*9*9?9*9*9?9?9*9*_*9*9*9*9*9	4.9	1.9	81	92440	9999	9999	287	0	0	0	999900	999900	999900	99990	295	1.0	6	6	999.0	999	9	999999999	0	0.0000	0	88	999.000	999.0	99.0
2005	2	15	21	0	?9?9?9?9E0?9?9?9*9*9?9*9*9?9?9?9?9?9*9*_*9*9*9*9*9	4.6	1.8	82	92440	9999	9999	283	0	0	0	999900	999900	999900	99990	180	1.0	5	5	999.0	999	9	999999999	0	0.0000	0	88	999.000	999.0	99.0
2005	2	15	22	0	?9?9?9?9E0?9?9?9*9*9?9*9*9?9*9*9?9?9*9*_*9*9*9*9*9	4.3	1.7	83	92440	9999	9999	275	0	0	0	999900	999900	999900	99990	155	1.0	2	2	999.0	999	9	999999999	0	0.0000	0	88	999.000	999.0	99.0
2005	2	15	23	0	?9?9?9?9E0?9?9?9*9*9?9*9*9?9*9*9?9?9*9*_*9*9*9*9*9	4.1	1.6	84	92440	9999	9999	274	0	0	0	999900	999900	999900	99990	300	1.0	2	2	999.0	999	9	999999999	0	0.0000	0	88	999.000	999.0	99.0
2005	2	15	24	0	?9?9?9?9E0?9?9?9*9*9?9*9*9?9*9*9?9?9*9*_*9*9*9*9*9	4.0	1.6	84	92440	9999	9999	270	0	0	0	999900	999900	999900	99990	159	1.0	1	1	999.0	999	9	999999999	0	0.0000	0	88	999.000	999.0	99.0
2005	2	16	1	0	?9?9?9?9E0?9?9?9*9*9?9*9*9?9*9*9?9?9*9*_*9*9*9*9*9	3.8	1.6	85	92460	9999	9999	276	0	0	0	999900	999900	999900	99990	272	1.0	3	3	999.0	999	9	999999999	0	0.0000	0	88	999.000	999.0	99.0
2005	2	16	2	0	?9?9?9?9E0?9?9?9*9*9?9*9*9?9*9*9?9?9*9*_*9*9*9*9*9	3.7	1.7	87	92460	9999	9999	280	0	0	0	999900	999900	999900	99990	164	1.0	5	5	999.0	999	9	999999999	0	0.0000	0	88	999.000	999.0	99.0
2005	2	16	3	0	?9?9?9?9E0?9?9?9*9*9?9*9*9?9?9?9?9?9*9*_*9*9*9*9*9	3.6	1.8	88	92460	9999	9999	296	0	0	0	999900	999900	999900	99990	0	0.0	9	9	999.0	999	9	999999999	0	0.0000	0	88	999.000	999.0	99.0
2005	2	16	4	0	?9?9?9?9E0?9?9?9*9*9?9*9*9?9*9*9?9?9*9*_*9*9*9*9*9	3.5	1.9	90	92460	9999	9999	272	0	0	0	999900	999900	999900	99990	2	0.0	2	2	999.0	999	9	999999999	0	0.0000	0	88	999.000	999.0	99.0
2005	2	16	5	0	?9?9?9?9E0?9?9?9*9*9?9*9*9?9*9*9?9?9*9*_*9*9*9*9*9	3.3	2.0	92	92460	9999	9999	276	0	0	0	999900	999900	999900	99990	87	0.0	4	4	999.0	999	9	999999999	0	0.0000	0	88	999.000	999.0	99.0
2005	2	16	6	0	?9?9?9?9E0?9?9?9*9*9?9*9*9?9*9*9?9?9*9*_*9*9*9*9*9	3.1	2.2	93	92460	9999	9999	267	0	0	0	999900	999900	999900	99990	290	0.0	1	1	999.0	999	9	999999999	0	0.0000	0	88	999.000	999.0	99.0
2005	2	16	7	0	?9?9?9?9E0?9?9?9*9*9?9*9*9?9*9*9?9?9*9*_*9*9*9*9*9	3.0	2.2	94	92460	9999	9999	294	0	0	0	999900	999900	999900	99990	131	0.0	9	9	999.0	999	9	999999999	0	0.0000	0	88	999.000	999.0	99.0
2005	2	16	8	0	?9?9?9?9E0?9?9?9*9*9?9*9*9?9*9*9?9?9*9*_*9*9*9*9*9	3.0	2.2	94	92460	9999	9999	261	0	0	0	999900	999900	999900	99990	159	0.0	0	0	999.0	999	9	999999999	0	0.0000	0	88	999.000	999.0	99.0
2005	2	16	9	0	?9?9?9?9E0?9?9?9*9*9?9*9*9?9?9?9?9?9*9*_*9*9*9*9*9	3.1	2.1	93	92460	9999	9999	280	21	0	21	999900	999900	999900	99990	0	0.0	6	6	999.0	999	9	999999999	0	0.0000	0	88	999.000	999.0	99.0
2005	2	16	10	0	?9?9?9?9E0?9?9?9*9*9?9*9*9?9*9*9?9?9*9*_*9*9*9*9*9	3.3	1.8	90	92460	9999	9999	294	57	0	57	999900	999900	999900	99990	167	0.0	9	9	999.0	999	9	999999999	0	0.0000	0	88	999.000	999.0	99.0
2005	2	16	11	0	?9?9?9?9E0?9?9?9*9*9?9*9*9?9*9*9?9?9*9*_*9*9*9*9*9	3.5	1.5	86	92460	9999	9999	289	95	0	95	999900	999900	999900	99990	221	0.0	8	8	999.0	999	9	999999999	0	0.0000	0	88	999.000	999.0	99.0
2005	2	16	12	0	?9?9?9?9E0?9?9?9*9*9?9*9*9?9*9*9?9?9*9*_*9*9*9*9*9	3.8	1.0	82	92460	9999	9999	290	128	0	128	999900	999900	999900	99990	46	0.0	8	8	999.0	999	9	999999999	0	0.0000	0	88	999.000	999.0	99.0
2005	2	16	13	0	?9?9?9?9E0?9?9?9*9*9?9*9*9?9*9*9?9?9*9*_*9*9*9*9*9	4.2	0.6	78	92460	9999	9999	270	149	0	149	999900	999900	999900	99990	32	0.0	1	1	999.0	999	9	999999999	0	0.0000	0	88	999.000	999.0	99.0
2005	2	16	14	0	?9?9?9?9E0?9?9?9*9*9?9*9*9?9*9*9?9?9*9*_*9*9*9*9*9	4.6	0.3	74	92460	9999	9999	271	155	0	155	999900	999900	999900	99990	55	0.0	1	1	999.0	999	9	999999999	0	0.0000	0	88	999.000	999.0	99.0
2005	2	16	15	0	?9?9?9?9E0?9?9?9*9*9?9*9*9?9?9?9?9?9*9*_*9*9*9*9*9	5.0	0.1	71	92460	9999	9999	286	145	0	145	999900	999900	999900	99990	112	1.0	6	6	999.0	999	9	999999999	0	0.0000	0	88	999.000	999.0	99.0
2005	2	16	16	0	?9?9?9?9E0?9?9?9*9*9?9*9*9?9*9*9?9?9*9*_*9*9*9*9*9	5.3	0.2	70	92460	9999	9999	280	121	0	121	999900	999900	999900	99990	40	1.0	3	3	999.0	999	9	999999999	0	0.0000	0	88	999.000	999.0	99.0
2005	2	16	17	0	?9?9?9?9E0?9?9?9*9*9?9*9*9?9*9*9?9?9*9*_*9*9*9*9*9	5.2	0.1	69	92460	9999	9999	290	86	0	86	999900	999900	999900	99990	132	1.0	7	7	999.0	999	9	999999999	0	0.0000	0	88	999.000	999.0	99.0
2005	2	16	18	0	?9?9?9?9E0?9?9?9*9*9?9*9*9?9*9*9?9?9*9*_*9*9*9*9*9	5.0	0.1	70	92460	9999	9999	279	48	0	48	999900	999900	999900	99990	153	1.0	3	3	999.0	999	9	999999999	0	0.0000	0	88	999.000	999.0	99.0
2005	2	16	19	0	?9?9?9?9E0?9?9?9*9*9?9*9*9?9*9*9?9?9*9*_*9*9*9*9*9	4.7	0.1	72	92460	9999	9999	271	13	0	13	999900	999900	999900	99990	29	1.0	1	1	999.0	999	9	999999999	0	0.0000	0	88	999.000	999.0	99.0
2005	2	16	20	0	?9?9?9?9E0?9?9?9*9*9?9*9*9?9*9*9?9?9*9*_*9*9*9*9*9	4.3	0.1	74	92460	9999	9999	280	0	0	0	999900	999900	999900	99990	109	1.0	5	5	999.0	999	9	999999999	0	0.0000	0	88	999.000	999.0	99.0
2005	2	16	21	0	?9?9?9?9E0?9?9?9*9*9?9*9*9?9?9?9?9?9*9*_*9*9*9*9*9	4.0	0.1	76	92460	9999	9999	296	0	0	0	999900	999900	999900	99990	135	1.0	9	9	999.0	999	9	999999999	0	0.0000	0	88	999.000	999.0	99.0
2005	2	16	22	0	?9?9?9?9E0?9?9?9*9*9?9*9*9?9*9*9?9?9*9*_*9*9*9*9*9	3.8	0.2	78	92460	9999	9999	276	0	0	0	999900	999900	999900	99990	33	1.0	4	4	999.0	999	9	999999999	0	0.0000	0	88	999.000	999.0	99.0
2005	2	16	23	0	?9?9?9?9E0?9?9?9*9*9?9*9*9?9*9*9?9?9*9*_*9*9*9*9*9	3.6	0.3	79	92460	9999	9999	275	0	0	0	999900	999900	999900	99990	41	1.0	4	4	999.0	999	9	999999999	0	0.0000	0	88	999.000	999.0	99.0
2005	2	16	24	0	?9?9?9?9E0?9?9?9*9*9?9*9*9?9*9*9?9?9*9*_*9*9*9*9*9	3.5	0.4	80	92460	9999	9999	270	0	0	0	999900	999900	999900	99990	282	1.0	2	2	999.0	999	9	999999999	0	0.0000	0	88	999.000	999.0	99.0
2005	2	17	1	0	?9?9?9?9E0?9?9?9*9*9?9*9*9?9*9*9?9?9*9*_*9*9*9*9*9	3.3	0.5	82	92580	9999	9999	261	0	0	0	999900	999900	999900	99990	98	1.0	0	0	999.0	999	9	999999999	0	0.0000	0	88	999.000	999.0	99.0
2005	2	17	2	0	?9?9?9?9E0?9?9?9*9*9?9*9*9?9*9*9?9?9*9*_*9*9*9*9*9	3.2	0.5	83	92580	9999	9999	293	0	0	0	999900	999900	999900	99990	125	1.0	9	9	999.0	999	9	999999999	0	0.0000	0	88	999.000	999.0	99.0
2005	2	17	3	0	?9?9?9?9E0?9?9?9*9*9?9*9*9?9?9?9?9?9*9*_*9*9*9*9*9	3.0	0.5	84	92580	9999	9999	278	0	0	0	999900	999900	999900	99990	0	0.0	6	6	999.0	999	9	999999999	0	0.0000	0	88	999.000	999.0	99.0
2005	2	17	4	0	?9?9?9?9E0?9?9?9*9*9?9*9*9?9*9*9?9?9*9*_*9*9*9*9*9	2.8	0.5	85	92580	9999	9999	291	0	0	0	999900	999900	999900	99990	204	0.0	9	9	999.0	999	9	999999999	0	0.0000	0	88	999.000	999.0	99.0
2005	2	17	5	0	?9?9?9?9E0?9?9?9*9*9?9*9*9?9*9*9?9?9*9*_*9*9*9*9*9	2.5	0.5	86	92580	9999	9999	273	0	0	0	999900	999900	999900	99990	218	0.0	5	5	999.0	999	9	999999999	0	0.0000	0	88	999.000	999.0	99.0
2005	2	17	6	0	?9?9?9?9E0?9?9?9*9*9?9*9*9?9*9*9?9?9*9*_*9*9*9*9*9	2.2	0.3	87	92580	9999	9999	278	0	0	0	999900	999900	999900	99990	202	0.0	7	7	999.0	999	9	999999999	0	0.0000	0	88	999.000	999.0	99.0
2005	2	17	7	0	?9?9?9?9E0?9?9?9*9*9?9*9*9?9*9*9?9?9*9*_*9*9*9*9*9	2.0	0.2	88	92580	9999	9999	271	0	0	0	999900	999900	999900	99990	126	0.0	5	5	999.0	999	9	999999999	0	0.0000	0	88	999.000	999.0	99.0
2005	2	17	8	0	?9?9?9?9E0?9?9?9*9*9?9*9*9?9*9*9?9?9*9*_*9*9*9*9*9	1.9	0.0	88	92580	9999	9999	266	0	0	0	999900	999900	999900	99990	175	0.0	3	3	999.0	999	9	999999999	0	0.0000	0	88	999.000	999.0	99.0
2005	2	17	9	0	?9?9?9?9E0?9?9?9*9*9?9*9*9?9?9?9?9?9*9*_*9*9*9*9*9	1.8	-0.1	87	92580	9999	9999	276	22	0	22	999900	999900	999900	99990	0	0.0	7	7	999.0	999	9	999999999	0	0.0000	0	88	999.000	999.0	99.0
2005	2	17	10	0	?9?9?9?9E0?9?9?9*9*9?9*9*9?9*9*9?9?9*9*_*9*9*9*9*9	1.9	-0.3	85	92580	9999	9999	270	58	0	58	999900	999900	999900	99990	66	0.0	5	5	999.0	999	9	999999999	0	0.0000	0	88	999.000	999.0	99.0
2005	2	17	11	0	?9?9?9?9E0?9?9?9*9*9?9*9*9?9*9*9?9?9*9*_*9*9*9*9*9	2.1	-0.4	83	92580	9999	9999	287	96	0	96	999900	999900	999900	99990	129	0.0	9	9	999.0	999	9	999999999	0	0.0000	0	88	999.000	999.0	99.0
2005	2	17	12	0	?9?9?9?9E0?9?9?9*9*9?9*9*9?9*9*9?9?9*9*_*9*9*9*9*9	2.4	-0.5	81	92580	9999	9999	272	128	0	128	999900	999900	999900	99990	340	0.0	5	5	999.0	999	9	999999999	0	0.0000	0	88	999.000	999.0	99.0
2005	2	17	13	0	?9?9?9?9E0?9?9?9*9*9?9*9*9?9*9*9?9?9*9*_*9*9*9*9*9	2.7	-0.5	79	92580	9999	9999	283	150	0	150	999900	999900	999900	99990	85	0.0	8	8	999.0	999	9	999999999	0	0.0000	0	88	999.000	999.0	99.0
2005	2	17	14	0	?9?9?9?9E0?9?9?9*9*9?9*9*9?9*9*9?9?9*9*_*9*9*9*9*9	3.2	-0.5	76	92580	9999	9999	278	156	0	156	999900	999900	999900	99990	30	0.0	6	6	999.0	999	9	999999999	0	0.0000	0	88	999.000	999.0	99.0
2005	2	17	15	0	?9?9?9?9E0?9?9?9*9*9?9*9*9?9?9?9?9?9*9*_*9*9*9*9*9	3.6	-0.4	75	92580	9999	9999	277	146	0	146	999900	999900	999900	99990	180	1.0	5	5	999.0	999	9	999999999	0	0.0000	0	88	999.000	999.0	99.0
2005	2	17	16	0	?9?9?9?9E0?9?9?9*9*9?9*9*9?9*9*9?9?9*9*_*9*9*9*9*9	4.0	-0.2	74	92580	9999	9999	272	121	0	121	999900	999900	999900	99990	213	1.0	2	2	999.0	999	9	999999999	0	0.0000	0	88	999.000	999.0	99.0
2005	2	17	17	0	?9?9?9?9E0?9?9?9*9*9?9*9*9?9*9*9?9?9*9*_*9*9*9*9*9	4.2	-0.1	74	92580	9999	9999	264	87	0	87	999900	999900	999900	99990	121	1.0	0	0	999.0	999	9	999999999	0	0.0000	0	88	999.000	999.0	99.0
2005	2	17	18	0	?9?9?9?9E0?9?9?9*9*9?9*9*9?9*9*9?9?9*9*_*9*9*9*9*9	4.1	-0.1	74	92580	9999	9999	296	49	0	49	999900	999900	999900	99990	73	1.0	9	9	999.0	999	9	999999999	0	0.0000	0	88	999.000	999.0	99.0
2005	2	17	19	0	?9?9?9?9E0?9?9?9*9*9?9*9*9?9*9*9?9?9*9*_*9*9*9*9*9	4.0	-0.1	75	92580	9999	9999	263	14	0	14	999900	999900	999900	99990	248	1.0	0	0	999.0	999	9	999999999	0	0.0000	0	88	999.000	999.0	99.0
2005	2	17	20	0	?9?9?9?9E0?9?9?9*9*9?9*9*9?9*9*9?9?9*9*_*9*9*9*9*9	3.8	-0.1	76	92580	9999	9999	280	0	0	0	999900	999900	999900	99990	122	1.0	6	6	999.0	999	9	999999999	0	0.0000	0	88	999.000	999.0	99.0
2005	2	17	21	0	?9?9?9?9E0?9?9?9*9*9?9*9*9?9?9?9?9?9*9*_*9*9*9*9*9	3.6	-0.1	77	92580	9999	9999	273	0	0	0	999900	999900	999900	99990	0	0.0	3	3	999.0	999	9	999999999	0	0.0000	0	88	999.000	999.0	99.0
2005	2	17	22	0	?9?9?9?9E0?9?9?9*9*9?9*9*9?9*9*9?9?9*9*_*9*9*9*9*9	3.5	0.1	78	92580	9999	9999	273	0	0	0	999900	999900	999900	99990	176	0.0	3	3	999.0	999	9	999999999	0	0.0000	0	88	999.000	999.0	99.0
2005	2	17	23	0	?9?9?9?9E0?9?9?9*9*9?9*9*9?9*9*9?9?9*9*_*9*9*9*9*9	3.5	0.3	80	92580	9999	9999	266	0	0	0	999900	999900	999900	99990	35	0.0	1	1	999.0	999	9	999999999	0	0.0000	0	88	999.000	999.0	99.0
2005	2	17	24	0	?9?9?9?9E0?9?9?9*9*9?9*9*9?9*9*9?9?9*9*_*9*9*9*9*9	3.4	0.6	82	92580	9999	9999	283	0	0	0	999900	999900	999900	99990	246	0.0	7	7	999.0	999	9	999999999	0	0.0000	0	88	999.000	999.0	99.0
2005	2	18	1	0	?9?9?9?9E0?9?9?9*9*9?9*9*9?9*9*9?9?9*9*_*9*9*9*9*9	3.4	0.9	84	92750	9999	9999	283	0	0	0	999900	999900	999900	99990	241	0.0	7	7	999.0	999	9	999999999	0	0.0000	0	88	999.000	999.0	99.0
2005	2	18	2	0	?9?9?9?9E0?9?9?9*9*9?9*9*9?9*9*9?9?9*9*_*9*9*9*9*9	3.4	1.3	86	92750	9999	9999	280	0	0	0	999900	999900	999900	99990	60	0.0	6	6	999.0	999	9	999999999	0	0.0000	0	88	999.000	999.0	99.0
2005	2	18	3	0	?9?9?9?9E0?9?9?9*9*9?9*9*9?9?9?9?9?9*9*_*9*9*9*9*9	3.3	1.6	89	92750	9999	9999	276	0	0	0	999900	999900	999900	99990	0	0.0	4	4	999.0	999	9	999999999	0	0.0000	0	88	999.000	999.0	99.0
2005	2	18	4	0	?9?9?9?9E0?9?9?9*9*9?9*9*9?9*9*9?9?9*9*_*9*9*9*9*9	3.2	2.0	92	92750	9999	9999	288	0	0	0	999900	999900	999900	99990	72	0.0	8	8	999.0	999	9	999999999	0	0.0000	0	88	999.000	999.0	99.0
2005	2	18	5	0	?9?9?9?9E0?9?9?9*9*9?9*9*9?9*9*9?9?9*9*_*9*9*9*9*9	3.0	2.3	95	92750	9999	9999	275	0	0	0	999900	999900	999900	99990	99	0.0	4	4	999.0	999	9	999999999	0	0.0000	0	88	999.000	999.0	99.0
2005	2	18	6	0	?9?9?9?9E0?9?9?9*9*9?9*9*9?9*9*9?9?9*9*_*9*9*9*9*9	2.8	2.4	97	92750	9999	9999	272	0	0	0	999900	999900	999900	99990	257	0.0	3	3	999.0	999	9	999999999	0	0.0000	0	88	999.000	999.0	99.0
2005	2	18	7	0	?9?9?9?9E0?9?9?9*9*9?9*9*9?9*9*9?9?9*9*_*9*9*9*9*9	2.7	2.4	98	92750	9999	9999	272	0	0	0	999900	999900	999900	99990	213	0.0	3	3	999.0	999	9	999999999	0	0.0000	0	88	999.000	999.0	99.0
2005	2	18	8	0	?9?9?9?9E0?9?9?9*9*9?9*9*9?9*9*9?9?9*9*_*9*9*9*9*9	2.6	2.2	97	92750	9999	9999	286	0	0	0	999900	999900	999900	99990	28	0.0	8	8	999.0	999	9	999999999	0	0.0000	0	88	999.000	999.0	99.0
2005	2	18	9	0	?9?9?9?9E0?9?9?9*9*9?9*9*9?9?9?9?9?9*9*_*9*9*9*9*9	2.8	1.9	94	92750	9999	9999	278	37	0	37	999900	999900	999900	99990	0	0.0	6	6	999.0	999	9	999999999	0	0.0000	0	88	999.000	999.0	99.0
2005	2	18	10	0	?9?9?9?9E0?9?9?9*9*9?9*9*9?9*9*9?9?9*9*_*9*9*9*9*9	3.4	1.6	88	92750	9999	9999	263	189	146	116	999900	999900	999900	99990	269	0.0	0	0	999.0	999	9	999999999	0	0.0000	0	88	999.000	999.0	99.0
2005	2	18	11	0	?9?9?9?9E0?9?9?9*9*9?9*9*9?9*9*9?9?9*9*_*9*9*9*9*9	4.3	1.2	80	92750	9999	9999	284	310	187	190	999900	999900	999900	99990	148	0.0	6	6	999.0	999	9	999999999	0	0.0000	0	88	999.000	999.0	99.0
2005	2	18	12	0	?9?9?9?9E0?9?9?9*9*9?9*9*9?9*9*9?9?9*9*_*9*9*9*9*9	5.6	0.8	71	92750	9999	9999	297	215	0	215	999900	999900	999900	99990	178	0.0	8	8	999.0	999	9	999999999	0	0.0000	0	88	999.000	999.0	99.0
2005	2	18	13	0	?9?9?9?9E0?9?9?9*9*9?9*9*9?9*9*9?9?9*9*_*9*9*9*9*9	7.0	0.3	63	92750	9999	9999	302	485	244	297	999900	999900	999900	99990	64	0.0	8	8	999.0	999	9	999999999	0	0.0000	0	88	999.000	999.0	99.0
2005	2	18	14	0	?9?9?9?9E0?9?9?9*9*9?9*9*9?9*9*9?9?9*9*_*9*9*9*9*9	8.5	0.1	55	92750	9999	9999	308	505	262	310	999900	999900	999900	99990	185	0.0	8	8	999.0	999	9	999999999	0	0.0000	0	88	999.000	999.0	99.0
2005	2	18	15	0	?9?9?9?9E0?9?9?9*9*9?9*9*9?9?9?9?9?9*9*_*9*9*9*9*9	10.0	0.2	51	92750	9999	9999	310	472	274	289	999900	999900	999900	99990	315	3.0	7	7	999.0	999	9	999999999	0	0.0000	0	88	999.000	999.0	99.0
2005	2	18	16	0	?9?9?9?9E0?9?9?9*9*9?9*9*9?9*9*9?9?9*9*_*9*9*9*9*9	11.0	0.7	49	92750	9999	9999	315	393	285	241	999900	999900	999900	99990	4	3.0	7	7	999.0	999	9	999999999	0	0.0000	0	88	999.000	999.0	99.0
2005	2	18	17	0	?9?9?9?9E0?9?9?9*9*9?9*9*9?9*9*9?9?9*9*_*9*9*9*9*9	10.8	0.8	50	92750	9999	9999	300	146	0	146	999900	999900	999900	99990	228	3.0	2	2	999.0	999	9	999999999	0	0.0000	0	88	999.000	999.0	99.0
2005	2	18	18	0	?9?9?9?9E0?9?9?9*9*9?9*9*9?9*9*9?9?9*9*_*9*9*9*9*9	10.2	1.1	53	92750	9999	9999	317	159	403	97	999900	999900	999900	99990	88	3.0	8	8	999.0	999	9	999999999	0	0.0000	0	88	999.000	999.0	99.0
2005	2	18	19	0	?9?9?9?9E0?9?9?9*9*9?9*9*9?9*9*9?9?9*9*_*9*9*9*9*9	9.4	1.4	58	92750	9999	9999	303	23	0	23	999900	999900	999900	99990	70	3.0	5	5	999.0	999	9	999999999	0	0.0000	0	88	999.000	999.0	99.0
2005	2	18	20	0	?9?9?9?9E0?9?9?9*9*9?9*9*9?9*9*9?9?9*9*_*9*9*9*9*9	8.6	1.7	62	92750	9999	9999	295	0	0	0	999900	999900	999900	99990	84	3.0	3	3	999.0	999	9	999999999	0	0.0000	0	88	999.000	999.0	99.0
2005	2	18	21	0	?9?9?9?9E0?9?9?9*9*9?9*9*9?9?9?9?9?9*9*_*9*9*9*9*9	7.8	2.0	67	92750	9999	9999	303	0	0	0	999900	999900	999900	99990	0	0.0	7	7	999.0	999	9	999999999	0	0.0000	0	88	999.000	999.0	99.0
2005	2	18	22	0	?9?9?9?9E0?9?9?9*9*9?9*9*9?9*9*9?9?9*9*_*9*9*9*9*9	7.3	2.2	70	92750	9999	9999	283	0	0	0	999900	999900	999900	99990	268	0.0	1	1	999.0	999	9	999999999	0	0.0000	0	88	999.000	999.0	99.0
2005	2	18	23	0	?9?9?9?9E0?9?9?9*9*9?9*9*9?9*9*9?9?9*9*_*9*9*9*9*9	6.9	2.5	73	92750	9999	9999	286	0	0	0	999900	999900	999900	99990	86	0.0	2	2	999.0	999	9	999999999	0	0.0000	0	88	999.000	999.0	99.0
2005	2	18	24	0	?9?9?9?9E0?9?9?9*9*9?9*9*9?9*9*9?9?9*9*_*9*9*9*9*9	6.7	2.7	75	92750	9999	9999	288	0	0	0	999900	999900	999900	99990	33	0.0	3	3	999.0	999	9	999999999	0	0.0000	0	88	999.000	999.0	99.0
2005	2	19	1	0	?9?9?9?9E0?9?9?9*9*9?9*9*9?9*9*9?9?9*9*_*9*9*9*9*9	6.6	3.0	77	92520	9999	9999	288	0	0	0	999900	999900	999900	99990	23	0.0	3	3	999.0	999	9	999999999	0	0.0000	0	88	999.000	999.0	99.0
2005	2	19	2	0	?9?9?9?9E0?9?9?9*9*9?9*9*9?9*9*9?9?9*9*_*9*9*9*9*9	6.5	3.2	79	92520	9999	9999	281	0	0	0	999900	999900	999900	99990	122	0.0	1	1	999.0	999	9	999999999	0	0.0000	0	88	999.000	999.0	99.0
2005	2	19	3	0	?9?9?9?9E0?9?9?9*9*9?9*9*9?9?9?9?9?9*9*_*9*9*9*9*9	6.4	3.6	82	92520	9999	9999	295	0	0	0	999900	999900	999900	99990	0	0.0	6	6	999.0	999	9	999999999	0	0.0000	0	88	999.000	999.0	99.0
2005	2	19	4	0	?9?9?9?9E0?9?9?9*9*9?9*9*9?9*9*9?9?9*9*_*9*9*9*9*9	6.2	3.8	85	92520	9999	9999	309	0	0	0	999900	999900	999900	99990	125	0.0	9	9	999.0	999	9	999999999	0	0.0000	0	88	999.000	999.0	99.0
2005	2	19	5	0	?9?9?9?9E0?9?9?9*9*9?9*9*9?9*9*9?9?9*9*_*9*9*9*9*9	5.9	4.1	88	92520	9999	9999	289	0	0	0	999900	999900	999900	99990	159	0.0	4	4	999.0	999	9	999999999	0	0.0000	0	88	999.000	999.0	99.0
2005	2	19	6	0	?9?9?9?9E0?9?9?9*9*9?9*9*9?9*9*9?9?9*9*_*9*9*9*9*9	5.7	4.2	90	92520	9999	9999	290	0	0	0	999900	999900	999900	99990	182	0.0	5	5	999.0	999	9	999999999	0	0.0000	0	88	999.000	999.0	99.0
2005	2	19	7	0	?9?9?9?9E0?9?9?9*9*9?9*9*9?9*9*9?9?9*9*_*9*9*9*9*9	5.6	4.2	91	92520	9999	9999	278	0	0	0	999900	999900	999900	99990	268	0.0	1	1	999.0	999	9	999999999	0	0.0000	0	88	999.000	999.0	99.0
2005	2	19	8	0	?9?9?9?9E0?9?9?9*9*9?9*9*9?9*9*9?9?9*9*_*9*9*9*9*9	5.5	4.1	91	92520	9999	9999	287	0	0	0	999900	999900	999900	99990	8	0.0	4	4	999.0	999	9	999999999	0	0.0000	0	88	999.000	999.0	99.0
2005	2	19	9	0	?9?9?9?9E0?9?9?9*9*9?9*9*9?9?9?9?9?9*9*_*9*9*9*9*9	5.6	3.8	88	92520	9999	9999	292	22	0	22	999900	999900	999900	99990	0	0.0	6	6	999.0	999	9	999999999	0	0.0000	0	88	999.000	999.0	99.0
2005	2	19	10	0	?9?9?9?9E0?9?9?9*9*9?9*9*9?9*9*9?9?9*9*_*9*9*9*9*9	5.9	3.1	82	92520	9999	9999	292	59	0	59	999900	999900	999900	99990	282	0.0	6	6	999.0	999	9	999999999	0	0.0000	0	88	999.000	999.0	99.0
2005	2	19	11	0	?9?9?9?9E0?9?9?9*9*9?9*9*9?9*9*9?9?9*9*_*9*9*9*9*9	6.4	2.3	75	92520	9999	9999	297	97	0	97	999900	999900	999900	99990	204	0.0	7	7	999.0	999	9	999999999	0	0.0000	0	88	999.000	999.0	99.0
2005	2	19	12	0	?9?9?9?9E0?9?9?9*9*9?9*9*9?9*9*9?9?9*9*_*9*9*9*9*9	6.9	1.2	67	92520	9999	9999	285	130	0	130	999900	999900	999900	99990	315	0.0	2	2	999.0	999	9	999999999	0	0.0000	0	88	999.000	999.0	99.0
2005	2	19	13	0	?9?9?9?9E0?9?9?9*9*9?9*9*9?9*9*9?9?9*9*_*9*9*9*9*9	7.6	0.0	59	92520	9999	9999	286	152	0	152	999900	999900	999900	99990	58	0.0	2	2	999.0	999	9	999999999	0	0.0000	0	88	999.000	999.0	99.0
2005	2	19	14	0	?9?9?9?9E0?9?9?9*9*9?9*9*9?9*9*9?9?9*9*_*9*9*9*9*9	8.2	-1.1	51	92520	9999	9999	298	158	0	158	999900	999900	999900	99990	322	0.0	6	6	999.0	999	9	999999999	0	0.0000	0	88	999.000	999.0	99.0
2005	2	19	15	0	?9?9?9?9E0?9?9?9*9*9?9*9*9?9?9?9?9?9*9*_*9*9*9*9*9	8.7	-1.9	47	92520	9999	9999	296	148	0	148	999900	999900	999900	99990	202	3.0	5	5	999.0	999	9	999999999	0	0.0000	0	88	999.000	999.0	99.0
2005	2	19	16	0	?9?9?9?9E0?9?9?9*9*9?9*9*9?9*9*9?9?9*9*_*9*9*9*9*9	9.0	-2.2	44	92520	9999	9999	293	123	0	123	999900	999900	999900	99990	170	3.0	3	3	999.0	999	9	999999999	0	0.0000	0	88	999.000	999.0	99.0
2005	2	19	17	0	?9?9?9?9E0?9?9?9*9*9?9*9*9?9*9*9?9?9*9*_*9*9*9*9*9	8.9	-2.1	45	92520	9999	9999	300	88	0	88	999900	999900	999900	99990	32	3.0	6	6	999.0	999	9	999999999	0	0.0000	0	88	999.000	999.0	99.0
2005	2	19	18	0	?9?9?9?9E0?9?9?9*9*9?9*9*9?9*9*9?9?9*9*_*9*9*9*9*9	8.7	-1.7	47	92520	9999	9999	285	50	0	50	999900	999900	999900	99990	75	3.0	1	1	999.0	999	9	999999999	0	0.0000	0	88	999.000	999.0	99.0
2005	2	19	19	0	?9?9?9?9E0?9?9?9*9*9?9*9*9?9*9*9?9?9*9*_*9*9*9*9*9	8.4	-1.1	51	92520	9999	9999	299	14	0	14	999900	999900	999900	99990	149	3.0	6	6	999.0	999	9	999999999	0	0.0000	0	88	999.000	999.0	99.0
2005	2	19	20	0	?9?9?9?9E0?9?9?9*9*9?9*9*9?9*9*9?9?9*9*_*9*9*9*9*9	8.1	-0.5	54	92520	9999	9999	295	0	0	0	999900	999900	999900	99990	227	3.0	5	5	999.0	999	9	999999999	0	0.0000	0	88	999.000	999.0	99.0
2005	2	19	21	0	?9?9?9?9E0?9?9?9*9*9?9*9*9?9?9?9?9?9*9*_*9*9*9*9*9	7.8	0.0	58	92520	9999	9999	292	0	0	0	999900	999900	999900	99990	67	2.0	4	4	999.0	999	9	999999999	0	0.0000	0	88	999.000	999.0	99.0
2005	2	19	22	0	?9?9?9?9E0?9?9?9*9*9?9*9*9?9*9*9?9?9*9*_*9*9*9*9*9	7.6	0.4	60	92520	9999	9999	290	0	0	0	999900	999900	999900	99990	5	2.0	3	3	999.0	999	9	999999999	0	0.0000	0	88	999.000	999.0	99.0
2005	2	19	23	0	?9?9?9?9E0?9?9?9*9*9?9*9*9?9*9*9?9?9*9*_*9*9*9*9*9	7.4	0.7	62	92520	9999	9999	311	0	0	0	999900	999900	999900	99990	62	2.0	9	9	999.0	999	9	999999999	0	0.0000	0	88	999.000	999.0	99.0
2005	2	19	24	0	?9?9?9?9E0?9?9?9*9*9?9*9*9?9*9*9?9?9*9*_*9*9*9*9*9	7.3	0.9	63	92520	9999	9999	296	0	0	0	999900	999900	999900	99990	2	2.0	6	6	999.0	999	9	999999999	0	0.0000	0	88	999.000	999.0	99.0
2005	2	20	1	0	?9?9?9?9E0?9?9?9*9*9?9*9*9?9*9*9?9?9*9*_*9*9*9*9*9	7.2	1.0	65	92680	9999	9999	299	0	0	0	999900	999900	999900	99990	310	2.0	7	7	999.0	999	9	999999999	0	0.0000	0	88	999.000	999.0	99.0
2005	2	20	2	0	?9?9?9?9E0?9?9?9*9*9?9*9*9?9*9*9?9?9*9*_*9*9*9*9*9	7.0	1.2	67	92680	9999	9999	288	0	0	0	999900	999900	999900	99990	77	2.0	3	3	999.0	999	9	999999999	0	0.0000	0	88	999.000	999.0	99.0
2005	2	20	3	0	?9?9?9?9E0?9?9?9*9*9?9*9*9?9?9?9?9?9*9*_*9*9*9*9*9	6.7	1.4	69	92680	9999	9999	289	0	0	0	999900	999900	999900	99990	157	2.0	4	4	999.0	999	9	999999999	0	0.0000	0	88	999.000	999.0	99.0
2005	2	20	4	0	?9?9?9?9E0?9?9?9*9*9?9*9*9?9*9*9?9?9*9*_*9*9*9*9*9	6.3	1.6	72	92680	9999	9999	290	0	0	0	999900	999900	999900	99990	17	2.0	5	5	999.0	999	9	999999999	0	0.0000	0	88	999.000	999.0	99.0
2005	2	20	5	0	?9?9?9?9E0?9?9?9*9*9?9*9*9?9*9*9?9?9*9*_*9*9*9*9*9	5.8	1.8	75	92680	9999	9999	291	0	0	0	999900	999900	999900	99990	194	2.0	6	6	999.0	999	9	999999999	0	0.0000	0	88	999.000	999.0	99.0
2005	2	20	6	0	?9?9?9?9E0?9?9?9*9*9?9*9*9?9*9*9?9?9*9*_*9*9*9*9*9	5.4	2.0	78	92680	9999	9999	304	0	0	0	999900	999900	999900	99990	159	2.0	9	9	999.0	999	9	999999999	0	0.0000	0	88	999.000	999.0	99.0
2005	2	20	7	0	?9?9?9?9E0?9?9?9*9*9?9*9*9?9*9*9?9?9*9*_*9*9*9*9*9	5.1	2.2	81	92680	9999	9999	296	0	0	0	999900	999900	999900	99990	137	2.0	8	8	999.0	999	9	999999999	0	0.0000	0	88	999.000	999.0	99.0
2005	2	20	8	0	?9?9?9?9E0?9?9?9*9*9?9*9*9?9*9*9?9?9*9*_*9*9*9*9*9	5.0	2.4	83	92680	9999	9999	269	0	0	0	999900	999900	999900	99990	45	2.0	0	0	999.0	999	9	999999999	0	0.0000	0	88	999.000	999.0	99.0
2005	2	20	9	0	?9?9?9?9E0?9?9?9*9*9?9*9*9?9?9?9?9?9*9*_*9*9*9*9*9	5.3	2.8	84	92680	9999	9999	283	23	0	23	999900	999900	999900	99990	0	0.0	3	3	999.0	999	9	999999999	0	0.0000	0	88	999.000	999.0	99.0
2005	2	20	10	0	?9?9?9?9E0?9?9?9*9*9?9*9*9?9*9*9?9?9*9*_*9*9*9*9*9	5.7	3.0	83	92680	9999	9999	273	60	0	60	999900	999900	999900	99990	77	0.0	0	0	999.0	999	9	999999999	0	0.0000	0	88	999.000	999.0	99.0
2005	2	20	11	0	?9?9?9?9E0?9?9?9*9*9?9*9*9?9*9*9?9?9*9*_*9*9*9*9*9	6.1	3.0	80	92680	9999	9999	296	98	0	98	999900	999900	999900	99990	39	0.0	7	7	999.0	999	9	999999999	0	0.0000	0	88	999.000	999.0	99.0
2005	2	20	12	0	?9?9?9?9E0?9?9?9*9*9?9*9*9?9*9*9?9?9*9*_*9*9*9*9*9	6.5	2.8	77	92680	9999	9999	309	131	0	131	999900	999900	999900	99990	164	0.0	9	9	999.0	999	9	999999999	0	0.0000	0	88	999.000	999.0	99.0
2005	2	20	13	0	?9?9?9?9E0?9?9?9*9*9?9*9*9?9*9*9?9?9*9*_*9*9*9*9*9	7.1	2.7	74	92680	9999	9999	292	152	0	152	999900	999900	999900	99990	230	0.0	4	4	999.0	999	9	999999999	0	0.0000	0	88	999.000	999.0	99.0
2005	2	20	14	0	?9?9?9?9E0?9?9?9*9*9?9*9*9?9*9*9?9?9*9*_*9*9*9*9*9	7.8	2.8	71	92680	9999	9999	281	159	0	159	999900	999900	999900	99990	50	0.0	0	0	999.0	999	9	999999999	0	0.0000	0	88	999.000	999.0	99.0
2005	2	20	15	0	?9?9?9?9E0?9?9?9*9*9?9*9*9?9?9?9?9?9*9*_*9*9*9*9*9	8.8	3.4	69	92680	9999	9999	320	148	0	148	999900	999900	999900	99990	247	2.0	9	9	999.0	999	9	999999999	0	0.0000	0	88	999.000	999.0	99.0
2005	2	20	16	0	?9?9?9?9E0?9?9?9*9*9?9*9*9?9*9*9?9?9*9*_*9*9*9*9*9	9.6	4.0	68	92680	9999	9999	302	124	0	124	999900	999900	999900	99990	187	2.0	3	3	999.0	999	9	999999999	0	0.0000	0	88	999.000	999.0	99.0
2005	2	20	17	0	?9?9?9?9E0?9?9?9*9*9?9*9*9?9*9*9?9?9*9*_*9*9*9*9*9	9.5	4.1	69	92680	9999	9999	324	89	0	89	999900	999900	999900	99990	195	2.0	9	9	999.0	999	9	999999999	0	0.0000	0	88	999.000	999.0	99.0
2005	2	20	18	0	?9?9?9?9E0?9?9?9*9*9?9*9*9?9*9*9?9?9*9*_*9*9*9*9*9	9.3	4.2	70	92680	9999	9999	308	51	0	51	999900	999900	999900	99990	37	2.0	6	6	999.0	999	9	999999999	0	0.0000	0	88	999.000	999.0	99.0
2005	2	20	19	0	?9?9?9?9E0?9?9?9*9*9?9*9*9?9*9*9?9?9*9*_*9*9*9*9*9	8.9	4.3	73	92680	9999	9999	287	15	0	15	999900	999900	999900	99990	147	2.0	0	0	999.0	999	9	999999999	0	0.0000	0	88	999.000	999.0	99.0
2005	2	20	20	0	?9?9?9?9E0?9?9?9*9*9?9*9*9?9*9*9?9?9*9*_*9*9*9*9*9	8.6	4.3	75	92680	9999	9999	291	0	0	0	999900	999900	999900	99990	308	2.0	1	1	999.0	999	9	999999999	0	0.0000	0	88	999.000	999.0	99.0
2005	2	20	21	0	?9?9?9?9E0?9?9?9*9*9?9*9*9?9?9?9?9?9*9*_*9*9*9*9*9	8.2	4.4	77	92680	9999	9999	284	0	0	0	999900	999900	999900	99990	0	0.0	0	0	999.0	999	9	999999999	0	0.0000	0	88	999.000	999.0	99.0
2005	2	20	22	0	?9?9?9?9E0?9?9?9*9*9?9*9*9?9*9*9?9?9*9*_*9*9*9*9*9	7.9	4.4	79	92680	9999	9999	295	0	0	0	999900	999900	999900	99990	303	0.0	3	3	999.0	999	9	999999999	0	0.0000	0	88	999.000	999.0	99.0
2005	2	20	23	0	?9?9?9?9E0?9?9?9*9*9?9*9*9?9*9*9?9?9*9*_*9*9*9*9*9	7.6	4.4	80	92680	9999	9999	294	0	0	0	999900	999900	999900	99990	333	0.0	3	3	999.0	999	9	999999999	0	0.0000	0	88	999.000	999.0	99.0
2005	2	20	24	0	?9?9?9?9E0?9?9?9*9*9?9*9*9?9*9*9?9?9*9*_*9*9*9*9*9	7.4	4.3	81	92680	9999	9999	293	0	0	0	999900	999900	999900	99990	202	0.0	3	3	999.0	999	9	999999999	0	0.0000	0	88	999.000	999.0	99.0
2005	2	21	1	0	?9?9?9?9E0?9?9?9*9*9?9*9*9?9*9*9?9?9*9*_*9*9*9*9*9	7.2	4.3	82	92680	9999	9999	303	0	0	0	999900	999900	999900	99990	216	0.0	7	7	999.0	999	9	999999999	0	0.0000	0	88	999.000	999.0	99.0
2005	2	21	2	0	?9?9?9?9E0?9?9?9*9*9?9*9*9?9*9*9?9?9*9*_*9*9*9*9*9	7.0	4.2	82	92680	9999	9999	288	0	0	0	999900	999900	999900	99990	159	0.0	2	2	999.0	999	9	999999999	0	0.0000	0	88	999.000	999.0	99.0
2005	2	21	3	0	?9?9?9?9E0?9?9?9*9*9?9*9*9?9?9?9?9?9*9*_*9*9*9*9*9	6.9	4.2	83	92680	9999	9999	279	0	0	0	999900	999900	999900	99990	45	1.0	0	0	999.0	999	9	999999999	0	0.0000	0	88	999.000	999.0	99.0
2005	2	21	4	0	?9?9?9?9E0?9?9?9*9*9?9*9*9?9*9*9?9?9*9*_*9*9*9*9*9	6.8	4.2	84	92680	9999	9999	297	0	0	0	999900	999900	999900	99990	291	1.0	6	6	999.0	999	9	999999999	0	0.0000	0	88	999.000	999.0	99.0
2005	2	21	5	0	?9?9?9?9E0?9?9?9*9*9?9*9*9?9*9*9?9?9*9*_*9*9*9*9*9	6.7	4.2	84	92680	9999	9999	292	0	0	0	999900	999900	999900	99990	220	1.0	4	4	999.0	999	9	999999999	0	0.0000	0	88	999.000	999.0	99.0
2005	2	21	6	0	?9?9?9?9E0?9?9?9*9*9?9*9*9?9*9*9?9?9*9*_*9*9*9*9*9	6.6	4.2	85	92680	9999	9999	277	0	0	0	999900	999900	999900	99990	52	1.0	0	0	999.0	999	9	999999999	0	0.0000	0	88	999.000	999.0	99.0
2005	2	21	7	0	?9?9?9?9E0?9?9?9*9*9?9*9*9?9*9*9?9?9*9*_*9*9*9*9*9	6.5	4.3	86	92680	9999	9999	277	0	0	0	999900	999900	999900	99990	16	1.0	0	0	999.0	999	9	999999999	0	0.0000	0	88	999.000	999.0	99.0
2005	2	21	8	0	?9?9?9?9E0?9?9?9*9*9?9*9*9?9*9*9?9?9*9*_*9*9*9*9*9	6.4	4.4	87	92680	9999	9999	282	0	0	0	999900	999900	999900	99990	153	1.0	1	1	999.0	999	9	999999999	0	0.0000	0	88	999.000	999.0	99.0
2005	2	21	9	0	?9?9?9?9E0?9?9?9*9*9?9*9*9?9?9?9?9?9*9*_*9*9*9*9*9	6.4	4.6	88	92680	9999	9999	282	23	0	23	999900	999900	999900	99990	0	0.0	1	1	999.0	999	9	999999999	0	0.0000	0	88	999.000	999.0	99.0
2005	2	21	10	0	?9?9?9?9E0?9?9?9*9*9?9*9*9?9*9*9?9?9*9*_*9*9*9*9*9	6.4	4.7	89	92680	9999	9999	282	60	0	60	999900	999900	999900	99990	117	0.0	1	1	999.0	999	9	999999999	0	0.0000	0	88	999.000	999.0	99.0
2005	2	21	11	0	?9?9?9?9E0?9?9?9*9*9?9*9*9?9*9*9?9?9*9*_*9*9*9*9*9	6.3	4.8	90	92680	9999	9999	289	99	0	99	999900	999900	999900	99990	248	0.0	3	3	999.0	999	9	999999999	0	0.0000	0	88	999.000	999.0	99.0
2005	2	21	12	0	?9?9?9?9E0?9?9?9*9*9?9*9*9?9*9*9?9?9*9*_*9*9*9*9*9	6.2	4.9	91	92680	9999	9999	282	132	0	132	999900	999900	999900	99990	152	0.0	1	1	999.0	999	9	999999999	0	0.0000	0	88	999.000	999.0	99.0
2005	2	21	13	0	?9?9?9?9E0?9?9?9*9*9?9*9*9?9*9*9?9?9*9*_*9*9*9*9*9	6.2	5.1	92	92680	9999	9999	296	153	0	153	999900	999900	999900	99990	26	0.0	6	6	999.0	999	9	999999999	0	0.0000	0	88	999.000	999.0	99.0
2005	2	21	14	0	?9?9?9?9E0?9?9?9*9*9?9*9*9?9*9*9?9?9*9*_*9*9*9*9*9	6.4	5.3	93	92680	9999	9999	287	160	0	160	999900	999900	999900	99990	261	0.0	2	2	999.0	999	9	999999999	0	0.0000	0	88	999.000	999.0	99.0
2005	2	21	15	0	?9?9?9?9E0?9?9?9*9*9?9*9*9?9?9?9?9?9*9*_*9*9*9*9*9	6.8	5.6	92	92680	9999	9999	299	149	0	149	999900	999900	999900	99990	112	1.0	6	6	999.0	999	9	999999999	0	0.0000	0	88	999.000	999.0	99.0
2005	2	21	16	0	?9?9?9?9E0?9?9?9*9*9?9*9*9?9*9*9?9?9*9*_*9*9*9*9*9	7.4	6.0	91	92680	9999	9999	295	124	0	124	999900	999900	999900	99990	73	1.0	3	3	999.0	999	9	999999999	0	0.0000	0	88	999.000	999.0	99.0
2005	2	21	17	0	?9?9?9?9E0?9?9?9*9*9?9*9*9?9*9*9?9?9*9*_*9*9*9*9*9	8.0	6.4	89	92680	9999	9999	305	90	0	90	999900	999900	999900	99990	85	1.0	6	6	999.0	999	9	999999999	0	0.0000	0	88	999.000	999.0	99.0
2005	2	21	18	0	?9?9?9?9E0?9?9?9*9*9?9*9*9?9*9*9?9?9*9*_*9*9*9*9*9	8.3	6.3	87	92680	9999	9999	301	51	0	51	999900	999900	999900	99990	290	1.0	4	4	999.0	999	9	999999999	0	0.0000	0	88	999.000	999.0	99.0
2005	2	21	19	0	?9?9?9?9E0?9?9?9*9*9?9*9*9?9*9*9?9?9*9*_*9*9*9*9*9	8.1	5.7	85	92680	9999	9999	290	15	0	15	999900	999900	999900	99990	120	1.0	1	1	999.0	999	9	999999999	0	0.0000	0	88	999.000	999.0	99.0
2005	2	21	20	0	?9?9?9?9E0?9?9?9*9*9?9*9*9?9*9*9?9?9*9*_*9*9*9*9*9	7.6	5.0	83	92680	9999	9999	317	0	0	0	999900	999900	999900	99990	330	1.0	9	9	999.0	999	9	999999999	0	0.0000	0	88	999.000	999.0	99.0
2005	2	21	21	0	?9?9?9?9E0?9?9?9*9*9?9*9*9?9?9?9?9?9*9*_*9*9*9*9*9	7.1	4.2	82	92680	9999	9999	302	0	0	0	999900	999900	999900	99990	112	2.0	7	7	999.0	999	9	999999999	0	0.0000	0	88	999.000	999.0	99.0
2005	2	21	22	0	?9?9?9?9E0?9?9?9*9*9?9*9*9?9*9*9?9?9*9*_*9*9*9*9*9	6.8	3.8	81	92680	9999	9999	312	0	0	0	999900	999900	999900	99990	87	2.0	9	9	999.0	999	9	999999999	0	0.0000	0	88	999.000	999.0	99.0
2005	2	21	23	0	?9?9?9?9E0?9?9?9*9*9?9*9*9?9*9*9?9?9*9*_*9*9*9*9*9	6.6	3.6	81	92680	9999	9999	296	0	0	0	999900	999900	999900	99990	101	2.0	6	6	999.0	999	9	999999999	0	0.0000	0	88	999.000	999.0	99.0
2005	2	21	24	0	?9?9?9?9E0?9?9?9*9*9?9*9*9?9*9*9?9?9*9*_*9*9*9*9*9	6.6	3.7	81	92680	9999	9999	282	0	0	0	999900	999900	999900	99990	16	2.0	1	1	999.0	999	9	999999999	0	0.0000	0	88	999.000	999.0	99.0
2005	2	22	1	0	?9?9?9?9E0?9?9?9*9*9?9*9*9?9*9*9?9?9*9*_*9*9*9*9*9	6.6	3.8	82	92460	9999	9999	291	0	0	0	999900	999900	999900	99990	314	2.0	4	4	999.0	999	9	999999999	0	0.0000	0	88	999.000	999.0	99.0
2005	2	22	2	0	?9?9?9?9E0?9?9?9*9*9?9*9*9?9*9*9?9?9*9*_*9*9*9*9*9	6.6	4.0	84	92460	9999	9999	286	0	0	0	999900	999900	999900	99990	39	2.0	2	2	999.0	999	9	999999999	0	0.0000	0	88	999.000	999.0	99.0
2005	2	22	3	0	?9?9?9?9E0?9?9?9*9*9?9*9*9?9?9?9?9?9*9*_*9*9*9*9*9	6.5	4.2	85	92460	9999	9999	282	0	0	0	999900	999900	999900	99990	135	1.0	1	1	999.0	999	9	999999999	0	0.0000	0	88	999.000	999.0	99.0
2005	2	22	4	0	?9?9?9?9E0?9?9?9*9*9?9*9*9?9*9*9?9?9*9*_*9*9*9*9*9	6.3	4.2	87	92460	9999	9999	290	0	0	0	999900	999900	999900	99990	62	1.0	4	4	999.0	999	9	999999999	0	0.0000	0	88	999.000	999.0	99.0
2005	2	22	5	0	?9?9?9?9E0?9?9?9*9*9?9*9*9?9*9*9?9?9*9*_*9*9*9*9*9	6.0	4.2	88	92460	9999	9999	284	0	0	0	999900	999900	999900	99990	297	1.0	2	2	999.0	999	9	999999999	0	0.0000	0	88	999.000	999.0	99.0
2005	2	22	6	0	?9?9?9?9E0?9?9?9*9*9?9*9*9?9*9*9?9?9*9*_*9*9*9*9*9	5.7	4.1	89	92460	9999	9999	283	0	0	0	999900	999900	999900	99990	40	1.0	2	2	999.0	999	9	999999999	0	0.0000	0	88	999.000	999.0	99.0
2005	2	22	7	0	?9?9?9?9E0?9?9?9*9*9?9*9*9?9*9*9?9?9*9*_*9*9*9*9*9	5.5	4.0	90	92460	9999	9999	282	0	0	0	999900	999900	999900	99990	175	1.0	2	2	999.0	999	9	999999999	0	0.0000	0	88	999.000	999.0	99.0
2005	2	22	8	0	?9?9?9?9E0?9?9?9*9*9?9*9*9?9*9*9?9?9*9*_*9*9*9*9*9	5.4	3.9	90	92460	9999	9999	299	0	0	0	999900	999900	999900	99990	43	1.0	8	8	999.0	999	9	999999999	0	0.0000	0	88	999.000	999.0	99.0
2005	2	22	9	0	?9?9?9?9E0?9?9?9*9*9?9*9*9?9?9?9?9?9*9*_*9*9*9*9*9	5.5	3.8	89	92460	9999	9999	289	24	0	24	999900	999900	999900	99990	0	0.0	5	5	999.0	999	9	999999999	0	0.0000	0	88	999.000	999.0	99.0
2005	2	22	10	0	?9?9?9?9E0?9?9?9*9*9?9*9*9?9*9*9?9?9*9*_*9*9*9*9*9	5.6	3.7	87	92460	9999	9999	273	61	0	61	999900	999900	999900	99990	161	0.0	0	0	999.0	999	9	999999999	0	0.0000	0	88	999.000	999.0	99.0
2005	2	22	11	0	?9?9?9?9E0?9?9?9*9*9?9*9*9?9*9*9?9?9*9*_*9*9*9*9*9	5.7	3.4	85	92460	9999	9999	287	99	0	99	999900	999900	999900	99990	214	0.0	4	4	999.0	999	9	999999999	0	0.0000	0	88	999.000	999.0	99.0
2005	2	22	12	0	?9?9?9?9E0?9?9?9*9*9?9*9*9?9*9*9?9?9*9*_*9*9*9*9*9	5.9	3.1	82	92460	9999	9999	279	132	0	132	999900	999900	999900	99990	15	0.0	1	1	999.0	999	9	999999999	0	0.0000	0	88	999.000	999.0	99.0
2005	2	22	13	0	?9?9?9?9E0?9?9?9*9*9?9*9*9?9*9*9?9?9*9*_*9*9*9*9*9	6.1	2.9	80	92460	9999	9999	288	154	0	154	999900	999900	999900	99990	93	0.0	4	4	999.0	999	9	999999999	0	0.0000	0	88	999.000	999.0	99.0
2005	2	22	14	0	?9?9?9?9E0?9?9?9*9*9?9*9*9?9*9*9?9?9*9*_*9*9*9*9*9	6.4	3.0	79	92460	9999	9999	295	160	0	160	999900	999900	999900	99990	190	0.0	6	6	999.0	999	9	999999999	0	0.0000	0	88	999.000	999.0	99.0
2005	2	22	15	0	?9?9?9?9E0?9?9?9*9*9?9*9*9?9?9?9?9?9*9*_*9*9*9*9*9	6.9	3.5	79	92460	9999	9999	287	150	0	150	999900	999900	999900	99990	90	2.0	2	2	999.0	999	9	999999999	0	0.0000	0	88	999.000	999.0	99.0
2005	2	22	16	0	?9?9?9?9E0?9?9?9*9*9?9*9*9?9*9*9?9?9*9*_*9*9*9*9*9	7.3	4.2	80	92460	9999	9999	292	125	0	125	999900	999900	999900	99990	280	2.0	3	3	999.0	999	9	999999999	0	0.0000	0	88	999.000	999.0	99.0
2005	2	22	17	0	?9?9?9?9E0?9?9?9*9*9?9*9*9?9*9*9?9?9*9*_*9*9*9*9*9	7.2	4.6	83	92460	9999	9999	314	90	0	90	999900	999900	999900	99990	8	2.0	9	9	999.0	999	9	999999999	0	0.0000	0	88	999.000	999.0	99.0
2005	2	22	18	0	?9?9?9?9E0?9?9?9*9*9?9*9*9?9*9*9?9?9*9*_*9*9*9*9*9	6.9	4.9	87	92460	9999	9999	302	52	0	52	999900	999900	999900	99990	146	2.0	7	7	999.0	999	9	999999999	0	0.0000	0	88	999.000	999.0	99.0
2005	2	22	19	0	?9?9?9?9E0?9?9?9*9*9?9*9*9?9*9*9?9?9*9*_*9*9*9*9*9	6.5	5.1	91	92460	9999	9999	300	16	0	16	999900	999900	999900	99990	18	2.0	7	7	999.0	999	9	999999999	0	0.0000	0	88	999.000	999.0	99.0
2005	2	22	20	0	?9?9?9?9E0?9?9?9*9*9?9*9*9?9*9*9?9?9*9*_*9*9*9*9*9	6.1	5.3	94	92460	9999	9999	299	0	0	0	999900	999900	999900	99990	238	2.0	7	7	999.0	999	9	999999999	0	0.0000	0	88	999.000	999.0	99.0
2005	2	22	21	0	?9?9?9?9E0?9?9?9*9*9?9*9*9?9?9?9?9?9*9*_*9*9*9*9*9	5.8	5.4	97	92460	9999	9999	281	0	0	0	999900	999900	999900	99990	0	0.0	1	1	999.0	999	9	999999999	0	0.0000	0	88	999.000	999.0	99.0
2005	2	22	22	0	?9?9?9?9E0?9?9?9*9*9?9*9*9?9*9*9?9?9*9*_*9*9*9*9*9	5.6	5.4	99	92460	9999	9999	308	0	0	0	999900	999900	999900	99990	253	0.0	9	9	999.0	999	9	999999999	0	0.0000	0	88	999.000	999.0	99.0
2005	2	22	23	0	?9?9?9?9E0?9?9?9*9*9?9*9*9?9*9*9?9?9*9*_*9*9*9*9*9	5.5	5.4	99	92460	9999	9999	308	0	0	0	999900	999900	999900	99990	243	0.0	9	9	999.0	999	9	999999999	0	0.0000	0	88	999.000	999.0	99.0
2005	2	22	24	0	?9?9?9?9E0?9?9?9*9*9?9*9*9?9*9*9?9?9*9*_*9*9*9*9*9	5.5	5.4	99	92460	9999	9999	296	0	0	0	999900	999900	999900	99990	129	0.0	7	7	999.0	999	9	999999999	0	0.0000	0	88	999.000	999.0	99.0
2005	2	23	1	0	?9?9?9?9E0?9?9?9*9*9?9*9*9?9*9*9?9?9*9*_*9*9*9*9*9	5.5	5.3	99	92050	9999	9999	279	0	0	0	999900	999900	999900	99990	182	0.0	1	1	999.0	999	9	999999999	0	0.0000	0	88	999.000	999.0	99.0
2005	2	23	2	0	?9?9?9?9E0?9?9?9*9*9?9*9*9?9*9*9?9?9*9*_*9*9*9*9*9	5.6	5.3	98	92050	9999	9999	293	0	0	0	999900	999900	999900	99990	316	0.0	6	6	999.0	999	9	999999999	0	0.0000	0	88	999.000	999.0	99.0
2005	2	23	3	0	?9?9?9?9E0?9?9?9*9*9?9*9*9?9?9?9?9?9*9*_*9*9*9*9*9	5.6	5.2	97	92050	9999	9999	291	0	0	0	999900	999900	999900	99990	337	1.0	5	5	999.0	999	9	999999999	0	0.0000	0	88	999.000	999.0	99.0
2005	2	23	4	0	?9?9?9?9E0?9?9?9*9*9?9*9*9?9*9*9?9?9*9*_*9*9*9*9*9	5.6	5.1	97	92050	9999	9999	274	0	0	0	999900	999900	999900	99990	250	1.0	0	0	999.0	999	9	999999999	0	0.0000	0	88	999.000	999.0	99.0
2005	2	23	5	0	?9?9?9?9E0?9?9?9*9*9?9*9*9?9*9*9?9?9*9*_*9*9*9*9*9	5.6	5.1	96	92050	9999	9999	293	0	0	0	999900	999900	999900	99990	218	1.0	6	6	999.0	999	9	999999999	0	0.0000	0	88	999.000	999.0	99.0
2005	2	23	6	0	?9?9?9?9E0?9?9?9*9*9?9*9*9?9*9*9?9?9*9*_*9*9*9*9*9	5.6	5.0	96	92050	9999	9999	279	0	0	0	999900	999900	999900	99990	321	1.0	1	1	999.0	999	9	999999999	0	0.0000	0	88	999.000	999.0	99.0
2005	2	23	7	0	?9?9?9?9E0?9?9?9*9*9?9*9*9?9*9*9?9?9*9*_*9*9*9*9*9	5.6	5.1	96	92050	9999	9999	286	0	0	0	999900	999900	999900	99990	75	1.0	3	3	999.0	999	9	999999999	0	0.0000	0	88	999.000	999.0	99.0
2005	2	23	8	0	?9?9?9?9E0?9?9?9*9*9?9*9*9?9*9*9?9?9*9*_*9*9*9*9*9	5.7	5.1	96	92050	9999	9999	291	0	0	0	999900	999900	999900	99990	232	1.0	5	5	999.0	999	9	999999999	0	0.0000	0	88	999.000	999.0	99.0
2005	2	23	9	0	?9?9?9?9E0?9?9?9*9*9?9*9*9?9?9?9?9?9*9*_*9*9*9*9*9	5.8	5.1	95	92050	9999	9999	287	24	0	24	999900	999900	999900	99990	0	0.0	3	3	999.0	999	9	999999999	0	0.0000	0	88	999.000	999.0	99.0
2005	2	23	10	0	?9?9?9?9E0?9?9?9*9*9?9*9*9?9*9*9?9?9*9*_*9*9*9*9*9	6.0	5.1	94	92050	9999	9999	298	62	0	62	999900	999900	999900	99990	38	0.0	7	7	999.0	999	9	999999999	0	0.0000	0	88	999.000	999.0	99.0
2005	2	23	11	0	?9?9?9?9E0?9?9?9*9*9?9*9*9?9*9*9?9?9*9*_*9*9*9*9*9	6.2	5.2	93	92050	9999	9999	282	100	0	100	999900	999900	999900	99990	167	0.0	1	1	999.0	999	9	999999999	0	0.0000	0	88	999.000	999.0	99.0
2005	2	23	12	0	?9?9?9?9E0?9?9?9*9*9?9*9*9?9*9*9?9?9*9*_*9*9*9*9*9	6.5	5.3	92	92050	9999	9999	312	133	0	133	999900	999900	999900	99990	150	0.0	9	9	999.0	999	9	999999999	0	0.0000	0	88	999.000	999.0	99.0
2005	2	23	13	0	?9?9?9?9E0?9?9?9*9*9?9*9*9?9*9*9?9?9*9*_*9*9*9*9*9	6.9	5.5	91	92050	9999	9999	299	155	0	155	999900	999900	999900	99990	337	0.0	6	6	999.0	999	9	999999999	0	0.0000	0	88	999.000	999.0	99.0
2005	2	23	14	0	?9?9?9?9E0?9?9?9*9*9?9*9*9?9*9*9?9?9*9*_*9*9*9*9*9	7.4	5.8	90	92050	9999	9999	310	161	0	161	999900	999900	999900	99990	43	0.0	8	8	999.0	999	9	999999999	0	0.0000	0	88	999.000	999.0	99.0
2005	2	23	15	0	?9?9?9?9E0?9?9?9*9*9?9*9*9?9?9?9?9?9*9*_*9*9*9*9*9	8.1	6.4	89	92050	9999	9999	320	151	0	151	999900	999900	999900	99990	67	1.0	9	9	999.0	999	9	999999999	0	0.0000	0	88	999.000	999.0	99.0
2005	2	23	16	0	?9?9?9?9E0?9?9?9*9*9?9*9*9?9*9*9?9?9*9*_*9*9*9*9*9	8.9	7.1	89	92050	9999	9999	289	126	0	126	999900	999900	999900	99990	173	1.0	0	0	999.0	999	9	999999999	0	0.0000	0	88	999.000	999.0	99.0
2005	2	23	17	0	?9?9?9?9E0?9?9?9*9*9?9*9*9?9*9*9?9?9*9*_*9*9*9*9*9	9.5	7.8	89	92050	9999	9999	316	91	0	91	999900	999900	999900	99990	206	1.0	7	7	999.0	999	9	999999999	0	0.0000	0	88	999.000	999.0	99.0
2005	2	23	18	0	?9?9?9?9E0?9?9?9*9*9?9*9*9?9*9*9?9?9*9*_*9*9*9*9*9	9.8	8.1	89	92050	9999	9999	330	52	0	52	999900	999900	999900	99990	264	1.0	9	9	999.0	999	9	999999999	0	0.0000	0	88	999.000	999.0	99.0
2005	2	23	19	0	?9?9?9?9E0?9?9?9*9*9?9*9*9?9*9*9?9?9*9*_*9*9*9*9*9	9.6	8.0	90	92050	9999	9999	311	16	0	16	999900	999900	999900	99990	199	1.0	5	5	999.0	999	9	999999999	0	0.0000	0	88	999.000	999.0	99.0
2005	2	23	20	0	?9?9?9?9E0?9?9?9*9*9?9*9*9?9*9*9?9?9*9*_*9*9*9*9*9	9.2	7.7	90	92050	9999	9999	320	0	0	0	999900	999900	999900	99990	41	1.0	8	8	999.0	999	9	999999999	0	0.0000	0	88	999.000	999.0	99.0
2005	2	23	21	0	?9?9?9?9E0?9?9?9*9*9?9*9*9?9?9?9?9?9*9*_*9*9*9*9*9	8.7	7.3	91	92050	9999	9999	289	0	0	0	999900	999900	999900	99990	22	2.0	0	0	999.0	999	9	999999999	0	0.0000	0	88	999.000	999.0	99.0
2005	2	23	22	0	?9?9?9?9E0?9?9?9*9*9?9*9*9?9*9*9?9?9*9*_*9*9*9*9*9	8.4	7.1	92	92050	9999	9999	316	0	0	0	999900	999900	999900	99990	181	2.0	8	8	999.0	999	9	999999999	0	0.0000	0	88	999.000	999.0	99.0
2005	2	23	23	0	?9?9?9?9E0?9?9?9*9*9?9*9*9?9*9*9?9?9*9*_*9*9*9*9*9	8.3	7.1	92	92050	9999	9999	304	0	0	0	999900	999900	999900	99990	155	2.0	5	5	999.0	999	9	999999999	0	0.0000	0	88	999.000	999.0	99.0
2005	2	23	24	0	?9?9?9?9E0?9?9?9*9*9?9*9*9?9*9*9?9?9*9*_*9*9*9*9*9	8.3	7.1	92	92050	9999	9999	287	0	0	0	999900	999900	999900	99990	223	2.0	0	0	999.0	999	9	999999999	0	0.0000	0	88	999.000	999.0	99.0
2005	2	24	1	0	?9?9?9?9E0?9?9?9*9*9?9*9*9?9*9*9?9?9*9*_*9*9*9*9*9	8.4	7.3	92	91990	9999	9999	300	0	0	0	999900	999900	999900	99990	253	2.0	3	3	999.0	999	9	999999999	0	0.0000	0	88	999.000	999.0	99.0
2005	2	24	2	0	?9?9?9?9E0?9?9?9*9*9?9*9*9?9*9*9?9?9*9*_*9*9*9*9*9	8.5	7.4	93	91990	9999	9999	305	0	0	0	999900	999900	999900	99990	271	2.0	5	5	999.0	999	9	999999999	0	0.0000	0	88	999.000	999.0	99.0
2005	2	24	3	0	?9?9?9?9E0?9?9?9*9*9?9*9*9?9?9?9?9?9*9*_*9*9*9*9*9	8.6	7.5	93	91990	9999	9999	317	0	0	0	999900	999900	999900	99990	67	1.0	8	8	999.0	999	9	999999999	0	0.0000	0	88	999.000	999.0	99.0
2005	2	24	4	0	?9?9?9?9E0?9?9?9*9*9?9*9*9?9*9*9?9?9*9*_*9*9*9*9*9	8.6	7.6	93	91990	9999	9999	289	0	0	0	999900	999900	999900	99990	27	1.0	0	0	999.0	999	9	999999999	0	0.0000	0	88	999.000	999.0	99.0
2005	2	24	5	0	?9?9?9?9E0?9?9?9*9*9?9*9*9?9*9*9?9?9*9*_*9*9*9*9*9	8.6	7.6	94	91990	9999	9999	301	0	0	0	999900	999900	999900	99990	11	1.0	3	3	999.0	999	9	999999999	0	0.0000	0	88	999.000	999.0	99.0
2005	2	24	6	0	?9?9?9?9E0?9?9?9*9*9?9*9*9?9*9*9?9?9*9*_*9*9*9*9*9	8.5	7.6	94	91990	9999	9999	312	0	0	0	999900	999900	999900	99990	336	1.0	7	7	999.0	999	9	999999999	0	0.0000	0	88	999.000	999.0	99.0
2005	2	24	7	0	?9?9?9?9E0?9?9?9*9*9?9*9*9?9*9*9?9?9*9*_*9*9*9*9*9	8.4	7.5	94	91990	9999	9999	316	0	0	0	999900	999900	999900	99990	228	1.0	8	8	999.0	999	9	999999999	0	0.0000	0	88	999.000	999.0	99.0
2005	2	24	8	0	?9?9?9?9E0?9?9?9*9*9?9*9*9?9*9*9?9?9*9*_*9*9*9*9*9	8.4	7.5	94	91990	9999	9999	323	0	0	0	999900	999900	999900	99990	133	1.0	9	9	999.0	999	9	999999999	0	0.0000	0	88	999.000	999.0	99.0
2005	2	24	9	0	?9?9?9?9E0?9?9?9*9*9?9*9*9?9?9?9?9?9*9*_*9*9*9*9*9	8.8	7.9	94	91990	9999	9999	295	51	0	51	999900	999900	999900	99990	337	3.0	1	1	999.0	999	9	999999999	0	0.0000	0	88	999.000	999.0	99.0
2005	2	24	10	0	?9?9?9?9E0?9?9?9*9*9?9*9*9?9*9*9?9?9*9*_*9*9*9*9*9	9.2	8.2	94	91990	9999	9999	327	127	0	127	999900	999900	999900	99990	227	3.0	9	9	999.0	999	9	999999999	0	0.0000	0	88	999.000	999.0	99.0
2005	2	24	11	0	?9?9?9?9E0?9?9?9*9*9?9*9*9?9*9*9?9?9*9*_*9*9*9*9*9	9.5	8.4	93	91990	9999	9999	329	205	0	205	999900	999900	999900	99990	47	3.0	9	9	999.0	999	9	999999999	0	0.0000	0	88	999.000	999.0	99.0
2005	2	24	12	0	?9?9?9?9E0?9?9?9*9*9?9*9*9?9*9*9?9?9*9*_*9*9*9*9*9	9.8	8.4	91	91990	9999	9999	304	272	0	272	999900	999900	999900	99990	232	3.0	2	2	999.0	999	9	999999999	0	0.0000	0	88	999.000	999.0	99.0
2005	2	24	13	0	?9?9?9?9E0?9?9?9*9*9?9*9*9?9*9*9?9?9*9*_*9*9*9*9*9	10.3	8.6	89	91990	9999	9999	310	316	0	316	999900	999900	999900	99990	227	3.0	3	3	999.0	999	9	999999999	0	0.0000	0	88	999.000	999.0	99.0
2005	2	24	14	0	?9?9?9?9E0?9?9?9*9*9?9*9*9?9*9*9?9?9*9*_*9*9*9*9*9	11.1	9.0	86	91990	9999	9999	311	329	0	329	999900	999900	999900	99990	101	3.0	2	2	999.0	999	9	999999999	0	0.0000	0	88	999.000	999.0	99.0
2005	2	24	15	0	?9?9?9?9E0?9?9?9*9*9?9*9*9?9?9?9?9?9*9*_*9*9*9*9*9	12.5	9.7	83	91990	9999	9999	328	308	0	308	999900	999900	999900	99990	157	3.0	6	6	999.0	999	9	999999999	0	0.0000	0	88	999.000	999.0	99.0
2005	2	24	16	0	?9?9?9?9E0?9?9?9*9*9?9*9*9?9*9*9?9?9*9*_*9*9*9*9*9	14.4	10.7	79	91990	9999	9999	335	257	0	257	999900	999900	999900	99990	40	3.0	5	5	999.0	999	9	999999999	0	0.0000	0	88	999.000	999.0	99.0
2005	2	24	17	0	?9?9?9?9E0?9?9?9*9*9?9*9*9?9*9*9?9?9*9*_*9*9*9*9*9	16.4	11.7	74	91990	9999	9999	349	186	0	186	999900	999900	999900	99990	50	3.0	6	6	999.0	999	9	999999999	0	0.0000	0	88	999.000	999.0	99.0
2005	2	24	18	0	?9?9?9?9E0?9?9?9*9*9?9*9*9?9*9*9?9?9*9*_*9*9*9*9*9	18.0	12.3	69	91990	9999	9999	362	107	0	107	999900	999900	999900	99990	94	3.0	7	7	999.0	999	9	999999999	0	0.0000	0	88	999.000	999.0	99.0
2005	2	24	19	0	?9?9?9?9E0?9?9?9*9*9?9*9*9?9*9*9?9?9*9*_*9*9*9*9*9	18.7	12.0	65	91990	9999	9999	360	34	0	34	999900	999900	999900	99990	174	3.0	6	6	999.0	999	9	999999999	0	0.0000	0	88	999.000	999.0	99.0
2005	2	24	20	0	?9?9?9?9E0?9?9?9*9*9?9*9*9?9*9*9?9?9*9*_*9*9*9*9*9	18.1	10.8	62	91990	9999	9999	333	0	0	0	999900	999900	999900	99990	268	3.0	0	0	999.0	999	9	999999999	0	0.0000	0	88	999.000	999.0	99.0
2005	2	24	21	0	?9?9?9?9E0?9?9?9*9*9?9*9*9?9?9?9?9?9*9*_*9*9*9*9*9	17.0	9.4	61	91990	9999	9999	367	0	0	0	999900	999900	999900	99990	202	5.0	9	9	999.0	999	9	999999999	0	0.0000	0	88	999.000	999.0	99.0
2005	2	24	22	0	?9?9?9?9E0?9?9?9*9*9?9*9*9?9*9*9?9?9*9*_*9*9*9*9*9	15.9	8.5	61	91990	9999	9999	347	0	0	0	999900	999900	999900	99990	246	5.0	7	7	999.0	999	9	999999999	0	0.0000	0	88	999.000	999.0	99.0
2005	2	24	23	0	?9?9?9?9E0?9?9?9*9*9?9*9*9?9*9*9?9?9*9*_*9*9*9*9*9	15.0	8.2	64	91990	9999	9999	335	0	0	0	999900	999900	999900	99990	161	5.0	5	5	999.0	999	9	999999999	0	0.0000	0	88	999.000	999.0	99.0
2005	2	24	24	0	?9?9?9?9E0?9?9?9*9*9?9*9*9?9*9*9?9?9*9*_*9*9*9*9*9	14.3	8.3	67	91990	9999	9999	313	0	0	0	999900	999900	999900	99990	223	5.0	0	0	999.0	999	9	999999999	0	0.0000	0	88	999.000	999.0	99.0
2005	2	25	1	0	?9?9?9?9E0?9?9?9*9*9?9*9*9?9*9*9?9?9*9*_*9*9*9*9*9	13.6	8.6	72	91940	9999	9999	324	0	0	0	999900	999900	999900	99990	155	5.0	3	3	999.0	999	9	999999999	0	0.0000	0	88	999.000	999.0	99.0
2005	2	25	2	0	?9?9?9?9E0?9?9?9*9*9?9*9*9?9*9*9?9?9*9*_*9*9*9*9*9	12.9	8.9	77	91940	9999	9999	333	0	0	0	999900	999900	999900	99990	59	5.0	7	7	999.0	999	9	999999999	0	0.0000	0	88	999.000	999.0	99.0
2005	2	25	3	0	?9?9?9?9E0?9?9?9*9*9?9*9*9?9?9?9?9?9*9*_*9*9*9*9*9	12.2	9.2	82	91940	9999	9999	305	0	0	0	999900	999900	999900	99990	67	2.0	0	0	999.0	999	9	999999999	0	0.0000	0	88	999.000	999.0	99.0
2005	2	25	4	0	?9?9?9?9E0?9?9?9*9*9?9*9*9?9*9*9?9?9*9*_*9*9*9*9*9	11.5	9.3	87	91940	9999	9999	315	0	0	0	999900	999900	999900	99990	241	2.0	3	3	999.0	999	9	999999999	0	0.0000	0	88	999.000	999.0	99.0
2005	2	25	5	0	?9?9?9?9E0?9?9?9*9*9?9*9*9?9*9*9?9?9*9*_*9*9*9*9*9	10.7	9.3	91	91940	9999	9999	312	0	0	0	999900	999900	999900	99990	122	2.0	3	3	999.0	999	9	999999999	0	0.0000	0	88	999.000	999.0	99.0
2005	2	25	6	0	?9?9?9?9E0?9?9?9*9*9?9*9*9?9*9*9?9?9*9*_*9*9*9*9*9	10.1	9.1	94	91940	9999	9999	302	0	0	0	999900	999900	999900	99990	190	2.0	1	1	999.0	999	9	999999999	0	0.0000	0	88	999.000	999.0	99.0
2005	2	25	7	0	?9?9?9?9E0?9?9?9*9*9?9*9*9?9*9*9?9?9*9*_*9*9*9*9*9	9.7	8.9	95	91940	9999	9999	312	0	0	0	999900	999900	999900	99990	118	2.0	5	5	999.0	999	9	999999999	0	0.0000	0	88	999.000	999.0	99.0
2005	2	25	8	0	?9?9?9?9E0?9?9?9*9*9?9*9*9?9*9*9?9?9*9*_*9*9*9*9*9	9.5	8.7	95	91940	9999	9999	293	0	0	0	999900	999900	999900	99990	320	2.0	0	0	999.0	999	9	999999999	0	0.0000	0	88	999.000	999.0	99.0
2005	2	25	9	0	?9?9?9?9E0?9?9?9*9*9?9*9*9?9?9?9?9?9*9*_*9*9*9*9*9	9.7	8.5	92	91940	9999	9999	323	67	0	67	999900	999900	999900	99990	67	2.0	8	8	999.0	999	9	999999999	0	0.0000	0	88	999.000	999.0	99.0
2005	2	25	10	0	?9?9?9?9E0?9?9?9*9*9?9*9*9?9*9*9?9?9*9*_*9*9*9*9*9	10.3	8.2	87	91940	9999	9999	296	166	0	166	999900	999900	999900	99990	3	2.0	0	0	999.0	999	9	999999999	0	0.0000	0	88	999.000	999.0	99.0
2005	2	25	11	0	?9?9?9?9E0?9?9?9*9*9?9*9*9?9*9*9?9?9*9*_*9*9*9*9*9	11.2	7.9	80	91940	9999	9999	315	268	0	268	999900	999900	999900	99990	10	2.0	4	4	999.0	999	9	999999999	0	0.0000	0	88	999.000	999.0	99.0
2005	2	25	12	0	?9?9?9?9E0?9?9?9*9*9?9*9*9?9*9*9?9?9*9*_*9*9*9*9*9	12.6	7.8	72	91940	9999	9999	324	356	0	356	999900	999900	999900	99990	234	2.0	5	5	999.0	999	9	999999999	0	0.0000	0	88	999.000	999.0	99.0
2005	2	25	13	0	?9?9?9?9E0?9?9?9*9*9?9*9*9?9*9*9?9?9*9*_*9*9*9*9*9	14.5	7.9	64	91940	9999	9999	314	413	0	413	999900	999900	999900	99990	69	2.0	0	0	999.0	999	9	999999999	0	0.0000	0	88	999.000	999.0	99.0
2005	2	25	14	0	?9?9?9?9E0?9?9?9*9*9?9*9*9?9*9*9?9?9*9*_*9*9*9*9*9	16.9	8.5	58	91940	9999	9999	325	430	0	430	999900	999900	999900	99990	224	2.0	0	0	999.0	999	9	999999999	0	0.0000	0	88	999.000	999.0	99.0
2005	2	25	15	0	?9?9?9?9E0?9?9?9*9*9?9*9*9?9?9?9?9?9*9*_*9*9*9*9*9	19.8	9.9	53	91940	9999	9999	360	1055	786	469	999900	999900	999900	99990	202	5.0	5	5	999.0	999	9	999999999	0	0.0000	0	88	999.000	999.0	99.0
2005	2	25	16	0	?9?9?9?9E0?9?9?9*9*9?9*9*9?9*9*9?9?9*9*_*9*9*9*9*9	23.0	12.0	50	91940	9999	9999	373	337	0	337	999900	999900	999900	99990	83	5.0	3	3	999.0	999	9	999999999	0	0.0000	0	88	999.000	999.0	99.0
2005	2	25	17	0	?9?9?9?9E0?9?9?9*9*9?9*9*9?9*9*9?9?9*9*_*9*9*9*9*9	24.5	13.3	50	91940	9999	9999	379	244	0	244	999900	999900	999900	99990	79	5.0	2	2	999.0	999	9	999999999	0	0.0000	0	88	999.000	999.0	99.0
2005	2	25	18	0	?9?9?9?9E0?9?9?9*9*9?9*9*9?9*9*9?9?9*9*_*9*9*9*9*9	23.8	13.2	51	91940	9999	9999	375	141	0	141	999900	999900	999900	99990	291	5.0	2	2	999.0	999	9	999999999	0	0.0000	0	88	999.000	999.0	99.0
2005	2	25	19	0	?9?9?9?9E0?9?9?9*9*9?9*9*9?9*9*9?9?9*9*_*9*9*9*9*9	22.1	12.5	54	91940	9999	9999	354	45	0	45	999900	999900	999900	99990	176	5.0	0	0	999.0	999	9	999999999	0	0.0000	0	88	999.000	999.0	99.0
2005	2	25	20	0	?9?9?9?9E0?9?9?9*9*9?9*9*9?9*9*9?9?9*9*_*9*9*9*9*9	19.9	11.4	58	91940	9999	9999	384	0	0	0	999900	999900	999900	99990	269	5.0	9	9	999.0	999	9	999999999	0	0.0000	0	88	999.000	999.0	99.0
2005	2	25	21	0	?9?9?9?9E0?9?9?9*9*9?9*9*9?9?9?9?9?9*9*_*9*9*9*9*9	17.6	10.4	63	91940	9999	9999	347	0	0	0	999900	999900	999900	99990	270	1.0	4	4	999.0	999	9	999999999	0	0.0000	0	88	999.000	999.0	99.0
2005	2	25	22	0	?9?9?9?9E0?9?9?9*9*9?9*9*9?9*9*9?9?9*9*_*9*9*9*9*9	15.6	9.6	67	91940	9999	9999	327	0	0	0	999900	999900	999900	99990	215	1.0	1	1	999.0	999	9	999999999	0	0.0000	0	88	999.000	999.0	99.0
2005	2	25	23	0	?9?9?9?9E0?9?9?9*9*9?9*9*9?9*9*9?9?9*9*_*9*9*9*9*9	14.0	9.1	72	91940	9999	9999	324	0	0	0	999900	999900	999900	99990	53	1.0	2	2	999.0	999	9	999999999	0	0.0000	0	88	999.000	999.0	99.0
2005	2	25	24	0	?9?9?9?9E0?9?9?9*9*9?9*9*9?9*9*9?9?9*9*_*9*9*9*9*9	12.8	8.8	77	91940	9999	9999	338	0	0	0	999900	999900	999900	99990	105	1.0	8	8	999.0	999	9	999999999	0	0.0000	0	88	999.000	999.0	99.0
2005	2	26	1	0	?9?9?9?9E0?9?9?9*9*9?9*9*9?9*9*9?9?9*9*_*9*9*9*9*9	11.8	8.7	81	91860	9999	9999	313	0	0	0	999900	999900	999900	99990	139	1.0	2	2	999.0	999	9	999999999	0	0.0000	0	88	999.000	999.0	99.0
2005	2	26	2	0	?9?9?9?9E0?9?9?9*9*9?9*9*9?9*9*9?9?9*9*_*9*9*9*9*9	11.1	8.8	86	91860	9999	9999	325	0	0	0	999900	999900	999900	99990	232	1.0	7	7	999.0	999	9	999999999	0	0.0000	0	88	999.000	999.0	99.0
2005	2	26	3	0	?9?9?9?9E0?9?9?9*9*9?9*9*9?9?9?9?9?9*9*_*9*9*9*9*9	10.6	8.9	89	91860	9999	9999	322	0	0	0	999900	999900	999900	99990	315	1.0	7	7	999.0	999	9	999999999	0	0.0000	0	88	999.000	999.0	99.0
2005	2	26	4	0	?9?9?9?9E0?9?9?9*9*9?9*9*9?9*9*9?9?9*9*_*9*9*9*9*9	10.3	9.0	92	91860	9999	9999	297	0	0	0	999900	999900	999900	99990	287	1.0	0	0	999.0	999	9	999999999	0	0.0000	0	88	999.000	999.0	99.0
2005	2	26	5	0	?9?9?9?9E0?9?9?9*9*9?9*9*9?9*9*9?9?9*9*_*9*9*9*9*9	10.1	9.1	94	91860	9999	9999	302	0	0	0	999900	999900	999900	99990	123	1.0	1	1	999.0	999	9	999999999	0	0.0000	0	88	999.000	999.0	99.0
2005	2	26	6	0	?9?9?9?9E0?9?9?9*9*9?9*9*9?9*9*9?9?9*9*_*9*9*9*9*9	10.0	9.2	94	91860	9999	9999	306	0	0	0	999900	999900	999900	99990	113	1.0	2	2	999.0	999	9	999999999	0	0.0000	0	88	999.000	999.0	99.0
2005	2	26	7	0	?9?9?9?9E0?9?9?9*9*9?9*9*9?9*9*9?9?9*9*_*9*9*9*9*9	10.0	9.1	94	91860	9999	9999	325	0	0	0	999900	999900	999900	99990	199	1.0	8	8	999.0	999	9	999999999	0	0.0000	0	88	999.000	999.0	99.0
2005	2	26	8	0	?9?9?9?9E0?9?9?9*9*9?9*9*9?9*9*9?9?9*9*_*9*9*9*9*9	10.0	8.7	92	91860	9999	9999	332	0	0	0	999900	999900	999900	99990	18	1.0	9	9	999.0	999	9	999999999	0	0.0000	0	88	999.000	999.0	99.0
2005	2	26	9	0	?9?9?9?9E0?9?9?9*9*9?9*9*9?9?9?9?9?9*9*_*9*9*9*9*9	11.9	10.0	88	91860	9999	9999	305	71	0	71	999900	999900	999900	99990	180	1.0	0	0	999.0	999	9	999999999	0	0.0000	0	88	999.000	999.0	99.0
2005	2	26	10	0	?9?9?9?9E0?9?9?9*9*9?9*9*9?9*9*9?9?9*9*_*9*9*9*9*9	14.2	11.2	82	91860	9999	9999	322	175	0	175	999900	999900	999900	99990	101	1.0	1	1	999.0	999	9	999999999	0	0.0000	0	88	999.000	999.0	99.0
2005	2	26	11	0	?9?9?9?9E0?9?9?9*9*9?9*9*9?9*9*9?9?9*9*_*9*9*9*9*9	15.9	11.6	75	91860	9999	9999	335	478	416	198	999900	999900	999900	99990	37	1.0	2	2	999.0	999	9	999999999	0	0.0000	0	88	999.000	999.0	99.0
2005	2	26	12	0	?9?9?9?9E0?9?9?9*9*9?9*9*9?9*9*9?9?9*9*_*9*9*9*9*9	17.3	11.3	68	91860	9999	9999	350	372	0	372	999900	999900	999900	99990	102	1.0	5	5	999.0	999	9	999999999	0	0.0000	0	88	999.000	999.0	99.0
2005	2	26	13	0	?9?9?9?9E0?9?9?9*9*9?9*9*9?9*9*9?9?9*9*_*9*9*9*9*9	18.6	10.7	60	91860	9999	9999	342	432	0	432	999900	999900	999900	99990	90	1.0	1	1	999.0	999	9	999999999	0	0.0000	0	88	999.000	999.0	99.0
2005	2	26	14	0	?9?9?9?9E0?9?9?9*9*9?9*9*9?9*9*9?9?9*9*_*9*9*9*9*9	20.0	10.1	53	91860	9999	9999	362	450	0	450	999900	999900	999900	99990	234	1.0	5	5	999.0	999	9	999999999	0	0.0000	0	88	999.000	999.0	99.0
2005	2	26	15	0	?9?9?9?9E0?9?9?9*9*9?9*9*9?9?9?9?9?9*9*_*9*9*9*9*9	21.8	9.9	47	91860	9999	9999	367	421	0	421	999900	999900	999900	99990	247	5.0	4	4	999.0	999	9	999999999	0	0.0000	0	88	999.000	999.0	99.0
2005	2	26	16	0	?9?9?9?9E0?9?9?9*9*9?9*9*9?9*9*9?9?9*9*_*9*9*9*9*9	23.9	10.2	42	91860	9999	9999	389	352	0	352	999900	999900	999900	99990	4	5.0	7	7	999.0	999	9	999999999	0	0.0000	0	88	999.000	999.0	99.0
2005	2	26	17	0	?9?9?9?9E0?9?9?9*9*9?9*9*9?9*9*9?9?9*9*_*9*9*9*9*9	24.9	10.0	39	91860	9999	9999	380	256	0	256	999900	999900	999900	99990	48	5.0	3	3	999.0	999	9	999999999	0	0.0000	0	88	999.000	999.0	99.0
2005	2	26	18	0	?9?9?9?9E0?9?9?9*9*9?9*9*9?9*9*9?9?9*9*_*9*9*9*9*9	24.6	9.3	38	91860	9999	9999	374	253	558	105	999900	999900	999900	99990	0	5.0	2	2	999.0	999	9	999999999	0	0.0000	0	88	999.000	999.0	99.0
2005	2	26	19	0	?9?9?9?9E0?9?9?9*9*9?9*9*9?9*9*9?9?9*9*_*9*9*9*9*9	23.9	8.6	38	91860	9999	9999	393	177	0	51	999900	999900	999900	99990	335	5.0	8	8	999.0	999	9	999999999	0	0.0000	0	88	999.000	999.0	99.0
2005	2	26	20	0	?9?9?9?9E0?9?9?9*9*9?9*9*9?9*9*9?9?9*9*_*9*9*9*9*9	22.8	8.3	40	91860	9999	9999	359	0	0	0	999900	999900	999900	99990	20	5.0	1	1	999.0	999	9	999999999	0	0.0000	0	88	999.000	999.0	99.0
2005	2	26	21	0	?9?9?9?9E0?9?9?9*9*9?9*9*9?9?9?9?9?9*9*_*9*9*9*9*9	21.5	8.2	43	91860	9999	9999	364	0	0	0	999900	999900	999900	99990	157	1.0	4	4	999.0	999	9	999999999	0	0.0000	0	88	999.000	999.0	99.0
2005	2	26	22	0	?9?9?9?9E0?9?9?9*9*9?9*9*9?9*9*9?9?9*9*_*9*9*9*9*9	20.2	8.4	47	91860	9999	9999	374	0	0	0	999900	999900	999900	99990	162	1.0	8	8	999.0	999	9	999999999	0	0.0000	0	88	999.000	999.0	99.0
2005	2	26	23	0	?9?9?9?9E0?9?9?9*9*9?9*9*9?9*9*9?9?9*9*_*9*9*9*9*9	18.9	8.8	52	91860	9999	9999	349	0	0	0	999900	999900	999900	99990	343	1.0	3	3	999.0	999	9	999999999	0	0.0000	0	88	999.000	999.0	99.0
2005	2	26	24	0	?9?9?9?9E0?9?9?9*9*9?9*9*9?9*9*9?9?9*9*_*9*9*9*9*9	17.7	9.2	57	91860	9999	9999	346	0	0	0	999900	999900	999900	99990	254	1.0	4	4	999.0	999	9	999999999	0	0.0000	0	88	999.000	999.0	99.0
2005	2	27	1	0	?9?9?9?9E0?9?9?9*9*9?9*9*9?9*9*9?9?9*9*_*9*9*9*9*9	16.6	9.5	63	91660	9999	9999	325	0	0	0	999900	999900	999900	99990	195	1.0	0	0	999.0	999	9	999999999	0	0.0000	0	88	999.000	999.0	99.0
2005	2	27	2	0	?9?9?9?9E0?9?9?9*9*9?9*9*9?9*9*9?9?9*9*_*9*9*9*9*9	15.7	9.9	68	91660	9999	9999	361	0	0	0	999900	999900	999900	99990	10	1.0	9	9	999.0	999	9	999999999	0	0.0000	0	88	999.000	999.0	99.0
2005	2	27	3	0	?9?9?9?9E0?9?9?9*9*9?9*9*9?9?9?9?9?9*9*_*9*9*9*9*9	15.0	10.2	73	91660	9999	9999	340	0	0	0	999900	999900	999900	99990	202	1.0	6	6	999.0	999	9	999999999	0	0.0000	0	88	999.000	999.0	99.0
2005	2	27	4	0	?9?9?9?9E0?9?9?9*9*9?9*9*9?9*9*9?9?9*9*_*9*9*9*9*9	14.6	10.4	76	91660	9999	9999	339	0	0	0	999900	999900	999900	99990	184	1.0	6	6	999.0	999	9	999999999	0	0.0000	0	88	999.000	999.0	99.0
2005	2	27	5	0	?9?9?9?9E0?9?9?9*9*9?9*9*9?9*9*9?9?9*9*_*9*9*9*9*9	14.4	10.7	79	91660	9999	9999	338	0	0	0	999900	999900	999900	99990	357	1.0	6	6	999.0	999	9	999999999	0	0.0000	0	88	999.000	999.0	99.0
2005	2	27	6	0	?9?9?9?9E0?9?9?9*9*9?9*9*9?9*9*9?9?9*9*_*9*9*9*9*9	14.3	10.8	79	91660	9999	9999	322	0	0	0	999900	999900	999900	99990	357	1.0	1	1	999.0	999	9	999999999	0	0.0000	0	88	999.000	999.0	99.0
2005	2	27	7	0	?9?9?9?9E0?9?9?9*9*9?9*9*9?9*9*9?9?9*9*_*9*9*9*9*9	14.3	10.7	79	91660	9999	9999	322	0	0	0	999900	999900	999900	99990	42	1.0	1	1	999.0	999	9	999999999	0	0.0000	0	88	999.000	999.0	99.0
2005	2	27	8	0	?9?9?9?9E0?9?9?9*9*9?9*9*9?9*9*9?9?9*9*_*9*9*9*9*9	14.3	10.4	77	91660	9999	9999	332	0	0	0	999900	999900	999900	99990	40	1.0	4	4	999.0	999	9	999999999	0	0.0000	0	88	999.000	999.0	99.0
2005	2	27	9	0	?9?9?9?9E0?9?9?9*9*9?9*9*9?9?9?9?9?9*9*_*9*9*9*9*9	14.8	10.2	74	91660	9999	9999	331	47	0	47	999900	999900	999900	99990	0	0.0	3	3	999.0	999	9	999999999	0	0.0000	0	88	999.000	999.0	99.0
2005	2	27	10	0	?9?9?9?9E0?9?9?9*9*9?9*9*9?9*9*9?9?9*9*_*9*9*9*9*9	15.6	9.9	69	91660	9999	9999	321	237	176	143	999900	999900	999900	99990	325	0.0	0	0	999.0	999	9	999999999	0	0.0000	0	88	999.000	999.0	99.0
2005	2	27	11	0	?9?9?9?9E0?9?9?9*9*9?9*9*9?9*9*9?9?9*9*_*9*9*9*9*9	16.4	9.4	64	91660	9999	9999	334	380	223	229	999900	999900	999900	99990	315	0.0	2	2	999.0	999	9	999999999	0	0.0000	0	88	999.000	999.0	99.0
2005	2	27	12	0	?9?9?9?9E0?9?9?9*9*9?9*9*9?9*9*9?9?9*9*_*9*9*9*9*9	17.3	8.9	58	91660	9999	9999	327	241	0	241	999900	999900	999900	99990	262	0.0	0	0	999.0	999	9	999999999	0	0.0000	0	88	999.000	999.0	99.0
2005	2	27	13	0	?9?9?9?9E0?9?9?9*9*9?9*9*9?9*9*9?9?9*9*_*9*9*9*9*9	18.4	8.5	53	91660	9999	9999	346	279	0	279	999900	999900	999900	99990	276	0.0	3	3	999.0	999	9	999999999	0	0.0000	0	88	999.000	999.0	99.0
2005	2	27	14	0	?9?9?9?9E0?9?9?9*9*9?9*9*9?9*9*9?9?9*9*_*9*9*9*9*9	19.7	8.6	49	91660	9999	9999	338	607	309	366	999900	999900	999900	99990	73	0.0	0	0	999.0	999	9	999999999	0	0.0000	0	88	999.000	999.0	99.0
2005	2	27	15	0	?9?9?9?9E0?9?9?9*9*9?9*9*9?9?9?9?9?9*9*_*9*9*9*9*9	21.3	9.4	47	91660	9999	9999	346	569	324	343	999900	999900	999900	99990	202	4.0	0	0	999.0	999	9	999999999	0	0.0000	0	88	999.000	999.0	99.0
2005	2	27	16	0	?9?9?9?9E0?9?9?9*9*9?9*9*9?9*9*9?9?9*9*_*9*9*9*9*9	23.0	11.1	47	91660	9999	9999	372	228	0	228	999900	999900	999900	99990	46	4.0	3	3	999.0	999	9	999999999	0	0.0000	0	88	999.000	999.0	99.0
2005	2	27	17	0	?9?9?9?9E0?9?9?9*9*9?9*9*9?9*9*9?9?9*9*_*9*9*9*9*9	23.9	12.6	49	91660	9999	9999	363	346	357	209	999900	999900	999900	99990	241	4.0	0	0	999.0	999	9	999999999	0	0.0000	0	88	999.000	999.0	99.0
2005	2	27	18	0	?9?9?9?9E0?9?9?9*9*9?9*9*9?9*9*9?9?9*9*_*9*9*9*9*9	23.0	12.9	53	91660	9999	9999	388	202	454	122	999900	999900	999900	99990	94	4.0	7	7	999.0	999	9	999999999	0	0.0000	0	88	999.000	999.0	99.0
2005	2	27	19	0	?9?9?9?9E0?9?9?9*9*9?9*9*9?9*9*9?9?9*9*_*9*9*9*9*9	21.0	12.4	58	91660	9999	9999	367	67	0	40	999900	999900	999900	99990	165	4.0	4	4	999.0	999	9	999999999	0	0.0000	0	88	999.000	999.0	99.0
2005	2	27	20	0	?9?9?9?9E0?9?9?9*9*9?9*9*9?9*9*9?9?9*9*_*9*9*9*9*9	18.9	11.6	62	91660	9999	9999	338	0	0	0	999900	999900	999900	99990	303	4.0	0	0	999.0	999	9	999999999	0	0.0000	0	88	999.000	999.0	99.0
2005	2	27	21	0	?9?9?9?9E0?9?9?9*9*9?9*9*9?9?9?9?9?9*9*_*9*9*9*9*9	17.6	11.4	67	91660	9999	9999	342	0	0	0	999900	999900	999900	99990	22	4.0	2	2	999.0	999	9	999999999	0	0.0000	0	88	999.000	999.0	99.0
2005	2	27	22	0	?9?9?9?9E0?9?9?9*9*9?9*9*9?9*9*9?9?9*9*_*9*9*9*9*9	17.5	12.0	70	91660	9999	9999	352	0	0	0	999900	999900	999900	99990	163	4.0	5	5	999.0	999	9	999999999	0	0.0000	0	88	999.000	999.0	99.0
2005	2	27	23	0	?9?9?9?9E0?9?9?9*9*9?9*9*9?9*9*9?9?9*9*_*9*9*9*9*9	17.1	12.3	73	91660	9999	9999	350	0	0	0	999900	999900	999900	99990	99	4.0	5	5	999.0	999	9	999999999	0	0.0000	0	88	999.000	999.0	99.0
2005	2	27	24	0	?9?9?9?9E0?9?9?9*9*9?9*9*9?9*9*9?9?9*9*_*9*9*9*9*9	16.3	11.9	75	91660	9999	9999	346	0	0	0	999900	999900	999900	99990	331	4.0	5	5	999.0	999	9	999999999	0	0.0000	0	88	999.000	999.0	99.0
2005	2	28	1	0	?9?9?9?9E0?9?9?9*9*9?9*9*9?9*9*9?9?9*9*_*9*9*9*9*9	15.2	11.1	76	92220	9999	9999	326	0	0	0	999900	999900	999900	99990	273	4.0	1	1	999.0	999	9	999999999	0	0.0000	0	88	999.000	999.0	99.0
2005	2	28	2	0	?9?9?9?9E0?9?9?9*9*9?9*9*9?9*9*9?9?9*9*_*9*9*9*9*9	14.1	10.1	77	92220	9999	9999	320	0	0	0	999900	999900	999900	99990	328	4.0	1	1	999.0	999	9	999999999	0	0.0000	0	88	999.000	999.0	99.0
2005	2	28	3	0	?9?9?9?9E0?9?9?9*9*9?9*9*9?9?9?9?9?9*9*_*9*9*9*9*9	13.1	9.3	78	92220	9999	9999	309	0	0	0	999900	999900	999900	99990	22	3.0	0	0	999.0	999	9	999999999	0	0.0000	0	88	999.000	999.0	99.0
2005	2	28	4	0	?9?9?9?9E0?9?9?9*9*9?9*9*9?9*9*9?9?9*9*_*9*9*9*9*9	12.5	8.8	78	92220	9999	9999	312	0	0	0	999900	999900	999900	99990	136	3.0	1	1	999.0	999	9	999999999	0	0.0000	0	88	999.000	999.0	99.0
2005	2	28	5	0	?9?9?9?9E0?9?9?9*9*9?9*9*9?9*9*9?9?9*9*_*9*9*9*9*9	12.2	8.6	78	92220	9999	9999	335	0	0	0	999900	999900	999900	99990	290	3.0	8	8	999.0	999	9	999999999	0	0.0000	0	88	999.000	999.0	99.0
2005	2	28	6	0	?9?9?9?9E0?9?9?9*9*9?9*9*9?9*9*9?9?9*9*_*9*9*9*9*9	12.2	8.6	78	92220	9999	9999	326	0	0	0	999900	999900	999900	99990	255	3.0	6	6	999.0	999	9	999999999	0	0.0000	0	88	999.000	999.0	99.0
2005	2	28	7	0	?9?9?9?9E0?9?9?9*9*9?9*9*9?9*9*9?9?9*9*_*9*9*9*9*9	12.3	8.6	78	92220	9999	9999	321	0	0	0	999900	999900	999900	99990	172	3.0	4	4	999.0	999	9	999999999	0	0.0000	0	88	999.000	999.0	99.0
2005	2	28	8	0	?9?9?9?9E0?9?9?9*9*9?9*9*9?9*9*9?9?9*9*_*9*9*9*9*9	12.5	8.6	77	92220	9999	9999	324	0	0	0	999900	999900	999900	99990	33	3.0	5	5	999.0	999	9	999999999	0	0.0000	0	88	999.000	999.0	99.0
2005	2	28	9	0	?9?9?9?9E0?9?9?9*9*9?9*9*9?9?9?9?9?9*9*_*9*9*9*9*9	12.6	8.5	76	92220	9999	9999	344	40	0	40	999900	999900	999900	99990	22	3.0	9	9	999.0	999	9	999999999	0	0.0000	0	88	999.000	999.0	99.0
2005	2	28	10	0	?9?9?9?9E0?9?9?9*9*9?9*9*9?9*9*9?9?9*9*_*9*9*9*9*9	12.6	8.1	74	92220	9999	9999	319	97	0	97	999900	999900	999900	99990	131	3.0	3	3	999.0	999	9	999999999	0	0.0000	0	88	999.000	999.0	99.0
2005	2	28	11	0	?9?9?9?9E0?9?9?9*9*9?9*9*9?9*9*9?9?9*9*_*9*9*9*9*9	12.5	7.7	72	92220	9999	9999	326	155	0	155	999900	999900	999900	99990	299	3.0	6	6	999.0	999	9	999999999	0	0.0000	0	88	999.000	999.0	99.0
2005	2	28	12	0	?9?9?9?9E0?9?9?9*9*9?9*9*9?9*9*9?9?9*9*_*9*9*9*9*9	12.4	7.2	70	92220	9999	9999	314	205	0	205	999900	999900	999900	99990	28	3.0	2	2	999.0	999	9	999999999	0	0.0000	0	88	999.000	999.0	99.0
2005	2	28	13	0	?9?9?9?9E0?9?9?9*9*9?9*9*9?9*9*9?9?9*9*_*9*9*9*9*9	12.3	6.6	68	92220	9999	9999	340	237	0	237	999900	999900	999900	99990	58	3.0	9	9	999.0	999	9	999999999	0	0.0000	0	88	999.000	999.0	99.0
2005	2	28	14	0	?9?9?9?9E0?9?9?9*9*9?9*9*9?9*9*9?9?9*9*_*9*9*9*9*9	12.1	6.2	67	92220	9999	9999	339	247	0	247	999900	999900	999900	99990	167	3.0	9	9	999.0	999	9	999999999	0	0.0000	0	88	999.000	999.0	99.0
2005	2	28	15	0	?9?9?9?9E0?9?9?9*9*9?9*9*9?9?9?9?9?9*9*_*9*9*9*9*9	12.1	5.9	66	92220	9999	9999	319	231	0	231	999900	999900	999900	99990	315	3.0	5	5	999.0	999	9	999999999	0	0.0000	0	88	999.000	999.0	99.0
2005	2	28	16	0	?9?9?9?9E0?9?9?9*9*9?9*9*9?9*9*9?9?9*9*_*9*9*9*9*9	11.9	5.7	65	92220	9999	9999	337	194	0	194	999900	999900	999900	99990	187	3.0	9	9	999.0	999	9	999999999	0	0.0000	0	88	999.000	999.0	99.0
2005	2	28	17	0	?9?9?9?9E0?9?9?9*9*9?9*9*9?9*9*9?9?9*9*_*9*9*9*9*9	11.6	5.4	66	92220	9999	9999	312	141	0	141	999900	999900	999900	99990	327	3.0	3	3	999.0	999	9	999999999	0	0.0000	0	88	999.000	999.0	99.0
2005	2	28	18	0	?9?9?9?9E0?9?9?9*9*9?9*9*9?9*9*9?9?9*9*_*9*9*9*9*9	11.3	5.2	66	92220	9999	9999	307	83	0	83	999900	999900	999900	99990	105	3.0	2	2	999.0	999	9	999999999	0	0.0000	0	88	999.000	999.0	99.0
2005	2	28	19	0	?9?9?9?9E0?9?9?9*9*9?9*9*9?9*9*9?9?9*9*_*9*9*9*9*9	11.1	5.2	67	92220	9999	9999	306	28	0	28	999900	999900	999900	99990	149	3.0	2	2	999.0	999	9	999999999	0	0.0000	0	88	999.000	999.0	99.0
2005	2	28	20	0	?9?9?9?9E0?9?9?9*9*9?9*9*9?9*9*9?9?9*9*_*9*9*9*9*9	11.2	5.6	68	92220	9999	9999	303	0	0	0	999900	999900	999900	99990	260	3.0	1	1	999.0	999	9	999999999	0	0.0000	0	88	999.000	999.0	99.0
2005	2	28	21	0	?9?9?9?9E0?9?9?9*9*9?9*9*9?9?9?9?9?9*9*_*9*9*9*9*9	11.6	6.3	70	92220	9999	9999	313	0	0	0	999900	999900	999900	99990	67	2.0	3	3	999.0	999	9	999999999	0	0.0000	0	88	999.000	999.0	99.0
2005	2	28	22	0	?9?9?9?9E0?9?9?9*9*9?9*9*9?9*9*9?9?9*9*_*9*9*9*9*9	11.5	6.5	71	92220	9999	9999	310	0	0	0	999900	999900	999900	99990	234	2.0	2	2	999.0	999	9	999999999	0	0.0000	0	88	999.000	999.0	99.0
2005	2	28	23	0	?9?9?9?9E0?9?9?9*9*9?9*9*9?9*9*9?9?9*9*_*9*9*9*9*9	10.9	6.2	73	92220	9999	9999	303	0	0	0	999900	999900	999900	99990	112	2.0	1	1	999.0	999	9	999999999	0	0.0000	0	88	999.000	999.0	99.0
2005	2	28	24	0	?9?9?9?9E0?9?9?9*9*9?9*9*9?9*9*9?9?9*9*_*9*9*9*9*9	10.0	5.6	74	92220	9999	9999	305	0	0	0	999900	999900	999900	99990	261	2.0	3	3	999.0	999	9	999999999	0	0.0000	0	88	999.000	999.0	99.0
2005	3	1	1	0	?9?9?9?9E0?9?9?9*9*9?9*9*9?9*9*9?9?9*9*_*9*9*9*9*9	8.9	4.9	76	91560	9999	9999	304	0	0	0	999900	999900	999900	99990	107	2.0	5	5	999.0	999	9	999999999	0	0.0000	0	88	999.000	999.0	99.0
2005	3	1	2	0	?9?9?9?9E0?9?9?9*9*9?9*9*9?9*9*9?9?9*9*_*9*9*9*9*9	7.8	4.1	78	91560	9999	9999	305	0	0	0	999900	999900	999900	99990	256	2.0	7	7	999.0	999	9	999999999	0	0.0000	0	88	999.000	999.0	99.0
2005	3	1	3	0	?9?9?9?9E0?9?9?9*9*9?9*9*9?9?9?9?9?9*9*_*9*9*9*9*9	6.9	3.7	80	91560	9999	9999	292	0	0	0	999900	999900	999900	99990	22	3.0	4	4	999.0	999	9	999999999	0	0.0000	0	88	999.000	999.0	99.0
2005	3	1	4	0	?9?9?9?9E0?9?9?9*9*9?9*9*9?9*9*9?9?9*9*_*9*9*9*9*9	6.3	3.6	83	91560	9999	9999	303	0	0	0	999900	999900	999900	99990	303	3.0	8	8	999.0	999	9	999999999	0	0.0000	0	88	999.000	999.0	99.0
2005	3	1	5	0	?9?9?9?9E0?9?9?9*9*9?9*9*9?9*9*9?9?9*9*_*9*9*9*9*9	6.0	3.7	85	91560	9999	9999	289	0	0	0	999900	999900	999900	99990	232	3.0	4	4	999.0	999	9	999999999	0	0.0000	0	88	999.000	999.0	99.0
2005	3	1	6	0	?9?9?9?9E0?9?9?9*9*9?9*9*9?9*9*9?9?9*9*_*9*9*9*9*9	5.9	4.0	87	91560	9999	9999	301	0	0	0	999900	999900	999900	99990	24	3.0	8	8	999.0	999	9	999999999	0	0.0000	0	88	999.000	999.0	99.0
2005	3	1	7	0	?9?9?9?9E0?9?9?9*9*9?9*9*9?9*9*9?9?9*9*_*9*9*9*9*9	5.9	4.2	89	91560	9999	9999	289	0	0	0	999900	999900	999900	99990	175	3.0	4	4	999.0	999	9	999999999	0	0.0000	0	88	999.000	999.0	99.0
2005	3	1	8	0	?9?9?9?9E0?9?9?9*9*9?9*9*9?9*9*9?9?9*9*_*9*9*9*9*9	5.9	4.3	90	91560	9999	9999	289	0	0	0	999900	999900	999900	99990	87	3.0	4	4	999.0	999	9	999999999	0	0.0000	0	88	999.000	999.0	99.0
2005	3	1	9	0	?9?9?9?9E0?9?9?9*9*9?9*9*9?9?9?9?9?9*9*_*9*9*9*9*9	6.0	4.3	89	91560	9999	9999	280	46	0	46	999900	999900	999900	99990	22	1.0	1	1	999.0	999	9	999999999	0	0.0000	0	88	999.000	999.0	99.0
2005	3	1	10	0	?9?9?9?9E0?9?9?9*9*9?9*9*9?9*9*9?9?9*9*_*9*9*9*9*9	6.2	4.1	87	91560	9999	9999	303	109	0	109	999900	999900	999900	99990	184	1.0	8	8	999.0	999	9	999999999	0	0.0000	0	88	999.000	999.0	99.0
2005	3	1	11	0	?9?9?9?9E0?9?9?9*9*9?9*9*9?9*9*9?9?9*9*_*9*9*9*9*9	6.5	3.9	83	91560	9999	9999	291	174	0	174	999900	999900	999900	99990	138	1.0	4	4	999.0	999	9	999999999	0	0.0000	0	88	999.000	999.0	99.0
2005	3	1	12	0	?9?9?9?9E0?9?9?9*9*9?9*9*9?9*9*9?9?9*9*_*9*9*9*9*9	6.9	3.6	79	91560	9999	9999	287	230	0	230	999900	999900	999900	99990	237	1.0	2	2	999.0	999	9	999999999	0	0.0000	0	88	999.000	999.0	99.0
2005	3	1	13	0	?9?9?9?9E0?9?9?9*9*9?9*9*9?9*9*9?9?9*9*_*9*9*9*9*9	7.6	3.5	75	91560	9999	9999	315	266	0	266	999900	999900	999900	99990	85	1.0	9	9	999.0	999	9	999999999	0	0.0000	0	88	999.000	999.0	99.0
2005	3	1	14	0	?9?9?9?9E0?9?9?9*9*9?9*9*9?9*9*9?9?9*9*_*9*9*9*9*9	8.5	3.8	72	91560	9999	9999	313	277	0	277	999900	999900	999900	99990	262	1.0	8	8	999.0	999	9	999999999	0	0.0000	0	88	999.000	999.0	99.0
2005	3	1	15	0	?9?9?9?9E0?9?9?9*9*9?9*9*9?9?9?9?9?9*9*_*9*9*9*9*9	9.8	4.5	70	91560	9999	9999	296	260	0	260	999900	999900	999900	99990	67	1.0	1	1	999.0	999	9	999999999	0	0.0000	0	88	999.000	999.0	99.0
2005	3	1	16	0	?9?9?9?9E0?9?9?9*9*9?9*9*9?9*9*9?9?9*9*_*9*9*9*9*9	11.4	5.9	69	91560	9999	9999	311	218	0	218	999900	999900	999900	99990	185	1.0	3	3	999.0	999	9	999999999	0	0.0000	0	88	999.000	999.0	99.0
2005	3	1	17	0	?9?9?9?9E0?9?9?9*9*9?9*9*9?9*9*9?9?9*9*_*9*9*9*9*9	12.7	7.3	70	91560	9999	9999	343	159	0	159	999900	999900	999900	99990	127	1.0	9	9	999.0	999	9	999999999	0	0.0000	0	88	999.000	999.0	99.0
2005	3	1	18	0	?9?9?9?9E0?9?9?9*9*9?9*9*9?9*9*9?9?9*9*_*9*9*9*9*9	13.3	8.2	71	91560	9999	9999	319	93	0	93	999900	999900	999900	99990	119	1.0	2	2	999.0	999	9	999999999	0	0.0000	0	88	999.000	999.0	99.0
2005	3	1	19	0	?9?9?9?9E0?9?9?9*9*9?9*9*9?9*9*9?9?9*9*_*9*9*9*9*9	12.8	8.1	73	91560	9999	9999	313	32	0	32	999900	999900	999900	99990	318	1.0	1	1	999.0	999	9	999999999	0	0.0000	0	88	999.000	999.0	99.0
2005	3	1	20	0	?9?9?9?9E0?9?9?9*9*9?9*9*9?9*9*9?9?9*9*_*9*9*9*9*9	11.6	7.3	75	91560	9999	9999	314	0	0	0	999900	999900	999900	99990	103	1.0	3	3	999.0	999	9	999999999	0	0.0000	0	88	999.000	999.0	99.0
2005	3	1	21	0	?9?9?9?9E0?9?9?9*9*9?9*9*9?9?9?9?9?9*9*_*9*9*9*9*9	10.5	6.4	76	91560	9999	9999	305	0	0	0	999900	999900	999900	99990	67	2.0	2	2	999.0	999	9	999999999	0	0.0000	0	88	999.000	999.0	99.0
2005	3	1	22	0	?9?9?9?9E0?9?9?9*9*9?9*9*9?9*9*9?9?9*9*_*9*9*9*9*9	9.8	5.9	76	91560	9999	9999	328	0	0	0	999900	999900	999900	99990	299	2.0	9	9	999.0	999	9	999999999	0	0.0000	0	88	999.000	999.0	99.0
2005	3	1	23	0	?9?9?9?9E0?9?9?9*9*9?9*9*9?9*9*9?9?9*9*_*9*9*9*9*9	9.6	5.6	76	91560	9999	9999	326	0	0	0	999900	999900	999900	99990	133	2.0	9	9	999.0	999	9	999999999	0	0.0000	0	88	999.000	999.0	99.0
2005	3	1	24	0	?9?9?9?9E0?9?9?9*9*9?9*9*9?9*9*9?9?9*9*_*9*9*9*9*9	9.7	5.6	76	91560	9999	9999	308	0	0	0	999900	999900	999900	99990	245	2.0	5	5	999.0	999	9	999999999	0	0.0000	0	88	999.000	999.0	99.0
2005	3	2	1	0	?9?9?9?9E0?9?9?9*9*9?9*9*9?9*9*9?9?9*9*_*9*9*9*9*9	9.9	5.9	76	92070	9999	9999	292	0	0	0	999900	999900	999900	99990	171	2.0	0	0	999.0	999	9	999999999	0	0.0000	0	88	999.000	999.0	99.0
2005	3	2	2	0	?9?9?9?9E0?9?9?9*9*9?9*9*9?9*9*9?9?9*9*_*9*9*9*9*9	10.1	6.3	77	92070	9999	9999	309	0	0	0	999900	999900	999900	99990	277	2.0	4	4	999.0	999	9	999999999	0	0.0000	0	88	999.000	999.0	99.0
2005	3	2	3	0	?9?9?9?9E0?9?9?9*9*9?9*9*9?9?9?9?9?9*9*_*9*9*9*9*9	10.2	6.7	79	92070	9999	9999	315	0	0	0	999900	999900	999900	99990	90	1.0	6	6	999.0	999	9	999999999	0	0.0000	0	88	999.000	999.0	99.0
2005	3	2	4	0	?9?9?9?9E0?9?9?9*9*9?9*9*9?9*9*9?9?9*9*_*9*9*9*9*9	10.1	7.2	82	92070	9999	9999	312	0	0	0	999900	999900	999900	99990	115	1.0	5	5	999.0	999	9	999999999	0	0.0000	0	88	999.000	999.0	99.0
2005	3	2	5	0	?9?9?9?9E0?9?9?9*9*9?9*9*9?9*9*9?9?9*9*_*9*9*9*9*9	9.7	7.6	87	92070	9999	9999	293	0	0	0	999900	999900	999900	99990	7	1.0	0	0	999.0	999	9	999999999	0	0.0000	0	88	999.000	999.0	99.0
2005	3	2	6	0	?9?9?9?9E0?9?9?9*9*9?9*9*9?9*9*9?9?9*9*_*9*9*9*9*9	9.3	7.9	91	92070	9999	9999	292	0	0	0	999900	999900	999900	99990	346	1.0	0	0	999.0	999	9	999999999	0	0.0000	0	88	999.000	999.0	99.0
2005	3	2	7	0	?9?9?9?9E0?9?9?9*9*9?9*9*9?9*9*9?9?9*9*_*9*9*9*9*9	9.0	8.2	94	92070	9999	9999	291	0	0	0	999900	999900	999900	99990	143	1.0	0	0	999.0	999	9	999999999	0	0.0000	0	88	999.000	999.0	99.0
2005	3	2	8	0	?9?9?9?9E0?9?9?9*9*9?9*9*9?9*9*9?9?9*9*_*9*9*9*9*9	8.9	8.3	96	92070	9999	9999	319	0	0	0	999900	999900	999900	99990	19	1.0	8	8	999.0	999	9	999999999	0	0.0000	0	88	999.000	999.0	99.0
2005	3	2	9	0	?9?9?9?9E0?9?9?9*9*9?9*9*9?9?9?9?9?9*9*_*9*9*9*9*9	9.0	8.4	96	92070	9999	9999	320	27	0	27	999900	999900	999900	99990	247	1.0	8	8	999.0	999	9	999999999	0	0.0000	0	88	999.000	999.0	99.0
2005	3	2	10	0	?9?9?9?9E0?9?9?9*9*9?9*9*9?9*9*9?9?9*9*_*9*9*9*9*9	9.4	8.4	93	92070	9999	9999	302	64	0	64	999900	999900	999900	99990	240	1.0	2	2	999.0	999	9	999999999	0	0.0000	0	88	999.000	999.0	99.0
2005	3	2	11	0	?9?9?9?9E0?9?9?9*9*9?9*9*9?9*9*9?9?9*9*_*9*9*9*9*9	10.1	8.2	88	92070	9999	9999	316	101	0	101	999900	999900	999900	99990	341	1.0	6	6	999.0	999	9	999999999	0	0.0000	0	88	999.000	999.0	99.0
2005	3	2	12	0	?9?9?9?9E0?9?9?9*9*9?9*9*9?9*9*9?9?9*9*_*9*9*9*9*9	10.9	7.9	82	92070	9999	9999	335	134	0	134	999900	999900	999900	99990	167	1.0	9	9	999.0	999	9	999999999	0	0.0000	0	88	999.000	999.0	99.0
2005	3	2	13	0	?9?9?9?9E0?9?9?9*9*9?9*9*9?9*9*9?9?9*9*_*9*9*9*9*9	11.7	7.5	76	92070	9999	9999	338	155	0	155	999900	999900	999900	99990	63	1.0	9	9	999.0	999	9	999999999	0	0.0000	0	88	999.000	999.0	99.0
2005	3	2	14	0	?9?9?9?9E0?9?9?9*9*9?9*9*9?9*9*9?9?9*9*_*9*9*9*9*9	12.4	7.0	70	92070	9999	9999	329	161	0	161	999900	999900	999900	99990	11	1.0	7	7	999.0	999	9	999999999	0	0.0000	0	88	999.000	999.0	99.0
2005	3	2	15	0	?9?9?9?9E0?9?9?9*9*9?9*9*9?9?9?9?9?9*9*_*9*9*9*9*9	12.9	6.7	66	92070	9999	9999	321	151	0	151	999900	999900	999900	99990	337	3.0	4	4	999.0	999	9	999999999	0	0.0000	0	88	999.000	999.0	99.0
2005	3	2	16	0	?9?9?9?9E0?9?9?9*9*9?9*9*9?9*9*9?9?9*9*_*9*9*9*9*9	13.1	6.5	64	92070	9999	9999	312	126	0	126	999900	999900	999900	99990	266	3.0	1	1	999.0	999	9	999999999	0	0.0000	0	88	999.000	999.0	99.0
2005	3	2	17	0	?9?9?9?9E0?9?9?9*9*9?9*9*9?9*9*9?9?9*9*_*9*9*9*9*9	12.9	6.4	64	92070	9999	9999	330	92	0	92	999900	999900	999900	99990	221	3.0	7	7	999.0	999	9	999999999	0	0.0000	0	88	999.000	999.0	99.0
2005	3	2	18	0	?9?9?9?9E0?9?9?9*9*9?9*9*9?9*9*9?9?9*9*_*9*9*9*9*9	12.5	6.3	66	92070	9999	9999	322	54	0	54	999900	999900	999900	99990	301	3.0	5	5	999.0	999	9	999999999	0	0.0000	0	88	999.000	999.0	99.0
2005	3	2	19	0	?9?9?9?9E0?9?9?9*9*9?9*9*9?9*9*9?9?9*9*_*9*9*9*9*9	11.9	6.4	69	92070	9999	9999	319	19	0	19	999900	999900	999900	99990	178	3.0	5	5	999.0	999	9	999999999	0	0.0000	0	88	999.000	999.0	99.0
2005	3	2	20	0	?9?9?9?9E0?9?9?9*9*9?9*9*9?9*9*9?9?9*9*_*9*9*9*9*9	11.3	6.4	72	92070	9999	9999	304	0	0	0	999900	999900	999900	99990	292	3.0	1	1	999.0	999	9	999999999	0	0.0000	0	88	999.000	999.0	99.0
2005	3	2	21	0	?9?9?9?9E0?9?9?9*9*9?9*9*9?9?9?9?9?9*9*_*9*9*9*9*9	10.6	6.3	75	92070	9999	9999	296	0	0	0	999900	999900	999900	99990	22	1.0	0	0	999.0	999	9	999999999	0	0.0000	0	88	999.000	999.0	99.0
2005	3	2	22	0	?9?9?9?9E0?9?9?9*9*9?9*9*9?9*9*9?9?9*9*_*9*9*9*9*9	10.0	6.3	77	92070	9999	9999	311	0	0	0	999900	999900	999900	99990	189	1.0	5	5	999.0	999	9	999999999	0	0.0000	0	88	999.000	999.0	99.0
2005	3	2	23	0	?9?9?9?9E0?9?9?9*9*9?9*9*9?9*9*9?9?9*9*_*9*9*9*9*9	9.5	6.1	79	92070	9999	9999	308	0	0	0	999900	999900	999900	99990	158	1.0	5	5	999.0	999	9	999999999	0	0.0000	0	88	999.000	999.0	99.0
2005	3	2	24	0	?9?9?9?9E0?9?9?9*9*9?9*9*9?9*9*9?9?9*9*_*9*9*9*9*9	9.1	6.0	81	92070	9999	9999	295	0	0	0	999900	999900	999900	99990	278	1.0	1	1	999.0	999	9	999999999	0	0.0000	0	88	999.000	999.0	99.0
2005	3	3	1	0	?9?9?9?9E0?9?9?9*9*9?9*9*9?9*9*9?9?9*9*_*9*9*9*9*9	8.6	5.8	83	92620	9999	9999	322	0	0	0	999900	999900	999900	99990	63	1.0	9	9	999.0	999	9	999999999	0	0.0000	0	88	999.000	999.0	99.0
2005	3	3	2	0	?9?9?9?9E0?9?9?9*9*9?9*9*9?9*9*9?9?9*9*_*9*9*9*9*9	8.2	5.6	84	92620	9999	9999	295	0	0	0	999900	999900	999900	99990	186	1.0	2	2	999.0	999	9	999999999	0	0.0000	0	88	999.000	999.0	99.0
2005	3	3	3	0	?9?9?9?9E0?9?9?9*9*9?9*9*9?9?9?9?9?9*9*_*9*9*9*9*9	7.8	5.4	85	92620	9999	9999	289	0	0	0	999900	999900	999900	99990	112	1.0	1	1	999.0	999	9	999999999	0	0.0000	0	88	999.000	999.0	99.0
2005	3	3	4	0	?9?9?9?9E0?9?9?9*9*9?9*9*9?9*9*9?9?9*9*_*9*9*9*9*9	7.3	5.2	86	92620	9999	9999	309	0	0	0	999900	999900	999900	99990	176	1.0	8	8	999.0	999	9	999999999	0	0.0000	0	88	999.000	999.0	99.0
2005	3	3	5	0	?9?9?9?9E0?9?9?9*9*9?9*9*9?9*9*9?9?9*9*_*9*9*9*9*9	6.9	5.0	88	92620	9999	9999	296	0	0	0	999900	999900	999900	99990	318	1.0	5	5	999.0	999	9	999999999	0	0.0000	0	88	999.000	999.0	99.0
2005	3	3	6	0	?9?9?9?9E0?9?9?9*9*9?9*9*9?9*9*9?9?9*9*_*9*9*9*9*9	6.7	5.0	89	92620	9999	9999	306	0	0	0	999900	999900	999900	99990	91	1.0	8	8	999.0	999	9	999999999	0	0.0000	0	88	999.000	999.0	99.0
2005	3	3	7	0	?9?9?9?9E0?9?9?9*9*9?9*9*9?9*9*9?9?9*9*_*9*9*9*9*9	6.7	5.1	90	92620	9999	9999	284	0	0	0	999900	999900	999900	99990	93	1.0	1	1	999.0	999	9	999999999	0	0.0000	0	88	999.000	999.0	99.0
2005	3	3	8	0	?9?9?9?9E0?9?9?9*9*9?9*9*9?9*9*9?9?9*9*_*9*9*9*9*9	7.0	5.5	90	92620	9999	9999	295	0	0	0	999900	999900	999900	99990	79	1.0	4	4	999.0	999	9	999999999	0	0.0000	0	88	999.000	999.0	99.0
2005	3	3	9	0	?9?9?9?9E0?9?9?9*9*9?9*9*9?9?9?9?9?9*9*_*9*9*9*9*9	7.8	6.3	90	92620	9999	9999	299	27	0	27	999900	999900	999900	99990	0	0.0	4	4	999.0	999	9	999999999	0	0.0000	0	88	999.000	999.0	99.0
2005	3	3	10	0	?9?9?9?9E0?9?9?9*9*9?9*9*9?9*9*9?9?9*9*_*9*9*9*9*9	9.0	7.3	89	92620	9999	9999	296	64	0	64	999900	999900	999900	99990	302	0.0	1	1	999.0	999	9	999999999	0	0.0000	0	88	999.000	999.0	99.0
2005	3	3	11	0	?9?9?9?9E0?9?9?9*9*9?9*9*9?9*9*9?9?9*9*_*9*9*9*9*9	10.2	8.3	88	92620	9999	9999	332	102	0	102	999900	999900	999900	99990	85	0.0	9	9	999.0	999	9	999999999	0	0.0000	0	88	999.000	999.0	99.0
2005	3	3	12	0	?9?9?9?9E0?9?9?9*9*9?9*9*9?9*9*9?9?9*9*_*9*9*9*9*9	10.7	8.5	86	92620	9999	9999	316	134	0	134	999900	999900	999900	99990	236	0.0	5	5	999.0	999	9	999999999	0	0.0000	0	88	999.000	999.0	99.0
2005	3	3	13	0	?9?9?9?9E0?9?9?9*9*9?9*9*9?9*9*9?9?9*9*_*9*9*9*9*9	10.2	7.7	85	92620	9999	9999	313	155	0	155	999900	999900	999900	99990	287	0.0	5	5	999.0	999	9	999999999	0	0.0000	0	88	999.000	999.0	99.0
2005	3	3	14	0	?9?9?9?9E0?9?9?9*9*9?9*9*9?9*9*9?9?9*9*_*9*9*9*9*9	9.3	6.6	83	92620	9999	9999	296	162	0	162	999900	999900	999900	99990	279	0.0	1	1	999.0	999	9	999999999	0	0.0000	0	88	999.000	999.0	99.0
2005	3	3	15	0	?9?9?9?9E0?9?9?9*9*9?9*9*9?9?9?9?9?9*9*_*9*9*9*9*9	8.8	5.9	82	92620	9999	9999	311	152	0	152	999900	999900	999900	99990	67	1.0	7	7	999.0	999	9	999999999	0	0.0000	0	88	999.000	999.0	99.0
2005	3	3	16	0	?9?9?9?9E0?9?9?9*9*9?9*9*9?9*9*9?9?9*9*_*9*9*9*9*9	8.7	5.7	81	92620	9999	9999	304	127	0	127	999900	999900	999900	99990	164	1.0	5	5	999.0	999	9	999999999	0	0.0000	0	88	999.000	999.0	99.0
2005	3	3	17	0	?9?9?9?9E0?9?9?9*9*9?9*9*9?9*9*9?9?9*9*_*9*9*9*9*9	8.6	5.5	81	92620	9999	9999	286	93	0	93	999900	999900	999900	99990	196	1.0	0	0	999.0	999	9	999999999	0	0.0000	0	88	999.000	999.0	99.0
2005	3	3	18	0	?9?9?9?9E0?9?9?9*9*9?9*9*9?9*9*9?9?9*9*_*9*9*9*9*9	8.3	5.2	81	92620	9999	9999	302	55	0	55	999900	999900	999900	99990	95	1.0	5	5	999.0	999	9	999999999	0	0.0000	0	88	999.000	999.0	99.0
2005	3	3	19	0	?9?9?9?9E0?9?9?9*9*9?9*9*9?9*9*9?9?9*9*_*9*9*9*9*9	8.0	5.0	81	92620	9999	9999	298	19	0	19	999900	999900	999900	99990	156	1.0	4	4	999.0	999	9	999999999	0	0.0000	0	88	999.000	999.0	99.0
2005	3	3	20	0	?9?9?9?9E0?9?9?9*9*9?9*9*9?9*9*9?9?9*9*_*9*9*9*9*9	7.8	4.8	81	92620	9999	9999	302	0	0	0	999900	999900	999900	99990	219	1.0	6	6	999.0	999	9	999999999	0	0.0000	0	88	999.000	999.0	99.0
2005	3	3	21	0	?9?9?9?9E0?9?9?9*9*9?9*9*9?9?9?9?9?9*9*_*9*9*9*9*9	7.5	4.6	82	92620	9999	9999	281	0	0	0	999900	999900	999900	99990	360	2.0	0	0	999.0	999	9	999999999	0	0.0000	0	88	999.000	999.0	99.0
2005	3	3	22	0	?9?9?9?9E0?9?9?9*9*9?9*9*9?9*9*9?9?9*9*_*9*9*9*9*9	7.3	4.5	82	92620	9999	9999	293	0	0	0	999900	999900	999900	99990	136	2.0	3	3	999.0	999	9	999999999	0	0.0000	0	88	999.000	999.0	99.0
2005	3	3	23	0	?9?9?9?9E0?9?9?9*9*9?9*9*9?9*9*9?9?9*9*_*9*9*9*9*9	7.2	4.5	83	92620	9999	9999	285	0	0	0	999900	999900	999900	99990	60	2.0	1	1	999.0	999	9	999999999	0	0.0000	0	88	999.000	999.0	99.0
2005	3	3	24	0	?9?9?9?9E0?9?9?9*9*9?9*9*9?9*9*9?9?9*9*_*9*9*9*9*9	7.0	4.4	84	92620	9999	9999	298	0	0	0	999900	999900	999900	99990	100	2.0	6	6	999.0	999	9	999999999	0	0.0000	0	88	999.000	999.0	99.0
2005	3	4	1	0	?9?9?9?9E0?9?9?9*9*9?9*9*9?9*9*9?9?9*9*_*9*9*9*9*9	6.8	4.4	85	92680	9999	9999	293	0	0	0	999900	999900	999900	99990	127	2.0	4	4	999.0	999	9	999999999	0	0.0000	0	88	999.000	999.0	99.0
2005	3	4	2	0	?9?9?9?9E0?9?9?9*9*9?9*9*9?9*9*9?9?9*9*_*9*9*9*9*9	6.6	4.5	86	92680	9999	9999	283	0	0	0	999900	999900	999900	99990	64	2.0	1	1	999.0	999	9	999999999	0	0.0000	0	88	999.000	999.0	99.0
2005	3	4	3	0	?9?9?9?9E0?9?9?9*9*9?9*9*9?9?9?9?9?9*9*_*9*9*9*9*9	6.3	4.5	88	92680	9999	9999	276	0	0	0	999900	999900	999900	99990	0	0.0	0	0	999.0	999	9	999999999	0	0.0000	0	88	999.000	999.0	99.0
2005	3	4	4	0	?9?9?9?9E0?9?9?9*9*9?9*9*9?9*9*9?9?9*9*_*9*9*9*9*9	5.9	4.4	90	92680	9999	9999	308	0	0	0	999900	999900	999900	99990	219	0.0	9	9	999.0	999	9	999999999	0	0.0000	0	88	999.000	999.0	99.0
2005	3	4	5	0	?9?9?9?9E0?9?9?9*9*9?9*9*9?9*9*9?9?9*9*_*9*9*9*9*9	5.4	4.4	93	92680	9999	9999	289	0	0	0	999900	999900	999900	99990	89	0.0	5	5	999.0	999	9	999999999	0	0.0000	0	88	999.000	999.0	99.0
2005	3	4	6	0	?9?9?9?9E0?9?9?9*9*9?9*9*9?9*9*9?9?9*9*_*9*9*9*9*9	5.1	4.3	95	92680	9999	9999	277	0	0	0	999900	999900	999900	99990	188	0.0	1	1	999.0	999	9	999999999	0	0.0000	0	88	999.000	999.0	99.0
2005	3	4	7	0	?9?9?9?9E0?9?9?9*9*9?9*9*9?9*9*9?9?9*9*_*9*9*9*9*9	4.8	4.2	95	92680	9999	9999	276	0	0	0	999900	999900	999900	99990	148	0.0	1	1	999.0	999	9	999999999	0	0.0000	0	88	999.000	999.0	99.0
2005	3	4	8	0	?9?9?9?9E0?9?9?9*9*9?9*9*9?9*9*9?9?9*9*_*9*9*9*9*9	4.9	4.1	95	92680	9999	9999	284	0	0	0	999900	999900	999900	99990	56	0.0	4	4	999.0	999	9	999999999	0	0.0000	0	88	999.000	999.0	99.0
2005	3	4	9	0	?9?9?9?9E0?9?9?9*9*9?9*9*9?9?9?9?9?9*9*_*9*9*9*9*9	5.2	4.0	92	92680	9999	9999	298	33	0	33	999900	999900	999900	99990	247	1.0	8	8	999.0	999	9	999999999	0	0.0000	0	88	999.000	999.0	99.0
2005	3	4	10	0	?9?9?9?9E0?9?9?9*9*9?9*9*9?9*9*9?9?9*9*_*9*9*9*9*9	5.9	3.9	87	92680	9999	9999	286	76	0	76	999900	999900	999900	99990	62	1.0	3	3	999.0	999	9	999999999	0	0.0000	0	88	999.000	999.0	99.0
2005	3	4	11	0	?9?9?9?9E0?9?9?9*9*9?9*9*9?9*9*9?9?9*9*_*9*9*9*9*9	6.9	3.8	80	92680	9999	9999	301	120	0	120	999900	999900	999900	99990	225	1.0	7	7	999.0	999	9	999999999	0	0.0000	0	88	999.000	999.0	99.0
2005	3	4	12	0	?9?9?9?9E0?9?9?9*9*9?9*9*9?9*9*9?9?9*9*_*9*9*9*9*9	8.1	3.5	73	92680	9999	9999	288	158	0	158	999900	999900	999900	99990	267	1.0	1	1	999.0	999	9	999999999	0	0.0000	0	88	999.000	999.0	99.0
2005	3	4	13	0	?9?9?9?9E0?9?9?9*9*9?9*9*9?9*9*9?9?9*9*_*9*9*9*9*9	9.4	3.1	65	92680	9999	9999	302	183	0	183	999900	999900	999900	99990	225	1.0	4	4	999.0	999	9	999999999	0	0.0000	0	88	999.000	999.0	99.0
2005	3	4	14	0	?9?9?9?9E0?9?9?9*9*9?9*9*9?9*9*9?9?9*9*_*9*9*9*9*9	10.5	2.7	58	92680	9999	9999	327	190	0	190	999900	999900	999900	99990	320	1.0	9	9	999.0	999	9	999999999	0	0.0000	0	88	999.000	999.0	99.0
2005	3	4	15	0	?9?9?9?9E0?9?9?9*9*9?9*9*9?9?9?9?9?9*9*_*9*9*9*9*9	11.5	2.4	54	92680	9999	9999	313	178	0	178	999900	999900	999900	99990	202	3.0	5	5	999.0	999	9	999999999	0	0.0000	0	88	999.000	999.0	99.0
2005	3	4	16	0	?9?9?9?9E0?9?9?9*9*9?9*9*9?9*9*9?9?9*9*_*9*9*9*9*9	12.0	2.2	51	92680	9999	9999	307	150	0	150	999900	999900	999900	99990	336	3.0	2	2	999.0	999	9	999999999	0	0.0000	0	88	999.000	999.0	99.0
2005	3	4	17	0	?9?9?9?9E0?9?9?9*9*9?9*9*9?9*9*9?9?9*9*_*9*9*9*9*9	11.9	2.0	51	92680	9999	9999	317	110	0	110	999900	999900	999900	99990	337	3.0	6	6	999.0	999	9	999999999	0	0.0000	0	88	999.000	999.0	99.0
2005	3	4	18	0	?9?9?9?9E0?9?9?9*9*9?9*9*9?9*9*9?9?9*9*_*9*9*9*9*9	11.5	2.0	52	92680	9999	9999	313	65	0	65	999900	999900	999900	99990	176	3.0	5	5	999.0	999	9	999999999	0	0.0000	0	88	999.000	999.0	99.0
2005	3	4	19	0	?9?9?9?9E0?9?9?9*9*9?9*9*9?9*9*9?9?9*9*_*9*9*9*9*9	11.1	2.3	55	92680	9999	9999	309	23	0	23	999900	999900	999900	99990	207	3.0	4	4	999.0	999	9	999999999	0	0.0000	0	88	999.000	999.0	99.0
2005	3	4	20	0	?9?9?9?9E0?9?9?9*9*9?9*9*9?9*9*9?9?9*9*_*9*9*9*9*9	10.7	2.8	58	92680	9999	9999	316	0	0	0	999900	999900	999900	99990	163	3.0	7	7	999.0	999	9	999999999	0	0.0000	0	88	999.000	999.0	99.0
2005	3	4	21	0	?9?9?9?9E0?9?9?9*9*9?9*9*9?9?9?9?9?9*9*_*9*9*9*9*9	10.5	3.5	62	92680	9999	9999	305	0	0	0	999900	999900	999900	99990	180	1.0	3	3	999.0	999	9	999999999	0	0.0000	0	88	999.000	999.0	99.0
2005	3	4	22	0	?9?9?9?9E0?9?9?9*9*9?9*9*9?9*9*9?9?9*9*_*9*9*9*9*9	10.5	4.2	65	92680	9999	9999	317	0	0	0	999900	999900	999900	99990	189	1.0	7	7	999.0	999	9	999999999	0	0.0000	0	88	999.000	999.0	99.0
2005	3	4	23	0	?9?9?9?9E0?9?9?9*9*9?9*9*9?9*9*9?9?9*9*_*9*9*9*9*9	10.4	4.8	68	92680	9999	9999	308	0	0	0	999900	999900	999900	99990	143	1.0	4	4	999.0	999	9	999999999	0	0.0000	0	88	999.000	999.0	99.0
2005	3	4	24	0	?9?9?9?9E0?9?9?9*9*9?9*9*9?9*9*9?9?9*9*_*9*9*9*9*9	10.0	5.1	71	92680	9999	9999	302	0	0	0	999900	999900	999900	99990	252	1.0	2	2	999.0	999	9	999999999	0	0.0000	0	88	999.000	999.0	99.0
2005	3	5	1	0	?9?9?9?9E0?9?9?9*9*9?9*9*9?9*9*9?9?9*9*_*9*9*9*9*9	9.6	5.1	74	92140	9999	9999	314	0	0	0	999900	999900	999900	99990	55	1.0	7	7	999.0	999	9	999999999	0	0.0000	0	88	999.000	999.0	99.0
2005	3	5	2	0	?9?9?9?9E0?9?9?9*9*9?9*9*9?9*9*9?9?9*9*_*9*9*9*9*9	9.2	5.1	76	92140	9999	9999	317	0	0	0	999900	999900	999900	99990	8	1.0	8	8	999.0	999	9	999999999	0	0.0000	0	88	999.000	999.0	99.0
2005	3	5	3	0	?9?9?9?9E0?9?9?9*9*9?9*9*9?9?9?9?9?9*9*_*9*9*9*9*9	8.8	5.0	77	92140	9999	9999	310	0	0	0	999900	999900	999900	99990	0	0.0	7	7	999.0	999	9	999999999	0	0.0000	0	88	999.000	999.0	99.0
2005	3	5	4	0	?9?9?9?9E0?9?9?9*9*9?9*9*9?9*9*9?9?9*9*_*9*9*9*9*9	8.6	4.9	78	92140	9999	9999	306	0	0	0	999900	999900	999900	99990	195	0.0	6	6	999.0	999	9	999999999	0	0.0000	0	88	999.000	999.0	99.0
2005	3	5	5	0	?9?9?9?9E0?9?9?9*9*9?9*9*9?9*9*9?9?9*9*_*9*9*9*9*9	8.4	4.8	78	92140	9999	9999	291	0	0	0	999900	999900	999900	99990	245	0.0	1	1	999.0	999	9	999999999	0	0.0000	0	88	999.000	999.0	99.0
2005	3	5	6	0	?9?9?9?9E0?9?9?9*9*9?9*9*9?9*9*9?9?9*9*_*9*9*9*9*9	8.4	4.7	77	92140	9999	9999	302	0	0	0	999900	999900	999900	99990	89	0.0	5	5	999.0	999	9	999999999	0	0.0000	0	88	999.000	999.0	99.0
2005	3	5	7	0	?9?9?9?9E0?9?9?9*9*9?9*9*9?9*9*9?9?9*9*_*9*9*9*9*9	8.4	4.6	77	92140	9999	9999	320	0	0	0	999900	999900	999900	99990	261	0.0	9	9	999.0	999	9	999999999	0	0.0000	0	88	999.000	999.0	99.0
2005	3	5	8	0	?9?9?9?9E0?9?9?9*9*9?9*9*9?9*9*9?9?9*9*_*9*9*9*9*9	8.5	4.5	76	92140	9999	9999	295	0	0	0	999900	999900	999900	99990	122	0.0	2	2	999.0	999	9	999999999	0	0.0000	0	88	999.000	999.0	99.0
2005	3	5	9	0	?9?9?9?9E0?9?9?9*9*9?9*9*9?9?9?9?9?9*9*_*9*9*9*9*9	8.5	4.5	76	92140	9999	9999	285	29	0	29	999900	999900	999900	99990	360	1.0	0	0	999.0	999	9	999999999	0	0.0000	0	88	999.000	999.0	99.0
2005	3	5	10	0	?9?9?9?9E0?9?9?9*9*9?9*9*9?9*9*9?9?9*9*_*9*9*9*9*9	8.5	4.5	76	92140	9999	9999	298	66	0	66	999900	999900	999900	99990	192	1.0	3	3	999.0	999	9	999999999	0	0.0000	0	88	999.000	999.0	99.0
2005	3	5	11	0	?9?9?9?9E0?9?9?9*9*9?9*9*9?9*9*9?9?9*9*_*9*9*9*9*9	8.5	4.4	76	92140	9999	9999	297	103	0	103	999900	999900	999900	99990	70	1.0	3	3	999.0	999	9	999999999	0	0.0000	0	88	999.000	999.0	99.0
2005	3	5	12	0	?9?9?9?9E0?9?9?9*9*9?9*9*9?9*9*9?9?9*9*_*9*9*9*9*9	8.4	4.4	76	92140	9999	9999	285	136	0	136	999900	999900	999900	99990	247	1.0	0	0	999.0	999	9	999999999	0	0.0000	0	88	999.000	999.0	99.0
2005	3	5	13	0	?9?9?9?9E0?9?9?9*9*9?9*9*9?9*9*9?9?9*9*_*9*9*9*9*9	8.3	4.3	76	92140	9999	9999	304	157	0	157	999900	999900	999900	99990	190	1.0	6	6	999.0	999	9	999999999	0	0.0000	0	88	999.000	999.0	99.0
2005	3	5	14	0	?9?9?9?9E0?9?9?9*9*9?9*9*9?9*9*9?9?9*9*_*9*9*9*9*9	8.2	4.3	76	92140	9999	9999	301	163	0	163	999900	999900	999900	99990	127	1.0	5	5	999.0	999	9	999999999	0	0.0000	0	88	999.000	999.0	99.0
2005	3	5	15	0	?9?9?9?9E0?9?9?9*9*9?9*9*9?9?9?9?9?9*9*_*9*9*9*9*9	8.0	4.2	77	92140	9999	9999	295	153	0	153	999900	999900	999900	99990	22	4.0	3	3	999.0	999	9	999999999	0	0.0000	0	88	999.000	999.0	99.0
2005	3	5	16	0	?9?9?9?9E0?9?9?9*9*9?9*9*9?9*9*9?9?9*9*_*9*9*9*9*9	7.8	4.1	77	92140	9999	9999	282	129	0	129	999900	999900	999900	99990	322	4.0	0	0	999.0	999	9	999999999	0	0.0000	0	88	999.000	999.0	99.0
2005	3	5	17	0	?9?9?9?9E0?9?9?9*9*9?9*9*9?9*9*9?9?9*9*_*9*9*9*9*9	7.6	4.0	78	92140	9999	9999	304	94	0	94	999900	999900	999900	99990	92	4.0	7	7	999.0	999	9	999999999	0	0.0000	0	88	999.000	999.0	99.0
2005	3	5	18	0	?9?9?9?9E0?9?9?9*9*9?9*9*9?9*9*9?9?9*9*_*9*9*9*9*9	7.4	3.9	78	92140	9999	9999	314	56	0	56	999900	999900	999900	99990	196	4.0	9	9	999.0	999	9	999999999	0	0.0000	0	88	999.000	999.0	99.0
2005	3	5	19	0	?9?9?9?9E0?9?9?9*9*9?9*9*9?9*9*9?9?9*9*_*9*9*9*9*9	7.2	3.8	79	92140	9999	9999	291	20	0	20	999900	999900	999900	99990	306	4.0	3	3	999.0	999	9	999999999	0	0.0000	0	88	999.000	999.0	99.0
2005	3	5	20	0	?9?9?9?9E0?9?9?9*9*9?9*9*9?9*9*9?9?9*9*_*9*9*9*9*9	7.0	3.7	79	92140	9999	9999	293	0	0	0	999900	999900	999900	99990	180	4.0	4	4	999.0	999	9	999999999	0	0.0000	0	88	999.000	999.0	99.0
2005	3	5	21	0	?9?9?9?9E0?9?9?9*9*9?9*9*9?9?9?9?9?9*9*_*9*9*9*9*9	6.9	3.7	80	92140	9999	9999	290	0	0	0	999900	999900	999900	99990	45	3.0	3	3	999.0	999	9	999999999	0	0.0000	0	88	999.000	999.0	99.0
2005	3	5	22	0	?9?9?9?9E0?9?9?9*9*9?9*9*9?9*9*9?9?9*9*_*9*9*9*9*9	6.8	3.7	81	92140	9999	9999	294	0	0	0	999900	999900	999900	99990	93	3.0	5	5	999.0	999	9	999999999	0	0.0000	0	88	999.000	999.0	99.0
2005	3	5	23	0	?9?9?9?9E0?9?9?9*9*9?9*9*9?9*9*9?9?9*9*_*9*9*9*9*9	6.8	3.8	81	92140	9999	9999	283	0	0	0	999900	999900	999900	99990	326	3.0	1	1	999.0	999	9	999999999	0	0.0000	0	88	999.000	999.0	99.0
2005	3	5	24	0	?9?9?9?9E0?9?9?9*9*9?9*9*9?9*9*9?9?9*9*_*9*9*9*9*9	6.7	3.9	82	92140	9999	9999	297	0	0	0	999900	999900	999900	99990	25	3.0	6	6	999.0	999	9	999999999	0	0.0000	0	88	999.000	999.0	99.0
2005	3	6	1	0	?9?9?9?9E0?9?9?9*9*9?9*9*9?9*9*9?9?9*9*_*9*9*9*9*9	6.7	4.0	83	92080	9999	9999	287	0	0	0	999900	999900	999900	99990	64	3.0	2	2	999.0	999	9	999999999	0	0.0000	0	88	999.000	999.0	99.0
2005	3	6	2	0	?9?9?9?9E0?9?9?9*9*9?9*9*9?9*9*9?9?9*9*_*9*9*9*9*9	6.7	4.1	84	92080	9999	9999	305	0	0	0	999900	999900	999900	99990	218	3.0	8	8	999.0	999	9	999999999	0	0.0000	0	88	999.000	999.0	99.0
2005	3	6	3	0	?9?9?9?9E0?9?9?9*9*9?9*9*9?9?9?9?9?9*9*_*9*9*9*9*9	6.6	4.3	85	92080	9999	9999	296	0	0	0	999900	999900	999900	99990	0	0.0	6	6	999.0	999	9	999999999	0	0.0000	0	88	999.000	999.0	99.0
2005	3	6	4	0	?9?9?9?9E0?9?9?9*9*9?9*9*9?9*9*9?9?9*9*_*9*9*9*9*9	6.5	4.4	86	92080	9999	9999	311	0	0	0	999900	999900	999900	99990	12	0.0	9	9	999.0	999	9	999999999	0	0.0000	0	88	999.000	999.0	99.0
2005	3	6	5	0	?9?9?9?9E0?9?9?9*9*9?9*9*9?9*9*9?9?9*9*_*9*9*9*9*9	6.4	4.5	87	92080	9999	9999	289	0	0	0	999900	999900	999900	99990	353	0.0	3	3	999.0	999	9	999999999	0	0.0000	0	88	999.000	999.0	99.0
2005	3	6	6	0	?9?9?9?9E0?9?9?9*9*9?9*9*9?9*9*9?9?9*9*_*9*9*9*9*9	6.3	4.6	89	92080	9999	9999	291	0	0	0	999900	999900	999900	99990	300	0.0	4	4	999.0	999	9	999999999	0	0.0000	0	88	999.000	999.0	99.0
2005	3	6	7	0	?9?9?9?9E0?9?9?9*9*9?9*9*9?9*9*9?9?9*9*_*9*9*9*9*9	6.2	4.6	89	92080	9999	9999	276	0	0	0	999900	999900	999900	99990	248	0.0	0	0	999.0	999	9	999999999	0	0.0000	0	88	999.000	999.0	99.0
2005	3	6	8	0	?9?9?9?9E0?9?9?9*9*9?9*9*9?9*9*9?9?9*9*_*9*9*9*9*9	6.2	4.6	89	92080	9999	9999	276	0	0	0	999900	999900	999900	99990	89	0.0	0	0	999.0	999	9	999999999	0	0.0000	0	88	999.000	999.0	99.0
2005	3	6	9	0	?9?9?9?9E0?9?9?9*9*9?9*9*9?9?9?9?9?9*9*_*9*9*9*9*9	6.3	4.6	89	92080	9999	9999	293	29	0	29	999900	999900	999900	99990	247	1.0	5	5	999.0	999	9	999999999	0	0.0000	0	88	999.000	999.0	99.0
2005	3	6	10	0	?9?9?9?9E0?9?9?9*9*9?9*9*9?9*9*9?9?9*9*_*9*9*9*9*9	6.5	4.6	88	92080	9999	9999	282	66	0	66	999900	999900	999900	99990	127	1.0	1	1	999.0	999	9	999999999	0	0.0000	0	88	999.000	999.0	99.0
2005	3	6	11	0	?9?9?9?9E0?9?9?9*9*9?9*9*9?9*9*9?9?9*9*_*9*9*9*9*9	6.7	4.5	86	92080	9999	9999	294	104	0	104	999900	999900	999900	99990	132	1.0	5	5	999.0	999	9	999999999	0	0.0000	0	88	999.000	999.0	99.0
2005	3	6	12	0	?9?9?9?9E0?9?9?9*9*9?9*9*9?9*9*9?9?9*9*_*9*9*9*9*9	6.9	4.4	84	92080	9999	9999	295	136	0	136	999900	999900	999900	99990	46	1.0	5	5	999.0	999	9	999999999	0	0.0000	0	88	999.000	999.0	99.0
2005	3	6	13	0	?9?9?9?9E0?9?9?9*9*9?9*9*9?9*9*9?9?9*9*_*9*9*9*9*9	7.3	4.4	82	92080	9999	9999	303	158	0	158	999900	999900	999900	99990	249	1.0	7	7	999.0	999	9	999999999	0	0.0000	0	88	999.000	999.0	99.0
2005	3	6	14	0	?9?9?9?9E0?9?9?9*9*9?9*9*9?9*9*9?9?9*9*_*9*9*9*9*9	7.9	4.6	80	92080	9999	9999	295	164	0	164	999900	999900	999900	99990	72	1.0	3	3	999.0	999	9	999999999	0	0.0000	0	88	999.000	999.0	99.0
2005	3	6	15	0	?9?9?9?9E0?9?9?9*9*9?9*9*9?9?9?9?9?9*9*_*9*9*9*9*9	8.6	5.0	78	92080	9999	9999	306	154	0	154	999900	999900	999900	99990	22	1.0	6	6	999.0	999	9	999999999	0	0.0000	0	88	999.000	999.0	99.0
2005	3	6	16	0	?9?9?9?9E0?9?9?9*9*9?9*9*9?9*9*9?9?9*9*_*9*9*9*9*9	9.5	5.6	77	92080	9999	9999	296	129	0	129	999900	999900	999900	99990	248	1.0	1	1	999.0	999	9	999999999	0	0.0000	0	88	999.000	999.0	99.0
2005	3	6	17	0	?9?9?9?9E0?9?9?9*9*9?9*9*9?9*9*9?9?9*9*_*9*9*9*9*9	9.9	5.9	76	92080	9999	9999	298	95	0	95	999900	999900	999900	99990	225	1.0	1	1	999.0	999	9	999999999	0	0.0000	0	88	999.000	999.0	99.0
2005	3	6	18	0	?9?9?9?9E0?9?9?9*9*9?9*9*9?9*9*9?9?9*9*_*9*9*9*9*9	9.8	5.8	76	92080	9999	9999	327	57	0	57	999900	999900	999900	99990	68	1.0	9	9	999.0	999	9	999999999	0	0.0000	0	88	999.000	999.0	99.0
2005	3	6	19	0	?9?9?9?9E0?9?9?9*9*9?9*9*9?9*9*9?9?9*9*_*9*9*9*9*9	9.5	5.5	76	92080	9999	9999	290	21	0	21	999900	999900	999900	99990	134	1.0	0	0	999.0	999	9	999999999	0	0.0000	0	88	999.000	999.0	99.0
2005	3	6	20	0	?9?9?9?9E0?9?9?9*9*9?9*9*9?9*9*9?9?9*9*_*9*9*9*9*9	9.1	5.3	77	92080	9999	9999	308	0	0	0	999900	999900	999900	99990	49	1.0	6	6	999.0	999	9	999999999	0	0.0000	0	88	999.000	999.0	99.0
2005	3	6	21	0	?9?9?9?9E0?9?9?9*9*9?9*9*9?9?9?9?9?9*9*_*9*9*9*9*9	8.7	5.1	78	92080	9999	9999	322	0	0	0	999900	999900	999900	99990	45	2.0	9	9	999.0	999	9	999999999	0	0.0000	0	88	999.000	999.0	99.0
2005	3	6	22	0	?9?9?9?9E0?9?9?9*9*9?9*9*9?9*9*9?9?9*9*_*9*9*9*9*9	8.4	5.0	79	92080	9999	9999	302	0	0	0	999900	999900	999900	99990	231	2.0	5	5	999.0	999	9	999999999	0	0.0000	0	88	999.000	999.0	99.0
2005	3	6	23	0	?9?9?9?9E0?9?9?9*9*9?9*9*9?9*9*9?9?9*9*_*9*9*9*9*9	8.2	5.0	80	92080	9999	9999	301	0	0	0	999900	999900	999900	99990	257	2.0	5	5	999.0	999	9	999999999	0	0.0000	0	88	999.000	999.0	99.0
2005	3	6	24	0	?9?9?9?9E0?9?9?9*9*9?9*9*9?9*9*9?9?9*9*_*9*9*9*9*9	8.0	5.1	82	92080	9999	9999	299	0	0	0	999900	999900	999900	99990	160	2.0	4	4	999.0	999	9	999999999	0	0.0000	0	88	999.000	999.0	99.0
2005	3	7	1	0	?9?9?9?9E0?9?9?9*9*9?9*9*9?9*9*9?9?9*9*_*9*9*9*9*9	7.9	5.2	83	91880	9999	9999	289	0	0	0	999900	999900	999900	99990	51	2.0	1	1	999.0	999	9	999999999	0	0.0000	0	88	999.000	999.0	99.0
2005	3	7	2	0	?9?9?9?9E0?9?9?9*9*9?9*9*9?9*9*9?9?9*9*_*9*9*9*9*9	7.9	5.4	84	91880	9999	9999	307	0	0	0	999900	999900	999900	99990	44	2.0	7	7	999.0	999	9	999999999	0	0.0000	0	88	999.000	999.0	99.0
2005	3	7	3	0	?9?9?9?9E0?9?9?9*9*9?9*9*9?9?9?9?9?9*9*_*9*9*9*9*9	7.8	5.6	86	91880	9999	9999	283	0	0	0	999900	999900	999900	99990	157	1.0	0	0	999.0	999	9	999999999	0	0.0000	0	88	999.000	999.0	99.0
2005	3	7	4	0	?9?9?9?9E0?9?9?9*9*9?9*9*9?9*9*9?9?9*9*_*9*9*9*9*9	7.7	5.8	88	91880	9999	9999	303	0	0	0	999900	999900	999900	99990	306	1.0	6	6	999.0	999	9	999999999	0	0.0000	0	88	999.000	999.0	99.0
2005	3	7	5	0	?9?9?9?9E0?9?9?9*9*9?9*9*9?9*9*9?9?9*9*_*9*9*9*9*9	7.7	6.0	89	91880	9999	9999	306	0	0	0	999900	999900	999900	99990	352	1.0	7	7	999.0	999	9	999999999	0	0.0000	0	88	999.000	999.0	99.0
2005	3	7	6	0	?9?9?9?9E0?9?9?9*9*9?9*9*9?9*9*9?9?9*9*_*9*9*9*9*9	7.6	6.1	90	91880	9999	9999	283	0	0	0	999900	999900	999900	99990	82	1.0	0	0	999.0	999	9	999999999	0	0.0000	0	88	999.000	999.0	99.0
2005	3	7	7	0	?9?9?9?9E0?9?9?9*9*9?9*9*9?9*9*9?9?9*9*_*9*9*9*9*9	7.6	6.1	90	91880	9999	9999	295	0	0	0	999900	999900	999900	99990	264	1.0	3	3	999.0	999	9	999999999	0	0.0000	0	88	999.000	999.0	99.0
2005	3	7	8	0	?9?9?9?9E0?9?9?9*9*9?9*9*9?9*9*9?9?9*9*_*9*9*9*9*9	7.6	6.1	90	91880	9999	9999	283	0	0	0	999900	999900	999900	99990	82	1.0	0	0	999.0	999	9	999999999	0	0.0000	0	88	999.000	999.0	99.0
2005	3	7	9	0	?9?9?9?9E0?9?9?9*9*9?9*9*9?9?9?9?9?9*9*_*9*9*9*9*9	7.7	6.0	89	91880	9999	9999	296	30	0	30	999900	999900	999900	99990	0	0.0	3	3	999.0	999	9	999999999	0	0.0000	0	88	999.000	999.0	99.0
2005	3	7	10	0	?9?9?9?9E0?9?9?9*9*9?9*9*9?9*9*9?9?9*9*_*9*9*9*9*9	8.0	5.9	87	91880	9999	9999	308	67	0	67	999900	999900	999900	99990	278	0.0	7	7	999.0	999	9	999999999	0	0.0000	0	88	999.000	999.0	99.0
2005	3	7	11	0	?9?9?9?9E0?9?9?9*9*9?9*9*9?9*9*9?9?9*9*_*9*9*9*9*9	8.4	5.9	84	91880	9999	9999	303	105	0	105	999900	999900	999900	99990	107	0.0	5	5	999.0	999	9	999999999	0	0.0000	0	88	999.000	999.0	99.0
2005	3	7	12	0	?9?9?9?9E0?9?9?9*9*9?9*9*9?9*9*9?9?9*9*_*9*9*9*9*9	8.9	5.8	81	91880	9999	9999	294	137	0	137	999900	999900	999900	99990	355	0.0	1	1	999.0	999	9	999999999	0	0.0000	0	88	999.000	999.0	99.0
2005	3	7	13	0	?9?9?9?9E0?9?9?9*9*9?9*9*9?9*9*9?9?9*9*_*9*9*9*9*9	9.5	5.9	78	91880	9999	9999	306	158	0	158	999900	999900	999900	99990	97	0.0	4	4	999.0	999	9	999999999	0	0.0000	0	88	999.000	999.0	99.0
2005	3	7	14	0	?9?9?9?9E0?9?9?9*9*9?9*9*9?9*9*9?9?9*9*_*9*9*9*9*9	10.3	6.2	76	91880	9999	9999	294	165	0	165	999900	999900	999900	99990	220	0.0	0	0	999.0	999	9	999999999	0	0.0000	0	88	999.000	999.0	99.0
2005	3	7	15	0	?9?9?9?9E0?9?9?9*9*9?9*9*9?9?9?9?9?9*9*_*9*9*9*9*9	11.1	6.6	74	91880	9999	9999	313	154	0	154	999900	999900	999900	99990	0	0.0	4	4	999.0	999	9	999999999	0	0.0000	0	88	999.000	999.0	99.0
2005	3	7	16	0	?9?9?9?9E0?9?9?9*9*9?9*9*9?9*9*9?9?9*9*_*9*9*9*9*9	11.7	7.0	73	91880	9999	9999	307	130	0	130	999900	999900	999900	99990	304	0.0	1	1	999.0	999	9	999999999	0	0.0000	0	88	999.000	999.0	99.0
2005	3	7	17	0	?9?9?9?9E0?9?9?9*9*9?9*9*9?9*9*9?9?9*9*_*9*9*9*9*9	11.6	7.0	73	91880	9999	9999	314	96	0	96	999900	999900	999900	99990	74	0.0	3	3	999.0	999	9	999999999	0	0.0000	0	88	999.000	999.0	99.0
2005	3	7	18	0	?9?9?9?9E0?9?9?9*9*9?9*9*9?9*9*9?9?9*9*_*9*9*9*9*9	11.4	7.0	74	91880	9999	9999	300	57	0	57	999900	999900	999900	99990	131	0.0	0	0	999.0	999	9	999999999	0	0.0000	0	88	999.000	999.0	99.0
2005	3	7	19	0	?9?9?9?9E0?9?9?9*9*9?9*9*9?9*9*9?9?9*9*_*9*9*9*9*9	11.2	7.0	76	91880	9999	9999	319	21	0	21	999900	999900	999900	99990	311	0.0	6	6	999.0	999	9	999999999	0	0.0000	0	88	999.000	999.0	99.0
2005	3	7	20	0	?9?9?9?9E0?9?9?9*9*9?9*9*9?9*9*9?9?9*9*_*9*9*9*9*9	10.8	7.1	78	91880	9999	9999	313	0	0	0	999900	999900	999900	99990	283	0.0	4	4	999.0	999	9	999999999	0	0.0000	0	88	999.000	999.0	99.0
2005	3	7	21	0	?9?9?9?9E0?9?9?9*9*9?9*9*9?9?9?9?9?9*9*_*9*9*9*9*9	10.5	7.2	80	91880	9999	9999	311	0	0	0	999900	999900	999900	99990	22	2.0	4	4	999.0	999	9	999999999	0	0.0000	0	88	999.000	999.0	99.0
2005	3	7	22	0	?9?9?9?9E0?9?9?9*9*9?9*9*9?9*9*9?9?9*9*_*9*9*9*9*9	10.2	7.3	82	91880	9999	9999	315	0	0	0	999900	999900	999900	99990	186	2.0	6	6	999.0	999	9	999999999	0	0.0000	0	88	999.000	999.0	99.0
2005	3	7	23	0	?9?9?9?9E0?9?9?9*9*9?9*9*9?9*9*9?9?9*9*_*9*9*9*9*9	9.9	7.4	85	91880	9999	9999	330	0	0	0	999900	999900	999900	99990	80	2.0	9	9	999.0	999	9	999999999	0	0.0000	0	88	999.000	999.0	99.0
2005	3	7	24	0	?9?9?9?9E0?9?9?9*9*9?9*9*9?9*9*9?9?9*9*_*9*9*9*9*9	9.6	7.5	87	91880	9999	9999	305	0	0	0	999900	999900	999900	99990	235	2.0	3	3	999.0	999	9	999999999	0	0.0000	0	88	999.000	999.0	99.0
2005	3	8	1	0	?9?9?9?9E0?9?9?9*9*9?9*9*9?9*9*9?9?9*9*_*9*9*9*9*9	9.3	7.6	89	91450	9999	9999	315	0	0	0	999900	999900	999900	99990	194	2.0	7	7	999.0	999	9	999999999	0	0.0000	0	88	999.000	999.0	99.0
2005	3	8	2	0	?9?9?9?9E0?9?9?9*9*9?9*9*9?9*9*9?9?9*9*_*9*9*9*9*9	9.1	7.7	91	91450	9999	9999	326	0	0	0	999900	999900	999900	99990	216	2.0	9	9	999.0	999	9	999999999	0	0.0000	0	88	999.000	999.0	99.0
2005	3	8	3	0	?9?9?9?9E0?9?9?9*9*9?9*9*9?9?9?9?9?9*9*_*9*9*9*9*9	8.9	7.8	93	91450	9999	9999	310	0	0	0	999900	999900	999900	99990	22	1.0	6	6	999.0	999	9	999999999	0	0.0000	0	88	999.000	999.0	99.0
2005	3	8	4	0	?9?9?9?9E0?9?9?9*9*9?9*9*9?9*9*9?9?9*9*_*9*9*9*9*9	8.8	7.9	95	91450	9999	9999	310	0	0	0	999900	999900	999900	99990	242	1.0	6	6	999.0	999	9	999999999	0	0.0000	0	88	999.000	999.0	99.0
2005	3	8	5	0	?9?9?9?9E0?9?9?9*9*9?9*9*9?9*9*9?9?9*9*_*9*9*9*9*9	8.6	8.0	95	91450	9999	9999	304	0	0	0	999900	999900	999900	99990	23	1.0	4	4	999.0	999	9	999999999	0	0.0000	0	88	999.000	999.0	99.0
2005	3	8	6	0	?9?9?9?9E0?9?9?9*9*9?9*9*9?9*9*9?9?9*9*_*9*9*9*9*9	8.6	8.0	96	91450	9999	9999	324	0	0	0	999900	999900	999900	99990	45	1.0	9	9	999.0	999	9	999999999	0	0.0000	0	88	999.000	999.0	99.0
2005	3	8	7	0	?9?9?9?9E0?9?9?9*9*9?9*9*9?9*9*9?9?9*9*_*9*9*9*9*9	8.5	8.0	97	91450	9999	9999	294	0	0	0	999900	999900	999900	99990	177	1.0	1	1	999.0	999	9	999999999	0	0.0000	0	88	999.000	999.0	99.0
2005	3	8	8	0	?9?9?9?9E0?9?9?9*9*9?9*9*9?9*9*9?9?9*9*_*9*9*9*9*9	8.5	8.0	97	91450	9999	9999	306	0	0	0	999900	999900	999900	99990	348	1.0	5	5	999.0	999	9	999999999	0	0.0000	0	88	999.000	999.0	99.0
2005	3	8	9	0	?9?9?9?9E0?9?9?9*9*9?9*9*9?9?9?9?9?9*9*_*9*9*9*9*9	8.6	8.0	96	91450	9999	9999	304	30	0	30	999900	999900	999900	99990	0	0.0	4	4	999.0	999	9	999999999	0	0.0000	0	88	999.000	999.0	99.0
2005	3	8	10	0	?9?9?9?9E0?9?9?9*9*9?9*9*9?9*9*9?9?9*9*_*9*9*9*9*9	8.8	8.0	95	91450	9999	9999	290	67	0	67	999900	999900	999900	99990	324	0.0	0	0	999.0	999	9	999999999	0	0.0000	0	88	999.000	999.0	99.0
2005	3	8	11	0	?9?9?9?9E0?9?9?9*9*9?9*9*9?9*9*9?9?9*9*_*9*9*9*9*9	9.0	8.1	94	91450	9999	9999	306	105	0	105	999900	999900	999900	99990	65	0.0	4	4	999.0	999	9	999999999	0	0.0000	0	88	999.000	999.0	99.0
2005	3	8	12	0	?9?9?9?9E0?9?9?9*9*9?9*9*9?9*9*9?9?9*9*_*9*9*9*9*9	9.3	8.2	93	91450	9999	9999	316	138	0	138	999900	999900	999900	99990	55	0.0	7	7	999.0	999	9	999999999	0	0.0000	0	88	999.000	999.0	99.0
2005	3	8	13	0	?9?9?9?9E0?9?9?9*9*9?9*9*9?9*9*9?9?9*9*_*9*9*9*9*9	9.6	8.3	92	91450	9999	9999	329	159	0	159	999900	999900	999900	99990	50	0.0	9	9	999.0	999	9	999999999	0	0.0000	0	88	999.000	999.0	99.0
2005	3	8	14	0	?9?9?9?9E0?9?9?9*9*9?9*9*9?9*9*9?9?9*9*_*9*9*9*9*9	10.0	8.5	91	91450	9999	9999	325	165	0	165	999900	999900	999900	99990	108	0.0	8	8	999.0	999	9	999999999	0	0.0000	0	88	999.000	999.0	99.0
2005	3	8	15	0	?9?9?9?9E0?9?9?9*9*9?9*9*9?9?9?9?9?9*9*_*9*9*9*9*9	10.5	8.9	90	91450	9999	9999	298	155	0	155	999900	999900	999900	99990	0	0.0	0	0	999.0	999	9	999999999	0	0.0000	0	88	999.000	999.0	99.0
2005	3	8	16	0	?9?9?9?9E0?9?9?9*9*9?9*9*9?9*9*9?9?9*9*_*9*9*9*9*9	11.0	9.5	90	91450	9999	9999	306	131	0	131	999900	999900	999900	99990	144	0.0	1	1	999.0	999	9	999999999	0	0.0000	0	88	999.000	999.0	99.0
2005	3	8	17	0	?9?9?9?9E0?9?9?9*9*9?9*9*9?9*9*9?9?9*9*_*9*9*9*9*9	11.3	9.8	90	91450	9999	9999	320	96	0	96	999900	999900	999900	99990	286	0.0	5	5	999.0	999	9	999999999	0	0.0000	0	88	999.000	999.0	99.0
2005	3	8	18	0	?9?9?9?9E0?9?9?9*9*9?9*9*9?9*9*9?9?9*9*_*9*9*9*9*9	11.2	9.8	91	91450	9999	9999	317	58	0	58	999900	999900	999900	99990	238	0.0	4	4	999.0	999	9	999999999	0	0.0000	0	88	999.000	999.0	99.0
2005	3	8	19	0	?9?9?9?9E0?9?9?9*9*9?9*9*9?9*9*9?9?9*9*_*9*9*9*9*9	11.1	9.8	92	91450	9999	9999	331	22	0	22	999900	999900	999900	99990	246	0.0	8	8	999.0	999	9	999999999	0	0.0000	0	88	999.000	999.0	99.0
2005	3	8	20	0	?9?9?9?9E0?9?9?9*9*9?9*9*9?9*9*9?9?9*9*_*9*9*9*9*9	10.9	9.9	93	91450	9999	9999	316	0	0	0	999900	999900	999900	99990	171	0.0	4	4	999.0	999	9	999999999	0	0.0000	0	88	999.000	999.0	99.0
2005	3	8	21	0	?9?9?9?9E0?9?9?9*9*9?9*9*9?9?9?9?9?9*9*_*9*9*9*9*9	10.8	9.9	94	91450	9999	9999	321	0	0	0	999900	999900	999900	99990	67	1.0	6	6	999.0	999	9	999999999	0	0.0000	0	88	999.000	999.0	99.0
2005	3	8	22	0	?9?9?9?9E0?9?9?9*9*9?9*9*9?9*9*9?9?9*9*_*9*9*9*9*9	10.7	10.0	95	91450	9999	9999	305	0	0	0	999900	999900	999900	99990	55	1.0	1	1	999.0	999	9	999999999	0	0.0000	0	88	999.000	999.0	99.0
2005	3	8	23	0	?9?9?9?9E0?9?9?9*9*9?9*9*9?9*9*9?9?9*9*_*9*9*9*9*9	10.6	10.0	96	91450	9999	9999	305	0	0	0	999900	999900	999900	99990	243	1.0	1	1	999.0	999	9	999999999	0	0.0000	0	88	999.000	999.0	99.0
2005	3	8	24	0	?9?9?9?9E0?9?9?9*9*9?9*9*9?9*9*9?9?9*9*_*9*9*9*9*9	10.6	10.1	97	91450	9999	9999	320	0	0	0	999900	999900	999900	99990	92	1.0	6	6	999.0	999	9	999999999	0	0.0000	0	88	999.000	999.0	99.0
2005	3	9	1	0	?9?9?9?9E0?9?9?9*9*9?9*9*9?9*9*9?9?9*9*_*9*9*9*9*9	10.5	10.0	97	92130	9999	9999	305	0	0	0	999900	999900	999900	99990	19	1.0	1	1	999.0	999	9	999999999	0	0.0000	0	88	999.000	999.0	99.0
2005	3	9	2	0	?9?9?9?9E0?9?9?9*9*9?9*9*9?9*9*9?9?9*9*_*9*9*9*9*9	10.4	9.9	97	92130	9999	9999	304	0	0	0	999900	999900	999900	99990	160	1.0	1	1	999.0	999	9	999999999	0	0.0000	0	88	999.000	999.0	99.0
2005	3	9	3	0	?9?9?9?9E0?9?9?9*9*9?9*9*9?9?9?9?9?9*9*_*9*9*9*9*9	10.3	9.7	96	92130	9999	9999	308	0	0	0	999900	999900	999900	99990	0	0.0	2	2	999.0	999	9	999999999	0	0.0000	0	88	999.000	999.0	99.0
2005	3	9	4	0	?9?9?9?9E0?9?9?9*9*9?9*9*9?9*9*9?9?9*9*_*9*9*9*9*9	10.1	9.3	95	92130	9999	9999	314	0	0	0	999900	999900	999900	99990	72	0.0	5	5	999.0	999	9	999999999	0	0.0000	0	88	999.000	999.0	99.0
2005	3	9	5	0	?9?9?9?9E0?9?9?9*9*9?9*9*9?9*9*9?9?9*9*_*9*9*9*9*9	10.0	8.9	93	92130	9999	9999	325	0	0	0	999900	999900	999900	99990	192	0.0	8	8	999.0	999	9	999999999	0	0.0000	0	88	999.000	999.0	99.0
2005	3	9	6	0	?9?9?9?9E0?9?9?9*9*9?9*9*9?9*9*9?9?9*9*_*9*9*9*9*9	9.9	8.4	90	92130	9999	9999	319	0	0	0	999900	999900	999900	99990	126	0.0	7	7	999.0	999	9	999999999	0	0.0000	0	88	999.000	999.0	99.0
2005	3	9	7	0	?9?9?9?9E0?9?9?9*9*9?9*9*9?9*9*9?9?9*9*_*9*9*9*9*9	9.9	8.0	88	92130	9999	9999	312	0	0	0	999900	999900	999900	99990	93	0.0	5	5	999.0	999	9	999999999	0	0.0000	0	88	999.000	999.0	99.0
2005	3	9	8	0	?9?9?9?9E0?9?9?9*9*9?9*9*9?9*9*9?9?9*9*_*9*9*9*9*9	10.1	7.7	85	92130	9999	9999	324	0	0	0	999900	999900	999900	99990	333	0.0	8	8	999.0	999	9	999999999	0	0.0000	0	88	999.000	999.0	99.0
2005	3	9	9	0	?9?9?9?9E0?9?9?9*9*9?9*9*9?9?9?9?9?9*9*_*9*9*9*9*9	10.5	7.6	82	92130	9999	9999	326	31	0	31	999900	999900	999900	99990	360	1.0	8	8	999.0	999	9	999999999	0	0.0000	0	88	999.000	999.0	99.0
2005	3	9	10	0	?9?9?9?9E0?9?9?9*9*9?9*9*9?9*9*9?9?9*9*_*9*9*9*9*9	11.1	7.7	79	92130	9999	9999	329	68	0	68	999900	999900	999900	99990	266	1.0	8	8	999.0	999	9	999999999	0	0.0000	0	88	999.000	999.0	99.0
2005	3	9	11	0	?9?9?9?9E0?9?9?9*9*9?9*9*9?9*9*9?9?9*9*_*9*9*9*9*9	11.8	7.8	77	92130	9999	9999	327	106	0	106	999900	999900	999900	99990	183	1.0	7	7	999.0	999	9	999999999	0	0.0000	0	88	999.000	999.0	99.0
2005	3	9	12	0	?9?9?9?9E0?9?9?9*9*9?9*9*9?9*9*9?9?9*9*_*9*9*9*9*9	12.1	7.7	75	92130	9999	9999	319	139	0	139	999900	999900	999900	99990	62	1.0	4	4	999.0	999	9	999999999	0	0.0000	0	88	999.000	999.0	99.0
2005	3	9	13	0	?9?9?9?9E0?9?9?9*9*9?9*9*9?9*9*9?9?9*9*_*9*9*9*9*9	11.8	7.1	73	92130	9999	9999	301	160	0	160	999900	999900	999900	99990	127	1.0	0	0	999.0	999	9	999999999	0	0.0000	0	88	999.000	999.0	99.0
2005	3	9	14	0	?9?9?9?9E0?9?9?9*9*9?9*9*9?9*9*9?9?9*9*_*9*9*9*9*9	10.9	5.9	71	92130	9999	9999	312	166	0	166	999900	999900	999900	99990	18	1.0	4	4	999.0	999	9	999999999	0	0.0000	0	88	999.000	999.0	99.0
2005	3	9	15	0	?9?9?9?9E0?9?9?9*9*9?9*9*9?9?9?9?9?9*9*_*9*9*9*9*9	10.3	5.2	71	92130	9999	9999	306	156	0	156	999900	999900	999900	99990	360	5.0	3	3	999.0	999	9	999999999	0	0.0000	0	88	999.000	999.0	99.0
2005	3	9	16	0	?9?9?9?9E0?9?9?9*9*9?9*9*9?9*9*9?9?9*9*_*9*9*9*9*9	10.2	5.1	71	92130	9999	9999	305	131	0	131	999900	999900	999900	99990	39	5.0	3	3	999.0	999	9	999999999	0	0.0000	0	88	999.000	999.0	99.0
2005	3	9	17	0	?9?9?9?9E0?9?9?9*9*9?9*9*9?9*9*9?9?9*9*_*9*9*9*9*9	9.8	4.9	72	92130	9999	9999	296	97	0	97	999900	999900	999900	99990	278	5.0	1	1	999.0	999	9	999999999	0	0.0000	0	88	999.000	999.0	99.0
2005	3	9	18	0	?9?9?9?9E0?9?9?9*9*9?9*9*9?9*9*9?9?9*9*_*9*9*9*9*9	9.2	4.6	73	92130	9999	9999	306	59	0	59	999900	999900	999900	99990	16	5.0	5	5	999.0	999	9	999999999	0	0.0000	0	88	999.000	999.0	99.0
2005	3	9	19	0	?9?9?9?9E0?9?9?9*9*9?9*9*9?9*9*9?9?9*9*_*9*9*9*9*9	8.6	4.3	74	92130	9999	9999	291	22	0	22	999900	999900	999900	99990	58	5.0	1	1	999.0	999	9	999999999	0	0.0000	0	88	999.000	999.0	99.0
2005	3	9	20	0	?9?9?9?9E0?9?9?9*9*9?9*9*9?9*9*9?9?9*9*_*9*9*9*9*9	8.0	4.1	77	92130	9999	9999	292	0	0	0	999900	999900	999900	99990	97	5.0	2	2	999.0	999	9	999999999	0	0.0000	0	88	999.000	999.0	99.0
2005	3	9	21	0	?9?9?9?9E0?9?9?9*9*9?9*9*9?9?9?9?9?9*9*_*9*9*9*9*9	7.4	4.0	79	92130	9999	9999	297	0	0	0	999900	999900	999900	99990	337	3.0	5	5	999.0	999	9	999999999	0	0.0000	0	88	999.000	999.0	99.0
2005	3	9	22	0	?9?9?9?9E0?9?9?9*9*9?9*9*9?9*9*9?9?9*9*_*9*9*9*9*9	6.9	4.0	81	92130	9999	9999	284	0	0	0	999900	999900	999900	99990	91	3.0	1	1	999.0	999	9	999999999	0	0.0000	0	88	999.000	999.0	99.0
2005	3	9	23	0	?9?9?9?9E0?9?9?9*9*9?9*9*9?9*9*9?9?9*9*_*9*9*9*9*9	6.6	4.1	84	92130	9999	9999	292	0	0	0	999900	999900	999900	99990	131	3.0	4	4	999.0	999	9	999999999	0	0.0000	0	88	999.000	999.0	99.0
2005	3	9	24	0	?9?9?9?9E0?9?9?9*9*9?9*9*9?9*9*9?9?9*9*_*9*9*9*9*9	6.4	4.2	86	92130	9999	9999	286	0	0	0	999900	999900	999900	99990	31	3.0	2	2	999.0	999	9	999999999	0	0.0000	0	88	999.000	999.0	99.0
2005	3	10	1	0	?9?9?9?9E0?9?9?9*9*9?9*9*9?9*9*9?9?9*9*_*9*9*9*9*9	6.2	4.4	89	91980	9999	9999	290	0	0	0	999900	999900	999900	99990	262	3.0	4	4	999.0	999	9	999999999	0	0.0000	0	88	999.000	999.0	99.0
2005	3	10	2	0	?9?9?9?9E0?9?9?9*9*9?9*9*9?9*9*9?9?9*9*_*9*9*9*9*9	6.0	4.5	90	91980	9999	9999	302	0	0	0	999900	999900	999900	99990	17	3.0	8	8	999.0	999	9	999999999	0	0.0000	0	88	999.000	999.0	99.0
2005	3	10	3	0	?9?9?9?9E0?9?9?9*9*9?9*9*9?9?9?9?9?9*9*_*9*9*9*9*9	5.8	4.6	92	91980	9999	9999	289	0	0	0	999900	999900	999900	99990	247	2.0	4	4	999.0	999	9	999999999	0	0.0000	0	88	999.000	999.0	99.0
2005	3	10	4	0	?9?9?9?9E0?9?9?9*9*9?9*9*9?9*9*9?9?9*9*_*9*9*9*9*9	5.6	4.6	93	91980	9999	9999	301	0	0	0	999900	999900	999900	99990	74	2.0	8	8	999.0	999	9	999999999	0	0.0000	0	88	999.000	999.0	99.0
2005	3	10	5	0	?9?9?9?9E0?9?9?9*9*9?9*9*9?9*9*9?9?9*9*_*9*9*9*9*9	5.4	4.4	94	91980	9999	9999	306	0	0	0	999900	999900	999900	99990	36	2.0	9	9	999.0	999	9	999999999	0	0.0000	0	88	999.000	999.0	99.0
2005	3	10	6	0	?9?9?9?9E0?9?9?9*9*9?9*9*9?9*9*9?9?9*9*_*9*9*9*9*9	5.2	4.3	93	91980	9999	9999	291	0	0	0	999900	999900	999900	99990	137	2.0	6	6	999.0	999	9	999999999	0	0.0000	0	88	999.000	999.0	99.0
2005	3	10	7	0	?9?9?9?9E0?9?9?9*9*9?9*9*9?9*9*9?9?9*9*_*9*9*9*9*9	5.1	4.0	93	91980	9999	9999	283	0	0	0	999900	999900	999900	99990	169	2.0	3	3	999.0	999	9	999999999	0	0.0000	0	88	999.000	999.0	99.0
2005	3	10	8	0	?9?9?9?9E0?9?9?9*9*9?9*9*9?9*9*9?9?9*9*_*9*9*9*9*9	5.2	3.8	91	91980	9999	9999	287	0	0	0	999900	999900	999900	99990	206	2.0	5	5	999.0	999	9	999999999	0	0.0000	0	88	999.000	999.0	99.0
2005	3	10	9	0	?9?9?9?9E0?9?9?9*9*9?9*9*9?9?9?9?9?9*9*_*9*9*9*9*9	5.3	3.6	89	91980	9999	9999	305	31	0	31	999900	999900	999900	99990	202	2.0	9	9	999.0	999	9	999999999	0	0.0000	0	88	999.000	999.0	99.0
2005	3	10	10	0	?9?9?9?9E0?9?9?9*9*9?9*9*9?9*9*9?9?9*9*_*9*9*9*9*9	5.6	3.5	86	91980	9999	9999	306	69	0	69	999900	999900	999900	99990	350	2.0	9	9	999.0	999	9	999999999	0	0.0000	0	88	999.000	999.0	99.0
2005	3	10	11	0	?9?9?9?9E0?9?9?9*9*9?9*9*9?9*9*9?9?9*9*_*9*9*9*9*9	6.1	3.4	83	91980	9999	9999	293	107	0	107	999900	999900	999900	99990	348	2.0	6	6	999.0	999	9	999999999	0	0.0000	0	88	999.000	999.0	99.0
2005	3	10	12	0	?9?9?9?9E0?9?9?9*9*9?9*9*9?9*9*9?9?9*9*_*9*9*9*9*9	6.6	3.4	80	91980	9999	9999	286	139	0	139	999900	999900	999900	99990	24	2.0	2	2	999.0	999	9	999999999	0	0.0000	0	88	999.000	999.0	99.0
2005	3	10	13	0	?9?9?9?9E0?9?9?9*9*9?9*9*9?9*9*9?9?9*9*_*9*9*9*9*9	7.2	3.5	77	91980	9999	9999	302	161	0	161	999900	999900	999900	99990	142	2.0	7	7	999.0	999	9	999999999	0	0.0000	0	88	999.000	999.0	99.0
2005	3	10	14	0	?9?9?9?9E0?9?9?9*9*9?9*9*9?9*9*9?9?9*9*_*9*9*9*9*9	7.9	3.8	75	91980	9999	9999	299	167	0	167	999900	999900	999900	99990	201	2.0	5	5	999.0	999	9	999999999	0	0.0000	0	88	999.000	999.0	99.0
2005	3	10	15	0	?9?9?9?9E0?9?9?9*9*9?9*9*9?9?9?9?9?9*9*_*9*9*9*9*9	8.5	4.3	75	91980	9999	9999	320	157	0	157	999900	999900	999900	99990	67	2.0	9	9	999.0	999	9	999999999	0	0.0000	0	88	999.000	999.0	99.0
2005	3	10	16	0	?9?9?9?9E0?9?9?9*9*9?9*9*9?9*9*9?9?9*9*_*9*9*9*9*9	8.9	4.9	76	91980	9999	9999	316	132	0	132	999900	999900	999900	99990	296	2.0	8	8	999.0	999	9	999999999	0	0.0000	0	88	999.000	999.0	99.0
2005	3	10	17	0	?9?9?9?9E0?9?9?9*9*9?9*9*9?9*9*9?9?9*9*_*9*9*9*9*9	8.8	5.2	79	91980	9999	9999	287	98	0	98	999900	999900	999900	99990	38	2.0	0	0	999.0	999	9	999999999	0	0.0000	0	88	999.000	999.0	99.0
2005	3	10	18	0	?9?9?9?9E0?9?9?9*9*9?9*9*9?9*9*9?9?9*9*_*9*9*9*9*9	8.4	5.5	82	91980	9999	9999	301	59	0	59	999900	999900	999900	99990	245	2.0	4	4	999.0	999	9	999999999	0	0.0000	0	88	999.000	999.0	99.0
2005	3	10	19	0	?9?9?9?9E0?9?9?9*9*9?9*9*9?9*9*9?9?9*9*_*9*9*9*9*9	7.9	5.7	86	91980	9999	9999	312	23	0	23	999900	999900	999900	99990	117	2.0	8	8	999.0	999	9	999999999	0	0.0000	0	88	999.000	999.0	99.0
2005	3	10	20	0	?9?9?9?9E0?9?9?9*9*9?9*9*9?9*9*9?9?9*9*_*9*9*9*9*9	7.4	5.8	90	91980	9999	9999	299	0	0	0	999900	999900	999900	99990	127	2.0	5	5	999.0	999	9	999999999	0	0.0000	0	88	999.000	999.0	99.0
2005	3	10	21	0	?9?9?9?9E0?9?9?9*9*9?9*9*9?9?9?9?9?9*9*_*9*9*9*9*9	7.0	5.9	93	91980	9999	9999	308	0	0	0	999900	999900	999900	99990	0	0.0	8	8	999.0	999	9	999999999	0	0.0000	0	88	999.000	999.0	99.0
2005	3	10	22	0	?9?9?9?9E0?9?9?9*9*9?9*9*9?9*9*9?9?9*9*_*9*9*9*9*9	6.7	6.1	96	91980	9999	9999	299	0	0	0	999900	999900	999900	99990	293	0.0	6	6	999.0	999	9	999999999	0	0.0000	0	88	999.000	999.0	99.0
2005	3	10	23	0	?9?9?9?9E0?9?9?9*9*9?9*9*9?9*9*9?9?9*9*_*9*9*9*9*9	6.5	6.2	98	91980	9999	9999	279	0	0	0	999900	999900	999900	99990	109	0.0	0	0	999.0	999	9	999999999	0	0.0000	0	88	999.000	999.0	99.0
2005	3	10	24	0	?9?9?9?9E0?9?9?9*9*9?9*9*9?9*9*9?9?9*9*_*9*9*9*9*9	6.5	6.3	99	91980	9999	9999	279	0	0	0	999900	999900	999900	99990	240	0.0	0	0	999.0	999	9	999999999	0	0.0000	0	88	999.000	999.0	99.0
2005	3	11	1	0	?9?9?9?9E0?9?9?9*9*9?9*9*9?9*9*9?9?9*9*_*9*9*9*9*9	6.5	6.3	99	92310	9999	9999	293	0	0	0	999900	999900	999900	99990	275	0.0	4	4	999.0	999	9	999999999	0	0.0000	0	88	999.000	999.0	99.0
2005	3	11	2	0	?9?9?9?9E0?9?9?9*9*9?9*9*9?9*9*9?9?9*9*_*9*9*9*9*9	6.5	6.3	99	92310	9999	9999	288	0	0	0	999900	999900	999900	99990	296	0.0	2	2	999.0	999	9	999999999	0	0.0000	0	88	999.000	999.0	99.0
2005	3	11	3	0	?9?9?9?9E0?9?9?9*9*9?9*9*9?9?9?9?9?9*9*_*9*9*9*9*9	6.5	6.1	97	92310	9999	9999	291	0	0	0	999900	999900	999900	99990	0	0.0	3	3	999.0	999	9	999999999	0	0.0000	0	88	999.000	999.0	99.0
2005	3	11	4	0	?9?9?9?9E0?9?9?9*9*9?9*9*9?9*9*9?9?9*9*_*9*9*9*9*9	6.5	5.7	95	92310	9999	9999	306	0	0	0	999900	999900	999900	99990	260	0.0	8	8	999.0	999	9	999999999	0	0.0000	0	88	999.000	999.0	99.0
2005	3	11	5	0	?9?9?9?9E0?9?9?9*9*9?9*9*9?9*9*9?9?9*9*_*9*9*9*9*9	6.5	5.2	92	92310	9999	9999	287	0	0	0	999900	999900	999900	99990	78	0.0	2	2	999.0	999	9	999999999	0	0.0000	0	88	999.000	999.0	99.0
2005	3	11	6	0	?9?9?9?9E0?9?9?9*9*9?9*9*9?9*9*9?9?9*9*_*9*9*9*9*9	6.4	4.6	88	92310	9999	9999	294	0	0	0	999900	999900	999900	99990	26	0.0	5	5	999.0	999	9	999999999	0	0.0000	0	88	999.000	999.0	99.0
2005	3	11	7	0	?9?9?9?9E0?9?9?9*9*9?9*9*9?9*9*9?9?9*9*_*9*9*9*9*9	6.4	4.0	84	92310	9999	9999	288	0	0	0	999900	999900	999900	99990	146	0.0	3	3	999.0	999	9	999999999	0	0.0000	0	88	999.000	999.0	99.0
2005	3	11	8	0	?9?9?9?9E0?9?9?9*9*9?9*9*9?9*9*9?9?9*9*_*9*9*9*9*9	6.4	3.3	80	92310	9999	9999	276	0	0	0	999900	999900	999900	99990	254	0.0	0	0	999.0	999	9	999999999	0	0.0000	0	88	999.000	999.0	99.0
2005	3	11	9	0	?9?9?9?9E0?9?9?9*9*9?9*9*9?9?9?9?9?9*9*_*9*9*9*9*9	7.7	3.9	77	92310	9999	9999	291	32	0	32	999900	999900	999900	99990	315	3.0	2	2	999.0	999	9	999999999	0	0.0000	0	88	999.000	999.0	99.0
2005	3	11	10	0	?9?9?9?9E0?9?9?9*9*9?9*9*9?9*9*9?9?9*9*_*9*9*9*9*9	8.9	4.5	74	92310	9999	9999	304	69	0	69	999900	999900	999900	99990	107	3.0	5	5	999.0	999	9	999999999	0	0.0000	0	88	999.000	999.0	99.0
2005	3	11	11	0	?9?9?9?9E0?9?9?9*9*9?9*9*9?9*9*9?9?9*9*_*9*9*9*9*9	9.3	4.4	71	92310	9999	9999	288	107	0	107	999900	999900	999900	99990	9	3.0	0	0	999.0	999	9	999999999	0	0.0000	0	88	999.000	999.0	99.0
2005	3	11	12	0	?9?9?9?9E0?9?9?9*9*9?9*9*9?9*9*9?9?9*9*_*9*9*9*9*9	9.2	3.9	69	92310	9999	9999	302	140	0	140	999900	999900	999900	99990	300	3.0	4	4	999.0	999	9	999999999	0	0.0000	0	88	999.000	999.0	99.0
2005	3	11	13	0	?9?9?9?9E0?9?9?9*9*9?9*9*9?9*9*9?9?9*9*_*9*9*9*9*9	8.9	3.3	68	92310	9999	9999	303	161	0	161	999900	999900	999900	99990	349	3.0	5	5	999.0	999	9	999999999	0	0.0000	0	88	999.000	999.0	99.0
2005	3	11	14	0	?9?9?9?9E0?9?9?9*9*9?9*9*9?9*9*9?9?9*9*_*9*9*9*9*9	8.6	3.0	67	92310	9999	9999	297	167	0	167	999900	999900	999900	99990	340	3.0	3	3	999.0	999	9	999999999	0	0.0000	0	88	999.000	999.0	99.0
2005	3	11	15	0	?9?9?9?9E0?9?9?9*9*9?9*9*9?9?9?9?9?9*9*_*9*9*9*9*9	8.7	3.1	68	92310	9999	9999	308	157	0	157	999900	999900	999900	99990	22	3.0	7	7	999.0	999	9	999999999	0	0.0000	0	88	999.000	999.0	99.0
2005	3	11	16	0	?9?9?9?9E0?9?9?9*9*9?9*9*9?9*9*9?9?9*9*_*9*9*9*9*9	9.0	3.6	69	92310	9999	9999	292	133	0	133	999900	999900	999900	99990	141	3.0	1	1	999.0	999	9	999999999	0	0.0000	0	88	999.000	999.0	99.0
2005	3	11	17	0	?9?9?9?9E0?9?9?9*9*9?9*9*9?9*9*9?9?9*9*_*9*9*9*9*9	8.9	4.0	71	92310	9999	9999	286	98	0	98	999900	999900	999900	99990	115	3.0	0	0	999.0	999	9	999999999	0	0.0000	0	88	999.000	999.0	99.0
2005	3	11	18	0	?9?9?9?9E0?9?9?9*9*9?9*9*9?9*9*9?9?9*9*_*9*9*9*9*9	8.7	4.2	74	92310	9999	9999	314	60	0	60	999900	999900	999900	99990	260	3.0	8	8	999.0	999	9	999999999	0	0.0000	0	88	999.000	999.0	99.0
2005	3	11	19	0	?9?9?9?9E0?9?9?9*9*9?9*9*9?9*9*9?9?9*9*_*9*9*9*9*9	8.4	4.4	76	92310	9999	9999	294	23	0	23	999900	999900	999900	99990	21	3.0	2	2	999.0	999	9	999999999	0	0.0000	0	88	999.000	999.0	99.0
2005	3	11	20	0	?9?9?9?9E0?9?9?9*9*9?9*9*9?9*9*9?9?9*9*_*9*9*9*9*9	8.0	4.6	79	92310	9999	9999	300	0	0	0	999900	999900	999900	99990	40	3.0	5	5	999.0	999	9	999999999	0	0.0000	0	88	999.000	999.0	99.0
2005	3	11	21	0	?9?9?9?9E0?9?9?9*9*9?9*9*9?9?9?9?9?9*9*_*9*9*9*9*9	7.7	4.6	81	92310	9999	9999	302	0	0	0	999900	999900	999900	99990	0	0.0	6	6	999.0	999	9	999999999	0	0.0000	0	88	999.000	999.0	99.0
2005	3	11	22	0	?9?9?9?9E0?9?9?9*9*9?9*9*9?9*9*9?9?9*9*_*9*9*9*9*9	7.4	4.7	83	92310	9999	9999	304	0	0	0	999900	999900	999900	99990	222	0.0	7	7	999.0	999	9	999999999	0	0.0000	0	88	999.000	999.0	99.0
2005	3	11	23	0	?9?9?9?9E0?9?9?9*9*9?9*9*9?9*9*9?9?9*9*_*9*9*9*9*9	7.2	4.6	84	92310	9999	9999	303	0	0	0	999900	999900	999900	99990	235	0.0	7	7	999.0	999	9	999999999	0	0.0000	0	88	999.000	999.0	99.0
2005	3	11	24	0	?9?9?9?9E0?9?9?9*9*9?9*9*9?9*9*9?9?9*9*_*9*9*9*9*9	7.0	4.6	85	92310	9999	9999	285	0	0	0	999900	999900	999900	99990	301	0.0	1	1	999.0	999	9	999999999	0	0.0000	0	88	999.000	999.0	99.0
2005	3	12	1	0	?9?9?9?9E0?9?9?9*9*9?9*9*9?9*9*9?9?9*9*_*9*9*9*9*9	6.9	4.6	85	92090	9999	9999	301	0	0	0	999900	999900	999900	99990	21	0.0	7	7	999.0	999	9	999999999	0	0.0000	0	88	999.000	999.0	99.0
2005	3	12	2	0	?9?9?9?9E0?9?9?9*9*9?9*9*9?9*9*9?9?9*9*_*9*9*9*9*9	6.7	4.6	86	92090	9999	9999	297	0	0	0	999900	999900	999900	99990	271	0.0	6	6	999.0	999	9	999999999	0	0.0000	0	88	999.000	999.0	99.0
2005	3	12	3	0	?9?9?9?9E0?9?9?9*9*9?9*9*9?9?9?9?9?9*9*_*9*9*9*9*9	6.5	4.7	88	92090	9999	9999	283	0	0	0	999900	999900	999900	99990	337	2.0	1	1	999.0	999	9	999999999	0	0.0000	0	88	999.000	999.0	99.0
2005	3	12	4	0	?9?9?9?9E0?9?9?9*9*9?9*9*9?9*9*9?9?9*9*_*9*9*9*9*9	6.3	4.8	90	92090	9999	9999	291	0	0	0	999900	999900	999900	99990	330	2.0	4	4	999.0	999	9	999999999	0	0.0000	0	88	999.000	999.0	99.0
2005	3	12	5	0	?9?9?9?9E0?9?9?9*9*9?9*9*9?9*9*9?9?9*9*_*9*9*9*9*9	6.1	4.8	92	92090	9999	9999	276	0	0	0	999900	999900	999900	99990	62	2.0	0	0	999.0	999	9	999999999	0	0.0000	0	88	999.000	999.0	99.0
2005	3	12	6	0	?9?9?9?9E0?9?9?9*9*9?9*9*9?9*9*9?9?9*9*_*9*9*9*9*9	5.9	4.9	94	92090	9999	9999	309	0	0	0	999900	999900	999900	99990	266	2.0	9	9	999.0	999	9	999999999	0	0.0000	0	88	999.000	999.0	99.0
2005	3	12	7	0	?9?9?9?9E0?9?9?9*9*9?9*9*9?9*9*9?9?9*9*_*9*9*9*9*9	5.9	5.0	94	92090	9999	9999	309	0	0	0	999900	999900	999900	99990	38	2.0	9	9	999.0	999	9	999999999	0	0.0000	0	88	999.000	999.0	99.0
2005	3	12	8	0	?9?9?9?9E0?9?9?9*9*9?9*9*9?9*9*9?9?9*9*_*9*9*9*9*9	6.0	5.1	94	92090	9999	9999	285	0	0	0	999900	999900	999900	99990	95	2.0	2	2	999.0	999	9	999999999	0	0.0000	0	88	999.000	999.0	99.0
2005	3	12	9	0	?9?9?9?9E0?9?9?9*9*9?9*9*9?9?9?9?9?9*9*_*9*9*9*9*9	6.4	5.0	91	92090	9999	9999	311	32	0	32	999900	999900	999900	99990	0	0.0	9	9	999.0	999	9	999999999	0	0.0000	0	88	999.000	999.0	99.0
2005	3	12	10	0	?9?9?9?9E0?9?9?9*9*9?9*9*9?9*9*9?9?9*9*_*9*9*9*9*9	7.0	4.9	86	92090	9999	9999	285	70	0	70	999900	999900	999900	99990	261	0.0	1	1	999.0	999	9	999999999	0	0.0000	0	88	999.000	999.0	99.0
2005	3	12	11	0	?9?9?9?9E0?9?9?9*9*9?9*9*9?9*9*9?9?9*9*_*9*9*9*9*9	7.8	4.6	80	92090	9999	9999	288	108	0	108	999900	999900	999900	99990	135	0.0	1	1	999.0	999	9	999999999	0	0.0000	0	88	999.000	999.0	99.0
2005	3	12	12	0	?9?9?9?9E0?9?9?9*9*9?9*9*9?9*9*9?9?9*9*_*9*9*9*9*9	8.7	4.1	73	92090	9999	9999	286	141	0	141	999900	999900	999900	99990	66	0.0	0	0	999.0	999	9	999999999	0	0.0000	0	88	999.000	999.0	99.0
2005	3	12	13	0	?9?9?9?9E0?9?9?9*9*9?9*9*9?9*9*9?9?9*9*_*9*9*9*9*9	9.5	3.3	65	92090	9999	9999	308	162	0	162	999900	999900	999900	99990	353	0.0	6	6	999.0	999	9	999999999	0	0.0000	0	88	999.000	999.0	99.0
2005	3	12	14	0	?9?9?9?9E0?9?9?9*9*9?9*9*9?9*9*9?9?9*9*_*9*9*9*9*9	10.2	2.4	58	92090	9999	9999	296	168	0	168	999900	999900	999900	99990	177	0.0	1	1	999.0	999	9	999999999	0	0.0000	0	88	999.000	999.0	99.0
2005	3	12	15	0	?9?9?9?9E0?9?9?9*9*9?9*9*9?9?9?9?9?9*9*_*9*9*9*9*9	10.6	1.3	53	92090	9999	9999	319	158	0	158	999900	999900	999900	99990	90	3.0	8	8	999.0	999	9	999999999	0	0.0000	0	88	999.000	999.0	99.0
2005	3	12	16	0	?9?9?9?9E0?9?9?9*9*9?9*9*9?9*9*9?9?9*9*_*9*9*9*9*9	10.7	0.3	49	92090	9999	9999	325	133	0	133	999900	999900	999900	99990	238	3.0	9	9	999.0	999	9	999999999	0	0.0000	0	88	999.000	999.0	99.0
2005	3	12	17	0	?9?9?9?9E0?9?9?9*9*9?9*9*9?9*9*9?9?9*9*_*9*9*9*9*9	10.6	-0.4	46	92090	9999	9999	301	99	0	99	999900	999900	999900	99990	202	3.0	3	3	999.0	999	9	999999999	0	0.0000	0	88	999.000	999.0	99.0
2005	3	12	18	0	?9?9?9?9E0?9?9?9*9*9?9*9*9?9*9*9?9?9*9*_*9*9*9*9*9	10.4	-0.8	45	92090	9999	9999	297	60	0	60	999900	999900	999900	99990	345	3.0	2	2	999.0	999	9	999999999	0	0.0000	0	88	999.000	999.0	99.0
2005	3	12	19	0	?9?9?9?9E0?9?9?9*9*9?9*9*9?9*9*9?9?9*9*_*9*9*9*9*9	10.1	-1.0	45	92090	9999	9999	303	24	0	24	999900	999900	999900	99990	41	3.0	5	5	999.0	999	9	999999999	0	0.0000	0	88	999.000	999.0	99.0
2005	3	12	20	0	?9?9?9?9E0?9?9?9*9*9?9*9*9?9*9*9?9?9*9*_*9*9*9*9*9	9.7	-1.1	46	92090	9999	9999	308	0	0	0	999900	999900	999900	99990	163	3.0	7	7	999.0	999	9	999999999	0	0.0000	0	88	999.000	999.0	99.0
2005	3	12	21	0	?9?9?9?9E0?9?9?9*9*9?9*9*9?9?9?9?9?9*9*_*9*9*9*9*9	9.4	-1.0	48	92090	9999	9999	311	0	0	0	999900	999900	999900	99990	90	1.0	8	8	999.0	999	9	999999999	0	0.0000	0	88	999.000	999.0	99.0
2005	3	12	22	0	?9?9?9?9E0?9?9?9*9*9?9*9*9?9*9*9?9?9*9*_*9*9*9*9*9	9.1	-0.9	49	92090	9999	9999	317	0	0	0	999900	999900	999900	99990	273	1.0	9	9	999.0	999	9	999999999	0	0.0000	0	88	999.000	999.0	99.0
2005	3	12	23	0	?9?9?9?9E0?9?9?9*9*9?9*9*9?9*9*9?9?9*9*_*9*9*9*9*9	8.9	-0.7	51	92090	9999	9999	296	0	0	0	999900	999900	999900	99990	99	1.0	4	4	999.0	999	9	999999999	0	0.0000	0	88	999.000	999.0	99.0
2005	3	12	24	0	?9?9?9?9E0?9?9?9*9*9?9*9*9?9*9*9?9?9*9*_*9*9*9*9*9	8.7	-0.4	53	92090	9999	9999	281	0	0	0	999900	999900	999900	99990	199	1.0	0	0	999.0	999	9	999999999	0	0.0000	0	88	999.000	999.0	99.0
2005	3	13	1	0	?9?9?9?9E0?9?9?9*9*9?9*9*9?9*9*9?9?9*9*_*9*9*9*9*9	8.4	0.0	55	92080	9999	9999	308	0	0	0	999900	999900	999900	99990	145	1.0	8	8	999.0	999	9	999999999	0	0.0000	0	88	999.000	999.0	99.0
2005	3	13	2	0	?9?9?9?9E0?9?9?9*9*9?9*9*9?9*9*9?9?9*9*_*9*9*9*9*9	8.2	0.5	58	92080	9999	9999	285	0	0	0	999900	999900	999900	99990	184	1.0	1	1	999.0	999	9	999999999	0	0.0000	0	88	999.000	999.0	99.0
2005	3	13	3	0	?9?9?9?9E0?9?9?9*9*9?9*9*9?9?9?9?9?9*9*_*9*9*9*9*9	7.9	1.0	62	92080	9999	9999	291	0	0	0	999900	999900	999900	99990	0	0.0	3	3	999.0	999	9	999999999	0	0.0000	0	88	999.000	999.0	99.0
2005	3	13	4	0	?9?9?9?9E0?9?9?9*9*9?9*9*9?9*9*9?9?9*9*_*9*9*9*9*9	7.6	1.5	66	92080	9999	9999	284	0	0	0	999900	999900	999900	99990	104	0.0	1	1	999.0	999	9	999999999	0	0.0000	0	88	999.000	999.0	99.0
2005	3	13	5	0	?9?9?9?9E0?9?9?9*9*9?9*9*9?9*9*9?9?9*9*_*9*9*9*9*9	7.2	2.0	70	92080	9999	9999	305	0	0	0	999900	999900	999900	99990	217	0.0	8	8	999.0	999	9	999999999	0	0.0000	0	88	999.000	999.0	99.0
2005	3	13	6	0	?9?9?9?9E0?9?9?9*9*9?9*9*9?9*9*9?9?9*9*_*9*9*9*9*9	6.8	2.4	73	92080	9999	9999	289	0	0	0	999900	999900	999900	99990	91	0.0	3	3	999.0	999	9	999999999	0	0.0000	0	88	999.000	999.0	99.0
2005	3	13	7	0	?9?9?9?9E0?9?9?9*9*9?9*9*9?9*9*9?9?9*9*_*9*9*9*9*9	6.6	2.7	76	92080	9999	9999	292	0	0	0	999900	999900	999900	99990	136	0.0	5	5	999.0	999	9	999999999	0	0.0000	0	88	999.000	999.0	99.0
2005	3	13	8	0	?9?9?9?9E0?9?9?9*9*9?9*9*9?9*9*9?9?9*9*_*9*9*9*9*9	6.4	2.8	77	92080	9999	9999	281	1	0	1	999900	999900	999900	99990	27	0.0	1	1	999.0	999	9	999999999	0	0.0000	0	88	999.000	999.0	99.0
2005	3	13	9	0	?9?9?9?9E0?9?9?9*9*9?9*9*9?9?9?9?9?9*9*_*9*9*9*9*9	6.5	2.7	77	92080	9999	9999	290	106	86	70	999900	999900	999900	99990	0	0.0	4	4	999.0	999	9	999999999	0	0.0000	0	88	999.000	999.0	99.0
2005	3	13	10	0	?9?9?9?9E0?9?9?9*9*9?9*9*9?9*9*9?9?9*9*_*9*9*9*9*9	6.8	2.5	74	92080	9999	9999	276	110	0	110	999900	999900	999900	99990	337	0.0	0	0	999.0	999	9	999999999	0	0.0000	0	88	999.000	999.0	99.0
2005	3	13	11	0	?9?9?9?9E0?9?9?9*9*9?9*9*9?9*9*9?9?9*9*_*9*9*9*9*9	7.3	2.2	70	92080	9999	9999	295	170	0	170	999900	999900	999900	99990	343	0.0	5	5	999.0	999	9	999999999	0	0.0000	0	88	999.000	999.0	99.0
2005	3	13	12	0	?9?9?9?9E0?9?9?9*9*9?9*9*9?9*9*9?9?9*9*_*9*9*9*9*9	8.2	1.9	64	92080	9999	9999	291	221	0	221	999900	999900	999900	99990	208	0.0	2	2	999.0	999	9	999999999	0	0.0000	0	88	999.000	999.0	99.0
2005	3	13	13	0	?9?9?9?9E0?9?9?9*9*9?9*9*9?9*9*9?9?9*9*_*9*9*9*9*9	9.3	1.8	59	92080	9999	9999	306	527	206	351	999900	999900	999900	99990	98	0.0	6	6	999.0	999	9	999999999	0	0.0000	0	88	999.000	999.0	99.0
2005	3	13	14	0	?9?9?9?9E0?9?9?9*9*9?9*9*9?9*9*9?9?9*9*_*9*9*9*9*9	10.9	2.0	54	92080	9999	9999	298	547	221	364	999900	999900	999900	99990	225	0.0	1	1	999.0	999	9	999999999	0	0.0000	0	88	999.000	999.0	99.0
2005	3	13	15	0	?9?9?9?9E0?9?9?9*9*9?9*9*9?9?9?9?9?9*9*_*9*9*9*9*9	12.8	2.8	51	92080	9999	9999	307	515	231	343	999900	999900	999900	99990	225	3.0	1	1	999.0	999	9	999999999	0	0.0000	0	88	999.000	999.0	99.0
2005	3	13	16	0	?9?9?9?9E0?9?9?9*9*9?9*9*9?9*9*9?9?9*9*_*9*9*9*9*9	14.3	3.7	49	92080	9999	9999	324	210	0	210	999900	999900	999900	99990	246	3.0	4	4	999.0	999	9	999999999	0	0.0000	0	88	999.000	999.0	99.0
2005	3	13	17	0	?9?9?9?9E0?9?9?9*9*9?9*9*9?9*9*9?9?9*9*_*9*9*9*9*9	14.1	3.5	49	92080	9999	9999	345	323	255	215	999900	999900	999900	99990	7	3.0	9	9	999.0	999	9	999999999	0	0.0000	0	88	999.000	999.0	99.0
2005	3	13	18	0	?9?9?9?9E0?9?9?9*9*9?9*9*9?9*9*9?9?9*9*_*9*9*9*9*9	13.7	3.4	50	92080	9999	9999	331	197	312	131	999900	999900	999900	99990	270	3.0	7	7	999.0	999	9	999999999	0	0.0000	0	88	999.000	999.0	99.0
2005	3	13	19	0	?9?9?9?9E0?9?9?9*9*9?9*9*9?9*9*9?9?9*9*_*9*9*9*9*9	13.1	3.3	52	92080	9999	9999	324	78	0	52	999900	999900	999900	99990	200	3.0	6	6	999.0	999	9	999999999	0	0.0000	0	88	999.000	999.0	99.0
2005	3	13	20	0	?9?9?9?9E0?9?9?9*9*9?9*9*9?9*9*9?9?9*9*_*9*9*9*9*9	12.4	3.4	54	92080	9999	9999	330	0	0	0	999900	999900	999900	99990	49	3.0	8	8	999.0	999	9	999999999	0	0.0000	0	88	999.000	999.0	99.0
2005	3	13	21	0	?9?9?9?9E0?9?9?9*9*9?9*9*9?9?9?9?9?9*9*_*9*9*9*9*9	11.8	3.5	57	92080	9999	9999	313	0	0	0	999900	999900	999900	99990	157	2.0	4	4	999.0	999	9	999999999	0	0.0000	0	88	999.000	999.0	99.0
2005	3	13	22	0	?9?9?9?9E0?9?9?9*9*9?9*9*9?9*9*9?9?9*9*_*9*9*9*9*9	11.3	3.6	59	92080	9999	9999	316	0	0	0	999900	999900	999900	99990	17	2.0	6	6	999.0	999	9	999999999	0	0.0000	0	88	999.000	999.0	99.0
2005	3	13	23	0	?9?9?9?9E0?9?9?9*9*9?9*9*9?9*9*9?9?9*9*_*9*9*9*9*9	10.9	3.8	61	92080	9999	9999	304	0	0	0	999900	999900	999900	99990	89	2.0	2	2	999.0	999	9	999999999	0	0.0000	0	88	999.000	999.0	99.0
2005	3	13	24	0	?9?9?9?9E0?9?9?9*9*9?9*9*9?9*9*9?9?9*9*_*9*9*9*9*9	10.6	3.9	63	92080	9999	9999	322	0	0	0	999900	999900	999900	99990	96	2.0	8	8	999.0	999	9	999999999	0	0.0000	0	88	999.000	999.0	99.0
2005	3	14	1	0	?9?9?9?9E0?9?9?9*9*9?9*9*9?9*9*9?9?9*9*_*9*9*9*9*9	10.3	4.1	65	91780	9999	9999	292	0	0	0	999900	999900	999900	99990	195	2.0	0	0	999.0	999	9	999999999	0	0.0000	0	88	999.000	999.0	99.0
2005	3	14	2	0	?9?9?9?9E0?9?9?9*9*9?9*9*9?9*9*9?9?9*9*_*9*9*9*9*9	10.0	4.2	67	91780	9999	9999	320	0	0	0	999900	999900	999900	99990	119	2.0	8	8	999.0	999	9	999999999	0	0.0000	0	88	999.000	999.0	99.0
2005	3	14	3	0	?9?9?9?9E0?9?9?9*9*9?9*9*9?9?9?9?9?9*9*_*9*9*9*9*9	9.6	4.2	69	91780	9999	9999	309	0	0	0	999900	999900	999900	99990	135	2.0	6	6	999.0	999	9	999999999	0	0.0000	0	88	999.000	999.0	99.0
2005	3	14	4	0	?9?9?9?9E0?9?9?9*9*9?9*9*9?9*9*9?9?9*9*_*9*9*9*9*9	9.1	4.1	71	91780	9999	9999	311	0	0	0	999900	999900	999900	99990	5	2.0	7	7	999.0	999	9	999999999	0	0.0000	0	88	999.000	999.0	99.0
2005	3	14	5	0	?9?9?9?9E0?9?9?9*9*9?9*9*9?9*9*9?9?9*9*_*9*9*9*9*9	8.7	4.0	72	91780	9999	9999	298	0	0	0	999900	999900	999900	99990	268	2.0	3	3	999.0	999	9	999999999	0	0.0000	0	88	999.000	999.0	99.0
2005	3	14	6	0	?9?9?9?9E0?9?9?9*9*9?9*9*9?9*9*9?9?9*9*_*9*9*9*9*9	8.3	3.9	73	91780	9999	9999	307	0	0	0	999900	999900	999900	99990	30	2.0	7	7	999.0	999	9	999999999	0	0.0000	0	88	999.000	999.0	99.0
2005	3	14	7	0	?9?9?9?9E0?9?9?9*9*9?9*9*9?9*9*9?9?9*9*_*9*9*9*9*9	8.2	3.9	74	91780	9999	9999	311	0	0	0	999900	999900	999900	99990	87	2.0	8	8	999.0	999	9	999999999	0	0.0000	0	88	999.000	999.0	99.0
2005	3	14	8	0	?9?9?9?9E0?9?9?9*9*9?9*9*9?9*9*9?9?9*9*_*9*9*9*9*9	8.2	4.1	75	91780	9999	9999	284	1	0	1	999900	999900	999900	99990	228	2.0	0	0	999.0	999	9	999999999	0	0.0000	0	88	999.000	999.0	99.0
2005	3	14	9	0	?9?9?9?9E0?9?9?9*9*9?9*9*9?9?9?9?9?9*9*_*9*9*9*9*9	8.3	4.1	75	91780	9999	9999	312	33	0	33	999900	999900	999900	99990	112	2.0	8	8	999.0	999	9	999999999	0	0.0000	0	88	999.000	999.0	99.0
2005	3	14	10	0	?9?9?9?9E0?9?9?9*9*9?9*9*9?9*9*9?9?9*9*_*9*9*9*9*9	8.5	4.1	74	91780	9999	9999	285	71	0	71	999900	999900	999900	99990	264	2.0	0	0	999.0	999	9	999999999	0	0.0000	0	88	999.000	999.0	99.0
2005	3	14	11	0	?9?9?9?9E0?9?9?9*9*9?9*9*9?9*9*9?9?9*9*_*9*9*9*9*9	8.7	4.2	73	91780	9999	9999	295	109	0	109	999900	999900	999900	99990	66	2.0	2	2	999.0	999	9	999999999	0	0.0000	0	88	999.000	999.0	99.0
2005	3	14	12	0	?9?9?9?9E0?9?9?9*9*9?9*9*9?9*9*9?9?9*9*_*9*9*9*9*9	9.1	4.3	72	91780	9999	9999	288	142	0	142	999900	999900	999900	99990	51	2.0	0	0	999.0	999	9	999999999	0	0.0000	0	88	999.000	999.0	99.0
2005	3	14	13	0	?9?9?9?9E0?9?9?9*9*9?9*9*9?9*9*9?9?9*9*_*9*9*9*9*9	9.6	4.5	70	91780	9999	9999	299	163	0	163	999900	999900	999900	99990	191	2.0	2	2	999.0	999	9	999999999	0	0.0000	0	88	999.000	999.0	99.0
2005	3	14	14	0	?9?9?9?9E0?9?9?9*9*9?9*9*9?9*9*9?9?9*9*_*9*9*9*9*9	10.2	4.8	69	91780	9999	9999	298	169	0	169	999900	999900	999900	99990	336	2.0	1	1	999.0	999	9	999999999	0	0.0000	0	88	999.000	999.0	99.0
2005	3	14	15	0	?9?9?9?9E0?9?9?9*9*9?9*9*9?9?9?9?9?9*9*_*9*9*9*9*9	10.9	5.4	69	91780	9999	9999	316	159	0	159	999900	999900	999900	99990	202	3.0	6	6	999.0	999	9	999999999	0	0.0000	0	88	999.000	999.0	99.0
2005	3	14	16	0	?9?9?9?9E0?9?9?9*9*9?9*9*9?9*9*9?9?9*9*_*9*9*9*9*9	11.6	6.2	69	91780	9999	9999	324	135	0	135	999900	999900	999900	99990	236	3.0	7	7	999.0	999	9	999999999	0	0.0000	0	88	999.000	999.0	99.0
2005	3	14	17	0	?9?9?9?9E0?9?9?9*9*9?9*9*9?9*9*9?9?9*9*_*9*9*9*9*9	12.0	6.7	70	91780	9999	9999	315	100	0	100	999900	999900	999900	99990	273	3.0	3	3	999.0	999	9	999999999	0	0.0000	0	88	999.000	999.0	99.0
2005	3	14	18	0	?9?9?9?9E0?9?9?9*9*9?9*9*9?9*9*9?9?9*9*_*9*9*9*9*9	11.8	6.9	72	91780	9999	9999	322	61	0	61	999900	999900	999900	99990	20	3.0	6	6	999.0	999	9	999999999	0	0.0000	0	88	999.000	999.0	99.0
2005	3	14	19	0	?9?9?9?9E0?9?9?9*9*9?9*9*9?9*9*9?9?9*9*_*9*9*9*9*9	11.1	6.7	74	91780	9999	9999	323	24	0	24	999900	999900	999900	99990	13	3.0	7	7	999.0	999	9	999999999	0	0.0000	0	88	999.000	999.0	99.0
2005	3	14	20	0	?9?9?9?9E0?9?9?9*9*9?9*9*9?9*9*9?9?9*9*_*9*9*9*9*9	10.4	6.4	76	91780	9999	9999	324	0	0	0	999900	999900	999900	99990	269	3.0	8	8	999.0	999	9	999999999	0	0.0000	0	88	999.000	999.0	99.0
2005	3	14	21	0	?9?9?9?9E0?9?9?9*9*9?9*9*9?9?9?9?9?9*9*_*9*9*9*9*9	9.6	6.1	79	91780	9999	9999	320	0	0	0	999900	999900	999900	99990	45	3.0	8	8	999.0	999	9	999999999	0	0.0000	0	88	999.000	999.0	99.0
2005	3	14	22	0	?9?9?9?9E0?9?9?9*9*9?9*9*9?9*9*9?9?9*9*_*9*9*9*9*9	9.0	6.0	82	91780	9999	9999	324	0	0	0	999900	999900	999900	99990	31	3.0	9	9	999.0	999	9	999999999	0	0.0000	0	88	999.000	999.0	99.0
2005	3	14	23	0	?9?9?9?9E0?9?9?9*9*9?9*9*9?9*9*9?9?9*9*_*9*9*9*9*9	8.6	6.0	84	91780	9999	9999	310	0	0	0	999900	999900	999900	99990	70	3.0	7	7	999.0	999	9	999999999	0	0.0000	0	88	999.000	999.0	99.0
2005	3	14	24	0	?9?9?9?9E0?9?9?9*9*9?9*9*9?9*9*9?9?9*9*_*9*9*9*9*9	8.2	6.2	87	91780	9999	9999	295	0	0	0	999900	999900	999900	99990	163	3.0	2	2	999.0	999	9	999999999	0	0.0000	0	88	999.000	999.0	99.0
2005	3	15	1	0	?9?9?9?9E0?9?9?9*9*9?9*9*9?9*9*9?9?9*9*_*9*9*9*9*9	8.0	6.4	89	91790	9999	9999	305	0	0	0	999900	999900	999900	99990	193	3.0	6	6	999.0	999	9	999999999	0	0.0000	0	88	999.000	999.0	99.0
2005	3	15	2	0	?9?9?9?9E0?9?9?9*9*9?9*9*9?9*9*9?9?9*9*_*9*9*9*9*9	7.9	6.6	92	91790	9999	9999	302	0	0	0	999900	999900	999900	99990	50	3.0	5	5	999.0	999	9	999999999	0	0.0000	0	88	999.000	999.0	99.0
2005	3	15	3	0	?9?9?9?9E0?9?9?9*9*9?9*9*9?9?9?9?9?9*9*_*9*9*9*9*9	7.8	6.9	94	91790	9999	9999	299	0	0	0	999900	999900	999900	99990	67	2.0	4	4	999.0	999	9	999999999	0	0.0000	0	88	999.000	999.0	99.0
2005	3	15	4	0	?9?9?9?9E0?9?9?9*9*9?9*9*9?9*9*9?9?9*9*_*9*9*9*9*9	7.7	7.2	96	91790	9999	9999	285	0	0	0	999900	999900	999900	99990	282	2.0	0	0	999.0	999	9	999999999	0	0.0000	0	88	999.000	999.0	99.0
2005	3	15	5	0	?9?9?9?9E0?9?9?9*9*9?9*9*9?9*9*9?9?9*9*_*9*9*9*9*9	7.7	7.4	98	91790	9999	9999	308	0	0	0	999900	999900	999900	99990	198	2.0	7	7	999.0	999	9	999999999	0	0.0000	0	88	999.000	999.0	99.0
2005	3	15	6	0	?9?9?9?9E0?9?9?9*9*9?9*9*9?9*9*9?9?9*9*_*9*9*9*9*9	7.6	7.5	99	91790	9999	9999	313	0	0	0	999900	999900	999900	99990	47	2.0	8	8	999.0	999	9	999999999	0	0.0000	0	88	999.000	999.0	99.0
2005	3	15	7	0	?9?9?9?9E0?9?9?9*9*9?9*9*9?9*9*9?9?9*9*_*9*9*9*9*9	7.6	7.4	99	91790	9999	9999	301	0	0	0	999900	999900	999900	99990	208	2.0	5	5	999.0	999	9	999999999	0	0.0000	0	88	999.000	999.0	99.0
2005	3	15	8	0	?9?9?9?9E0?9?9?9*9*9?9*9*9?9*9*9?9?9*9*_*9*9*9*9*9	7.7	7.3	97	91790	9999	9999	304	3	0	3	999900	999900	999900	99990	326	2.0	6	6	999.0	999	9	999999999	0	0.0000	0	88	999.000	999.0	99.0
2005	3	15	9	0	?9?9?9?9E0?9?9?9*9*9?9*9*9?9?9?9?9?9*9*_*9*9*9*9*9	8.0	7.1	94	91790	9999	9999	286	79	0	79	999900	999900	999900	99990	202	1.0	0	0	999.0	999	9	999999999	0	0.0000	0	88	999.000	999.0	99.0
2005	3	15	10	0	?9?9?9?9E0?9?9?9*9*9?9*9*9?9*9*9?9?9*9*_*9*9*9*9*9	8.6	6.9	89	91790	9999	9999	311	399	341	194	999900	999900	999900	99990	220	1.0	7	7	999.0	999	9	999999999	0	0.0000	0	88	999.000	999.0	99.0
2005	3	15	11	0	?9?9?9?9E0?9?9?9*9*9?9*9*9?9*9*9?9?9*9*_*9*9*9*9*9	9.4	6.6	83	91790	9999	9999	301	259	0	259	999900	999900	999900	99990	116	1.0	2	2	999.0	999	9	999999999	0	0.0000	0	88	999.000	999.0	99.0
2005	3	15	12	0	?9?9?9?9E0?9?9?9*9*9?9*9*9?9*9*9?9?9*9*_*9*9*9*9*9	10.5	6.4	76	91790	9999	9999	316	335	0	335	999900	999900	999900	99990	272	1.0	6	6	999.0	999	9	999999999	0	0.0000	0	88	999.000	999.0	99.0
2005	3	15	13	0	?9?9?9?9E0?9?9?9*9*9?9*9*9?9*9*9?9?9*9*_*9*9*9*9*9	11.8	6.4	70	91790	9999	9999	314	914	543	444	999900	999900	999900	99990	316	1.0	3	3	999.0	999	9	999999999	0	0.0000	0	88	999.000	999.0	99.0
2005	3	15	14	0	?9?9?9?9E0?9?9?9*9*9?9*9*9?9*9*9?9?9*9*_*9*9*9*9*9	13.3	6.7	64	91790	9999	9999	333	949	583	461	999900	999900	999900	99990	291	1.0	7	7	999.0	999	9	999999999	0	0.0000	0	88	999.000	999.0	99.0
2005	3	15	15	0	?9?9?9?9E0?9?9?9*9*9?9*9*9?9?9?9?9?9*9*_*9*9*9*9*9	15.0	7.5	61	91790	9999	9999	347	376	0	376	999900	999900	999900	99990	0	0.0	8	8	999.0	999	9	999999999	0	0.0000	0	88	999.000	999.0	99.0
2005	3	15	16	0	?9?9?9?9E0?9?9?9*9*9?9*9*9?9*9*9?9?9*9*_*9*9*9*9*9	16.7	8.8	60	91790	9999	9999	325	319	0	319	999900	999900	999900	99990	200	0.0	0	0	999.0	999	9	999999999	0	0.0000	0	88	999.000	999.0	99.0
2005	3	15	17	0	?9?9?9?9E0?9?9?9*9*9?9*9*9?9*9*9?9?9*9*_*9*9*9*9*9	17.5	9.8	60	91790	9999	9999	356	562	674	273	999900	999900	999900	99990	141	0.0	7	7	999.0	999	9	999999999	0	0.0000	0	88	999.000	999.0	99.0
2005	3	15	18	0	?9?9?9?9E0?9?9?9*9*9?9*9*9?9*9*9?9?9*9*_*9*9*9*9*9	17.2	10.1	63	91790	9999	9999	348	146	0	146	999900	999900	999900	99990	273	0.0	5	5	999.0	999	9	999999999	0	0.0000	0	88	999.000	999.0	99.0
2005	3	15	19	0	?9?9?9?9E0?9?9?9*9*9?9*9*9?9*9*9?9?9*9*_*9*9*9*9*9	16.4	10.2	67	91790	9999	9999	339	59	0	59	999900	999900	999900	99990	257	0.0	3	3	999.0	999	9	999999999	0	0.0000	0	88	999.000	999.0	99.0
2005	3	15	20	0	?9?9?9?9E0?9?9?9*9*9?9*9*9?9*9*9?9?9*9*_*9*9*9*9*9	15.3	10.0	71	91790	9999	9999	334	0	0	0	999900	999900	999900	99990	129	0.0	3	3	999.0	999	9	999999999	0	0.0000	0	88	999.000	999.0	99.0
2005	3	15	21	0	?9?9?9?9E0?9?9?9*9*9?9*9*9?9?9?9?9?9*9*_*9*9*9*9*9	14.1	9.7	75	91790	9999	9999	333	0	0	0	999900	999900	999900	99990	0	0.0	5	5	999.0	999	9	999999999	0	0.0000	0	88	999.000	999.0	99.0
2005	3	15	22	0	?9?9?9?9E0?9?9?9*9*9?9*9*9?9*9*9?9?9*9*_*9*9*9*9*9	12.9	9.3	79	91790	9999	9999	346	0	0	0	999900	999900	999900	99990	152	0.0	9	9	999.0	999	9	999999999	0	0.0000	0	88	999.000	999.0	99.0
2005	3	15	23	0	?9?9?9?9E0?9?9?9*9*9?9*9*9?9*9*9?9?9*9*_*9*9*9*9*9	11.9	8.9	82	91790	9999	9999	325	0	0	0	999900	999900	999900	99990	223	0.0	6	6	999.0	999	9	999999999	0	0.0000	0	88	999.000	999.0	99.0
2005	3	15	24	0	?9?9?9?9E0?9?9?9*9*9?9*9*9?9*9*9?9?9*9*_*9*9*9*9*9	11.1	8.6	85	91790	9999	9999	324	0	0	0	999900	999900	999900	99990	50	0.0	7	7	999.0	999	9	999999999	0	0.0000	0	88	999.000	999.0	99.0
2005	3	16	1	0	?9?9?9?9E0?9?9?9*9*9?9*9*9?9*9*9?9?9*9*_*9*9*9*9*9	10.4	8.4	88	91380	9999	9999	303	0	0	0	999900	999900	999900	99990	340	0.0	1	1	999.0	999	9	999999999	0	0.0000	0	88	999.000	999.0	99.0
2005	3	16	2	0	?9?9?9?9E0?9?9?9*9*9?9*9*9?9*9*9?9?9*9*_*9*9*9*9*9	9.9	8.4	90	91380	9999	9999	308	0	0	0	999900	999900	999900	99990	82	0.0	3	3	999.0	999	9	999999999	0	0.0000	0	88	999.000	999.0	99.0
2005	3	16	3	0	?9?9?9?9E0?9?9?9*9*9?9*9*9?9?9?9?9?9*9*_*9*9*9*9*9	9.8	8.6	92	91380	9999	9999	319	0	0	0	999900	999900	999900	99990	90	1.0	7	7	999.0	999	9	999999999	0	0.0000	0	88	999.000	999.0	99.0
2005	3	16	4	0	?9?9?9?9E0?9?9?9*9*9?9*9*9?9*9*9?9?9*9*_*9*9*9*9*9	9.7	8.8	94	91380	9999	9999	312	0	0	0	999900	999900	999900	99990	208	1.0	5	5	999.0	999	9	999999999	0	0.0000	0	88	999.000	999.0	99.0
2005	3	16	5	0	?9?9?9?9E0?9?9?9*9*9?9*9*9?9*9*9?9?9*9*_*9*9*9*9*9	9.5	8.8	95	91380	9999	9999	309	0	0	0	999900	999900	999900	99990	233	1.0	4	4	999.0	999	9	999999999	0	0.0000	0	88	999.000	999.0	99.0
2005	3	16	6	0	?9?9?9?9E0?9?9?9*9*9?9*9*9?9*9*9?9?9*9*_*9*9*9*9*9	9.3	8.7	96	91380	9999	9999	310	0	0	0	999900	999900	999900	99990	340	1.0	5	5	999.0	999	9	999999999	0	0.0000	0	88	999.000	999.0	99.0
2005	3	16	7	0	?9?9?9?9E0?9?9?9*9*9?9*9*9?9*9*9?9?9*9*_*9*9*9*9*9	9.4	8.7	95	91380	9999	9999	308	0	0	0	999900	999900	999900	99990	100	1.0	4	4	999.0	999	9	999999999	0	0.0000	0	88	999.000	999.0	99.0
2005	3	16	8	0	?9?9?9?9E0?9?9?9*9*9?9*9*9?9*9*9?9?9*9*_*9*9*9*9*9	9.9	8.9	93	91380	9999	9999	305	3	0	3	999900	999900	999900	99990	77	1.0	2	2	999.0	999	9	999999999	0	0.0000	0	88	999.000	999.0	99.0
2005	3	16	9	0	?9?9?9?9E0?9?9?9*9*9?9*9*9?9?9?9?9?9*9*_*9*9*9*9*9	11.0	9.3	89	91380	9999	9999	321	268	254	161	999900	999900	999900	99990	247	1.0	6	6	999.0	999	9	999999999	0	0.0000	0	88	999.000	999.0	99.0
2005	3	16	10	0	?9?9?9?9E0?9?9?9*9*9?9*9*9?9*9*9?9?9*9*_*9*9*9*9*9	12.8	9.9	83	91380	9999	9999	346	146	0	146	999900	999900	999900	99990	142	1.0	9	9	999.0	999	9	999999999	0	0.0000	0	88	999.000	999.0	99.0
2005	3	16	11	0	?9?9?9?9E0?9?9?9*9*9?9*9*9?9*9*9?9?9*9*_*9*9*9*9*9	15.0	10.7	76	91380	9999	9999	338	223	0	223	999900	999900	999900	99990	102	1.0	5	5	999.0	999	9	999999999	0	0.0000	0	88	999.000	999.0	99.0
2005	3	16	12	0	?9?9?9?9E0?9?9?9*9*9?9*9*9?9*9*9?9?9*9*_*9*9*9*9*9	17.5	11.5	68	91380	9999	9999	348	289	0	289	999900	999900	999900	99990	352	1.0	4	4	999.0	999	9	999999999	0	0.0000	0	88	999.000	999.0	99.0
2005	3	16	13	0	?9?9?9?9E0?9?9?9*9*9?9*9*9?9*9*9?9?9*9*_*9*9*9*9*9	20.0	12.0	60	91380	9999	9999	361	332	0	332	999900	999900	999900	99990	261	1.0	4	4	999.0	999	9	999999999	0	0.0000	0	88	999.000	999.0	99.0
2005	3	16	14	0	?9?9?9?9E0?9?9?9*9*9?9*9*9?9*9*9?9?9*9*_*9*9*9*9*9	22.2	12.3	53	91380	9999	9999	354	1192	568	715	999900	999900	999900	99990	84	1.0	0	0	999.0	999	9	999999999	0	0.0000	0	88	999.000	999.0	99.0
2005	3	16	15	0	?9?9?9?9E0?9?9?9*9*9?9*9*9?9?9?9?9?9*9*_*9*9*9*9*9	23.9	12.4	49	91380	9999	9999	369	324	0	324	999900	999900	999900	99990	22	2.0	1	1	999.0	999	9	999999999	0	0.0000	0	88	999.000	999.0	99.0
2005	3	16	16	0	?9?9?9?9E0?9?9?9*9*9?9*9*9?9*9*9?9?9*9*_*9*9*9*9*9	24.7	12.4	46	91380	9999	9999	373	275	0	275	999900	999900	999900	99990	78	2.0	1	1	999.0	999	9	999999999	0	0.0000	0	88	999.000	999.0	99.0
2005	3	16	17	0	?9?9?9?9E0?9?9?9*9*9?9*9*9?9*9*9?9?9*9*_*9*9*9*9*9	23.9	11.6	46	91380	9999	9999	387	205	0	205	999900	999900	999900	99990	176	2.0	6	6	999.0	999	9	999999999	0	0.0000	0	88	999.000	999.0	99.0
2005	3	16	18	0	?9?9?9?9E0?9?9?9*9*9?9*9*9?9*9*9?9?9*9*_*9*9*9*9*9	22.1	10.5	48	91380	9999	9999	363	126	0	126	999900	999900	999900	99990	20	2.0	2	2	999.0	999	9	999999999	0	0.0000	0	88	999.000	999.0	99.0
2005	3	16	19	0	?9?9?9?9E0?9?9?9*9*9?9*9*9?9*9*9?9?9*9*_*9*9*9*9*9	19.8	9.5	51	91380	9999	9999	359	51	0	51	999900	999900	999900	99990	93	2.0	5	5	999.0	999	9	999999999	0	0.0000	0	88	999.000	999.0	99.0
2005	3	16	20	0	?9?9?9?9E0?9?9?9*9*9?9*9*9?9*9*9?9?9*9*_*9*9*9*9*9	17.7	8.8	56	91380	9999	9999	335	0	0	0	999900	999900	999900	99990	252	2.0	1	1	999.0	999	9	999999999	0	0.0000	0	88	999.000	999.0	99.0
2005	3	16	21	0	?9?9?9?9E0?9?9?9*9*9?9*9*9?9?9?9?9?9*9*_*9*9*9*9*9	16.5	9.1	62	91380	9999	9999	341	0	0	0	999900	999900	999900	99990	360	3.0	4	4	999.0	999	9	999999999	0	0.0000	0	88	999.000	999.0	99.0
2005	3	16	22	0	?9?9?9?9E0?9?9?9*9*9?9*9*9?9*9*9?9?9*9*_*9*9*9*9*9	16.4	10.5	68	91380	9999	9999	347	0	0	0	999900	999900	999900	99990	50	3.0	6	6	999.0	999	9	999999999	0	0.0000	0	88	999.000	999.0	99.0
2005	3	16	23	0	?9?9?9?9E0?9?9?9*9*9?9*9*9?9*9*9?9?9*9*_*9*9*9*9*9	16.1	11.5	74	91380	9999	9999	357	0	0	0	999900	999900	999900	99990	242	3.0	8	8	999.0	999	9	999999999	0	0.0000	0	88	999.000	999.0	99.0
2005	3	16	24	0	?9?9?9?9E0?9?9?9*9*9?9*9*9?9*9*9?9?9*9*_*9*9*9*9*9	15.3	11.9	80	91380	9999	9999	344	0	0	0	999900	999900	999900	99990	310	3.0	6	6	999.0	999	9	999999999	0	0.0000	0	88	999.000	999.0	99.0
2005	3	17	1	0	?9?9?9?9E0?9?9?9*9*9?9*9*9?9*9*9?9?9*9*_*9*9*9*9*9	14.2	11.9	86	92910	9999	9999	343	0	0	0	999900	999900	999900	99990	352	3.0	7	7	999.0	999	9	999999999	0	0.0000	0	88	999.000	999.0	99.0
2005	3	17	2	0	?9?9?9?9E0?9?9?9*9*9?9*9*9?9*9*9?9?9*9*_*9*9*9*9*9	13.0	11.4	90	92910	9999	9999	324	0	0	0	999900	999900	999900	99990	249	3.0	3	3	999.0	999	9	999999999	0	0.0000	0	88	999.000	999.0	99.0
2005	3	17	3	0	?9?9?9?9E0?9?9?9*9*9?9*9*9?9?9?9?9?9*9*_*9*9*9*9*9	11.7	10.6	93	92910	9999	9999	305	0	0	0	999900	999900	999900	99990	202	2.0	0	0	999.0	999	9	999999999	0	0.0000	0	88	999.000	999.0	99.0
2005	3	17	4	0	?9?9?9?9E0?9?9?9*9*9?9*9*9?9*9*9?9?9*9*_*9*9*9*9*9	10.6	9.7	94	92910	9999	9999	305	0	0	0	999900	999900	999900	99990	30	2.0	1	1	999.0	999	9	999999999	0	0.0000	0	88	999.000	999.0	99.0
2005	3	17	5	0	?9?9?9?9E0?9?9?9*9*9?9*9*9?9*9*9?9?9*9*_*9*9*9*9*9	9.6	8.6	94	92910	9999	9999	303	0	0	0	999900	999900	999900	99990	126	2.0	2	2	999.0	999	9	999999999	0	0.0000	0	88	999.000	999.0	99.0
2005	3	17	6	0	?9?9?9?9E0?9?9?9*9*9?9*9*9?9*9*9?9?9*9*_*9*9*9*9*9	8.7	7.6	93	92910	9999	9999	309	0	0	0	999900	999900	999900	99990	222	2.0	6	6	999.0	999	9	999999999	0	0.0000	0	88	999.000	999.0	99.0
2005	3	17	7	0	?9?9?9?9E0?9?9?9*9*9?9*9*9?9*9*9?9?9*9*_*9*9*9*9*9	7.9	6.6	91	92910	9999	9999	313	0	0	0	999900	999900	999900	99990	203	2.0	8	8	999.0	999	9	999999999	0	0.0000	0	88	999.000	999.0	99.0
2005	3	17	8	0	?9?9?9?9E0?9?9?9*9*9?9*9*9?9*9*9?9?9*9*_*9*9*9*9*9	7.3	5.7	89	92910	9999	9999	301	2	0	2	999900	999900	999900	99990	335	2.0	6	6	999.0	999	9	999999999	0	0.0000	0	88	999.000	999.0	99.0
2005	3	17	9	0	?9?9?9?9E0?9?9?9*9*9?9*9*9?9?9?9?9?9*9*_*9*9*9*9*9	6.8	5.0	88	92910	9999	9999	313	35	0	35	999900	999900	999900	99990	45	4.0	9	9	999.0	999	9	999999999	0	0.0000	0	88	999.000	999.0	99.0
2005	3	17	10	0	?9?9?9?9E0?9?9?9*9*9?9*9*9?9*9*9?9?9*9*_*9*9*9*9*9	6.4	4.5	87	92910	9999	9999	293	73	0	73	999900	999900	999900	99990	358	4.0	5	5	999.0	999	9	999999999	0	0.0000	0	88	999.000	999.0	99.0
2005	3	17	11	0	?9?9?9?9E0?9?9?9*9*9?9*9*9?9*9*9?9?9*9*_*9*9*9*9*9	6.1	4.2	87	92910	9999	9999	292	111	0	111	999900	999900	999900	99990	96	4.0	5	5	999.0	999	9	999999999	0	0.0000	0	88	999.000	999.0	99.0
2005	3	17	12	0	?9?9?9?9E0?9?9?9*9*9?9*9*9?9*9*9?9?9*9*_*9*9*9*9*9	5.9	4.0	88	92910	9999	9999	297	144	0	144	999900	999900	999900	99990	125	4.0	7	7	999.0	999	9	999999999	0	0.0000	0	88	999.000	999.0	99.0
2005	3	17	13	0	?9?9?9?9E0?9?9?9*9*9?9*9*9?9*9*9?9?9*9*_*9*9*9*9*9	5.8	4.0	88	92910	9999	9999	279	165	0	165	999900	999900	999900	99990	100	4.0	1	1	999.0	999	9	999999999	0	0.0000	0	88	999.000	999.0	99.0
2005	3	17	14	0	?9?9?9?9E0?9?9?9*9*9?9*9*9?9*9*9?9?9*9*_*9*9*9*9*9	5.7	4.0	89	92910	9999	9999	283	171	0	171	999900	999900	999900	99990	87	4.0	2	2	999.0	999	9	999999999	0	0.0000	0	88	999.000	999.0	99.0
2005	3	17	15	0	?9?9?9?9E0?9?9?9*9*9?9*9*9?9?9?9?9?9*9*_*9*9*9*9*9	5.7	4.0	89	92910	9999	9999	296	161	0	161	999900	999900	999900	99990	45	1.0	7	7	999.0	999	9	999999999	0	0.0000	0	88	999.000	999.0	99.0
2005	3	17	16	0	?9?9?9?9E0?9?9?9*9*9?9*9*9?9*9*9?9?9*9*_*9*9*9*9*9	5.5	3.8	89	92910	9999	9999	299	136	0	136	999900	999900	999900	99990	45	1.0	8	8	999.0	999	9	999999999	0	0.0000	0	88	999.000	999.0	99.0
2005	3	17	17	0	?9?9?9?9E0?9?9?9*9*9?9*9*9?9*9*9?9?9*9*_*9*9*9*9*9	5.0	3.3	89	92910	9999	9999	292	102	0	102	999900	999900	999900	99990	118	1.0	7	7	999.0	999	9	999999999	0	0.0000	0	88	999.000	999.0	99.0
2005	3	17	18	0	?9?9?9?9E0?9?9?9*9*9?9*9*9?9*9*9?9?9*9*_*9*9*9*9*9	4.5	2.8	88	92910	9999	9999	268	63	0	63	999900	999900	999900	99990	137	1.0	0	0	999.0	999	9	999999999	0	0.0000	0	88	999.000	999.0	99.0
2005	3	17	19	0	?9?9?9?9E0?9?9?9*9*9?9*9*9?9*9*9?9?9*9*_*9*9*9*9*9	4.3	2.4	88	92910	9999	9999	285	26	0	26	999900	999900	999900	99990	188	1.0	6	6	999.0	999	9	999999999	0	0.0000	0	88	999.000	999.0	99.0
2005	3	17	20	0	?9?9?9?9E0?9?9?9*9*9?9*9*9?9*9*9?9?9*9*_*9*9*9*9*9	4.4	2.4	87	92910	9999	9999	300	0	0	0	999900	999900	999900	99990	176	1.0	9	9	999.0	999	9	999999999	0	0.0000	0	88	999.000	999.0	99.0
2005	3	17	21	0	?9?9?9?9E0?9?9?9*9*9?9*9*9?9?9?9?9?9*9*_*9*9*9*9*9	4.7	2.5	86	92910	9999	9999	282	0	0	0	999900	999900	999900	99990	0	0.0	4	4	999.0	999	9	999999999	0	0.0000	0	88	999.000	999.0	99.0
2005	3	17	22	0	?9?9?9?9E0?9?9?9*9*9?9*9*9?9*9*9?9?9*9*_*9*9*9*9*9	4.8	2.5	85	92910	9999	9999	278	0	0	0	999900	999900	999900	99990	318	0.0	2	2	999.0	999	9	999999999	0	0.0000	0	88	999.000	999.0	99.0
2005	3	17	23	0	?9?9?9?9E0?9?9?9*9*9?9*9*9?9*9*9?9?9*9*_*9*9*9*9*9	4.8	2.3	84	92910	9999	9999	273	0	0	0	999900	999900	999900	99990	44	0.0	1	1	999.0	999	9	999999999	0	0.0000	0	88	999.000	999.0	99.0
2005	3	17	24	0	?9?9?9?9E0?9?9?9*9*9?9*9*9?9*9*9?9?9*9*_*9*9*9*9*9	4.6	2.0	83	92910	9999	9999	276	0	0	0	999900	999900	999900	99990	95	0.0	2	2	999.0	999	9	999999999	0	0.0000	0	88	999.000	999.0	99.0
2005	3	18	1	0	?9?9?9?9E0?9?9?9*9*9?9*9*9?9*9*9?9?9*9*_*9*9*9*9*9	4.3	1.7	83	93160	9999	9999	299	0	0	0	999900	999900	999900	99990	191	0.0	9	9	999.0	999	9	999999999	0	0.0000	0	88	999.000	999.0	99.0
2005	3	18	2	0	?9?9?9?9E0?9?9?9*9*9?9*9*9?9*9*9?9?9*9*_*9*9*9*9*9	4.1	1.3	82	93160	9999	9999	280	0	0	0	999900	999900	999900	99990	33	0.0	5	5	999.0	999	9	999999999	0	0.0000	0	88	999.000	999.0	99.0
2005	3	18	3	0	?9?9?9?9E0?9?9?9*9*9?9*9*9?9?9?9?9?9*9*_*9*9*9*9*9	3.8	1.0	82	93160	9999	9999	289	0	0	0	999900	999900	999900	99990	292	2.0	8	8	999.0	999	9	999999999	0	0.0000	0	88	999.000	999.0	99.0
2005	3	18	4	0	?9?9?9?9E0?9?9?9*9*9?9*9*9?9*9*9?9?9*9*_*9*9*9*9*9	3.6	0.8	82	93160	9999	9999	276	0	0	0	999900	999900	999900	99990	109	2.0	4	4	999.0	999	9	999999999	0	0.0000	0	88	999.000	999.0	99.0
2005	3	18	5	0	?9?9?9?9E0?9?9?9*9*9?9*9*9?9*9*9?9?9*9*_*9*9*9*9*9	3.5	0.7	82	93160	9999	9999	271	0	0	0	999900	999900	999900	99990	240	2.0	2	2	999.0	999	9	999999999	0	0.0000	0	88	999.000	999.0	99.0
2005	3	18	6	0	?9?9?9?9E0?9?9?9*9*9?9*9*9?9*9*9?9?9*9*_*9*9*9*9*9	3.4	0.6	82	93160	9999	9999	267	0	0	0	999900	999900	999900	99990	141	2.0	1	1	999.0	999	9	999999999	0	0.0000	0	88	999.000	999.0	99.0
2005	3	18	7	0	?9?9?9?9E0?9?9?9*9*9?9*9*9?9*9*9?9?9*9*_*9*9*9*9*9	3.4	0.5	81	93160	9999	9999	261	0	0	0	999900	999900	999900	99990	157	2.0	0	0	999.0	999	9	999999999	0	0.0000	0	88	999.000	999.0	99.0
2005	3	18	8	0	?9?9?9?9E0?9?9?9*9*9?9*9*9?9*9*9?9?9*9*_*9*9*9*9*9	3.6	0.5	80	93160	9999	9999	294	2	0	2	999900	999900	999900	99990	61	2.0	9	9	999.0	999	9	999999999	0	0.0000	0	88	999.000	999.0	99.0
2005	3	18	9	0	?9?9?9?9E0?9?9?9*9*9?9*9*9?9?9?9?9?9*9*_*9*9*9*9*9	4.0	0.7	79	93160	9999	9999	282	35	0	35	999900	999900	999900	99990	270	2.0	6	6	999.0	999	9	999999999	0	0.0000	0	88	999.000	999.0	99.0
2005	3	18	10	0	?9?9?9?9E0?9?9?9*9*9?9*9*9?9*9*9?9?9*9*_*9*9*9*9*9	4.6	0.8	76	93160	9999	9999	271	73	0	73	999900	999900	999900	99990	196	2.0	1	1	999.0	999	9	999999999	0	0.0000	0	88	999.000	999.0	99.0
2005	3	18	11	0	?9?9?9?9E0?9?9?9*9*9?9*9*9?9*9*9?9?9*9*_*9*9*9*9*9	5.3	1.0	74	93160	9999	9999	302	112	0	112	999900	999900	999900	99990	345	2.0	9	9	999.0	999	9	999999999	0	0.0000	0	88	999.000	999.0	99.0
2005	3	18	12	0	?9?9?9?9E0?9?9?9*9*9?9*9*9?9*9*9?9?9*9*_*9*9*9*9*9	6.2	1.2	70	93160	9999	9999	295	144	0	144	999900	999900	999900	99990	110	2.0	7	7	999.0	999	9	999999999	0	0.0000	0	88	999.000	999.0	99.0
2005	3	18	13	0	?9?9?9?9E0?9?9?9*9*9?9*9*9?9*9*9?9?9*9*_*9*9*9*9*9	7.1	1.5	67	93160	9999	9999	310	165	0	165	999900	999900	999900	99990	186	2.0	9	9	999.0	999	9	999999999	0	0.0000	0	88	999.000	999.0	99.0
2005	3	18	14	0	?9?9?9?9E0?9?9?9*9*9?9*9*9?9*9*9?9?9*9*_*9*9*9*9*9	8.1	1.8	65	93160	9999	9999	293	172	0	172	999900	999900	999900	99990	356	2.0	3	3	999.0	999	9	999999999	0	0.0000	0	88	999.000	999.0	99.0
2005	3	18	15	0	?9?9?9?9E0?9?9?9*9*9?9*9*9?9?9?9?9?9*9*_*9*9*9*9*9	9.1	2.4	63	93160	9999	9999	314	162	0	162	999900	999900	999900	99990	360	1.0	8	8	999.0	999	9	999999999	0	0.0000	0	88	999.000	999.0	99.0
2005	3	18	16	0	?9?9?9?9E0?9?9?9*9*9?9*9*9?9*9*9?9?9*9*_*9*9*9*9*9	10.1	3.0	62	93160	9999	9999	326	137	0	137	999900	999900	999900	99990	126	1.0	9	9	999.0	999	9	999999999	0	0.0000	0	88	999.000	999.0	99.0
2005	3	18	17	0	?9?9?9?9E0?9?9?9*9*9?9*9*9?9*9*9?9?9*9*_*9*9*9*9*9	10.5	3.4	62	93160	9999	9999	305	102	0	102	999900	999900	999900	99990	205	1.0	3	3	999.0	999	9	999999999	0	0.0000	0	88	999.000	999.0	99.0
2005	3	18	18	0	?9?9?9?9E0?9?9?9*9*9?9*9*9?9*9*9?9?9*9*_*9*9*9*9*9	10.4	3.5	62	93160	9999	9999	328	64	0	64	999900	999900	999900	99990	119	1.0	9	9	999.0	999	9	999999999	0	0.0000	0	88	999.000	999.0	99.0
2005	3	18	19	0	?9?9?9?9E0?9?9?9*9*9?9*9*9?9*9*9?9?9*9*_*9*9*9*9*9	10.0	3.5	64	93160	9999	9999	296	26	0	26	999900	999900	999900	99990	251	1.0	1	1	999.0	999	9	999999999	0	0.0000	0	88	999.000	999.0	99.0
2005	3	18	20	0	?9?9?9?9E0?9?9?9*9*9?9*9*9?9*9*9?9?9*9*_*9*9*9*9*9	9.5	3.5	66	93160	9999	9999	294	0	0	0	999900	999900	999900	99990	168	1.0	1	1	999.0	999	9	999999999	0	0.0000	0	88	999.000	999.0	99.0
2005	3	18	21	0	?9?9?9?9E0?9?9?9*9*9?9*9*9?9?9?9?9?9*9*_*9*9*9*9*9	8.9	3.5	69	93160	9999	9999	291	0	0	0	999900	999900	999900	99990	0	0.0	1	1	999.0	999	9	999999999	0	0.0000	0	88	999.000	999.0	99.0
2005	3	18	22	0	?9?9?9?9E0?9?9?9*9*9?9*9*9?9*9*9?9?9*9*_*9*9*9*9*9	8.2	3.5	72	93160	9999	9999	293	0	0	0	999900	999900	999900	99990	112	0.0	2	2	999.0	999	9	999999999	0	0.0000	0	88	999.000	999.0	99.0
2005	3	18	23	0	?9?9?9?9E0?9?9?9*9*9?9*9*9?9*9*9?9?9*9*_*9*9*9*9*9	7.6	3.6	76	93160	9999	9999	315	0	0	0	999900	999900	999900	99990	123	0.0	9	9	999.0	999	9	999999999	0	0.0000	0	88	999.000	999.0	99.0
2005	3	18	24	0	?9?9?9?9E0?9?9?9*9*9?9*9*9?9*9*9?9?9*9*_*9*9*9*9*9	7.0	3.7	79	93160	9999	9999	290	0	0	0	999900	999900	999900	99990	89	0.0	3	3	999.0	999	9	999999999	0	0.0000	0	88	999.000	999.0	99.0
2005	3	19	1	0	?9?9?9?9E0?9?9?9*9*9?9*9*9?9*9*9?9?9*9*_*9*9*9*9*9	6.4	3.7	83	92600	9999	9999	281	0	0	0	999900	999900	999900	99990	347	0.0	1	1	999.0	999	9	999999999	0	0.0000	0	88	999.000	999.0	99.0
2005	3	19	2	0	?9?9?9?9E0?9?9?9*9*9?9*9*9?9*9*9?9?9*9*_*9*9*9*9*9	5.9	3.8	86	92600	9999	9999	297	0	0	0	999900	999900	999900	99990	18	0.0	7	7	999.0	999	9	999999999	0	0.0000	0	88	999.000	999.0	99.0
2005	3	19	3	0	?9?9?9?9E0?9?9?9*9*9?9*9*9?9?9?9?9?9*9*_*9*9*9*9*9	5.6	3.9	89	92600	9999	9999	292	0	0	0	999900	999900	999900	99990	0	0.0	6	6	999.0	999	9	999999999	0	0.0000	0	88	999.000	999.0	99.0
2005	3	19	4	0	?9?9?9?9E0?9?9?9*9*9?9*9*9?9*9*9?9?9*9*_*9*9*9*9*9	5.4	4.1	91	92600	9999	9999	287	0	0	0	999900	999900	999900	99990	90	0.0	4	4	999.0	999	9	999999999	0	0.0000	0	88	999.000	999.0	99.0
2005	3	19	5	0	?9?9?9?9E0?9?9?9*9*9?9*9*9?9*9*9?9?9*9*_*9*9*9*9*9	5.3	4.1	92	92600	9999	9999	281	0	0	0	999900	999900	999900	99990	178	0.0	2	2	999.0	999	9	999999999	0	0.0000	0	88	999.000	999.0	99.0
2005	3	19	6	0	?9?9?9?9E0?9?9?9*9*9?9*9*9?9*9*9?9?9*9*_*9*9*9*9*9	5.3	4.2	92	92600	9999	9999	294	0	0	0	999900	999900	999900	99990	193	0.0	7	7	999.0	999	9	999999999	0	0.0000	0	88	999.000	999.0	99.0
2005	3	19	7	0	?9?9?9?9E0?9?9?9*9*9?9*9*9?9*9*9?9?9*9*_*9*9*9*9*9	5.3	4.1	92	92600	9999	9999	291	0	0	0	999900	999900	999900	99990	33	0.0	6	6	999.0	999	9	999999999	0	0.0000	0	88	999.000	999.0	99.0
2005	3	19	8	0	?9?9?9?9E0?9?9?9*9*9?9*9*9?9*9*9?9?9*9*_*9*9*9*9*9	5.6	4.1	90	92600	9999	9999	282	3	0	3	999900	999900	999900	99990	64	0.0	2	2	999.0	999	9	999999999	0	0.0000	0	88	999.000	999.0	99.0
2005	3	19	9	0	?9?9?9?9E0?9?9?9*9*9?9*9*9?9?9?9?9?9*9*_*9*9*9*9*9	6.3	4.3	87	92600	9999	9999	310	36	0	36	999900	999900	999900	99990	0	0.0	9	9	999.0	999	9	999999999	0	0.0000	0	88	999.000	999.0	99.0
2005	3	19	10	0	?9?9?9?9E0?9?9?9*9*9?9*9*9?9*9*9?9?9*9*_*9*9*9*9*9	6.9	4.2	83	92600	9999	9999	298	74	0	74	999900	999900	999900	99990	69	0.0	6	6	999.0	999	9	999999999	0	0.0000	0	88	999.000	999.0	99.0
2005	3	19	11	0	?9?9?9?9E0?9?9?9*9*9?9*9*9?9*9*9?9?9*9*_*9*9*9*9*9	7.4	3.9	78	92600	9999	9999	303	112	0	112	999900	999900	999900	99990	227	0.0	7	7	999.0	999	9	999999999	0	0.0000	0	88	999.000	999.0	99.0
2005	3	19	12	0	?9?9?9?9E0?9?9?9*9*9?9*9*9?9*9*9?9?9*9*_*9*9*9*9*9	8.1	3.6	73	92600	9999	9999	295	145	0	145	999900	999900	999900	99990	9	0.0	3	3	999.0	999	9	999999999	0	0.0000	0	88	999.000	999.0	99.0
2005	3	19	13	0	?9?9?9?9E0?9?9?9*9*9?9*9*9?9*9*9?9?9*9*_*9*9*9*9*9	9.0	3.5	69	92600	9999	9999	321	166	0	166	999900	999900	999900	99990	232	0.0	9	9	999.0	999	9	999999999	0	0.0000	0	88	999.000	999.0	99.0
2005	3	19	14	0	?9?9?9?9E0?9?9?9*9*9?9*9*9?9*9*9?9?9*9*_*9*9*9*9*9	10.2	3.9	65	92600	9999	9999	309	172	0	172	999900	999900	999900	99990	334	0.0	5	5	999.0	999	9	999999999	0	0.0000	0	88	999.000	999.0	99.0
2005	3	19	15	0	?9?9?9?9E0?9?9?9*9*9?9*9*9?9?9?9?9?9*9*_*9*9*9*9*9	12.0	4.9	62	92600	9999	9999	306	162	0	162	999900	999900	999900	99990	112	1.0	1	1	999.0	999	9	999999999	0	0.0000	0	88	999.000	999.0	99.0
2005	3	19	16	0	?9?9?9?9E0?9?9?9*9*9?9*9*9?9*9*9?9?9*9*_*9*9*9*9*9	13.5	6.0	60	92600	9999	9999	323	138	0	138	999900	999900	999900	99990	226	1.0	4	4	999.0	999	9	999999999	0	0.0000	0	88	999.000	999.0	99.0
2005	3	19	17	0	?9?9?9?9E0?9?9?9*9*9?9*9*9?9*9*9?9?9*9*_*9*9*9*9*9	13.4	5.9	60	92600	9999	9999	337	103	0	103	999900	999900	999900	99990	76	1.0	8	8	999.0	999	9	999999999	0	0.0000	0	88	999.000	999.0	99.0
2005	3	19	18	0	?9?9?9?9E0?9?9?9*9*9?9*9*9?9*9*9?9?9*9*_*9*9*9*9*9	13.2	5.9	61	92600	9999	9999	327	64	0	64	999900	999900	999900	99990	116	1.0	6	6	999.0	999	9	999999999	0	0.0000	0	88	999.000	999.0	99.0
2005	3	19	19	0	?9?9?9?9E0?9?9?9*9*9?9*9*9?9*9*9?9?9*9*_*9*9*9*9*9	12.9	5.9	62	92600	9999	9999	330	27	0	27	999900	999900	999900	99990	238	1.0	7	7	999.0	999	9	999999999	0	0.0000	0	88	999.000	999.0	99.0
2005	3	19	20	0	?9?9?9?9E0?9?9?9*9*9?9*9*9?9*9*9?9?9*9*_*9*9*9*9*9	12.5	6.0	64	92600	9999	9999	321	0	0	0	999900	999900	999900	99990	185	1.0	5	5	999.0	999	9	999999999	0	0.0000	0	88	999.000	999.0	99.0
2005	3	19	21	0	?9?9?9?9E0?9?9?9*9*9?9*9*9?9?9?9?9?9*9*_*9*9*9*9*9	12.2	6.0	66	92600	9999	9999	315	0	0	0	999900	999900	999900	99990	0	0.0	3	3	999.0	999	9	999999999	0	0.0000	0	88	999.000	999.0	99.0
2005	3	19	22	0	?9?9?9?9E0?9?9?9*9*9?9*9*9?9*9*9?9?9*9*_*9*9*9*9*9	11.9	6.0	67	92600	9999	9999	338	0	0	0	999900	999900	999900	99990	196	0.0	9	9	999.0	999	9	999999999	0	0.0000	0	88	999.000	999.0	99.0
2005	3	19	23	0	?9?9?9?9E0?9?9?9*9*9?9*9*9?9*9*9?9?9*9*_*9*9*9*9*9	11.7	6.0	68	92600	9999	9999	310	0	0	0	999900	999900	999900	99990	232	0.0	2	2	999.0	999	9	999999999	0	0.0000	0	88	999.000	999.0	99.0
2005	3	19	24	0	?9?9?9?9E0?9?9?9*9*9?9*9*9?9*9*9?9?9*9*_*9*9*9*9*9	11.6	6.0	69	92600	9999	9999	315	0	0	0	999900	999900	999900	99990	191	0.0	4	4	999.0	999	9	999999999	0	0.0000	0	88	999.000	999.0	99.0
2005	3	20	1	0	?9?9?9?9E0?9?9?9*9*9?9*9*9?9*9*9?9?9*9*_*9*9*9*9*9	11.4	6.1	70	92130	9999	9999	299	0	0	0	999900	999900	999900	99990	242	0.0	0	0	999.0	999	9	999999999	0	0.0000	0	88	999.000	999.0	99.0
2005	3	20	2	0	?9?9?9?9E0?9?9?9*9*9?9*9*9?9*9*9?9?9*9*_*9*9*9*9*9	11.2	6.1	71	92130	9999	9999	304	0	0	0	999900	999900	999900	99990	5	0.0	1	1	999.0	999	9	999999999	0	0.0000	0	88	999.000	999.0	99.0
2005	3	20	3	0	?9?9?9?9E0?9?9?9*9*9?9*9*9?9?9?9?9?9*9*_*9*9*9*9*9	10.9	6.2	73	92130	9999	9999	314	0	0	0	999900	999900	999900	99990	22	1.0	5	5	999.0	999	9	999999999	0	0.0000	0	88	999.000	999.0	99.0
2005	3	20	4	0	?9?9?9?9E0?9?9?9*9*9?9*9*9?9*9*9?9?9*9*_*9*9*9*9*9	10.6	6.4	75	92130	9999	9999	325	0	0	0	999900	999900	999900	99990	38	1.0	8	8	999.0	999	9	999999999	0	0.0000	0	88	999.000	999.0	99.0
2005	3	20	5	0	?9?9?9?9E0?9?9?9*9*9?9*9*9?9*9*9?9?9*9*_*9*9*9*9*9	10.2	6.5	78	92130	9999	9999	323	0	0	0	999900	999900	999900	99990	52	1.0	8	8	999.0	999	9	999999999	0	0.0000	0	88	999.000	999.0	99.0
2005	3	20	6	0	?9?9?9?9E0?9?9?9*9*9?9*9*9?9*9*9?9?9*9*_*9*9*9*9*9	10.0	6.7	80	92130	9999	9999	294	0	0	0	999900	999900	999900	99990	275	1.0	0	0	999.0	999	9	999999999	0	0.0000	0	88	999.000	999.0	99.0
2005	3	20	7	0	?9?9?9?9E0?9?9?9*9*9?9*9*9?9*9*9?9?9*9*_*9*9*9*9*9	9.9	6.9	82	92130	9999	9999	314	0	0	0	999900	999900	999900	99990	201	1.0	6	6	999.0	999	9	999999999	0	0.0000	0	88	999.000	999.0	99.0
2005	3	20	8	0	?9?9?9?9E0?9?9?9*9*9?9*9*9?9*9*9?9?9*9*_*9*9*9*9*9	9.9	7.0	82	92130	9999	9999	293	3	0	3	999900	999900	999900	99990	229	1.0	0	0	999.0	999	9	999999999	0	0.0000	0	88	999.000	999.0	99.0
2005	3	20	9	0	?9?9?9?9E0?9?9?9*9*9?9*9*9?9?9?9?9?9*9*_*9*9*9*9*9	10.0	6.9	81	92130	9999	9999	311	36	0	36	999900	999900	999900	99990	0	0.0	5	5	999.0	999	9	999999999	0	0.0000	0	88	999.000	999.0	99.0
2005	3	20	10	0	?9?9?9?9E0?9?9?9*9*9?9*9*9?9*9*9?9?9*9*_*9*9*9*9*9	10.4	6.8	78	92130	9999	9999	305	74	0	74	999900	999900	999900	99990	279	0.0	2	2	999.0	999	9	999999999	0	0.0000	0	88	999.000	999.0	99.0
2005	3	20	11	0	?9?9?9?9E0?9?9?9*9*9?9*9*9?9*9*9?9?9*9*_*9*9*9*9*9	11.1	6.7	74	92130	9999	9999	335	113	0	113	999900	999900	999900	99990	93	0.0	9	9	999.0	999	9	999999999	0	0.0000	0	88	999.000	999.0	99.0
2005	3	20	12	0	?9?9?9?9E0?9?9?9*9*9?9*9*9?9*9*9?9?9*9*_*9*9*9*9*9	12.0	6.5	69	92130	9999	9999	326	145	0	145	999900	999900	999900	99990	346	0.0	7	7	999.0	999	9	999999999	0	0.0000	0	88	999.000	999.0	99.0
2005	3	20	13	0	?9?9?9?9E0?9?9?9*9*9?9*9*9?9*9*9?9?9*9*_*9*9*9*9*9	13.0	6.4	64	92130	9999	9999	322	167	0	167	999900	999900	999900	99990	136	0.0	4	4	999.0	999	9	999999999	0	0.0000	0	88	999.000	999.0	99.0
2005	3	20	14	0	?9?9?9?9E0?9?9?9*9*9?9*9*9?9*9*9?9?9*9*_*9*9*9*9*9	13.9	6.4	60	92130	9999	9999	331	173	0	173	999900	999900	999900	99990	303	0.0	6	6	999.0	999	9	999999999	0	0.0000	0	88	999.000	999.0	99.0
2005	3	20	15	0	?9?9?9?9E0?9?9?9*9*9?9*9*9?9?9?9?9?9*9*_*9*9*9*9*9	14.8	6.5	58	92130	9999	9999	332	163	0	163	999900	999900	999900	99990	0	0.0	5	5	999.0	999	9	999999999	0	0.0000	0	88	999.000	999.0	99.0
2005	3	20	16	0	?9?9?9?9E0?9?9?9*9*9?9*9*9?9*9*9?9?9*9*_*9*9*9*9*9	15.4	7.0	57	92130	9999	9999	336	138	0	138	999900	999900	999900	99990	149	0.0	5	5	999.0	999	9	999999999	0	0.0000	0	88	999.000	999.0	99.0
2005	3	20	17	0	?9?9?9?9E0?9?9?9*9*9?9*9*9?9*9*9?9?9*9*_*9*9*9*9*9	15.7	7.4	58	92130	9999	9999	341	104	0	104	999900	999900	999900	99990	217	0.0	6	6	999.0	999	9	999999999	0	0.0000	0	88	999.000	999.0	99.0
2005	3	20	18	0	?9?9?9?9E0?9?9?9*9*9?9*9*9?9*9*9?9?9*9*_*9*9*9*9*9	15.5	7.8	60	92130	9999	9999	344	65	0	65	999900	999900	999900	99990	357	0.0	7	7	999.0	999	9	999999999	0	0.0000	0	88	999.000	999.0	99.0
2005	3	20	19	0	?9?9?9?9E0?9?9?9*9*9?9*9*9?9*9*9?9?9*9*_*9*9*9*9*9	15.0	8.0	63	92130	9999	9999	347	27	0	27	999900	999900	999900	99990	250	0.0	8	8	999.0	999	9	999999999	0	0.0000	0	88	999.000	999.0	99.0
2005	3	20	20	0	?9?9?9?9E0?9?9?9*9*9?9*9*9?9*9*9?9?9*9*_*9*9*9*9*9	14.3	8.1	66	92130	9999	9999	327	0	0	0	999900	999900	999900	99990	39	0.0	3	3	999.0	999	9	999999999	0	0.0000	0	88	999.000	999.0	99.0
2005	3	20	21	0	?9?9?9?9E0?9?9?9*9*9?9*9*9?9?9?9?9?9*9*_*9*9*9*9*9	13.5	8.1	70	92130	9999	9999	331	0	0	0	999900	999900	999900	99990	45	1.0	6	6	999.0	999	9	999999999	0	0.0000	0	88	999.000	999.0	99.0
2005	3	20	22	0	?9?9?9?9E0?9?9?9*9*9?9*9*9?9*9*9?9?9*9*_*9*9*9*9*9	12.7	8.0	73	92130	9999	9999	328	0	0	0	999900	999900	999900	99990	164	1.0	6	6	999.0	999	9	999999999	0	0.0000	0	88	999.000	999.0	99.0
2005	3	20	23	0	?9?9?9?9E0?9?9?9*9*9?9*9*9?9*9*9?9?9*9*_*9*9*9*9*9	12.0	7.9	76	92130	9999	9999	303	0	0	0	999900	999900	999900	99990	352	1.0	0	0	999.0	999	9	999999999	0	0.0000	0	88	999.000	999.0	99.0
2005	3	20	24	0	?9?9?9?9E0?9?9?9*9*9?9*9*9?9*9*9?9?9*9*_*9*9*9*9*9	11.3	7.8	79	92130	9999	9999	310	0	0	0	999900	999900	999900	99990	333	1.0	2	2	999.0	999	9	999999999	0	0.0000	0	88	999.000	999.0	99.0
2005	3	21	1	0	?9?9?9?9E0?9?9?9*9*9?9*9*9?9*9*9?9?9*9*_*9*9*9*9*9	10.5	7.6	82	92040	9999	9999	302	0	0	0	999900	999900	999900	99990	94	1.0	1	1	999.0	999	9	999999999	0	0.0000	0	88	999.000	999.0	99.0
2005	3	21	2	0	?9?9?9?9E0?9?9?9*9*9?9*9*9?9*9*9?9?9*9*_*9*9*9*9*9	9.8	7.4	85	92040	9999	9999	293	0	0	0	999900	999900	999900	99990	93	1.0	0	0	999.0	999	9	999999999	0	0.0000	0	88	999.000	999.0	99.0
2005	3	21	3	0	?9?9?9?9E0?9?9?9*9*9?9*9*9?9?9?9?9?9*9*_*9*9*9*9*9	9.0	7.1	88	92040	9999	9999	305	0	0	0	999900	999900	999900	99990	22	1.0	4	4	999.0	999	9	999999999	0	0.0000	0	88	999.000	999.0	99.0
2005	3	21	4	0	?9?9?9?9E0?9?9?9*9*9?9*9*9?9*9*9?9?9*9*_*9*9*9*9*9	8.2	6.9	91	92040	9999	9999	303	0	0	0	999900	999900	999900	99990	132	1.0	5	5	999.0	999	9	999999999	0	0.0000	0	88	999.000	999.0	99.0
2005	3	21	5	0	?9?9?9?9E0?9?9?9*9*9?9*9*9?9*9*9?9?9*9*_*9*9*9*9*9	7.4	6.6	95	92040	9999	9999	292	0	0	0	999900	999900	999900	99990	158	1.0	2	2	999.0	999	9	999999999	0	0.0000	0	88	999.000	999.0	99.0
2005	3	21	6	0	?9?9?9?9E0?9?9?9*9*9?9*9*9?9*9*9?9?9*9*_*9*9*9*9*9	6.9	6.4	97	92040	9999	9999	315	0	0	0	999900	999900	999900	99990	204	1.0	9	9	999.0	999	9	999999999	0	0.0000	0	88	999.000	999.0	99.0
2005	3	21	7	0	?9?9?9?9E0?9?9?9*9*9?9*9*9?9*9*9?9?9*9*_*9*9*9*9*9	6.7	6.4	98	92040	9999	9999	285	0	0	0	999900	999900	999900	99990	185	1.0	1	1	999.0	999	9	999999999	0	0.0000	0	88	999.000	999.0	99.0
2005	3	21	8	0	?9?9?9?9E0?9?9?9*9*9?9*9*9?9*9*9?9?9*9*_*9*9*9*9*9	6.7	6.2	97	92040	9999	9999	285	10	0	10	999900	999900	999900	99990	237	1.0	1	1	999.0	999	9	999999999	0	0.0000	0	88	999.000	999.0	99.0
2005	3	21	9	0	?9?9?9?9E0?9?9?9*9*9?9*9*9?9?9?9?9?9*9*_*9*9*9*9*9	6.9	6.0	94	92040	9999	9999	303	174	255	61	999900	999900	999900	99990	0	0.0	7	7	999.0	999	9	999999999	0	0.0000	0	88	999.000	999.0	99.0
2005	3	21	10	0	?9?9?9?9E0?9?9?9*9*9?9*9*9?9*9*9?9?9*9*_*9*9*9*9*9	7.8	6.0	88	92040	9999	9999	293	356	369	125	999900	999900	999900	99990	276	0.0	2	2	999.0	999	9	999999999	0	0.0000	0	88	999.000	999.0	99.0
2005	3	21	11	0	?9?9?9?9E0?9?9?9*9*9?9*9*9?9*9*9?9?9*9*_*9*9*9*9*9	9.3	6.2	81	92040	9999	9999	326	317	0	317	999900	999900	999900	99990	176	0.0	9	9	999.0	999	9	999999999	0	0.0000	0	88	999.000	999.0	99.0
2005	3	21	12	0	?9?9?9?9E0?9?9?9*9*9?9*9*9?9*9*9?9?9*9*_*9*9*9*9*9	11.3	6.4	72	92040	9999	9999	335	695	527	245	999900	999900	999900	99990	49	0.0	9	9	999.0	999	9	999999999	0	0.0000	0	88	999.000	999.0	99.0
2005	3	21	13	0	?9?9?9?9E0?9?9?9*9*9?9*9*9?9*9*9?9?9*9*_*9*9*9*9*9	13.5	6.7	63	92040	9999	9999	333	1180	797	282	999900	999900	999900	99990	44	0.0	7	7	999.0	999	9	999999999	0	0.0000	0	88	999.000	999.0	99.0
2005	3	21	14	0	?9?9?9?9E0?9?9?9*9*9?9*9*9?9*9*9?9?9*9*_*9*9*9*9*9	15.8	7.0	56	92040	9999	9999	350	826	626	291	999900	999900	999900	99990	226	0.0	8	8	999.0	999	9	999999999	0	0.0000	0	88	999.000	999.0	99.0
2005	3	21	15	0	?9?9?9?9E0?9?9?9*9*9?9*9*9?9?9?9?9?9*9*_*9*9*9*9*9	17.9	7.5	51	92040	9999	9999	339	457	0	457	999900	999900	999900	99990	337	1.0	2	2	999.0	999	9	999999999	0	0.0000	0	88	999.000	999.0	99.0
2005	3	21	16	0	?9?9?9?9E0?9?9?9*9*9?9*9*9?9*9*9?9?9*9*_*9*9*9*9*9	19.7	8.3	48	92040	9999	9999	365	388	0	388	999900	999900	999900	99990	130	1.0	7	7	999.0	999	9	999999999	0	0.0000	0	88	999.000	999.0	99.0
2005	3	21	17	0	?9?9?9?9E0?9?9?9*9*9?9*9*9?9*9*9?9?9*9*_*9*9*9*9*9	20.4	9.0	48	92040	9999	9999	384	496	727	175	999900	999900	999900	99990	161	1.0	9	9	999.0	999	9	999999999	0	0.0000	0	88	999.000	999.0	99.0
2005	3	21	18	0	?9?9?9?9E0?9?9?9*9*9?9*9*9?9*9*9?9?9*9*_*9*9*9*9*9	20.0	9.2	50	92040	9999	9999	358	310	615	109	999900	999900	999900	99990	39	1.0	4	4	999.0	999	9	999999999	0	0.0000	0	88	999.000	999.0	99.0
2005	3	21	19	0	?9?9?9?9E0?9?9?9*9*9?9*9*9?9*9*9?9?9*9*_*9*9*9*9*9	19.0	9.3	53	92040	9999	9999	359	132	0	47	999900	999900	999900	99990	160	1.0	6	6	999.0	999	9	999999999	0	0.0000	0	88	999.000	999.0	99.0
2005	3	21	20	0	?9?9?9?9E0?9?9?9*9*9?9*9*9?9*9*9?9?9*9*_*9*9*9*9*9	17.6	9.2	58	92040	9999	9999	369	0	0	0	999900	999900	999900	99990	75	1.0	9	9	999.0	999	9	999999999	0	0.0000	0	88	999.000	999.0	99.0
2005	3	21	21	0	?9?9?9?9E0?9?9?9*9*9?9*9*9?9?9?9?9?9*9*_*9*9*9*9*9	16.1	9.0	63	92040	9999	9999	322	0	0	0	999900	999900	999900	99990	0	0.0	0	0	999.0	999	9	999999999	0	0.0000	0	88	999.000	999.0	99.0
2005	3	21	22	0	?9?9?9?9E0?9?9?9*9*9?9*9*9?9*9*9?9?9*9*_*9*9*9*9*9	14.7	8.8	68	92040	9999	9999	347	0	0	0	999900	999900	999900	99990	3	0.0	8	8	999.0	999	9	999999999	0	0.0000	0	88	999.000	999.0	99.0
2005	3	21	23	0	?9?9?9?9E0?9?9?9*9*9?9*9*9?9*9*9?9?9*9*_*9*9*9*9*9	13.5	8.7	73	92040	9999	9999	311	0	0	0	999900	999900	999900	99990	25	0.0	0	0	999.0	999	9	999999999	0	0.0000	0	88	999.000	999.0	99.0
2005	3	21	24	0	?9?9?9?9E0?9?9?9*9*9?9*9*9?9*9*9?9?9*9*_*9*9*9*9*9	12.5	8.6	77	92040	9999	9999	324	0	0	0	999900	999900	999900	99990	183	0.0	5	5	999.0	999	9	999999999	0	0.0000	0	88	999.000	999.0	99.0
2005	3	22	1	0	?9?9?9?9E0?9?9?9*9*9?9*9*9?9*9*9?9?9*9*_*9*9*9*9*9	11.6	8.5	82	91530	9999	9999	326	0	0	0	999900	999900	999900	99990	12	0.0	7	7	999.0	999	9	999999999	0	0.0000	0	88	999.000	999.0	99.0
2005	3	22	2	0	?9?9?9?9E0?9?9?9*9*9?9*9*9?9*9*9?9?9*9*_*9*9*9*9*9	10.7	8.4	86	91530	9999	9999	323	0	0	0	999900	999900	999900	99990	175	0.0	7	7	999.0	999	9	999999999	0	0.0000	0	88	999.000	999.0	99.0
2005	3	22	3	0	?9?9?9?9E0?9?9?9*9*9?9*9*9?9?9?9?9?9*9*_*9*9*9*9*9	10.0	8.3	89	91530	9999	9999	324	0	0	0	999900	999900	999900	99990	0	0.0	8	8	999.0	999	9	999999999	0	0.0000	0	88	999.000	999.0	99.0
2005	3	22	4	0	?9?9?9?9E0?9?9?9*9*9?9*9*9?9*9*9?9?9*9*_*9*9*9*9*9	9.4	8.1	92	91530	9999	9999	310	0	0	0	999900	999900	999900	99990	269	0.0	5	5	999.0	999	9	999999999	0	0.0000	0	88	999.000	999.0	99.0
2005	3	22	5	0	?9?9?9?9E0?9?9?9*9*9?9*9*9?9*9*9?9?9*9*_*9*9*9*9*9	8.9	7.9	94	91530	9999	9999	319	0	0	0	999900	999900	999900	99990	51	0.0	8	8	999.0	999	9	999999999	0	0.0000	0	88	999.000	999.0	99.0
2005	3	22	6	0	?9?9?9?9E0?9?9?9*9*9?9*9*9?9*9*9?9?9*9*_*9*9*9*9*9	8.5	7.7	95	91530	9999	9999	308	0	0	0	999900	999900	999900	99990	120	0.0	6	6	999.0	999	9	999999999	0	0.0000	0	88	999.000	999.0	99.0
2005	3	22	7	0	?9?9?9?9E0?9?9?9*9*9?9*9*9?9*9*9?9?9*9*_*9*9*9*9*9	8.4	7.6	95	91530	9999	9999	308	0	0	0	999900	999900	999900	99990	234	0.0	6	6	999.0	999	9	999999999	0	0.0000	0	88	999.000	999.0	99.0
2005	3	22	8	0	?9?9?9?9E0?9?9?9*9*9?9*9*9?9*9*9?9?9*9*_*9*9*9*9*9	8.6	7.6	94	91530	9999	9999	324	7	0	7	999900	999900	999900	99990	173	0.0	9	9	999.0	999	9	999999999	0	0.0000	0	88	999.000	999.0	99.0
2005	3	22	9	0	?9?9?9?9E0?9?9?9*9*9?9*9*9?9?9?9?9?9*9*_*9*9*9*9*9	9.0	7.6	91	91530	9999	9999	319	60	0	60	999900	999900	999900	99990	0	0.0	8	8	999.0	999	9	999999999	0	0.0000	0	88	999.000	999.0	99.0
2005	3	22	10	0	?9?9?9?9E0?9?9?9*9*9?9*9*9?9*9*9?9?9*9*_*9*9*9*9*9	9.6	7.6	87	91530	9999	9999	313	122	0	122	999900	999900	999900	99990	136	0.0	6	6	999.0	999	9	999999999	0	0.0000	0	88	999.000	999.0	99.0
2005	3	22	11	0	?9?9?9?9E0?9?9?9*9*9?9*9*9?9*9*9?9?9*9*_*9*9*9*9*9	10.4	7.5	83	91530	9999	9999	314	184	0	184	999900	999900	999900	99990	109	0.0	5	5	999.0	999	9	999999999	0	0.0000	0	88	999.000	999.0	99.0
2005	3	22	12	0	?9?9?9?9E0?9?9?9*9*9?9*9*9?9*9*9?9?9*9*_*9*9*9*9*9	11.5	7.7	77	91530	9999	9999	330	236	0	236	999900	999900	999900	99990	249	0.0	8	8	999.0	999	9	999999999	0	0.0000	0	88	999.000	999.0	99.0
2005	3	22	13	0	?9?9?9?9E0?9?9?9*9*9?9*9*9?9*9*9?9?9*9*_*9*9*9*9*9	13.1	8.2	72	91530	9999	9999	314	271	0	271	999900	999900	999900	99990	72	0.0	1	1	999.0	999	9	999999999	0	0.0000	0	88	999.000	999.0	99.0
2005	3	22	14	0	?9?9?9?9E0?9?9?9*9*9?9*9*9?9*9*9?9?9*9*_*9*9*9*9*9	15.1	9.3	68	91530	9999	9999	332	280	0	280	999900	999900	999900	99990	344	0.0	3	3	999.0	999	9	999999999	0	0.0000	0	88	999.000	999.0	99.0
2005	3	22	15	0	?9?9?9?9E0?9?9?9*9*9?9*9*9?9?9?9?9?9*9*_*9*9*9*9*9	17.9	11.2	65	91530	9999	9999	365	264	0	264	999900	999900	999900	99990	0	0.0	8	8	999.0	999	9	999999999	0	0.0000	0	88	999.000	999.0	99.0
2005	3	22	16	0	?9?9?9?9E0?9?9?9*9*9?9*9*9?9*9*9?9?9*9*_*9*9*9*9*9	20.1	12.9	63	91530	9999	9999	387	225	0	225	999900	999900	999900	99990	187	0.0	9	9	999.0	999	9	999999999	0	0.0000	0	88	999.000	999.0	99.0
2005	3	22	17	0	?9?9?9?9E0?9?9?9*9*9?9*9*9?9*9*9?9?9*9*_*9*9*9*9*9	19.9	12.6	63	91530	9999	9999	364	169	0	169	999900	999900	999900	99990	279	0.0	5	5	999.0	999	9	999999999	0	0.0000	0	88	999.000	999.0	99.0
2005	3	22	18	0	?9?9?9?9E0?9?9?9*9*9?9*9*9?9*9*9?9?9*9*_*9*9*9*9*9	19.3	12.3	64	91530	9999	9999	347	106	0	106	999900	999900	999900	99990	85	0.0	1	1	999.0	999	9	999999999	0	0.0000	0	88	999.000	999.0	99.0
2005	3	22	19	0	?9?9?9?9E0?9?9?9*9*9?9*9*9?9*9*9?9?9*9*_*9*9*9*9*9	18.5	11.9	65	91530	9999	9999	354	45	0	45	999900	999900	999900	99990	240	0.0	4	4	999.0	999	9	999999999	0	0.0000	0	88	999.000	999.0	99.0
2005	3	22	20	0	?9?9?9?9E0?9?9?9*9*9?9*9*9?9*9*9?9?9*9*_*9*9*9*9*9	17.7	11.7	68	91530	9999	9999	365	0	0	0	999900	999900	999900	99990	86	0.0	8	8	999.0	999	9	999999999	0	0.0000	0	88	999.000	999.0	99.0
2005	3	22	21	0	?9?9?9?9E0?9?9?9*9*9?9*9*9?9?9?9?9?9*9*_*9*9*9*9*9	16.9	11.6	71	91530	9999	9999	335	0	0	0	999900	999900	999900	99990	45	1.0	1	1	999.0	999	9	999999999	0	0.0000	0	88	999.000	999.0	99.0
2005	3	22	22	0	?9?9?9?9E0?9?9?9*9*9?9*9*9?9*9*9?9?9*9*_*9*9*9*9*9	16.2	11.6	74	91530	9999	9999	332	0	0	0	999900	999900	999900	99990	154	1.0	1	1	999.0	999	9	999999999	0	0.0000	0	88	999.000	999.0	99.0
2005	3	22	23	0	?9?9?9?9E0?9?9?9*9*9?9*9*9?9*9*9?9?9*9*_*9*9*9*9*9	15.7	11.8	77	91530	9999	9999	340	0	0	0	999900	999900	999900	99990	108	1.0	4	4	999.0	999	9	999999999	0	0.0000	0	88	999.000	999.0	99.0
2005	3	22	24	0	?9?9?9?9E0?9?9?9*9*9?9*9*9?9*9*9?9?9*9*_*9*9*9*9*9	15.3	12.0	81	91530	9999	9999	338	0	0	0	999900	999900	999900	99990	289	1.0	4	4	999.0	999	9	999999999	0	0.0000	0	88	999.000	999.0	99.0
2005	3	23	1	0	?9?9?9?9E0?9?9?9*9*9?9*9*9?9*9*9?9?9*9*_*9*9*9*9*9	14.8	12.2	84	91350	9999	9999	320	0	0	0	999900	999900	999900	99990	325	1.0	0	0	999.0	999	9	999999999	0	0.0000	0	88	999.000	999.0	99.0
2005	3	23	2	0	?9?9?9?9E0?9?9?9*9*9?9*9*9?9*9*9?9?9*9*_*9*9*9*9*9	14.3	12.3	88	91350	9999	9999	328	0	0	0	999900	999900	999900	99990	132	1.0	2	2	999.0	999	9	999999999	0	0.0000	0	88	999.000	999.0	99.0
2005	3	23	3	0	?9?9?9?9E0?9?9?9*9*9?9*9*9?9?9?9?9?9*9*_*9*9*9*9*9	13.7	12.3	91	91350	9999	9999	331	0	0	0	999900	999900	999900	99990	292	4.0	4	4	999.0	999	9	999999999	0	0.0000	0	88	999.000	999.0	99.0
2005	3	23	4	0	?9?9?9?9E0?9?9?9*9*9?9*9*9?9*9*9?9?9*9*_*9*9*9*9*9	12.9	12.1	94	91350	9999	9999	328	0	0	0	999900	999900	999900	99990	348	4.0	4	4	999.0	999	9	999999999	0	0.0000	0	88	999.000	999.0	99.0
2005	3	23	5	0	?9?9?9?9E0?9?9?9*9*9?9*9*9?9*9*9?9?9*9*_*9*9*9*9*9	12.2	11.7	97	91350	9999	9999	329	0	0	0	999900	999900	999900	99990	208	4.0	6	6	999.0	999	9	999999999	0	0.0000	0	88	999.000	999.0	99.0
2005	3	23	6	0	?9?9?9?9E0?9?9?9*9*9?9*9*9?9*9*9?9?9*9*_*9*9*9*9*9	11.6	11.4	99	91350	9999	9999	323	0	0	0	999900	999900	999900	99990	55	4.0	5	5	999.0	999	9	999999999	0	0.0000	0	88	999.000	999.0	99.0
2005	3	23	7	0	?9?9?9?9E0?9?9?9*9*9?9*9*9?9*9*9?9?9*9*_*9*9*9*9*9	11.4	11.3	99	91350	9999	9999	341	0	0	0	999900	999900	999900	99990	266	4.0	9	9	999.0	999	9	999999999	0	0.0000	0	88	999.000	999.0	99.0
2005	3	23	8	0	?9?9?9?9E0?9?9?9*9*9?9*9*9?9*9*9?9?9*9*_*9*9*9*9*9	11.4	11.1	98	91350	9999	9999	341	12	0	12	999900	999900	999900	99990	186	4.0	9	9	999.0	999	9	999999999	0	0.0000	0	88	999.000	999.0	99.0
2005	3	23	9	0	?9?9?9?9E0?9?9?9*9*9?9*9*9?9?9?9?9?9*9*_*9*9*9*9*9	11.5	10.7	95	91350	9999	9999	329	203	252	89	999900	999900	999900	99990	0	0.0	7	7	999.0	999	9	999999999	0	0.0000	0	88	999.000	999.0	99.0
2005	3	23	10	0	?9?9?9?9E0?9?9?9*9*9?9*9*9?9*9*9?9?9*9*_*9*9*9*9*9	12.1	10.5	90	91350	9999	9999	325	195	0	195	999900	999900	999900	99990	22	0.0	5	5	999.0	999	9	999999999	0	0.0000	0	88	999.000	999.0	99.0
2005	3	23	11	0	?9?9?9?9E0?9?9?9*9*9?9*9*9?9*9*9?9?9*9*_*9*9*9*9*9	13.2	10.3	83	91350	9999	9999	330	295	0	295	999900	999900	999900	99990	200	0.0	5	5	999.0	999	9	999999999	0	0.0000	0	88	999.000	999.0	99.0
2005	3	23	12	0	?9?9?9?9E0?9?9?9*9*9?9*9*9?9*9*9?9?9*9*_*9*9*9*9*9	14.8	10.4	75	91350	9999	9999	324	794	518	348	999900	999900	999900	99990	168	0.0	1	1	999.0	999	9	999999999	0	0.0000	0	88	999.000	999.0	99.0
2005	3	23	13	0	?9?9?9?9E0?9?9?9*9*9?9*9*9?9*9*9?9?9*9*_*9*9*9*9*9	16.8	10.6	67	91350	9999	9999	350	909	573	398	999900	999900	999900	99990	110	0.0	6	6	999.0	999	9	999999999	0	0.0000	0	88	999.000	999.0	99.0
2005	3	23	14	0	?9?9?9?9E0?9?9?9*9*9?9*9*9?9*9*9?9?9*9*_*9*9*9*9*9	19.1	11.0	59	91350	9999	9999	338	449	0	449	999900	999900	999900	99990	262	0.0	0	0	999.0	999	9	999999999	0	0.0000	0	88	999.000	999.0	99.0
2005	3	23	15	0	?9?9?9?9E0?9?9?9*9*9?9*9*9?9?9?9?9?9*9*_*9*9*9*9*9	21.8	12.0	54	91350	9999	9999	395	423	0	423	999900	999900	999900	99990	180	2.0	9	9	999.0	999	9	999999999	0	0.0000	0	88	999.000	999.0	99.0
2005	3	23	16	0	?9?9?9?9E0?9?9?9*9*9?9*9*9?9*9*9?9?9*9*_*9*9*9*9*9	24.5	13.4	50	91350	9999	9999	378	755	673	331	999900	999900	999900	99990	101	2.0	2	2	999.0	999	9	999999999	0	0.0000	0	88	999.000	999.0	99.0
2005	3	23	17	0	?9?9?9?9E0?9?9?9*9*9?9*9*9?9*9*9?9?9*9*_*9*9*9*9*9	25.7	14.0	48	91350	9999	9999	385	568	714	249	999900	999900	999900	99990	23	2.0	2	2	999.0	999	9	999999999	0	0.0000	0	88	999.000	999.0	99.0
2005	3	23	18	0	?9?9?9?9E0?9?9?9*9*9?9*9*9?9*9*9?9?9*9*_*9*9*9*9*9	25.3	13.6	48	91350	9999	9999	393	170	0	170	999900	999900	999900	99990	294	2.0	5	5	999.0	999	9	999999999	0	0.0000	0	88	999.000	999.0	99.0
2005	3	23	19	0	?9?9?9?9E0?9?9?9*9*9?9*9*9?9*9*9?9?9*9*_*9*9*9*9*9	24.3	13.1	50	91350	9999	9999	365	155	0	68	999900	999900	999900	99990	148	2.0	0	0	999.0	999	9	999999999	0	0.0000	0	88	999.000	999.0	99.0
2005	3	23	20	0	?9?9?9?9E0?9?9?9*9*9?9*9*9?9*9*9?9?9*9*_*9*9*9*9*9	23.3	12.8	52	91350	9999	9999	379	0	0	0	999900	999900	999900	99990	190	2.0	4	4	999.0	999	9	999999999	0	0.0000	0	88	999.000	999.0	99.0
2005	3	23	21	0	?9?9?9?9E0?9?9?9*9*9?9*9*9?9?9?9?9?9*9*_*9*9*9*9*9	22.6	13.0	55	91350	9999	9999	381	0	0	0	999900	999900	999900	99990	67	1.0	6	6	999.0	999	9	999999999	0	0.0000	0	88	999.000	999.0	99.0
2005	3	23	22	0	?9?9?9?9E0?9?9?9*9*9?9*9*9?9*9*9?9?9*9*_*9*9*9*9*9	22.4	13.7	58	91350	9999	9999	357	0	0	0	999900	999900	999900	99990	247	1.0	0	0	999.0	999	9	999999999	0	0.0000	0	88	999.000	999.0	99.0
2005	3	23	23	0	?9?9?9?9E0?9?9?9*9*9?9*9*9?9*9*9?9?9*9*_*9*9*9*9*9	22.0	14.2	61	91350	9999	9999	367	0	0	0	999900	999900	999900	99990	137	1.0	2	2	999.0	999	9	999999999	0	0.0000	0	88	999.000	999.0	99.0
2005	3	23	24	0	?9?9?9?9E0?9?9?9*9*9?9*9*9?9*9*9?9?9*9*_*9*9*9*9*9	21.3	14.4	65	91350	9999	9999	364	0	0	0	999900	999900	999900	99990	207	1.0	2	2	999.0	999	9	999999999	0	0.0000	0	88	999.000	999.0	99.0
2005	3	24	1	0	?9?9?9?9E0?9?9?9*9*9?9*9*9?9*9*9?9?9*9*_*9*9*9*9*9	20.4	14.4	69	91550	9999	9999	359	0	0	0	999900	999900	999900	99990	267	1.0	2	2	999.0	999	9	999999999	0	0.0000	0	88	999.000	999.0	99.0
2005	3	24	2	0	?9?9?9?9E0?9?9?9*9*9?9*9*9?9*9*9?9?9*9*_*9*9*9*9*9	19.4	14.3	72	91550	9999	9999	361	0	0	0	999900	999900	999900	99990	176	1.0	4	4	999.0	999	9	999999999	0	0.0000	0	88	999.000	999.0	99.0
2005	3	24	3	0	?9?9?9?9E0?9?9?9*9*9?9*9*9?9?9?9?9?9*9*_*9*9*9*9*9	18.5	14.2	76	91550	9999	9999	339	0	0	0	999900	999900	999900	99990	112	2.0	0	0	999.0	999	9	999999999	0	0.0000	0	88	999.000	999.0	99.0
2005	3	24	4	0	?9?9?9?9E0?9?9?9*9*9?9*9*9?9*9*9?9?9*9*_*9*9*9*9*9	17.7	14.1	79	91550	9999	9999	346	0	0	0	999900	999900	999900	99990	88	2.0	2	2	999.0	999	9	999999999	0	0.0000	0	88	999.000	999.0	99.0
2005	3	24	5	0	?9?9?9?9E0?9?9?9*9*9?9*9*9?9*9*9?9?9*9*_*9*9*9*9*9	17.1	14.1	82	91550	9999	9999	347	0	0	0	999900	999900	999900	99990	163	2.0	3	3	999.0	999	9	999999999	0	0.0000	0	88	999.000	999.0	99.0
2005	3	24	6	0	?9?9?9?9E0?9?9?9*9*9?9*9*9?9*9*9?9?9*9*_*9*9*9*9*9	16.7	14.1	85	91550	9999	9999	371	0	0	0	999900	999900	999900	99990	82	2.0	9	9	999.0	999	9	999999999	0	0.0000	0	88	999.000	999.0	99.0
2005	3	24	7	0	?9?9?9?9E0?9?9?9*9*9?9*9*9?9*9*9?9?9*9*_*9*9*9*9*9	16.4	14.1	86	91550	9999	9999	343	0	0	0	999900	999900	999900	99990	115	2.0	3	3	999.0	999	9	999999999	0	0.0000	0	88	999.000	999.0	99.0
2005	3	24	8	0	?9?9?9?9E0?9?9?9*9*9?9*9*9?9*9*9?9?9*9*_*9*9*9*9*9	16.4	14.1	86	91550	9999	9999	369	5	0	5	999900	999900	999900	99990	197	2.0	9	9	999.0	999	9	999999999	0	0.0000	0	88	999.000	999.0	99.0
2005	3	24	9	0	?9?9?9?9E0?9?9?9*9*9?9*9*9?9?9?9?9?9*9*_*9*9*9*9*9	16.5	14.0	85	91550	9999	9999	329	38	0	38	999900	999900	999900	99990	337	2.0	0	0	999.0	999	9	999999999	0	0.0000	0	88	999.000	999.0	99.0
2005	3	24	10	0	?9?9?9?9E0?9?9?9*9*9?9*9*9?9*9*9?9?9*9*_*9*9*9*9*9	16.8	13.8	82	91550	9999	9999	353	76	0	76	999900	999900	999900	99990	110	2.0	6	6	999.0	999	9	999999999	0	0.0000	0	88	999.000	999.0	99.0
2005	3	24	11	0	?9?9?9?9E0?9?9?9*9*9?9*9*9?9*9*9?9?9*9*_*9*9*9*9*9	17.3	13.5	78	91550	9999	9999	373	115	0	115	999900	999900	999900	99990	35	2.0	9	9	999.0	999	9	999999999	0	0.0000	0	88	999.000	999.0	99.0
2005	3	24	12	0	?9?9?9?9E0?9?9?9*9*9?9*9*9?9*9*9?9?9*9*_*9*9*9*9*9	17.8	13.0	74	91550	9999	9999	341	147	0	147	999900	999900	999900	99990	338	2.0	1	1	999.0	999	9	999999999	0	0.0000	0	88	999.000	999.0	99.0
2005	3	24	13	0	?9?9?9?9E0?9?9?9*9*9?9*9*9?9*9*9?9?9*9*_*9*9*9*9*9	18.2	12.5	69	91550	9999	9999	369	169	0	169	999900	999900	999900	99990	120	2.0	8	8	999.0	999	9	999999999	0	0.0000	0	88	999.000	999.0	99.0
2005	3	24	14	0	?9?9?9?9E0?9?9?9*9*9?9*9*9?9*9*9?9?9*9*_*9*9*9*9*9	18.6	11.8	65	91550	9999	9999	364	175	0	175	999900	999900	999900	99990	150	2.0	7	7	999.0	999	9	999999999	0	0.0000	0	88	999.000	999.0	99.0
2005	3	24	15	0	?9?9?9?9E0?9?9?9*9*9?9*9*9?9?9?9?9?9*9*_*9*9*9*9*9	18.7	11.2	62	91550	9999	9999	360	165	0	165	999900	999900	999900	99990	360	3.0	6	6	999.0	999	9	999999999	0	0.0000	0	88	999.000	999.0	99.0
2005	3	24	16	0	?9?9?9?9E0?9?9?9*9*9?9*9*9?9*9*9?9?9*9*_*9*9*9*9*9	18.3	10.4	60	91550	9999	9999	354	140	0	140	999900	999900	999900	99990	232	3.0	5	5	999.0	999	9	999999999	0	0.0000	0	88	999.000	999.0	99.0
2005	3	24	17	0	?9?9?9?9E0?9?9?9*9*9?9*9*9?9*9*9?9?9*9*_*9*9*9*9*9	17.5	9.5	60	91550	9999	9999	335	106	0	106	999900	999900	999900	99990	54	3.0	1	1	999.0	999	9	999999999	0	0.0000	0	88	999.000	999.0	99.0
2005	3	24	18	0	?9?9?9?9E0?9?9?9*9*9?9*9*9?9*9*9?9?9*9*_*9*9*9*9*9	16.4	8.7	60	91550	9999	9999	349	67	0	67	999900	999900	999900	99990	256	3.0	7	7	999.0	999	9	999999999	0	0.0000	0	88	999.000	999.0	99.0
2005	3	24	19	0	?9?9?9?9E0?9?9?9*9*9?9*9*9?9*9*9?9?9*9*_*9*9*9*9*9	15.5	8.3	62	91550	9999	9999	325	29	0	29	999900	999900	999900	99990	19	3.0	1	1	999.0	999	9	999999999	0	0.0000	0	88	999.000	999.0	99.0
2005	3	24	20	0	?9?9?9?9E0?9?9?9*9*9?9*9*9?9*9*9?9?9*9*_*9*9*9*9*9	15.1	8.6	65	91550	9999	9999	328	0	0	0	999900	999900	999900	99990	29	3.0	2	2	999.0	999	9	999999999	0	0.0000	0	88	999.000	999.0	99.0
2005	3	24	21	0	?9?9?9?9E0?9?9?9*9*9?9*9*9?9?9?9?9?9*9*_*9*9*9*9*9	15.3	9.6	69	91550	9999	9999	345	0	0	0	999900	999900	999900	99990	360	5.0	7	7	999.0	999	9	999999999	0	0.0000	0	88	999.000	999.0	99.0
2005	3	24	22	0	?9?9?9?9E0?9?9?9*9*9?9*9*9?9*9*9?9?9*9*_*9*9*9*9*9	15.3	10.5	73	91550	9999	9999	337	0	0	0	999900	999900	999900	99990	315	5.0	4	4	999.0	999	9	999999999	0	0.0000	0	88	999.000	999.0	99.0
2005	3	24	23	0	?9?9?9?9E0?9?9?9*9*9?9*9*9?9*9*9?9?9*9*_*9*9*9*9*9	14.4	10.5	78	91550	9999	9999	355	0	0	0	999900	999900	999900	99990	200	5.0	9	9	999.0	999	9	999999999	0	0.0000	0	88	999.000	999.0	99.0
2005	3	24	24	0	?9?9?9?9E0?9?9?9*9*9?9*9*9?9*9*9?9?9*9*_*9*9*9*9*9	12.8	9.8	82	91550	9999	9999	319	0	0	0	999900	999900	999900	99990	354	5.0	2	2	999.0	999	9	999999999	0	0.0000	0	88	999.000	999.0	99.0
[truncated: 6,768 more rows]
[truncated: 20 more columns]
