# Supplementary material for: Influence of geographical location and outdoor meteorological parameters on indoor humidity environment in rural residential buildings during the Plum Rains Season in the hot summer and cold winter region
Source: PLoS One. 2023 Oct 23;18(10):e0293181. doi: 10.1371/journal.pone.0293181 (PMC10593243; doi:10.1371/journal.pone.0293181)
Supplement: S4 Data — (CSV) [file pone.0293181.s004.csv]

LOCATION	Wuhan	Hubei	CHN	CSWD	574940	30.62	114.13	8.0	23.1
DESIGN CONDITIONS	1	Climate Design Data 2009 ASHRAE Handbook		Heating	1	-2.2	-1	-11.1	1.5	3.3	-8.6	1.8	3.9	7.1	3.3	6.3	3.6	1.6	20	Cooling	7	6.3	35.7	27.6	34.6	27.3	33.5	26.9	28.7	33.2	28.2	32.6	27.7	32	3.3	220	27.8	23.9	31.4	27.1	22.9	31	26.6	22.2	30.7	94	33.2	91.4	32.6
TYPICAL/EXTREME PERIODS	6	Summer - Week Nearest Max Temperature For Period	Extreme	7/22	7/28	Summer - Week Nearest Average Temperature For Period	Typical	7/ 1	7/ 7	Winter - Week Nearest Min Temperature For Period	Extreme	1/22	1/28	Winter - Week Nearest Average Temperature For Period	Typical	3/ 5	3/11	Autumn - Week Nearest Average Temperature For Period	Typical	11/12	11/18	Spring - Week Nearest Average Temperature For Period	Typical	5/13	5/19
GROUND TEMPERATURES	3	.5				6.93	5.92	7.71	10.53	17.88	23.56	27.39	28.55	26.57	22.16	16.27	10.80	2				10.66	8.85	9.22	10.71	15.64	20.09	23.65	25.56	25.15	22.65	18.59	14.29	4				13.74	11.89	11.49	12.05	14.83	17.83	20.58	22.49	22.94	21.86	19.47	16.56
HOLIDAYS/DAYLIGHT SAVINGS	No	0	0	0
COMMENTS 1	Custom/User Format -- WMO#574940; China Standard Weather Data for Analyzing Building Thermal Conditions May 2010; China Meteorological Bureau-Climate Information Center-Climate Data Office and Tsinghua University-Department of Building Science and Technology
COMMENTS 2	-- Ground temps produced with a standard soil diffusivity of 2.3225760E-03 {m**2/day}
DATA PERIODS	1	1	Data	Sunday	1/ 1	12/31
2005	1	1	1	0	?9?9?9?9E0?9?9?9*9*9?9*9*9?9*9*9?9?9*9*_*9*9*9*9*9	8.3	6.4	88	102380	9999	9999	314	0	0	0	999900	999900	999900	99990	148	2.5	8	8	999.0	999	9	999999999	0	0.0000	0	88	999.000	999.0	99.0
2005	1	1	2	0	?9?9?9?9E0?9?9?9*9*9?9*9*9?9*9*9?9?9*9*_*9*9*9*9*9	8.4	7.6	94	102380	9999	9999	298	0	0	0	999900	999900	999900	99990	192	2.5	2	2	999.0	999	9	999999999	0	0.0000	0	88	999.000	999.0	99.0
2005	1	1	3	0	?9?9?9?9E0?9?9?9*9*9?9*9*9?9?9?9?9?9*9*_*9*9*9*9*9	8.4	8.1	98	102380	9999	9999	288	0	0	0	999900	999900	999900	99990	360	2.0	0	0	999.0	999	9	999999999	0	0.0000	0	88	999.000	999.0	99.0
2005	1	1	4	0	?9?9?9?9E0?9?9?9*9*9?9*9*9?9*9*9?9?9*9*_*9*9*9*9*9	8.0	8.0	100	102380	9999	9999	315	0	0	0	999900	999900	999900	99990	263	2.0	8	8	999.0	999	9	999999999	0	0.0000	0	88	999.000	999.0	99.0
2005	1	1	5	0	?9?9?9?9E0?9?9?9*9*9?9*9*9?9*9*9?9?9*9*_*9*9*9*9*9	7.5	7.3	99	102380	9999	9999	301	0	0	0	999900	999900	999900	99990	329	2.0	5	5	999.0	999	9	999999999	0	0.0000	0	88	999.000	999.0	99.0
2005	1	1	6	0	?9?9?9?9E0?9?9?9*9*9?9*9*9?9*9*9?9?9*9*_*9*9*9*9*9	6.9	6.3	96	102380	9999	9999	297	0	0	0	999900	999900	999900	99990	53	2.0	5	5	999.0	999	9	999999999	0	0.0000	0	88	999.000	999.0	99.0
2005	1	1	7	0	?9?9?9?9E0?9?9?9*9*9?9*9*9?9*9*9?9?9*9*_*9*9*9*9*9	6.4	5.1	91	102380	9999	9999	292	0	0	0	999900	999900	999900	99990	191	2.0	4	4	999.0	999	9	999999999	0	0.0000	0	88	999.000	999.0	99.0
2005	1	1	8	0	?9?9?9?9E0?9?9?9*9*9?9*9*9?9*9*9?9?9*9*_*9*9*9*9*9	6.3	3.9	85	102380	9999	9999	292	0	0	0	999900	999900	999900	99990	151	2.0	5	5	999.0	999	9	999999999	0	0.0000	0	88	999.000	999.0	99.0
2005	1	1	9	0	?9?9?9?9E0?9?9?9*9*9?9*9*9?9?9?9?9?9*9*_*9*9*9*9*9	6.6	2.8	77	102380	9999	9999	288	74	106	43	999900	999900	999900	99990	67	2.0	3	3	999.0	999	9	999999999	0	0.0000	0	88	999.000	999.0	99.0
2005	1	1	10	0	?9?9?9?9E0?9?9?9*9*9?9*9*9?9*9*9?9?9*9*_*9*9*9*9*9	7.5	1.9	68	102380	9999	9999	279	206	198	120	999900	999900	999900	99990	273	2.0	0	0	999.0	999	9	999999999	0	0.0000	0	88	999.000	999.0	99.0
2005	1	1	11	0	?9?9?9?9E0?9?9?9*9*9?9*9*9?9*9*9?9?9*9*_*9*9*9*9*9	8.8	0.9	58	102380	9999	9999	311	337	263	196	999900	999900	999900	99990	148	2.0	8	8	999.0	999	9	999999999	0	0.0000	0	88	999.000	999.0	99.0
2005	1	1	12	0	?9?9?9?9E0?9?9?9*9*9?9*9*9?9*9*9?9?9*9*_*9*9*9*9*9	10.0	-0.3	48	102380	9999	9999	292	439	313	256	999900	999900	999900	99990	327	2.0	1	1	999.0	999	9	999999999	0	0.0000	0	88	999.000	999.0	99.0
2005	1	1	13	0	?9?9?9?9E0?9?9?9*9*9?9*9*9?9*9*9?9?9*9*_*9*9*9*9*9	11.0	-1.9	40	102380	9999	9999	289	220	0	220	999900	999900	999900	99990	220	2.0	0	0	999.0	999	9	999999999	0	0.0000	0	88	999.000	999.0	99.0
2005	1	1	14	0	?9?9?9?9E0?9?9?9*9*9?9*9*9?9*9*9?9?9*9*_*9*9*9*9*9	11.3	-3.8	33	102380	9999	9999	294	217	0	217	999900	999900	999900	99990	302	2.0	1	1	999.0	999	9	999999999	0	0.0000	0	88	999.000	999.0	99.0
2005	1	1	15	0	?9?9?9?9E0?9?9?9*9*9?9*9*9?9?9?9?9?9*9*_*9*9*9*9*9	10.8	-5.6	29	102380	9999	9999	290	421	418	245	999900	999900	999900	99990	22	2.0	1	1	999.0	999	9	999999999	0	0.0000	0	88	999.000	999.0	99.0
2005	1	1	16	0	?9?9?9?9E0?9?9?9*9*9?9*9*9?9*9*9?9?9*9*_*9*9*9*9*9	9.7	-6.8	28	102380	9999	9999	298	138	0	138	999900	999900	999900	99990	46	2.0	6	6	999.0	999	9	999999999	0	0.0000	0	88	999.000	999.0	99.0
2005	1	1	17	0	?9?9?9?9E0?9?9?9*9*9?9*9*9?9*9*9?9?9*9*_*9*9*9*9*9	8.4	-7.2	30	102380	9999	9999	287	79	0	79	999900	999900	999900	99990	242	2.0	4	4	999.0	999	9	999999999	0	0.0000	0	88	999.000	999.0	99.0
2005	1	1	18	0	?9?9?9?9E0?9?9?9*9*9?9*9*9?9*9*9?9?9*9*_*9*9*9*9*9	7.1	-7.0	34	102380	9999	9999	287	21	0	21	999900	999900	999900	99990	77	2.0	6	6	999.0	999	9	999999999	0	0.0000	0	88	999.000	999.0	99.0
2005	1	1	19	0	?9?9?9?9E0?9?9?9*9*9?9*9*9?9*9*9?9?9*9*_*9*9*9*9*9	6.2	-6.4	38	102380	9999	9999	277	0	0	0	999900	999900	999900	99990	248	2.0	3	3	999.0	999	9	999999999	0	0.0000	0	88	999.000	999.0	99.0
2005	1	1	20	0	?9?9?9?9E0?9?9?9*9*9?9*9*9?9*9*9?9?9*9*_*9*9*9*9*9	5.9	-5.4	42	102380	9999	9999	298	0	0	0	999900	999900	999900	99990	125	2.0	9	9	999.0	999	9	999999999	0	0.0000	0	88	999.000	999.0	99.0
2005	1	1	21	0	?9?9?9?9E0?9?9?9*9*9?9*9*9?9?9?9?9?9*9*_*9*9*9*9*9	6.3	-4.3	44	102380	9999	9999	284	0	0	0	999900	999900	999900	99990	67	2.0	5	5	999.0	999	9	999999999	0	0.0000	0	88	999.000	999.0	99.0
2005	1	1	22	0	?9?9?9?9E0?9?9?9*9*9?9*9*9?9*9*9?9?9*9*_*9*9*9*9*9	6.4	-4.0	46	102380	9999	9999	291	0	0	0	999900	999900	999900	99990	105	2.0	7	7	999.0	999	9	999999999	0	0.0000	0	88	999.000	999.0	99.0
2005	1	1	23	0	?9?9?9?9E0?9?9?9*9*9?9*9*9?9*9*9?9?9*9*_*9*9*9*9*9	6.1	-4.3	46	102380	9999	9999	276	0	0	0	999900	999900	999900	99990	72	2.0	2	2	999.0	999	9	999999999	0	0.0000	0	88	999.000	999.0	99.0
2005	1	1	24	0	?9?9?9?9E0?9?9?9*9*9?9*9*9?9*9*9?9?9*9*_*9*9*9*9*9	5.4	-4.9	45	102380	9999	9999	285	0	0	0	999900	999900	999900	99990	166	2.0	7	7	999.0	999	9	999999999	0	0.0000	0	88	999.000	999.0	99.0
2005	1	2	1	0	?9?9?9?9E0?9?9?9*9*9?9*9*9?9*9*9?9?9*9*_*9*9*9*9*9	4.5	-5.7	45	102110	9999	9999	260	0	0	0	999900	999900	999900	99990	42	2.0	0	0	999.0	999	9	999999999	0	0.0000	0	88	999.000	999.0	99.0
2005	1	2	2	0	?9?9?9?9E0?9?9?9*9*9?9*9*9?9*9*9?9?9*9*_*9*9*9*9*9	3.6	-6.2	46	102110	9999	9999	274	0	0	0	999900	999900	999900	99990	277	2.0	6	6	999.0	999	9	999999999	0	0.0000	0	88	999.000	999.0	99.0
2005	1	2	3	0	?9?9?9?9E0?9?9?9*9*9?9*9*9?9?9?9?9?9*9*_*9*9*9*9*9	2.8	-6.2	49	102110	9999	9999	268	0	0	0	999900	999900	999900	99990	67	2.0	5	5	999.0	999	9	999999999	0	0.0000	0	88	999.000	999.0	99.0
2005	1	2	4	0	?9?9?9?9E0?9?9?9*9*9?9*9*9?9*9*9?9?9*9*_*9*9*9*9*9	2.2	-5.6	53	102110	9999	9999	264	0	0	0	999900	999900	999900	99990	353	2.0	4	4	999.0	999	9	999999999	0	0.0000	0	88	999.000	999.0	99.0
2005	1	2	5	0	?9?9?9?9E0?9?9?9*9*9?9*9*9?9*9*9?9?9*9*_*9*9*9*9*9	1.7	-4.7	60	102110	9999	9999	261	0	0	0	999900	999900	999900	99990	207	2.0	3	3	999.0	999	9	999999999	0	0.0000	0	88	999.000	999.0	99.0
2005	1	2	6	0	?9?9?9?9E0?9?9?9*9*9?9*9*9?9*9*9?9?9*9*_*9*9*9*9*9	1.4	-3.7	66	102110	9999	9999	267	0	0	0	999900	999900	999900	99990	321	2.0	6	6	999.0	999	9	999999999	0	0.0000	0	88	999.000	999.0	99.0
2005	1	2	7	0	?9?9?9?9E0?9?9?9*9*9?9*9*9?9*9*9?9?9*9*_*9*9*9*9*9	1.2	-2.9	72	102110	9999	9999	281	0	0	0	999900	999900	999900	99990	206	2.0	9	9	999.0	999	9	999999999	0	0.0000	0	88	999.000	999.0	99.0
2005	1	2	8	0	?9?9?9?9E0?9?9?9*9*9?9*9*9?9*9*9?9?9*9*_*9*9*9*9*9	1.2	-2.4	75	102110	9999	9999	268	0	0	0	999900	999900	999900	99990	228	2.0	6	6	999.0	999	9	999999999	0	0.0000	0	88	999.000	999.0	99.0
2005	1	2	9	0	?9?9?9?9E0?9?9?9*9*9?9*9*9?9?9?9?9?9*9*_*9*9*9*9*9	1.7	-2.0	75	102110	9999	9999	264	80	126	43	999900	999900	999900	99990	112	1.0	3	3	999.0	999	9	999999999	0	0.0000	0	88	999.000	999.0	99.0
2005	1	2	10	0	?9?9?9?9E0?9?9?9*9*9?9*9*9?9*9*9?9?9*9*_*9*9*9*9*9	2.8	-1.8	70	102110	9999	9999	257	100	0	100	999900	999900	999900	99990	108	1.0	0	0	999.0	999	9	999999999	0	0.0000	0	88	999.000	999.0	99.0
2005	1	2	11	0	?9?9?9?9E0?9?9?9*9*9?9*9*9?9*9*9?9?9*9*_*9*9*9*9*9	4.4	-1.9	63	102110	9999	9999	289	163	0	163	999900	999900	999900	99990	114	1.0	8	8	999.0	999	9	999999999	0	0.0000	0	88	999.000	999.0	99.0
2005	1	2	12	0	?9?9?9?9E0?9?9?9*9*9?9*9*9?9*9*9?9?9*9*_*9*9*9*9*9	6.1	-2.3	53	102110	9999	9999	288	213	0	213	999900	999900	999900	99990	346	1.0	6	6	999.0	999	9	999999999	0	0.0000	0	88	999.000	999.0	99.0
2005	1	2	13	0	?9?9?9?9E0?9?9?9*9*9?9*9*9?9*9*9?9?9*9*_*9*9*9*9*9	7.8	-3.2	44	102110	9999	9999	289	528	416	285	999900	999900	999900	99990	64	1.0	4	4	999.0	999	9	999999999	0	0.0000	0	88	999.000	999.0	99.0
2005	1	2	14	0	?9?9?9?9E0?9?9?9*9*9?9*9*9?9*9*9?9?9*9*_*9*9*9*9*9	9.3	-4.4	36	102110	9999	9999	314	236	0	236	999900	999900	999900	99990	133	1.0	9	9	999.0	999	9	999999999	0	0.0000	0	88	999.000	999.0	99.0
2005	1	2	15	0	?9?9?9?9E0?9?9?9*9*9?9*9*9?9?9?9?9?9*9*_*9*9*9*9*9	10.3	-5.3	31	102110	9999	9999	283	451	491	243	999900	999900	999900	99990	202	2.0	0	0	999.0	999	9	999999999	0	0.0000	0	88	999.000	999.0	99.0
2005	1	2	16	0	?9?9?9?9E0?9?9?9*9*9?9*9*9?9*9*9?9?9*9*_*9*9*9*9*9	10.7	-5.3	31	102110	9999	9999	299	332	556	179	999900	999900	999900	99990	185	2.0	4	4	999.0	999	9	999999999	0	0.0000	0	88	999.000	999.0	99.0
2005	1	2	17	0	?9?9?9?9E0?9?9?9*9*9?9*9*9?9*9*9?9?9*9*_*9*9*9*9*9	10.4	-4.5	33	102110	9999	9999	289	190	411	102	999900	999900	999900	99990	246	2.0	1	1	999.0	999	9	999999999	0	0.0000	0	88	999.000	999.0	99.0
2005	1	2	18	0	?9?9?9?9E0?9?9?9*9*9?9*9*9?9*9*9?9?9*9*_*9*9*9*9*9	9.8	-3.3	38	102110	9999	9999	302	51	0	28	999900	999900	999900	99990	4	2.0	6	6	999.0	999	9	999999999	0	0.0000	0	88	999.000	999.0	99.0
2005	1	2	19	0	?9?9?9?9E0?9?9?9*9*9?9*9*9?9*9*9?9?9*9*_*9*9*9*9*9	9.1	-2.1	45	102110	9999	9999	286	0	0	0	999900	999900	999900	99990	282	2.0	1	1	999.0	999	9	999999999	0	0.0000	0	88	999.000	999.0	99.0
2005	1	2	20	0	?9?9?9?9E0?9?9?9*9*9?9*9*9?9*9*9?9?9*9*_*9*9*9*9*9	8.4	-0.9	52	102110	9999	9999	314	0	0	0	999900	999900	999900	99990	49	2.0	9	9	999.0	999	9	999999999	0	0.0000	0	88	999.000	999.0	99.0
2005	1	2	21	0	?9?9?9?9E0?9?9?9*9*9?9*9*9?9?9?9?9?9*9*_*9*9*9*9*9	8.0	0.2	58	102110	9999	9999	313	0	0	0	999900	999900	999900	99990	0	0.0	9	9	999.0	999	9	999999999	0	0.0000	0	88	999.000	999.0	99.0
2005	1	2	22	0	?9?9?9?9E0?9?9?9*9*9?9*9*9?9*9*9?9?9*9*_*9*9*9*9*9	8.0	1.2	62	102110	9999	9999	289	0	0	0	999900	999900	999900	99990	165	0.0	2	2	999.0	999	9	999999999	0	0.0000	0	88	999.000	999.0	99.0
2005	1	2	23	0	?9?9?9?9E0?9?9?9*9*9?9*9*9?9*9*9?9?9*9*_*9*9*9*9*9	7.9	1.8	66	102110	9999	9999	286	0	0	0	999900	999900	999900	99990	52	0.0	1	1	999.0	999	9	999999999	0	0.0000	0	88	999.000	999.0	99.0
2005	1	2	24	0	?9?9?9?9E0?9?9?9*9*9?9*9*9?9*9*9?9?9*9*_*9*9*9*9*9	7.6	2.0	68	102110	9999	9999	302	0	0	0	999900	999900	999900	99990	47	0.0	7	7	999.0	999	9	999999999	0	0.0000	0	88	999.000	999.0	99.0
2005	1	3	1	0	?9?9?9?9E0?9?9?9*9*9?9*9*9?9*9*9?9?9*9*_*9*9*9*9*9	7.2	1.9	69	102010	9999	9999	300	0	0	0	999900	999900	999900	99990	167	0.0	7	7	999.0	999	9	999999999	0	0.0000	0	88	999.000	999.0	99.0
2005	1	3	2	0	?9?9?9?9E0?9?9?9*9*9?9*9*9?9*9*9?9?9*9*_*9*9*9*9*9	6.8	1.6	69	102010	9999	9999	281	0	0	0	999900	999900	999900	99990	45	0.0	1	1	999.0	999	9	999999999	0	0.0000	0	88	999.000	999.0	99.0
2005	1	3	3	0	?9?9?9?9E0?9?9?9*9*9?9*9*9?9?9?9?9?9*9*_*9*9*9*9*9	6.4	1.3	70	102010	9999	9999	286	0	0	0	999900	999900	999900	99990	0	0.0	3	3	999.0	999	9	999999999	0	0.0000	0	88	999.000	999.0	99.0
2005	1	3	4	0	?9?9?9?9E0?9?9?9*9*9?9*9*9?9*9*9?9?9*9*_*9*9*9*9*9	6.2	1.1	70	102010	9999	9999	287	0	0	0	999900	999900	999900	99990	204	0.0	4	4	999.0	999	9	999999999	0	0.0000	0	88	999.000	999.0	99.0
2005	1	3	5	0	?9?9?9?9E0?9?9?9*9*9?9*9*9?9*9*9?9?9*9*_*9*9*9*9*9	6.1	1.0	70	102010	9999	9999	294	0	0	0	999900	999900	999900	99990	118	0.0	7	7	999.0	999	9	999999999	0	0.0000	0	88	999.000	999.0	99.0
2005	1	3	6	0	?9?9?9?9E0?9?9?9*9*9?9*9*9?9*9*9?9?9*9*_*9*9*9*9*9	6.1	1.0	70	102010	9999	9999	272	0	0	0	999900	999900	999900	99990	278	0.0	0	0	999.0	999	9	999999999	0	0.0000	0	88	999.000	999.0	99.0
2005	1	3	7	0	?9?9?9?9E0?9?9?9*9*9?9*9*9?9*9*9?9?9*9*_*9*9*9*9*9	6.2	1.1	70	102010	9999	9999	278	0	0	0	999900	999900	999900	99990	78	0.0	1	1	999.0	999	9	999999999	0	0.0000	0	88	999.000	999.0	99.0
2005	1	3	8	0	?9?9?9?9E0?9?9?9*9*9?9*9*9?9*9*9?9?9*9*_*9*9*9*9*9	6.3	1.2	70	102010	9999	9999	273	0	0	0	999900	999900	999900	99990	58	0.0	0	0	999.0	999	9	999999999	0	0.0000	0	88	999.000	999.0	99.0
2005	1	3	9	0	?9?9?9?9E0?9?9?9*9*9?9*9*9?9?9?9?9?9*9*_*9*9*9*9*9	6.5	1.4	70	102010	9999	9999	288	3	0	3	999900	999900	999900	99990	90	2.0	4	4	999.0	999	9	999999999	0	0.0000	0	88	999.000	999.0	99.0
2005	1	3	10	0	?9?9?9?9E0?9?9?9*9*9?9*9*9?9*9*9?9?9*9*_*9*9*9*9*9	6.7	1.6	70	102010	9999	9999	275	9	0	9	999900	999900	999900	99990	250	2.0	0	0	999.0	999	9	999999999	0	0.0000	0	88	999.000	999.0	99.0
2005	1	3	11	0	?9?9?9?9E0?9?9?9*9*9?9*9*9?9*9*9?9?9*9*_*9*9*9*9*9	6.9	1.8	70	102010	9999	9999	276	15	0	15	999900	999900	999900	99990	87	2.0	0	0	999.0	999	9	999999999	0	0.0000	0	88	999.000	999.0	99.0
2005	1	3	12	0	?9?9?9?9E0?9?9?9*9*9?9*9*9?9*9*9?9?9*9*_*9*9*9*9*9	7.1	2.0	70	102010	9999	9999	277	19	0	19	999900	999900	999900	99990	59	2.0	0	0	999.0	999	9	999999999	0	0.0000	0	88	999.000	999.0	99.0
2005	1	3	13	0	?9?9?9?9E0?9?9?9*9*9?9*9*9?9*9*9?9?9*9*_*9*9*9*9*9	7.3	2.3	71	102010	9999	9999	295	21	0	21	999900	999900	999900	99990	2	2.0	5	5	999.0	999	9	999999999	0	0.0000	0	88	999.000	999.0	99.0
2005	1	3	14	0	?9?9?9?9E0?9?9?9*9*9?9*9*9?9*9*9?9?9*9*_*9*9*9*9*9	7.4	2.6	72	102010	9999	9999	302	21	0	21	999900	999900	999900	99990	208	2.0	7	7	999.0	999	9	999999999	0	0.0000	0	88	999.000	999.0	99.0
2005	1	3	15	0	?9?9?9?9E0?9?9?9*9*9?9*9*9?9?9?9?9?9*9*_*9*9*9*9*9	7.4	3.0	74	102010	9999	9999	289	18	0	18	999900	999900	999900	99990	0	0.0	2	2	999.0	999	9	999999999	0	0.0000	0	88	999.000	999.0	99.0
2005	1	3	16	0	?9?9?9?9E0?9?9?9*9*9?9*9*9?9*9*9?9?9*9*_*9*9*9*9*9	6.3	2.5	77	102010	9999	9999	286	14	0	14	999900	999900	999900	99990	250	0.0	3	3	999.0	999	9	999999999	0	0.0000	0	88	999.000	999.0	99.0
2005	1	3	17	0	?9?9?9?9E0?9?9?9*9*9?9*9*9?9*9*9?9?9*9*_*9*9*9*9*9	3.9	0.8	80	102010	9999	9999	269	8	0	8	999900	999900	999900	99990	266	0.0	1	1	999.0	999	9	999999999	0	0.0000	0	88	999.000	999.0	99.0
2005	1	3	18	0	?9?9?9?9E0?9?9?9*9*9?9*9*9?9*9*9?9?9*9*_*9*9*9*9*9	1.9	-0.5	83	102010	9999	9999	266	2	0	2	999900	999900	999900	99990	42	0.0	3	3	999.0	999	9	999999999	0	0.0000	0	88	999.000	999.0	99.0
2005	1	3	19	0	?9?9?9?9E0?9?9?9*9*9?9*9*9?9*9*9?9?9*9*_*9*9*9*9*9	1.4	-0.5	87	102010	9999	9999	284	0	0	0	999900	999900	999900	99990	308	0.0	9	9	999.0	999	9	999999999	0	0.0000	0	88	999.000	999.0	99.0
2005	1	3	20	0	?9?9?9?9E0?9?9?9*9*9?9*9*9?9*9*9?9?9*9*_*9*9*9*9*9	1.8	0.3	90	102010	9999	9999	255	0	0	0	999900	999900	999900	99990	0	0.0	0	0	999.0	999	9	999999999	0	0.0000	0	88	999.000	999.0	99.0
2005	1	3	21	0	?9?9?9?9E0?9?9?9*9*9?9*9*9?9?9?9?9?9*9*_*9*9*9*9*9	2.1	0.9	92	102010	9999	9999	282	0	0	0	999900	999900	999900	99990	67	2.0	8	8	999.0	999	9	999999999	0	0.0000	0	88	999.000	999.0	99.0
2005	1	3	22	0	?9?9?9?9E0?9?9?9*9*9?9*9*9?9*9*9?9?9*9*_*9*9*9*9*9	1.7	0.7	93	102010	9999	9999	264	0	0	0	999900	999900	999900	99990	81	2.0	2	2	999.0	999	9	999999999	0	0.0000	0	88	999.000	999.0	99.0
2005	1	3	23	0	?9?9?9?9E0?9?9?9*9*9?9*9*9?9*9*9?9?9*9*_*9*9*9*9*9	1.4	0.5	94	102010	9999	9999	269	0	0	0	999900	999900	999900	99990	50	2.0	5	5	999.0	999	9	999999999	0	0.0000	0	88	999.000	999.0	99.0
2005	1	3	24	0	?9?9?9?9E0?9?9?9*9*9?9*9*9?9*9*9?9?9*9*_*9*9*9*9*9	1.4	0.5	94	102010	9999	9999	267	0	0	0	999900	999900	999900	99990	169	2.0	4	4	999.0	999	9	999999999	0	0.0000	0	88	999.000	999.0	99.0
2005	1	4	1	0	?9?9?9?9E0?9?9?9*9*9?9*9*9?9*9*9?9?9*9*_*9*9*9*9*9	1.6	0.6	93	102400	9999	9999	286	0	0	0	999900	999900	999900	99990	65	2.0	9	9	999.0	999	9	999999999	0	0.0000	0	88	999.000	999.0	99.0
2005	1	4	2	0	?9?9?9?9E0?9?9?9*9*9?9*9*9?9*9*9?9?9*9*_*9*9*9*9*9	1.9	0.8	93	102400	9999	9999	281	0	0	0	999900	999900	999900	99990	54	2.0	8	8	999.0	999	9	999999999	0	0.0000	0	88	999.000	999.0	99.0
2005	1	4	3	0	?9?9?9?9E0?9?9?9*9*9?9*9*9?9?9?9?9?9*9*_*9*9*9*9*9	2.2	1.1	92	102400	9999	9999	262	0	0	0	999900	999900	999900	99990	315	1.0	1	1	999.0	999	9	999999999	0	0.0000	0	88	999.000	999.0	99.0
2005	1	4	4	0	?9?9?9?9E0?9?9?9*9*9?9*9*9?9*9*9?9?9*9*_*9*9*9*9*9	2.4	1.2	92	102400	9999	9999	272	0	0	0	999900	999900	999900	99990	6	1.0	4	4	999.0	999	9	999999999	0	0.0000	0	88	999.000	999.0	99.0
2005	1	4	5	0	?9?9?9?9E0?9?9?9*9*9?9*9*9?9*9*9?9?9*9*_*9*9*9*9*9	2.5	1.3	92	102400	9999	9999	272	0	0	0	999900	999900	999900	99990	106	1.0	4	4	999.0	999	9	999999999	0	0.0000	0	88	999.000	999.0	99.0
2005	1	4	6	0	?9?9?9?9E0?9?9?9*9*9?9*9*9?9*9*9?9?9*9*_*9*9*9*9*9	2.5	1.3	92	102400	9999	9999	280	0	0	0	999900	999900	999900	99990	353	1.0	7	7	999.0	999	9	999999999	0	0.0000	0	88	999.000	999.0	99.0
2005	1	4	7	0	?9?9?9?9E0?9?9?9*9*9?9*9*9?9*9*9?9?9*9*_*9*9*9*9*9	2.5	1.3	92	102400	9999	9999	277	0	0	0	999900	999900	999900	99990	259	1.0	6	6	999.0	999	9	999999999	0	0.0000	0	88	999.000	999.0	99.0
2005	1	4	8	0	?9?9?9?9E0?9?9?9*9*9?9*9*9?9*9*9?9?9*9*_*9*9*9*9*9	2.5	1.3	91	102400	9999	9999	274	0	0	0	999900	999900	999900	99990	241	1.0	5	5	999.0	999	9	999999999	0	0.0000	0	88	999.000	999.0	99.0
2005	1	4	9	0	?9?9?9?9E0?9?9?9*9*9?9*9*9?9?9?9?9?9*9*_*9*9*9*9*9	2.6	1.1	90	102400	9999	9999	285	24	0	24	999900	999900	999900	99990	0	0.0	8	8	999.0	999	9	999999999	0	0.0000	0	88	999.000	999.0	99.0
2005	1	4	10	0	?9?9?9?9E0?9?9?9*9*9?9*9*9?9*9*9?9?9*9*_*9*9*9*9*9	2.7	0.9	88	102400	9999	9999	291	67	0	67	999900	999900	999900	99990	6	0.0	9	9	999.0	999	9	999999999	0	0.0000	0	88	999.000	999.0	99.0
2005	1	4	11	0	?9?9?9?9E0?9?9?9*9*9?9*9*9?9*9*9?9?9*9*_*9*9*9*9*9	2.9	0.8	86	102400	9999	9999	292	109	0	109	999900	999900	999900	99990	93	0.0	9	9	999.0	999	9	999999999	0	0.0000	0	88	999.000	999.0	99.0
2005	1	4	12	0	?9?9?9?9E0?9?9?9*9*9?9*9*9?9*9*9?9?9*9*_*9*9*9*9*9	3.2	0.8	84	102400	9999	9999	274	142	0	142	999900	999900	999900	99990	250	0.0	4	4	999.0	999	9	999999999	0	0.0000	0	88	999.000	999.0	99.0
2005	1	4	13	0	?9?9?9?9E0?9?9?9*9*9?9*9*9?9*9*9?9?9*9*_*9*9*9*9*9	3.7	0.9	82	102400	9999	9999	284	159	0	159	999900	999900	999900	99990	250	0.0	7	7	999.0	999	9	999999999	0	0.0000	0	88	999.000	999.0	99.0
2005	1	4	14	0	?9?9?9?9E0?9?9?9*9*9?9*9*9?9*9*9?9?9*9*_*9*9*9*9*9	4.3	1.5	82	102400	9999	9999	275	157	0	157	999900	999900	999900	99990	280	0.0	2	2	999.0	999	9	999999999	0	0.0000	0	88	999.000	999.0	99.0
2005	1	4	15	0	?9?9?9?9E0?9?9?9*9*9?9*9*9?9?9?9?9?9*9*_*9*9*9*9*9	5.1	2.4	83	102400	9999	9999	279	136	0	136	999900	999900	999900	99990	360	1.0	2	2	999.0	999	9	999999999	0	0.0000	0	88	999.000	999.0	99.0
2005	1	4	16	0	?9?9?9?9E0?9?9?9*9*9?9*9*9?9*9*9?9?9*9*_*9*9*9*9*9	6.0	3.8	85	102400	9999	9999	275	100	0	100	999900	999900	999900	99990	177	1.0	0	0	999.0	999	9	999999999	0	0.0000	0	88	999.000	999.0	99.0
2005	1	4	17	0	?9?9?9?9E0?9?9?9*9*9?9*9*9?9*9*9?9?9*9*_*9*9*9*9*9	6.5	4.8	89	102400	9999	9999	300	57	0	57	999900	999900	999900	99990	169	1.0	7	7	999.0	999	9	999999999	0	0.0000	0	88	999.000	999.0	99.0
2005	1	4	18	0	?9?9?9?9E0?9?9?9*9*9?9*9*9?9*9*9?9?9*9*_*9*9*9*9*9	6.3	5.2	92	102400	9999	9999	294	16	0	16	999900	999900	999900	99990	248	1.0	5	5	999.0	999	9	999999999	0	0.0000	0	88	999.000	999.0	99.0
2005	1	4	19	0	?9?9?9?9E0?9?9?9*9*9?9*9*9?9*9*9?9?9*9*_*9*9*9*9*9	5.9	5.2	95	102400	9999	9999	303	0	0	0	999900	999900	999900	99990	95	1.0	8	8	999.0	999	9	999999999	0	0.0000	0	88	999.000	999.0	99.0
2005	1	4	20	0	?9?9?9?9E0?9?9?9*9*9?9*9*9?9*9*9?9?9*9*_*9*9*9*9*9	5.5	4.8	95	102400	9999	9999	285	0	0	0	999900	999900	999900	99990	320	1.0	3	3	999.0	999	9	999999999	0	0.0000	0	88	999.000	999.0	99.0
2005	1	4	21	0	?9?9?9?9E0?9?9?9*9*9?9*9*9?9?9?9?9?9*9*_*9*9*9*9*9	5.1	4.1	93	102400	9999	9999	298	0	0	0	999900	999900	999900	99990	0	0.0	8	8	999.0	999	9	999999999	0	0.0000	0	88	999.000	999.0	99.0
2005	1	4	22	0	?9?9?9?9E0?9?9?9*9*9?9*9*9?9*9*9?9?9*9*_*9*9*9*9*9	4.9	3.0	87	102400	9999	9999	286	0	0	0	999900	999900	999900	99990	201	0.0	5	5	999.0	999	9	999999999	0	0.0000	0	88	999.000	999.0	99.0
2005	1	4	23	0	?9?9?9?9E0?9?9?9*9*9?9*9*9?9*9*9?9?9*9*_*9*9*9*9*9	4.9	1.7	79	102400	9999	9999	287	0	0	0	999900	999900	999900	99990	97	0.0	6	6	999.0	999	9	999999999	0	0.0000	0	88	999.000	999.0	99.0
2005	1	4	24	0	?9?9?9?9E0?9?9?9*9*9?9*9*9?9*9*9?9?9*9*_*9*9*9*9*9	4.9	0.0	70	102400	9999	9999	300	0	0	0	999900	999900	999900	99990	212	0.0	9	9	999.0	999	9	999999999	0	0.0000	0	88	999.000	999.0	99.0
2005	1	5	1	0	?9?9?9?9E0?9?9?9*9*9?9*9*9?9*9*9?9?9*9*_*9*9*9*9*9	4.9	-1.7	62	103210	9999	9999	291	0	0	0	999900	999900	999900	99990	46	0.0	8	8	999.0	999	9	999999999	0	0.0000	0	88	999.000	999.0	99.0
2005	1	5	2	0	?9?9?9?9E0?9?9?9*9*9?9*9*9?9*9*9?9?9*9*_*9*9*9*9*9	4.6	-3.4	55	103210	9999	9999	273	0	0	0	999900	999900	999900	99990	347	0.0	3	3	999.0	999	9	999999999	0	0.0000	0	88	999.000	999.0	99.0
2005	1	5	3	0	?9?9?9?9E0?9?9?9*9*9?9*9*9?9?9?9?9?9*9*_*9*9*9*9*9	3.9	-4.8	51	103210	9999	9999	284	0	0	0	999900	999900	999900	99990	67	3.0	8	8	999.0	999	9	999999999	0	0.0000	0	88	999.000	999.0	99.0
2005	1	5	4	0	?9?9?9?9E0?9?9?9*9*9?9*9*9?9*9*9?9?9*9*_*9*9*9*9*9	2.8	-5.7	51	103210	9999	9999	271	0	0	0	999900	999900	999900	99990	108	3.0	6	6	999.0	999	9	999999999	0	0.0000	0	88	999.000	999.0	99.0
2005	1	5	5	0	?9?9?9?9E0?9?9?9*9*9?9*9*9?9*9*9?9?9*9*_*9*9*9*9*9	1.6	-6.0	54	103210	9999	9999	269	0	0	0	999900	999900	999900	99990	43	3.0	7	7	999.0	999	9	999999999	0	0.0000	0	88	999.000	999.0	99.0
2005	1	5	6	0	?9?9?9?9E0?9?9?9*9*9?9*9*9?9*9*9?9?9*9*_*9*9*9*9*9	0.4	-6.0	58	103210	9999	9999	264	0	0	0	999900	999900	999900	99990	200	3.0	7	7	999.0	999	9	999999999	0	0.0000	0	88	999.000	999.0	99.0
2005	1	5	7	0	?9?9?9?9E0?9?9?9*9*9?9*9*9?9*9*9?9?9*9*_*9*9*9*9*9	-0.5	-6.0	63	103210	9999	9999	249	0	0	0	999900	999900	999900	99990	312	3.0	2	2	999.0	999	9	999999999	0	0.0000	0	88	999.000	999.0	99.0
2005	1	5	8	0	?9?9?9?9E0?9?9?9*9*9?9*9*9?9*9*9?9?9*9*_*9*9*9*9*9	-0.9	-5.7	67	103210	9999	9999	253	0	0	0	999900	999900	999900	99990	174	3.0	4	4	999.0	999	9	999999999	0	0.0000	0	88	999.000	999.0	99.0
2005	1	5	9	0	?9?9?9?9E0?9?9?9*9*9?9*9*9?9?9?9?9?9*9*_*9*9*9*9*9	-0.8	-5.4	68	103210	9999	9999	257	85	202	26	999900	999900	999900	99990	67	2.0	6	6	999.0	999	9	999999999	0	0.0000	0	88	999.000	999.0	99.0
2005	1	5	10	0	?9?9?9?9E0?9?9?9*9*9?9*9*9?9*9*9?9?9*9*_*9*9*9*9*9	-0.5	-5.4	66	103210	9999	9999	262	265	480	56	999900	999900	999900	99990	340	2.0	7	7	999.0	999	9	999999999	0	0.0000	0	88	999.000	999.0	99.0
2005	1	5	11	0	?9?9?9?9E0?9?9?9*9*9?9*9*9?9*9*9?9?9*9*_*9*9*9*9*9	0.1	-5.7	62	103210	9999	9999	256	431	632	91	999900	999900	999900	99990	85	2.0	4	4	999.0	999	9	999999999	0	0.0000	0	88	999.000	999.0	99.0
2005	1	5	12	0	?9?9?9?9E0?9?9?9*9*9?9*9*9?9*9*9?9?9*9*_*9*9*9*9*9	0.9	-6.3	55	103210	9999	9999	266	493	576	152	999900	999900	999900	99990	135	2.0	7	7	999.0	999	9	999999999	0	0.0000	0	88	999.000	999.0	99.0
2005	1	5	13	0	?9?9?9?9E0?9?9?9*9*9?9*9*9?9*9*9?9?9*9*_*9*9*9*9*9	2.0	-7.0	48	103210	9999	9999	269	630	781	132	999900	999900	999900	99990	161	2.0	7	7	999.0	999	9	999999999	0	0.0000	0	88	999.000	999.0	99.0
2005	1	5	14	0	?9?9?9?9E0?9?9?9*9*9?9*9*9?9*9*9?9?9*9*_*9*9*9*9*9	3.3	-7.5	42	103210	9999	9999	264	545	704	168	999900	999900	999900	99990	22	2.0	3	3	999.0	999	9	999999999	0	0.0000	0	88	999.000	999.0	99.0
2005	1	5	15	0	?9?9?9?9E0?9?9?9*9*9?9*9*9?9?9?9?9?9*9*_*9*9*9*9*9	4.9	-7.5	37	103210	9999	9999	260	277	0	277	999900	999900	999900	99990	90	2.0	0	0	999.0	999	9	999999999	0	0.0000	0	88	999.000	999.0	99.0
2005	1	5	16	0	?9?9?9?9E0?9?9?9*9*9?9*9*9?9*9*9?9?9*9*_*9*9*9*9*9	6.1	-7.0	36	103210	9999	9999	270	349	674	108	999900	999900	999900	99990	147	2.0	1	1	999.0	999	9	999999999	0	0.0000	0	88	999.000	999.0	99.0
2005	1	5	17	0	?9?9?9?9E0?9?9?9*9*9?9*9*9?9*9*9?9?9*9*_*9*9*9*9*9	5.9	-6.9	37	103210	9999	9999	275	117	0	117	999900	999900	999900	99990	4	2.0	3	3	999.0	999	9	999999999	0	0.0000	0	88	999.000	999.0	99.0
2005	1	5	18	0	?9?9?9?9E0?9?9?9*9*9?9*9*9?9*9*9?9?9*9*_*9*9*9*9*9	5.5	-6.4	40	103210	9999	9999	271	55	0	17	999900	999900	999900	99990	16	2.0	2	2	999.0	999	9	999999999	0	0.0000	0	88	999.000	999.0	99.0
2005	1	5	19	0	?9?9?9?9E0?9?9?9*9*9?9*9*9?9*9*9?9?9*9*_*9*9*9*9*9	4.9	-5.7	44	103210	9999	9999	287	0	0	0	999900	999900	999900	99990	63	2.0	8	8	999.0	999	9	999999999	0	0.0000	0	88	999.000	999.0	99.0
2005	1	5	20	0	?9?9?9?9E0?9?9?9*9*9?9*9*9?9*9*9?9?9*9*_*9*9*9*9*9	4.2	-5.0	49	103210	9999	9999	275	0	0	0	999900	999900	999900	99990	185	2.0	5	5	999.0	999	9	999999999	0	0.0000	0	88	999.000	999.0	99.0
2005	1	5	21	0	?9?9?9?9E0?9?9?9*9*9?9*9*9?9?9?9?9?9*9*_*9*9*9*9*9	3.6	-4.4	54	103210	9999	9999	271	0	0	0	999900	999900	999900	99990	0	0.0	4	4	999.0	999	9	999999999	0	0.0000	0	88	999.000	999.0	99.0
2005	1	5	22	0	?9?9?9?9E0?9?9?9*9*9?9*9*9?9*9*9?9?9*9*_*9*9*9*9*9	3.1	-3.8	58	103210	9999	9999	256	0	0	0	999900	999900	999900	99990	32	0.0	0	0	999.0	999	9	999999999	0	0.0000	0	88	999.000	999.0	99.0
2005	1	5	23	0	?9?9?9?9E0?9?9?9*9*9?9*9*9?9*9*9?9?9*9*_*9*9*9*9*9	2.8	-3.3	62	103210	9999	9999	261	0	0	0	999900	999900	999900	99990	193	0.0	1	1	999.0	999	9	999999999	0	0.0000	0	88	999.000	999.0	99.0
2005	1	5	24	0	?9?9?9?9E0?9?9?9*9*9?9*9*9?9*9*9?9?9*9*_*9*9*9*9*9	2.6	-2.9	65	103210	9999	9999	273	0	0	0	999900	999900	999900	99990	100	0.0	6	6	999.0	999	9	999999999	0	0.0000	0	88	999.000	999.0	99.0
2005	1	6	1	0	?9?9?9?9E0?9?9?9*9*9?9*9*9?9*9*9?9?9*9*_*9*9*9*9*9	2.4	-2.5	68	103200	9999	9999	286	0	0	0	999900	999900	999900	99990	45	0.0	9	9	999.0	999	9	999999999	0	0.0000	0	88	999.000	999.0	99.0
2005	1	6	2	0	?9?9?9?9E0?9?9?9*9*9?9*9*9?9*9*9?9?9*9*_*9*9*9*9*9	2.3	-2.3	70	103200	9999	9999	266	0	0	0	999900	999900	999900	99990	89	0.0	3	3	999.0	999	9	999999999	0	0.0000	0	88	999.000	999.0	99.0
2005	1	6	3	0	?9?9?9?9E0?9?9?9*9*9?9*9*9?9?9?9?9?9*9*_*9*9*9*9*9	2.1	-2.2	72	103200	9999	9999	254	0	0	0	999900	999900	999900	99990	90	2.0	0	0	999.0	999	9	999999999	0	0.0000	0	88	999.000	999.0	99.0
2005	1	6	4	0	?9?9?9?9E0?9?9?9*9*9?9*9*9?9*9*9?9?9*9*_*9*9*9*9*9	1.9	-2.3	72	103200	9999	9999	262	0	0	0	999900	999900	999900	99990	62	2.0	2	2	999.0	999	9	999999999	0	0.0000	0	88	999.000	999.0	99.0
2005	1	6	5	0	?9?9?9?9E0?9?9?9*9*9?9*9*9?9*9*9?9?9*9*_*9*9*9*9*9	1.6	-2.5	72	103200	9999	9999	257	0	0	0	999900	999900	999900	99990	180	2.0	1	1	999.0	999	9	999999999	0	0.0000	0	88	999.000	999.0	99.0
2005	1	6	6	0	?9?9?9?9E0?9?9?9*9*9?9*9*9?9*9*9?9?9*9*_*9*9*9*9*9	1.4	-2.8	72	103200	9999	9999	262	0	0	0	999900	999900	999900	99990	40	2.0	3	3	999.0	999	9	999999999	0	0.0000	0	88	999.000	999.0	99.0
2005	1	6	7	0	?9?9?9?9E0?9?9?9*9*9?9*9*9?9*9*9?9?9*9*_*9*9*9*9*9	1.3	-3.1	71	103200	9999	9999	261	0	0	0	999900	999900	999900	99990	30	2.0	3	3	999.0	999	9	999999999	0	0.0000	0	88	999.000	999.0	99.0
2005	1	6	8	0	?9?9?9?9E0?9?9?9*9*9?9*9*9?9*9*9?9?9*9*_*9*9*9*9*9	1.2	-3.3	70	103200	9999	9999	267	0	0	0	999900	999900	999900	99990	16	2.0	6	6	999.0	999	9	999999999	0	0.0000	0	88	999.000	999.0	99.0
2005	1	6	9	0	?9?9?9?9E0?9?9?9*9*9?9*9*9?9?9?9?9?9*9*_*9*9*9*9*9	1.5	-3.2	69	103200	9999	9999	268	15	0	15	999900	999900	999900	99990	90	2.0	6	6	999.0	999	9	999999999	0	0.0000	0	88	999.000	999.0	99.0
2005	1	6	10	0	?9?9?9?9E0?9?9?9*9*9?9*9*9?9*9*9?9?9*9*_*9*9*9*9*9	1.6	-3.3	68	103200	9999	9999	260	40	0	40	999900	999900	999900	99990	59	2.0	2	2	999.0	999	9	999999999	0	0.0000	0	88	999.000	999.0	99.0
2005	1	6	11	0	?9?9?9?9E0?9?9?9*9*9?9*9*9?9*9*9?9?9*9*_*9*9*9*9*9	1.5	-3.6	67	103200	9999	9999	266	64	0	64	999900	999900	999900	99990	118	2.0	5	5	999.0	999	9	999999999	0	0.0000	0	88	999.000	999.0	99.0
2005	1	6	12	0	?9?9?9?9E0?9?9?9*9*9?9*9*9?9*9*9?9?9*9*_*9*9*9*9*9	1.3	-3.9	66	103200	9999	9999	274	84	0	84	999900	999900	999900	99990	207	2.0	8	8	999.0	999	9	999999999	0	0.0000	0	88	999.000	999.0	99.0
2005	1	6	13	0	?9?9?9?9E0?9?9?9*9*9?9*9*9?9*9*9?9?9*9*_*9*9*9*9*9	1.3	-4.1	64	103200	9999	9999	258	94	0	94	999900	999900	999900	99990	166	2.0	2	2	999.0	999	9	999999999	0	0.0000	0	88	999.000	999.0	99.0
2005	1	6	14	0	?9?9?9?9E0?9?9?9*9*9?9*9*9?9*9*9?9?9*9*_*9*9*9*9*9	1.6	-4.1	63	103200	9999	9999	251	93	0	93	999900	999900	999900	99990	30	2.0	0	0	999.0	999	9	999999999	0	0.0000	0	88	999.000	999.0	99.0
2005	1	6	15	0	?9?9?9?9E0?9?9?9*9*9?9*9*9?9?9?9?9?9*9*_*9*9*9*9*9	2.5	-3.6	62	103200	9999	9999	263	80	0	80	999900	999900	999900	99990	45	2.0	2	2	999.0	999	9	999999999	0	0.0000	0	88	999.000	999.0	99.0
2005	1	6	16	0	?9?9?9?9E0?9?9?9*9*9?9*9*9?9*9*9?9?9*9*_*9*9*9*9*9	4.0	-2.7	60	103200	9999	9999	269	59	0	59	999900	999900	999900	99990	49	2.0	2	2	999.0	999	9	999999999	0	0.0000	0	88	999.000	999.0	99.0
2005	1	6	17	0	?9?9?9?9E0?9?9?9*9*9?9*9*9?9*9*9?9?9*9*_*9*9*9*9*9	5.4	-1.8	58	103200	9999	9999	281	34	0	34	999900	999900	999900	99990	272	2.0	4	4	999.0	999	9	999999999	0	0.0000	0	88	999.000	999.0	99.0
2005	1	6	18	0	?9?9?9?9E0?9?9?9*9*9?9*9*9?9*9*9?9?9*9*_*9*9*9*9*9	6.1	-1.5	57	103200	9999	9999	303	10	0	10	999900	999900	999900	99990	230	2.0	9	9	999.0	999	9	999999999	0	0.0000	0	88	999.000	999.0	99.0
2005	1	6	19	0	?9?9?9?9E0?9?9?9*9*9?9*9*9?9*9*9?9?9*9*_*9*9*9*9*9	5.4	-2.1	57	103200	9999	9999	299	0	0	0	999900	999900	999900	99990	129	2.0	9	9	999.0	999	9	999999999	0	0.0000	0	88	999.000	999.0	99.0
2005	1	6	20	0	?9?9?9?9E0?9?9?9*9*9?9*9*9?9*9*9?9?9*9*_*9*9*9*9*9	3.7	-3.3	59	103200	9999	9999	280	0	0	0	999900	999900	999900	99990	222	2.0	7	7	999.0	999	9	999999999	0	0.0000	0	88	999.000	999.0	99.0
2005	1	6	21	0	?9?9?9?9E0?9?9?9*9*9?9*9*9?9?9?9?9?9*9*_*9*9*9*9*9	1.8	-4.2	62	103200	9999	9999	251	0	0	0	999900	999900	999900	99990	22	3.0	0	0	999.0	999	9	999999999	0	0.0000	0	88	999.000	999.0	99.0
2005	1	6	22	0	?9?9?9?9E0?9?9?9*9*9?9*9*9?9*9*9?9?9*9*_*9*9*9*9*9	0.4	-4.5	67	103200	9999	9999	270	0	0	0	999900	999900	999900	99990	32	3.0	8	8	999.0	999	9	999999999	0	0.0000	0	88	999.000	999.0	99.0
2005	1	6	23	0	?9?9?9?9E0?9?9?9*9*9?9*9*9?9*9*9?9?9*9*_*9*9*9*9*9	-0.5	-4.4	72	103200	9999	9999	267	0	0	0	999900	999900	999900	99990	238	3.0	8	8	999.0	999	9	999999999	0	0.0000	0	88	999.000	999.0	99.0
2005	1	6	24	0	?9?9?9?9E0?9?9?9*9*9?9*9*9?9*9*9?9?9*9*_*9*9*9*9*9	-1.0	-3.8	79	103200	9999	9999	261	0	0	0	999900	999900	999900	99990	10	3.0	7	7	999.0	999	9	999999999	0	0.0000	0	88	999.000	999.0	99.0
2005	1	7	1	0	?9?9?9?9E0?9?9?9*9*9?9*9*9?9*9*9?9?9*9*_*9*9*9*9*9	-1.3	-3.1	86	103520	9999	9999	246	0	0	0	999900	999900	999900	99990	47	3.0	1	1	999.0	999	9	999999999	0	0.0000	0	88	999.000	999.0	99.0
2005	1	7	2	0	?9?9?9?9E0?9?9?9*9*9?9*9*9?9*9*9?9?9*9*_*9*9*9*9*9	-1.4	-2.4	92	103520	9999	9999	254	0	0	0	999900	999900	999900	99990	20	3.0	4	4	999.0	999	9	999999999	0	0.0000	0	88	999.000	999.0	99.0
2005	1	7	3	0	?9?9?9?9E0?9?9?9*9*9?9*9*9?9?9?9?9?9*9*_*9*9*9*9*9	-1.4	-1.9	96	103520	9999	9999	266	0	0	0	999900	999900	999900	99990	67	1.0	8	8	999.0	999	9	999999999	0	0.0000	0	88	999.000	999.0	99.0
2005	1	7	4	0	?9?9?9?9E0?9?9?9*9*9?9*9*9?9*9*9?9?9*9*_*9*9*9*9*9	-1.5	-1.7	98	103520	9999	9999	250	0	0	0	999900	999900	999900	99990	204	1.0	2	2	999.0	999	9	999999999	0	0.0000	0	88	999.000	999.0	99.0
2005	1	7	5	0	?9?9?9?9E0?9?9?9*9*9?9*9*9?9*9*9?9?9*9*_*9*9*9*9*9	-1.6	-1.8	98	103520	9999	9999	261	0	0	0	999900	999900	999900	99990	53	1.0	7	7	999.0	999	9	999999999	0	0.0000	0	88	999.000	999.0	99.0
2005	1	7	6	0	?9?9?9?9E0?9?9?9*9*9?9*9*9?9*9*9?9?9*9*_*9*9*9*9*9	-1.7	-2.2	96	103520	9999	9999	264	0	0	0	999900	999900	999900	99990	115	1.0	8	8	999.0	999	9	999999999	0	0.0000	0	88	999.000	999.0	99.0
2005	1	7	7	0	?9?9?9?9E0?9?9?9*9*9?9*9*9?9*9*9?9?9*9*_*9*9*9*9*9	-1.8	-2.7	93	103520	9999	9999	248	0	0	0	999900	999900	999900	99990	358	1.0	2	2	999.0	999	9	999999999	0	0.0000	0	88	999.000	999.0	99.0
2005	1	7	8	0	?9?9?9?9E0?9?9?9*9*9?9*9*9?9*9*9?9?9*9*_*9*9*9*9*9	-1.8	-3.2	89	103520	9999	9999	268	0	0	0	999900	999900	999900	99990	238	1.0	9	9	999.0	999	9	999999999	0	0.0000	0	88	999.000	999.0	99.0
2005	1	7	9	0	?9?9?9?9E0?9?9?9*9*9?9*9*9?9?9?9?9?9*9*_*9*9*9*9*9	-0.8	-2.9	84	103520	9999	9999	248	79	145	37	999900	999900	999900	99990	67	1.0	1	1	999.0	999	9	999999999	0	0.0000	0	88	999.000	999.0	99.0
2005	1	7	10	0	?9?9?9?9E0?9?9?9*9*9?9*9*9?9*9*9?9?9*9*_*9*9*9*9*9	0.3	-2.5	80	103520	9999	9999	272	115	0	115	999900	999900	999900	99990	304	1.0	8	8	999.0	999	9	999999999	0	0.0000	0	88	999.000	999.0	99.0
2005	1	7	11	0	?9?9?9?9E0?9?9?9*9*9?9*9*9?9*9*9?9?9*9*_*9*9*9*9*9	1.0	-2.7	74	103520	9999	9999	274	349	343	164	999900	999900	999900	99990	66	1.0	8	8	999.0	999	9	999999999	0	0.0000	0	88	999.000	999.0	99.0
2005	1	7	12	0	?9?9?9?9E0?9?9?9*9*9?9*9*9?9*9*9?9?9*9*_*9*9*9*9*9	1.5	-3.1	69	103520	9999	9999	251	454	406	213	999900	999900	999900	99990	187	1.0	0	0	999.0	999	9	999999999	0	0.0000	0	88	999.000	999.0	99.0
2005	1	7	13	0	?9?9?9?9E0?9?9?9*9*9?9*9*9?9*9*9?9?9*9*_*9*9*9*9*9	1.9	-3.6	65	103520	9999	9999	265	509	456	239	999900	999900	999900	99990	186	1.0	4	4	999.0	999	9	999999999	0	0.0000	0	88	999.000	999.0	99.0
2005	1	7	14	0	?9?9?9?9E0?9?9?9*9*9?9*9*9?9*9*9?9?9*9*_*9*9*9*9*9	2.6	-3.9	60	103520	9999	9999	275	268	0	268	999900	999900	999900	99990	81	1.0	7	7	999.0	999	9	999999999	0	0.0000	0	88	999.000	999.0	99.0
2005	1	7	15	0	?9?9?9?9E0?9?9?9*9*9?9*9*9?9?9?9?9?9*9*_*9*9*9*9*9	3.6	-3.7	57	103520	9999	9999	272	435	532	204	999900	999900	999900	99990	135	1.0	4	4	999.0	999	9	999999999	0	0.0000	0	88	999.000	999.0	99.0
2005	1	7	16	0	?9?9?9?9E0?9?9?9*9*9?9*9*9?9*9*9?9?9*9*_*9*9*9*9*9	5.0	-3.2	54	103520	9999	9999	280	322	594	151	999900	999900	999900	99990	267	1.0	5	5	999.0	999	9	999999999	0	0.0000	0	88	999.000	999.0	99.0
2005	1	7	17	0	?9?9?9?9E0?9?9?9*9*9?9*9*9?9*9*9?9?9*9*_*9*9*9*9*9	5.7	-3.1	52	103520	9999	9999	283	99	0	99	999900	999900	999900	99990	240	1.0	5	5	999.0	999	9	999999999	0	0.0000	0	88	999.000	999.0	99.0
2005	1	7	18	0	?9?9?9?9E0?9?9?9*9*9?9*9*9?9*9*9?9?9*9*_*9*9*9*9*9	5.3	-3.8	50	103520	9999	9999	280	52	0	24	999900	999900	999900	99990	14	1.0	5	5	999.0	999	9	999999999	0	0.0000	0	88	999.000	999.0	99.0
2005	1	7	19	0	?9?9?9?9E0?9?9?9*9*9?9*9*9?9*9*9?9?9*9*_*9*9*9*9*9	4.2	-4.9	49	103520	9999	9999	273	0	0	0	999900	999900	999900	99990	211	1.0	4	4	999.0	999	9	999999999	0	0.0000	0	88	999.000	999.0	99.0
2005	1	7	20	0	?9?9?9?9E0?9?9?9*9*9?9*9*9?9*9*9?9?9*9*_*9*9*9*9*9	2.8	-6.1	49	103520	9999	9999	271	0	0	0	999900	999900	999900	99990	158	1.0	6	6	999.0	999	9	999999999	0	0.0000	0	88	999.000	999.0	99.0
2005	1	7	21	0	?9?9?9?9E0?9?9?9*9*9?9*9*9?9?9?9?9?9*9*_*9*9*9*9*9	1.5	-7.3	48	103520	9999	9999	272	0	0	0	999900	999900	999900	99990	90	2.0	8	8	999.0	999	9	999999999	0	0.0000	0	88	999.000	999.0	99.0
2005	1	7	22	0	?9?9?9?9E0?9?9?9*9*9?9*9*9?9*9*9?9?9*9*_*9*9*9*9*9	0.5	-8.1	49	103520	9999	9999	257	0	0	0	999900	999900	999900	99990	177	2.0	5	5	999.0	999	9	999999999	0	0.0000	0	88	999.000	999.0	99.0
2005	1	7	23	0	?9?9?9?9E0?9?9?9*9*9?9*9*9?9*9*9?9?9*9*_*9*9*9*9*9	-0.2	-8.7	48	103520	9999	9999	254	0	0	0	999900	999900	999900	99990	122	2.0	5	5	999.0	999	9	999999999	0	0.0000	0	88	999.000	999.0	99.0
2005	1	7	24	0	?9?9?9?9E0?9?9?9*9*9?9*9*9?9*9*9?9?9*9*_*9*9*9*9*9	-0.6	-9.0	49	103520	9999	9999	251	0	0	0	999900	999900	999900	99990	35	2.0	4	4	999.0	999	9	999999999	0	0.0000	0	88	999.000	999.0	99.0
2005	1	8	1	0	?9?9?9?9E0?9?9?9*9*9?9*9*9?9*9*9?9?9*9*_*9*9*9*9*9	-0.8	-9.1	49	103560	9999	9999	257	0	0	0	999900	999900	999900	99990	103	2.0	7	7	999.0	999	9	999999999	0	0.0000	0	88	999.000	999.0	99.0
2005	1	8	2	0	?9?9?9?9E0?9?9?9*9*9?9*9*9?9*9*9?9?9*9*_*9*9*9*9*9	-1.0	-9.2	49	103560	9999	9999	256	0	0	0	999900	999900	999900	99990	79	2.0	7	7	999.0	999	9	999999999	0	0.0000	0	88	999.000	999.0	99.0
2005	1	8	3	0	?9?9?9?9E0?9?9?9*9*9?9*9*9?9?9?9?9?9*9*_*9*9*9*9*9	-1.1	-9.2	50	103560	9999	9999	248	0	0	0	999900	999900	999900	99990	67	2.0	4	4	999.0	999	9	999999999	0	0.0000	0	88	999.000	999.0	99.0
2005	1	8	4	0	?9?9?9?9E0?9?9?9*9*9?9*9*9?9*9*9?9?9*9*_*9*9*9*9*9	-1.3	-9.3	50	103560	9999	9999	236	0	0	0	999900	999900	999900	99990	265	2.0	0	0	999.0	999	9	999999999	0	0.0000	0	88	999.000	999.0	99.0
2005	1	8	5	0	?9?9?9?9E0?9?9?9*9*9?9*9*9?9*9*9?9?9*9*_*9*9*9*9*9	-1.5	-9.4	51	103560	9999	9999	258	0	0	0	999900	999900	999900	99990	106	2.0	8	8	999.0	999	9	999999999	0	0.0000	0	88	999.000	999.0	99.0
2005	1	8	6	0	?9?9?9?9E0?9?9?9*9*9?9*9*9?9*9*9?9?9*9*_*9*9*9*9*9	-1.7	-9.5	51	103560	9999	9999	246	0	0	0	999900	999900	999900	99990	285	2.0	4	4	999.0	999	9	999999999	0	0.0000	0	88	999.000	999.0	99.0
2005	1	8	7	0	?9?9?9?9E0?9?9?9*9*9?9*9*9?9*9*9?9?9*9*_*9*9*9*9*9	-1.8	-9.8	51	103560	9999	9999	247	0	0	0	999900	999900	999900	99990	147	2.0	5	5	999.0	999	9	999999999	0	0.0000	0	88	999.000	999.0	99.0
2005	1	8	8	0	?9?9?9?9E0?9?9?9*9*9?9*9*9?9*9*9?9?9*9*_*9*9*9*9*9	-1.9	-10.0	50	103560	9999	9999	247	0	0	0	999900	999900	999900	99990	28	2.0	5	5	999.0	999	9	999999999	0	0.0000	0	88	999.000	999.0	99.0
2005	1	8	9	0	?9?9?9?9E0?9?9?9*9*9?9*9*9?9?9?9?9?9*9*_*9*9*9*9*9	-1.8	-10.3	48	103560	9999	9999	243	70	106	39	999900	999900	999900	99990	67	1.0	3	3	999.0	999	9	999999999	0	0.0000	0	88	999.000	999.0	99.0
2005	1	8	10	0	?9?9?9?9E0?9?9?9*9*9?9*9*9?9*9*9?9?9*9*_*9*9*9*9*9	-1.5	-10.6	46	103560	9999	9999	256	95	0	95	999900	999900	999900	99990	38	1.0	8	8	999.0	999	9	999999999	0	0.0000	0	88	999.000	999.0	99.0
2005	1	8	11	0	?9?9?9?9E0?9?9?9*9*9?9*9*9?9*9*9?9?9*9*_*9*9*9*9*9	-1.1	-10.9	43	103560	9999	9999	245	307	250	171	999900	999900	999900	99990	312	1.0	3	3	999.0	999	9	999999999	0	0.0000	0	88	999.000	999.0	99.0
2005	1	8	12	0	?9?9?9?9E0?9?9?9*9*9?9*9*9?9*9*9?9?9*9*_*9*9*9*9*9	-0.6	-11.1	40	103560	9999	9999	250	399	295	223	999900	999900	999900	99990	219	1.0	5	5	999.0	999	9	999999999	0	0.0000	0	88	999.000	999.0	99.0
2005	1	8	13	0	?9?9?9?9E0?9?9?9*9*9?9*9*9?9*9*9?9?9*9*_*9*9*9*9*9	0.2	-10.9	39	103560	9999	9999	263	447	331	250	999900	999900	999900	99990	251	1.0	8	8	999.0	999	9	999999999	0	0.0000	0	88	999.000	999.0	99.0
2005	1	8	14	0	?9?9?9?9E0?9?9?9*9*9?9*9*9?9*9*9?9?9*9*_*9*9*9*9*9	1.1	-10.6	37	103560	9999	9999	263	222	0	222	999900	999900	999900	99990	66	1.0	7	7	999.0	999	9	999999999	0	0.0000	0	88	999.000	999.0	99.0
2005	1	8	15	0	?9?9?9?9E0?9?9?9*9*9?9*9*9?9?9?9?9?9*9*_*9*9*9*9*9	2.3	-9.6	37	103560	9999	9999	256	382	385	214	999900	999900	999900	99990	360	1.0	2	2	999.0	999	9	999999999	0	0.0000	0	88	999.000	999.0	99.0
2005	1	8	16	0	?9?9?9?9E0?9?9?9*9*9?9*9*9?9*9*9?9?9*9*_*9*9*9*9*9	3.2	-8.4	39	103560	9999	9999	265	283	429	158	999900	999900	999900	99990	203	1.0	4	4	999.0	999	9	999999999	0	0.0000	0	88	999.000	999.0	99.0
2005	1	8	17	0	?9?9?9?9E0?9?9?9*9*9?9*9*9?9*9*9?9?9*9*_*9*9*9*9*9	3.1	-7.6	42	103560	9999	9999	268	82	0	82	999900	999900	999900	99990	35	1.0	5	5	999.0	999	9	999999999	0	0.0000	0	88	999.000	999.0	99.0
2005	1	8	18	0	?9?9?9?9E0?9?9?9*9*9?9*9*9?9*9*9?9?9*9*_*9*9*9*9*9	2.8	-6.9	46	103560	9999	9999	263	23	0	23	999900	999900	999900	99990	206	1.0	3	3	999.0	999	9	999999999	0	0.0000	0	88	999.000	999.0	99.0
2005	1	8	19	0	?9?9?9?9E0?9?9?9*9*9?9*9*9?9*9*9?9?9*9*_*9*9*9*9*9	2.3	-6.3	50	103560	9999	9999	251	0	0	0	999900	999900	999900	99990	298	1.0	0	0	999.0	999	9	999999999	0	0.0000	0	88	999.000	999.0	99.0
2005	1	8	20	0	?9?9?9?9E0?9?9?9*9*9?9*9*9?9*9*9?9?9*9*_*9*9*9*9*9	1.9	-5.9	53	103560	9999	9999	261	0	0	0	999900	999900	999900	99990	63	1.0	3	3	999.0	999	9	999999999	0	0.0000	0	88	999.000	999.0	99.0
2005	1	8	21	0	?9?9?9?9E0?9?9?9*9*9?9*9*9?9?9?9?9?9*9*_*9*9*9*9*9	1.6	-5.6	56	103560	9999	9999	274	0	0	0	999900	999900	999900	99990	0	0.0	8	8	999.0	999	9	999999999	0	0.0000	0	88	999.000	999.0	99.0
2005	1	8	22	0	?9?9?9?9E0?9?9?9*9*9?9*9*9?9*9*9?9?9*9*_*9*9*9*9*9	1.4	-5.4	57	103560	9999	9999	262	0	0	0	999900	999900	999900	99990	319	0.0	4	4	999.0	999	9	999999999	0	0.0000	0	88	999.000	999.0	99.0
2005	1	8	23	0	?9?9?9?9E0?9?9?9*9*9?9*9*9?9*9*9?9?9*9*_*9*9*9*9*9	1.4	-5.3	58	103560	9999	9999	257	0	0	0	999900	999900	999900	99990	235	0.0	2	2	999.0	999	9	999999999	0	0.0000	0	88	999.000	999.0	99.0
2005	1	8	24	0	?9?9?9?9E0?9?9?9*9*9?9*9*9?9*9*9?9?9*9*_*9*9*9*9*9	1.4	-5.3	58	103560	9999	9999	266	0	0	0	999900	999900	999900	99990	69	0.0	6	6	999.0	999	9	999999999	0	0.0000	0	88	999.000	999.0	99.0
2005	1	9	1	0	?9?9?9?9E0?9?9?9*9*9?9*9*9?9*9*9?9?9*9*_*9*9*9*9*9	1.4	-5.3	58	102960	9999	9999	279	0	0	0	999900	999900	999900	99990	217	0.0	9	9	999.0	999	9	999999999	0	0.0000	0	88	999.000	999.0	99.0
2005	1	9	2	0	?9?9?9?9E0?9?9?9*9*9?9*9*9?9*9*9?9?9*9*_*9*9*9*9*9	1.3	-5.2	59	102960	9999	9999	257	0	0	0	999900	999900	999900	99990	87	0.0	2	2	999.0	999	9	999999999	0	0.0000	0	88	999.000	999.0	99.0
2005	1	9	3	0	?9?9?9?9E0?9?9?9*9*9?9*9*9?9?9?9?9?9*9*_*9*9*9*9*9	1.1	-5.0	61	102960	9999	9999	253	0	0	0	999900	999900	999900	99990	0	0.0	1	1	999.0	999	9	999999999	0	0.0000	0	88	999.000	999.0	99.0
2005	1	9	4	0	?9?9?9?9E0?9?9?9*9*9?9*9*9?9*9*9?9?9*9*_*9*9*9*9*9	0.7	-4.7	64	102960	9999	9999	255	0	0	0	999900	999900	999900	99990	342	0.0	2	2	999.0	999	9	999999999	0	0.0000	0	88	999.000	999.0	99.0
2005	1	9	5	0	?9?9?9?9E0?9?9?9*9*9?9*9*9?9*9*9?9?9*9*_*9*9*9*9*9	0.1	-4.5	68	102960	9999	9999	253	0	0	0	999900	999900	999900	99990	37	0.0	2	2	999.0	999	9	999999999	0	0.0000	0	88	999.000	999.0	99.0
2005	1	9	6	0	?9?9?9?9E0?9?9?9*9*9?9*9*9?9*9*9?9?9*9*_*9*9*9*9*9	-0.4	-4.5	71	102960	9999	9999	260	0	0	0	999900	999900	999900	99990	27	0.0	6	6	999.0	999	9	999999999	0	0.0000	0	88	999.000	999.0	99.0
2005	1	9	7	0	?9?9?9?9E0?9?9?9*9*9?9*9*9?9*9*9?9?9*9*_*9*9*9*9*9	-0.8	-4.4	74	102960	9999	9999	249	0	0	0	999900	999900	999900	99990	88	0.0	2	2	999.0	999	9	999999999	0	0.0000	0	88	999.000	999.0	99.0
2005	1	9	8	0	?9?9?9?9E0?9?9?9*9*9?9*9*9?9*9*9?9?9*9*_*9*9*9*9*9	-1.0	-4.4	75	102960	9999	9999	251	0	0	0	999900	999900	999900	99990	34	0.0	3	3	999.0	999	9	999999999	0	0.0000	0	88	999.000	999.0	99.0
2005	1	9	9	0	?9?9?9?9E0?9?9?9*9*9?9*9*9?9?9?9?9?9*9*_*9*9*9*9*9	-0.8	-4.4	74	102960	9999	9999	246	105	184	52	999900	999900	999900	99990	0	0.0	1	1	999.0	999	9	999999999	0	0.0000	0	88	999.000	999.0	99.0
2005	1	9	10	0	?9?9?9?9E0?9?9?9*9*9?9*9*9?9*9*9?9?9*9*_*9*9*9*9*9	-0.2	-4.6	70	102960	9999	9999	263	283	329	139	999900	999900	999900	99990	200	0.0	7	7	999.0	999	9	999999999	0	0.0000	0	88	999.000	999.0	99.0
2005	1	9	11	0	?9?9?9?9E0?9?9?9*9*9?9*9*9?9*9*9?9?9*9*_*9*9*9*9*9	0.7	-4.8	63	102960	9999	9999	264	186	0	186	999900	999900	999900	99990	281	0.0	6	6	999.0	999	9	999999999	0	0.0000	0	88	999.000	999.0	99.0
2005	1	9	12	0	?9?9?9?9E0?9?9?9*9*9?9*9*9?9*9*9?9?9*9*_*9*9*9*9*9	1.8	-5.4	56	102960	9999	9999	275	242	0	242	999900	999900	999900	99990	267	0.0	8	8	999.0	999	9	999999999	0	0.0000	0	88	999.000	999.0	99.0
2005	1	9	13	0	?9?9?9?9E0?9?9?9*9*9?9*9*9?9*9*9?9?9*9*_*9*9*9*9*9	3.1	-6.0	48	102960	9999	9999	272	271	0	271	999900	999900	999900	99990	279	0.0	6	6	999.0	999	9	999999999	0	0.0000	0	88	999.000	999.0	99.0
2005	1	9	14	0	?9?9?9?9E0?9?9?9*9*9?9*9*9?9*9*9?9?9*9*_*9*9*9*9*9	4.5	-6.4	42	102960	9999	9999	259	658	616	323	999900	999900	999900	99990	298	0.0	0	0	999.0	999	9	999999999	0	0.0000	0	88	999.000	999.0	99.0
2005	1	9	15	0	?9?9?9?9E0?9?9?9*9*9?9*9*9?9?9?9?9?9*9*_*9*9*9*9*9	5.9	-6.1	39	102960	9999	9999	291	570	660	280	999900	999900	999900	99990	270	1.0	8	8	999.0	999	9	999999999	0	0.0000	0	88	999.000	999.0	99.0
2005	1	9	16	0	?9?9?9?9E0?9?9?9*9*9?9*9*9?9*9*9?9?9*9*_*9*9*9*9*9	6.8	-5.1	40	102960	9999	9999	296	172	0	172	999900	999900	999900	99990	84	1.0	8	8	999.0	999	9	999999999	0	0.0000	0	88	999.000	999.0	99.0
2005	1	9	17	0	?9?9?9?9E0?9?9?9*9*9?9*9*9?9*9*9?9?9*9*_*9*9*9*9*9	6.5	-4.2	44	102960	9999	9999	269	99	0	99	999900	999900	999900	99990	76	1.0	0	0	999.0	999	9	999999999	0	0.0000	0	88	999.000	999.0	99.0
2005	1	9	18	0	?9?9?9?9E0?9?9?9*9*9?9*9*9?9*9*9?9?9*9*_*9*9*9*9*9	5.9	-3.2	50	102960	9999	9999	286	29	0	29	999900	999900	999900	99990	316	1.0	6	6	999.0	999	9	999999999	0	0.0000	0	88	999.000	999.0	99.0
2005	1	9	19	0	?9?9?9?9E0?9?9?9*9*9?9*9*9?9*9*9?9?9*9*_*9*9*9*9*9	4.9	-2.4	57	102960	9999	9999	276	0	0	0	999900	999900	999900	99990	277	1.0	3	3	999.0	999	9	999999999	0	0.0000	0	88	999.000	999.0	99.0
2005	1	9	20	0	?9?9?9?9E0?9?9?9*9*9?9*9*9?9*9*9?9?9*9*_*9*9*9*9*9	3.9	-1.9	64	102960	9999	9999	277	0	0	0	999900	999900	999900	99990	22	1.0	5	5	999.0	999	9	999999999	0	0.0000	0	88	999.000	999.0	99.0
2005	1	9	21	0	?9?9?9?9E0?9?9?9*9*9?9*9*9?9?9?9?9?9*9*_*9*9*9*9*9	3.0	-1.6	71	102960	9999	9999	273	0	0	0	999900	999900	999900	99990	0	0.0	5	5	999.0	999	9	999999999	0	0.0000	0	88	999.000	999.0	99.0
2005	1	9	22	0	?9?9?9?9E0?9?9?9*9*9?9*9*9?9*9*9?9?9*9*_*9*9*9*9*9	2.3	-1.5	75	102960	9999	9999	264	0	0	0	999900	999900	999900	99990	200	0.0	2	2	999.0	999	9	999999999	0	0.0000	0	88	999.000	999.0	99.0
2005	1	9	23	0	?9?9?9?9E0?9?9?9*9*9?9*9*9?9*9*9?9?9*9*_*9*9*9*9*9	1.7	-1.5	78	102960	9999	9999	258	0	0	0	999900	999900	999900	99990	303	0.0	1	1	999.0	999	9	999999999	0	0.0000	0	88	999.000	999.0	99.0
2005	1	9	24	0	?9?9?9?9E0?9?9?9*9*9?9*9*9?9*9*9?9?9*9*_*9*9*9*9*9	1.3	-1.5	80	102960	9999	9999	263	0	0	0	999900	999900	999900	99990	46	0.0	3	3	999.0	999	9	999999999	0	0.0000	0	88	999.000	999.0	99.0
2005	1	10	1	0	?9?9?9?9E0?9?9?9*9*9?9*9*9?9*9*9?9?9*9*_*9*9*9*9*9	1.0	-1.6	82	102700	9999	9999	268	0	0	0	999900	999900	999900	99990	200	0.0	6	6	999.0	999	9	999999999	0	0.0000	0	88	999.000	999.0	99.0
2005	1	10	2	0	?9?9?9?9E0?9?9?9*9*9?9*9*9?9*9*9?9?9*9*_*9*9*9*9*9	0.7	-1.7	83	102700	9999	9999	274	0	0	0	999900	999900	999900	99990	115	0.0	8	8	999.0	999	9	999999999	0	0.0000	0	88	999.000	999.0	99.0
2005	1	10	3	0	?9?9?9?9E0?9?9?9*9*9?9*9*9?9?9?9?9?9*9*_*9*9*9*9*9	0.3	-1.7	85	102700	9999	9999	253	0	0	0	999900	999900	999900	99990	0	0.0	1	1	999.0	999	9	999999999	0	0.0000	0	88	999.000	999.0	99.0
2005	1	10	4	0	?9?9?9?9E0?9?9?9*9*9?9*9*9?9*9*9?9?9*9*_*9*9*9*9*9	-0.2	-1.9	87	102700	9999	9999	259	0	0	0	999900	999900	999900	99990	169	0.0	4	4	999.0	999	9	999999999	0	0.0000	0	88	999.000	999.0	99.0
2005	1	10	5	0	?9?9?9?9E0?9?9?9*9*9?9*9*9?9*9*9?9?9*9*_*9*9*9*9*9	-0.6	-1.9	90	102700	9999	9999	255	0	0	0	999900	999900	999900	99990	131	0.0	3	3	999.0	999	9	999999999	0	0.0000	0	88	999.000	999.0	99.0
2005	1	10	6	0	?9?9?9?9E0?9?9?9*9*9?9*9*9?9*9*9?9?9*9*_*9*9*9*9*9	-1.1	-2.0	92	102700	9999	9999	255	0	0	0	999900	999900	999900	99990	156	0.0	4	4	999.0	999	9	999999999	0	0.0000	0	88	999.000	999.0	99.0
2005	1	10	7	0	?9?9?9?9E0?9?9?9*9*9?9*9*9?9*9*9?9?9*9*_*9*9*9*9*9	-1.4	-2.1	94	102700	9999	9999	242	0	0	0	999900	999900	999900	99990	151	0.0	0	0	999.0	999	9	999999999	0	0.0000	0	88	999.000	999.0	99.0
2005	1	10	8	0	?9?9?9?9E0?9?9?9*9*9?9*9*9?9*9*9?9?9*9*_*9*9*9*9*9	-1.5	-2.3	93	102700	9999	9999	255	0	0	0	999900	999900	999900	99990	211	0.0	5	5	999.0	999	9	999999999	0	0.0000	0	88	999.000	999.0	99.0
2005	1	10	9	0	?9?9?9?9E0?9?9?9*9*9?9*9*9?9?9?9?9?9*9*_*9*9*9*9*9	-0.4	-1.7	90	102700	9999	9999	262	76	131	38	999900	999900	999900	99990	0	0.0	6	6	999.0	999	9	999999999	0	0.0000	0	88	999.000	999.0	99.0
2005	1	10	10	0	?9?9?9?9E0?9?9?9*9*9?9*9*9?9*9*9?9?9*9*_*9*9*9*9*9	1.2	-1.0	84	102700	9999	9999	257	106	0	106	999900	999900	999900	99990	31	0.0	1	1	999.0	999	9	999999999	0	0.0000	0	88	999.000	999.0	99.0
2005	1	10	11	0	?9?9?9?9E0?9?9?9*9*9?9*9*9?9*9*9?9?9*9*_*9*9*9*9*9	2.8	-0.9	76	102700	9999	9999	271	329	304	163	999900	999900	999900	99990	2	0.0	4	4	999.0	999	9	999999999	0	0.0000	0	88	999.000	999.0	99.0
2005	1	10	12	0	?9?9?9?9E0?9?9?9*9*9?9*9*9?9*9*9?9?9*9*_*9*9*9*9*9	4.4	-1.2	66	102700	9999	9999	279	427	359	212	999900	999900	999900	99990	115	0.0	5	5	999.0	999	9	999999999	0	0.0000	0	88	999.000	999.0	99.0
2005	1	10	13	0	?9?9?9?9E0?9?9?9*9*9?9*9*9?9*9*9?9?9*9*_*9*9*9*9*9	6.0	-1.7	57	102700	9999	9999	285	479	402	238	999900	999900	999900	99990	179	0.0	5	5	999.0	999	9	999999999	0	0.0000	0	88	999.000	999.0	99.0
2005	1	10	14	0	?9?9?9?9E0?9?9?9*9*9?9*9*9?9*9*9?9?9*9*_*9*9*9*9*9	7.7	-2.0	49	102700	9999	9999	290	246	0	246	999900	999900	999900	99990	331	0.0	4	4	999.0	999	9	999999999	0	0.0000	0	88	999.000	999.0	99.0
2005	1	10	15	0	?9?9?9?9E0?9?9?9*9*9?9*9*9?9?9?9?9?9*9*_*9*9*9*9*9	9.4	-1.6	46	102700	9999	9999	292	410	465	204	999900	999900	999900	99990	270	2.0	2	2	999.0	999	9	999999999	0	0.0000	0	88	999.000	999.0	99.0
2005	1	10	16	0	?9?9?9?9E0?9?9?9*9*9?9*9*9?9*9*9?9?9*9*_*9*9*9*9*9	10.6	-0.6	46	102700	9999	9999	289	303	515	151	999900	999900	999900	99990	183	2.0	0	0	999.0	999	9	999999999	0	0.0000	0	88	999.000	999.0	99.0
2005	1	10	17	0	?9?9?9?9E0?9?9?9*9*9?9*9*9?9*9*9?9?9*9*_*9*9*9*9*9	10.2	0.0	49	102700	9999	9999	288	176	460	87	999900	999900	999900	99990	268	2.0	0	0	999.0	999	9	999999999	0	0.0000	0	88	999.000	999.0	99.0
2005	1	10	18	0	?9?9?9?9E0?9?9?9*9*9?9*9*9?9*9*9?9?9*9*_*9*9*9*9*9	9.2	0.7	55	102700	9999	9999	307	51	0	25	999900	999900	999900	99990	39	2.0	7	7	999.0	999	9	999999999	0	0.0000	0	88	999.000	999.0	99.0
2005	1	10	19	0	?9?9?9?9E0?9?9?9*9*9?9*9*9?9*9*9?9?9*9*_*9*9*9*9*9	7.8	1.1	62	102700	9999	9999	285	0	0	0	999900	999900	999900	99990	81	2.0	1	1	999.0	999	9	999999999	0	0.0000	0	88	999.000	999.0	99.0
2005	1	10	20	0	?9?9?9?9E0?9?9?9*9*9?9*9*9?9*9*9?9?9*9*_*9*9*9*9*9	6.4	1.2	70	102700	9999	9999	288	0	0	0	999900	999900	999900	99990	321	2.0	4	4	999.0	999	9	999999999	0	0.0000	0	88	999.000	999.0	99.0
2005	1	10	21	0	?9?9?9?9E0?9?9?9*9*9?9*9*9?9?9?9?9?9*9*_*9*9*9*9*9	5.1	1.2	76	102700	9999	9999	282	0	0	0	999900	999900	999900	99990	0	0.0	4	4	999.0	999	9	999999999	0	0.0000	0	88	999.000	999.0	99.0
2005	1	10	22	0	?9?9?9?9E0?9?9?9*9*9?9*9*9?9*9*9?9?9*9*_*9*9*9*9*9	4.2	1.1	80	102700	9999	9999	270	0	0	0	999900	999900	999900	99990	125	0.0	1	1	999.0	999	9	999999999	0	0.0000	0	88	999.000	999.0	99.0
2005	1	10	23	0	?9?9?9?9E0?9?9?9*9*9?9*9*9?9*9*9?9?9*9*_*9*9*9*9*9	3.6	1.0	83	102700	9999	9999	284	0	0	0	999900	999900	999900	99990	131	0.0	7	7	999.0	999	9	999999999	0	0.0000	0	88	999.000	999.0	99.0
2005	1	10	24	0	?9?9?9?9E0?9?9?9*9*9?9*9*9?9*9*9?9?9*9*_*9*9*9*9*9	3.3	0.9	85	102700	9999	9999	273	0	0	0	999900	999900	999900	99990	265	0.0	3	3	999.0	999	9	999999999	0	0.0000	0	88	999.000	999.0	99.0
2005	1	11	1	0	?9?9?9?9E0?9?9?9*9*9?9*9*9?9*9*9?9?9*9*_*9*9*9*9*9	3.0	0.9	86	102530	9999	9999	269	0	0	0	999900	999900	999900	99990	119	0.0	2	2	999.0	999	9	999999999	0	0.0000	0	88	999.000	999.0	99.0
2005	1	11	2	0	?9?9?9?9E0?9?9?9*9*9?9*9*9?9*9*9?9?9*9*_*9*9*9*9*9	2.8	0.8	87	102530	9999	9999	259	0	0	0	999900	999900	999900	99990	70	0.0	0	0	999.0	999	9	999999999	0	0.0000	0	88	999.000	999.0	99.0
2005	1	11	3	0	?9?9?9?9E0?9?9?9*9*9?9*9*9?9?9?9?9?9*9*_*9*9*9*9*9	2.4	0.6	88	102530	9999	9999	279	0	0	0	999900	999900	999900	99990	247	1.0	7	7	999.0	999	9	999999999	0	0.0000	0	88	999.000	999.0	99.0
2005	1	11	4	0	?9?9?9?9E0?9?9?9*9*9?9*9*9?9*9*9?9?9*9*_*9*9*9*9*9	1.8	0.4	90	102530	9999	9999	271	0	0	0	999900	999900	999900	99990	84	1.0	5	5	999.0	999	9	999999999	0	0.0000	0	88	999.000	999.0	99.0
2005	1	11	5	0	?9?9?9?9E0?9?9?9*9*9?9*9*9?9*9*9?9?9*9*_*9*9*9*9*9	1.2	0.1	93	102530	9999	9999	268	0	0	0	999900	999900	999900	99990	225	1.0	5	5	999.0	999	9	999999999	0	0.0000	0	88	999.000	999.0	99.0
2005	1	11	6	0	?9?9?9?9E0?9?9?9*9*9?9*9*9?9*9*9?9?9*9*_*9*9*9*9*9	0.6	-0.2	95	102530	9999	9999	271	0	0	0	999900	999900	999900	99990	252	1.0	7	7	999.0	999	9	999999999	0	0.0000	0	88	999.000	999.0	99.0
2005	1	11	7	0	?9?9?9?9E0?9?9?9*9*9?9*9*9?9*9*9?9?9*9*_*9*9*9*9*9	0.1	-0.5	95	102530	9999	9999	256	0	0	0	999900	999900	999900	99990	33	1.0	2	2	999.0	999	9	999999999	0	0.0000	0	88	999.000	999.0	99.0
2005	1	11	8	0	?9?9?9?9E0?9?9?9*9*9?9*9*9?9*9*9?9?9*9*_*9*9*9*9*9	-0.1	-0.9	93	102530	9999	9999	267	0	0	0	999900	999900	999900	99990	57	1.0	7	7	999.0	999	9	999999999	0	0.0000	0	88	999.000	999.0	99.0
2005	1	11	9	0	?9?9?9?9E0?9?9?9*9*9?9*9*9?9?9?9?9?9*9*_*9*9*9*9*9	0.5	-0.7	91	102530	9999	9999	262	78	132	39	999900	999900	999900	99990	0	0.0	4	4	999.0	999	9	999999999	0	0.0000	0	88	999.000	999.0	99.0
2005	1	11	10	0	?9?9?9?9E0?9?9?9*9*9?9*9*9?9*9*9?9?9*9*_*9*9*9*9*9	1.7	-0.5	85	102530	9999	9999	269	106	0	106	999900	999900	999900	99990	249	0.0	5	5	999.0	999	9	999999999	0	0.0000	0	88	999.000	999.0	99.0
2005	1	11	11	0	?9?9?9?9E0?9?9?9*9*9?9*9*9?9*9*9?9?9*9*_*9*9*9*9*9	3.2	-0.5	76	102530	9999	9999	275	332	303	166	999900	999900	999900	99990	248	0.0	5	5	999.0	999	9	999999999	0	0.0000	0	88	999.000	999.0	99.0
2005	1	11	12	0	?9?9?9?9E0?9?9?9*9*9?9*9*9?9*9*9?9?9*9*_*9*9*9*9*9	4.9	-0.5	67	102530	9999	9999	271	431	357	216	999900	999900	999900	99990	155	0.0	1	1	999.0	999	9	999999999	0	0.0000	0	88	999.000	999.0	99.0
2005	1	11	13	0	?9?9?9?9E0?9?9?9*9*9?9*9*9?9*9*9?9?9*9*_*9*9*9*9*9	6.8	-0.5	59	102530	9999	9999	288	249	0	249	999900	999900	999900	99990	66	0.0	4	4	999.0	999	9	999999999	0	0.0000	0	88	999.000	999.0	99.0
2005	1	11	14	0	?9?9?9?9E0?9?9?9*9*9?9*9*9?9*9*9?9?9*9*_*9*9*9*9*9	8.9	-0.3	52	102530	9999	9999	310	476	432	239	999900	999900	999900	99990	182	0.0	8	8	999.0	999	9	999999999	0	0.0000	0	88	999.000	999.0	99.0
2005	1	11	15	0	?9?9?9?9E0?9?9?9*9*9?9*9*9?9?9?9?9?9*9*_*9*9*9*9*9	11.0	0.6	49	102530	9999	9999	301	413	461	207	999900	999900	999900	99990	180	1.0	2	2	999.0	999	9	999999999	0	0.0000	0	88	999.000	999.0	99.0
2005	1	11	16	0	?9?9?9?9E0?9?9?9*9*9?9*9*9?9*9*9?9?9*9*_*9*9*9*9*9	12.4	1.9	49	102530	9999	9999	316	306	510	154	999900	999900	999900	99990	89	1.0	5	5	999.0	999	9	999999999	0	0.0000	0	88	999.000	999.0	99.0
2005	1	11	17	0	?9?9?9?9E0?9?9?9*9*9?9*9*9?9*9*9?9?9*9*_*9*9*9*9*9	12.0	2.5	52	102530	9999	9999	303	178	466	89	999900	999900	999900	99990	227	1.0	1	1	999.0	999	9	999999999	0	0.0000	0	88	999.000	999.0	99.0
2005	1	11	18	0	?9?9?9?9E0?9?9?9*9*9?9*9*9?9*9*9?9?9*9*_*9*9*9*9*9	10.9	2.9	58	102530	9999	9999	317	27	0	27	999900	999900	999900	99990	265	1.0	7	7	999.0	999	9	999999999	0	0.0000	0	88	999.000	999.0	99.0
2005	1	11	19	0	?9?9?9?9E0?9?9?9*9*9?9*9*9?9*9*9?9?9*9*_*9*9*9*9*9	9.4	3.1	65	102530	9999	9999	293	0	0	0	999900	999900	999900	99990	204	1.0	1	1	999.0	999	9	999999999	0	0.0000	0	88	999.000	999.0	99.0
2005	1	11	20	0	?9?9?9?9E0?9?9?9*9*9?9*9*9?9*9*9?9?9*9*_*9*9*9*9*9	7.8	2.9	71	102530	9999	9999	281	0	0	0	999900	999900	999900	99990	217	1.0	0	0	999.0	999	9	999999999	0	0.0000	0	88	999.000	999.0	99.0
2005	1	11	21	0	?9?9?9?9E0?9?9?9*9*9?9*9*9?9?9?9?9?9*9*_*9*9*9*9*9	6.5	2.7	77	102530	9999	9999	292	0	0	0	999900	999900	999900	99990	0	0.0	5	5	999.0	999	9	999999999	0	0.0000	0	88	999.000	999.0	99.0
2005	1	11	22	0	?9?9?9?9E0?9?9?9*9*9?9*9*9?9*9*9?9?9*9*_*9*9*9*9*9	5.7	2.6	80	102530	9999	9999	286	0	0	0	999900	999900	999900	99990	102	0.0	4	4	999.0	999	9	999999999	0	0.0000	0	88	999.000	999.0	99.0
2005	1	11	23	0	?9?9?9?9E0?9?9?9*9*9?9*9*9?9*9*9?9?9*9*_*9*9*9*9*9	5.2	2.5	82	102530	9999	9999	270	0	0	0	999900	999900	999900	99990	148	0.0	0	0	999.0	999	9	999999999	0	0.0000	0	88	999.000	999.0	99.0
2005	1	11	24	0	?9?9?9?9E0?9?9?9*9*9?9*9*9?9*9*9?9?9*9*_*9*9*9*9*9	5.0	2.4	83	102530	9999	9999	296	0	0	0	999900	999900	999900	99990	33	0.0	8	8	999.0	999	9	999999999	0	0.0000	0	88	999.000	999.0	99.0
2005	1	12	1	0	?9?9?9?9E0?9?9?9*9*9?9*9*9?9*9*9?9?9*9*_*9*9*9*9*9	5.0	2.4	84	102040	9999	9999	285	0	0	0	999900	999900	999900	99990	260	0.0	5	5	999.0	999	9	999999999	0	0.0000	0	88	999.000	999.0	99.0
2005	1	12	2	0	?9?9?9?9E0?9?9?9*9*9?9*9*9?9*9*9?9?9*9*_*9*9*9*9*9	4.9	2.4	84	102040	9999	9999	302	0	0	0	999900	999900	999900	99990	117	0.0	9	9	999.0	999	9	999999999	0	0.0000	0	88	999.000	999.0	99.0
2005	1	12	3	0	?9?9?9?9E0?9?9?9*9*9?9*9*9?9?9?9?9?9*9*_*9*9*9*9*9	4.6	2.3	85	102040	9999	9999	268	0	0	0	999900	999900	999900	99990	0	0.0	0	0	999.0	999	9	999999999	0	0.0000	0	88	999.000	999.0	99.0
2005	1	12	4	0	?9?9?9?9E0?9?9?9*9*9?9*9*9?9*9*9?9?9*9*_*9*9*9*9*9	4.1	2.1	87	102040	9999	9999	277	0	0	0	999900	999900	999900	99990	306	0.0	3	3	999.0	999	9	999999999	0	0.0000	0	88	999.000	999.0	99.0
2005	1	12	5	0	?9?9?9?9E0?9?9?9*9*9?9*9*9?9*9*9?9?9*9*_*9*9*9*9*9	3.3	1.7	89	102040	9999	9999	274	0	0	0	999900	999900	999900	99990	133	0.0	3	3	999.0	999	9	999999999	0	0.0000	0	88	999.000	999.0	99.0
2005	1	12	6	0	?9?9?9?9E0?9?9?9*9*9?9*9*9?9*9*9?9?9*9*_*9*9*9*9*9	2.7	1.3	91	102040	9999	9999	280	0	0	0	999900	999900	999900	99990	308	0.0	7	7	999.0	999	9	999999999	0	0.0000	0	88	999.000	999.0	99.0
2005	1	12	7	0	?9?9?9?9E0?9?9?9*9*9?9*9*9?9*9*9?9?9*9*_*9*9*9*9*9	2.1	0.9	92	102040	9999	9999	270	0	0	0	999900	999900	999900	99990	99	0.0	4	4	999.0	999	9	999999999	0	0.0000	0	88	999.000	999.0	99.0
2005	1	12	8	0	?9?9?9?9E0?9?9?9*9*9?9*9*9?9*9*9?9?9*9*_*9*9*9*9*9	1.9	0.6	91	102040	9999	9999	277	0	0	0	999900	999900	999900	99990	97	0.0	7	7	999.0	999	9	999999999	0	0.0000	0	88	999.000	999.0	99.0
2005	1	12	9	0	?9?9?9?9E0?9?9?9*9*9?9*9*9?9?9?9?9?9*9*_*9*9*9*9*9	3.1	1.1	87	102040	9999	9999	270	107	187	52	999900	999900	999900	99990	0	0.0	2	2	999.0	999	9	999999999	0	0.0000	0	88	999.000	999.0	99.0
2005	1	12	10	0	?9?9?9?9E0?9?9?9*9*9?9*9*9?9*9*9?9?9*9*_*9*9*9*9*9	5.0	1.9	80	102040	9999	9999	287	117	0	117	999900	999900	999900	99990	258	0.0	6	6	999.0	999	9	999999999	0	0.0000	0	88	999.000	999.0	99.0
2005	1	12	11	0	?9?9?9?9E0?9?9?9*9*9?9*9*9?9*9*9?9?9*9*_*9*9*9*9*9	7.0	2.2	71	102040	9999	9999	300	452	424	220	999900	999900	999900	99990	178	0.0	7	7	999.0	999	9	999999999	0	0.0000	0	88	999.000	999.0	99.0
2005	1	12	12	0	?9?9?9?9E0?9?9?9*9*9?9*9*9?9*9*9?9?9*9*_*9*9*9*9*9	9.1	2.1	62	102040	9999	9999	291	245	0	245	999900	999900	999900	99990	152	0.0	1	1	999.0	999	9	999999999	0	0.0000	0	88	999.000	999.0	99.0
2005	1	12	13	0	?9?9?9?9E0?9?9?9*9*9?9*9*9?9*9*9?9?9*9*_*9*9*9*9*9	11.1	1.7	53	102040	9999	9999	310	275	0	275	999900	999900	999900	99990	243	0.0	5	5	999.0	999	9	999999999	0	0.0000	0	88	999.000	999.0	99.0
2005	1	12	14	0	?9?9?9?9E0?9?9?9*9*9?9*9*9?9*9*9?9?9*9*_*9*9*9*9*9	13.0	1.5	45	102040	9999	9999	330	649	603	316	999900	999900	999900	99990	131	0.0	8	8	999.0	999	9	999999999	0	0.0000	0	88	999.000	999.0	99.0
2005	1	12	15	0	?9?9?9?9E0?9?9?9*9*9?9*9*9?9?9?9?9?9*9*_*9*9*9*9*9	14.8	1.8	41	102040	9999	9999	346	235	0	235	999900	999900	999900	99990	180	1.0	9	9	999.0	999	9	999999999	0	0.0000	0	88	999.000	999.0	99.0
2005	1	12	16	0	?9?9?9?9E0?9?9?9*9*9?9*9*9?9*9*9?9?9*9*_*9*9*9*9*9	15.9	2.9	42	102040	9999	9999	340	418	686	204	999900	999900	999900	99990	160	1.0	7	7	999.0	999	9	999999999	0	0.0000	0	88	999.000	999.0	99.0
2005	1	12	17	0	?9?9?9?9E0?9?9?9*9*9?9*9*9?9*9*9?9?9*9*_*9*9*9*9*9	15.3	3.5	45	102040	9999	9999	338	102	0	102	999900	999900	999900	99990	215	1.0	7	7	999.0	999	9	999999999	0	0.0000	0	88	999.000	999.0	99.0
2005	1	12	18	0	?9?9?9?9E0?9?9?9*9*9?9*9*9?9*9*9?9?9*9*_*9*9*9*9*9	13.9	3.8	51	102040	9999	9999	344	72	0	35	999900	999900	999900	99990	276	1.0	9	9	999.0	999	9	999999999	0	0.0000	0	88	999.000	999.0	99.0
2005	1	12	19	0	?9?9?9?9E0?9?9?9*9*9?9*9*9?9*9*9?9?9*9*_*9*9*9*9*9	12.0	3.7	57	102040	9999	9999	323	0	0	0	999900	999900	999900	99990	223	1.0	7	7	999.0	999	9	999999999	0	0.0000	0	88	999.000	999.0	99.0
2005	1	12	20	0	?9?9?9?9E0?9?9?9*9*9?9*9*9?9*9*9?9?9*9*_*9*9*9*9*9	10.2	3.3	62	102040	9999	9999	320	0	0	0	999900	999900	999900	99990	160	1.0	8	8	999.0	999	9	999999999	0	0.0000	0	88	999.000	999.0	99.0
2005	1	12	21	0	?9?9?9?9E0?9?9?9*9*9?9*9*9?9?9?9?9?9*9*_*9*9*9*9*9	8.9	2.8	66	102040	9999	9999	305	0	0	0	999900	999900	999900	99990	0	0.0	6	6	999.0	999	9	999999999	0	0.0000	0	88	999.000	999.0	99.0
2005	1	12	22	0	?9?9?9?9E0?9?9?9*9*9?9*9*9?9*9*9?9?9*9*_*9*9*9*9*9	8.4	2.5	66	102040	9999	9999	297	0	0	0	999900	999900	999900	99990	245	0.0	4	4	999.0	999	9	999999999	0	0.0000	0	88	999.000	999.0	99.0
2005	1	12	23	0	?9?9?9?9E0?9?9?9*9*9?9*9*9?9*9*9?9?9*9*_*9*9*9*9*9	8.6	2.3	65	102040	9999	9999	306	0	0	0	999900	999900	999900	99990	335	0.0	7	7	999.0	999	9	999999999	0	0.0000	0	88	999.000	999.0	99.0
2005	1	12	24	0	?9?9?9?9E0?9?9?9*9*9?9*9*9?9*9*9?9?9*9*_*9*9*9*9*9	9.1	2.2	62	102040	9999	9999	314	0	0	0	999900	999900	999900	99990	92	0.0	8	8	999.0	999	9	999999999	0	0.0000	0	88	999.000	999.0	99.0
2005	1	13	1	0	?9?9?9?9E0?9?9?9*9*9?9*9*9?9*9*9?9?9*9*_*9*9*9*9*9	9.8	2.1	59	101880	9999	9999	323	0	0	0	999900	999900	999900	99990	210	0.0	9	9	999.0	999	9	999999999	0	0.0000	0	88	999.000	999.0	99.0
2005	1	13	2	0	?9?9?9?9E0?9?9?9*9*9?9*9*9?9*9*9?9?9*9*_*9*9*9*9*9	10.3	2.0	56	101880	9999	9999	307	0	0	0	999900	999900	999900	99990	245	0.0	5	5	999.0	999	9	999999999	0	0.0000	0	88	999.000	999.0	99.0
2005	1	13	3	0	?9?9?9?9E0?9?9?9*9*9?9*9*9?9?9?9?9?9*9*_*9*9*9*9*9	10.4	1.9	56	101880	9999	9999	305	0	0	0	999900	999900	999900	99990	157	1.0	4	4	999.0	999	9	999999999	0	0.0000	0	88	999.000	999.0	99.0
2005	1	13	4	0	?9?9?9?9E0?9?9?9*9*9?9*9*9?9*9*9?9?9*9*_*9*9*9*9*9	9.9	1.9	57	101880	9999	9999	305	0	0	0	999900	999900	999900	99990	114	1.0	5	5	999.0	999	9	999999999	0	0.0000	0	88	999.000	999.0	99.0
2005	1	13	5	0	?9?9?9?9E0?9?9?9*9*9?9*9*9?9*9*9?9?9*9*_*9*9*9*9*9	9.0	1.9	61	101880	9999	9999	319	0	0	0	999900	999900	999900	99990	18	1.0	9	9	999.0	999	9	999999999	0	0.0000	0	88	999.000	999.0	99.0
2005	1	13	6	0	?9?9?9?9E0?9?9?9*9*9?9*9*9?9*9*9?9?9*9*_*9*9*9*9*9	8.0	1.9	65	101880	9999	9999	304	0	0	0	999900	999900	999900	99990	204	1.0	7	7	999.0	999	9	999999999	0	0.0000	0	88	999.000	999.0	99.0
2005	1	13	7	0	?9?9?9?9E0?9?9?9*9*9?9*9*9?9*9*9?9?9*9*_*9*9*9*9*9	7.3	2.1	69	101880	9999	9999	297	0	0	0	999900	999900	999900	99990	312	1.0	6	6	999.0	999	9	999999999	0	0.0000	0	88	999.000	999.0	99.0
2005	1	13	8	0	?9?9?9?9E0?9?9?9*9*9?9*9*9?9*9*9?9?9*9*_*9*9*9*9*9	7.2	2.6	72	101880	9999	9999	301	0	0	0	999900	999900	999900	99990	186	1.0	7	7	999.0	999	9	999999999	0	0.0000	0	88	999.000	999.0	99.0
2005	1	13	9	0	?9?9?9?9E0?9?9?9*9*9?9*9*9?9?9?9?9?9*9*_*9*9*9*9*9	8.0	3.4	73	101880	9999	9999	282	33	0	33	999900	999900	999900	99990	0	0.0	0	0	999.0	999	9	999999999	0	0.0000	0	88	999.000	999.0	99.0
2005	1	13	10	0	?9?9?9?9E0?9?9?9*9*9?9*9*9?9*9*9?9?9*9*_*9*9*9*9*9	9.8	4.7	70	101880	9999	9999	308	87	0	87	999900	999900	999900	99990	288	0.0	5	5	999.0	999	9	999999999	0	0.0000	0	88	999.000	999.0	99.0
2005	1	13	11	0	?9?9?9?9E0?9?9?9*9*9?9*9*9?9*9*9?9?9*9*_*9*9*9*9*9	12.2	6.0	66	101880	9999	9999	320	140	0	140	999900	999900	999900	99990	51	0.0	5	5	999.0	999	9	999999999	0	0.0000	0	88	999.000	999.0	99.0
2005	1	13	12	0	?9?9?9?9E0?9?9?9*9*9?9*9*9?9*9*9?9?9*9*_*9*9*9*9*9	14.4	6.7	60	101880	9999	9999	328	181	0	181	999900	999900	999900	99990	207	0.0	4	4	999.0	999	9	999999999	0	0.0000	0	88	999.000	999.0	99.0
2005	1	13	13	0	?9?9?9?9E0?9?9?9*9*9?9*9*9?9*9*9?9?9*9*_*9*9*9*9*9	15.6	6.3	54	101880	9999	9999	317	203	0	203	999900	999900	999900	99990	66	0.0	0	0	999.0	999	9	999999999	0	0.0000	0	88	999.000	999.0	99.0
2005	1	13	14	0	?9?9?9?9E0?9?9?9*9*9?9*9*9?9*9*9?9?9*9*_*9*9*9*9*9	15.3	4.6	49	101880	9999	9999	314	200	0	200	999900	999900	999900	99990	331	0.0	0	0	999.0	999	9	999999999	0	0.0000	0	88	999.000	999.0	99.0
2005	1	13	15	0	?9?9?9?9E0?9?9?9*9*9?9*9*9?9?9?9?9?9*9*_*9*9*9*9*9	14.0	2.4	45	101880	9999	9999	324	174	0	174	999900	999900	999900	99990	0	0.0	5	5	999.0	999	9	999999999	0	0.0000	0	88	999.000	999.0	99.0
2005	1	13	16	0	?9?9?9?9E0?9?9?9*9*9?9*9*9?9*9*9?9?9*9*_*9*9*9*9*9	13.5	1.8	45	101880	9999	9999	316	129	0	129	999900	999900	999900	99990	231	0.0	3	3	999.0	999	9	999999999	0	0.0000	0	88	999.000	999.0	99.0
2005	1	13	17	0	?9?9?9?9E0?9?9?9*9*9?9*9*9?9*9*9?9?9*9*_*9*9*9*9*9	12.2	1.2	47	101880	9999	9999	303	75	0	75	999900	999900	999900	99990	289	0.0	1	1	999.0	999	9	999999999	0	0.0000	0	88	999.000	999.0	99.0
2005	1	13	18	0	?9?9?9?9E0?9?9?9*9*9?9*9*9?9*9*9?9?9*9*_*9*9*9*9*9	10.6	0.7	50	101880	9999	9999	299	23	0	23	999900	999900	999900	99990	60	0.0	2	2	999.0	999	9	999999999	0	0.0000	0	88	999.000	999.0	99.0
2005	1	13	19	0	?9?9?9?9E0?9?9?9*9*9?9*9*9?9*9*9?9?9*9*_*9*9*9*9*9	8.9	0.4	55	101880	9999	9999	306	0	0	0	999900	999900	999900	99990	168	0.0	7	7	999.0	999	9	999999999	0	0.0000	0	88	999.000	999.0	99.0
2005	1	13	20	0	?9?9?9?9E0?9?9?9*9*9?9*9*9?9*9*9?9?9*9*_*9*9*9*9*9	7.5	0.3	60	101880	9999	9999	277	0	0	0	999900	999900	999900	99990	16	0.0	0	0	999.0	999	9	999999999	0	0.0000	0	88	999.000	999.0	99.0
2005	1	13	21	0	?9?9?9?9E0?9?9?9*9*9?9*9*9?9?9?9?9?9*9*_*9*9*9*9*9	6.9	0.7	65	101880	9999	9999	294	0	0	0	999900	999900	999900	99990	67	5.0	6	6	999.0	999	9	999999999	0	0.0000	0	88	999.000	999.0	99.0
2005	1	13	22	0	?9?9?9?9E0?9?9?9*9*9?9*9*9?9*9*9?9?9*9*_*9*9*9*9*9	7.0	1.6	69	101880	9999	9999	293	0	0	0	999900	999900	999900	99990	267	5.0	5	5	999.0	999	9	999999999	0	0.0000	0	88	999.000	999.0	99.0
2005	1	13	23	0	?9?9?9?9E0?9?9?9*9*9?9*9*9?9*9*9?9?9*9*_*9*9*9*9*9	6.7	1.9	72	101880	9999	9999	295	0	0	0	999900	999900	999900	99990	221	5.0	6	6	999.0	999	9	999999999	0	0.0000	0	88	999.000	999.0	99.0
2005	1	13	24	0	?9?9?9?9E0?9?9?9*9*9?9*9*9?9*9*9?9?9*9*_*9*9*9*9*9	6.0	1.6	74	101880	9999	9999	278	0	0	0	999900	999900	999900	99990	271	5.0	1	1	999.0	999	9	999999999	0	0.0000	0	88	999.000	999.0	99.0
2005	1	14	1	0	?9?9?9?9E0?9?9?9*9*9?9*9*9?9*9*9?9?9*9*_*9*9*9*9*9	5.1	1.1	76	102560	9999	9999	282	0	0	0	999900	999900	999900	99990	306	5.0	4	4	999.0	999	9	999999999	0	0.0000	0	88	999.000	999.0	99.0
2005	1	14	2	0	?9?9?9?9E0?9?9?9*9*9?9*9*9?9*9*9?9?9*9*_*9*9*9*9*9	4.3	0.6	77	102560	9999	9999	283	0	0	0	999900	999900	999900	99990	78	5.0	6	6	999.0	999	9	999999999	0	0.0000	0	88	999.000	999.0	99.0
2005	1	14	3	0	?9?9?9?9E0?9?9?9*9*9?9*9*9?9?9?9?9?9*9*_*9*9*9*9*9	4.0	0.5	78	102560	9999	9999	296	0	0	0	999900	999900	999900	99990	45	3.0	9	9	999.0	999	9	999999999	0	0.0000	0	88	999.000	999.0	99.0
2005	1	14	4	0	?9?9?9?9E0?9?9?9*9*9?9*9*9?9*9*9?9?9*9*_*9*9*9*9*9	3.9	0.5	79	102560	9999	9999	263	0	0	0	999900	999900	999900	99990	96	3.0	0	0	999.0	999	9	999999999	0	0.0000	0	88	999.000	999.0	99.0
2005	1	14	5	0	?9?9?9?9E0?9?9?9*9*9?9*9*9?9*9*9?9?9*9*_*9*9*9*9*9	3.5	0.3	79	102560	9999	9999	280	0	0	0	999900	999900	999900	99990	195	3.0	6	6	999.0	999	9	999999999	0	0.0000	0	88	999.000	999.0	99.0
2005	1	14	6	0	?9?9?9?9E0?9?9?9*9*9?9*9*9?9*9*9?9?9*9*_*9*9*9*9*9	3.1	-0.1	79	102560	9999	9999	268	0	0	0	999900	999900	999900	99990	90	3.0	2	2	999.0	999	9	999999999	0	0.0000	0	88	999.000	999.0	99.0
2005	1	14	7	0	?9?9?9?9E0?9?9?9*9*9?9*9*9?9*9*9?9?9*9*_*9*9*9*9*9	2.7	-0.5	79	102560	9999	9999	271	0	0	0	999900	999900	999900	99990	175	3.0	4	4	999.0	999	9	999999999	0	0.0000	0	88	999.000	999.0	99.0
2005	1	14	8	0	?9?9?9?9E0?9?9?9*9*9?9*9*9?9*9*9?9?9*9*_*9*9*9*9*9	2.3	-0.9	78	102560	9999	9999	274	0	0	0	999900	999900	999900	99990	152	3.0	6	6	999.0	999	9	999999999	0	0.0000	0	88	999.000	999.0	99.0
2005	1	14	9	0	?9?9?9?9E0?9?9?9*9*9?9*9*9?9?9?9?9?9*9*_*9*9*9*9*9	2.2	-1.3	77	102560	9999	9999	260	3	0	3	999900	999900	999900	99990	45	2.0	1	1	999.0	999	9	999999999	0	0.0000	0	88	999.000	999.0	99.0
2005	1	14	10	0	?9?9?9?9E0?9?9?9*9*9?9*9*9?9*9*9?9?9*9*_*9*9*9*9*9	2.1	-1.7	75	102560	9999	9999	270	7	0	7	999900	999900	999900	99990	135	2.0	5	5	999.0	999	9	999999999	0	0.0000	0	88	999.000	999.0	99.0
2005	1	14	11	0	?9?9?9?9E0?9?9?9*9*9?9*9*9?9*9*9?9?9*9*_*9*9*9*9*9	1.8	-2.3	72	102560	9999	9999	268	11	0	11	999900	999900	999900	99990	305	2.0	5	5	999.0	999	9	999999999	0	0.0000	0	88	999.000	999.0	99.0
2005	1	14	12	0	?9?9?9?9E0?9?9?9*9*9?9*9*9?9*9*9?9?9*9*_*9*9*9*9*9	1.6	-2.9	70	102560	9999	9999	260	14	0	14	999900	999900	999900	99990	196	2.0	2	2	999.0	999	9	999999999	0	0.0000	0	88	999.000	999.0	99.0
2005	1	14	13	0	?9?9?9?9E0?9?9?9*9*9?9*9*9?9*9*9?9?9*9*_*9*9*9*9*9	1.6	-3.3	68	102560	9999	9999	272	16	0	16	999900	999900	999900	99990	154	2.0	7	7	999.0	999	9	999999999	0	0.0000	0	88	999.000	999.0	99.0
2005	1	14	14	0	?9?9?9?9E0?9?9?9*9*9?9*9*9?9*9*9?9?9*9*_*9*9*9*9*9	1.8	-3.4	66	102560	9999	9999	265	16	0	16	999900	999900	999900	99990	12	2.0	4	4	999.0	999	9	999999999	0	0.0000	0	88	999.000	999.0	99.0
2005	1	14	15	0	?9?9?9?9E0?9?9?9*9*9?9*9*9?9?9?9?9?9*9*_*9*9*9*9*9	2.0	-3.3	66	102560	9999	9999	278	14	0	14	999900	999900	999900	99990	45	2.0	8	8	999.0	999	9	999999999	0	0.0000	0	88	999.000	999.0	99.0
2005	1	14	16	0	?9?9?9?9E0?9?9?9*9*9?9*9*9?9*9*9?9?9*9*_*9*9*9*9*9	2.2	-3.0	66	102560	9999	9999	259	10	0	10	999900	999900	999900	99990	256	2.0	1	1	999.0	999	9	999999999	0	0.0000	0	88	999.000	999.0	99.0
2005	1	14	17	0	?9?9?9?9E0?9?9?9*9*9?9*9*9?9*9*9?9?9*9*_*9*9*9*9*9	2.4	-2.7	67	102560	9999	9999	268	6	0	6	999900	999900	999900	99990	102	2.0	4	4	999.0	999	9	999999999	0	0.0000	0	88	999.000	999.0	99.0
2005	1	14	18	0	?9?9?9?9E0?9?9?9*9*9?9*9*9?9*9*9?9?9*9*_*9*9*9*9*9	2.5	-2.3	69	102560	9999	9999	269	2	0	2	999900	999900	999900	99990	42	2.0	4	4	999.0	999	9	999999999	0	0.0000	0	88	999.000	999.0	99.0
2005	1	14	19	0	?9?9?9?9E0?9?9?9*9*9?9*9*9?9*9*9?9?9*9*_*9*9*9*9*9	2.6	-1.8	71	102560	9999	9999	265	0	0	0	999900	999900	999900	99990	333	2.0	2	2	999.0	999	9	999999999	0	0.0000	0	88	999.000	999.0	99.0
2005	1	14	20	0	?9?9?9?9E0?9?9?9*9*9?9*9*9?9*9*9?9?9*9*_*9*9*9*9*9	2.8	-1.5	72	102560	9999	9999	257	0	0	0	999900	999900	999900	99990	266	2.0	0	0	999.0	999	9	999999999	0	0.0000	0	88	999.000	999.0	99.0
2005	1	14	21	0	?9?9?9?9E0?9?9?9*9*9?9*9*9?9?9?9?9?9*9*_*9*9*9*9*9	2.9	-1.3	73	102560	9999	9999	276	0	0	0	999900	999900	999900	99990	0	0.0	6	6	999.0	999	9	999999999	0	0.0000	0	88	999.000	999.0	99.0
2005	1	14	22	0	?9?9?9?9E0?9?9?9*9*9?9*9*9?9*9*9?9?9*9*_*9*9*9*9*9	3.0	-1.3	72	102560	9999	9999	276	0	0	0	999900	999900	999900	99990	308	0.0	6	6	999.0	999	9	999999999	0	0.0000	0	88	999.000	999.0	99.0
2005	1	14	23	0	?9?9?9?9E0?9?9?9*9*9?9*9*9?9*9*9?9?9*9*_*9*9*9*9*9	3.2	-1.4	71	102560	9999	9999	284	0	0	0	999900	999900	999900	99990	170	0.0	8	8	999.0	999	9	999999999	0	0.0000	0	88	999.000	999.0	99.0
2005	1	14	24	0	?9?9?9?9E0?9?9?9*9*9?9*9*9?9*9*9?9?9*9*_*9*9*9*9*9	3.3	-1.6	69	102560	9999	9999	259	0	0	0	999900	999900	999900	99990	288	0.0	0	0	999.0	999	9	999999999	0	0.0000	0	88	999.000	999.0	99.0
2005	1	15	1	0	?9?9?9?9E0?9?9?9*9*9?9*9*9?9*9*9?9?9*9*_*9*9*9*9*9	3.4	-1.8	68	102350	9999	9999	268	0	0	0	999900	999900	999900	99990	49	0.0	2	2	999.0	999	9	999999999	0	0.0000	0	88	999.000	999.0	99.0
2005	1	15	2	0	?9?9?9?9E0?9?9?9*9*9?9*9*9?9*9*9?9?9*9*_*9*9*9*9*9	3.3	-2.0	67	102350	9999	9999	274	0	0	0	999900	999900	999900	99990	148	0.0	5	5	999.0	999	9	999999999	0	0.0000	0	88	999.000	999.0	99.0
2005	1	15	3	0	?9?9?9?9E0?9?9?9*9*9?9*9*9?9?9?9?9?9*9*_*9*9*9*9*9	3.2	-1.9	68	102350	9999	9999	258	0	0	0	999900	999900	999900	99990	22	1.0	0	0	999.0	999	9	999999999	0	0.0000	0	88	999.000	999.0	99.0
2005	1	15	4	0	?9?9?9?9E0?9?9?9*9*9?9*9*9?9*9*9?9?9*9*_*9*9*9*9*9	3.0	-1.8	70	102350	9999	9999	271	0	0	0	999900	999900	999900	99990	261	1.0	4	4	999.0	999	9	999999999	0	0.0000	0	88	999.000	999.0	99.0
2005	1	15	5	0	?9?9?9?9E0?9?9?9*9*9?9*9*9?9*9*9?9?9*9*_*9*9*9*9*9	2.6	-1.4	74	102350	9999	9999	257	0	0	0	999900	999900	999900	99990	96	1.0	0	0	999.0	999	9	999999999	0	0.0000	0	88	999.000	999.0	99.0
2005	1	15	6	0	?9?9?9?9E0?9?9?9*9*9?9*9*9?9*9*9?9?9*9*_*9*9*9*9*9	2.3	-1.1	77	102350	9999	9999	271	0	0	0	999900	999900	999900	99990	205	1.0	5	5	999.0	999	9	999999999	0	0.0000	0	88	999.000	999.0	99.0
2005	1	15	7	0	?9?9?9?9E0?9?9?9*9*9?9*9*9?9*9*9?9?9*9*_*9*9*9*9*9	2.1	-0.7	81	102350	9999	9999	269	0	0	0	999900	999900	999900	99990	4	1.0	4	4	999.0	999	9	999999999	0	0.0000	0	88	999.000	999.0	99.0
2005	1	15	8	0	?9?9?9?9E0?9?9?9*9*9?9*9*9?9*9*9?9?9*9*_*9*9*9*9*9	2.0	-0.4	84	102350	9999	9999	266	0	0	0	999900	999900	999900	99990	348	1.0	3	3	999.0	999	9	999999999	0	0.0000	0	88	999.000	999.0	99.0
2005	1	15	9	0	?9?9?9?9E0?9?9?9*9*9?9*9*9?9?9?9?9?9*9*_*9*9*9*9*9	2.4	0.1	85	102350	9999	9999	278	28	0	28	999900	999900	999900	99990	45	1.0	7	7	999.0	999	9	999999999	0	0.0000	0	88	999.000	999.0	99.0
2005	1	15	10	0	?9?9?9?9E0?9?9?9*9*9?9*9*9?9*9*9?9?9*9*_*9*9*9*9*9	2.8	0.3	84	102350	9999	9999	270	73	0	73	999900	999900	999900	99990	325	1.0	3	3	999.0	999	9	999999999	0	0.0000	0	88	999.000	999.0	99.0
2005	1	15	11	0	?9?9?9?9E0?9?9?9*9*9?9*9*9?9*9*9?9?9*9*_*9*9*9*9*9	3.1	0.2	81	102350	9999	9999	292	117	0	117	999900	999900	999900	99990	160	1.0	9	9	999.0	999	9	999999999	0	0.0000	0	88	999.000	999.0	99.0
2005	1	15	12	0	?9?9?9?9E0?9?9?9*9*9?9*9*9?9*9*9?9?9*9*_*9*9*9*9*9	3.4	-0.2	77	102350	9999	9999	274	152	0	152	999900	999900	999900	99990	71	1.0	4	4	999.0	999	9	999999999	0	0.0000	0	88	999.000	999.0	99.0
2005	1	15	13	0	?9?9?9?9E0?9?9?9*9*9?9*9*9?9*9*9?9?9*9*_*9*9*9*9*9	3.8	-0.4	74	102350	9999	9999	276	170	0	170	999900	999900	999900	99990	10	1.0	4	4	999.0	999	9	999999999	0	0.0000	0	88	999.000	999.0	99.0
2005	1	15	14	0	?9?9?9?9E0?9?9?9*9*9?9*9*9?9*9*9?9?9*9*_*9*9*9*9*9	4.4	-0.3	71	102350	9999	9999	276	168	0	168	999900	999900	999900	99990	177	1.0	3	3	999.0	999	9	999999999	0	0.0000	0	88	999.000	999.0	99.0
2005	1	15	15	0	?9?9?9?9E0?9?9?9*9*9?9*9*9?9?9?9?9?9*9*_*9*9*9*9*9	5.4	0.3	70	102350	9999	9999	274	146	0	146	999900	999900	999900	99990	45	3.0	1	1	999.0	999	9	999999999	0	0.0000	0	88	999.000	999.0	99.0
2005	1	15	16	0	?9?9?9?9E0?9?9?9*9*9?9*9*9?9*9*9?9?9*9*_*9*9*9*9*9	6.3	1.4	71	102350	9999	9999	273	109	0	109	999900	999900	999900	99990	93	3.0	0	0	999.0	999	9	999999999	0	0.0000	0	88	999.000	999.0	99.0
2005	1	15	17	0	?9?9?9?9E0?9?9?9*9*9?9*9*9?9*9*9?9?9*9*_*9*9*9*9*9	6.1	1.7	73	102350	9999	9999	295	64	0	64	999900	999900	999900	99990	272	3.0	7	7	999.0	999	9	999999999	0	0.0000	0	88	999.000	999.0	99.0
2005	1	15	18	0	?9?9?9?9E0?9?9?9*9*9?9*9*9?9*9*9?9?9*9*_*9*9*9*9*9	5.7	2.1	77	102350	9999	9999	286	20	0	20	999900	999900	999900	99990	219	3.0	4	4	999.0	999	9	999999999	0	0.0000	0	88	999.000	999.0	99.0
2005	1	15	19	0	?9?9?9?9E0?9?9?9*9*9?9*9*9?9*9*9?9?9*9*_*9*9*9*9*9	5.2	2.3	82	102350	9999	9999	282	0	0	0	999900	999900	999900	99990	290	3.0	3	3	999.0	999	9	999999999	0	0.0000	0	88	999.000	999.0	99.0
2005	1	15	20	0	?9?9?9?9E0?9?9?9*9*9?9*9*9?9*9*9?9?9*9*_*9*9*9*9*9	4.6	2.4	86	102350	9999	9999	290	0	0	0	999900	999900	999900	99990	270	3.0	7	7	999.0	999	9	999999999	0	0.0000	0	88	999.000	999.0	99.0
2005	1	15	21	0	?9?9?9?9E0?9?9?9*9*9?9*9*9?9?9?9?9?9*9*_*9*9*9*9*9	4.1	2.4	89	102350	9999	9999	266	0	0	0	999900	999900	999900	99990	360	2.0	0	0	999.0	999	9	999999999	0	0.0000	0	88	999.000	999.0	99.0
2005	1	15	22	0	?9?9?9?9E0?9?9?9*9*9?9*9*9?9*9*9?9?9*9*_*9*9*9*9*9	3.8	2.4	91	102350	9999	9999	280	0	0	0	999900	999900	999900	99990	139	2.0	5	5	999.0	999	9	999999999	0	0.0000	0	88	999.000	999.0	99.0
2005	1	15	23	0	?9?9?9?9E0?9?9?9*9*9?9*9*9?9*9*9?9?9*9*_*9*9*9*9*9	3.6	2.4	92	102350	9999	9999	280	0	0	0	999900	999900	999900	99990	296	2.0	5	5	999.0	999	9	999999999	0	0.0000	0	88	999.000	999.0	99.0
2005	1	15	24	0	?9?9?9?9E0?9?9?9*9*9?9*9*9?9*9*9?9?9*9*_*9*9*9*9*9	3.5	2.3	92	102350	9999	9999	296	0	0	0	999900	999900	999900	99990	160	2.0	9	9	999.0	999	9	999999999	0	0.0000	0	88	999.000	999.0	99.0
2005	1	16	1	0	?9?9?9?9E0?9?9?9*9*9?9*9*9?9*9*9?9?9*9*_*9*9*9*9*9	3.5	2.3	92	102050	9999	9999	268	0	0	0	999900	999900	999900	99990	72	2.0	1	1	999.0	999	9	999999999	0	0.0000	0	88	999.000	999.0	99.0
2005	1	16	2	0	?9?9?9?9E0?9?9?9*9*9?9*9*9?9*9*9?9?9*9*_*9*9*9*9*9	3.5	2.2	91	102050	9999	9999	296	0	0	0	999900	999900	999900	99990	113	2.0	9	9	999.0	999	9	999999999	0	0.0000	0	88	999.000	999.0	99.0
2005	1	16	3	0	?9?9?9?9E0?9?9?9*9*9?9*9*9?9?9?9?9?9*9*_*9*9*9*9*9	3.5	2.2	91	102050	9999	9999	289	0	0	0	999900	999900	999900	99990	337	1.0	8	8	999.0	999	9	999999999	0	0.0000	0	88	999.000	999.0	99.0
2005	1	16	4	0	?9?9?9?9E0?9?9?9*9*9?9*9*9?9*9*9?9?9*9*_*9*9*9*9*9	3.5	2.2	91	102050	9999	9999	295	0	0	0	999900	999900	999900	99990	359	1.0	9	9	999.0	999	9	999999999	0	0.0000	0	88	999.000	999.0	99.0
2005	1	16	5	0	?9?9?9?9E0?9?9?9*9*9?9*9*9?9*9*9?9?9*9*_*9*9*9*9*9	3.4	2.2	92	102050	9999	9999	289	0	0	0	999900	999900	999900	99990	147	1.0	8	8	999.0	999	9	999999999	0	0.0000	0	88	999.000	999.0	99.0
2005	1	16	6	0	?9?9?9?9E0?9?9?9*9*9?9*9*9?9*9*9?9?9*9*_*9*9*9*9*9	3.3	2.3	93	102050	9999	9999	284	0	0	0	999900	999900	999900	99990	234	1.0	7	7	999.0	999	9	999999999	0	0.0000	0	88	999.000	999.0	99.0
2005	1	16	7	0	?9?9?9?9E0?9?9?9*9*9?9*9*9?9*9*9?9?9*9*_*9*9*9*9*9	3.3	2.3	94	102050	9999	9999	271	0	0	0	999900	999900	999900	99990	104	1.0	2	2	999.0	999	9	999999999	0	0.0000	0	88	999.000	999.0	99.0
2005	1	16	8	0	?9?9?9?9E0?9?9?9*9*9?9*9*9?9*9*9?9?9*9*_*9*9*9*9*9	3.3	2.4	94	102050	9999	9999	295	0	0	0	999900	999900	999900	99990	265	1.0	9	9	999.0	999	9	999999999	0	0.0000	0	88	999.000	999.0	99.0
2005	1	16	9	0	?9?9?9?9E0?9?9?9*9*9?9*9*9?9?9?9?9?9*9*_*9*9*9*9*9	3.4	2.5	94	102050	9999	9999	281	21	0	21	999900	999900	999900	99990	0	0.0	6	6	999.0	999	9	999999999	0	0.0000	0	88	999.000	999.0	99.0
2005	1	16	10	0	?9?9?9?9E0?9?9?9*9*9?9*9*9?9*9*9?9?9*9*_*9*9*9*9*9	3.6	2.6	93	102050	9999	9999	278	53	0	53	999900	999900	999900	99990	219	0.0	4	4	999.0	999	9	999999999	0	0.0000	0	88	999.000	999.0	99.0
2005	1	16	11	0	?9?9?9?9E0?9?9?9*9*9?9*9*9?9*9*9?9?9*9*_*9*9*9*9*9	3.9	2.7	92	102050	9999	9999	271	84	0	84	999900	999900	999900	99990	221	0.0	1	1	999.0	999	9	999999999	0	0.0000	0	88	999.000	999.0	99.0
2005	1	16	12	0	?9?9?9?9E0?9?9?9*9*9?9*9*9?9*9*9?9?9*9*_*9*9*9*9*9	4.3	2.9	91	102050	9999	9999	289	109	0	109	999900	999900	999900	99990	78	0.0	7	7	999.0	999	9	999999999	0	0.0000	0	88	999.000	999.0	99.0
2005	1	16	13	0	?9?9?9?9E0?9?9?9*9*9?9*9*9?9*9*9?9?9*9*_*9*9*9*9*9	4.8	3.1	89	102050	9999	9999	278	122	0	122	999900	999900	999900	99990	211	0.0	2	2	999.0	999	9	999999999	0	0.0000	0	88	999.000	999.0	99.0
2005	1	16	14	0	?9?9?9?9E0?9?9?9*9*9?9*9*9?9*9*9?9?9*9*_*9*9*9*9*9	5.3	3.4	87	102050	9999	9999	283	121	0	121	999900	999900	999900	99990	63	0.0	3	3	999.0	999	9	999999999	0	0.0000	0	88	999.000	999.0	99.0
2005	1	16	15	0	?9?9?9?9E0?9?9?9*9*9?9*9*9?9?9?9?9?9*9*_*9*9*9*9*9	5.9	3.7	86	102050	9999	9999	283	105	0	105	999900	999900	999900	99990	0	0.0	2	2	999.0	999	9	999999999	0	0.0000	0	88	999.000	999.0	99.0
2005	1	16	16	0	?9?9?9?9E0?9?9?9*9*9?9*9*9?9*9*9?9?9*9*_*9*9*9*9*9	6.4	4.1	85	102050	9999	9999	291	78	0	78	999900	999900	999900	99990	158	0.0	4	4	999.0	999	9	999999999	0	0.0000	0	88	999.000	999.0	99.0
2005	1	16	17	0	?9?9?9?9E0?9?9?9*9*9?9*9*9?9*9*9?9?9*9*_*9*9*9*9*9	6.7	4.3	85	102050	9999	9999	292	46	0	46	999900	999900	999900	99990	151	0.0	4	4	999.0	999	9	999999999	0	0.0000	0	88	999.000	999.0	99.0
2005	1	16	18	0	?9?9?9?9E0?9?9?9*9*9?9*9*9?9*9*9?9?9*9*_*9*9*9*9*9	6.7	4.3	85	102050	9999	9999	290	14	0	14	999900	999900	999900	99990	215	0.0	3	3	999.0	999	9	999999999	0	0.0000	0	88	999.000	999.0	99.0
2005	1	16	19	0	?9?9?9?9E0?9?9?9*9*9?9*9*9?9*9*9?9?9*9*_*9*9*9*9*9	6.5	4.2	85	102050	9999	9999	289	0	0	0	999900	999900	999900	99990	101	0.0	3	3	999.0	999	9	999999999	0	0.0000	0	88	999.000	999.0	99.0
2005	1	16	20	0	?9?9?9?9E0?9?9?9*9*9?9*9*9?9*9*9?9?9*9*_*9*9*9*9*9	6.4	4.2	86	102050	9999	9999	293	0	0	0	999900	999900	999900	99990	33	0.0	5	5	999.0	999	9	999999999	0	0.0000	0	88	999.000	999.0	99.0
2005	1	16	21	0	?9?9?9?9E0?9?9?9*9*9?9*9*9?9?9?9?9?9*9*_*9*9*9*9*9	6.2	4.2	87	102050	9999	9999	298	0	0	0	999900	999900	999900	99990	0	0.0	7	7	999.0	999	9	999999999	0	0.0000	0	88	999.000	999.0	99.0
2005	1	16	22	0	?9?9?9?9E0?9?9?9*9*9?9*9*9?9*9*9?9?9*9*_*9*9*9*9*9	6.0	4.3	88	102050	9999	9999	302	0	0	0	999900	999900	999900	99990	164	0.0	8	8	999.0	999	9	999999999	0	0.0000	0	88	999.000	999.0	99.0
2005	1	16	23	0	?9?9?9?9E0?9?9?9*9*9?9*9*9?9*9*9?9?9*9*_*9*9*9*9*9	5.9	4.4	90	102050	9999	9999	302	0	0	0	999900	999900	999900	99990	151	0.0	8	8	999.0	999	9	999999999	0	0.0000	0	88	999.000	999.0	99.0
2005	1	16	24	0	?9?9?9?9E0?9?9?9*9*9?9*9*9?9*9*9?9?9*9*_*9*9*9*9*9	5.7	4.5	92	102050	9999	9999	296	0	0	0	999900	999900	999900	99990	313	0.0	7	7	999.0	999	9	999999999	0	0.0000	0	88	999.000	999.0	99.0
2005	1	17	1	0	?9?9?9?9E0?9?9?9*9*9?9*9*9?9*9*9?9?9*9*_*9*9*9*9*9	5.6	4.6	93	102060	9999	9999	293	0	0	0	999900	999900	999900	99990	136	0.0	6	6	999.0	999	9	999999999	0	0.0000	0	88	999.000	999.0	99.0
2005	1	17	2	0	?9?9?9?9E0?9?9?9*9*9?9*9*9?9*9*9?9?9*9*_*9*9*9*9*9	5.5	4.7	95	102060	9999	9999	290	0	0	0	999900	999900	999900	99990	22	0.0	5	5	999.0	999	9	999999999	0	0.0000	0	88	999.000	999.0	99.0
2005	1	17	3	0	?9?9?9?9E0?9?9?9*9*9?9*9*9?9?9?9?9?9*9*_*9*9*9*9*9	5.4	4.8	96	102060	9999	9999	285	0	0	0	999900	999900	999900	99990	0	0.0	3	3	999.0	999	9	999999999	0	0.0000	0	88	999.000	999.0	99.0
2005	1	17	4	0	?9?9?9?9E0?9?9?9*9*9?9*9*9?9*9*9?9?9*9*_*9*9*9*9*9	5.3	4.9	97	102060	9999	9999	287	0	0	0	999900	999900	999900	99990	50	0.0	4	4	999.0	999	9	999999999	0	0.0000	0	88	999.000	999.0	99.0
2005	1	17	5	0	?9?9?9?9E0?9?9?9*9*9?9*9*9?9*9*9?9?9*9*_*9*9*9*9*9	5.3	4.9	97	102060	9999	9999	300	0	0	0	999900	999900	999900	99990	235	0.0	8	8	999.0	999	9	999999999	0	0.0000	0	88	999.000	999.0	99.0
2005	1	17	6	0	?9?9?9?9E0?9?9?9*9*9?9*9*9?9*9*9?9?9*9*_*9*9*9*9*9	5.3	4.9	97	102060	9999	9999	287	0	0	0	999900	999900	999900	99990	124	0.0	4	4	999.0	999	9	999999999	0	0.0000	0	88	999.000	999.0	99.0
2005	1	17	7	0	?9?9?9?9E0?9?9?9*9*9?9*9*9?9*9*9?9?9*9*_*9*9*9*9*9	5.3	5.0	97	102060	9999	9999	287	0	0	0	999900	999900	999900	99990	286	0.0	4	4	999.0	999	9	999999999	0	0.0000	0	88	999.000	999.0	99.0
2005	1	17	8	0	?9?9?9?9E0?9?9?9*9*9?9*9*9?9*9*9?9?9*9*_*9*9*9*9*9	5.5	5.0	97	102060	9999	9999	290	0	0	0	999900	999900	999900	99990	287	0.0	5	5	999.0	999	9	999999999	0	0.0000	0	88	999.000	999.0	99.0
2005	1	17	9	0	?9?9?9?9E0?9?9?9*9*9?9*9*9?9?9?9?9?9*9*_*9*9*9*9*9	5.7	5.1	96	102060	9999	9999	275	0	0	0	999900	999900	999900	99990	360	2.0	0	0	999.0	999	9	999999999	0	0.0000	0	88	999.000	999.0	99.0
2005	1	17	10	0	?9?9?9?9E0?9?9?9*9*9?9*9*9?9*9*9?9?9*9*_*9*9*9*9*9	6.0	5.3	95	102060	9999	9999	298	0	0	0	999900	999900	999900	99990	224	2.0	7	7	999.0	999	9	999999999	0	0.0000	0	88	999.000	999.0	99.0
2005	1	17	11	0	?9?9?9?9E0?9?9?9*9*9?9*9*9?9*9*9?9?9*9*_*9*9*9*9*9	6.3	5.4	94	102060	9999	9999	289	0	0	0	999900	999900	999900	99990	17	2.0	3	3	999.0	999	9	999999999	0	0.0000	0	88	999.000	999.0	99.0
2005	1	17	12	0	?9?9?9?9E0?9?9?9*9*9?9*9*9?9*9*9?9?9*9*_*9*9*9*9*9	6.4	5.4	93	102060	9999	9999	283	0	0	0	999900	999900	999900	99990	101	2.0	1	1	999.0	999	9	999999999	0	0.0000	0	88	999.000	999.0	99.0
2005	1	17	13	0	?9?9?9?9E0?9?9?9*9*9?9*9*9?9*9*9?9?9*9*_*9*9*9*9*9	6.3	5.2	93	102060	9999	9999	277	0	0	0	999900	999900	999900	99990	340	2.0	0	0	999.0	999	9	999999999	0	0.0000	0	88	999.000	999.0	99.0
2005	1	17	14	0	?9?9?9?9E0?9?9?9*9*9?9*9*9?9*9*9?9?9*9*_*9*9*9*9*9	6.0	4.8	92	102060	9999	9999	298	0	0	0	999900	999900	999900	99990	275	2.0	7	7	999.0	999	9	999999999	0	0.0000	0	88	999.000	999.0	99.0
2005	1	17	15	0	?9?9?9?9E0?9?9?9*9*9?9*9*9?9?9?9?9?9*9*_*9*9*9*9*9	5.6	4.4	92	102060	9999	9999	301	0	0	0	999900	999900	999900	99990	360	3.0	8	8	999.0	999	9	999999999	0	0.0000	0	88	999.000	999.0	99.0
2005	1	17	16	0	?9?9?9?9E0?9?9?9*9*9?9*9*9?9*9*9?9?9*9*_*9*9*9*9*9	5.2	4.1	92	102060	9999	9999	277	0	0	0	999900	999900	999900	99990	255	3.0	1	1	999.0	999	9	999999999	0	0.0000	0	88	999.000	999.0	99.0
2005	1	17	17	0	?9?9?9?9E0?9?9?9*9*9?9*9*9?9*9*9?9?9*9*_*9*9*9*9*9	4.9	3.9	93	102060	9999	9999	276	0	0	0	999900	999900	999900	99990	333	3.0	1	1	999.0	999	9	999999999	0	0.0000	0	88	999.000	999.0	99.0
2005	1	17	18	0	?9?9?9?9E0?9?9?9*9*9?9*9*9?9*9*9?9?9*9*_*9*9*9*9*9	4.7	3.8	94	102060	9999	9999	303	0	0	0	999900	999900	999900	99990	21	3.0	9	9	999.0	999	9	999999999	0	0.0000	0	88	999.000	999.0	99.0
2005	1	17	19	0	?9?9?9?9E0?9?9?9*9*9?9*9*9?9*9*9?9?9*9*_*9*9*9*9*9	4.6	3.8	95	102060	9999	9999	283	0	0	0	999900	999900	999900	99990	63	3.0	4	4	999.0	999	9	999999999	0	0.0000	0	88	999.000	999.0	99.0
2005	1	17	20	0	?9?9?9?9E0?9?9?9*9*9?9*9*9?9*9*9?9?9*9*_*9*9*9*9*9	4.7	4.0	96	102060	9999	9999	281	0	0	0	999900	999900	999900	99990	199	3.0	3	3	999.0	999	9	999999999	0	0.0000	0	88	999.000	999.0	99.0
2005	1	17	21	0	?9?9?9?9E0?9?9?9*9*9?9*9*9?9?9?9?9?9*9*_*9*9*9*9*9	4.9	4.3	96	102060	9999	9999	297	0	0	0	999900	999900	999900	99990	22	2.0	8	8	999.0	999	9	999999999	0	0.0000	0	88	999.000	999.0	99.0
2005	1	17	22	0	?9?9?9?9E0?9?9?9*9*9?9*9*9?9*9*9?9?9*9*_*9*9*9*9*9	5.0	4.5	96	102060	9999	9999	283	0	0	0	999900	999900	999900	99990	153	2.0	3	3	999.0	999	9	999999999	0	0.0000	0	88	999.000	999.0	99.0
2005	1	17	23	0	?9?9?9?9E0?9?9?9*9*9?9*9*9?9*9*9?9?9*9*_*9*9*9*9*9	5.0	4.4	96	102060	9999	9999	293	0	0	0	999900	999900	999900	99990	76	2.0	7	7	999.0	999	9	999999999	0	0.0000	0	88	999.000	999.0	99.0
2005	1	17	24	0	?9?9?9?9E0?9?9?9*9*9?9*9*9?9*9*9?9?9*9*_*9*9*9*9*9	4.9	4.3	96	102060	9999	9999	293	0	0	0	999900	999900	999900	99990	260	2.0	7	7	999.0	999	9	999999999	0	0.0000	0	88	999.000	999.0	99.0
2005	1	18	1	0	?9?9?9?9E0?9?9?9*9*9?9*9*9?9*9*9?9?9*9*_*9*9*9*9*9	4.7	4.1	96	102370	9999	9999	288	0	0	0	999900	999900	999900	99990	206	2.0	6	6	999.0	999	9	999999999	0	0.0000	0	88	999.000	999.0	99.0
2005	1	18	2	0	?9?9?9?9E0?9?9?9*9*9?9*9*9?9*9*9?9?9*9*_*9*9*9*9*9	4.5	3.9	96	102370	9999	9999	283	0	0	0	999900	999900	999900	99990	81	2.0	4	4	999.0	999	9	999999999	0	0.0000	0	88	999.000	999.0	99.0
2005	1	18	3	0	?9?9?9?9E0?9?9?9*9*9?9*9*9?9?9?9?9?9*9*_*9*9*9*9*9	4.3	3.7	96	102370	9999	9999	277	0	0	0	999900	999900	999900	99990	45	2.0	2	2	999.0	999	9	999999999	0	0.0000	0	88	999.000	999.0	99.0
2005	1	18	4	0	?9?9?9?9E0?9?9?9*9*9?9*9*9?9*9*9?9?9*9*_*9*9*9*9*9	4.1	3.6	97	102370	9999	9999	281	0	0	0	999900	999900	999900	99990	2	2.0	4	4	999.0	999	9	999999999	0	0.0000	0	88	999.000	999.0	99.0
2005	1	18	5	0	?9?9?9?9E0?9?9?9*9*9?9*9*9?9*9*9?9?9*9*_*9*9*9*9*9	4.0	3.6	97	102370	9999	9999	288	0	0	0	999900	999900	999900	99990	354	2.0	7	7	999.0	999	9	999999999	0	0.0000	0	88	999.000	999.0	99.0
2005	1	18	6	0	?9?9?9?9E0?9?9?9*9*9?9*9*9?9*9*9?9?9*9*_*9*9*9*9*9	3.9	3.6	98	102370	9999	9999	271	0	0	0	999900	999900	999900	99990	194	2.0	1	1	999.0	999	9	999999999	0	0.0000	0	88	999.000	999.0	99.0
2005	1	18	7	0	?9?9?9?9E0?9?9?9*9*9?9*9*9?9*9*9?9?9*9*_*9*9*9*9*9	3.8	3.5	98	102370	9999	9999	277	0	0	0	999900	999900	999900	99990	248	2.0	3	3	999.0	999	9	999999999	0	0.0000	0	88	999.000	999.0	99.0
2005	1	18	8	0	?9?9?9?9E0?9?9?9*9*9?9*9*9?9*9*9?9?9*9*_*9*9*9*9*9	3.8	3.4	97	102370	9999	9999	292	0	0	0	999900	999900	999900	99990	46	2.0	8	8	999.0	999	9	999999999	0	0.0000	0	88	999.000	999.0	99.0
2005	1	18	9	0	?9?9?9?9E0?9?9?9*9*9?9*9*9?9?9?9?9?9*9*_*9*9*9*9*9	4.1	3.5	96	102370	9999	9999	281	27	0	27	999900	999900	999900	99990	22	1.0	4	4	999.0	999	9	999999999	0	0.0000	0	88	999.000	999.0	99.0
2005	1	18	10	0	?9?9?9?9E0?9?9?9*9*9?9*9*9?9*9*9?9?9*9*_*9*9*9*9*9	4.5	3.6	94	102370	9999	9999	269	67	0	67	999900	999900	999900	99990	59	1.0	0	0	999.0	999	9	999999999	0	0.0000	0	88	999.000	999.0	99.0
2005	1	18	11	0	?9?9?9?9E0?9?9?9*9*9?9*9*9?9*9*9?9?9*9*_*9*9*9*9*9	4.9	3.5	91	102370	9999	9999	286	107	0	107	999900	999900	999900	99990	251	1.0	5	5	999.0	999	9	999999999	0	0.0000	0	88	999.000	999.0	99.0
2005	1	18	12	0	?9?9?9?9E0?9?9?9*9*9?9*9*9?9*9*9?9?9*9*_*9*9*9*9*9	5.3	3.4	87	102370	9999	9999	290	138	0	138	999900	999900	999900	99990	139	1.0	6	6	999.0	999	9	999999999	0	0.0000	0	88	999.000	999.0	99.0
2005	1	18	13	0	?9?9?9?9E0?9?9?9*9*9?9*9*9?9*9*9?9?9*9*_*9*9*9*9*9	5.8	3.3	84	102370	9999	9999	290	155	0	155	999900	999900	999900	99990	228	1.0	5	5	999.0	999	9	999999999	0	0.0000	0	88	999.000	999.0	99.0
2005	1	18	14	0	?9?9?9?9E0?9?9?9*9*9?9*9*9?9*9*9?9?9*9*_*9*9*9*9*9	6.3	3.3	82	102370	9999	9999	280	153	0	153	999900	999900	999900	99990	357	1.0	1	1	999.0	999	9	999999999	0	0.0000	0	88	999.000	999.0	99.0
2005	1	18	15	0	?9?9?9?9E0?9?9?9*9*9?9*9*9?9?9?9?9?9*9*_*9*9*9*9*9	6.8	3.6	80	102370	9999	9999	287	133	0	133	999900	999900	999900	99990	22	1.0	2	2	999.0	999	9	999999999	0	0.0000	0	88	999.000	999.0	99.0
2005	1	18	16	0	?9?9?9?9E0?9?9?9*9*9?9*9*9?9*9*9?9?9*9*_*9*9*9*9*9	7.2	3.9	80	102370	9999	9999	302	99	0	99	999900	999900	999900	99990	6	1.0	7	7	999.0	999	9	999999999	0	0.0000	0	88	999.000	999.0	99.0
2005	1	18	17	0	?9?9?9?9E0?9?9?9*9*9?9*9*9?9*9*9?9?9*9*_*9*9*9*9*9	7.1	4.0	81	102370	9999	9999	279	58	0	58	999900	999900	999900	99990	94	1.0	0	0	999.0	999	9	999999999	0	0.0000	0	88	999.000	999.0	99.0
2005	1	18	18	0	?9?9?9?9E0?9?9?9*9*9?9*9*9?9*9*9?9?9*9*_*9*9*9*9*9	7.0	4.1	82	102370	9999	9999	288	19	0	19	999900	999900	999900	99990	88	1.0	2	2	999.0	999	9	999999999	0	0.0000	0	88	999.000	999.0	99.0
2005	1	18	19	0	?9?9?9?9E0?9?9?9*9*9?9*9*9?9*9*9?9?9*9*_*9*9*9*9*9	6.7	4.3	84	102370	9999	9999	294	0	0	0	999900	999900	999900	99990	89	1.0	5	5	999.0	999	9	999999999	0	0.0000	0	88	999.000	999.0	99.0
2005	1	18	20	0	?9?9?9?9E0?9?9?9*9*9?9*9*9?9*9*9?9?9*9*_*9*9*9*9*9	6.4	4.4	87	102370	9999	9999	289	0	0	0	999900	999900	999900	99990	26	1.0	3	3	999.0	999	9	999999999	0	0.0000	0	88	999.000	999.0	99.0
2005	1	18	21	0	?9?9?9?9E0?9?9?9*9*9?9*9*9?9?9?9?9?9*9*_*9*9*9*9*9	6.1	4.4	89	102370	9999	9999	295	0	0	0	999900	999900	999900	99990	0	0.0	6	6	999.0	999	9	999999999	0	0.0000	0	88	999.000	999.0	99.0
2005	1	18	22	0	?9?9?9?9E0?9?9?9*9*9?9*9*9?9*9*9?9?9*9*_*9*9*9*9*9	5.8	4.5	91	102370	9999	9999	297	0	0	0	999900	999900	999900	99990	343	0.0	7	7	999.0	999	9	999999999	0	0.0000	0	88	999.000	999.0	99.0
2005	1	18	23	0	?9?9?9?9E0?9?9?9*9*9?9*9*9?9*9*9?9?9*9*_*9*9*9*9*9	5.5	4.4	93	102370	9999	9999	279	0	0	0	999900	999900	999900	99990	76	0.0	1	1	999.0	999	9	999999999	0	0.0000	0	88	999.000	999.0	99.0
2005	1	18	24	0	?9?9?9?9E0?9?9?9*9*9?9*9*9?9*9*9?9?9*9*_*9*9*9*9*9	5.3	4.4	94	102370	9999	9999	286	0	0	0	999900	999900	999900	99990	41	0.0	4	4	999.0	999	9	999999999	0	0.0000	0	88	999.000	999.0	99.0
2005	1	19	1	0	?9?9?9?9E0?9?9?9*9*9?9*9*9?9*9*9?9?9*9*_*9*9*9*9*9	5.1	4.3	95	101900	9999	9999	305	0	0	0	999900	999900	999900	99990	201	0.0	9	9	999.0	999	9	999999999	0	0.0000	0	88	999.000	999.0	99.0
2005	1	19	2	0	?9?9?9?9E0?9?9?9*9*9?9*9*9?9*9*9?9?9*9*_*9*9*9*9*9	4.9	4.2	96	101900	9999	9999	271	0	0	0	999900	999900	999900	99990	67	0.0	0	0	999.0	999	9	999999999	0	0.0000	0	88	999.000	999.0	99.0
2005	1	19	3	0	?9?9?9?9E0?9?9?9*9*9?9*9*9?9?9?9?9?9*9*_*9*9*9*9*9	4.7	4.1	96	101900	9999	9999	296	0	0	0	999900	999900	999900	99990	0	0.0	8	8	999.0	999	9	999999999	0	0.0000	0	88	999.000	999.0	99.0
2005	1	19	4	0	?9?9?9?9E0?9?9?9*9*9?9*9*9?9*9*9?9?9*9*_*9*9*9*9*9	4.6	4.1	97	101900	9999	9999	269	0	0	0	999900	999900	999900	99990	166	0.0	0	0	999.0	999	9	999999999	0	0.0000	0	88	999.000	999.0	99.0
2005	1	19	5	0	?9?9?9?9E0?9?9?9*9*9?9*9*9?9*9*9?9?9*9*_*9*9*9*9*9	4.4	4.0	97	101900	9999	9999	269	0	0	0	999900	999900	999900	99990	150	0.0	0	0	999.0	999	9	999999999	0	0.0000	0	88	999.000	999.0	99.0
2005	1	19	6	0	?9?9?9?9E0?9?9?9*9*9?9*9*9?9*9*9?9?9*9*_*9*9*9*9*9	4.4	3.9	97	101900	9999	9999	284	0	0	0	999900	999900	999900	99990	106	0.0	5	5	999.0	999	9	999999999	0	0.0000	0	88	999.000	999.0	99.0
2005	1	19	7	0	?9?9?9?9E0?9?9?9*9*9?9*9*9?9*9*9?9?9*9*_*9*9*9*9*9	4.3	3.9	97	101900	9999	9999	287	0	0	0	999900	999900	999900	99990	331	0.0	6	6	999.0	999	9	999999999	0	0.0000	0	88	999.000	999.0	99.0
2005	1	19	8	0	?9?9?9?9E0?9?9?9*9*9?9*9*9?9*9*9?9?9*9*_*9*9*9*9*9	4.3	3.7	96	101900	9999	9999	268	0	0	0	999900	999900	999900	99990	62	0.0	0	0	999.0	999	9	999999999	0	0.0000	0	88	999.000	999.0	99.0
2005	1	19	9	0	?9?9?9?9E0?9?9?9*9*9?9*9*9?9?9?9?9?9*9*_*9*9*9*9*9	5.1	4.4	95	101900	9999	9999	290	18	0	18	999900	999900	999900	99990	247	1.0	6	6	999.0	999	9	999999999	0	0.0000	0	88	999.000	999.0	99.0
2005	1	19	10	0	?9?9?9?9E0?9?9?9*9*9?9*9*9?9*9*9?9?9*9*_*9*9*9*9*9	6.3	5.4	94	101900	9999	9999	294	44	0	44	999900	999900	999900	99990	313	1.0	5	5	999.0	999	9	999999999	0	0.0000	0	88	999.000	999.0	99.0
2005	1	19	11	0	?9?9?9?9E0?9?9?9*9*9?9*9*9?9*9*9?9?9*9*_*9*9*9*9*9	7.3	6.1	92	101900	9999	9999	299	70	0	70	999900	999900	999900	99990	212	1.0	5	5	999.0	999	9	999999999	0	0.0000	0	88	999.000	999.0	99.0
2005	1	19	12	0	?9?9?9?9E0?9?9?9*9*9?9*9*9?9*9*9?9?9*9*_*9*9*9*9*9	7.7	6.2	90	101900	9999	9999	312	90	0	90	999900	999900	999900	99990	74	1.0	8	8	999.0	999	9	999999999	0	0.0000	0	88	999.000	999.0	99.0
2005	1	19	13	0	?9?9?9?9E0?9?9?9*9*9?9*9*9?9*9*9?9?9*9*_*9*9*9*9*9	7.5	5.7	88	101900	9999	9999	292	101	0	101	999900	999900	999900	99990	273	1.0	2	2	999.0	999	9	999999999	0	0.0000	0	88	999.000	999.0	99.0
2005	1	19	14	0	?9?9?9?9E0?9?9?9*9*9?9*9*9?9*9*9?9?9*9*_*9*9*9*9*9	7.1	5.1	87	101900	9999	9999	308	100	0	100	999900	999900	999900	99990	169	1.0	8	8	999.0	999	9	999999999	0	0.0000	0	88	999.000	999.0	99.0
2005	1	19	15	0	?9?9?9?9E0?9?9?9*9*9?9*9*9?9?9?9?9?9*9*_*9*9*9*9*9	6.6	4.6	87	101900	9999	9999	294	87	0	87	999900	999900	999900	99990	247	1.0	5	5	999.0	999	9	999999999	0	0.0000	0	88	999.000	999.0	99.0
2005	1	19	16	0	?9?9?9?9E0?9?9?9*9*9?9*9*9?9*9*9?9?9*9*_*9*9*9*9*9	6.2	4.2	87	101900	9999	9999	298	65	0	65	999900	999900	999900	99990	112	1.0	7	7	999.0	999	9	999999999	0	0.0000	0	88	999.000	999.0	99.0
2005	1	19	17	0	?9?9?9?9E0?9?9?9*9*9?9*9*9?9*9*9?9?9*9*_*9*9*9*9*9	5.8	4.1	89	101900	9999	9999	280	38	0	38	999900	999900	999900	99990	182	1.0	1	1	999.0	999	9	999999999	0	0.0000	0	88	999.000	999.0	99.0
2005	1	19	18	0	?9?9?9?9E0?9?9?9*9*9?9*9*9?9*9*9?9?9*9*_*9*9*9*9*9	5.6	4.1	90	101900	9999	9999	285	12	0	12	999900	999900	999900	99990	81	1.0	3	3	999.0	999	9	999999999	0	0.0000	0	88	999.000	999.0	99.0
2005	1	19	19	0	?9?9?9?9E0?9?9?9*9*9?9*9*9?9*9*9?9?9*9*_*9*9*9*9*9	5.3	4.1	92	101900	9999	9999	306	0	0	0	999900	999900	999900	99990	356	1.0	9	9	999.0	999	9	999999999	0	0.0000	0	88	999.000	999.0	99.0
2005	1	19	20	0	?9?9?9?9E0?9?9?9*9*9?9*9*9?9*9*9?9?9*9*_*9*9*9*9*9	5.2	4.2	94	101900	9999	9999	290	0	0	0	999900	999900	999900	99990	262	1.0	6	6	999.0	999	9	999999999	0	0.0000	0	88	999.000	999.0	99.0
2005	1	19	21	0	?9?9?9?9E0?9?9?9*9*9?9*9*9?9?9?9?9?9*9*_*9*9*9*9*9	5.0	4.3	95	101900	9999	9999	287	0	0	0	999900	999900	999900	99990	0	0.0	5	5	999.0	999	9	999999999	0	0.0000	0	88	999.000	999.0	99.0
2005	1	19	22	0	?9?9?9?9E0?9?9?9*9*9?9*9*9?9*9*9?9?9*9*_*9*9*9*9*9	4.8	4.2	96	101900	9999	9999	270	0	0	0	999900	999900	999900	99990	102	0.0	0	0	999.0	999	9	999999999	0	0.0000	0	88	999.000	999.0	99.0
2005	1	19	23	0	?9?9?9?9E0?9?9?9*9*9?9*9*9?9*9*9?9?9*9*_*9*9*9*9*9	4.7	4.1	96	101900	9999	9999	286	0	0	0	999900	999900	999900	99990	71	0.0	5	5	999.0	999	9	999999999	0	0.0000	0	88	999.000	999.0	99.0
2005	1	19	24	0	?9?9?9?9E0?9?9?9*9*9?9*9*9?9*9*9?9?9*9*_*9*9*9*9*9	4.4	4.0	97	101900	9999	9999	274	0	0	0	999900	999900	999900	99990	185	0.0	1	1	999.0	999	9	999999999	0	0.0000	0	88	999.000	999.0	99.0
2005	1	20	1	0	?9?9?9?9E0?9?9?9*9*9?9*9*9?9*9*9?9?9*9*_*9*9*9*9*9	4.2	3.7	97	101510	9999	9999	286	0	0	0	999900	999900	999900	99990	30	0.0	6	6	999.0	999	9	999999999	0	0.0000	0	88	999.000	999.0	99.0
2005	1	20	2	0	?9?9?9?9E0?9?9?9*9*9?9*9*9?9*9*9?9?9*9*_*9*9*9*9*9	3.8	3.5	97	101510	9999	9999	275	0	0	0	999900	999900	999900	99990	239	0.0	2	2	999.0	999	9	999999999	0	0.0000	0	88	999.000	999.0	99.0
2005	1	20	3	0	?9?9?9?9E0?9?9?9*9*9?9*9*9?9?9?9?9?9*9*_*9*9*9*9*9	3.4	3.1	98	101510	9999	9999	285	0	0	0	999900	999900	999900	99990	90	1.0	7	7	999.0	999	9	999999999	0	0.0000	0	88	999.000	999.0	99.0
2005	1	20	4	0	?9?9?9?9E0?9?9?9*9*9?9*9*9?9*9*9?9?9*9*_*9*9*9*9*9	2.9	2.6	98	101510	9999	9999	266	0	0	0	999900	999900	999900	99990	191	1.0	1	1	999.0	999	9	999999999	0	0.0000	0	88	999.000	999.0	99.0
2005	1	20	5	0	?9?9?9?9E0?9?9?9*9*9?9*9*9?9*9*9?9?9*9*_*9*9*9*9*9	2.3	2.3	100	101510	9999	9999	284	0	0	0	999900	999900	999900	99990	354	1.0	8	8	999.0	999	9	999999999	0	0.0000	0	88	999.000	999.0	99.0
2005	1	20	6	0	?9?9?9?9E0?9?9?9*9*9?9*9*9?9*9*9?9?9*9*_*9*9*9*9*9	1.8	1.9	101	101510	9999	9999	265	0	0	0	999900	999900	999900	99990	168	1.0	2	2	999.0	999	9	999999999	0	0.0000	0	88	999.000	999.0	99.0
2005	1	20	7	0	?9?9?9?9E0?9?9?9*9*9?9*9*9?9*9*9?9?9*9*_*9*9*9*9*9	1.4	1.5	100	101510	9999	9999	286	0	0	0	999900	999900	999900	99990	79	1.0	9	9	999.0	999	9	999999999	0	0.0000	0	88	999.000	999.0	99.0
2005	1	20	8	0	?9?9?9?9E0?9?9?9*9*9?9*9*9?9*9*9?9?9*9*_*9*9*9*9*9	1.3	1.4	100	101510	9999	9999	279	0	0	0	999900	999900	999900	99990	87	1.0	8	8	999.0	999	9	999999999	0	0.0000	0	88	999.000	999.0	99.0
2005	1	20	9	0	?9?9?9?9E0?9?9?9*9*9?9*9*9?9?9?9?9?9*9*_*9*9*9*9*9	3.2	3.1	99	101510	9999	9999	274	94	117	59	999900	999900	999900	99990	157	1.0	3	3	999.0	999	9	999999999	0	0.0000	0	88	999.000	999.0	99.0
2005	1	20	10	0	?9?9?9?9E0?9?9?9*9*9?9*9*9?9*9*9?9?9*9*_*9*9*9*9*9	5.7	5.0	95	101510	9999	9999	293	96	0	96	999900	999900	999900	99990	136	1.0	6	6	999.0	999	9	999999999	0	0.0000	0	88	999.000	999.0	99.0
2005	1	20	11	0	?9?9?9?9E0?9?9?9*9*9?9*9*9?9*9*9?9?9*9*_*9*9*9*9*9	7.7	6.2	90	101510	9999	9999	312	153	0	153	999900	999900	999900	99990	157	1.0	8	8	999.0	999	9	999999999	0	0.0000	0	88	999.000	999.0	99.0
2005	1	20	12	0	?9?9?9?9E0?9?9?9*9*9?9*9*9?9*9*9?9?9*9*_*9*9*9*9*9	9.3	6.9	85	101510	9999	9999	311	197	0	197	999900	999900	999900	99990	183	1.0	6	6	999.0	999	9	999999999	0	0.0000	0	88	999.000	999.0	99.0
2005	1	20	13	0	?9?9?9?9E0?9?9?9*9*9?9*9*9?9*9*9?9?9*9*_*9*9*9*9*9	10.6	7.3	80	101510	9999	9999	314	220	0	220	999900	999900	999900	99990	296	1.0	5	5	999.0	999	9	999999999	0	0.0000	0	88	999.000	999.0	99.0
2005	1	20	14	0	?9?9?9?9E0?9?9?9*9*9?9*9*9?9*9*9?9?9*9*_*9*9*9*9*9	11.5	7.4	76	101510	9999	9999	300	527	345	329	999900	999900	999900	99990	330	1.0	0	0	999.0	999	9	999999999	0	0.0000	0	88	999.000	999.0	99.0
2005	1	20	15	0	?9?9?9?9E0?9?9?9*9*9?9*9*9?9?9?9?9?9*9*_*9*9*9*9*9	12.1	7.6	74	101510	9999	9999	313	459	365	286	999900	999900	999900	99990	90	1.0	2	2	999.0	999	9	999999999	0	0.0000	0	88	999.000	999.0	99.0
2005	1	20	16	0	?9?9?9?9E0?9?9?9*9*9?9*9*9?9*9*9?9?9*9*_*9*9*9*9*9	12.4	7.9	74	101510	9999	9999	311	142	0	142	999900	999900	999900	99990	66	1.0	1	1	999.0	999	9	999999999	0	0.0000	0	88	999.000	999.0	99.0
2005	1	20	17	0	?9?9?9?9E0?9?9?9*9*9?9*9*9?9*9*9?9?9*9*_*9*9*9*9*9	12.2	8.0	76	101510	9999	9999	304	204	517	127	999900	999900	999900	99990	152	1.0	0	0	999.0	999	9	999999999	0	0.0000	0	88	999.000	999.0	99.0
2005	1	20	18	0	?9?9?9?9E0?9?9?9*9*9?9*9*9?9*9*9?9?9*9*_*9*9*9*9*9	11.7	8.1	79	101510	9999	9999	326	66	0	41	999900	999900	999900	99990	11	1.0	7	7	999.0	999	9	999999999	0	0.0000	0	88	999.000	999.0	99.0
2005	1	20	19	0	?9?9?9?9E0?9?9?9*9*9?9*9*9?9*9*9?9?9*9*_*9*9*9*9*9	10.9	8.0	82	101510	9999	9999	299	0	0	0	999900	999900	999900	99990	261	1.0	0	0	999.0	999	9	999999999	0	0.0000	0	88	999.000	999.0	99.0
2005	1	20	20	0	?9?9?9?9E0?9?9?9*9*9?9*9*9?9*9*9?9?9*9*_*9*9*9*9*9	10.2	7.8	85	101510	9999	9999	332	0	0	0	999900	999900	999900	99990	342	1.0	9	9	999.0	999	9	999999999	0	0.0000	0	88	999.000	999.0	99.0
2005	1	20	21	0	?9?9?9?9E0?9?9?9*9*9?9*9*9?9?9?9?9?9*9*_*9*9*9*9*9	9.5	7.6	88	101510	9999	9999	292	0	0	0	999900	999900	999900	99990	67	2.0	0	0	999.0	999	9	999999999	0	0.0000	0	88	999.000	999.0	99.0
2005	1	20	22	0	?9?9?9?9E0?9?9?9*9*9?9*9*9?9*9*9?9?9*9*_*9*9*9*9*9	9.0	7.3	89	101510	9999	9999	326	0	0	0	999900	999900	999900	99990	355	2.0	9	9	999.0	999	9	999999999	0	0.0000	0	88	999.000	999.0	99.0
2005	1	20	23	0	?9?9?9?9E0?9?9?9*9*9?9*9*9?9*9*9?9?9*9*_*9*9*9*9*9	8.7	7.0	89	101510	9999	9999	306	0	0	0	999900	999900	999900	99990	176	2.0	5	5	999.0	999	9	999999999	0	0.0000	0	88	999.000	999.0	99.0
2005	1	20	24	0	?9?9?9?9E0?9?9?9*9*9?9*9*9?9*9*9?9?9*9*_*9*9*9*9*9	8.4	6.6	89	101510	9999	9999	304	0	0	0	999900	999900	999900	99990	100	2.0	5	5	999.0	999	9	999999999	0	0.0000	0	88	999.000	999.0	99.0
2005	1	21	1	0	?9?9?9?9E0?9?9?9*9*9?9*9*9?9*9*9?9?9*9*_*9*9*9*9*9	8.1	6.2	88	102330	9999	9999	291	0	0	0	999900	999900	999900	99990	339	2.0	1	1	999.0	999	9	999999999	0	0.0000	0	88	999.000	999.0	99.0
2005	1	21	2	0	?9?9?9?9E0?9?9?9*9*9?9*9*9?9*9*9?9?9*9*_*9*9*9*9*9	7.8	5.7	87	102330	9999	9999	303	0	0	0	999900	999900	999900	99990	96	2.0	6	6	999.0	999	9	999999999	0	0.0000	0	88	999.000	999.0	99.0
2005	1	21	3	0	?9?9?9?9E0?9?9?9*9*9?9*9*9?9?9?9?9?9*9*_*9*9*9*9*9	7.3	5.1	86	102330	9999	9999	286	0	0	0	999900	999900	999900	99990	90	2.0	1	1	999.0	999	9	999999999	0	0.0000	0	88	999.000	999.0	99.0
2005	1	21	4	0	?9?9?9?9E0?9?9?9*9*9?9*9*9?9*9*9?9?9*9*_*9*9*9*9*9	6.7	4.4	86	102330	9999	9999	283	0	0	0	999900	999900	999900	99990	68	2.0	1	1	999.0	999	9	999999999	0	0.0000	0	88	999.000	999.0	99.0
2005	1	21	5	0	?9?9?9?9E0?9?9?9*9*9?9*9*9?9*9*9?9?9*9*_*9*9*9*9*9	5.9	3.8	86	102330	9999	9999	301	0	0	0	999900	999900	999900	99990	234	2.0	8	8	999.0	999	9	999999999	0	0.0000	0	88	999.000	999.0	99.0
2005	1	21	6	0	?9?9?9?9E0?9?9?9*9*9?9*9*9?9*9*9?9?9*9*_*9*9*9*9*9	5.3	3.2	86	102330	9999	9999	280	0	0	0	999900	999900	999900	99990	193	2.0	2	2	999.0	999	9	999999999	0	0.0000	0	88	999.000	999.0	99.0
2005	1	21	7	0	?9?9?9?9E0?9?9?9*9*9?9*9*9?9*9*9?9?9*9*_*9*9*9*9*9	4.9	2.8	86	102330	9999	9999	269	0	0	0	999900	999900	999900	99990	124	2.0	0	0	999.0	999	9	999999999	0	0.0000	0	88	999.000	999.0	99.0
2005	1	21	8	0	?9?9?9?9E0?9?9?9*9*9?9*9*9?9*9*9?9?9*9*_*9*9*9*9*9	4.9	2.8	86	102330	9999	9999	278	0	0	0	999900	999900	999900	99990	203	2.0	2	2	999.0	999	9	999999999	0	0.0000	0	88	999.000	999.0	99.0
2005	1	21	9	0	?9?9?9?9E0?9?9?9*9*9?9*9*9?9?9?9?9?9*9*_*9*9*9*9*9	5.5	3.2	85	102330	9999	9999	288	38	0	38	999900	999900	999900	99990	67	2.0	5	5	999.0	999	9	999999999	0	0.0000	0	88	999.000	999.0	99.0
2005	1	21	10	0	?9?9?9?9E0?9?9?9*9*9?9*9*9?9*9*9?9?9*9*_*9*9*9*9*9	6.7	4.0	83	102330	9999	9999	283	94	0	94	999900	999900	999900	99990	73	2.0	1	1	999.0	999	9	999999999	0	0.0000	0	88	999.000	999.0	99.0
2005	1	21	11	0	?9?9?9?9E0?9?9?9*9*9?9*9*9?9*9*9?9?9*9*_*9*9*9*9*9	8.1	4.9	80	102330	9999	9999	298	149	0	149	999900	999900	999900	99990	172	2.0	4	4	999.0	999	9	999999999	0	0.0000	0	88	999.000	999.0	99.0
2005	1	21	12	0	?9?9?9?9E0?9?9?9*9*9?9*9*9?9*9*9?9?9*9*_*9*9*9*9*9	9.2	5.5	78	102330	9999	9999	295	192	0	192	999900	999900	999900	99990	274	2.0	1	1	999.0	999	9	999999999	0	0.0000	0	88	999.000	999.0	99.0
2005	1	21	13	0	?9?9?9?9E0?9?9?9*9*9?9*9*9?9*9*9?9?9*9*_*9*9*9*9*9	9.6	5.4	75	102330	9999	9999	326	214	0	214	999900	999900	999900	99990	140	2.0	9	9	999.0	999	9	999999999	0	0.0000	0	88	999.000	999.0	99.0
2005	1	21	14	0	?9?9?9?9E0?9?9?9*9*9?9*9*9?9*9*9?9?9*9*_*9*9*9*9*9	9.0	4.5	73	102330	9999	9999	316	211	0	211	999900	999900	999900	99990	251	2.0	8	8	999.0	999	9	999999999	0	0.0000	0	88	999.000	999.0	99.0
2005	1	21	15	0	?9?9?9?9E0?9?9?9*9*9?9*9*9?9?9?9?9?9*9*_*9*9*9*9*9	7.8	3.2	73	102330	9999	9999	298	184	0	184	999900	999900	999900	99990	67	2.0	5	5	999.0	999	9	999999999	0	0.0000	0	88	999.000	999.0	99.0
2005	1	21	16	0	?9?9?9?9E0?9?9?9*9*9?9*9*9?9*9*9?9?9*9*_*9*9*9*9*9	6.5	2.2	74	102330	9999	9999	298	138	0	138	999900	999900	999900	99990	172	2.0	7	7	999.0	999	9	999999999	0	0.0000	0	88	999.000	999.0	99.0
2005	1	21	17	0	?9?9?9?9E0?9?9?9*9*9?9*9*9?9*9*9?9?9*9*_*9*9*9*9*9	5.5	1.5	76	102330	9999	9999	270	82	0	82	999900	999900	999900	99990	252	2.0	0	0	999.0	999	9	999999999	0	0.0000	0	88	999.000	999.0	99.0
2005	1	21	18	0	?9?9?9?9E0?9?9?9*9*9?9*9*9?9*9*9?9?9*9*_*9*9*9*9*9	4.8	1.3	78	102330	9999	9999	268	27	0	27	999900	999900	999900	99990	188	2.0	0	0	999.0	999	9	999999999	0	0.0000	0	88	999.000	999.0	99.0
2005	1	21	19	0	?9?9?9?9E0?9?9?9*9*9?9*9*9?9*9*9?9?9*9*_*9*9*9*9*9	4.7	1.7	81	102330	9999	9999	283	0	0	0	999900	999900	999900	99990	230	2.0	5	5	999.0	999	9	999999999	0	0.0000	0	88	999.000	999.0	99.0
2005	1	21	20	0	?9?9?9?9E0?9?9?9*9*9?9*9*9?9*9*9?9?9*9*_*9*9*9*9*9	4.8	2.3	83	102330	9999	9999	301	0	0	0	999900	999900	999900	99990	180	2.0	9	9	999.0	999	9	999999999	0	0.0000	0	88	999.000	999.0	99.0
2005	1	21	21	0	?9?9?9?9E0?9?9?9*9*9?9*9*9?9?9?9?9?9*9*_*9*9*9*9*9	5.1	2.8	85	102330	9999	9999	270	0	0	0	999900	999900	999900	99990	67	3.0	0	0	999.0	999	9	999999999	0	0.0000	0	88	999.000	999.0	99.0
2005	1	21	22	0	?9?9?9?9E0?9?9?9*9*9?9*9*9?9*9*9?9?9*9*_*9*9*9*9*9	5.2	3.0	85	102330	9999	9999	271	0	0	0	999900	999900	999900	99990	166	3.0	0	0	999.0	999	9	999999999	0	0.0000	0	88	999.000	999.0	99.0
2005	1	21	23	0	?9?9?9?9E0?9?9?9*9*9?9*9*9?9*9*9?9?9*9*_*9*9*9*9*9	5.3	2.9	85	102330	9999	9999	280	0	0	0	999900	999900	999900	99990	143	3.0	2	2	999.0	999	9	999999999	0	0.0000	0	88	999.000	999.0	99.0
2005	1	21	24	0	?9?9?9?9E0?9?9?9*9*9?9*9*9?9*9*9?9?9*9*_*9*9*9*9*9	5.2	2.6	83	102330	9999	9999	275	0	0	0	999900	999900	999900	99990	144	3.0	1	1	999.0	999	9	999999999	0	0.0000	0	88	999.000	999.0	99.0
2005	1	22	1	0	?9?9?9?9E0?9?9?9*9*9?9*9*9?9*9*9?9?9*9*_*9*9*9*9*9	5.1	2.2	82	102250	9999	9999	281	0	0	0	999900	999900	999900	99990	253	3.0	3	3	999.0	999	9	999999999	0	0.0000	0	88	999.000	999.0	99.0
2005	1	22	2	0	?9?9?9?9E0?9?9?9*9*9?9*9*9?9*9*9?9?9*9*_*9*9*9*9*9	5.0	1.9	80	102250	9999	9999	302	0	0	0	999900	999900	999900	99990	203	3.0	9	9	999.0	999	9	999999999	0	0.0000	0	88	999.000	999.0	99.0
2005	1	22	3	0	?9?9?9?9E0?9?9?9*9*9?9*9*9?9?9?9?9?9*9*_*9*9*9*9*9	5.0	1.6	79	102250	9999	9999	282	0	0	0	999900	999900	999900	99990	90	2.0	4	4	999.0	999	9	999999999	0	0.0000	0	88	999.000	999.0	99.0
2005	1	22	4	0	?9?9?9?9E0?9?9?9*9*9?9*9*9?9*9*9?9?9*9*_*9*9*9*9*9	4.9	1.5	78	102250	9999	9999	301	0	0	0	999900	999900	999900	99990	272	2.0	9	9	999.0	999	9	999999999	0	0.0000	0	88	999.000	999.0	99.0
2005	1	22	5	0	?9?9?9?9E0?9?9?9*9*9?9*9*9?9*9*9?9?9*9*_*9*9*9*9*9	4.6	1.2	79	102250	9999	9999	285	0	0	0	999900	999900	999900	99990	280	2.0	6	6	999.0	999	9	999999999	0	0.0000	0	88	999.000	999.0	99.0
2005	1	22	6	0	?9?9?9?9E0?9?9?9*9*9?9*9*9?9*9*9?9?9*9*_*9*9*9*9*9	4.1	0.9	80	102250	9999	9999	286	0	0	0	999900	999900	999900	99990	251	2.0	7	7	999.0	999	9	999999999	0	0.0000	0	88	999.000	999.0	99.0
2005	1	22	7	0	?9?9?9?9E0?9?9?9*9*9?9*9*9?9*9*9?9?9*9*_*9*9*9*9*9	3.6	0.7	81	102250	9999	9999	276	0	0	0	999900	999900	999900	99990	20	2.0	4	4	999.0	999	9	999999999	0	0.0000	0	88	999.000	999.0	99.0
2005	1	22	8	0	?9?9?9?9E0?9?9?9*9*9?9*9*9?9*9*9?9?9*9*_*9*9*9*9*9	3.0	0.4	83	102250	9999	9999	292	0	0	0	999900	999900	999900	99990	133	2.0	9	9	999.0	999	9	999999999	0	0.0000	0	88	999.000	999.0	99.0
2005	1	22	9	0	?9?9?9?9E0?9?9?9*9*9?9*9*9?9?9?9?9?9*9*_*9*9*9*9*9	2.5	0.2	85	102250	9999	9999	289	0	0	0	999900	999900	999900	99990	67	2.0	9	9	999.0	999	9	999999999	0	0.0000	0	88	999.000	999.0	99.0
2005	1	22	10	0	?9?9?9?9E0?9?9?9*9*9?9*9*9?9*9*9?9?9*9*_*9*9*9*9*9	2.0	0.2	87	102250	9999	9999	271	0	0	0	999900	999900	999900	99990	305	2.0	5	5	999.0	999	9	999999999	0	0.0000	0	88	999.000	999.0	99.0
2005	1	22	11	0	?9?9?9?9E0?9?9?9*9*9?9*9*9?9*9*9?9?9*9*_*9*9*9*9*9	1.6	0.1	90	102250	9999	9999	259	0	0	0	999900	999900	999900	99990	355	2.0	1	1	999.0	999	9	999999999	0	0.0000	0	88	999.000	999.0	99.0
2005	1	22	12	0	?9?9?9?9E0?9?9?9*9*9?9*9*9?9*9*9?9?9*9*_*9*9*9*9*9	1.3	0.2	92	102250	9999	9999	268	0	0	0	999900	999900	999900	99990	172	2.0	5	5	999.0	999	9	999999999	0	0.0000	0	88	999.000	999.0	99.0
2005	1	22	13	0	?9?9?9?9E0?9?9?9*9*9?9*9*9?9*9*9?9?9*9*_*9*9*9*9*9	1.1	0.3	94	102250	9999	9999	270	0	0	0	999900	999900	999900	99990	165	2.0	6	6	999.0	999	9	999999999	0	0.0000	0	88	999.000	999.0	99.0
2005	1	22	14	0	?9?9?9?9E0?9?9?9*9*9?9*9*9?9*9*9?9?9*9*_*9*9*9*9*9	0.9	0.4	96	102250	9999	9999	261	0	0	0	999900	999900	999900	99990	192	2.0	2	2	999.0	999	9	999999999	0	0.0000	0	88	999.000	999.0	99.0
2005	1	22	15	0	?9?9?9?9E0?9?9?9*9*9?9*9*9?9?9?9?9?9*9*_*9*9*9*9*9	0.9	0.5	97	102250	9999	9999	273	0	0	0	999900	999900	999900	99990	67	2.0	7	7	999.0	999	9	999999999	0	0.0000	0	88	999.000	999.0	99.0
2005	1	22	16	0	?9?9?9?9E0?9?9?9*9*9?9*9*9?9*9*9?9?9*9*_*9*9*9*9*9	0.7	0.3	97	102250	9999	9999	256	0	0	0	999900	999900	999900	99990	131	2.0	1	1	999.0	999	9	999999999	0	0.0000	0	88	999.000	999.0	99.0
2005	1	22	17	0	?9?9?9?9E0?9?9?9*9*9?9*9*9?9*9*9?9?9*9*_*9*9*9*9*9	0.2	-0.1	97	102250	9999	9999	266	0	0	0	999900	999900	999900	99990	257	2.0	6	6	999.0	999	9	999999999	0	0.0000	0	88	999.000	999.0	99.0
2005	1	22	18	0	?9?9?9?9E0?9?9?9*9*9?9*9*9?9*9*9?9?9*9*_*9*9*9*9*9	-0.4	-0.9	96	102250	9999	9999	259	0	0	0	999900	999900	999900	99990	290	2.0	4	4	999.0	999	9	999999999	0	0.0000	0	88	999.000	999.0	99.0
2005	1	22	19	0	?9?9?9?9E0?9?9?9*9*9?9*9*9?9*9*9?9?9*9*_*9*9*9*9*9	-0.9	-1.4	96	102250	9999	9999	255	0	0	0	999900	999900	999900	99990	276	2.0	3	3	999.0	999	9	999999999	0	0.0000	0	88	999.000	999.0	99.0
2005	1	22	20	0	?9?9?9?9E0?9?9?9*9*9?9*9*9?9*9*9?9?9*9*_*9*9*9*9*9	-1.1	-1.7	95	102250	9999	9999	267	0	0	0	999900	999900	999900	99990	218	2.0	8	8	999.0	999	9	999999999	0	0.0000	0	88	999.000	999.0	99.0
2005	1	22	21	0	?9?9?9?9E0?9?9?9*9*9?9*9*9?9?9?9?9?9*9*_*9*9*9*9*9	-1.0	-1.6	95	102250	9999	9999	267	0	0	0	999900	999900	999900	99990	67	1.0	8	8	999.0	999	9	999999999	0	0.0000	0	88	999.000	999.0	99.0
2005	1	22	22	0	?9?9?9?9E0?9?9?9*9*9?9*9*9?9*9*9?9?9*9*_*9*9*9*9*9	-1.0	-1.5	95	102250	9999	9999	268	0	0	0	999900	999900	999900	99990	141	1.0	8	8	999.0	999	9	999999999	0	0.0000	0	88	999.000	999.0	99.0
2005	1	22	23	0	?9?9?9?9E0?9?9?9*9*9?9*9*9?9*9*9?9?9*9*_*9*9*9*9*9	-1.1	-1.6	96	102250	9999	9999	267	0	0	0	999900	999900	999900	99990	117	1.0	8	8	999.0	999	9	999999999	0	0.0000	0	88	999.000	999.0	99.0
2005	1	22	24	0	?9?9?9?9E0?9?9?9*9*9?9*9*9?9*9*9?9?9*9*_*9*9*9*9*9	-1.3	-1.7	97	102250	9999	9999	272	0	0	0	999900	999900	999900	99990	314	1.0	9	9	999.0	999	9	999999999	0	0.0000	0	88	999.000	999.0	99.0
2005	1	23	1	0	?9?9?9?9E0?9?9?9*9*9?9*9*9?9*9*9?9?9*9*_*9*9*9*9*9	-1.6	-1.9	98	102290	9999	9999	254	0	0	0	999900	999900	999900	99990	221	1.0	4	4	999.0	999	9	999999999	0	0.0000	0	88	999.000	999.0	99.0
2005	1	23	2	0	?9?9?9?9E0?9?9?9*9*9?9*9*9?9*9*9?9?9*9*_*9*9*9*9*9	-1.9	-2.1	98	102290	9999	9999	259	0	0	0	999900	999900	999900	99990	29	1.0	7	7	999.0	999	9	999999999	0	0.0000	0	88	999.000	999.0	99.0
2005	1	23	3	0	?9?9?9?9E0?9?9?9*9*9?9*9*9?9?9?9?9?9*9*_*9*9*9*9*9	-2.1	-2.4	98	102290	9999	9999	243	0	0	0	999900	999900	999900	99990	67	2.0	1	1	999.0	999	9	999999999	0	0.0000	0	88	999.000	999.0	99.0
2005	1	23	4	0	?9?9?9?9E0?9?9?9*9*9?9*9*9?9*9*9?9?9*9*_*9*9*9*9*9	-2.3	-2.6	97	102290	9999	9999	246	0	0	0	999900	999900	999900	99990	304	2.0	2	2	999.0	999	9	999999999	0	0.0000	0	88	999.000	999.0	99.0
2005	1	23	5	0	?9?9?9?9E0?9?9?9*9*9?9*9*9?9*9*9?9?9*9*_*9*9*9*9*9	-2.4	-2.9	96	102290	9999	9999	237	0	0	0	999900	999900	999900	99990	152	2.0	0	0	999.0	999	9	999999999	0	0.0000	0	88	999.000	999.0	99.0
2005	1	23	6	0	?9?9?9?9E0?9?9?9*9*9?9*9*9?9*9*9?9?9*9*_*9*9*9*9*9	-2.5	-3.1	95	102290	9999	9999	247	0	0	0	999900	999900	999900	99990	132	2.0	3	3	999.0	999	9	999999999	0	0.0000	0	88	999.000	999.0	99.0
2005	1	23	7	0	?9?9?9?9E0?9?9?9*9*9?9*9*9?9*9*9?9?9*9*_*9*9*9*9*9	-2.5	-3.4	93	102290	9999	9999	256	0	0	0	999900	999900	999900	99990	146	2.0	7	7	999.0	999	9	999999999	0	0.0000	0	88	999.000	999.0	99.0
2005	1	23	8	0	?9?9?9?9E0?9?9?9*9*9?9*9*9?9*9*9?9?9*9*_*9*9*9*9*9	-2.5	-3.6	91	102290	9999	9999	241	0	0	0	999900	999900	999900	99990	33	2.0	1	1	999.0	999	9	999999999	0	0.0000	0	88	999.000	999.0	99.0
2005	1	23	9	0	?9?9?9?9E0?9?9?9*9*9?9*9*9?9?9?9?9?9*9*_*9*9*9*9*9	-1.6	-3.0	89	102290	9999	9999	254	66	66	46	999900	999900	999900	99990	0	0.0	5	5	999.0	999	9	999999999	0	0.0000	0	88	999.000	999.0	99.0
2005	1	23	10	0	?9?9?9?9E0?9?9?9*9*9?9*9*9?9*9*9?9?9*9*_*9*9*9*9*9	-0.7	-2.4	87	102290	9999	9999	258	161	107	112	999900	999900	999900	99990	327	0.0	5	5	999.0	999	9	999999999	0	0.0000	0	88	999.000	999.0	99.0
2005	1	23	11	0	?9?9?9?9E0?9?9?9*9*9?9*9*9?9*9*9?9?9*9*_*9*9*9*9*9	-0.3	-2.2	86	102290	9999	9999	260	124	0	124	999900	999900	999900	99990	346	0.0	5	5	999.0	999	9	999999999	0	0.0000	0	88	999.000	999.0	99.0
2005	1	23	12	0	?9?9?9?9E0?9?9?9*9*9?9*9*9?9*9*9?9?9*9*_*9*9*9*9*9	-0.2	-2.2	85	102290	9999	9999	246	327	159	226	999900	999900	999900	99990	317	0.0	0	0	999.0	999	9	999999999	0	0.0000	0	88	999.000	999.0	99.0
2005	1	23	13	0	?9?9?9?9E0?9?9?9*9*9?9*9*9?9*9*9?9?9*9*_*9*9*9*9*9	-0.2	-2.2	85	102290	9999	9999	262	364	176	253	999900	999900	999900	99990	299	0.0	6	6	999.0	999	9	999999999	0	0.0000	0	88	999.000	999.0	99.0
2005	1	23	14	0	?9?9?9?9E0?9?9?9*9*9?9*9*9?9*9*9?9?9*9*_*9*9*9*9*9	-0.1	-2.1	85	102290	9999	9999	251	360	189	250	999900	999900	999900	99990	175	0.0	1	1	999.0	999	9	999999999	0	0.0000	0	88	999.000	999.0	99.0
2005	1	23	15	0	?9?9?9?9E0?9?9?9*9*9?9*9*9?9?9?9?9?9*9*_*9*9*9*9*9	0.3	-1.4	87	102290	9999	9999	248	153	0	153	999900	999900	999900	99990	67	1.0	0	0	999.0	999	9	999999999	0	0.0000	0	88	999.000	999.0	99.0
2005	1	23	16	0	?9?9?9?9E0?9?9?9*9*9?9*9*9?9*9*9?9?9*9*_*9*9*9*9*9	1.1	-0.5	89	102290	9999	9999	283	115	0	115	999900	999900	999900	99990	327	1.0	9	9	999.0	999	9	999999999	0	0.0000	0	88	999.000	999.0	99.0
2005	1	23	17	0	?9?9?9?9E0?9?9?9*9*9?9*9*9?9*9*9?9?9*9*_*9*9*9*9*9	1.5	0.2	91	102290	9999	9999	275	141	277	98	999900	999900	999900	99990	338	1.0	7	7	999.0	999	9	999999999	0	0.0000	0	88	999.000	999.0	99.0
2005	1	23	18	0	?9?9?9?9E0?9?9?9*9*9?9*9*9?9*9*9?9?9*9*_*9*9*9*9*9	1.3	0.4	94	102290	9999	9999	269	23	0	23	999900	999900	999900	99990	335	1.0	5	5	999.0	999	9	999999999	0	0.0000	0	88	999.000	999.0	99.0
2005	1	23	19	0	?9?9?9?9E0?9?9?9*9*9?9*9*9?9*9*9?9?9*9*_*9*9*9*9*9	0.9	0.3	96	102290	9999	9999	260	0	0	0	999900	999900	999900	99990	13	1.0	2	2	999.0	999	9	999999999	0	0.0000	0	88	999.000	999.0	99.0
2005	1	23	20	0	?9?9?9?9E0?9?9?9*9*9?9*9*9?9*9*9?9?9*9*_*9*9*9*9*9	0.3	0.0	98	102290	9999	9999	258	0	0	0	999900	999900	999900	99990	61	1.0	2	2	999.0	999	9	999999999	0	0.0000	0	88	999.000	999.0	99.0
2005	1	23	21	0	?9?9?9?9E0?9?9?9*9*9?9*9*9?9?9?9?9?9*9*_*9*9*9*9*9	-0.3	-0.5	98	102290	9999	9999	264	0	0	0	999900	999900	999900	99990	45	1.0	6	6	999.0	999	9	999999999	0	0.0000	0	88	999.000	999.0	99.0
2005	1	23	22	0	?9?9?9?9E0?9?9?9*9*9?9*9*9?9*9*9?9?9*9*_*9*9*9*9*9	-0.8	-1.0	98	102290	9999	9999	245	0	0	0	999900	999900	999900	99990	96	1.0	0	0	999.0	999	9	999999999	0	0.0000	0	88	999.000	999.0	99.0
2005	1	23	23	0	?9?9?9?9E0?9?9?9*9*9?9*9*9?9*9*9?9?9*9*_*9*9*9*9*9	-1.1	-1.5	97	102290	9999	9999	251	0	0	0	999900	999900	999900	99990	58	1.0	2	2	999.0	999	9	999999999	0	0.0000	0	88	999.000	999.0	99.0
2005	1	23	24	0	?9?9?9?9E0?9?9?9*9*9?9*9*9?9*9*9?9?9*9*_*9*9*9*9*9	-1.4	-2.1	95	102290	9999	9999	258	0	0	0	999900	999900	999900	99990	330	1.0	6	6	999.0	999	9	999999999	0	0.0000	0	88	999.000	999.0	99.0
2005	1	24	1	0	?9?9?9?9E0?9?9?9*9*9?9*9*9?9*9*9?9?9*9*_*9*9*9*9*9	-1.7	-2.5	93	102440	9999	9999	252	0	0	0	999900	999900	999900	99990	244	1.0	4	4	999.0	999	9	999999999	0	0.0000	0	88	999.000	999.0	99.0
2005	1	24	2	0	?9?9?9?9E0?9?9?9*9*9?9*9*9?9*9*9?9?9*9*_*9*9*9*9*9	-2.0	-3.0	92	102440	9999	9999	262	0	0	0	999900	999900	999900	99990	300	1.0	8	8	999.0	999	9	999999999	0	0.0000	0	88	999.000	999.0	99.0
2005	1	24	3	0	?9?9?9?9E0?9?9?9*9*9?9*9*9?9?9?9?9?9*9*_*9*9*9*9*9	-2.3	-3.4	91	102440	9999	9999	251	0	0	0	999900	999900	999900	99990	0	0.0	5	5	999.0	999	9	999999999	0	0.0000	0	88	999.000	999.0	99.0
2005	1	24	4	0	?9?9?9?9E0?9?9?9*9*9?9*9*9?9*9*9?9?9*9*_*9*9*9*9*9	-2.7	-3.8	91	102440	9999	9999	259	0	0	0	999900	999900	999900	99990	50	0.0	8	8	999.0	999	9	999999999	0	0.0000	0	88	999.000	999.0	99.0
2005	1	24	5	0	?9?9?9?9E0?9?9?9*9*9?9*9*9?9*9*9?9?9*9*_*9*9*9*9*9	-3.1	-4.1	92	102440	9999	9999	248	0	0	0	999900	999900	999900	99990	116	0.0	5	5	999.0	999	9	999999999	0	0.0000	0	88	999.000	999.0	99.0
2005	1	24	6	0	?9?9?9?9E0?9?9?9*9*9?9*9*9?9*9*9?9?9*9*_*9*9*9*9*9	-3.5	-4.4	92	102440	9999	9999	244	0	0	0	999900	999900	999900	99990	76	0.0	4	4	999.0	999	9	999999999	0	0.0000	0	88	999.000	999.0	99.0
2005	1	24	7	0	?9?9?9?9E0?9?9?9*9*9?9*9*9?9*9*9?9?9*9*_*9*9*9*9*9	-3.8	-4.7	92	102440	9999	9999	239	0	0	0	999900	999900	999900	99990	33	0.0	2	2	999.0	999	9	999999999	0	0.0000	0	88	999.000	999.0	99.0
2005	1	24	8	0	?9?9?9?9E0?9?9?9*9*9?9*9*9?9*9*9?9?9*9*_*9*9*9*9*9	-3.9	-4.9	92	102440	9999	9999	244	0	0	0	999900	999900	999900	99990	68	0.0	5	5	999.0	999	9	999999999	0	0.0000	0	88	999.000	999.0	99.0
2005	1	24	9	0	?9?9?9?9E0?9?9?9*9*9?9*9*9?9?9?9?9?9*9*_*9*9*9*9*9	-3.5	-4.8	89	102440	9999	9999	232	106	201	44	999900	999900	999900	99990	0	0.0	0	0	999.0	999	9	999999999	0	0.0000	0	88	999.000	999.0	99.0
2005	1	24	10	0	?9?9?9?9E0?9?9?9*9*9?9*9*9?9*9*9?9?9*9*_*9*9*9*9*9	-2.9	-4.9	85	102440	9999	9999	234	140	0	140	999900	999900	999900	99990	41	0.0	0	0	999.0	999	9	999999999	0	0.0000	0	88	999.000	999.0	99.0
2005	1	24	11	0	?9?9?9?9E0?9?9?9*9*9?9*9*9?9*9*9?9?9*9*_*9*9*9*9*9	-2.3	-5.1	79	102440	9999	9999	250	402	412	166	999900	999900	999900	99990	58	0.0	5	5	999.0	999	9	999999999	0	0.0000	0	88	999.000	999.0	99.0
2005	1	24	12	0	?9?9?9?9E0?9?9?9*9*9?9*9*9?9*9*9?9?9*9*_*9*9*9*9*9	-1.5	-5.3	73	102440	9999	9999	262	516	479	213	999900	999900	999900	99990	317	0.0	8	8	999.0	999	9	999999999	0	0.0000	0	88	999.000	999.0	99.0
2005	1	24	13	0	?9?9?9?9E0?9?9?9*9*9?9*9*9?9*9*9?9?9*9*_*9*9*9*9*9	-0.6	-5.3	67	102440	9999	9999	258	315	0	315	999900	999900	999900	99990	94	0.0	6	6	999.0	999	9	999999999	0	0.0000	0	88	999.000	999.0	99.0
2005	1	24	14	0	?9?9?9?9E0?9?9?9*9*9?9*9*9?9*9*9?9?9*9*_*9*9*9*9*9	0.8	-4.8	63	102440	9999	9999	267	569	568	234	999900	999900	999900	99990	107	0.0	7	7	999.0	999	9	999999999	0	0.0000	0	88	999.000	999.0	99.0
2005	1	24	15	0	?9?9?9?9E0?9?9?9*9*9?9*9*9?9?9?9?9?9*9*_*9*9*9*9*9	2.5	-3.6	62	102440	9999	9999	269	496	599	205	999900	999900	999900	99990	270	1.0	5	5	999.0	999	9	999999999	0	0.0000	0	88	999.000	999.0	99.0
2005	1	24	16	0	?9?9?9?9E0?9?9?9*9*9?9*9*9?9*9*9?9?9*9*_*9*9*9*9*9	3.9	-2.2	63	102440	9999	9999	293	373	644	154	999900	999900	999900	99990	311	1.0	9	9	999.0	999	9	999999999	0	0.0000	0	88	999.000	999.0	99.0
2005	1	24	17	0	?9?9?9?9E0?9?9?9*9*9?9*9*9?9*9*9?9?9*9*_*9*9*9*9*9	3.6	-1.8	67	102440	9999	9999	269	223	540	92	999900	999900	999900	99990	317	1.0	2	2	999.0	999	9	999999999	0	0.0000	0	88	999.000	999.0	99.0
2005	1	24	18	0	?9?9?9?9E0?9?9?9*9*9?9*9*9?9*9*9?9?9*9*_*9*9*9*9*9	3.0	-1.4	72	102440	9999	9999	283	76	0	31	999900	999900	999900	99990	229	1.0	8	8	999.0	999	9	999999999	0	0.0000	0	88	999.000	999.0	99.0
2005	1	24	19	0	?9?9?9?9E0?9?9?9*9*9?9*9*9?9*9*9?9?9*9*_*9*9*9*9*9	2.1	-1.2	78	102440	9999	9999	286	0	0	0	999900	999900	999900	99990	262	1.0	9	9	999.0	999	9	999999999	0	0.0000	0	88	999.000	999.0	99.0
2005	1	24	20	0	?9?9?9?9E0?9?9?9*9*9?9*9*9?9*9*9?9?9*9*_*9*9*9*9*9	1.1	-1.2	84	102440	9999	9999	256	0	0	0	999900	999900	999900	99990	226	1.0	1	1	999.0	999	9	999999999	0	0.0000	0	88	999.000	999.0	99.0
2005	1	24	21	0	?9?9?9?9E0?9?9?9*9*9?9*9*9?9?9?9?9?9*9*_*9*9*9*9*9	0.3	-1.2	89	102440	9999	9999	279	0	0	0	999900	999900	999900	99990	0	0.0	9	9	999.0	999	9	999999999	0	0.0000	0	88	999.000	999.0	99.0
2005	1	24	22	0	?9?9?9?9E0?9?9?9*9*9?9*9*9?9*9*9?9?9*9*_*9*9*9*9*9	-0.2	-1.3	92	102440	9999	9999	251	0	0	0	999900	999900	999900	99990	100	0.0	1	1	999.0	999	9	999999999	0	0.0000	0	88	999.000	999.0	99.0
2005	1	24	23	0	?9?9?9?9E0?9?9?9*9*9?9*9*9?9*9*9?9?9*9*_*9*9*9*9*9	-0.5	-1.3	94	102440	9999	9999	269	0	0	0	999900	999900	999900	99990	217	0.0	8	8	999.0	999	9	999999999	0	0.0000	0	88	999.000	999.0	99.0
2005	1	24	24	0	?9?9?9?9E0?9?9?9*9*9?9*9*9?9*9*9?9?9*9*_*9*9*9*9*9	-0.7	-1.3	95	102440	9999	9999	245	0	0	0	999900	999900	999900	99990	269	0.0	0	0	999.0	999	9	999999999	0	0.0000	0	88	999.000	999.0	99.0
2005	1	25	1	0	?9?9?9?9E0?9?9?9*9*9?9*9*9?9*9*9?9?9*9*_*9*9*9*9*9	-0.8	-1.3	95	102420	9999	9999	255	0	0	0	999900	999900	999900	99990	176	0.0	3	3	999.0	999	9	999999999	0	0.0000	0	88	999.000	999.0	99.0
2005	1	25	2	0	?9?9?9?9E0?9?9?9*9*9?9*9*9?9*9*9?9?9*9*_*9*9*9*9*9	-0.9	-1.4	96	102420	9999	9999	244	0	0	0	999900	999900	999900	99990	11	0.0	0	0	999.0	999	9	999999999	0	0.0000	0	88	999.000	999.0	99.0
2005	1	25	3	0	?9?9?9?9E0?9?9?9*9*9?9*9*9?9?9?9?9?9*9*_*9*9*9*9*9	-1.1	-1.6	96	102420	9999	9999	267	0	0	0	999900	999900	999900	99990	0	0.0	8	8	999.0	999	9	999999999	0	0.0000	0	88	999.000	999.0	99.0
2005	1	25	4	0	?9?9?9?9E0?9?9?9*9*9?9*9*9?9*9*9?9?9*9*_*9*9*9*9*9	-1.5	-1.9	97	102420	9999	9999	271	0	0	0	999900	999900	999900	99990	123	0.0	9	9	999.0	999	9	999999999	0	0.0000	0	88	999.000	999.0	99.0
2005	1	25	5	0	?9?9?9?9E0?9?9?9*9*9?9*9*9?9*9*9?9?9*9*_*9*9*9*9*9	-2.0	-2.2	98	102420	9999	9999	247	0	0	0	999900	999900	999900	99990	189	0.0	2	2	999.0	999	9	999999999	0	0.0000	0	88	999.000	999.0	99.0
2005	1	25	6	0	?9?9?9?9E0?9?9?9*9*9?9*9*9?9*9*9?9?9*9*_*9*9*9*9*9	-2.4	-2.6	98	102420	9999	9999	261	0	0	0	999900	999900	999900	99990	88	0.0	8	8	999.0	999	9	999999999	0	0.0000	0	88	999.000	999.0	99.0
2005	1	25	7	0	?9?9?9?9E0?9?9?9*9*9?9*9*9?9*9*9?9?9*9*_*9*9*9*9*9	-2.8	-3.0	98	102420	9999	9999	259	0	0	0	999900	999900	999900	99990	22	0.0	8	8	999.0	999	9	999999999	0	0.0000	0	88	999.000	999.0	99.0
2005	1	25	8	0	?9?9?9?9E0?9?9?9*9*9?9*9*9?9*9*9?9?9*9*_*9*9*9*9*9	-2.9	-3.3	97	102420	9999	9999	245	0	0	0	999900	999900	999900	99990	96	0.0	3	3	999.0	999	9	999999999	0	0.0000	0	88	999.000	999.0	99.0
2005	1	25	9	0	?9?9?9?9E0?9?9?9*9*9?9*9*9?9?9?9?9?9*9*_*9*9*9*9*9	-1.6	-2.3	94	102420	9999	9999	241	133	258	53	999900	999900	999900	99990	0	0.0	0	0	999.0	999	9	999999999	0	0.0000	0	88	999.000	999.0	99.0
2005	1	25	10	0	?9?9?9?9E0?9?9?9*9*9?9*9*9?9*9*9?9?9*9*_*9*9*9*9*9	0.0	-1.2	91	102420	9999	9999	265	151	0	151	999900	999900	999900	99990	36	0.0	6	6	999.0	999	9	999999999	0	0.0000	0	88	999.000	999.0	99.0
2005	1	25	11	0	?9?9?9?9E0?9?9?9*9*9?9*9*9?9*9*9?9?9*9*_*9*9*9*9*9	1.3	-0.8	85	102420	9999	9999	283	502	525	199	999900	999900	999900	99990	65	0.0	9	9	999.0	999	9	999999999	0	0.0000	0	88	999.000	999.0	99.0
2005	1	25	12	0	?9?9?9?9E0?9?9?9*9*9?9*9*9?9*9*9?9?9*9*_*9*9*9*9*9	2.4	-0.7	79	102420	9999	9999	268	305	0	305	999900	999900	999900	99990	71	0.0	3	3	999.0	999	9	999999999	0	0.0000	0	88	999.000	999.0	99.0
2005	1	25	13	0	?9?9?9?9E0?9?9?9*9*9?9*9*9?9*9*9?9?9*9*_*9*9*9*9*9	3.3	-0.8	74	102420	9999	9999	265	340	0	340	999900	999900	999900	99990	147	0.0	1	1	999.0	999	9	999999999	0	0.0000	0	88	999.000	999.0	99.0
2005	1	25	14	0	?9?9?9?9E0?9?9?9*9*9?9*9*9?9*9*9?9?9*9*_*9*9*9*9*9	4.1	-0.7	70	102420	9999	9999	281	710	723	282	999900	999900	999900	99990	109	0.0	6	6	999.0	999	9	999999999	0	0.0000	0	88	999.000	999.0	99.0
2005	1	25	15	0	?9?9?9?9E0?9?9?9*9*9?9*9*9?9?9?9?9?9*9*_*9*9*9*9*9	4.9	-0.3	69	102420	9999	9999	280	619	758	246	999900	999900	999900	99990	247	1.0	4	4	999.0	999	9	999999999	0	0.0000	0	88	999.000	999.0	99.0
2005	1	25	16	0	?9?9?9?9E0?9?9?9*9*9?9*9*9?9*9*9?9?9*9*_*9*9*9*9*9	5.5	0.5	70	102420	9999	9999	296	220	0	220	999900	999900	999900	99990	71	1.0	8	8	999.0	999	9	999999999	0	0.0000	0	88	999.000	999.0	99.0
2005	1	25	17	0	?9?9?9?9E0?9?9?9*9*9?9*9*9?9*9*9?9?9*9*_*9*9*9*9*9	5.2	0.8	73	102420	9999	9999	287	280	546	111	999900	999900	999900	99990	200	1.0	6	6	999.0	999	9	999999999	0	0.0000	0	88	999.000	999.0	99.0
2005	1	25	18	0	?9?9?9?9E0?9?9?9*9*9?9*9*9?9*9*9?9?9*9*_*9*9*9*9*9	4.5	1.0	78	102420	9999	9999	284	46	0	46	999900	999900	999900	99990	191	1.0	6	6	999.0	999	9	999999999	0	0.0000	0	88	999.000	999.0	99.0
2005	1	25	19	0	?9?9?9?9E0?9?9?9*9*9?9*9*9?9*9*9?9?9*9*_*9*9*9*9*9	3.5	1.0	83	102420	9999	9999	278	0	0	0	999900	999900	999900	99990	12	1.0	5	5	999.0	999	9	999999999	0	0.0000	0	88	999.000	999.0	99.0
2005	1	25	20	0	?9?9?9?9E0?9?9?9*9*9?9*9*9?9*9*9?9?9*9*_*9*9*9*9*9	2.5	0.8	89	102420	9999	9999	279	0	0	0	999900	999900	999900	99990	333	1.0	7	7	999.0	999	9	999999999	0	0.0000	0	88	999.000	999.0	99.0
2005	1	25	21	0	?9?9?9?9E0?9?9?9*9*9?9*9*9?9?9?9?9?9*9*_*9*9*9*9*9	1.6	0.6	93	102420	9999	9999	260	0	0	0	999900	999900	999900	99990	0	0.0	1	1	999.0	999	9	999999999	0	0.0000	0	88	999.000	999.0	99.0
2005	1	25	22	0	?9?9?9?9E0?9?9?9*9*9?9*9*9?9*9*9?9?9*9*_*9*9*9*9*9	1.1	0.5	96	102420	9999	9999	270	0	0	0	999900	999900	999900	99990	26	0.0	6	6	999.0	999	9	999999999	0	0.0000	0	88	999.000	999.0	99.0
2005	1	25	23	0	?9?9?9?9E0?9?9?9*9*9?9*9*9?9*9*9?9?9*9*_*9*9*9*9*9	0.8	0.4	97	102420	9999	9999	282	0	0	0	999900	999900	999900	99990	254	0.0	9	9	999.0	999	9	999999999	0	0.0000	0	88	999.000	999.0	99.0
2005	1	25	24	0	?9?9?9?9E0?9?9?9*9*9?9*9*9?9*9*9?9?9*9*_*9*9*9*9*9	0.7	0.4	98	102420	9999	9999	264	0	0	0	999900	999900	999900	99990	165	0.0	4	4	999.0	999	9	999999999	0	0.0000	0	88	999.000	999.0	99.0
2005	1	26	1	0	?9?9?9?9E0?9?9?9*9*9?9*9*9?9*9*9?9?9*9*_*9*9*9*9*9	0.7	0.3	97	102320	9999	9999	266	0	0	0	999900	999900	999900	99990	66	0.0	5	5	999.0	999	9	999999999	0	0.0000	0	88	999.000	999.0	99.0
2005	1	26	2	0	?9?9?9?9E0?9?9?9*9*9?9*9*9?9*9*9?9?9*9*_*9*9*9*9*9	0.7	0.3	97	102320	9999	9999	268	0	0	0	999900	999900	999900	99990	137	0.0	6	6	999.0	999	9	999999999	0	0.0000	0	88	999.000	999.0	99.0
2005	1	26	3	0	?9?9?9?9E0?9?9?9*9*9?9*9*9?9?9?9?9?9*9*_*9*9*9*9*9	0.5	0.1	97	102320	9999	9999	275	0	0	0	999900	999900	999900	99990	0	0.0	8	8	999.0	999	9	999999999	0	0.0000	0	88	999.000	999.0	99.0
2005	1	26	4	0	?9?9?9?9E0?9?9?9*9*9?9*9*9?9*9*9?9?9*9*_*9*9*9*9*9	0.2	-0.2	97	102320	9999	9999	273	0	0	0	999900	999900	999900	99990	325	0.0	8	8	999.0	999	9	999999999	0	0.0000	0	88	999.000	999.0	99.0
2005	1	26	5	0	?9?9?9?9E0?9?9?9*9*9?9*9*9?9*9*9?9?9*9*_*9*9*9*9*9	-0.3	-0.7	97	102320	9999	9999	264	0	0	0	999900	999900	999900	99990	135	0.0	6	6	999.0	999	9	999999999	0	0.0000	0	88	999.000	999.0	99.0
2005	1	26	6	0	?9?9?9?9E0?9?9?9*9*9?9*9*9?9*9*9?9?9*9*_*9*9*9*9*9	-0.8	-1.1	98	102320	9999	9999	259	0	0	0	999900	999900	999900	99990	17	0.0	5	5	999.0	999	9	999999999	0	0.0000	0	88	999.000	999.0	99.0
2005	1	26	7	0	?9?9?9?9E0?9?9?9*9*9?9*9*9?9*9*9?9?9*9*_*9*9*9*9*9	-1.1	-1.4	98	102320	9999	9999	251	0	0	0	999900	999900	999900	99990	133	0.0	2	2	999.0	999	9	999999999	0	0.0000	0	88	999.000	999.0	99.0
2005	1	26	8	0	?9?9?9?9E0?9?9?9*9*9?9*9*9?9*9*9?9?9*9*_*9*9*9*9*9	-1.3	-1.6	97	102320	9999	9999	266	0	0	0	999900	999900	999900	99990	121	0.0	8	8	999.0	999	9	999999999	0	0.0000	0	88	999.000	999.0	99.0
2005	1	26	9	0	?9?9?9?9E0?9?9?9*9*9?9*9*9?9?9?9?9?9*9*_*9*9*9*9*9	-0.9	-1.4	96	102320	9999	9999	254	98	166	46	999900	999900	999900	99990	0	0.0	3	3	999.0	999	9	999999999	0	0.0000	0	88	999.000	999.0	99.0
2005	1	26	10	0	?9?9?9?9E0?9?9?9*9*9?9*9*9?9*9*9?9?9*9*_*9*9*9*9*9	-0.2	-1.0	93	102320	9999	9999	271	137	0	137	999900	999900	999900	99990	137	0.0	8	8	999.0	999	9	999999999	0	0.0000	0	88	999.000	999.0	99.0
2005	1	26	11	0	?9?9?9?9E0?9?9?9*9*9?9*9*9?9*9*9?9?9*9*_*9*9*9*9*9	0.7	-0.6	91	102320	9999	9999	263	366	336	171	999900	999900	999900	99990	174	0.0	4	4	999.0	999	9	999999999	0	0.0000	0	88	999.000	999.0	99.0
2005	1	26	12	0	?9?9?9?9E0?9?9?9*9*9?9*9*9?9*9*9?9?9*9*_*9*9*9*9*9	1.8	-0.2	86	102320	9999	9999	260	275	0	275	999900	999900	999900	99990	79	0.0	1	1	999.0	999	9	999999999	0	0.0000	0	88	999.000	999.0	99.0
2005	1	26	13	0	?9?9?9?9E0?9?9?9*9*9?9*9*9?9*9*9?9?9*9*_*9*9*9*9*9	3.2	0.6	83	102320	9999	9999	279	307	0	307	999900	999900	999900	99990	275	0.0	6	6	999.0	999	9	999999999	0	0.0000	0	88	999.000	999.0	99.0
2005	1	26	14	0	?9?9?9?9E0?9?9?9*9*9?9*9*9?9*9*9?9?9*9*_*9*9*9*9*9	4.8	1.6	80	102320	9999	9999	290	516	461	242	999900	999900	999900	99990	20	0.0	7	7	999.0	999	9	999999999	0	0.0000	0	88	999.000	999.0	99.0
2005	1	26	15	0	?9?9?9?9E0?9?9?9*9*9?9*9*9?9?9?9?9?9*9*_*9*9*9*9*9	6.7	3.3	79	102320	9999	9999	291	810	759	281	999900	999900	999900	99990	0	0.0	4	4	999.0	999	9	999999999	0	0.0000	0	88	999.000	999.0	99.0
2005	1	26	16	0	?9?9?9?9E0?9?9?9*9*9?9*9*9?9*9*9?9?9*9*_*9*9*9*9*9	8.7	5.4	80	102320	9999	9999	287	340	520	159	999900	999900	999900	99990	34	0.0	0	0	999.0	999	9	999999999	0	0.0000	0	88	999.000	999.0	99.0
2005	1	26	17	0	?9?9?9?9E0?9?9?9*9*9?9*9*9?9*9*9?9?9*9*_*9*9*9*9*9	9.7	6.7	82	102320	9999	9999	310	120	0	120	999900	999900	999900	99990	199	0.0	5	5	999.0	999	9	999999999	0	0.0000	0	88	999.000	999.0	99.0
2005	1	26	18	0	?9?9?9?9E0?9?9?9*9*9?9*9*9?9*9*9?9?9*9*_*9*9*9*9*9	9.1	6.7	85	102320	9999	9999	302	42	0	42	999900	999900	999900	99990	345	0.0	3	3	999.0	999	9	999999999	0	0.0000	0	88	999.000	999.0	99.0
2005	1	26	19	0	?9?9?9?9E0?9?9?9*9*9?9*9*9?9*9*9?9?9*9*_*9*9*9*9*9	7.6	5.8	88	102320	9999	9999	298	0	0	0	999900	999900	999900	99990	77	0.0	4	4	999.0	999	9	999999999	0	0.0000	0	88	999.000	999.0	99.0
2005	1	26	20	0	?9?9?9?9E0?9?9?9*9*9?9*9*9?9*9*9?9?9*9*_*9*9*9*9*9	5.8	4.6	91	102320	9999	9999	291	0	0	0	999900	999900	999900	99990	127	0.0	5	5	999.0	999	9	999999999	0	0.0000	0	88	999.000	999.0	99.0
2005	1	26	21	0	?9?9?9?9E0?9?9?9*9*9?9*9*9?9?9?9?9?9*9*_*9*9*9*9*9	4.3	3.4	94	102320	9999	9999	279	0	0	0	999900	999900	999900	99990	0	0.0	3	3	999.0	999	9	999999999	0	0.0000	0	88	999.000	999.0	99.0
2005	1	26	22	0	?9?9?9?9E0?9?9?9*9*9?9*9*9?9*9*9?9?9*9*_*9*9*9*9*9	3.4	2.8	95	102320	9999	9999	279	0	0	0	999900	999900	999900	99990	156	0.0	5	5	999.0	999	9	999999999	0	0.0000	0	88	999.000	999.0	99.0
2005	1	26	23	0	?9?9?9?9E0?9?9?9*9*9?9*9*9?9*9*9?9?9*9*_*9*9*9*9*9	3.1	2.5	96	102320	9999	9999	294	0	0	0	999900	999900	999900	99990	207	0.0	9	9	999.0	999	9	999999999	0	0.0000	0	88	999.000	999.0	99.0
2005	1	26	24	0	?9?9?9?9E0?9?9?9*9*9?9*9*9?9*9*9?9?9*9*_*9*9*9*9*9	3.2	2.6	96	102320	9999	9999	289	0	0	0	999900	999900	999900	99990	56	0.0	8	8	999.0	999	9	999999999	0	0.0000	0	88	999.000	999.0	99.0
2005	1	27	1	0	?9?9?9?9E0?9?9?9*9*9?9*9*9?9*9*9?9?9*9*_*9*9*9*9*9	3.5	2.9	96	102060	9999	9999	286	0	0	0	999900	999900	999900	99990	276	0.0	7	7	999.0	999	9	999999999	0	0.0000	0	88	999.000	999.0	99.0
2005	1	27	2	0	?9?9?9?9E0?9?9?9*9*9?9*9*9?9*9*9?9?9*9*_*9*9*9*9*9	3.8	3.2	96	102060	9999	9999	287	0	0	0	999900	999900	999900	99990	313	0.0	7	7	999.0	999	9	999999999	0	0.0000	0	88	999.000	999.0	99.0
2005	1	27	3	0	?9?9?9?9E0?9?9?9*9*9?9*9*9?9?9?9?9?9*9*_*9*9*9*9*9	4.0	3.4	96	102060	9999	9999	280	0	0	0	999900	999900	999900	99990	0	0.0	4	4	999.0	999	9	999999999	0	0.0000	0	88	999.000	999.0	99.0
2005	1	27	4	0	?9?9?9?9E0?9?9?9*9*9?9*9*9?9*9*9?9?9*9*_*9*9*9*9*9	3.9	3.4	97	102060	9999	9999	275	0	0	0	999900	999900	999900	99990	66	0.0	2	2	999.0	999	9	999999999	0	0.0000	0	88	999.000	999.0	99.0
2005	1	27	5	0	?9?9?9?9E0?9?9?9*9*9?9*9*9?9*9*9?9?9*9*_*9*9*9*9*9	3.5	3.3	98	102060	9999	9999	270	0	0	0	999900	999900	999900	99990	347	0.0	1	1	999.0	999	9	999999999	0	0.0000	0	88	999.000	999.0	99.0
2005	1	27	6	0	?9?9?9?9E0?9?9?9*9*9?9*9*9?9*9*9?9?9*9*_*9*9*9*9*9	3.1	3.0	99	102060	9999	9999	278	0	0	0	999900	999900	999900	99990	240	0.0	5	5	999.0	999	9	999999999	0	0.0000	0	88	999.000	999.0	99.0
2005	1	27	7	0	?9?9?9?9E0?9?9?9*9*9?9*9*9?9*9*9?9?9*9*_*9*9*9*9*9	2.8	2.7	100	102060	9999	9999	279	0	0	0	999900	999900	999900	99990	93	0.0	6	6	999.0	999	9	999999999	0	0.0000	0	88	999.000	999.0	99.0
2005	1	27	8	0	?9?9?9?9E0?9?9?9*9*9?9*9*9?9*9*9?9?9*9*_*9*9*9*9*9	2.6	2.4	99	102060	9999	9999	286	0	0	0	999900	999900	999900	99990	319	0.0	8	8	999.0	999	9	999999999	0	0.0000	0	88	999.000	999.0	99.0
2005	1	27	9	0	?9?9?9?9E0?9?9?9*9*9?9*9*9?9?9?9?9?9*9*_*9*9*9*9*9	3.4	2.8	96	102060	9999	9999	275	101	182	43	999900	999900	999900	99990	0	0.0	3	3	999.0	999	9	999999999	0	0.0000	0	88	999.000	999.0	99.0
2005	1	27	10	0	?9?9?9?9E0?9?9?9*9*9?9*9*9?9*9*9?9?9*9*_*9*9*9*9*9	4.3	3.0	91	102060	9999	9999	281	140	0	140	999900	999900	999900	99990	189	0.0	4	4	999.0	999	9	999999999	0	0.0000	0	88	999.000	999.0	99.0
2005	1	27	11	0	?9?9?9?9E0?9?9?9*9*9?9*9*9?9*9*9?9?9*9*_*9*9*9*9*9	5.1	2.8	85	102060	9999	9999	297	218	0	218	999900	999900	999900	99990	52	0.0	8	8	999.0	999	9	999999999	0	0.0000	0	88	999.000	999.0	99.0
2005	1	27	12	0	?9?9?9?9E0?9?9?9*9*9?9*9*9?9*9*9?9?9*9*_*9*9*9*9*9	6.0	2.5	78	102060	9999	9999	273	476	422	205	999900	999900	999900	99990	258	0.0	0	0	999.0	999	9	999999999	0	0.0000	0	88	999.000	999.0	99.0
2005	1	27	13	0	?9?9?9?9E0?9?9?9*9*9?9*9*9?9*9*9?9?9*9*_*9*9*9*9*9	7.2	2.5	72	102060	9999	9999	292	696	745	213	999900	999900	999900	99990	170	0.0	4	4	999.0	999	9	999999999	0	0.0000	0	88	999.000	999.0	99.0
2005	1	27	14	0	?9?9?9?9E0?9?9?9*9*9?9*9*9?9*9*9?9?9*9*_*9*9*9*9*9	9.0	3.2	67	102060	9999	9999	296	524	499	226	999900	999900	999900	99990	166	0.0	2	2	999.0	999	9	999999999	0	0.0000	0	88	999.000	999.0	99.0
2005	1	27	15	0	?9?9?9?9E0?9?9?9*9*9?9*9*9?9?9?9?9?9*9*_*9*9*9*9*9	11.7	5.1	64	102060	9999	9999	323	458	525	197	999900	999900	999900	99990	247	2.0	7	7	999.0	999	9	999999999	0	0.0000	0	88	999.000	999.0	99.0
2005	1	27	16	0	?9?9?9?9E0?9?9?9*9*9?9*9*9?9*9*9?9?9*9*_*9*9*9*9*9	14.0	7.2	63	102060	9999	9999	342	345	561	149	999900	999900	999900	99990	148	2.0	8	8	999.0	999	9	999999999	0	0.0000	0	88	999.000	999.0	99.0
2005	1	27	17	0	?9?9?9?9E0?9?9?9*9*9?9*9*9?9*9*9?9?9*9*_*9*9*9*9*9	13.6	7.3	65	102060	9999	9999	335	209	556	90	999900	999900	999900	99990	47	2.0	7	7	999.0	999	9	999999999	0	0.0000	0	88	999.000	999.0	99.0
2005	1	27	18	0	?9?9?9?9E0?9?9?9*9*9?9*9*9?9*9*9?9?9*9*_*9*9*9*9*9	12.6	7.1	69	102060	9999	9999	323	43	0	43	999900	999900	999900	99990	263	2.0	5	5	999.0	999	9	999999999	0	0.0000	0	88	999.000	999.0	99.0
2005	1	27	19	0	?9?9?9?9E0?9?9?9*9*9?9*9*9?9*9*9?9?9*9*_*9*9*9*9*9	11.3	6.6	73	102060	9999	9999	336	0	0	0	999900	999900	999900	99990	349	2.0	9	9	999.0	999	9	999999999	0	0.0000	0	88	999.000	999.0	99.0
2005	1	27	20	0	?9?9?9?9E0?9?9?9*9*9?9*9*9?9*9*9?9?9*9*_*9*9*9*9*9	9.9	6.0	77	102060	9999	9999	298	0	0	0	999900	999900	999900	99990	161	2.0	1	1	999.0	999	9	999999999	0	0.0000	0	88	999.000	999.0	99.0
2005	1	27	21	0	?9?9?9?9E0?9?9?9*9*9?9*9*9?9?9?9?9?9*9*_*9*9*9*9*9	8.6	5.3	80	102060	9999	9999	286	0	0	0	999900	999900	999900	99990	0	0.0	0	0	999.0	999	9	999999999	0	0.0000	0	88	999.000	999.0	99.0
2005	1	27	22	0	?9?9?9?9E0?9?9?9*9*9?9*9*9?9*9*9?9?9*9*_*9*9*9*9*9	7.7	4.7	81	102060	9999	9999	305	0	0	0	999900	999900	999900	99990	167	0.0	7	7	999.0	999	9	999999999	0	0.0000	0	88	999.000	999.0	99.0
2005	1	27	23	0	?9?9?9?9E0?9?9?9*9*9?9*9*9?9*9*9?9?9*9*_*9*9*9*9*9	7.0	4.1	82	102060	9999	9999	291	0	0	0	999900	999900	999900	99990	359	0.0	3	3	999.0	999	9	999999999	0	0.0000	0	88	999.000	999.0	99.0
2005	1	27	24	0	?9?9?9?9E0?9?9?9*9*9?9*9*9?9*9*9?9?9*9*_*9*9*9*9*9	6.6	3.6	82	102060	9999	9999	293	0	0	0	999900	999900	999900	99990	151	0.0	5	5	999.0	999	9	999999999	0	0.0000	0	88	999.000	999.0	99.0
2005	1	28	1	0	?9?9?9?9E0?9?9?9*9*9?9*9*9?9*9*9?9?9*9*_*9*9*9*9*9	6.2	3.3	81	101610	9999	9999	289	0	0	0	999900	999900	999900	99990	23	0.0	4	4	999.0	999	9	999999999	0	0.0000	0	88	999.000	999.0	99.0
2005	1	28	2	0	?9?9?9?9E0?9?9?9*9*9?9*9*9?9*9*9?9?9*9*_*9*9*9*9*9	5.8	3.0	82	101610	9999	9999	292	0	0	0	999900	999900	999900	99990	319	0.0	6	6	999.0	999	9	999999999	0	0.0000	0	88	999.000	999.0	99.0
2005	1	28	3	0	?9?9?9?9E0?9?9?9*9*9?9*9*9?9?9?9?9?9*9*_*9*9*9*9*9	5.3	2.8	84	101610	9999	9999	271	0	0	0	999900	999900	999900	99990	0	0.0	0	0	999.0	999	9	999999999	0	0.0000	0	88	999.000	999.0	99.0
2005	1	28	4	0	?9?9?9?9E0?9?9?9*9*9?9*9*9?9*9*9?9?9*9*_*9*9*9*9*9	4.6	2.7	87	101610	9999	9999	284	0	0	0	999900	999900	999900	99990	66	0.0	5	5	999.0	999	9	999999999	0	0.0000	0	88	999.000	999.0	99.0
2005	1	28	5	0	?9?9?9?9E0?9?9?9*9*9?9*9*9?9*9*9?9?9*9*_*9*9*9*9*9	3.8	2.6	92	101610	9999	9999	279	0	0	0	999900	999900	999900	99990	295	0.0	4	4	999.0	999	9	999999999	0	0.0000	0	88	999.000	999.0	99.0
2005	1	28	6	0	?9?9?9?9E0?9?9?9*9*9?9*9*9?9*9*9?9?9*9*_*9*9*9*9*9	3.1	2.5	96	101610	9999	9999	294	0	0	0	999900	999900	999900	99990	247	0.0	9	9	999.0	999	9	999999999	0	0.0000	0	88	999.000	999.0	99.0
2005	1	28	7	0	?9?9?9?9E0?9?9?9*9*9?9*9*9?9*9*9?9?9*9*_*9*9*9*9*9	2.5	2.3	99	101610	9999	9999	292	0	0	0	999900	999900	999900	99990	151	0.0	9	9	999.0	999	9	999999999	0	0.0000	0	88	999.000	999.0	99.0
2005	1	28	8	0	?9?9?9?9E0?9?9?9*9*9?9*9*9?9*9*9?9?9*9*_*9*9*9*9*9	2.3	2.2	99	101610	9999	9999	259	0	0	0	999900	999900	999900	99990	266	0.0	0	0	999.0	999	9	999999999	0	0.0000	0	88	999.000	999.0	99.0
2005	1	28	9	0	?9?9?9?9E0?9?9?9*9*9?9*9*9?9?9?9?9?9*9*_*9*9*9*9*9	2.8	2.2	96	101610	9999	9999	272	118	260	36	999900	999900	999900	99990	0	0.0	3	3	999.0	999	9	999999999	0	0.0000	0	88	999.000	999.0	99.0
2005	1	28	10	0	?9?9?9?9E0?9?9?9*9*9?9*9*9?9*9*9?9?9*9*_*9*9*9*9*9	4.2	2.5	89	101610	9999	9999	280	163	0	163	999900	999900	999900	99990	339	0.0	4	4	999.0	999	9	999999999	0	0.0000	0	88	999.000	999.0	99.0
2005	1	28	11	0	?9?9?9?9E0?9?9?9*9*9?9*9*9?9*9*9?9?9*9*_*9*9*9*9*9	6.3	2.9	79	101610	9999	9999	294	433	517	130	999900	999900	999900	99990	129	0.0	6	6	999.0	999	9	999999999	0	0.0000	0	88	999.000	999.0	99.0
2005	1	28	12	0	?9?9?9?9E0?9?9?9*9*9?9*9*9?9*9*9?9?9*9*_*9*9*9*9*9	8.8	3.2	68	101610	9999	9999	313	602	741	123	999900	999900	999900	99990	295	0.0	8	8	999.0	999	9	999999999	0	0.0000	0	88	999.000	999.0	99.0
2005	1	28	13	0	?9?9?9?9E0?9?9?9*9*9?9*9*9?9*9*9?9?9*9*_*9*9*9*9*9	11.4	3.3	57	101610	9999	9999	309	617	661	186	999900	999900	999900	99990	14	0.0	3	3	999.0	999	9	999999999	0	0.0000	0	88	999.000	999.0	99.0
2005	1	28	14	0	?9?9?9?9E0?9?9?9*9*9?9*9*9?9*9*9?9?9*9*_*9*9*9*9*9	13.8	3.5	50	101610	9999	9999	336	662	781	135	999900	999900	999900	99990	225	0.0	8	8	999.0	999	9	999999999	0	0.0000	0	88	999.000	999.0	99.0
2005	1	28	15	0	?9?9?9?9E0?9?9?9*9*9?9*9*9?9?9?9?9?9*9*_*9*9*9*9*9	15.7	4.3	47	101610	9999	9999	337	579	760	118	999900	999900	999900	99990	247	2.0	6	6	999.0	999	9	999999999	0	0.0000	0	88	999.000	999.0	99.0
2005	1	28	16	0	?9?9?9?9E0?9?9?9*9*9?9*9*9?9*9*9?9?9*9*_*9*9*9*9*9	16.6	5.9	49	101610	9999	9999	327	402	712	121	999900	999900	999900	99990	282	2.0	1	1	999.0	999	9	999999999	0	0.0000	0	88	999.000	999.0	99.0
2005	1	28	17	0	?9?9?9?9E0?9?9?9*9*9?9*9*9?9*9*9?9?9*9*_*9*9*9*9*9	16.0	7.3	56	101610	9999	9999	351	143	0	143	999900	999900	999900	99990	108	2.0	8	8	999.0	999	9	999999999	0	0.0000	0	88	999.000	999.0	99.0
2005	1	28	18	0	?9?9?9?9E0?9?9?9*9*9?9*9*9?9*9*9?9?9*9*_*9*9*9*9*9	14.4	8.1	66	101610	9999	9999	314	51	0	51	999900	999900	999900	99990	142	2.0	0	0	999.0	999	9	999999999	0	0.0000	0	88	999.000	999.0	99.0
2005	1	28	19	0	?9?9?9?9E0?9?9?9*9*9?9*9*9?9*9*9?9?9*9*_*9*9*9*9*9	12.4	8.4	77	101610	9999	9999	330	0	0	0	999900	999900	999900	99990	109	2.0	7	7	999.0	999	9	999999999	0	0.0000	0	88	999.000	999.0	99.0
2005	1	28	20	0	?9?9?9?9E0?9?9?9*9*9?9*9*9?9*9*9?9?9*9*_*9*9*9*9*9	10.2	8.0	87	101610	9999	9999	308	0	0	0	999900	999900	999900	99990	99	2.0	3	3	999.0	999	9	999999999	0	0.0000	0	88	999.000	999.0	99.0
2005	1	28	21	0	?9?9?9?9E0?9?9?9*9*9?9*9*9?9?9?9?9?9*9*_*9*9*9*9*9	8.3	7.4	94	101610	9999	9999	300	0	0	0	999900	999900	999900	99990	0	0.0	3	3	999.0	999	9	999999999	0	0.0000	0	88	999.000	999.0	99.0
2005	1	28	22	0	?9?9?9?9E0?9?9?9*9*9?9*9*9?9*9*9?9?9*9*_*9*9*9*9*9	7.1	6.7	98	101610	9999	9999	298	0	0	0	999900	999900	999900	99990	57	0.0	5	5	999.0	999	9	999999999	0	0.0000	0	88	999.000	999.0	99.0
2005	1	28	23	0	?9?9?9?9E0?9?9?9*9*9?9*9*9?9*9*9?9?9*9*_*9*9*9*9*9	6.4	6.1	98	101610	9999	9999	284	0	0	0	999900	999900	999900	99990	60	0.0	1	1	999.0	999	9	999999999	0	0.0000	0	88	999.000	999.0	99.0
2005	1	28	24	0	?9?9?9?9E0?9?9?9*9*9?9*9*9?9*9*9?9?9*9*_*9*9*9*9*9	6.2	5.6	96	101610	9999	9999	296	0	0	0	999900	999900	999900	99990	167	0.0	6	6	999.0	999	9	999999999	0	0.0000	0	88	999.000	999.0	99.0
2005	1	29	1	0	?9?9?9?9E0?9?9?9*9*9?9*9*9?9*9*9?9?9*9*_*9*9*9*9*9	6.2	5.2	94	101440	9999	9999	291	0	0	0	999900	999900	999900	99990	107	0.0	4	4	999.0	999	9	999999999	0	0.0000	0	88	999.000	999.0	99.0
2005	1	29	2	0	?9?9?9?9E0?9?9?9*9*9?9*9*9?9*9*9?9?9*9*_*9*9*9*9*9	6.3	4.9	91	101440	9999	9999	296	0	0	0	999900	999900	999900	99990	34	0.0	6	6	999.0	999	9	999999999	0	0.0000	0	88	999.000	999.0	99.0
2005	1	29	3	0	?9?9?9?9E0?9?9?9*9*9?9*9*9?9?9?9?9?9*9*_*9*9*9*9*9	6.3	4.6	89	101440	9999	9999	304	0	0	0	999900	999900	999900	99990	135	2.0	8	8	999.0	999	9	999999999	0	0.0000	0	88	999.000	999.0	99.0
2005	1	29	4	0	?9?9?9?9E0?9?9?9*9*9?9*9*9?9*9*9?9?9*9*_*9*9*9*9*9	6.1	4.5	89	101440	9999	9999	281	0	0	0	999900	999900	999900	99990	299	2.0	1	1	999.0	999	9	999999999	0	0.0000	0	88	999.000	999.0	99.0
2005	1	29	5	0	?9?9?9?9E0?9?9?9*9*9?9*9*9?9*9*9?9?9*9*_*9*9*9*9*9	5.8	4.4	90	101440	9999	9999	308	0	0	0	999900	999900	999900	99990	296	2.0	9	9	999.0	999	9	999999999	0	0.0000	0	88	999.000	999.0	99.0
2005	1	29	6	0	?9?9?9?9E0?9?9?9*9*9?9*9*9?9*9*9?9?9*9*_*9*9*9*9*9	5.5	4.3	92	101440	9999	9999	289	0	0	0	999900	999900	999900	99990	337	2.0	5	5	999.0	999	9	999999999	0	0.0000	0	88	999.000	999.0	99.0
2005	1	29	7	0	?9?9?9?9E0?9?9?9*9*9?9*9*9?9*9*9?9?9*9*_*9*9*9*9*9	5.2	4.2	93	101440	9999	9999	299	0	0	0	999900	999900	999900	99990	130	2.0	8	8	999.0	999	9	999999999	0	0.0000	0	88	999.000	999.0	99.0
2005	1	29	8	0	?9?9?9?9E0?9?9?9*9*9?9*9*9?9*9*9?9?9*9*_*9*9*9*9*9	5.1	4.1	93	101440	9999	9999	283	0	0	0	999900	999900	999900	99990	87	2.0	3	3	999.0	999	9	999999999	0	0.0000	0	88	999.000	999.0	99.0
2005	1	29	9	0	?9?9?9?9E0?9?9?9*9*9?9*9*9?9?9?9?9?9*9*_*9*9*9*9*9	5.4	4.0	91	101440	9999	9999	284	234	409	103	999900	999900	999900	99990	135	1.0	3	3	999.0	999	9	999999999	0	0.0000	0	88	999.000	999.0	99.0
2005	1	29	10	0	?9?9?9?9E0?9?9?9*9*9?9*9*9?9*9*9?9?9*9*_*9*9*9*9*9	6.3	4.2	86	101440	9999	9999	299	158	0	158	999900	999900	999900	99990	258	1.0	7	7	999.0	999	9	999999999	0	0.0000	0	88	999.000	999.0	99.0
2005	1	29	11	0	?9?9?9?9E0?9?9?9*9*9?9*9*9?9*9*9?9?9*9*_*9*9*9*9*9	7.8	4.4	79	101440	9999	9999	305	245	0	245	999900	999900	999900	99990	49	1.0	7	7	999.0	999	9	999999999	0	0.0000	0	88	999.000	999.0	99.0
2005	1	29	12	0	?9?9?9?9E0?9?9?9*9*9?9*9*9?9*9*9?9?9*9*_*9*9*9*9*9	9.5	4.7	72	101440	9999	9999	325	313	0	313	999900	999900	999900	99990	61	1.0	9	9	999.0	999	9	999999999	0	0.0000	0	88	999.000	999.0	99.0
2005	1	29	13	0	?9?9?9?9E0?9?9?9*9*9?9*9*9?9*9*9?9?9*9*_*9*9*9*9*9	11.4	4.9	64	101440	9999	9999	315	349	0	349	999900	999900	999900	99990	30	1.0	5	5	999.0	999	9	999999999	0	0.0000	0	88	999.000	999.0	99.0
2005	1	29	14	0	?9?9?9?9E0?9?9?9*9*9?9*9*9?9*9*9?9?9*9*_*9*9*9*9*9	13.3	5.3	58	101440	9999	9999	324	345	0	345	999900	999900	999900	99990	279	1.0	5	5	999.0	999	9	999999999	0	0.0000	0	88	999.000	999.0	99.0
2005	1	29	15	0	?9?9?9?9E0?9?9?9*9*9?9*9*9?9?9?9?9?9*9*_*9*9*9*9*9	14.9	5.8	55	101440	9999	9999	320	824	761	362	999900	999900	999900	99990	112	1.0	1	1	999.0	999	9	999999999	0	0.0000	0	88	999.000	999.0	99.0
2005	1	29	16	0	?9?9?9?9E0?9?9?9*9*9?9*9*9?9*9*9?9?9*9*_*9*9*9*9*9	15.8	6.6	54	101440	9999	9999	324	228	0	228	999900	999900	999900	99990	2	1.0	1	1	999.0	999	9	999999999	0	0.0000	0	88	999.000	999.0	99.0
2005	1	29	17	0	?9?9?9?9E0?9?9?9*9*9?9*9*9?9*9*9?9?9*9*_*9*9*9*9*9	15.5	7.0	57	101440	9999	9999	356	138	0	138	999900	999900	999900	99990	328	1.0	9	9	999.0	999	9	999999999	0	0.0000	0	88	999.000	999.0	99.0
2005	1	29	18	0	?9?9?9?9E0?9?9?9*9*9?9*9*9?9*9*9?9?9*9*_*9*9*9*9*9	14.9	7.3	61	101440	9999	9999	315	173	0	76	999900	999900	999900	99990	239	1.0	0	0	999.0	999	9	999999999	0	0.0000	0	88	999.000	999.0	99.0
2005	1	29	19	0	?9?9?9?9E0?9?9?9*9*9?9*9*9?9*9*9?9?9*9*_*9*9*9*9*9	14.0	7.6	66	101440	9999	9999	349	0	0	0	999900	999900	999900	99990	277	1.0	9	9	999.0	999	9	999999999	0	0.0000	0	88	999.000	999.0	99.0
2005	1	29	20	0	?9?9?9?9E0?9?9?9*9*9?9*9*9?9*9*9?9?9*9*_*9*9*9*9*9	13.0	7.8	71	101440	9999	9999	332	0	0	0	999900	999900	999900	99990	43	1.0	7	7	999.0	999	9	999999999	0	0.0000	0	88	999.000	999.0	99.0
2005	1	29	21	0	?9?9?9?9E0?9?9?9*9*9?9*9*9?9?9?9?9?9*9*_*9*9*9*9*9	12.2	7.9	75	101440	9999	9999	334	0	0	0	999900	999900	999900	99990	0	0.0	8	8	999.0	999	9	999999999	0	0.0000	0	88	999.000	999.0	99.0
2005	1	29	22	0	?9?9?9?9E0?9?9?9*9*9?9*9*9?9*9*9?9?9*9*_*9*9*9*9*9	11.6	7.9	78	101440	9999	9999	326	0	0	0	999900	999900	999900	99990	347	0.0	7	7	999.0	999	9	999999999	0	0.0000	0	88	999.000	999.0	99.0
2005	1	29	23	0	?9?9?9?9E0?9?9?9*9*9?9*9*9?9*9*9?9?9*9*_*9*9*9*9*9	11.3	7.8	79	101440	9999	9999	337	0	0	0	999900	999900	999900	99990	75	0.0	9	9	999.0	999	9	999999999	0	0.0000	0	88	999.000	999.0	99.0
2005	1	29	24	0	?9?9?9?9E0?9?9?9*9*9?9*9*9?9*9*9?9?9*9*_*9*9*9*9*9	11.1	7.7	79	101440	9999	9999	336	0	0	0	999900	999900	999900	99990	242	0.0	9	9	999.0	999	9	999999999	0	0.0000	0	88	999.000	999.0	99.0
2005	1	30	1	0	?9?9?9?9E0?9?9?9*9*9?9*9*9?9*9*9?9?9*9*_*9*9*9*9*9	10.9	7.5	79	101220	9999	9999	323	0	0	0	999900	999900	999900	99990	160	0.0	7	7	999.0	999	9	999999999	0	0.0000	0	88	999.000	999.0	99.0
2005	1	30	2	0	?9?9?9?9E0?9?9?9*9*9?9*9*9?9*9*9?9?9*9*_*9*9*9*9*9	10.8	7.3	79	101220	9999	9999	334	0	0	0	999900	999900	999900	99990	5	0.0	9	9	999.0	999	9	999999999	0	0.0000	0	88	999.000	999.0	99.0
2005	1	30	3	0	?9?9?9?9E0?9?9?9*9*9?9*9*9?9?9?9?9?9*9*_*9*9*9*9*9	10.5	7.0	79	101220	9999	9999	296	0	0	0	999900	999900	999900	99990	90	1.0	0	0	999.0	999	9	999999999	0	0.0000	0	88	999.000	999.0	99.0
2005	1	30	4	0	?9?9?9?9E0?9?9?9*9*9?9*9*9?9*9*9?9?9*9*_*9*9*9*9*9	10.1	6.7	79	101220	9999	9999	304	0	0	0	999900	999900	999900	99990	162	1.0	2	2	999.0	999	9	999999999	0	0.0000	0	88	999.000	999.0	99.0
2005	1	30	5	0	?9?9?9?9E0?9?9?9*9*9?9*9*9?9*9*9?9?9*9*_*9*9*9*9*9	9.6	6.4	80	101220	9999	9999	307	0	0	0	999900	999900	999900	99990	31	1.0	4	4	999.0	999	9	999999999	0	0.0000	0	88	999.000	999.0	99.0
2005	1	30	6	0	?9?9?9?9E0?9?9?9*9*9?9*9*9?9*9*9?9?9*9*_*9*9*9*9*9	9.2	6.1	81	101220	9999	9999	299	0	0	0	999900	999900	999900	99990	267	1.0	2	2	999.0	999	9	999999999	0	0.0000	0	88	999.000	999.0	99.0
2005	1	30	7	0	?9?9?9?9E0?9?9?9*9*9?9*9*9?9*9*9?9?9*9*_*9*9*9*9*9	9.0	6.1	82	101220	9999	9999	301	0	0	0	999900	999900	999900	99990	238	1.0	3	3	999.0	999	9	999999999	0	0.0000	0	88	999.000	999.0	99.0
2005	1	30	8	0	?9?9?9?9E0?9?9?9*9*9?9*9*9?9*9*9?9?9*9*_*9*9*9*9*9	9.1	6.4	83	101220	9999	9999	304	0	0	0	999900	999900	999900	99990	331	1.0	4	4	999.0	999	9	999999999	0	0.0000	0	88	999.000	999.0	99.0
2005	1	30	9	0	?9?9?9?9E0?9?9?9*9*9?9*9*9?9?9?9?9?9*9*_*9*9*9*9*9	9.7	6.9	83	101220	9999	9999	308	47	0	47	999900	999900	999900	99990	0	0.0	4	4	999.0	999	9	999999999	0	0.0000	0	88	999.000	999.0	99.0
2005	1	30	10	0	?9?9?9?9E0?9?9?9*9*9?9*9*9?9*9*9?9?9*9*_*9*9*9*9*9	10.8	7.9	82	101220	9999	9999	313	109	0	109	999900	999900	999900	99990	233	0.0	4	4	999.0	999	9	999999999	0	0.0000	0	88	999.000	999.0	99.0
2005	1	30	11	0	?9?9?9?9E0?9?9?9*9*9?9*9*9?9*9*9?9?9*9*_*9*9*9*9*9	12.1	9.0	81	101220	9999	9999	305	169	0	169	999900	999900	999900	99990	88	0.0	0	0	999.0	999	9	999999999	0	0.0000	0	88	999.000	999.0	99.0
2005	1	30	12	0	?9?9?9?9E0?9?9?9*9*9?9*9*9?9*9*9?9?9*9*_*9*9*9*9*9	13.1	9.7	80	101220	9999	9999	310	216	0	216	999900	999900	999900	99990	70	0.0	0	0	999.0	999	9	999999999	0	0.0000	0	88	999.000	999.0	99.0
2005	1	30	13	0	?9?9?9?9E0?9?9?9*9*9?9*9*9?9*9*9?9?9*9*_*9*9*9*9*9	13.5	9.9	79	101220	9999	9999	350	241	0	241	999900	999900	999900	99990	237	0.0	9	9	999.0	999	9	999999999	0	0.0000	0	88	999.000	999.0	99.0
2005	1	30	14	0	?9?9?9?9E0?9?9?9*9*9?9*9*9?9*9*9?9?9*9*_*9*9*9*9*9	13.0	9.2	78	101220	9999	9999	325	238	0	238	999900	999900	999900	99990	301	0.0	4	4	999.0	999	9	999999999	0	0.0000	0	88	999.000	999.0	99.0
2005	1	30	15	0	?9?9?9?9E0?9?9?9*9*9?9*9*9?9?9?9?9?9*9*_*9*9*9*9*9	11.9	8.0	77	101220	9999	9999	333	208	0	208	999900	999900	999900	99990	22	2.0	8	8	999.0	999	9	999999999	0	0.0000	0	88	999.000	999.0	99.0
2005	1	30	16	0	?9?9?9?9E0?9?9?9*9*9?9*9*9?9*9*9?9?9*9*_*9*9*9*9*9	10.7	6.8	77	101220	9999	9999	302	157	0	157	999900	999900	999900	99990	232	2.0	1	1	999.0	999	9	999999999	0	0.0000	0	88	999.000	999.0	99.0
2005	1	30	17	0	?9?9?9?9E0?9?9?9*9*9?9*9*9?9*9*9?9?9*9*_*9*9*9*9*9	9.6	5.8	77	101220	9999	9999	327	96	0	96	999900	999900	999900	99990	115	2.0	9	9	999.0	999	9	999999999	0	0.0000	0	88	999.000	999.0	99.0
2005	1	30	18	0	?9?9?9?9E0?9?9?9*9*9?9*9*9?9*9*9?9?9*9*_*9*9*9*9*9	8.7	5.1	78	101220	9999	9999	296	35	0	35	999900	999900	999900	99990	150	2.0	2	2	999.0	999	9	999999999	0	0.0000	0	88	999.000	999.0	99.0
2005	1	30	19	0	?9?9?9?9E0?9?9?9*9*9?9*9*9?9*9*9?9?9*9*_*9*9*9*9*9	8.1	4.8	80	101220	9999	9999	303	0	0	0	999900	999900	999900	99990	199	2.0	6	6	999.0	999	9	999999999	0	0.0000	0	88	999.000	999.0	99.0
2005	1	30	20	0	?9?9?9?9E0?9?9?9*9*9?9*9*9?9*9*9?9?9*9*_*9*9*9*9*9	8.0	4.9	81	101220	9999	9999	318	0	0	0	999900	999900	999900	99990	167	2.0	9	9	999.0	999	9	999999999	0	0.0000	0	88	999.000	999.0	99.0
2005	1	30	21	0	?9?9?9?9E0?9?9?9*9*9?9*9*9?9?9?9?9?9*9*_*9*9*9*9*9	8.3	5.4	82	101220	9999	9999	291	0	0	0	999900	999900	999900	99990	45	3.0	1	1	999.0	999	9	999999999	0	0.0000	0	88	999.000	999.0	99.0
2005	1	30	22	0	?9?9?9?9E0?9?9?9*9*9?9*9*9?9*9*9?9?9*9*_*9*9*9*9*9	8.3	5.6	83	101220	9999	9999	309	0	0	0	999900	999900	999900	99990	242	3.0	7	7	999.0	999	9	999999999	0	0.0000	0	88	999.000	999.0	99.0
2005	1	30	23	0	?9?9?9?9E0?9?9?9*9*9?9*9*9?9*9*9?9?9*9*_*9*9*9*9*9	8.0	5.5	84	101220	9999	9999	299	0	0	0	999900	999900	999900	99990	235	3.0	4	4	999.0	999	9	999999999	0	0.0000	0	88	999.000	999.0	99.0
2005	1	30	24	0	?9?9?9?9E0?9?9?9*9*9?9*9*9?9*9*9?9?9*9*_*9*9*9*9*9	7.4	5.0	85	101220	9999	9999	304	0	0	0	999900	999900	999900	99990	182	3.0	7	7	999.0	999	9	999999999	0	0.0000	0	88	999.000	999.0	99.0
2005	1	31	1	0	?9?9?9?9E0?9?9?9*9*9?9*9*9?9*9*9?9?9*9*_*9*9*9*9*9	6.7	4.5	86	101920	9999	9999	283	0	0	0	999900	999900	999900	99990	52	3.0	1	1	999.0	999	9	999999999	0	0.0000	0	88	999.000	999.0	99.0
2005	1	31	2	0	?9?9?9?9E0?9?9?9*9*9?9*9*9?9*9*9?9?9*9*_*9*9*9*9*9	5.9	3.9	87	101920	9999	9999	301	0	0	0	999900	999900	999900	99990	323	3.0	8	8	999.0	999	9	999999999	0	0.0000	0	88	999.000	999.0	99.0
2005	1	31	3	0	?9?9?9?9E0?9?9?9*9*9?9*9*9?9?9?9?9?9*9*_*9*9*9*9*9	5.2	3.4	88	101920	9999	9999	293	0	0	0	999900	999900	999900	99990	67	2.0	7	7	999.0	999	9	999999999	0	0.0000	0	88	999.000	999.0	99.0
2005	1	31	4	0	?9?9?9?9E0?9?9?9*9*9?9*9*9?9*9*9?9?9*9*_*9*9*9*9*9	4.6	3.0	89	101920	9999	9999	274	0	0	0	999900	999900	999900	99990	331	2.0	1	1	999.0	999	9	999999999	0	0.0000	0	88	999.000	999.0	99.0
2005	1	31	5	0	?9?9?9?9E0?9?9?9*9*9?9*9*9?9*9*9?9?9*9*_*9*9*9*9*9	4.2	2.8	91	101920	9999	9999	293	0	0	0	999900	999900	999900	99990	104	2.0	8	8	999.0	999	9	999999999	0	0.0000	0	88	999.000	999.0	99.0
2005	1	31	6	0	?9?9?9?9E0?9?9?9*9*9?9*9*9?9*9*9?9?9*9*_*9*9*9*9*9	3.8	2.7	92	101920	9999	9999	265	0	0	0	999900	999900	999900	99990	49	2.0	0	0	999.0	999	9	999999999	0	0.0000	0	88	999.000	999.0	99.0
2005	1	31	7	0	?9?9?9?9E0?9?9?9*9*9?9*9*9?9*9*9?9?9*9*_*9*9*9*9*9	3.7	2.7	93	101920	9999	9999	278	0	0	0	999900	999900	999900	99990	74	2.0	4	4	999.0	999	9	999999999	0	0.0000	0	88	999.000	999.0	99.0
2005	1	31	8	0	?9?9?9?9E0?9?9?9*9*9?9*9*9?9*9*9?9?9*9*_*9*9*9*9*9	3.6	2.6	93	101920	9999	9999	286	0	0	0	999900	999900	999900	99990	303	2.0	7	7	999.0	999	9	999999999	0	0.0000	0	88	999.000	999.0	99.0
2005	1	31	9	0	?9?9?9?9E0?9?9?9*9*9?9*9*9?9?9?9?9?9*9*_*9*9*9*9*9	4.6	3.6	93	101920	9999	9999	281	39	0	39	999900	999900	999900	99990	90	1.0	3	3	999.0	999	9	999999999	0	0.0000	0	88	999.000	999.0	99.0
2005	1	31	10	0	?9?9?9?9E0?9?9?9*9*9?9*9*9?9*9*9?9?9*9*_*9*9*9*9*9	5.8	4.6	92	101920	9999	9999	280	90	0	90	999900	999900	999900	99990	50	1.0	1	1	999.0	999	9	999999999	0	0.0000	0	88	999.000	999.0	99.0
2005	1	31	11	0	?9?9?9?9E0?9?9?9*9*9?9*9*9?9*9*9?9?9*9*_*9*9*9*9*9	6.7	5.1	89	101920	9999	9999	293	139	0	139	999900	999900	999900	99990	90	1.0	4	4	999.0	999	9	999999999	0	0.0000	0	88	999.000	999.0	99.0
2005	1	31	12	0	?9?9?9?9E0?9?9?9*9*9?9*9*9?9*9*9?9?9*9*_*9*9*9*9*9	7.4	5.4	87	101920	9999	9999	294	178	0	178	999900	999900	999900	99990	205	1.0	3	3	999.0	999	9	999999999	0	0.0000	0	88	999.000	999.0	99.0
2005	1	31	13	0	?9?9?9?9E0?9?9?9*9*9?9*9*9?9*9*9?9?9*9*_*9*9*9*9*9	7.9	5.4	84	101920	9999	9999	298	198	0	198	999900	999900	999900	99990	50	1.0	4	4	999.0	999	9	999999999	0	0.0000	0	88	999.000	999.0	99.0
2005	1	31	14	0	?9?9?9?9E0?9?9?9*9*9?9*9*9?9*9*9?9?9*9*_*9*9*9*9*9	8.3	5.4	82	101920	9999	9999	298	195	0	195	999900	999900	999900	99990	66	1.0	3	3	999.0	999	9	999999999	0	0.0000	0	88	999.000	999.0	99.0
2005	1	31	15	0	?9?9?9?9E0?9?9?9*9*9?9*9*9?9?9?9?9?9*9*_*9*9*9*9*9	8.7	5.4	80	101920	9999	9999	302	171	0	171	999900	999900	999900	99990	0	0.0	4	4	999.0	999	9	999999999	0	0.0000	0	88	999.000	999.0	99.0
2005	1	31	16	0	?9?9?9?9E0?9?9?9*9*9?9*9*9?9*9*9?9?9*9*_*9*9*9*9*9	9.1	5.7	79	101920	9999	9999	312	129	0	129	999900	999900	999900	99990	64	0.0	7	7	999.0	999	9	999999999	0	0.0000	0	88	999.000	999.0	99.0
2005	1	31	17	0	?9?9?9?9E0?9?9?9*9*9?9*9*9?9*9*9?9?9*9*_*9*9*9*9*9	9.5	5.9	79	101920	9999	9999	319	79	0	79	999900	999900	999900	99990	36	0.0	8	8	999.0	999	9	999999999	0	0.0000	0	88	999.000	999.0	99.0
2005	1	31	18	0	?9?9?9?9E0?9?9?9*9*9?9*9*9?9*9*9?9?9*9*_*9*9*9*9*9	9.6	6.1	79	101920	9999	9999	306	29	0	29	999900	999900	999900	99990	132	0.0	4	4	999.0	999	9	999999999	0	0.0000	0	88	999.000	999.0	99.0
2005	1	31	19	0	?9?9?9?9E0?9?9?9*9*9?9*9*9?9*9*9?9?9*9*_*9*9*9*9*9	9.4	6.1	80	101920	9999	9999	290	0	0	0	999900	999900	999900	99990	128	0.0	0	0	999.0	999	9	999999999	0	0.0000	0	88	999.000	999.0	99.0
2005	1	31	20	0	?9?9?9?9E0?9?9?9*9*9?9*9*9?9*9*9?9?9*9*_*9*9*9*9*9	8.9	5.8	81	101920	9999	9999	298	0	0	0	999900	999900	999900	99990	197	0.0	2	2	999.0	999	9	999999999	0	0.0000	0	88	999.000	999.0	99.0
2005	1	31	21	0	?9?9?9?9E0?9?9?9*9*9?9*9*9?9?9?9?9?9*9*_*9*9*9*9*9	8.3	5.4	82	101920	9999	9999	313	0	0	0	999900	999900	999900	99990	67	1.0	8	8	999.0	999	9	999999999	0	0.0000	0	88	999.000	999.0	99.0
2005	1	31	22	0	?9?9?9?9E0?9?9?9*9*9?9*9*9?9*9*9?9?9*9*_*9*9*9*9*9	7.8	5.1	83	101920	9999	9999	297	0	0	0	999900	999900	999900	99990	2	1.0	4	4	999.0	999	9	999999999	0	0.0000	0	88	999.000	999.0	99.0
2005	1	31	23	0	?9?9?9?9E0?9?9?9*9*9?9*9*9?9*9*9?9?9*9*_*9*9*9*9*9	7.2	4.7	84	101920	9999	9999	295	0	0	0	999900	999900	999900	99990	211	1.0	4	4	999.0	999	9	999999999	0	0.0000	0	88	999.000	999.0	99.0
2005	1	31	24	0	?9?9?9?9E0?9?9?9*9*9?9*9*9?9*9*9?9?9*9*_*9*9*9*9*9	6.5	4.2	85	101920	9999	9999	311	0	0	0	999900	999900	999900	99990	272	1.0	9	9	999.0	999	9	999999999	0	0.0000	0	88	999.000	999.0	99.0
2005	2	1	1	0	?9?9?9?9E0?9?9?9*9*9?9*9*9?9*9*9?9?9*9*_*9*9*9*9*9	5.5	3.4	86	102700	9999	9999	295	0	0	0	999900	999900	999900	99990	66	1.0	7	7	999.0	999	9	999999999	0	0.0000	0	88	999.000	999.0	99.0
2005	2	1	2	0	?9?9?9?9E0?9?9?9*9*9?9*9*9?9*9*9?9?9*9*_*9*9*9*9*9	4.5	2.4	86	102700	9999	9999	283	0	0	0	999900	999900	999900	99990	257	1.0	5	5	999.0	999	9	999999999	0	0.0000	0	88	999.000	999.0	99.0
2005	2	1	3	0	?9?9?9?9E0?9?9?9*9*9?9*9*9?9?9?9?9?9*9*_*9*9*9*9*9	3.5	1.5	87	102700	9999	9999	268	0	0	0	999900	999900	999900	99990	0	0.0	1	1	999.0	999	9	999999999	0	0.0000	0	88	999.000	999.0	99.0
2005	2	1	4	0	?9?9?9?9E0?9?9?9*9*9?9*9*9?9*9*9?9?9*9*_*9*9*9*9*9	2.8	0.9	87	102700	9999	9999	260	0	0	0	999900	999900	999900	99990	249	0.0	0	0	999.0	999	9	999999999	0	0.0000	0	88	999.000	999.0	99.0
2005	2	1	5	0	?9?9?9?9E0?9?9?9*9*9?9*9*9?9*9*9?9?9*9*_*9*9*9*9*9	2.4	0.5	87	102700	9999	9999	269	0	0	0	999900	999900	999900	99990	219	0.0	3	3	999.0	999	9	999999999	0	0.0000	0	88	999.000	999.0	99.0
2005	2	1	6	0	?9?9?9?9E0?9?9?9*9*9?9*9*9?9*9*9?9?9*9*_*9*9*9*9*9	2.2	0.2	87	102700	9999	9999	257	0	0	0	999900	999900	999900	99990	278	0.0	0	0	999.0	999	9	999999999	0	0.0000	0	88	999.000	999.0	99.0
2005	2	1	7	0	?9?9?9?9E0?9?9?9*9*9?9*9*9?9*9*9?9?9*9*_*9*9*9*9*9	2.3	0.1	86	102700	9999	9999	257	0	0	0	999900	999900	999900	99990	163	0.0	0	0	999.0	999	9	999999999	0	0.0000	0	88	999.000	999.0	99.0
2005	2	1	8	0	?9?9?9?9E0?9?9?9*9*9?9*9*9?9*9*9?9?9*9*_*9*9*9*9*9	2.6	0.2	84	102700	9999	9999	279	0	0	0	999900	999900	999900	99990	60	0.0	7	7	999.0	999	9	999999999	0	0.0000	0	88	999.000	999.0	99.0
2005	2	1	9	0	?9?9?9?9E0?9?9?9*9*9?9*9*9?9?9?9?9?9*9*_*9*9*9*9*9	3.1	0.3	82	102700	9999	9999	274	51	0	51	999900	999900	999900	99990	67	1.0	4	4	999.0	999	9	999999999	0	0.0000	0	88	999.000	999.0	99.0
2005	2	1	10	0	?9?9?9?9E0?9?9?9*9*9?9*9*9?9*9*9?9?9*9*_*9*9*9*9*9	3.7	0.4	79	102700	9999	9999	276	116	0	116	999900	999900	999900	99990	16	1.0	4	4	999.0	999	9	999999999	0	0.0000	0	88	999.000	999.0	99.0
2005	2	1	11	0	?9?9?9?9E0?9?9?9*9*9?9*9*9?9*9*9?9?9*9*_*9*9*9*9*9	4.2	0.3	76	102700	9999	9999	264	180	0	180	999900	999900	999900	99990	79	1.0	0	0	999.0	999	9	999999999	0	0.0000	0	88	999.000	999.0	99.0
2005	2	1	12	0	?9?9?9?9E0?9?9?9*9*9?9*9*9?9*9*9?9?9*9*_*9*9*9*9*9	4.8	0.1	72	102700	9999	9999	266	229	0	229	999900	999900	999900	99990	132	1.0	0	0	999.0	999	9	999999999	0	0.0000	0	88	999.000	999.0	99.0
2005	2	1	13	0	?9?9?9?9E0?9?9?9*9*9?9*9*9?9*9*9?9?9*9*_*9*9*9*9*9	5.3	0.0	69	102700	9999	9999	277	255	0	255	999900	999900	999900	99990	281	1.0	2	2	999.0	999	9	999999999	0	0.0000	0	88	999.000	999.0	99.0
2005	2	1	14	0	?9?9?9?9E0?9?9?9*9*9?9*9*9?9*9*9?9?9*9*_*9*9*9*9*9	5.7	-0.1	66	102700	9999	9999	303	252	0	252	999900	999900	999900	99990	104	1.0	9	9	999.0	999	9	999999999	0	0.0000	0	88	999.000	999.0	99.0
2005	2	1	15	0	?9?9?9?9E0?9?9?9*9*9?9*9*9?9?9?9?9?9*9*_*9*9*9*9*9	6.0	-0.1	65	102700	9999	9999	276	220	0	220	999900	999900	999900	99990	45	3.0	1	1	999.0	999	9	999999999	0	0.0000	0	88	999.000	999.0	99.0
2005	2	1	16	0	?9?9?9?9E0?9?9?9*9*9?9*9*9?9*9*9?9?9*9*_*9*9*9*9*9	6.2	0.0	64	102700	9999	9999	290	167	0	167	999900	999900	999900	99990	87	3.0	6	6	999.0	999	9	999999999	0	0.0000	0	88	999.000	999.0	99.0
2005	2	1	17	0	?9?9?9?9E0?9?9?9*9*9?9*9*9?9*9*9?9?9*9*_*9*9*9*9*9	6.3	0.3	65	102700	9999	9999	294	103	0	103	999900	999900	999900	99990	196	3.0	7	7	999.0	999	9	999999999	0	0.0000	0	88	999.000	999.0	99.0
2005	2	1	18	0	?9?9?9?9E0?9?9?9*9*9?9*9*9?9*9*9?9?9*9*_*9*9*9*9*9	6.2	0.5	67	102700	9999	9999	284	38	0	38	999900	999900	999900	99990	118	3.0	3	3	999.0	999	9	999999999	0	0.0000	0	88	999.000	999.0	99.0
2005	2	1	19	0	?9?9?9?9E0?9?9?9*9*9?9*9*9?9*9*9?9?9*9*_*9*9*9*9*9	6.0	0.8	69	102700	9999	9999	277	0	0	0	999900	999900	999900	99990	114	3.0	1	1	999.0	999	9	999999999	0	0.0000	0	88	999.000	999.0	99.0
2005	2	1	20	0	?9?9?9?9E0?9?9?9*9*9?9*9*9?9*9*9?9?9*9*_*9*9*9*9*9	5.7	1.0	71	102700	9999	9999	271	0	0	0	999900	999900	999900	99990	25	3.0	0	0	999.0	999	9	999999999	0	0.0000	0	88	999.000	999.0	99.0
2005	2	1	21	0	?9?9?9?9E0?9?9?9*9*9?9*9*9?9?9?9?9?9*9*_*9*9*9*9*9	5.3	1.0	74	102700	9999	9999	291	0	0	0	999900	999900	999900	99990	67	3.0	7	7	999.0	999	9	999999999	0	0.0000	0	88	999.000	999.0	99.0
2005	2	1	22	0	?9?9?9?9E0?9?9?9*9*9?9*9*9?9*9*9?9?9*9*_*9*9*9*9*9	4.7	0.9	76	102700	9999	9999	300	0	0	0	999900	999900	999900	99990	176	3.0	9	9	999.0	999	9	999999999	0	0.0000	0	88	999.000	999.0	99.0
2005	2	1	23	0	?9?9?9?9E0?9?9?9*9*9?9*9*9?9*9*9?9?9*9*_*9*9*9*9*9	4.1	0.6	78	102700	9999	9999	276	0	0	0	999900	999900	999900	99990	98	3.0	3	3	999.0	999	9	999999999	0	0.0000	0	88	999.000	999.0	99.0
2005	2	1	24	0	?9?9?9?9E0?9?9?9*9*9?9*9*9?9*9*9?9?9*9*_*9*9*9*9*9	3.4	0.3	80	102700	9999	9999	277	0	0	0	999900	999900	999900	99990	344	3.0	5	5	999.0	999	9	999999999	0	0.0000	0	88	999.000	999.0	99.0
2005	2	2	1	0	?9?9?9?9E0?9?9?9*9*9?9*9*9?9*9*9?9?9*9*_*9*9*9*9*9	2.7	0.0	83	102790	9999	9999	290	0	0	0	999900	999900	999900	99990	129	3.0	9	9	999.0	999	9	999999999	0	0.0000	0	88	999.000	999.0	99.0
2005	2	2	2	0	?9?9?9?9E0?9?9?9*9*9?9*9*9?9*9*9?9?9*9*_*9*9*9*9*9	2.0	-0.2	85	102790	9999	9999	273	0	0	0	999900	999900	999900	99990	86	3.0	6	6	999.0	999	9	999999999	0	0.0000	0	88	999.000	999.0	99.0
2005	2	2	3	0	?9?9?9?9E0?9?9?9*9*9?9*9*9?9?9?9?9?9*9*_*9*9*9*9*9	1.3	-0.3	89	102790	9999	9999	284	0	0	0	999900	999900	999900	99990	0	0.0	9	9	999.0	999	9	999999999	0	0.0000	0	88	999.000	999.0	99.0
2005	2	2	4	0	?9?9?9?9E0?9?9?9*9*9?9*9*9?9*9*9?9?9*9*_*9*9*9*9*9	0.7	-0.4	92	102790	9999	9999	271	0	0	0	999900	999900	999900	99990	107	0.0	7	7	999.0	999	9	999999999	0	0.0000	0	88	999.000	999.0	99.0
2005	2	2	5	0	?9?9?9?9E0?9?9?9*9*9?9*9*9?9*9*9?9?9*9*_*9*9*9*9*9	0.3	-0.3	96	102790	9999	9999	280	0	0	0	999900	999900	999900	99990	25	0.0	9	9	999.0	999	9	999999999	0	0.0000	0	88	999.000	999.0	99.0
2005	2	2	6	0	?9?9?9?9E0?9?9?9*9*9?9*9*9?9*9*9?9?9*9*_*9*9*9*9*9	-0.1	-0.3	98	102790	9999	9999	256	0	0	0	999900	999900	999900	99990	205	0.0	2	2	999.0	999	9	999999999	0	0.0000	0	88	999.000	999.0	99.0
2005	2	2	7	0	?9?9?9?9E0?9?9?9*9*9?9*9*9?9*9*9?9?9*9*_*9*9*9*9*9	-0.3	-0.5	99	102790	9999	9999	247	0	0	0	999900	999900	999900	99990	101	0.0	0	0	999.0	999	9	999999999	0	0.0000	0	88	999.000	999.0	99.0
2005	2	2	8	0	?9?9?9?9E0?9?9?9*9*9?9*9*9?9*9*9?9?9*9*_*9*9*9*9*9	-0.4	-0.4	100	102790	9999	9999	264	0	0	0	999900	999900	999900	99990	126	0.0	6	6	999.0	999	9	999999999	0	0.0000	0	88	999.000	999.0	99.0
2005	2	2	9	0	?9?9?9?9E0?9?9?9*9*9?9*9*9?9?9?9?9?9*9*_*9*9*9*9*9	0.0	-0.1	99	102790	9999	9999	265	132	249	50	999900	999900	999900	99990	67	1.0	6	6	999.0	999	9	999999999	0	0.0000	0	88	999.000	999.0	99.0
2005	2	2	10	0	?9?9?9?9E0?9?9?9*9*9?9*9*9?9*9*9?9?9*9*_*9*9*9*9*9	0.9	-0.1	93	102790	9999	9999	282	176	0	176	999900	999900	999900	99990	120	1.0	9	9	999.0	999	9	999999999	0	0.0000	0	88	999.000	999.0	99.0
2005	2	2	11	0	?9?9?9?9E0?9?9?9*9*9?9*9*9?9*9*9?9?9*9*_*9*9*9*9*9	2.2	-0.2	84	102790	9999	9999	261	270	0	270	999900	999900	999900	99990	123	1.0	1	1	999.0	999	9	999999999	0	0.0000	0	88	999.000	999.0	99.0
2005	2	2	12	0	?9?9?9?9E0?9?9?9*9*9?9*9*9?9*9*9?9?9*9*_*9*9*9*9*9	3.7	-0.4	75	102790	9999	9999	273	586	551	221	999900	999900	999900	99990	11	1.0	3	3	999.0	999	9	999999999	0	0.0000	0	88	999.000	999.0	99.0
2005	2	2	13	0	?9?9?9?9E0?9?9?9*9*9?9*9*9?9*9*9?9?9*9*_*9*9*9*9*9	5.4	-0.6	65	102790	9999	9999	282	383	0	383	999900	999900	999900	99990	119	1.0	4	4	999.0	999	9	999999999	0	0.0000	0	88	999.000	999.0	99.0
2005	2	2	14	0	?9?9?9?9E0?9?9?9*9*9?9*9*9?9*9*9?9?9*9*_*9*9*9*9*9	7.2	-0.7	57	102790	9999	9999	289	378	0	378	999900	999900	999900	99990	229	1.0	4	4	999.0	999	9	999999999	0	0.0000	0	88	999.000	999.0	99.0
2005	2	2	15	0	?9?9?9?9E0?9?9?9*9*9?9*9*9?9?9?9?9?9*9*_*9*9*9*9*9	9.0	-0.4	52	102790	9999	9999	292	331	0	331	999900	999900	999900	99990	225	1.0	2	2	999.0	999	9	999999999	0	0.0000	0	88	999.000	999.0	99.0
2005	2	2	16	0	?9?9?9?9E0?9?9?9*9*9?9*9*9?9*9*9?9?9*9*_*9*9*9*9*9	10.2	0.2	50	102790	9999	9999	293	252	0	252	999900	999900	999900	99990	303	1.0	1	1	999.0	999	9	999999999	0	0.0000	0	88	999.000	999.0	99.0
2005	2	2	17	0	?9?9?9?9E0?9?9?9*9*9?9*9*9?9*9*9?9?9*9*_*9*9*9*9*9	9.9	0.2	51	102790	9999	9999	296	263	584	99	999900	999900	999900	99990	269	1.0	2	2	999.0	999	9	999999999	0	0.0000	0	88	999.000	999.0	99.0
2005	2	2	18	0	?9?9?9?9E0?9?9?9*9*9?9*9*9?9*9*9?9?9*9*_*9*9*9*9*9	9.2	0.4	54	102790	9999	9999	299	204	0	53	999900	999900	999900	99990	160	1.0	4	4	999.0	999	9	999999999	0	0.0000	0	88	999.000	999.0	99.0
2005	2	2	19	0	?9?9?9?9E0?9?9?9*9*9?9*9*9?9*9*9?9?9*9*_*9*9*9*9*9	8.2	0.6	59	102790	9999	9999	280	0	0	0	999900	999900	999900	99990	223	1.0	0	0	999.0	999	9	999999999	0	0.0000	0	88	999.000	999.0	99.0
2005	2	2	20	0	?9?9?9?9E0?9?9?9*9*9?9*9*9?9*9*9?9?9*9*_*9*9*9*9*9	7.2	0.7	63	102790	9999	9999	276	0	0	0	999900	999900	999900	99990	124	1.0	0	0	999.0	999	9	999999999	0	0.0000	0	88	999.000	999.0	99.0
2005	2	2	21	0	?9?9?9?9E0?9?9?9*9*9?9*9*9?9?9?9?9?9*9*_*9*9*9*9*9	6.3	0.8	68	102790	9999	9999	282	0	0	0	999900	999900	999900	99990	0	0.0	2	2	999.0	999	9	999999999	0	0.0000	0	88	999.000	999.0	99.0
2005	2	2	22	0	?9?9?9?9E0?9?9?9*9*9?9*9*9?9*9*9?9?9*9*_*9*9*9*9*9	5.7	0.8	71	102790	9999	9999	293	0	0	0	999900	999900	999900	99990	137	0.0	7	7	999.0	999	9	999999999	0	0.0000	0	88	999.000	999.0	99.0
2005	2	2	23	0	?9?9?9?9E0?9?9?9*9*9?9*9*9?9*9*9?9?9*9*_*9*9*9*9*9	5.4	0.9	73	102790	9999	9999	278	0	0	0	999900	999900	999900	99990	65	0.0	2	2	999.0	999	9	999999999	0	0.0000	0	88	999.000	999.0	99.0
2005	2	2	24	0	?9?9?9?9E0?9?9?9*9*9?9*9*9?9*9*9?9?9*9*_*9*9*9*9*9	5.3	1.0	74	102790	9999	9999	302	0	0	0	999900	999900	999900	99990	352	0.0	9	9	999.0	999	9	999999999	0	0.0000	0	88	999.000	999.0	99.0
2005	2	3	1	0	?9?9?9?9E0?9?9?9*9*9?9*9*9?9*9*9?9?9*9*_*9*9*9*9*9	5.4	1.2	75	101990	9999	9999	281	0	0	0	999900	999900	999900	99990	19	0.0	3	3	999.0	999	9	999999999	0	0.0000	0	88	999.000	999.0	99.0
2005	2	3	2	0	?9?9?9?9E0?9?9?9*9*9?9*9*9?9*9*9?9?9*9*_*9*9*9*9*9	5.6	1.5	75	101990	9999	9999	289	0	0	0	999900	999900	999900	99990	232	0.0	6	6	999.0	999	9	999999999	0	0.0000	0	88	999.000	999.0	99.0
2005	2	3	3	0	?9?9?9?9E0?9?9?9*9*9?9*9*9?9?9?9?9?9*9*_*9*9*9*9*9	5.9	1.8	75	101990	9999	9999	306	0	0	0	999900	999900	999900	99990	135	2.0	9	9	999.0	999	9	999999999	0	0.0000	0	88	999.000	999.0	99.0
2005	2	3	4	0	?9?9?9?9E0?9?9?9*9*9?9*9*9?9*9*9?9?9*9*_*9*9*9*9*9	6.2	2.1	75	101990	9999	9999	293	0	0	0	999900	999900	999900	99990	125	2.0	6	6	999.0	999	9	999999999	0	0.0000	0	88	999.000	999.0	99.0
2005	2	3	5	0	?9?9?9?9E0?9?9?9*9*9?9*9*9?9*9*9?9?9*9*_*9*9*9*9*9	6.5	2.4	75	101990	9999	9999	281	0	0	0	999900	999900	999900	99990	322	2.0	1	1	999.0	999	9	999999999	0	0.0000	0	88	999.000	999.0	99.0
2005	2	3	6	0	?9?9?9?9E0?9?9?9*9*9?9*9*9?9*9*9?9?9*9*_*9*9*9*9*9	6.6	2.6	76	101990	9999	9999	281	0	0	0	999900	999900	999900	99990	131	2.0	1	1	999.0	999	9	999999999	0	0.0000	0	88	999.000	999.0	99.0
2005	2	3	7	0	?9?9?9?9E0?9?9?9*9*9?9*9*9?9*9*9?9?9*9*_*9*9*9*9*9	6.5	2.5	76	101990	9999	9999	284	0	0	0	999900	999900	999900	99990	191	2.0	2	2	999.0	999	9	999999999	0	0.0000	0	88	999.000	999.0	99.0
2005	2	3	8	0	?9?9?9?9E0?9?9?9*9*9?9*9*9?9*9*9?9?9*9*_*9*9*9*9*9	6.2	2.4	76	101990	9999	9999	290	0	0	0	999900	999900	999900	99990	136	2.0	5	5	999.0	999	9	999999999	0	0.0000	0	88	999.000	999.0	99.0
2005	2	3	9	0	?9?9?9?9E0?9?9?9*9*9?9*9*9?9?9?9?9?9*9*_*9*9*9*9*9	6.1	2.3	77	101990	9999	9999	296	7	0	7	999900	999900	999900	99990	0	0.0	7	7	999.0	999	9	999999999	0	0.0000	0	88	999.000	999.0	99.0
2005	2	3	10	0	?9?9?9?9E0?9?9?9*9*9?9*9*9?9*9*9?9?9*9*_*9*9*9*9*9	6.1	2.4	77	101990	9999	9999	290	16	0	16	999900	999900	999900	99990	226	0.0	5	5	999.0	999	9	999999999	0	0.0000	0	88	999.000	999.0	99.0
2005	2	3	11	0	?9?9?9?9E0?9?9?9*9*9?9*9*9?9*9*9?9?9*9*_*9*9*9*9*9	5.9	2.4	78	101990	9999	9999	300	24	0	24	999900	999900	999900	99990	111	0.0	8	8	999.0	999	9	999999999	0	0.0000	0	88	999.000	999.0	99.0
2005	2	3	12	0	?9?9?9?9E0?9?9?9*9*9?9*9*9?9*9*9?9?9*9*_*9*9*9*9*9	5.8	2.3	78	101990	9999	9999	272	31	0	31	999900	999900	999900	99990	267	0.0	0	0	999.0	999	9	999999999	0	0.0000	0	88	999.000	999.0	99.0
2005	2	3	13	0	?9?9?9?9E0?9?9?9*9*9?9*9*9?9*9*9?9?9*9*_*9*9*9*9*9	5.7	2.3	79	101990	9999	9999	277	34	0	34	999900	999900	999900	99990	247	0.0	1	1	999.0	999	9	999999999	0	0.0000	0	88	999.000	999.0	99.0
2005	2	3	14	0	?9?9?9?9E0?9?9?9*9*9?9*9*9?9*9*9?9?9*9*_*9*9*9*9*9	5.5	2.4	80	101990	9999	9999	294	34	0	34	999900	999900	999900	99990	18	0.0	7	7	999.0	999	9	999999999	0	0.0000	0	88	999.000	999.0	99.0
2005	2	3	15	0	?9?9?9?9E0?9?9?9*9*9?9*9*9?9?9?9?9?9*9*_*9*9*9*9*9	5.5	2.6	82	101990	9999	9999	298	30	0	30	999900	999900	999900	99990	67	3.0	8	8	999.0	999	9	999999999	0	0.0000	0	88	999.000	999.0	99.0
2005	2	3	16	0	?9?9?9?9E0?9?9?9*9*9?9*9*9?9*9*9?9?9*9*_*9*9*9*9*9	5.3	2.8	84	101990	9999	9999	304	22	0	22	999900	999900	999900	99990	16	3.0	9	9	999.0	999	9	999999999	0	0.0000	0	88	999.000	999.0	99.0
2005	2	3	17	0	?9?9?9?9E0?9?9?9*9*9?9*9*9?9*9*9?9?9*9*_*9*9*9*9*9	5.0	2.9	86	101990	9999	9999	296	14	0	14	999900	999900	999900	99990	2	3.0	8	8	999.0	999	9	999999999	0	0.0000	0	88	999.000	999.0	99.0
2005	2	3	18	0	?9?9?9?9E0?9?9?9*9*9?9*9*9?9*9*9?9?9*9*_*9*9*9*9*9	4.6	2.8	88	101990	9999	9999	268	5	0	5	999900	999900	999900	99990	216	3.0	0	0	999.0	999	9	999999999	0	0.0000	0	88	999.000	999.0	99.0
2005	2	3	19	0	?9?9?9?9E0?9?9?9*9*9?9*9*9?9*9*9?9?9*9*_*9*9*9*9*9	4.3	2.9	91	101990	9999	9999	281	0	0	0	999900	999900	999900	99990	96	3.0	4	4	999.0	999	9	999999999	0	0.0000	0	88	999.000	999.0	99.0
2005	2	3	20	0	?9?9?9?9E0?9?9?9*9*9?9*9*9?9*9*9?9?9*9*_*9*9*9*9*9	4.3	3.2	93	101990	9999	9999	294	0	0	0	999900	999900	999900	99990	9	3.0	8	8	999.0	999	9	999999999	0	0.0000	0	88	999.000	999.0	99.0
2005	2	3	21	0	?9?9?9?9E0?9?9?9*9*9?9*9*9?9?9?9?9?9*9*_*9*9*9*9*9	4.6	3.7	94	101990	9999	9999	278	0	0	0	999900	999900	999900	99990	67	1.0	2	2	999.0	999	9	999999999	0	0.0000	0	88	999.000	999.0	99.0
2005	2	3	22	0	?9?9?9?9E0?9?9?9*9*9?9*9*9?9*9*9?9?9*9*_*9*9*9*9*9	4.8	4.0	95	101990	9999	9999	303	0	0	0	999900	999900	999900	99990	284	1.0	9	9	999.0	999	9	999999999	0	0.0000	0	88	999.000	999.0	99.0
2005	2	3	23	0	?9?9?9?9E0?9?9?9*9*9?9*9*9?9*9*9?9?9*9*_*9*9*9*9*9	4.7	4.0	95	101990	9999	9999	284	0	0	0	999900	999900	999900	99990	38	1.0	4	4	999.0	999	9	999999999	0	0.0000	0	88	999.000	999.0	99.0
2005	2	3	24	0	?9?9?9?9E0?9?9?9*9*9?9*9*9?9*9*9?9?9*9*_*9*9*9*9*9	4.5	3.8	95	101990	9999	9999	295	0	0	0	999900	999900	999900	99990	204	1.0	8	8	999.0	999	9	999999999	0	0.0000	0	88	999.000	999.0	99.0
2005	2	4	1	0	?9?9?9?9E0?9?9?9*9*9?9*9*9?9*9*9?9?9*9*_*9*9*9*9*9	4.2	3.4	95	101960	9999	9999	281	0	0	0	999900	999900	999900	99990	299	1.0	4	4	999.0	999	9	999999999	0	0.0000	0	88	999.000	999.0	99.0
2005	2	4	2	0	?9?9?9?9E0?9?9?9*9*9?9*9*9?9*9*9?9?9*9*_*9*9*9*9*9	3.8	2.9	94	101960	9999	9999	274	0	0	0	999900	999900	999900	99990	221	1.0	2	2	999.0	999	9	999999999	0	0.0000	0	88	999.000	999.0	99.0
2005	2	4	3	0	?9?9?9?9E0?9?9?9*9*9?9*9*9?9?9?9?9?9*9*_*9*9*9*9*9	3.3	2.4	94	101960	9999	9999	274	0	0	0	999900	999900	999900	99990	337	1.0	3	3	999.0	999	9	999999999	0	0.0000	0	88	999.000	999.0	99.0
2005	2	4	4	0	?9?9?9?9E0?9?9?9*9*9?9*9*9?9*9*9?9?9*9*_*9*9*9*9*9	2.8	2.0	94	101960	9999	9999	274	0	0	0	999900	999900	999900	99990	272	1.0	4	4	999.0	999	9	999999999	0	0.0000	0	88	999.000	999.0	99.0
2005	2	4	5	0	?9?9?9?9E0?9?9?9*9*9?9*9*9?9*9*9?9?9*9*_*9*9*9*9*9	2.4	1.5	94	101960	9999	9999	259	0	0	0	999900	999900	999900	99990	167	1.0	0	0	999.0	999	9	999999999	0	0.0000	0	88	999.000	999.0	99.0
2005	2	4	6	0	?9?9?9?9E0?9?9?9*9*9?9*9*9?9*9*9?9?9*9*_*9*9*9*9*9	2.0	1.1	94	101960	9999	9999	272	0	0	0	999900	999900	999900	99990	259	1.0	5	5	999.0	999	9	999999999	0	0.0000	0	88	999.000	999.0	99.0
2005	2	4	7	0	?9?9?9?9E0?9?9?9*9*9?9*9*9?9*9*9?9?9*9*_*9*9*9*9*9	1.8	0.8	93	101960	9999	9999	269	0	0	0	999900	999900	999900	99990	277	1.0	4	4	999.0	999	9	999999999	0	0.0000	0	88	999.000	999.0	99.0
2005	2	4	8	0	?9?9?9?9E0?9?9?9*9*9?9*9*9?9*9*9?9?9*9*_*9*9*9*9*9	1.7	0.5	92	101960	9999	9999	270	0	0	0	999900	999900	999900	99990	114	1.0	5	5	999.0	999	9	999999999	0	0.0000	0	88	999.000	999.0	99.0
2005	2	4	9	0	?9?9?9?9E0?9?9?9*9*9?9*9*9?9?9?9?9?9*9*_*9*9*9*9*9	2.7	1.2	90	101960	9999	9999	291	102	105	66	999900	999900	999900	99990	0	0.0	9	9	999.0	999	9	999999999	0	0.0000	0	88	999.000	999.0	99.0
2005	2	4	10	0	?9?9?9?9E0?9?9?9*9*9?9*9*9?9*9*9?9?9*9*_*9*9*9*9*9	3.8	1.8	87	101960	9999	9999	273	226	160	147	999900	999900	999900	99990	4	0.0	2	2	999.0	999	9	999999999	0	0.0000	0	88	999.000	999.0	99.0
2005	2	4	11	0	?9?9?9?9E0?9?9?9*9*9?9*9*9?9*9*9?9?9*9*_*9*9*9*9*9	4.5	1.9	83	101960	9999	9999	276	156	0	156	999900	999900	999900	99990	178	0.0	2	2	999.0	999	9	999999999	0	0.0000	0	88	999.000	999.0	99.0
2005	2	4	12	0	?9?9?9?9E0?9?9?9*9*9?9*9*9?9*9*9?9?9*9*_*9*9*9*9*9	4.9	1.7	80	101960	9999	9999	295	439	229	286	999900	999900	999900	99990	154	0.0	8	8	999.0	999	9	999999999	0	0.0000	0	88	999.000	999.0	99.0
2005	2	4	13	0	?9?9?9?9E0?9?9?9*9*9?9*9*9?9*9*9?9?9*9*_*9*9*9*9*9	5.3	1.5	76	101960	9999	9999	288	488	252	317	999900	999900	999900	99990	251	0.0	6	6	999.0	999	9	999999999	0	0.0000	0	88	999.000	999.0	99.0
2005	2	4	14	0	?9?9?9?9E0?9?9?9*9*9?9*9*9?9*9*9?9?9*9*_*9*9*9*9*9	5.8	1.5	73	101960	9999	9999	272	218	0	218	999900	999900	999900	99990	234	0.0	0	0	999.0	999	9	999999999	0	0.0000	0	88	999.000	999.0	99.0
2005	2	4	15	0	?9?9?9?9E0?9?9?9*9*9?9*9*9?9?9?9?9?9*9*_*9*9*9*9*9	6.7	2.0	72	101960	9999	9999	285	191	0	191	999900	999900	999900	99990	112	1.0	2	2	999.0	999	9	999999999	0	0.0000	0	88	999.000	999.0	99.0
2005	2	4	16	0	?9?9?9?9E0?9?9?9*9*9?9*9*9?9*9*9?9?9*9*_*9*9*9*9*9	7.5	2.7	72	101960	9999	9999	314	322	297	210	999900	999900	999900	99990	216	1.0	9	9	999.0	999	9	999999999	0	0.0000	0	88	999.000	999.0	99.0
2005	2	4	17	0	?9?9?9?9E0?9?9?9*9*9?9*9*9?9*9*9?9?9*9*_*9*9*9*9*9	7.4	2.8	73	101960	9999	9999	302	90	0	90	999900	999900	999900	99990	229	1.0	7	7	999.0	999	9	999999999	0	0.0000	0	88	999.000	999.0	99.0
2005	2	4	18	0	?9?9?9?9E0?9?9?9*9*9?9*9*9?9*9*9?9?9*9*_*9*9*9*9*9	7.0	2.9	75	101960	9999	9999	278	35	0	35	999900	999900	999900	99990	112	1.0	0	0	999.0	999	9	999999999	0	0.0000	0	88	999.000	999.0	99.0
2005	2	4	19	0	?9?9?9?9E0?9?9?9*9*9?9*9*9?9*9*9?9?9*9*_*9*9*9*9*9	6.5	2.9	77	101960	9999	9999	281	0	0	0	999900	999900	999900	99990	266	1.0	1	1	999.0	999	9	999999999	0	0.0000	0	88	999.000	999.0	99.0
2005	2	4	20	0	?9?9?9?9E0?9?9?9*9*9?9*9*9?9*9*9?9?9*9*_*9*9*9*9*9	6.1	2.8	80	101960	9999	9999	286	0	0	0	999900	999900	999900	99990	214	1.0	3	3	999.0	999	9	999999999	0	0.0000	0	88	999.000	999.0	99.0
2005	2	4	21	0	?9?9?9?9E0?9?9?9*9*9?9*9*9?9?9?9?9?9*9*_*9*9*9*9*9	5.7	2.9	82	101960	9999	9999	295	0	0	0	999900	999900	999900	99990	0	0.0	7	7	999.0	999	9	999999999	0	0.0000	0	88	999.000	999.0	99.0
2005	2	4	22	0	?9?9?9?9E0?9?9?9*9*9?9*9*9?9*9*9?9?9*9*_*9*9*9*9*9	5.5	2.9	83	101960	9999	9999	288	0	0	0	999900	999900	999900	99990	64	0.0	5	5	999.0	999	9	999999999	0	0.0000	0	88	999.000	999.0	99.0
2005	2	4	23	0	?9?9?9?9E0?9?9?9*9*9?9*9*9?9*9*9?9?9*9*_*9*9*9*9*9	5.5	3.0	84	101960	9999	9999	299	0	0	0	999900	999900	999900	99990	80	0.0	8	8	999.0	999	9	999999999	0	0.0000	0	88	999.000	999.0	99.0
2005	2	4	24	0	?9?9?9?9E0?9?9?9*9*9?9*9*9?9*9*9?9?9*9*_*9*9*9*9*9	5.5	3.2	85	101960	9999	9999	272	0	0	0	999900	999900	999900	99990	347	0.0	0	0	999.0	999	9	999999999	0	0.0000	0	88	999.000	999.0	99.0
2005	2	5	1	0	?9?9?9?9E0?9?9?9*9*9?9*9*9?9*9*9?9?9*9*_*9*9*9*9*9	5.6	3.4	85	101560	9999	9999	295	0	0	0	999900	999900	999900	99990	207	0.0	7	7	999.0	999	9	999999999	0	0.0000	0	88	999.000	999.0	99.0
2005	2	5	2	0	?9?9?9?9E0?9?9?9*9*9?9*9*9?9*9*9?9?9*9*_*9*9*9*9*9	5.7	3.6	86	101560	9999	9999	292	0	0	0	999900	999900	999900	99990	326	0.0	6	6	999.0	999	9	999999999	0	0.0000	0	88	999.000	999.0	99.0
2005	2	5	3	0	?9?9?9?9E0?9?9?9*9*9?9*9*9?9?9?9?9?9*9*_*9*9*9*9*9	5.7	3.7	87	101560	9999	9999	300	0	0	0	999900	999900	999900	99990	135	2.0	8	8	999.0	999	9	999999999	0	0.0000	0	88	999.000	999.0	99.0
2005	2	5	4	0	?9?9?9?9E0?9?9?9*9*9?9*9*9?9*9*9?9?9*9*_*9*9*9*9*9	5.6	3.8	88	101560	9999	9999	285	0	0	0	999900	999900	999900	99990	22	2.0	3	3	999.0	999	9	999999999	0	0.0000	0	88	999.000	999.0	99.0
2005	2	5	5	0	?9?9?9?9E0?9?9?9*9*9?9*9*9?9*9*9?9?9*9*_*9*9*9*9*9	5.4	3.9	90	101560	9999	9999	299	0	0	0	999900	999900	999900	99990	20	2.0	8	8	999.0	999	9	999999999	0	0.0000	0	88	999.000	999.0	99.0
2005	2	5	6	0	?9?9?9?9E0?9?9?9*9*9?9*9*9?9*9*9?9?9*9*_*9*9*9*9*9	5.2	3.9	92	101560	9999	9999	285	0	0	0	999900	999900	999900	99990	255	2.0	4	4	999.0	999	9	999999999	0	0.0000	0	88	999.000	999.0	99.0
2005	2	5	7	0	?9?9?9?9E0?9?9?9*9*9?9*9*9?9*9*9?9?9*9*_*9*9*9*9*9	5.0	4.0	93	101560	9999	9999	293	0	0	0	999900	999900	999900	99990	90	2.0	7	7	999.0	999	9	999999999	0	0.0000	0	88	999.000	999.0	99.0
2005	2	5	8	0	?9?9?9?9E0?9?9?9*9*9?9*9*9?9*9*9?9?9*9*_*9*9*9*9*9	4.9	4.2	95	101560	9999	9999	282	0	0	0	999900	999900	999900	99990	331	2.0	3	3	999.0	999	9	999999999	0	0.0000	0	88	999.000	999.0	99.0
2005	2	5	9	0	?9?9?9?9E0?9?9?9*9*9?9*9*9?9?9?9?9?9*9*_*9*9*9*9*9	5.3	4.7	96	101560	9999	9999	295	15	0	15	999900	999900	999900	99990	360	2.0	7	7	999.0	999	9	999999999	0	0.0000	0	88	999.000	999.0	99.0
2005	2	5	10	0	?9?9?9?9E0?9?9?9*9*9?9*9*9?9*9*9?9?9*9*_*9*9*9*9*9	5.7	5.3	97	101560	9999	9999	284	33	0	33	999900	999900	999900	99990	111	2.0	2	2	999.0	999	9	999999999	0	0.0000	0	88	999.000	999.0	99.0
2005	2	5	11	0	?9?9?9?9E0?9?9?9*9*9?9*9*9?9*9*9?9?9*9*_*9*9*9*9*9	6.0	5.5	97	101560	9999	9999	276	50	0	50	999900	999900	999900	99990	329	2.0	0	0	999.0	999	9	999999999	0	0.0000	0	88	999.000	999.0	99.0
2005	2	5	12	0	?9?9?9?9E0?9?9?9*9*9?9*9*9?9*9*9?9?9*9*_*9*9*9*9*9	6.2	5.6	96	101560	9999	9999	294	64	0	64	999900	999900	999900	99990	96	2.0	5	5	999.0	999	9	999999999	0	0.0000	0	88	999.000	999.0	99.0
2005	2	5	13	0	?9?9?9?9E0?9?9?9*9*9?9*9*9?9*9*9?9?9*9*_*9*9*9*9*9	6.4	5.7	96	101560	9999	9999	283	71	0	71	999900	999900	999900	99990	260	2.0	1	1	999.0	999	9	999999999	0	0.0000	0	88	999.000	999.0	99.0
2005	2	5	14	0	?9?9?9?9E0?9?9?9*9*9?9*9*9?9*9*9?9?9*9*_*9*9*9*9*9	6.5	5.8	95	101560	9999	9999	293	70	0	70	999900	999900	999900	99990	190	2.0	4	4	999.0	999	9	999999999	0	0.0000	0	88	999.000	999.0	99.0
2005	2	5	15	0	?9?9?9?9E0?9?9?9*9*9?9*9*9?9?9?9?9?9*9*_*9*9*9*9*9	6.8	5.9	94	101560	9999	9999	303	61	0	61	999900	999900	999900	99990	0	0.0	7	7	999.0	999	9	999999999	0	0.0000	0	88	999.000	999.0	99.0
2005	2	5	16	0	?9?9?9?9E0?9?9?9*9*9?9*9*9?9*9*9?9?9*9*_*9*9*9*9*9	7.2	6.2	94	101560	9999	9999	296	47	0	47	999900	999900	999900	99990	177	0.0	4	4	999.0	999	9	999999999	0	0.0000	0	88	999.000	999.0	99.0
2005	2	5	17	0	?9?9?9?9E0?9?9?9*9*9?9*9*9?9*9*9?9?9*9*_*9*9*9*9*9	7.5	6.5	93	101560	9999	9999	303	29	0	29	999900	999900	999900	99990	348	0.0	6	6	999.0	999	9	999999999	0	0.0000	0	88	999.000	999.0	99.0
2005	2	5	18	0	?9?9?9?9E0?9?9?9*9*9?9*9*9?9*9*9?9?9*9*_*9*9*9*9*9	7.7	6.6	93	101560	9999	9999	299	11	0	11	999900	999900	999900	99990	42	0.0	4	4	999.0	999	9	999999999	0	0.0000	0	88	999.000	999.0	99.0
2005	2	5	19	0	?9?9?9?9E0?9?9?9*9*9?9*9*9?9*9*9?9?9*9*_*9*9*9*9*9	7.6	6.4	92	101560	9999	9999	303	0	0	0	999900	999900	999900	99990	300	0.0	6	6	999.0	999	9	999999999	0	0.0000	0	88	999.000	999.0	99.0
2005	2	5	20	0	?9?9?9?9E0?9?9?9*9*9?9*9*9?9*9*9?9?9*9*_*9*9*9*9*9	7.3	6.1	92	101560	9999	9999	287	0	0	0	999900	999900	999900	99990	1	0.0	1	1	999.0	999	9	999999999	0	0.0000	0	88	999.000	999.0	99.0
2005	2	5	21	0	?9?9?9?9E0?9?9?9*9*9?9*9*9?9?9?9?9?9*9*_*9*9*9*9*9	6.9	5.7	92	101560	9999	9999	285	0	0	0	999900	999900	999900	99990	292	2.0	1	1	999.0	999	9	999999999	0	0.0000	0	88	999.000	999.0	99.0
2005	2	5	22	0	?9?9?9?9E0?9?9?9*9*9?9*9*9?9*9*9?9?9*9*_*9*9*9*9*9	6.6	5.4	92	101560	9999	9999	306	0	0	0	999900	999900	999900	99990	341	2.0	8	8	999.0	999	9	999999999	0	0.0000	0	88	999.000	999.0	99.0
2005	2	5	23	0	?9?9?9?9E0?9?9?9*9*9?9*9*9?9*9*9?9?9*9*_*9*9*9*9*9	6.3	5.1	92	101560	9999	9999	296	0	0	0	999900	999900	999900	99990	134	2.0	6	6	999.0	999	9	999999999	0	0.0000	0	88	999.000	999.0	99.0
2005	2	5	24	0	?9?9?9?9E0?9?9?9*9*9?9*9*9?9*9*9?9?9*9*_*9*9*9*9*9	6.1	4.9	92	101560	9999	9999	290	0	0	0	999900	999900	999900	99990	164	2.0	4	4	999.0	999	9	999999999	0	0.0000	0	88	999.000	999.0	99.0
2005	2	6	1	0	?9?9?9?9E0?9?9?9*9*9?9*9*9?9*9*9?9?9*9*_*9*9*9*9*9	5.9	4.8	92	101770	9999	9999	297	0	0	0	999900	999900	999900	99990	257	2.0	7	7	999.0	999	9	999999999	0	0.0000	0	88	999.000	999.0	99.0
2005	2	6	2	0	?9?9?9?9E0?9?9?9*9*9?9*9*9?9*9*9?9?9*9*_*9*9*9*9*9	5.7	4.6	92	101770	9999	9999	280	0	0	0	999900	999900	999900	99990	198	2.0	1	1	999.0	999	9	999999999	0	0.0000	0	88	999.000	999.0	99.0
2005	2	6	3	0	?9?9?9?9E0?9?9?9*9*9?9*9*9?9?9?9?9?9*9*_*9*9*9*9*9	5.6	4.4	92	101770	9999	9999	296	0	0	0	999900	999900	999900	99990	0	0.0	7	7	999.0	999	9	999999999	0	0.0000	0	88	999.000	999.0	99.0
2005	2	6	4	0	?9?9?9?9E0?9?9?9*9*9?9*9*9?9*9*9?9?9*9*_*9*9*9*9*9	5.5	4.2	92	101770	9999	9999	295	0	0	0	999900	999900	999900	99990	176	0.0	7	7	999.0	999	9	999999999	0	0.0000	0	88	999.000	999.0	99.0
2005	2	6	5	0	?9?9?9?9E0?9?9?9*9*9?9*9*9?9*9*9?9?9*9*_*9*9*9*9*9	5.4	4.0	91	101770	9999	9999	294	0	0	0	999900	999900	999900	99990	334	0.0	7	7	999.0	999	9	999999999	0	0.0000	0	88	999.000	999.0	99.0
2005	2	6	6	0	?9?9?9?9E0?9?9?9*9*9?9*9*9?9*9*9?9?9*9*_*9*9*9*9*9	5.3	3.8	90	101770	9999	9999	283	0	0	0	999900	999900	999900	99990	127	0.0	3	3	999.0	999	9	999999999	0	0.0000	0	88	999.000	999.0	99.0
2005	2	6	7	0	?9?9?9?9E0?9?9?9*9*9?9*9*9?9*9*9?9?9*9*_*9*9*9*9*9	5.2	3.5	89	101770	9999	9999	283	0	0	0	999900	999900	999900	99990	153	0.0	3	3	999.0	999	9	999999999	0	0.0000	0	88	999.000	999.0	99.0
2005	2	6	8	0	?9?9?9?9E0?9?9?9*9*9?9*9*9?9*9*9?9?9*9*_*9*9*9*9*9	5.2	3.2	87	101770	9999	9999	276	0	0	0	999900	999900	999900	99990	108	0.0	1	1	999.0	999	9	999999999	0	0.0000	0	88	999.000	999.0	99.0
2005	2	6	9	0	?9?9?9?9E0?9?9?9*9*9?9*9*9?9?9?9?9?9*9*_*9*9*9*9*9	5.6	3.1	84	101770	9999	9999	284	116	152	64	999900	999900	999900	99990	45	1.0	3	3	999.0	999	9	999999999	0	0.0000	0	88	999.000	999.0	99.0
2005	2	6	10	0	?9?9?9?9E0?9?9?9*9*9?9*9*9?9*9*9?9?9*9*_*9*9*9*9*9	6.2	3.1	81	101770	9999	9999	289	125	0	125	999900	999900	999900	99990	185	1.0	4	4	999.0	999	9	999999999	0	0.0000	0	88	999.000	999.0	99.0
2005	2	6	11	0	?9?9?9?9E0?9?9?9*9*9?9*9*9?9*9*9?9?9*9*_*9*9*9*9*9	6.8	3.0	77	101770	9999	9999	311	388	282	215	999900	999900	999900	99990	262	1.0	9	9	999.0	999	9	999999999	0	0.0000	0	88	999.000	999.0	99.0
2005	2	6	12	0	?9?9?9?9E0?9?9?9*9*9?9*9*9?9*9*9?9?9*9*_*9*9*9*9*9	7.4	2.9	73	101770	9999	9999	285	492	325	272	999900	999900	999900	99990	155	1.0	1	1	999.0	999	9	999999999	0	0.0000	0	88	999.000	999.0	99.0
2005	2	6	13	0	?9?9?9?9E0?9?9?9*9*9?9*9*9?9*9*9?9?9*9*_*9*9*9*9*9	8.1	3.0	70	101770	9999	9999	310	546	357	302	999900	999900	999900	99990	343	1.0	8	8	999.0	999	9	999999999	0	0.0000	0	88	999.000	999.0	99.0
2005	2	6	14	0	?9?9?9?9E0?9?9?9*9*9?9*9*9?9*9*9?9?9*9*_*9*9*9*9*9	8.9	3.3	68	101770	9999	9999	300	266	0	266	999900	999900	999900	99990	291	1.0	4	4	999.0	999	9	999999999	0	0.0000	0	88	999.000	999.0	99.0
2005	2	6	15	0	?9?9?9?9E0?9?9?9*9*9?9*9*9?9?9?9?9?9*9*_*9*9*9*9*9	9.8	3.9	67	101770	9999	9999	300	474	397	262	999900	999900	999900	99990	67	1.0	2	2	999.0	999	9	999999999	0	0.0000	0	88	999.000	999.0	99.0
2005	2	6	16	0	?9?9?9?9E0?9?9?9*9*9?9*9*9?9*9*9?9?9*9*_*9*9*9*9*9	10.7	4.9	67	101770	9999	9999	331	178	0	178	999900	999900	999900	99990	37	1.0	9	9	999.0	999	9	999999999	0	0.0000	0	88	999.000	999.0	99.0
2005	2	6	17	0	?9?9?9?9E0?9?9?9*9*9?9*9*9?9*9*9?9?9*9*_*9*9*9*9*9	11.2	5.8	69	101770	9999	9999	311	225	497	125	999900	999900	999900	99990	165	1.0	3	3	999.0	999	9	999999999	0	0.0000	0	88	999.000	999.0	99.0
2005	2	6	18	0	?9?9?9?9E0?9?9?9*9*9?9*9*9?9*9*9?9?9*9*_*9*9*9*9*9	11.0	6.2	72	101770	9999	9999	321	44	0	44	999900	999900	999900	99990	308	1.0	7	7	999.0	999	9	999999999	0	0.0000	0	88	999.000	999.0	99.0
2005	2	6	19	0	?9?9?9?9E0?9?9?9*9*9?9*9*9?9*9*9?9?9*9*_*9*9*9*9*9	10.4	6.3	76	101770	9999	9999	319	0	0	0	999900	999900	999900	99990	133	1.0	7	7	999.0	999	9	999999999	0	0.0000	0	88	999.000	999.0	99.0
2005	2	6	20	0	?9?9?9?9E0?9?9?9*9*9?9*9*9?9*9*9?9?9*9*_*9*9*9*9*9	9.6	6.2	79	101770	9999	9999	297	0	0	0	999900	999900	999900	99990	224	1.0	1	1	999.0	999	9	999999999	0	0.0000	0	88	999.000	999.0	99.0
2005	2	6	21	0	?9?9?9?9E0?9?9?9*9*9?9*9*9?9?9?9?9?9*9*_*9*9*9*9*9	8.8	6.1	83	101770	9999	9999	298	0	0	0	999900	999900	999900	99990	0	0.0	2	2	999.0	999	9	999999999	0	0.0000	0	88	999.000	999.0	99.0
2005	2	6	22	0	?9?9?9?9E0?9?9?9*9*9?9*9*9?9*9*9?9?9*9*_*9*9*9*9*9	8.2	6.0	86	101770	9999	9999	302	0	0	0	999900	999900	999900	99990	68	0.0	5	5	999.0	999	9	999999999	0	0.0000	0	88	999.000	999.0	99.0
2005	2	6	23	0	?9?9?9?9E0?9?9?9*9*9?9*9*9?9*9*9?9?9*9*_*9*9*9*9*9	7.7	5.9	89	101770	9999	9999	289	0	0	0	999900	999900	999900	99990	25	0.0	1	1	999.0	999	9	999999999	0	0.0000	0	88	999.000	999.0	99.0
2005	2	6	24	0	?9?9?9?9E0?9?9?9*9*9?9*9*9?9*9*9?9?9*9*_*9*9*9*9*9	7.2	5.8	91	101770	9999	9999	294	0	0	0	999900	999900	999900	99990	203	0.0	3	3	999.0	999	9	999999999	0	0.0000	0	88	999.000	999.0	99.0
2005	2	7	1	0	?9?9?9?9E0?9?9?9*9*9?9*9*9?9*9*9?9?9*9*_*9*9*9*9*9	6.8	5.7	93	101620	9999	9999	289	0	0	0	999900	999900	999900	99990	269	0.0	2	2	999.0	999	9	999999999	0	0.0000	0	88	999.000	999.0	99.0
2005	2	7	2	0	?9?9?9?9E0?9?9?9*9*9?9*9*9?9*9*9?9?9*9*_*9*9*9*9*9	6.2	5.4	95	101620	9999	9999	296	0	0	0	999900	999900	999900	99990	14	0.0	6	6	999.0	999	9	999999999	0	0.0000	0	88	999.000	999.0	99.0
2005	2	7	3	0	?9?9?9?9E0?9?9?9*9*9?9*9*9?9?9?9?9?9*9*_*9*9*9*9*9	5.6	5.0	96	101620	9999	9999	293	0	0	0	999900	999900	999900	99990	0	0.0	6	6	999.0	999	9	999999999	0	0.0000	0	88	999.000	999.0	99.0
2005	2	7	4	0	?9?9?9?9E0?9?9?9*9*9?9*9*9?9*9*9?9?9*9*_*9*9*9*9*9	4.8	4.4	97	101620	9999	9999	292	0	0	0	999900	999900	999900	99990	55	0.0	7	7	999.0	999	9	999999999	0	0.0000	0	88	999.000	999.0	99.0
2005	2	7	5	0	?9?9?9?9E0?9?9?9*9*9?9*9*9?9*9*9?9?9*9*_*9*9*9*9*9	4.0	3.8	99	101620	9999	9999	293	0	0	0	999900	999900	999900	99990	131	0.0	8	8	999.0	999	9	999999999	0	0.0000	0	88	999.000	999.0	99.0
2005	2	7	6	0	?9?9?9?9E0?9?9?9*9*9?9*9*9?9*9*9?9?9*9*_*9*9*9*9*9	3.2	3.1	99	101620	9999	9999	277	0	0	0	999900	999900	999900	99990	74	0.0	4	4	999.0	999	9	999999999	0	0.0000	0	88	999.000	999.0	99.0
2005	2	7	7	0	?9?9?9?9E0?9?9?9*9*9?9*9*9?9*9*9?9?9*9*_*9*9*9*9*9	2.6	2.6	100	101620	9999	9999	265	0	0	0	999900	999900	999900	99990	271	0.0	1	1	999.0	999	9	999999999	0	0.0000	0	88	999.000	999.0	99.0
2005	2	7	8	0	?9?9?9?9E0?9?9?9*9*9?9*9*9?9*9*9?9?9*9*_*9*9*9*9*9	2.4	2.3	99	101620	9999	9999	280	0	0	0	999900	999900	999900	99990	247	0.0	7	7	999.0	999	9	999999999	0	0.0000	0	88	999.000	999.0	99.0
2005	2	7	9	0	?9?9?9?9E0?9?9?9*9*9?9*9*9?9?9?9?9?9*9*_*9*9*9*9*9	3.9	3.6	98	101620	9999	9999	288	27	0	27	999900	999900	999900	99990	67	2.0	7	7	999.0	999	9	999999999	0	0.0000	0	88	999.000	999.0	99.0
2005	2	7	10	0	?9?9?9?9E0?9?9?9*9*9?9*9*9?9*9*9?9?9*9*_*9*9*9*9*9	5.6	5.1	96	101620	9999	9999	291	58	0	58	999900	999900	999900	99990	52	2.0	5	5	999.0	999	9	999999999	0	0.0000	0	88	999.000	999.0	99.0
2005	2	7	11	0	?9?9?9?9E0?9?9?9*9*9?9*9*9?9*9*9?9?9*9*_*9*9*9*9*9	6.7	5.8	94	101620	9999	9999	302	88	0	88	999900	999900	999900	99990	187	2.0	7	7	999.0	999	9	999999999	0	0.0000	0	88	999.000	999.0	99.0
2005	2	7	12	0	?9?9?9?9E0?9?9?9*9*9?9*9*9?9*9*9?9?9*9*_*9*9*9*9*9	7.4	6.0	91	101620	9999	9999	317	112	0	112	999900	999900	999900	99990	268	2.0	9	9	999.0	999	9	999999999	0	0.0000	0	88	999.000	999.0	99.0
2005	2	7	13	0	?9?9?9?9E0?9?9?9*9*9?9*9*9?9*9*9?9?9*9*_*9*9*9*9*9	7.9	6.1	88	101620	9999	9999	299	124	0	124	999900	999900	999900	99990	72	2.0	4	4	999.0	999	9	999999999	0	0.0000	0	88	999.000	999.0	99.0
2005	2	7	14	0	?9?9?9?9E0?9?9?9*9*9?9*9*9?9*9*9?9?9*9*_*9*9*9*9*9	8.3	6.2	87	101620	9999	9999	298	122	0	122	999900	999900	999900	99990	157	2.0	3	3	999.0	999	9	999999999	0	0.0000	0	88	999.000	999.0	99.0
2005	2	7	15	0	?9?9?9?9E0?9?9?9*9*9?9*9*9?9?9?9?9?9*9*_*9*9*9*9*9	8.7	6.5	86	101620	9999	9999	308	107	0	107	999900	999900	999900	99990	0	0.0	6	6	999.0	999	9	999999999	0	0.0000	0	88	999.000	999.0	99.0
2005	2	7	16	0	?9?9?9?9E0?9?9?9*9*9?9*9*9?9*9*9?9?9*9*_*9*9*9*9*9	9.1	7.0	87	101620	9999	9999	296	82	0	82	999900	999900	999900	99990	318	0.0	1	1	999.0	999	9	999999999	0	0.0000	0	88	999.000	999.0	99.0
2005	2	7	17	0	?9?9?9?9E0?9?9?9*9*9?9*9*9?9*9*9?9?9*9*_*9*9*9*9*9	8.9	7.1	88	101620	9999	9999	313	51	0	51	999900	999900	999900	99990	65	0.0	7	7	999.0	999	9	999999999	0	0.0000	0	88	999.000	999.0	99.0
2005	2	7	18	0	?9?9?9?9E0?9?9?9*9*9?9*9*9?9*9*9?9?9*9*_*9*9*9*9*9	8.3	6.9	91	101620	9999	9999	307	20	0	20	999900	999900	999900	99990	77	0.0	6	6	999.0	999	9	999999999	0	0.0000	0	88	999.000	999.0	99.0
2005	2	7	19	0	?9?9?9?9E0?9?9?9*9*9?9*9*9?9*9*9?9?9*9*_*9*9*9*9*9	7.6	6.6	94	101620	9999	9999	300	0	0	0	999900	999900	999900	99990	139	0.0	5	5	999.0	999	9	999999999	0	0.0000	0	88	999.000	999.0	99.0
2005	2	7	20	0	?9?9?9?9E0?9?9?9*9*9?9*9*9?9*9*9?9?9*9*_*9*9*9*9*9	6.8	6.2	96	101620	9999	9999	289	0	0	0	999900	999900	999900	99990	157	0.0	2	2	999.0	999	9	999999999	0	0.0000	0	88	999.000	999.0	99.0
2005	2	7	21	0	?9?9?9?9E0?9?9?9*9*9?9*9*9?9?9?9?9?9*9*_*9*9*9*9*9	6.1	5.8	98	101620	9999	9999	293	0	0	0	999900	999900	999900	99990	0	0.0	5	5	999.0	999	9	999999999	0	0.0000	0	88	999.000	999.0	99.0
2005	2	7	22	0	?9?9?9?9E0?9?9?9*9*9?9*9*9?9*9*9?9?9*9*_*9*9*9*9*9	5.6	5.5	99	101620	9999	9999	308	0	0	0	999900	999900	999900	99990	155	0.0	9	9	999.0	999	9	999999999	0	0.0000	0	88	999.000	999.0	99.0
2005	2	7	23	0	?9?9?9?9E0?9?9?9*9*9?9*9*9?9*9*9?9?9*9*_*9*9*9*9*9	5.4	5.3	100	101620	9999	9999	285	0	0	0	999900	999900	999900	99990	356	0.0	3	3	999.0	999	9	999999999	0	0.0000	0	88	999.000	999.0	99.0
2005	2	7	24	0	?9?9?9?9E0?9?9?9*9*9?9*9*9?9*9*9?9?9*9*_*9*9*9*9*9	5.2	5.1	99	101620	9999	9999	273	0	0	0	999900	999900	999900	99990	204	0.0	0	0	999.0	999	9	999999999	0	0.0000	0	88	999.000	999.0	99.0
2005	2	8	1	0	?9?9?9?9E0?9?9?9*9*9?9*9*9?9*9*9?9?9*9*_*9*9*9*9*9	5.1	5.0	99	101540	9999	9999	294	0	0	0	999900	999900	999900	99990	305	0.0	7	7	999.0	999	9	999999999	0	0.0000	0	88	999.000	999.0	99.0
2005	2	8	2	0	?9?9?9?9E0?9?9?9*9*9?9*9*9?9*9*9?9?9*9*_*9*9*9*9*9	5.1	4.8	98	101540	9999	9999	272	0	0	0	999900	999900	999900	99990	323	0.0	0	0	999.0	999	9	999999999	0	0.0000	0	88	999.000	999.0	99.0
2005	2	8	3	0	?9?9?9?9E0?9?9?9*9*9?9*9*9?9?9?9?9?9*9*_*9*9*9*9*9	4.9	4.6	98	101540	9999	9999	298	0	0	0	999900	999900	999900	99990	247	4.0	8	8	999.0	999	9	999999999	0	0.0000	0	88	999.000	999.0	99.0
2005	2	8	4	0	?9?9?9?9E0?9?9?9*9*9?9*9*9?9*9*9?9?9*9*_*9*9*9*9*9	4.7	4.4	98	101540	9999	9999	279	0	0	0	999900	999900	999900	99990	248	4.0	2	2	999.0	999	9	999999999	0	0.0000	0	88	999.000	999.0	99.0
2005	2	8	5	0	?9?9?9?9E0?9?9?9*9*9?9*9*9?9*9*9?9?9*9*_*9*9*9*9*9	4.3	4.1	98	101540	9999	9999	290	0	0	0	999900	999900	999900	99990	249	4.0	7	7	999.0	999	9	999999999	0	0.0000	0	88	999.000	999.0	99.0
2005	2	8	6	0	?9?9?9?9E0?9?9?9*9*9?9*9*9?9*9*9?9?9*9*_*9*9*9*9*9	4.0	3.7	98	101540	9999	9999	267	0	0	0	999900	999900	999900	99990	304	4.0	0	0	999.0	999	9	999999999	0	0.0000	0	88	999.000	999.0	99.0
2005	2	8	7	0	?9?9?9?9E0?9?9?9*9*9?9*9*9?9*9*9?9?9*9*_*9*9*9*9*9	3.8	3.5	98	101540	9999	9999	284	0	0	0	999900	999900	999900	99990	130	4.0	6	6	999.0	999	9	999999999	0	0.0000	0	88	999.000	999.0	99.0
2005	2	8	8	0	?9?9?9?9E0?9?9?9*9*9?9*9*9?9*9*9?9?9*9*_*9*9*9*9*9	3.7	3.3	97	101540	9999	9999	265	0	0	0	999900	999900	999900	99990	123	4.0	0	0	999.0	999	9	999999999	0	0.0000	0	88	999.000	999.0	99.0
2005	2	8	9	0	?9?9?9?9E0?9?9?9*9*9?9*9*9?9?9?9?9?9*9*_*9*9*9*9*9	4.9	4.3	96	101540	9999	9999	280	107	96	73	999900	999900	999900	99990	90	1.0	2	2	999.0	999	9	999999999	0	0.0000	0	88	999.000	999.0	99.0
2005	2	8	10	0	?9?9?9?9E0?9?9?9*9*9?9*9*9?9*9*9?9?9*9*_*9*9*9*9*9	6.2	5.4	94	101540	9999	9999	289	98	0	98	999900	999900	999900	99990	30	1.0	3	3	999.0	999	9	999999999	0	0.0000	0	88	999.000	999.0	99.0
2005	2	8	11	0	?9?9?9?9E0?9?9?9*9*9?9*9*9?9*9*9?9?9*9*_*9*9*9*9*9	7.0	5.8	92	101540	9999	9999	293	349	177	239	999900	999900	999900	99990	78	1.0	3	3	999.0	999	9	999999999	0	0.0000	0	88	999.000	999.0	99.0
2005	2	8	12	0	?9?9?9?9E0?9?9?9*9*9?9*9*9?9*9*9?9?9*9*_*9*9*9*9*9	7.5	5.8	89	101540	9999	9999	292	442	203	303	999900	999900	999900	99990	278	1.0	2	2	999.0	999	9	999999999	0	0.0000	0	88	999.000	999.0	99.0
2005	2	8	13	0	?9?9?9?9E0?9?9?9*9*9?9*9*9?9*9*9?9?9*9*_*9*9*9*9*9	7.9	5.7	86	101540	9999	9999	299	209	0	209	999900	999900	999900	99990	209	1.0	4	4	999.0	999	9	999999999	0	0.0000	0	88	999.000	999.0	99.0
2005	2	8	14	0	?9?9?9?9E0?9?9?9*9*9?9*9*9?9*9*9?9?9*9*_*9*9*9*9*9	8.2	5.7	84	101540	9999	9999	285	484	237	332	999900	999900	999900	99990	243	1.0	0	0	999.0	999	9	999999999	0	0.0000	0	88	999.000	999.0	99.0
2005	2	8	15	0	?9?9?9?9E0?9?9?9*9*9?9*9*9?9?9?9?9?9*9*_*9*9*9*9*9	8.8	6.1	83	101540	9999	9999	303	181	0	181	999900	999900	999900	99990	292	2.0	4	4	999.0	999	9	999999999	0	0.0000	0	88	999.000	999.0	99.0
2005	2	8	16	0	?9?9?9?9E0?9?9?9*9*9?9*9*9?9*9*9?9?9*9*_*9*9*9*9*9	9.6	6.8	83	101540	9999	9999	312	139	0	139	999900	999900	999900	99990	203	2.0	6	6	999.0	999	9	999999999	0	0.0000	0	88	999.000	999.0	99.0
2005	2	8	17	0	?9?9?9?9E0?9?9?9*9*9?9*9*9?9*9*9?9?9*9*_*9*9*9*9*9	10.0	7.3	83	101540	9999	9999	312	87	0	87	999900	999900	999900	99990	204	2.0	5	5	999.0	999	9	999999999	0	0.0000	0	88	999.000	999.0	99.0
2005	2	8	18	0	?9?9?9?9E0?9?9?9*9*9?9*9*9?9*9*9?9?9*9*_*9*9*9*9*9	9.8	7.4	85	101540	9999	9999	309	35	0	35	999900	999900	999900	99990	293	2.0	4	4	999.0	999	9	999999999	0	0.0000	0	88	999.000	999.0	99.0
2005	2	8	19	0	?9?9?9?9E0?9?9?9*9*9?9*9*9?9*9*9?9?9*9*_*9*9*9*9*9	9.3	7.2	87	101540	9999	9999	320	0	0	0	999900	999900	999900	99990	335	2.0	8	8	999.0	999	9	999999999	0	0.0000	0	88	999.000	999.0	99.0
2005	2	8	20	0	?9?9?9?9E0?9?9?9*9*9?9*9*9?9*9*9?9?9*9*_*9*9*9*9*9	8.7	6.9	89	101540	9999	9999	317	0	0	0	999900	999900	999900	99990	55	2.0	8	8	999.0	999	9	999999999	0	0.0000	0	88	999.000	999.0	99.0
2005	2	8	21	0	?9?9?9?9E0?9?9?9*9*9?9*9*9?9?9?9?9?9*9*_*9*9*9*9*9	8.0	6.6	91	101540	9999	9999	305	0	0	0	999900	999900	999900	99990	0	0.0	6	6	999.0	999	9	999999999	0	0.0000	0	88	999.000	999.0	99.0
2005	2	8	22	0	?9?9?9?9E0?9?9?9*9*9?9*9*9?9*9*9?9?9*9*_*9*9*9*9*9	7.4	6.4	93	101540	9999	9999	288	0	0	0	999900	999900	999900	99990	153	0.0	1	1	999.0	999	9	999999999	0	0.0000	0	88	999.000	999.0	99.0
2005	2	8	23	0	?9?9?9?9E0?9?9?9*9*9?9*9*9?9*9*9?9?9*9*_*9*9*9*9*9	6.9	6.2	95	101540	9999	9999	290	0	0	0	999900	999900	999900	99990	122	0.0	2	2	999.0	999	9	999999999	0	0.0000	0	88	999.000	999.0	99.0
2005	2	8	24	0	?9?9?9?9E0?9?9?9*9*9?9*9*9?9*9*9?9?9*9*_*9*9*9*9*9	6.5	5.9	96	101540	9999	9999	298	0	0	0	999900	999900	999900	99990	4	0.0	6	6	999.0	999	9	999999999	0	0.0000	0	88	999.000	999.0	99.0
2005	2	9	1	0	?9?9?9?9E0?9?9?9*9*9?9*9*9?9*9*9?9?9*9*_*9*9*9*9*9	6.1	5.6	97	101960	9999	9999	277	0	0	0	999900	999900	999900	99990	232	0.0	0	0	999.0	999	9	999999999	0	0.0000	0	88	999.000	999.0	99.0
2005	2	9	2	0	?9?9?9?9E0?9?9?9*9*9?9*9*9?9*9*9?9?9*9*_*9*9*9*9*9	5.6	5.1	96	101960	9999	9999	301	0	0	0	999900	999900	999900	99990	118	0.0	8	8	999.0	999	9	999999999	0	0.0000	0	88	999.000	999.0	99.0
2005	2	9	3	0	?9?9?9?9E0?9?9?9*9*9?9*9*9?9?9?9?9?9*9*_*9*9*9*9*9	5.1	4.4	95	101960	9999	9999	286	0	0	0	999900	999900	999900	99990	0	0.0	4	4	999.0	999	9	999999999	0	0.0000	0	88	999.000	999.0	99.0
2005	2	9	4	0	?9?9?9?9E0?9?9?9*9*9?9*9*9?9*9*9?9?9*9*_*9*9*9*9*9	4.5	3.4	93	101960	9999	9999	295	0	0	0	999900	999900	999900	99990	39	0.0	8	8	999.0	999	9	999999999	0	0.0000	0	88	999.000	999.0	99.0
2005	2	9	5	0	?9?9?9?9E0?9?9?9*9*9?9*9*9?9*9*9?9?9*9*_*9*9*9*9*9	3.9	2.3	89	101960	9999	9999	277	0	0	0	999900	999900	999900	99990	230	0.0	3	3	999.0	999	9	999999999	0	0.0000	0	88	999.000	999.0	99.0
2005	2	9	6	0	?9?9?9?9E0?9?9?9*9*9?9*9*9?9*9*9?9?9*9*_*9*9*9*9*9	3.5	1.1	85	101960	9999	9999	294	0	0	0	999900	999900	999900	99990	280	0.0	9	9	999.0	999	9	999999999	0	0.0000	0	88	999.000	999.0	99.0
2005	2	9	7	0	?9?9?9?9E0?9?9?9*9*9?9*9*9?9*9*9?9?9*9*_*9*9*9*9*9	3.3	0.0	79	101960	9999	9999	279	0	0	0	999900	999900	999900	99990	293	0.0	6	6	999.0	999	9	999999999	0	0.0000	0	88	999.000	999.0	99.0
2005	2	9	8	0	?9?9?9?9E0?9?9?9*9*9?9*9*9?9*9*9?9?9*9*_*9*9*9*9*9	3.6	-0.8	73	101960	9999	9999	270	1	3	0	999900	999900	999900	99990	247	0.0	2	2	999.0	999	9	999999999	0	0.0000	0	88	999.000	999.0	99.0
2005	2	9	9	0	?9?9?9?9E0?9?9?9*9*9?9*9*9?9?9?9?9?9*9*_*9*9*9*9*9	4.2	-1.5	66	101960	9999	9999	268	88	0	88	999900	999900	999900	99990	270	1.0	1	1	999.0	999	9	999999999	0	0.0000	0	88	999.000	999.0	99.0
2005	2	9	10	0	?9?9?9?9E0?9?9?9*9*9?9*9*9?9*9*9?9?9*9*_*9*9*9*9*9	4.9	-2.3	58	101960	9999	9999	283	188	0	188	999900	999900	999900	99990	254	1.0	6	6	999.0	999	9	999999999	0	0.0000	0	88	999.000	999.0	99.0
2005	2	9	11	0	?9?9?9?9E0?9?9?9*9*9?9*9*9?9*9*9?9?9*9*_*9*9*9*9*9	5.8	-3.3	50	101960	9999	9999	276	483	539	146	999900	999900	999900	99990	237	1.0	2	2	999.0	999	9	999999999	0	0.0000	0	88	999.000	999.0	99.0
2005	2	9	12	0	?9?9?9?9E0?9?9?9*9*9?9*9*9?9*9*9?9?9*9*_*9*9*9*9*9	6.8	-4.4	43	101960	9999	9999	303	611	619	184	999900	999900	999900	99990	179	1.0	9	9	999.0	999	9	999999999	0	0.0000	0	88	999.000	999.0	99.0
2005	2	9	13	0	?9?9?9?9E0?9?9?9*9*9?9*9*9?9*9*9?9?9*9*_*9*9*9*9*9	8.0	-5.2	37	101960	9999	9999	285	398	0	398	999900	999900	999900	99990	330	1.0	3	3	999.0	999	9	999999999	0	0.0000	0	88	999.000	999.0	99.0
2005	2	9	14	0	?9?9?9?9E0?9?9?9*9*9?9*9*9?9*9*9?9?9*9*_*9*9*9*9*9	9.5	-5.7	32	101960	9999	9999	288	669	721	202	999900	999900	999900	99990	307	1.0	2	2	999.0	999	9	999999999	0	0.0000	0	88	999.000	999.0	99.0
2005	2	9	15	0	?9?9?9?9E0?9?9?9*9*9?9*9*9?9?9?9?9?9*9*_*9*9*9*9*9	11.3	-5.3	29	101960	9999	9999	306	754	767	154	999900	999900	999900	99990	202	3.0	6	6	999.0	999	9	999999999	0	0.0000	0	88	999.000	999.0	99.0
2005	2	9	16	0	?9?9?9?9E0?9?9?9*9*9?9*9*9?9*9*9?9?9*9*_*9*9*9*9*9	12.7	-4.2	29	101960	9999	9999	293	451	727	136	999900	999900	999900	99990	17	3.0	0	0	999.0	999	9	999999999	0	0.0000	0	88	999.000	999.0	99.0
2005	2	9	17	0	?9?9?9?9E0?9?9?9*9*9?9*9*9?9*9*9?9?9*9*_*9*9*9*9*9	12.4	-3.7	31	101960	9999	9999	298	363	610	74	999900	999900	999900	99990	356	3.0	1	1	999.0	999	9	999999999	0	0.0000	0	88	999.000	999.0	99.0
2005	2	9	18	0	?9?9?9?9E0?9?9?9*9*9?9*9*9?9*9*9?9?9*9*_*9*9*9*9*9	11.6	-3.3	34	101960	9999	9999	305	148	0	30	999900	999900	999900	99990	84	3.0	4	4	999.0	999	9	999999999	0	0.0000	0	88	999.000	999.0	99.0
2005	2	9	19	0	?9?9?9?9E0?9?9?9*9*9?9*9*9?9*9*9?9?9*9*_*9*9*9*9*9	10.6	-2.9	38	101960	9999	9999	321	0	0	0	999900	999900	999900	99990	157	3.0	9	9	999.0	999	9	999999999	0	0.0000	0	88	999.000	999.0	99.0
2005	2	9	20	0	?9?9?9?9E0?9?9?9*9*9?9*9*9?9*9*9?9?9*9*_*9*9*9*9*9	9.6	-2.6	41	101960	9999	9999	295	0	0	0	999900	999900	999900	99990	291	3.0	3	3	999.0	999	9	999999999	0	0.0000	0	88	999.000	999.0	99.0
2005	2	9	21	0	?9?9?9?9E0?9?9?9*9*9?9*9*9?9?9?9?9?9*9*_*9*9*9*9*9	9.1	-2.4	43	101960	9999	9999	290	0	0	0	999900	999900	999900	99990	112	2.0	2	2	999.0	999	9	999999999	0	0.0000	0	88	999.000	999.0	99.0
2005	2	9	22	0	?9?9?9?9E0?9?9?9*9*9?9*9*9?9*9*9?9?9*9*_*9*9*9*9*9	9.0	-2.2	44	101960	9999	9999	281	0	0	0	999900	999900	999900	99990	55	2.0	0	0	999.0	999	9	999999999	0	0.0000	0	88	999.000	999.0	99.0
2005	2	9	23	0	?9?9?9?9E0?9?9?9*9*9?9*9*9?9*9*9?9?9*9*_*9*9*9*9*9	8.9	-2.4	44	101960	9999	9999	303	0	0	0	999900	999900	999900	99990	51	2.0	7	7	999.0	999	9	999999999	0	0.0000	0	88	999.000	999.0	99.0
2005	2	9	24	0	?9?9?9?9E0?9?9?9*9*9?9*9*9?9*9*9?9?9*9*_*9*9*9*9*9	8.6	-2.8	43	101960	9999	9999	297	0	0	0	999900	999900	999900	99990	1	2.0	6	6	999.0	999	9	999999999	0	0.0000	0	88	999.000	999.0	99.0
2005	2	10	1	0	?9?9?9?9E0?9?9?9*9*9?9*9*9?9*9*9?9?9*9*_*9*9*9*9*9	8.1	-3.2	43	101010	9999	9999	276	0	0	0	999900	999900	999900	99990	46	2.0	0	0	999.0	999	9	999999999	0	0.0000	0	88	999.000	999.0	99.0
2005	2	10	2	0	?9?9?9?9E0?9?9?9*9*9?9*9*9?9*9*9?9?9*9*_*9*9*9*9*9	7.7	-3.5	44	101010	9999	9999	286	0	0	0	999900	999900	999900	99990	96	2.0	3	3	999.0	999	9	999999999	0	0.0000	0	88	999.000	999.0	99.0
2005	2	10	3	0	?9?9?9?9E0?9?9?9*9*9?9*9*9?9?9?9?9?9*9*_*9*9*9*9*9	7.1	-3.4	46	101010	9999	9999	288	0	0	0	999900	999900	999900	99990	180	2.0	5	5	999.0	999	9	999999999	0	0.0000	0	88	999.000	999.0	99.0
2005	2	10	4	0	?9?9?9?9E0?9?9?9*9*9?9*9*9?9*9*9?9?9*9*_*9*9*9*9*9	6.5	-2.9	49	101010	9999	9999	286	0	0	0	999900	999900	999900	99990	162	2.0	5	5	999.0	999	9	999999999	0	0.0000	0	88	999.000	999.0	99.0
2005	2	10	5	0	?9?9?9?9E0?9?9?9*9*9?9*9*9?9*9*9?9?9*9*_*9*9*9*9*9	6.0	-2.1	55	101010	9999	9999	274	0	0	0	999900	999900	999900	99990	169	2.0	1	1	999.0	999	9	999999999	0	0.0000	0	88	999.000	999.0	99.0
2005	2	10	6	0	?9?9?9?9E0?9?9?9*9*9?9*9*9?9*9*9?9?9*9*_*9*9*9*9*9	5.5	-1.2	61	101010	9999	9999	273	0	0	0	999900	999900	999900	99990	63	2.0	1	1	999.0	999	9	999999999	0	0.0000	0	88	999.000	999.0	99.0
2005	2	10	7	0	?9?9?9?9E0?9?9?9*9*9?9*9*9?9*9*9?9?9*9*_*9*9*9*9*9	5.2	-0.3	68	101010	9999	9999	294	0	0	0	999900	999900	999900	99990	17	2.0	8	8	999.0	999	9	999999999	0	0.0000	0	88	999.000	999.0	99.0
2005	2	10	8	0	?9?9?9?9E0?9?9?9*9*9?9*9*9?9*9*9?9?9*9*_*9*9*9*9*9	4.9	0.7	74	101010	9999	9999	279	0	0	0	999900	999900	999900	99990	81	2.0	3	3	999.0	999	9	999999999	0	0.0000	0	88	999.000	999.0	99.0
2005	2	10	9	0	?9?9?9?9E0?9?9?9*9*9?9*9*9?9?9?9?9?9*9*_*9*9*9*9*9	4.8	1.6	80	101010	9999	9999	286	0	0	0	999900	999900	999900	99990	0	0.0	6	6	999.0	999	9	999999999	0	0.0000	0	88	999.000	999.0	99.0
2005	2	10	10	0	?9?9?9?9E0?9?9?9*9*9?9*9*9?9*9*9?9?9*9*_*9*9*9*9*9	4.1	1.7	84	101010	9999	9999	270	1	0	1	999900	999900	999900	99990	270	0.0	1	1	999.0	999	9	999999999	0	0.0000	0	88	999.000	999.0	99.0
2005	2	10	11	0	?9?9?9?9E0?9?9?9*9*9?9*9*9?9*9*9?9?9*9*_*9*9*9*9*9	3.5	1.7	87	101010	9999	9999	272	1	0	1	999900	999900	999900	99990	325	0.0	2	2	999.0	999	9	999999999	0	0.0000	0	88	999.000	999.0	99.0
2005	2	10	12	0	?9?9?9?9E0?9?9?9*9*9?9*9*9?9*9*9?9?9*9*_*9*9*9*9*9	3.5	1.9	90	101010	9999	9999	295	2	0	2	999900	999900	999900	99990	45	0.0	9	9	999.0	999	9	999999999	0	0.0000	0	88	999.000	999.0	99.0
2005	2	10	13	0	?9?9?9?9E0?9?9?9*9*9?9*9*9?9*9*9?9?9*9*_*9*9*9*9*9	3.8	2.5	91	101010	9999	9999	291	2	0	2	999900	999900	999900	99990	279	0.0	8	8	999.0	999	9	999999999	0	0.0000	0	88	999.000	999.0	99.0
2005	2	10	14	0	?9?9?9?9E0?9?9?9*9*9?9*9*9?9*9*9?9?9*9*_*9*9*9*9*9	4.3	3.1	92	101010	9999	9999	300	2	0	2	999900	999900	999900	99990	126	0.0	9	9	999.0	999	9	999999999	0	0.0000	0	88	999.000	999.0	99.0
2005	2	10	15	0	?9?9?9?9E0?9?9?9*9*9?9*9*9?9?9?9?9?9*9*_*9*9*9*9*9	4.8	3.8	93	101010	9999	9999	270	2	0	2	999900	999900	999900	99990	0	0.0	0	0	999.0	999	9	999999999	0	0.0000	0	88	999.000	999.0	99.0
2005	2	10	16	0	?9?9?9?9E0?9?9?9*9*9?9*9*9?9*9*9?9?9*9*_*9*9*9*9*9	5.2	4.3	94	101010	9999	9999	277	1	0	1	999900	999900	999900	99990	122	0.0	1	1	999.0	999	9	999999999	0	0.0000	0	88	999.000	999.0	99.0
2005	2	10	17	0	?9?9?9?9E0?9?9?9*9*9?9*9*9?9*9*9?9?9*9*_*9*9*9*9*9	5.4	4.6	94	101010	9999	9999	295	1	0	1	999900	999900	999900	99990	308	0.0	7	7	999.0	999	9	999999999	0	0.0000	0	88	999.000	999.0	99.0
2005	2	10	18	0	?9?9?9?9E0?9?9?9*9*9?9*9*9?9*9*9?9?9*9*_*9*9*9*9*9	5.5	4.7	95	101010	9999	9999	290	0	0	0	999900	999900	999900	99990	87	0.0	5	5	999.0	999	9	999999999	0	0.0000	0	88	999.000	999.0	99.0
2005	2	10	19	0	?9?9?9?9E0?9?9?9*9*9?9*9*9?9*9*9?9?9*9*_*9*9*9*9*9	5.4	4.7	95	101010	9999	9999	300	0	0	0	999900	999900	999900	99990	47	0.0	8	8	999.0	999	9	999999999	0	0.0000	0	88	999.000	999.0	99.0
2005	2	10	20	0	?9?9?9?9E0?9?9?9*9*9?9*9*9?9*9*9?9?9*9*_*9*9*9*9*9	5.2	4.5	95	101010	9999	9999	286	0	0	0	999900	999900	999900	99990	61	0.0	4	4	999.0	999	9	999999999	0	0.0000	0	88	999.000	999.0	99.0
2005	2	10	21	0	?9?9?9?9E0?9?9?9*9*9?9*9*9?9?9?9?9?9*9*_*9*9*9*9*9	4.9	4.2	95	101010	9999	9999	289	0	0	0	999900	999900	999900	99990	45	3.0	6	6	999.0	999	9	999999999	0	0.0000	0	88	999.000	999.0	99.0
2005	2	10	22	0	?9?9?9?9E0?9?9?9*9*9?9*9*9?9*9*9?9?9*9*_*9*9*9*9*9	4.5	3.7	95	101010	9999	9999	287	0	0	0	999900	999900	999900	99990	304	3.0	6	6	999.0	999	9	999999999	0	0.0000	0	88	999.000	999.0	99.0
2005	2	10	23	0	?9?9?9?9E0?9?9?9*9*9?9*9*9?9*9*9?9?9*9*_*9*9*9*9*9	4.0	3.0	94	101010	9999	9999	266	0	0	0	999900	999900	999900	99990	193	3.0	0	0	999.0	999	9	999999999	0	0.0000	0	88	999.000	999.0	99.0
2005	2	10	24	0	?9?9?9?9E0?9?9?9*9*9?9*9*9?9*9*9?9?9*9*_*9*9*9*9*9	3.4	2.3	93	101010	9999	9999	263	0	0	0	999900	999900	999900	99990	23	3.0	0	0	999.0	999	9	999999999	0	0.0000	0	88	999.000	999.0	99.0
2005	2	11	1	0	?9?9?9?9E0?9?9?9*9*9?9*9*9?9*9*9?9?9*9*_*9*9*9*9*9	2.9	1.7	92	101460	9999	9999	272	0	0	0	999900	999900	999900	99990	86	3.0	3	3	999.0	999	9	999999999	0	0.0000	0	88	999.000	999.0	99.0
2005	2	11	2	0	?9?9?9?9E0?9?9?9*9*9?9*9*9?9*9*9?9?9*9*_*9*9*9*9*9	2.4	1.0	91	101460	9999	9999	276	0	0	0	999900	999900	999900	99990	183	3.0	6	6	999.0	999	9	999999999	0	0.0000	0	88	999.000	999.0	99.0
2005	2	11	3	0	?9?9?9?9E0?9?9?9*9*9?9*9*9?9?9?9?9?9*9*_*9*9*9*9*9	2.0	0.5	90	101460	9999	9999	271	0	0	0	999900	999900	999900	99990	360	3.0	5	5	999.0	999	9	999999999	0	0.0000	0	88	999.000	999.0	99.0
2005	2	11	4	0	?9?9?9?9E0?9?9?9*9*9?9*9*9?9*9*9?9?9*9*_*9*9*9*9*9	1.7	0.2	89	101460	9999	9999	273	0	0	0	999900	999900	999900	99990	194	3.0	6	6	999.0	999	9	999999999	0	0.0000	0	88	999.000	999.0	99.0
2005	2	11	5	0	?9?9?9?9E0?9?9?9*9*9?9*9*9?9*9*9?9?9*9*_*9*9*9*9*9	1.6	0.0	89	101460	9999	9999	272	0	0	0	999900	999900	999900	99990	332	3.0	6	6	999.0	999	9	999999999	0	0.0000	0	88	999.000	999.0	99.0
2005	2	11	6	0	?9?9?9?9E0?9?9?9*9*9?9*9*9?9*9*9?9?9*9*_*9*9*9*9*9	1.5	-0.2	88	101460	9999	9999	279	0	0	0	999900	999900	999900	99990	39	3.0	8	8	999.0	999	9	999999999	0	0.0000	0	88	999.000	999.0	99.0
2005	2	11	7	0	?9?9?9?9E0?9?9?9*9*9?9*9*9?9*9*9?9?9*9*_*9*9*9*9*9	1.5	-0.3	87	101460	9999	9999	267	0	0	0	999900	999900	999900	99990	25	3.0	4	4	999.0	999	9	999999999	0	0.0000	0	88	999.000	999.0	99.0
2005	2	11	8	0	?9?9?9?9E0?9?9?9*9*9?9*9*9?9*9*9?9?9*9*_*9*9*9*9*9	1.6	-0.4	86	101460	9999	9999	271	1	0	1	999900	999900	999900	99990	260	3.0	6	6	999.0	999	9	999999999	0	0.0000	0	88	999.000	999.0	99.0
2005	2	11	9	0	?9?9?9?9E0?9?9?9*9*9?9*9*9?9?9?9?9?9*9*_*9*9*9*9*9	1.8	-0.5	84	101460	9999	9999	272	50	0	50	999900	999900	999900	99990	360	3.0	6	6	999.0	999	9	999999999	0	0.0000	0	88	999.000	999.0	99.0
2005	2	11	10	0	?9?9?9?9E0?9?9?9*9*9?9*9*9?9*9*9?9?9*9*_*9*9*9*9*9	2.0	-0.8	81	101460	9999	9999	273	105	0	105	999900	999900	999900	99990	124	3.0	6	6	999.0	999	9	999999999	0	0.0000	0	88	999.000	999.0	99.0
2005	2	11	11	0	?9?9?9?9E0?9?9?9*9*9?9*9*9?9*9*9?9?9*9*_*9*9*9*9*9	2.3	-1.1	78	101460	9999	9999	261	159	0	159	999900	999900	999900	99990	254	3.0	1	1	999.0	999	9	999999999	0	0.0000	0	88	999.000	999.0	99.0
2005	2	11	12	0	?9?9?9?9E0?9?9?9*9*9?9*9*9?9*9*9?9?9*9*_*9*9*9*9*9	2.6	-1.4	74	101460	9999	9999	274	200	0	200	999900	999900	999900	99990	125	3.0	6	6	999.0	999	9	999999999	0	0.0000	0	88	999.000	999.0	99.0
2005	2	11	13	0	?9?9?9?9E0?9?9?9*9*9?9*9*9?9*9*9?9?9*9*_*9*9*9*9*9	3.0	-1.5	71	101460	9999	9999	258	222	0	222	999900	999900	999900	99990	143	3.0	0	0	999.0	999	9	999999999	0	0.0000	0	88	999.000	999.0	99.0
2005	2	11	14	0	?9?9?9?9E0?9?9?9*9*9?9*9*9?9*9*9?9?9*9*_*9*9*9*9*9	3.5	-1.5	69	101460	9999	9999	285	219	0	219	999900	999900	999900	99990	185	3.0	8	8	999.0	999	9	999999999	0	0.0000	0	88	999.000	999.0	99.0
2005	2	11	15	0	?9?9?9?9E0?9?9?9*9*9?9*9*9?9?9?9?9?9*9*_*9*9*9*9*9	4.1	-1.2	68	101460	9999	9999	295	193	0	193	999900	999900	999900	99990	22	3.0	9	9	999.0	999	9	999999999	0	0.0000	0	88	999.000	999.0	99.0
2005	2	11	16	0	?9?9?9?9E0?9?9?9*9*9?9*9*9?9*9*9?9?9*9*_*9*9*9*9*9	4.8	-0.5	68	101460	9999	9999	288	148	0	148	999900	999900	999900	99990	194	3.0	7	7	999.0	999	9	999999999	0	0.0000	0	88	999.000	999.0	99.0
2005	2	11	17	0	?9?9?9?9E0?9?9?9*9*9?9*9*9?9*9*9?9?9*9*_*9*9*9*9*9	5.2	0.1	69	101460	9999	9999	286	94	0	94	999900	999900	999900	99990	339	3.0	6	6	999.0	999	9	999999999	0	0.0000	0	88	999.000	999.0	99.0
2005	2	11	18	0	?9?9?9?9E0?9?9?9*9*9?9*9*9?9*9*9?9?9*9*_*9*9*9*9*9	5.0	0.3	72	101460	9999	9999	276	39	0	39	999900	999900	999900	99990	256	3.0	2	2	999.0	999	9	999999999	0	0.0000	0	88	999.000	999.0	99.0
2005	2	11	19	0	?9?9?9?9E0?9?9?9*9*9?9*9*9?9*9*9?9?9*9*_*9*9*9*9*9	4.5	0.3	74	101460	9999	9999	281	0	0	0	999900	999900	999900	99990	193	3.0	5	5	999.0	999	9	999999999	0	0.0000	0	88	999.000	999.0	99.0
2005	2	11	20	0	?9?9?9?9E0?9?9?9*9*9?9*9*9?9*9*9?9?9*9*_*9*9*9*9*9	4.0	0.3	77	101460	9999	9999	279	0	0	0	999900	999900	999900	99990	85	3.0	5	5	999.0	999	9	999999999	0	0.0000	0	88	999.000	999.0	99.0
2005	2	11	21	0	?9?9?9?9E0?9?9?9*9*9?9*9*9?9?9?9?9?9*9*_*9*9*9*9*9	3.5	0.2	79	101460	9999	9999	280	0	0	0	999900	999900	999900	99990	112	3.0	6	6	999.0	999	9	999999999	0	0.0000	0	88	999.000	999.0	99.0
2005	2	11	22	0	?9?9?9?9E0?9?9?9*9*9?9*9*9?9*9*9?9?9*9*_*9*9*9*9*9	3.2	0.2	80	101460	9999	9999	272	0	0	0	999900	999900	999900	99990	176	3.0	3	3	999.0	999	9	999999999	0	0.0000	0	88	999.000	999.0	99.0
2005	2	11	23	0	?9?9?9?9E0?9?9?9*9*9?9*9*9?9*9*9?9?9*9*_*9*9*9*9*9	3.2	0.3	81	101460	9999	9999	274	0	0	0	999900	999900	999900	99990	340	3.0	4	4	999.0	999	9	999999999	0	0.0000	0	88	999.000	999.0	99.0
2005	2	11	24	0	?9?9?9?9E0?9?9?9*9*9?9*9*9?9*9*9?9?9*9*_*9*9*9*9*9	3.2	0.4	82	101460	9999	9999	279	0	0	0	999900	999900	999900	99990	199	3.0	6	6	999.0	999	9	999999999	0	0.0000	0	88	999.000	999.0	99.0
2005	2	12	1	0	?9?9?9?9E0?9?9?9*9*9?9*9*9?9*9*9?9?9*9*_*9*9*9*9*9	3.3	0.5	82	102310	9999	9999	270	0	0	0	999900	999900	999900	99990	125	3.0	2	2	999.0	999	9	999999999	0	0.0000	0	88	999.000	999.0	99.0
2005	2	12	2	0	?9?9?9?9E0?9?9?9*9*9?9*9*9?9*9*9?9?9*9*_*9*9*9*9*9	3.3	0.5	82	102310	9999	9999	276	0	0	0	999900	999900	999900	99990	77	3.0	5	5	999.0	999	9	999999999	0	0.0000	0	88	999.000	999.0	99.0
2005	2	12	3	0	?9?9?9?9E0?9?9?9*9*9?9*9*9?9?9?9?9?9*9*_*9*9*9*9*9	3.1	0.3	82	102310	9999	9999	260	0	0	0	999900	999900	999900	99990	45	2.0	0	0	999.0	999	9	999999999	0	0.0000	0	88	999.000	999.0	99.0
2005	2	12	4	0	?9?9?9?9E0?9?9?9*9*9?9*9*9?9*9*9?9?9*9*_*9*9*9*9*9	2.8	0.0	82	102310	9999	9999	284	0	0	0	999900	999900	999900	99990	330	2.0	8	8	999.0	999	9	999999999	0	0.0000	0	88	999.000	999.0	99.0
2005	2	12	5	0	?9?9?9?9E0?9?9?9*9*9?9*9*9?9*9*9?9?9*9*_*9*9*9*9*9	2.3	-0.4	82	102310	9999	9999	282	0	0	0	999900	999900	999900	99990	324	2.0	8	8	999.0	999	9	999999999	0	0.0000	0	88	999.000	999.0	99.0
2005	2	12	6	0	?9?9?9?9E0?9?9?9*9*9?9*9*9?9*9*9?9?9*9*_*9*9*9*9*9	2.0	-0.7	82	102310	9999	9999	280	0	0	0	999900	999900	999900	99990	17	2.0	8	8	999.0	999	9	999999999	0	0.0000	0	88	999.000	999.0	99.0
2005	2	12	7	0	?9?9?9?9E0?9?9?9*9*9?9*9*9?9*9*9?9?9*9*_*9*9*9*9*9	1.8	-1.0	81	102310	9999	9999	265	0	0	0	999900	999900	999900	99990	80	2.0	3	3	999.0	999	9	999999999	0	0.0000	0	88	999.000	999.0	99.0
2005	2	12	8	0	?9?9?9?9E0?9?9?9*9*9?9*9*9?9*9*9?9?9*9*_*9*9*9*9*9	2.0	-0.9	80	102310	9999	9999	255	2	0	2	999900	999900	999900	99990	339	2.0	0	0	999.0	999	9	999999999	0	0.0000	0	88	999.000	999.0	99.0
2005	2	12	9	0	?9?9?9?9E0?9?9?9*9*9?9*9*9?9?9?9?9?9*9*_*9*9*9*9*9	2.5	-0.7	79	102310	9999	9999	268	56	0	56	999900	999900	999900	99990	67	2.0	3	3	999.0	999	9	999999999	0	0.0000	0	88	999.000	999.0	99.0
2005	2	12	10	0	?9?9?9?9E0?9?9?9*9*9?9*9*9?9*9*9?9?9*9*_*9*9*9*9*9	3.1	-0.5	77	102310	9999	9999	273	118	0	118	999900	999900	999900	99990	307	2.0	4	4	999.0	999	9	999999999	0	0.0000	0	88	999.000	999.0	99.0
2005	2	12	11	0	?9?9?9?9E0?9?9?9*9*9?9*9*9?9*9*9?9?9*9*_*9*9*9*9*9	3.8	-0.2	75	102310	9999	9999	262	177	0	177	999900	999900	999900	99990	17	2.0	0	0	999.0	999	9	999999999	0	0.0000	0	88	999.000	999.0	99.0
2005	2	12	12	0	?9?9?9?9E0?9?9?9*9*9?9*9*9?9*9*9?9?9*9*_*9*9*9*9*9	4.6	0.0	72	102310	9999	9999	281	222	0	222	999900	999900	999900	99990	355	2.0	5	5	999.0	999	9	999999999	0	0.0000	0	88	999.000	999.0	99.0
2005	2	12	13	0	?9?9?9?9E0?9?9?9*9*9?9*9*9?9*9*9?9?9*9*_*9*9*9*9*9	5.3	0.4	70	102310	9999	9999	280	246	0	246	999900	999900	999900	99990	166	2.0	3	3	999.0	999	9	999999999	0	0.0000	0	88	999.000	999.0	99.0
2005	2	12	14	0	?9?9?9?9E0?9?9?9*9*9?9*9*9?9*9*9?9?9*9*_*9*9*9*9*9	6.0	0.8	69	102310	9999	9999	288	243	0	243	999900	999900	999900	99990	205	2.0	5	5	999.0	999	9	999999999	0	0.0000	0	88	999.000	999.0	99.0
2005	2	12	15	0	?9?9?9?9E0?9?9?9*9*9?9*9*9?9?9?9?9?9*9*_*9*9*9*9*9	6.7	1.4	69	102310	9999	9999	284	214	0	214	999900	999900	999900	99990	67	2.0	2	2	999.0	999	9	999999999	0	0.0000	0	88	999.000	999.0	99.0
2005	2	12	16	0	?9?9?9?9E0?9?9?9*9*9?9*9*9?9*9*9?9?9*9*_*9*9*9*9*9	7.1	1.9	70	102310	9999	9999	300	165	0	165	999900	999900	999900	99990	18	2.0	7	7	999.0	999	9	999999999	0	0.0000	0	88	999.000	999.0	99.0
2005	2	12	17	0	?9?9?9?9E0?9?9?9*9*9?9*9*9?9*9*9?9?9*9*_*9*9*9*9*9	6.8	2.0	71	102310	9999	9999	295	104	0	104	999900	999900	999900	99990	86	2.0	6	6	999.0	999	9	999999999	0	0.0000	0	88	999.000	999.0	99.0
2005	2	12	18	0	?9?9?9?9E0?9?9?9*9*9?9*9*9?9*9*9?9?9*9*_*9*9*9*9*9	6.1	1.7	74	102310	9999	9999	282	44	0	44	999900	999900	999900	99990	44	2.0	2	2	999.0	999	9	999999999	0	0.0000	0	88	999.000	999.0	99.0
2005	2	12	19	0	?9?9?9?9E0?9?9?9*9*9?9*9*9?9*9*9?9?9*9*_*9*9*9*9*9	5.2	1.3	76	102310	9999	9999	288	0	0	0	999900	999900	999900	99990	164	2.0	6	6	999.0	999	9	999999999	0	0.0000	0	88	999.000	999.0	99.0
2005	2	12	20	0	?9?9?9?9E0?9?9?9*9*9?9*9*9?9*9*9?9?9*9*_*9*9*9*9*9	4.2	0.7	78	102310	9999	9999	270	0	0	0	999900	999900	999900	99990	217	2.0	1	1	999.0	999	9	999999999	0	0.0000	0	88	999.000	999.0	99.0
2005	2	12	21	0	?9?9?9?9E0?9?9?9*9*9?9*9*9?9?9?9?9?9*9*_*9*9*9*9*9	3.5	0.2	79	102310	9999	9999	277	0	0	0	999900	999900	999900	99990	67	2.0	5	5	999.0	999	9	999999999	0	0.0000	0	88	999.000	999.0	99.0
2005	2	12	22	0	?9?9?9?9E0?9?9?9*9*9?9*9*9?9*9*9?9?9*9*_*9*9*9*9*9	3.1	-0.1	79	102310	9999	9999	268	0	0	0	999900	999900	999900	99990	260	2.0	2	2	999.0	999	9	999999999	0	0.0000	0	88	999.000	999.0	99.0
2005	2	12	23	0	?9?9?9?9E0?9?9?9*9*9?9*9*9?9*9*9?9?9*9*_*9*9*9*9*9	3.0	-0.3	78	102310	9999	9999	270	0	0	0	999900	999900	999900	99990	210	2.0	3	3	999.0	999	9	999999999	0	0.0000	0	88	999.000	999.0	99.0
2005	2	12	24	0	?9?9?9?9E0?9?9?9*9*9?9*9*9?9*9*9?9?9*9*_*9*9*9*9*9	3.1	-0.4	77	102310	9999	9999	280	0	0	0	999900	999900	999900	99990	306	2.0	7	7	999.0	999	9	999999999	0	0.0000	0	88	999.000	999.0	99.0
2005	2	13	1	0	?9?9?9?9E0?9?9?9*9*9?9*9*9?9*9*9?9?9*9*_*9*9*9*9*9	3.2	-0.5	76	102150	9999	9999	277	0	0	0	999900	999900	999900	99990	8	2.0	6	6	999.0	999	9	999999999	0	0.0000	0	88	999.000	999.0	99.0
2005	2	13	2	0	?9?9?9?9E0?9?9?9*9*9?9*9*9?9*9*9?9?9*9*_*9*9*9*9*9	3.2	-0.6	76	102150	9999	9999	271	0	0	0	999900	999900	999900	99990	243	2.0	3	3	999.0	999	9	999999999	0	0.0000	0	88	999.000	999.0	99.0
2005	2	13	3	0	?9?9?9?9E0?9?9?9*9*9?9*9*9?9?9?9?9?9*9*_*9*9*9*9*9	3.0	-0.7	76	102150	9999	9999	272	0	0	0	999900	999900	999900	99990	90	2.0	4	4	999.0	999	9	999999999	0	0.0000	0	88	999.000	999.0	99.0
2005	2	13	4	0	?9?9?9?9E0?9?9?9*9*9?9*9*9?9*9*9?9?9*9*_*9*9*9*9*9	2.6	-0.9	77	102150	9999	9999	275	0	0	0	999900	999900	999900	99990	162	2.0	6	6	999.0	999	9	999999999	0	0.0000	0	88	999.000	999.0	99.0
2005	2	13	5	0	?9?9?9?9E0?9?9?9*9*9?9*9*9?9*9*9?9?9*9*_*9*9*9*9*9	2.0	-1.1	79	102150	9999	9999	255	0	0	0	999900	999900	999900	99990	55	2.0	0	0	999.0	999	9	999999999	0	0.0000	0	88	999.000	999.0	99.0
2005	2	13	6	0	?9?9?9?9E0?9?9?9*9*9?9*9*9?9*9*9?9?9*9*_*9*9*9*9*9	1.5	-1.2	82	102150	9999	9999	273	0	0	0	999900	999900	999900	99990	217	2.0	7	7	999.0	999	9	999999999	0	0.0000	0	88	999.000	999.0	99.0
2005	2	13	7	0	?9?9?9?9E0?9?9?9*9*9?9*9*9?9*9*9?9?9*9*_*9*9*9*9*9	1.3	-1.0	84	102150	9999	9999	263	0	0	0	999900	999900	999900	99990	216	2.0	3	3	999.0	999	9	999999999	0	0.0000	0	88	999.000	999.0	99.0
2005	2	13	8	0	?9?9?9?9E0?9?9?9*9*9?9*9*9?9*9*9?9?9*9*_*9*9*9*9*9	1.4	-0.6	86	102150	9999	9999	270	1	0	1	999900	999900	999900	99990	254	2.0	6	6	999.0	999	9	999999999	0	0.0000	0	88	999.000	999.0	99.0
2005	2	13	9	0	?9?9?9?9E0?9?9?9*9*9?9*9*9?9?9?9?9?9*9*_*9*9*9*9*9	1.6	-0.2	88	102150	9999	9999	285	10	0	10	999900	999900	999900	99990	0	0.0	9	9	999.0	999	9	999999999	0	0.0000	0	88	999.000	999.0	99.0
2005	2	13	10	0	?9?9?9?9E0?9?9?9*9*9?9*9*9?9*9*9?9?9*9*_*9*9*9*9*9	1.8	0.1	89	102150	9999	9999	263	20	0	20	999900	999900	999900	99990	148	0.0	2	2	999.0	999	9	999999999	0	0.0000	0	88	999.000	999.0	99.0
2005	2	13	11	0	?9?9?9?9E0?9?9?9*9*9?9*9*9?9*9*9?9?9*9*_*9*9*9*9*9	1.9	0.3	89	102150	9999	9999	281	30	0	30	999900	999900	999900	99990	80	0.0	8	8	999.0	999	9	999999999	0	0.0000	0	88	999.000	999.0	99.0
2005	2	13	12	0	?9?9?9?9E0?9?9?9*9*9?9*9*9?9*9*9?9?9*9*_*9*9*9*9*9	2.1	0.4	88	102150	9999	9999	288	38	0	38	999900	999900	999900	99990	121	0.0	9	9	999.0	999	9	999999999	0	0.0000	0	88	999.000	999.0	99.0
2005	2	13	13	0	?9?9?9?9E0?9?9?9*9*9?9*9*9?9*9*9?9?9*9*_*9*9*9*9*9	2.3	0.4	87	102150	9999	9999	275	42	0	42	999900	999900	999900	99990	212	0.0	6	6	999.0	999	9	999999999	0	0.0000	0	88	999.000	999.0	99.0
2005	2	13	14	0	?9?9?9?9E0?9?9?9*9*9?9*9*9?9*9*9?9?9*9*_*9*9*9*9*9	2.6	0.5	86	102150	9999	9999	280	42	0	42	999900	999900	999900	99990	69	0.0	7	7	999.0	999	9	999999999	0	0.0000	0	88	999.000	999.0	99.0
2005	2	13	15	0	?9?9?9?9E0?9?9?9*9*9?9*9*9?9?9?9?9?9*9*_*9*9*9*9*9	3.0	0.7	85	102150	9999	9999	278	37	0	37	999900	999900	999900	99990	45	2.0	6	6	999.0	999	9	999999999	0	0.0000	0	88	999.000	999.0	99.0
2005	2	13	16	0	?9?9?9?9E0?9?9?9*9*9?9*9*9?9*9*9?9?9*9*_*9*9*9*9*9	3.5	1.1	84	102150	9999	9999	288	28	0	28	999900	999900	999900	99990	244	2.0	8	8	999.0	999	9	999999999	0	0.0000	0	88	999.000	999.0	99.0
2005	2	13	17	0	?9?9?9?9E0?9?9?9*9*9?9*9*9?9*9*9?9?9*9*_*9*9*9*9*9	3.7	1.2	84	102150	9999	9999	289	18	0	18	999900	999900	999900	99990	214	2.0	8	8	999.0	999	9	999999999	0	0.0000	0	88	999.000	999.0	99.0
2005	2	13	18	0	?9?9?9?9E0?9?9?9*9*9?9*9*9?9*9*9?9?9*9*_*9*9*9*9*9	3.6	1.1	83	102150	9999	9999	284	8	0	8	999900	999900	999900	99990	274	2.0	7	7	999.0	999	9	999999999	0	0.0000	0	88	999.000	999.0	99.0
2005	2	13	19	0	?9?9?9?9E0?9?9?9*9*9?9*9*9?9*9*9?9?9*9*_*9*9*9*9*9	3.5	0.9	83	102150	9999	9999	294	0	0	0	999900	999900	999900	99990	229	2.0	9	9	999.0	999	9	999999999	0	0.0000	0	88	999.000	999.0	99.0
2005	2	13	20	0	?9?9?9?9E0?9?9?9*9*9?9*9*9?9*9*9?9?9*9*_*9*9*9*9*9	3.2	0.8	84	102150	9999	9999	270	0	0	0	999900	999900	999900	99990	332	2.0	2	2	999.0	999	9	999999999	0	0.0000	0	88	999.000	999.0	99.0
2005	2	13	21	0	?9?9?9?9E0?9?9?9*9*9?9*9*9?9?9?9?9?9*9*_*9*9*9*9*9	3.1	0.8	85	102150	9999	9999	274	0	0	0	999900	999900	999900	99990	67	2.0	4	4	999.0	999	9	999999999	0	0.0000	0	88	999.000	999.0	99.0
2005	2	13	22	0	?9?9?9?9E0?9?9?9*9*9?9*9*9?9*9*9?9?9*9*_*9*9*9*9*9	3.0	1.0	86	102150	9999	9999	261	0	0	0	999900	999900	999900	99990	281	2.0	0	0	999.0	999	9	999999999	0	0.0000	0	88	999.000	999.0	99.0
2005	2	13	23	0	?9?9?9?9E0?9?9?9*9*9?9*9*9?9*9*9?9?9*9*_*9*9*9*9*9	3.0	1.2	88	102150	9999	9999	261	0	0	0	999900	999900	999900	99990	272	2.0	0	0	999.0	999	9	999999999	0	0.0000	0	88	999.000	999.0	99.0
2005	2	13	24	0	?9?9?9?9E0?9?9?9*9*9?9*9*9?9*9*9?9?9*9*_*9*9*9*9*9	3.1	1.5	90	102150	9999	9999	277	0	0	0	999900	999900	999900	99990	213	2.0	5	5	999.0	999	9	999999999	0	0.0000	0	88	999.000	999.0	99.0
2005	2	14	1	0	?9?9?9?9E0?9?9?9*9*9?9*9*9?9*9*9?9?9*9*_*9*9*9*9*9	3.0	1.8	91	102080	9999	9999	261	0	0	0	999900	999900	999900	99990	112	2.0	0	0	999.0	999	9	999999999	0	0.0000	0	88	999.000	999.0	99.0
2005	2	14	2	0	?9?9?9?9E0?9?9?9*9*9?9*9*9?9*9*9?9?9*9*_*9*9*9*9*9	3.0	1.9	93	102080	9999	9999	270	0	0	0	999900	999900	999900	99990	2	2.0	2	2	999.0	999	9	999999999	0	0.0000	0	88	999.000	999.0	99.0
2005	2	14	3	0	?9?9?9?9E0?9?9?9*9*9?9*9*9?9?9?9?9?9*9*_*9*9*9*9*9	2.7	1.8	94	102080	9999	9999	273	0	0	0	999900	999900	999900	99990	22	2.0	4	4	999.0	999	9	999999999	0	0.0000	0	88	999.000	999.0	99.0
2005	2	14	4	0	?9?9?9?9E0?9?9?9*9*9?9*9*9?9*9*9?9?9*9*_*9*9*9*9*9	2.3	1.5	95	102080	9999	9999	258	0	0	0	999900	999900	999900	99990	124	2.0	0	0	999.0	999	9	999999999	0	0.0000	0	88	999.000	999.0	99.0
2005	2	14	5	0	?9?9?9?9E0?9?9?9*9*9?9*9*9?9*9*9?9?9*9*_*9*9*9*9*9	1.8	1.1	95	102080	9999	9999	281	0	0	0	999900	999900	999900	99990	232	2.0	8	8	999.0	999	9	999999999	0	0.0000	0	88	999.000	999.0	99.0
2005	2	14	6	0	?9?9?9?9E0?9?9?9*9*9?9*9*9?9*9*9?9?9*9*_*9*9*9*9*9	1.5	0.8	95	102080	9999	9999	275	0	0	0	999900	999900	999900	99990	146	2.0	7	7	999.0	999	9	999999999	0	0.0000	0	88	999.000	999.0	99.0
2005	2	14	7	0	?9?9?9?9E0?9?9?9*9*9?9*9*9?9*9*9?9?9*9*_*9*9*9*9*9	1.3	0.6	95	102080	9999	9999	271	0	0	0	999900	999900	999900	99990	351	2.0	6	6	999.0	999	9	999999999	0	0.0000	0	88	999.000	999.0	99.0
2005	2	14	8	0	?9?9?9?9E0?9?9?9*9*9?9*9*9?9*9*9?9?9*9*_*9*9*9*9*9	1.4	0.5	94	102080	9999	9999	269	2	0	2	999900	999900	999900	99990	10	2.0	5	5	999.0	999	9	999999999	0	0.0000	0	88	999.000	999.0	99.0
2005	2	14	9	0	?9?9?9?9E0?9?9?9*9*9?9*9*9?9?9?9?9?9*9*_*9*9*9*9*9	1.5	0.5	93	102080	9999	9999	275	26	0	26	999900	999900	999900	99990	360	1.0	7	7	999.0	999	9	999999999	0	0.0000	0	88	999.000	999.0	99.0
2005	2	14	10	0	?9?9?9?9E0?9?9?9*9*9?9*9*9?9*9*9?9?9*9*_*9*9*9*9*9	1.7	0.5	92	102080	9999	9999	268	53	0	53	999900	999900	999900	99990	171	1.0	4	4	999.0	999	9	999999999	0	0.0000	0	88	999.000	999.0	99.0
2005	2	14	11	0	?9?9?9?9E0?9?9?9*9*9?9*9*9?9*9*9?9?9*9*_*9*9*9*9*9	1.9	0.5	90	102080	9999	9999	277	79	0	79	999900	999900	999900	99990	228	1.0	7	7	999.0	999	9	999999999	0	0.0000	0	88	999.000	999.0	99.0
2005	2	14	12	0	?9?9?9?9E0?9?9?9*9*9?9*9*9?9*9*9?9?9*9*_*9*9*9*9*9	2.2	0.5	89	102080	9999	9999	282	99	0	99	999900	999900	999900	99990	136	1.0	8	8	999.0	999	9	999999999	0	0.0000	0	88	999.000	999.0	99.0
2005	2	14	13	0	?9?9?9?9E0?9?9?9*9*9?9*9*9?9*9*9?9?9*9*_*9*9*9*9*9	2.4	0.6	88	102080	9999	9999	289	110	0	110	999900	999900	999900	99990	344	1.0	9	9	999.0	999	9	999999999	0	0.0000	0	88	999.000	999.0	99.0
2005	2	14	14	0	?9?9?9?9E0?9?9?9*9*9?9*9*9?9*9*9?9?9*9*_*9*9*9*9*9	2.7	0.6	86	102080	9999	9999	291	109	0	109	999900	999900	999900	99990	231	1.0	9	9	999.0	999	9	999999999	0	0.0000	0	88	999.000	999.0	99.0
2005	2	14	15	0	?9?9?9?9E0?9?9?9*9*9?9*9*9?9?9?9?9?9*9*_*9*9*9*9*9	3.0	0.7	85	102080	9999	9999	281	96	0	96	999900	999900	999900	99990	45	4.0	7	7	999.0	999	9	999999999	0	0.0000	0	88	999.000	999.0	99.0
2005	2	14	16	0	?9?9?9?9E0?9?9?9*9*9?9*9*9?9*9*9?9?9*9*_*9*9*9*9*9	3.3	0.8	84	102080	9999	9999	273	74	0	74	999900	999900	999900	99990	179	4.0	3	3	999.0	999	9	999999999	0	0.0000	0	88	999.000	999.0	99.0
2005	2	14	17	0	?9?9?9?9E0?9?9?9*9*9?9*9*9?9*9*9?9?9*9*_*9*9*9*9*9	3.5	0.9	83	102080	9999	9999	294	47	0	47	999900	999900	999900	99990	138	4.0	9	9	999.0	999	9	999999999	0	0.0000	0	88	999.000	999.0	99.0
2005	2	14	18	0	?9?9?9?9E0?9?9?9*9*9?9*9*9?9*9*9?9?9*9*_*9*9*9*9*9	3.6	1.0	83	102080	9999	9999	278	20	0	20	999900	999900	999900	99990	131	4.0	5	5	999.0	999	9	999999999	0	0.0000	0	88	999.000	999.0	99.0
2005	2	14	19	0	?9?9?9?9E0?9?9?9*9*9?9*9*9?9*9*9?9?9*9*_*9*9*9*9*9	3.7	1.0	83	102080	9999	9999	284	0	0	0	999900	999900	999900	99990	120	4.0	7	7	999.0	999	9	999999999	0	0.0000	0	88	999.000	999.0	99.0
2005	2	14	20	0	?9?9?9?9E0?9?9?9*9*9?9*9*9?9*9*9?9?9*9*_*9*9*9*9*9	3.5	0.9	83	102080	9999	9999	280	0	0	0	999900	999900	999900	99990	55	4.0	6	6	999.0	999	9	999999999	0	0.0000	0	88	999.000	999.0	99.0
2005	2	14	21	0	?9?9?9?9E0?9?9?9*9*9?9*9*9?9?9?9?9?9*9*_*9*9*9*9*9	3.1	0.5	83	102080	9999	9999	274	0	0	0	999900	999900	999900	99990	45	2.0	4	4	999.0	999	9	999999999	0	0.0000	0	88	999.000	999.0	99.0
2005	2	14	22	0	?9?9?9?9E0?9?9?9*9*9?9*9*9?9*9*9?9?9*9*_*9*9*9*9*9	2.7	0.1	83	102080	9999	9999	274	0	0	0	999900	999900	999900	99990	318	2.0	5	5	999.0	999	9	999999999	0	0.0000	0	88	999.000	999.0	99.0
2005	2	14	23	0	?9?9?9?9E0?9?9?9*9*9?9*9*9?9*9*9?9?9*9*_*9*9*9*9*9	2.3	-0.1	84	102080	9999	9999	265	0	0	0	999900	999900	999900	99990	70	2.0	2	2	999.0	999	9	999999999	0	0.0000	0	88	999.000	999.0	99.0
2005	2	14	24	0	?9?9?9?9E0?9?9?9*9*9?9*9*9?9*9*9?9?9*9*_*9*9*9*9*9	1.9	-0.4	85	102080	9999	9999	276	0	0	0	999900	999900	999900	99990	344	2.0	7	7	999.0	999	9	999999999	0	0.0000	0	88	999.000	999.0	99.0
2005	2	15	1	0	?9?9?9?9E0?9?9?9*9*9?9*9*9?9*9*9?9?9*9*_*9*9*9*9*9	1.5	-0.6	86	102240	9999	9999	264	0	0	0	999900	999900	999900	99990	12	2.0	3	3	999.0	999	9	999999999	0	0.0000	0	88	999.000	999.0	99.0
2005	2	15	2	0	?9?9?9?9E0?9?9?9*9*9?9*9*9?9*9*9?9?9*9*_*9*9*9*9*9	1.0	-0.8	87	102240	9999	9999	282	0	0	0	999900	999900	999900	99990	231	2.0	9	9	999.0	999	9	999999999	0	0.0000	0	88	999.000	999.0	99.0
2005	2	15	3	0	?9?9?9?9E0?9?9?9*9*9?9*9*9?9?9?9?9?9*9*_*9*9*9*9*9	0.5	-1.0	89	102240	9999	9999	280	0	0	0	999900	999900	999900	99990	0	0.0	9	9	999.0	999	9	999999999	0	0.0000	0	88	999.000	999.0	99.0
2005	2	15	4	0	?9?9?9?9E0?9?9?9*9*9?9*9*9?9*9*9?9?9*9*_*9*9*9*9*9	-0.1	-1.3	90	102240	9999	9999	264	0	0	0	999900	999900	999900	99990	47	0.0	6	6	999.0	999	9	999999999	0	0.0000	0	88	999.000	999.0	99.0
2005	2	15	5	0	?9?9?9?9E0?9?9?9*9*9?9*9*9?9*9*9?9?9*9*_*9*9*9*9*9	-0.7	-1.6	93	102240	9999	9999	253	0	0	0	999900	999900	999900	99990	163	0.0	2	2	999.0	999	9	999999999	0	0.0000	0	88	999.000	999.0	99.0
2005	2	15	6	0	?9?9?9?9E0?9?9?9*9*9?9*9*9?9*9*9?9?9*9*_*9*9*9*9*9	-1.1	-1.8	95	102240	9999	9999	272	0	0	0	999900	999900	999900	99990	29	0.0	9	9	999.0	999	9	999999999	0	0.0000	0	88	999.000	999.0	99.0
2005	2	15	7	0	?9?9?9?9E0?9?9?9*9*9?9*9*9?9*9*9?9?9*9*_*9*9*9*9*9	-1.3	-1.8	96	102240	9999	9999	242	0	0	0	999900	999900	999900	99990	201	0.0	0	0	999.0	999	9	999999999	0	0.0000	0	88	999.000	999.0	99.0
2005	2	15	8	0	?9?9?9?9E0?9?9?9*9*9?9*9*9?9*9*9?9?9*9*_*9*9*9*9*9	-1.0	-1.5	96	102240	9999	9999	251	10	30	5	999900	999900	999900	99990	199	0.0	2	2	999.0	999	9	999999999	0	0.0000	0	88	999.000	999.0	99.0
2005	2	15	9	0	?9?9?9?9E0?9?9?9*9*9?9*9*9?9?9?9?9?9*9*_*9*9*9*9*9	-0.3	-1.0	94	102240	9999	9999	246	138	196	65	999900	999900	999900	99990	0	0.0	0	0	999.0	999	9	999999999	0	0.0000	0	88	999.000	999.0	99.0
2005	2	15	10	0	?9?9?9?9E0?9?9?9*9*9?9*9*9?9*9*9?9?9*9*_*9*9*9*9*9	0.7	-0.5	91	102240	9999	9999	281	167	0	167	999900	999900	999900	99990	122	0.0	9	9	999.0	999	9	999999999	0	0.0000	0	88	999.000	999.0	99.0
2005	2	15	11	0	?9?9?9?9E0?9?9?9*9*9?9*9*9?9*9*9?9?9*9*_*9*9*9*9*9	1.8	-0.2	86	102240	9999	9999	263	249	0	249	999900	999900	999900	99990	310	0.0	2	2	999.0	999	9	999999999	0	0.0000	0	88	999.000	999.0	99.0
2005	2	15	12	0	?9?9?9?9E0?9?9?9*9*9?9*9*9?9*9*9?9?9*9*_*9*9*9*9*9	3.0	0.0	81	102240	9999	9999	275	313	0	313	999900	999900	999900	99990	242	0.0	5	5	999.0	999	9	999999999	0	0.0000	0	88	999.000	999.0	99.0
2005	2	15	13	0	?9?9?9?9E0?9?9?9*9*9?9*9*9?9*9*9?9?9*9*_*9*9*9*9*9	4.3	0.2	75	102240	9999	9999	273	589	433	277	999900	999900	999900	99990	21	0.0	2	2	999.0	999	9	999999999	0	0.0000	0	88	999.000	999.0	99.0
2005	2	15	14	0	?9?9?9?9E0?9?9?9*9*9?9*9*9?9*9*9?9?9*9*_*9*9*9*9*9	5.5	0.4	70	102240	9999	9999	278	995	787	347	999900	999900	999900	99990	341	0.0	2	2	999.0	999	9	999999999	0	0.0000	0	88	999.000	999.0	99.0
2005	2	15	15	0	?9?9?9?9E0?9?9?9*9*9?9*9*9?9?9?9?9?9*9*_*9*9*9*9*9	6.5	0.8	67	102240	9999	9999	301	514	479	242	999900	999900	999900	99990	22	2.0	8	8	999.0	999	9	999999999	0	0.0000	0	88	999.000	999.0	99.0
2005	2	15	16	0	?9?9?9?9E0?9?9?9*9*9?9*9*9?9*9*9?9?9*9*_*9*9*9*9*9	7.3	1.3	66	102240	9999	9999	294	233	0	233	999900	999900	999900	99990	240	2.0	5	5	999.0	999	9	999999999	0	0.0000	0	88	999.000	999.0	99.0
2005	2	15	17	0	?9?9?9?9E0?9?9?9*9*9?9*9*9?9*9*9?9?9*9*_*9*9*9*9*9	7.6	1.7	66	102240	9999	9999	306	254	577	119	999900	999900	999900	99990	327	2.0	8	8	999.0	999	9	999999999	0	0.0000	0	88	999.000	999.0	99.0
2005	2	15	18	0	?9?9?9?9E0?9?9?9*9*9?9*9*9?9*9*9?9?9*9*_*9*9*9*9*9	7.5	2.0	68	102240	9999	9999	295	64	0	64	999900	999900	999900	99990	215	2.0	5	5	999.0	999	9	999999999	0	0.0000	0	88	999.000	999.0	99.0
2005	2	15	19	0	?9?9?9?9E0?9?9?9*9*9?9*9*9?9*9*9?9?9*9*_*9*9*9*9*9	7.2	2.2	71	102240	9999	9999	312	0	0	0	999900	999900	999900	99990	276	2.0	9	9	999.0	999	9	999999999	0	0.0000	0	88	999.000	999.0	99.0
2005	2	15	20	0	?9?9?9?9E0?9?9?9*9*9?9*9*9?9*9*9?9?9*9*_*9*9*9*9*9	6.7	2.4	74	102240	9999	9999	285	0	0	0	999900	999900	999900	99990	50	2.0	2	2	999.0	999	9	999999999	0	0.0000	0	88	999.000	999.0	99.0
2005	2	15	21	0	?9?9?9?9E0?9?9?9*9*9?9*9*9?9?9?9?9?9*9*_*9*9*9*9*9	6.2	2.4	77	102240	9999	9999	279	0	0	0	999900	999900	999900	99990	0	0.0	1	1	999.0	999	9	999999999	0	0.0000	0	88	999.000	999.0	99.0
2005	2	15	22	0	?9?9?9?9E0?9?9?9*9*9?9*9*9?9*9*9?9?9*9*_*9*9*9*9*9	5.6	2.3	79	102240	9999	9999	277	0	0	0	999900	999900	999900	99990	270	0.0	1	1	999.0	999	9	999999999	0	0.0000	0	88	999.000	999.0	99.0
2005	2	15	23	0	?9?9?9?9E0?9?9?9*9*9?9*9*9?9*9*9?9?9*9*_*9*9*9*9*9	5.0	2.1	82	102240	9999	9999	302	0	0	0	999900	999900	999900	99990	37	0.0	9	9	999.0	999	9	999999999	0	0.0000	0	88	999.000	999.0	99.0
2005	2	15	24	0	?9?9?9?9E0?9?9?9*9*9?9*9*9?9*9*9?9?9*9*_*9*9*9*9*9	4.3	1.8	84	102240	9999	9999	266	0	0	0	999900	999900	999900	99990	160	0.0	0	0	999.0	999	9	999999999	0	0.0000	0	88	999.000	999.0	99.0
2005	2	16	1	0	?9?9?9?9E0?9?9?9*9*9?9*9*9?9*9*9?9?9*9*_*9*9*9*9*9	3.6	1.4	85	102160	9999	9999	284	0	0	0	999900	999900	999900	99990	73	0.0	7	7	999.0	999	9	999999999	0	0.0000	0	88	999.000	999.0	99.0
2005	2	16	2	0	?9?9?9?9E0?9?9?9*9*9?9*9*9?9*9*9?9?9*9*_*9*9*9*9*9	2.9	1.0	88	102160	9999	9999	275	0	0	0	999900	999900	999900	99990	244	0.0	5	5	999.0	999	9	999999999	0	0.0000	0	88	999.000	999.0	99.0
2005	2	16	3	0	?9?9?9?9E0?9?9?9*9*9?9*9*9?9?9?9?9?9*9*_*9*9*9*9*9	2.1	0.6	90	102160	9999	9999	262	0	0	0	999900	999900	999900	99990	0	0.0	1	1	999.0	999	9	999999999	0	0.0000	0	88	999.000	999.0	99.0
2005	2	16	4	0	?9?9?9?9E0?9?9?9*9*9?9*9*9?9*9*9?9?9*9*_*9*9*9*9*9	1.3	0.3	93	102160	9999	9999	262	0	0	0	999900	999900	999900	99990	257	0.0	2	2	999.0	999	9	999999999	0	0.0000	0	88	999.000	999.0	99.0
2005	2	16	5	0	?9?9?9?9E0?9?9?9*9*9?9*9*9?9*9*9?9?9*9*_*9*9*9*9*9	0.7	0.0	95	102160	9999	9999	281	0	0	0	999900	999900	999900	99990	77	0.0	9	9	999.0	999	9	999999999	0	0.0000	0	88	999.000	999.0	99.0
2005	2	16	6	0	?9?9?9?9E0?9?9?9*9*9?9*9*9?9*9*9?9?9*9*_*9*9*9*9*9	0.2	-0.1	98	102160	9999	9999	279	0	0	0	999900	999900	999900	99990	63	0.0	9	9	999.0	999	9	999999999	0	0.0000	0	88	999.000	999.0	99.0
2005	2	16	7	0	?9?9?9?9E0?9?9?9*9*9?9*9*9?9*9*9?9?9*9*_*9*9*9*9*9	0.0	-0.1	99	102160	9999	9999	273	0	0	0	999900	999900	999900	99990	83	0.0	8	8	999.0	999	9	999999999	0	0.0000	0	88	999.000	999.0	99.0
2005	2	16	8	0	?9?9?9?9E0?9?9?9*9*9?9*9*9?9*9*9?9?9*9*_*9*9*9*9*9	0.6	0.5	99	102160	9999	9999	282	8	13	5	999900	999900	999900	99990	89	0.0	9	9	999.0	999	9	999999999	0	0.0000	0	88	999.000	999.0	99.0
2005	2	16	9	0	?9?9?9?9E0?9?9?9*9*9?9*9*9?9?9?9?9?9*9*_*9*9*9*9*9	2.0	1.6	97	102160	9999	9999	272	47	0	47	999900	999900	999900	99990	0	0.0	5	5	999.0	999	9	999999999	0	0.0000	0	88	999.000	999.0	99.0
2005	2	16	10	0	?9?9?9?9E0?9?9?9*9*9?9*9*9?9*9*9?9?9*9*_*9*9*9*9*9	3.4	2.4	93	102160	9999	9999	263	184	105	128	999900	999900	999900	99990	242	0.0	0	0	999.0	999	9	999999999	0	0.0000	0	88	999.000	999.0	99.0
2005	2	16	11	0	?9?9?9?9E0?9?9?9*9*9?9*9*9?9*9*9?9?9*9*_*9*9*9*9*9	4.6	2.8	88	102160	9999	9999	273	144	0	144	999900	999900	999900	99990	257	0.0	1	1	999.0	999	9	999999999	0	0.0000	0	88	999.000	999.0	99.0
2005	2	16	12	0	?9?9?9?9E0?9?9?9*9*9?9*9*9?9*9*9?9?9*9*_*9*9*9*9*9	5.8	2.9	82	102160	9999	9999	289	344	148	238	999900	999900	999900	99990	50	0.0	5	5	999.0	999	9	999999999	0	0.0000	0	88	999.000	999.0	99.0
2005	2	16	13	0	?9?9?9?9E0?9?9?9*9*9?9*9*9?9*9*9?9?9*9*_*9*9*9*9*9	6.7	2.8	76	102160	9999	9999	288	380	161	263	999900	999900	999900	99990	103	0.0	3	3	999.0	999	9	999999999	0	0.0000	0	88	999.000	999.0	99.0
2005	2	16	14	0	?9?9?9?9E0?9?9?9*9*9?9*9*9?9*9*9?9?9*9*_*9*9*9*9*9	7.4	2.6	71	102160	9999	9999	288	376	171	260	999900	999900	999900	99990	22	0.0	2	2	999.0	999	9	999999999	0	0.0000	0	88	999.000	999.0	99.0
2005	2	16	15	0	?9?9?9?9E0?9?9?9*9*9?9*9*9?9?9?9?9?9*9*_*9*9*9*9*9	7.9	2.5	69	102160	9999	9999	293	332	179	230	999900	999900	999900	99990	0	0.0	3	3	999.0	999	9	999999999	0	0.0000	0	88	999.000	999.0	99.0
2005	2	16	16	0	?9?9?9?9E0?9?9?9*9*9?9*9*9?9*9*9?9?9*9*_*9*9*9*9*9	8.2	2.7	69	102160	9999	9999	305	257	187	178	999900	999900	999900	99990	346	0.0	7	7	999.0	999	9	999999999	0	0.0000	0	88	999.000	999.0	99.0
2005	2	16	17	0	?9?9?9?9E0?9?9?9*9*9?9*9*9?9*9*9?9?9*9*_*9*9*9*9*9	8.3	3.2	70	102160	9999	9999	283	86	0	86	999900	999900	999900	99990	126	0.0	0	0	999.0	999	9	999999999	0	0.0000	0	88	999.000	999.0	99.0
2005	2	16	18	0	?9?9?9?9E0?9?9?9*9*9?9*9*9?9*9*9?9?9*9*_*9*9*9*9*9	8.3	3.8	73	102160	9999	9999	301	72	195	50	999900	999900	999900	99990	133	0.0	5	5	999.0	999	9	999999999	0	0.0000	0	88	999.000	999.0	99.0
2005	2	16	19	0	?9?9?9?9E0?9?9?9*9*9?9*9*9?9*9*9?9?9*9*_*9*9*9*9*9	8.1	4.4	77	102160	9999	9999	312	0	0	0	999900	999900	999900	99990	172	0.0	8	8	999.0	999	9	999999999	0	0.0000	0	88	999.000	999.0	99.0
2005	2	16	20	0	?9?9?9?9E0?9?9?9*9*9?9*9*9?9*9*9?9?9*9*_*9*9*9*9*9	7.7	4.7	81	102160	9999	9999	299	0	0	0	999900	999900	999900	99990	262	0.0	5	5	999.0	999	9	999999999	0	0.0000	0	88	999.000	999.0	99.0
2005	2	16	21	0	?9?9?9?9E0?9?9?9*9*9?9*9*9?9?9?9?9?9*9*_*9*9*9*9*9	7.1	4.8	85	102160	9999	9999	303	0	0	0	999900	999900	999900	99990	0	0.0	7	7	999.0	999	9	999999999	0	0.0000	0	88	999.000	999.0	99.0
2005	2	16	22	0	?9?9?9?9E0?9?9?9*9*9?9*9*9?9*9*9?9?9*9*_*9*9*9*9*9	6.5	4.5	87	102160	9999	9999	300	0	0	0	999900	999900	999900	99990	227	0.0	7	7	999.0	999	9	999999999	0	0.0000	0	88	999.000	999.0	99.0
2005	2	16	23	0	?9?9?9?9E0?9?9?9*9*9?9*9*9?9*9*9?9?9*9*_*9*9*9*9*9	5.8	4.1	89	102160	9999	9999	274	0	0	0	999900	999900	999900	99990	203	0.0	0	0	999.0	999	9	999999999	0	0.0000	0	88	999.000	999.0	99.0
2005	2	16	24	0	?9?9?9?9E0?9?9?9*9*9?9*9*9?9*9*9?9?9*9*_*9*9*9*9*9	5.1	3.6	90	102160	9999	9999	276	0	0	0	999900	999900	999900	99990	206	0.0	1	1	999.0	999	9	999999999	0	0.0000	0	88	999.000	999.0	99.0
2005	2	17	1	0	?9?9?9?9E0?9?9?9*9*9?9*9*9?9*9*9?9?9*9*_*9*9*9*9*9	4.4	3.0	90	102040	9999	9999	300	0	0	0	999900	999900	999900	99990	87	0.0	9	9	999.0	999	9	999999999	0	0.0000	0	88	999.000	999.0	99.0
2005	2	17	2	0	?9?9?9?9E0?9?9?9*9*9?9*9*9?9*9*9?9?9*9*_*9*9*9*9*9	3.7	2.4	91	102040	9999	9999	273	0	0	0	999900	999900	999900	99990	108	0.0	2	2	999.0	999	9	999999999	0	0.0000	0	88	999.000	999.0	99.0
2005	2	17	3	0	?9?9?9?9E0?9?9?9*9*9?9*9*9?9?9?9?9?9*9*_*9*9*9*9*9	3.0	1.8	92	102040	9999	9999	277	0	0	0	999900	999900	999900	99990	0	0.0	5	5	999.0	999	9	999999999	0	0.0000	0	88	999.000	999.0	99.0
2005	2	17	4	0	?9?9?9?9E0?9?9?9*9*9?9*9*9?9*9*9?9?9*9*_*9*9*9*9*9	2.3	1.4	93	102040	9999	9999	267	0	0	0	999900	999900	999900	99990	213	0.0	2	2	999.0	999	9	999999999	0	0.0000	0	88	999.000	999.0	99.0
2005	2	17	5	0	?9?9?9?9E0?9?9?9*9*9?9*9*9?9*9*9?9?9*9*_*9*9*9*9*9	1.8	1.1	95	102040	9999	9999	287	0	0	0	999900	999900	999900	99990	202	0.0	9	9	999.0	999	9	999999999	0	0.0000	0	88	999.000	999.0	99.0
2005	2	17	6	0	?9?9?9?9E0?9?9?9*9*9?9*9*9?9*9*9?9?9*9*_*9*9*9*9*9	1.4	0.9	97	102040	9999	9999	263	0	0	0	999900	999900	999900	99990	275	0.0	2	2	999.0	999	9	999999999	0	0.0000	0	88	999.000	999.0	99.0
2005	2	17	7	0	?9?9?9?9E0?9?9?9*9*9?9*9*9?9*9*9?9?9*9*_*9*9*9*9*9	1.2	0.8	97	102040	9999	9999	269	0	0	0	999900	999900	999900	99990	40	0.0	5	5	999.0	999	9	999999999	0	0.0000	0	88	999.000	999.0	99.0
2005	2	17	8	0	?9?9?9?9E0?9?9?9*9*9?9*9*9?9*9*9?9?9*9*_*9*9*9*9*9	1.8	1.3	96	102040	9999	9999	277	21	53	11	999900	999900	999900	99990	168	0.0	7	7	999.0	999	9	999999999	0	0.0000	0	88	999.000	999.0	99.0
2005	2	17	9	0	?9?9?9?9E0?9?9?9*9*9?9*9*9?9?9?9?9?9*9*_*9*9*9*9*9	3.0	2.1	94	102040	9999	9999	277	78	0	78	999900	999900	999900	99990	0	0.0	5	5	999.0	999	9	999999999	0	0.0000	0	88	999.000	999.0	99.0
2005	2	17	10	0	?9?9?9?9E0?9?9?9*9*9?9*9*9?9*9*9?9?9*9*_*9*9*9*9*9	4.0	2.5	90	102040	9999	9999	282	450	394	236	999900	999900	999900	99990	208	0.0	5	5	999.0	999	9	999999999	0	0.0000	0	88	999.000	999.0	99.0
2005	2	17	11	0	?9?9?9?9E0?9?9?9*9*9?9*9*9?9*9*9?9?9*9*_*9*9*9*9*9	4.9	2.4	84	102040	9999	9999	302	235	0	235	999900	999900	999900	99990	184	0.0	9	9	999.0	999	9	999999999	0	0.0000	0	88	999.000	999.0	99.0
2005	2	17	12	0	?9?9?9?9E0?9?9?9*9*9?9*9*9?9*9*9?9?9*9*_*9*9*9*9*9	5.7	2.2	78	102040	9999	9999	290	295	0	295	999900	999900	999900	99990	207	0.0	6	6	999.0	999	9	999999999	0	0.0000	0	88	999.000	999.0	99.0
2005	2	17	13	0	?9?9?9?9E0?9?9?9*9*9?9*9*9?9*9*9?9?9*9*_*9*9*9*9*9	6.6	2.0	72	102040	9999	9999	287	326	0	326	999900	999900	999900	99990	253	0.0	3	3	999.0	999	9	999999999	0	0.0000	0	88	999.000	999.0	99.0
2005	2	17	14	0	?9?9?9?9E0?9?9?9*9*9?9*9*9?9*9*9?9?9*9*_*9*9*9*9*9	7.7	2.2	68	102040	9999	9999	289	915	639	480	999900	999900	999900	99990	355	0.0	2	2	999.0	999	9	999999999	0	0.0000	0	88	999.000	999.0	99.0
2005	2	17	15	0	?9?9?9?9E0?9?9?9*9*9?9*9*9?9?9?9?9?9*9*_*9*9*9*9*9	9.3	3.2	66	102040	9999	9999	316	285	0	285	999900	999900	999900	99990	22	1.0	8	8	999.0	999	9	999999999	0	0.0000	0	88	999.000	999.0	99.0
2005	2	17	16	0	?9?9?9?9E0?9?9?9*9*9?9*9*9?9*9*9?9?9*9*_*9*9*9*9*9	10.6	4.5	66	102040	9999	9999	307	220	0	220	999900	999900	999900	99990	64	1.0	3	3	999.0	999	9	999999999	0	0.0000	0	88	999.000	999.0	99.0
2005	2	17	17	0	?9?9?9?9E0?9?9?9*9*9?9*9*9?9*9*9?9?9*9*_*9*9*9*9*9	10.2	4.8	69	102040	9999	9999	298	402	634	211	999900	999900	999900	99990	349	1.0	1	1	999.0	999	9	999999999	0	0.0000	0	88	999.000	999.0	99.0
2005	2	17	18	0	?9?9?9?9E0?9?9?9*9*9?9*9*9?9*9*9?9?9*9*_*9*9*9*9*9	9.4	4.7	73	102040	9999	9999	304	62	0	62	999900	999900	999900	99990	117	1.0	4	4	999.0	999	9	999999999	0	0.0000	0	88	999.000	999.0	99.0
2005	2	17	19	0	?9?9?9?9E0?9?9?9*9*9?9*9*9?9*9*9?9?9*9*_*9*9*9*9*9	8.2	4.4	77	102040	9999	9999	304	0	0	0	999900	999900	999900	99990	332	1.0	6	6	999.0	999	9	999999999	0	0.0000	0	88	999.000	999.0	99.0
2005	2	17	20	0	?9?9?9?9E0?9?9?9*9*9?9*9*9?9*9*9?9?9*9*_*9*9*9*9*9	7.1	4.0	81	102040	9999	9999	291	0	0	0	999900	999900	999900	99990	50	1.0	3	3	999.0	999	9	999999999	0	0.0000	0	88	999.000	999.0	99.0
2005	2	17	21	0	?9?9?9?9E0?9?9?9*9*9?9*9*9?9?9?9?9?9*9*_*9*9*9*9*9	6.1	3.6	84	102040	9999	9999	302	0	0	0	999900	999900	999900	99990	0	0.0	8	8	999.0	999	9	999999999	0	0.0000	0	88	999.000	999.0	99.0
2005	2	17	22	0	?9?9?9?9E0?9?9?9*9*9?9*9*9?9*9*9?9?9*9*_*9*9*9*9*9	5.6	3.3	85	102040	9999	9999	284	0	0	0	999900	999900	999900	99990	278	0.0	3	3	999.0	999	9	999999999	0	0.0000	0	88	999.000	999.0	99.0
2005	2	17	23	0	?9?9?9?9E0?9?9?9*9*9?9*9*9?9*9*9?9?9*9*_*9*9*9*9*9	5.3	3.0	85	102040	9999	9999	304	0	0	0	999900	999900	999900	99990	132	0.0	9	9	999.0	999	9	999999999	0	0.0000	0	88	999.000	999.0	99.0
2005	2	17	24	0	?9?9?9?9E0?9?9?9*9*9?9*9*9?9*9*9?9?9*9*_*9*9*9*9*9	5.3	2.8	84	102040	9999	9999	271	0	0	0	999900	999900	999900	99990	13	0.0	0	0	999.0	999	9	999999999	0	0.0000	0	88	999.000	999.0	99.0
2005	2	18	1	0	?9?9?9?9E0?9?9?9*9*9?9*9*9?9*9*9?9?9*9*_*9*9*9*9*9	5.3	2.6	83	101700	9999	9999	297	0	0	0	999900	999900	999900	99990	66	0.0	8	8	999.0	999	9	999999999	0	0.0000	0	88	999.000	999.0	99.0
2005	2	18	2	0	?9?9?9?9E0?9?9?9*9*9?9*9*9?9*9*9?9?9*9*_*9*9*9*9*9	5.2	2.3	82	101700	9999	9999	284	0	0	0	999900	999900	999900	99990	264	0.0	4	4	999.0	999	9	999999999	0	0.0000	0	88	999.000	999.0	99.0
2005	2	18	3	0	?9?9?9?9E0?9?9?9*9*9?9*9*9?9?9?9?9?9*9*_*9*9*9*9*9	4.8	2.0	82	101700	9999	9999	290	0	0	0	999900	999900	999900	99990	90	1.0	7	7	999.0	999	9	999999999	0	0.0000	0	88	999.000	999.0	99.0
2005	2	18	4	0	?9?9?9?9E0?9?9?9*9*9?9*9*9?9*9*9?9?9*9*_*9*9*9*9*9	4.1	1.5	83	101700	9999	9999	265	0	0	0	999900	999900	999900	99990	245	1.0	0	0	999.0	999	9	999999999	0	0.0000	0	88	999.000	999.0	99.0
2005	2	18	5	0	?9?9?9?9E0?9?9?9*9*9?9*9*9?9*9*9?9?9*9*_*9*9*9*9*9	3.3	1.1	85	101700	9999	9999	280	0	0	0	999900	999900	999900	99990	266	1.0	6	6	999.0	999	9	999999999	0	0.0000	0	88	999.000	999.0	99.0
2005	2	18	6	0	?9?9?9?9E0?9?9?9*9*9?9*9*9?9*9*9?9?9*9*_*9*9*9*9*9	2.6	0.8	88	101700	9999	9999	284	0	0	0	999900	999900	999900	99990	141	1.0	8	8	999.0	999	9	999999999	0	0.0000	0	88	999.000	999.0	99.0
2005	2	18	7	0	?9?9?9?9E0?9?9?9*9*9?9*9*9?9*9*9?9?9*9*_*9*9*9*9*9	2.3	0.8	90	101700	9999	9999	289	0	0	0	999900	999900	999900	99990	40	1.0	9	9	999.0	999	9	999999999	0	0.0000	0	88	999.000	999.0	99.0
2005	2	18	8	0	?9?9?9?9E0?9?9?9*9*9?9*9*9?9*9*9?9?9*9*_*9*9*9*9*9	2.3	1.0	91	101700	9999	9999	263	25	74	11	999900	999900	999900	99990	219	1.0	1	1	999.0	999	9	999999999	0	0.0000	0	88	999.000	999.0	99.0
2005	2	18	9	0	?9?9?9?9E0?9?9?9*9*9?9*9*9?9?9?9?9?9*9*_*9*9*9*9*9	2.6	1.1	90	101700	9999	9999	274	94	0	94	999900	999900	999900	99990	0	0.0	5	5	999.0	999	9	999999999	0	0.0000	0	88	999.000	999.0	99.0
2005	2	18	10	0	?9?9?9?9E0?9?9?9*9*9?9*9*9?9*9*9?9?9*9*_*9*9*9*9*9	3.3	1.4	87	101700	9999	9999	280	189	0	189	999900	999900	999900	99990	221	0.0	6	6	999.0	999	9	999999999	0	0.0000	0	88	999.000	999.0	99.0
2005	2	18	11	0	?9?9?9?9E0?9?9?9*9*9?9*9*9?9*9*9?9?9*9*_*9*9*9*9*9	4.5	1.9	83	101700	9999	9999	293	281	0	281	999900	999900	999900	99990	39	0.0	8	8	999.0	999	9	999999999	0	0.0000	0	88	999.000	999.0	99.0
2005	2	18	12	0	?9?9?9?9E0?9?9?9*9*9?9*9*9?9*9*9?9?9*9*_*9*9*9*9*9	5.9	2.4	78	101700	9999	9999	306	351	0	351	999900	999900	999900	99990	164	0.0	9	9	999.0	999	9	999999999	0	0.0000	0	88	999.000	999.0	99.0
2005	2	18	13	0	?9?9?9?9E0?9?9?9*9*9?9*9*9?9*9*9?9?9*9*_*9*9*9*9*9	7.4	3.0	74	101700	9999	9999	302	388	0	388	999900	999900	999900	99990	46	0.0	7	7	999.0	999	9	999999999	0	0.0000	0	88	999.000	999.0	99.0
2005	2	18	14	0	?9?9?9?9E0?9?9?9*9*9?9*9*9?9*9*9?9?9*9*_*9*9*9*9*9	9.0	3.8	70	101700	9999	9999	315	982	788	425	999900	999900	999900	99990	32	0.0	8	8	999.0	999	9	999999999	0	0.0000	0	88	999.000	999.0	99.0
2005	2	18	15	0	?9?9?9?9E0?9?9?9*9*9?9*9*9?9?9?9?9?9*9*_*9*9*9*9*9	10.5	4.8	68	101700	9999	9999	309	339	0	339	999900	999900	999900	99990	360	2.0	4	4	999.0	999	9	999999999	0	0.0000	0	88	999.000	999.0	99.0
2005	2	18	16	0	?9?9?9?9E0?9?9?9*9*9?9*9*9?9*9*9?9?9*9*_*9*9*9*9*9	11.4	5.7	68	101700	9999	9999	308	673	735	291	999900	999900	999900	99990	295	2.0	2	2	999.0	999	9	999999999	0	0.0000	0	88	999.000	999.0	99.0
2005	2	18	17	0	?9?9?9?9E0?9?9?9*9*9?9*9*9?9*9*9?9?9*9*_*9*9*9*9*9	11.1	5.7	70	101700	9999	9999	318	433	637	187	999900	999900	999900	99990	154	2.0	6	6	999.0	999	9	999999999	0	0.0000	0	88	999.000	999.0	99.0
2005	2	18	18	0	?9?9?9?9E0?9?9?9*9*9?9*9*9?9*9*9?9?9*9*_*9*9*9*9*9	10.3	5.6	73	101700	9999	9999	294	75	0	75	999900	999900	999900	99990	32	2.0	0	0	999.0	999	9	999999999	0	0.0000	0	88	999.000	999.0	99.0
2005	2	18	19	0	?9?9?9?9E0?9?9?9*9*9?9*9*9?9*9*9?9?9*9*_*9*9*9*9*9	9.3	5.2	76	101700	9999	9999	318	0	0	0	999900	999900	999900	99990	51	2.0	8	8	999.0	999	9	999999999	0	0.0000	0	88	999.000	999.0	99.0
2005	2	18	20	0	?9?9?9?9E0?9?9?9*9*9?9*9*9?9*9*9?9?9*9*_*9*9*9*9*9	8.2	4.8	79	101700	9999	9999	319	0	0	0	999900	999900	999900	99990	295	2.0	9	9	999.0	999	9	999999999	0	0.0000	0	88	999.000	999.0	99.0
2005	2	18	21	0	?9?9?9?9E0?9?9?9*9*9?9*9*9?9?9?9?9?9*9*_*9*9*9*9*9	7.3	4.4	82	101700	9999	9999	295	0	0	0	999900	999900	999900	99990	0	0.0	4	4	999.0	999	9	999999999	0	0.0000	0	88	999.000	999.0	99.0
2005	2	18	22	0	?9?9?9?9E0?9?9?9*9*9?9*9*9?9*9*9?9?9*9*_*9*9*9*9*9	6.8	4.1	83	101700	9999	9999	278	0	0	0	999900	999900	999900	99990	313	0.0	0	0	999.0	999	9	999999999	0	0.0000	0	88	999.000	999.0	99.0
2005	2	18	23	0	?9?9?9?9E0?9?9?9*9*9?9*9*9?9*9*9?9?9*9*_*9*9*9*9*9	6.5	3.9	84	101700	9999	9999	304	0	0	0	999900	999900	999900	99990	30	0.0	8	8	999.0	999	9	999999999	0	0.0000	0	88	999.000	999.0	99.0
2005	2	18	24	0	?9?9?9?9E0?9?9?9*9*9?9*9*9?9*9*9?9?9*9*_*9*9*9*9*9	6.3	3.8	84	101700	9999	9999	292	0	0	0	999900	999900	999900	99990	220	0.0	5	5	999.0	999	9	999999999	0	0.0000	0	88	999.000	999.0	99.0
2005	2	19	1	0	?9?9?9?9E0?9?9?9*9*9?9*9*9?9*9*9?9?9*9*_*9*9*9*9*9	6.1	3.6	84	101510	9999	9999	284	0	0	0	999900	999900	999900	99990	304	0.0	2	2	999.0	999	9	999999999	0	0.0000	0	88	999.000	999.0	99.0
2005	2	19	2	0	?9?9?9?9E0?9?9?9*9*9?9*9*9?9*9*9?9?9*9*_*9*9*9*9*9	5.8	3.3	84	101510	9999	9999	285	0	0	0	999900	999900	999900	99990	120	0.0	3	3	999.0	999	9	999999999	0	0.0000	0	88	999.000	999.0	99.0
2005	2	19	3	0	?9?9?9?9E0?9?9?9*9*9?9*9*9?9?9?9?9?9*9*_*9*9*9*9*9	5.1	2.8	85	101510	9999	9999	286	0	0	0	999900	999900	999900	99990	0	0.0	5	5	999.0	999	9	999999999	0	0.0000	0	88	999.000	999.0	99.0
2005	2	19	4	0	?9?9?9?9E0?9?9?9*9*9?9*9*9?9*9*9?9?9*9*_*9*9*9*9*9	4.0	2.1	87	101510	9999	9999	287	0	0	0	999900	999900	999900	99990	11	0.0	7	7	999.0	999	9	999999999	0	0.0000	0	88	999.000	999.0	99.0
2005	2	19	5	0	?9?9?9?9E0?9?9?9*9*9?9*9*9?9*9*9?9?9*9*_*9*9*9*9*9	2.9	1.3	89	101510	9999	9999	265	0	0	0	999900	999900	999900	99990	12	0.0	1	1	999.0	999	9	999999999	0	0.0000	0	88	999.000	999.0	99.0
2005	2	19	6	0	?9?9?9?9E0?9?9?9*9*9?9*9*9?9*9*9?9?9*9*_*9*9*9*9*9	1.9	0.8	92	101510	9999	9999	271	0	0	0	999900	999900	999900	99990	273	0.0	5	5	999.0	999	9	999999999	0	0.0000	0	88	999.000	999.0	99.0
2005	2	19	7	0	?9?9?9?9E0?9?9?9*9*9?9*9*9?9*9*9?9?9*9*_*9*9*9*9*9	1.5	0.6	94	101510	9999	9999	265	0	0	0	999900	999900	999900	99990	110	0.0	3	3	999.0	999	9	999999999	0	0.0000	0	88	999.000	999.0	99.0
2005	2	19	8	0	?9?9?9?9E0?9?9?9*9*9?9*9*9?9*9*9?9?9*9*_*9*9*9*9*9	1.9	1.0	94	101510	9999	9999	274	12	43	4	999900	999900	999900	99990	167	0.0	6	6	999.0	999	9	999999999	0	0.0000	0	88	999.000	999.0	99.0
2005	2	19	9	0	?9?9?9?9E0?9?9?9*9*9?9*9*9?9?9?9?9?9*9*_*9*9*9*9*9	2.7	1.5	92	101510	9999	9999	265	227	460	48	999900	999900	999900	99990	0	0.0	1	1	999.0	999	9	999999999	0	0.0000	0	88	999.000	999.0	99.0
2005	2	19	10	0	?9?9?9?9E0?9?9?9*9*9?9*9*9?9*9*9?9?9*9*_*9*9*9*9*9	3.8	1.9	88	101510	9999	9999	278	214	269	66	999900	999900	999900	99990	254	0.0	4	4	999.0	999	9	999999999	0	0.0000	0	88	999.000	999.0	99.0
2005	2	19	11	0	?9?9?9?9E0?9?9?9*9*9?9*9*9?9*9*9?9?9*9*_*9*9*9*9*9	5.0	2.0	81	101510	9999	9999	287	671	785	141	999900	999900	999900	99990	7	0.0	6	6	999.0	999	9	999999999	0	0.0000	0	88	999.000	999.0	99.0
2005	2	19	12	0	?9?9?9?9E0?9?9?9*9*9?9*9*9?9*9*9?9?9*9*_*9*9*9*9*9	6.3	2.1	74	101510	9999	9999	288	396	375	122	999900	999900	999900	99990	222	0.0	4	4	999.0	999	9	999999999	0	0.0000	0	88	999.000	999.0	99.0
2005	2	19	13	0	?9?9?9?9E0?9?9?9*9*9?9*9*9?9*9*9?9?9*9*_*9*9*9*9*9	7.9	2.3	68	101510	9999	9999	295	437	410	135	999900	999900	999900	99990	218	0.0	4	4	999.0	999	9	999999999	0	0.0000	0	88	999.000	999.0	99.0
2005	2	19	14	0	?9?9?9?9E0?9?9?9*9*9?9*9*9?9*9*9?9?9*9*_*9*9*9*9*9	9.6	2.8	63	101510	9999	9999	303	916	788	192	999900	999900	999900	99990	338	0.0	4	4	999.0	999	9	999999999	0	0.0000	0	88	999.000	999.0	99.0
2005	2	19	15	0	?9?9?9?9E0?9?9?9*9*9?9*9*9?9?9?9?9?9*9*_*9*9*9*9*9	11.4	3.9	60	101510	9999	9999	333	382	453	118	999900	999900	999900	99990	0	0.0	9	9	999.0	999	9	999999999	0	0.0000	0	88	999.000	999.0	99.0
2005	2	19	16	0	?9?9?9?9E0?9?9?9*9*9?9*9*9?9*9*9?9?9*9*_*9*9*9*9*9	12.7	5.1	60	101510	9999	9999	340	629	736	132	999900	999900	999900	99990	267	0.0	9	9	999.0	999	9	999999999	0	0.0000	0	88	999.000	999.0	99.0
2005	2	19	17	0	?9?9?9?9E0?9?9?9*9*9?9*9*9?9*9*9?9?9*9*_*9*9*9*9*9	12.4	5.5	63	101510	9999	9999	318	406	640	85	999900	999900	999900	99990	265	0.0	4	4	999.0	999	9	999999999	0	0.0000	0	88	999.000	999.0	99.0
2005	2	19	18	0	?9?9?9?9E0?9?9?9*9*9?9*9*9?9*9*9?9?9*9*_*9*9*9*9*9	11.6	5.8	68	101510	9999	9999	299	181	211	38	999900	999900	999900	99990	206	0.0	0	0	999.0	999	9	999999999	0	0.0000	0	88	999.000	999.0	99.0
2005	2	19	19	0	?9?9?9?9E0?9?9?9*9*9?9*9*9?9*9*9?9?9*9*_*9*9*9*9*9	10.5	5.9	73	101510	9999	9999	315	0	0	0	999900	999900	999900	99990	116	0.0	6	6	999.0	999	9	999999999	0	0.0000	0	88	999.000	999.0	99.0
2005	2	19	20	0	?9?9?9?9E0?9?9?9*9*9?9*9*9?9*9*9?9?9*9*_*9*9*9*9*9	9.3	5.7	79	101510	9999	9999	302	0	0	0	999900	999900	999900	99990	342	0.0	3	3	999.0	999	9	999999999	0	0.0000	0	88	999.000	999.0	99.0
2005	2	19	21	0	?9?9?9?9E0?9?9?9*9*9?9*9*9?9?9?9?9?9*9*_*9*9*9*9*9	8.2	5.5	83	101510	9999	9999	313	0	0	0	999900	999900	999900	99990	0	0.0	8	8	999.0	999	9	999999999	0	0.0000	0	88	999.000	999.0	99.0
2005	2	19	22	0	?9?9?9?9E0?9?9?9*9*9?9*9*9?9*9*9?9?9*9*_*9*9*9*9*9	7.4	5.2	86	101510	9999	9999	301	0	0	0	999900	999900	999900	99990	13	0.0	6	6	999.0	999	9	999999999	0	0.0000	0	88	999.000	999.0	99.0
2005	2	19	23	0	?9?9?9?9E0?9?9?9*9*9?9*9*9?9*9*9?9?9*9*_*9*9*9*9*9	6.8	4.9	87	101510	9999	9999	298	0	0	0	999900	999900	999900	99990	149	0.0	6	6	999.0	999	9	999999999	0	0.0000	0	88	999.000	999.0	99.0
2005	2	19	24	0	?9?9?9?9E0?9?9?9*9*9?9*9*9?9*9*9?9?9*9*_*9*9*9*9*9	6.4	4.6	88	101510	9999	9999	277	0	0	0	999900	999900	999900	99990	153	0.0	0	0	999.0	999	9	999999999	0	0.0000	0	88	999.000	999.0	99.0
2005	2	20	1	0	?9?9?9?9E0?9?9?9*9*9?9*9*9?9*9*9?9?9*9*_*9*9*9*9*9	6.1	4.2	88	101620	9999	9999	290	0	0	0	999900	999900	999900	99990	246	0.0	4	4	999.0	999	9	999999999	0	0.0000	0	88	999.000	999.0	99.0
2005	2	20	2	0	?9?9?9?9E0?9?9?9*9*9?9*9*9?9*9*9?9?9*9*_*9*9*9*9*9	5.8	3.9	88	101620	9999	9999	274	0	0	0	999900	999900	999900	99990	160	0.0	0	0	999.0	999	9	999999999	0	0.0000	0	88	999.000	999.0	99.0
2005	2	20	3	0	?9?9?9?9E0?9?9?9*9*9?9*9*9?9?9?9?9?9*9*_*9*9*9*9*9	5.3	3.5	88	101620	9999	9999	305	0	0	0	999900	999900	999900	99990	315	2.0	9	9	999.0	999	9	999999999	0	0.0000	0	88	999.000	999.0	99.0
2005	2	20	4	0	?9?9?9?9E0?9?9?9*9*9?9*9*9?9*9*9?9?9*9*_*9*9*9*9*9	4.7	3.0	89	101620	9999	9999	274	0	0	0	999900	999900	999900	99990	77	2.0	1	1	999.0	999	9	999999999	0	0.0000	0	88	999.000	999.0	99.0
2005	2	20	5	0	?9?9?9?9E0?9?9?9*9*9?9*9*9?9*9*9?9?9*9*_*9*9*9*9*9	4.1	2.6	90	101620	9999	9999	292	0	0	0	999900	999900	999900	99990	224	2.0	8	8	999.0	999	9	999999999	0	0.0000	0	88	999.000	999.0	99.0
2005	2	20	6	0	?9?9?9?9E0?9?9?9*9*9?9*9*9?9*9*9?9?9*9*_*9*9*9*9*9	3.6	2.2	90	101620	9999	9999	275	0	0	0	999900	999900	999900	99990	211	2.0	3	3	999.0	999	9	999999999	0	0.0000	0	88	999.000	999.0	99.0
2005	2	20	7	0	?9?9?9?9E0?9?9?9*9*9?9*9*9?9*9*9?9?9*9*_*9*9*9*9*9	3.4	2.0	90	101620	9999	9999	278	0	0	0	999900	999900	999900	99990	119	2.0	5	5	999.0	999	9	999999999	0	0.0000	0	88	999.000	999.0	99.0
2005	2	20	8	0	?9?9?9?9E0?9?9?9*9*9?9*9*9?9*9*9?9?9*9*_*9*9*9*9*9	3.8	2.1	89	101620	9999	9999	264	21	70	7	999900	999900	999900	99990	208	2.0	0	0	999.0	999	9	999999999	0	0.0000	0	88	999.000	999.0	99.0
2005	2	20	9	0	?9?9?9?9E0?9?9?9*9*9?9*9*9?9?9?9?9?9*9*_*9*9*9*9*9	4.7	2.4	85	101620	9999	9999	301	178	350	40	999900	999900	999900	99990	0	0.0	9	9	999.0	999	9	999999999	0	0.0000	0	88	999.000	999.0	99.0
2005	2	20	10	0	?9?9?9?9E0?9?9?9*9*9?9*9*9?9*9*9?9?9*9*_*9*9*9*9*9	5.7	2.3	79	101620	9999	9999	294	335	402	112	999900	999900	999900	99990	25	0.0	7	7	999.0	999	9	999999999	0	0.0000	0	88	999.000	999.0	99.0
2005	2	20	11	0	?9?9?9?9E0?9?9?9*9*9?9*9*9?9*9*9?9?9*9*_*9*9*9*9*9	6.8	2.0	71	101620	9999	9999	281	290	0	290	999900	999900	999900	99990	161	0.0	1	1	999.0	999	9	999999999	0	0.0000	0	88	999.000	999.0	99.0
2005	2	20	12	0	?9?9?9?9E0?9?9?9*9*9?9*9*9?9*9*9?9?9*9*_*9*9*9*9*9	8.1	1.5	63	101620	9999	9999	304	616	559	206	999900	999900	999900	99990	89	0.0	7	7	999.0	999	9	999999999	0	0.0000	0	88	999.000	999.0	99.0
2005	2	20	13	0	?9?9?9?9E0?9?9?9*9*9?9*9*9?9*9*9?9?9*9*_*9*9*9*9*9	9.8	1.3	56	101620	9999	9999	307	720	752	163	999900	999900	999900	99990	276	0.0	6	6	999.0	999	9	999999999	0	0.0000	0	88	999.000	999.0	99.0
2005	2	20	14	0	?9?9?9?9E0?9?9?9*9*9?9*9*9?9*9*9?9?9*9*_*9*9*9*9*9	11.8	1.7	50	101620	9999	9999	316	673	647	225	999900	999900	999900	99990	256	0.0	6	6	999.0	999	9	999999999	0	0.0000	0	88	999.000	999.0	99.0
2005	2	20	15	0	?9?9?9?9E0?9?9?9*9*9?9*9*9?9?9?9?9?9*9*_*9*9*9*9*9	14.4	3.1	47	101620	9999	9999	334	630	772	142	999900	999900	999900	99990	270	1.0	7	7	999.0	999	9	999999999	0	0.0000	0	88	999.000	999.0	99.0
2005	2	20	16	0	?9?9?9?9E0?9?9?9*9*9?9*9*9?9*9*9?9?9*9*_*9*9*9*9*9	16.4	5.0	47	101620	9999	9999	336	490	737	111	999900	999900	999900	99990	81	1.0	4	4	999.0	999	9	999999999	0	0.0000	0	88	999.000	999.0	99.0
2005	2	20	17	0	?9?9?9?9E0?9?9?9*9*9?9*9*9?9*9*9?9?9*9*_*9*9*9*9*9	16.0	5.6	50	101620	9999	9999	357	300	642	100	999900	999900	999900	99990	174	1.0	9	9	999.0	999	9	999999999	0	0.0000	0	88	999.000	999.0	99.0
2005	2	20	18	0	?9?9?9?9E0?9?9?9*9*9?9*9*9?9*9*9?9?9*9*_*9*9*9*9*9	15.0	6.2	55	101620	9999	9999	340	143	218	32	999900	999900	999900	99990	237	1.0	7	7	999.0	999	9	999999999	0	0.0000	0	88	999.000	999.0	99.0
2005	2	20	19	0	?9?9?9?9E0?9?9?9*9*9?9*9*9?9*9*9?9?9*9*_*9*9*9*9*9	13.7	6.5	62	101620	9999	9999	322	0	0	0	999900	999900	999900	99990	275	1.0	3	3	999.0	999	9	999999999	0	0.0000	0	88	999.000	999.0	99.0
2005	2	20	20	0	?9?9?9?9E0?9?9?9*9*9?9*9*9?9*9*9?9?9*9*_*9*9*9*9*9	12.2	6.7	69	101620	9999	9999	309	0	0	0	999900	999900	999900	99990	25	1.0	1	1	999.0	999	9	999999999	0	0.0000	0	88	999.000	999.0	99.0
2005	2	20	21	0	?9?9?9?9E0?9?9?9*9*9?9*9*9?9?9?9?9?9*9*_*9*9*9*9*9	10.9	6.6	75	101620	9999	9999	327	0	0	0	999900	999900	999900	99990	247	2.0	8	8	999.0	999	9	999999999	0	0.0000	0	88	999.000	999.0	99.0
2005	2	20	22	0	?9?9?9?9E0?9?9?9*9*9?9*9*9?9*9*9?9?9*9*_*9*9*9*9*9	9.9	6.6	80	101620	9999	9999	329	0	0	0	999900	999900	999900	99990	132	2.0	9	9	999.0	999	9	999999999	0	0.0000	0	88	999.000	999.0	99.0
2005	2	20	23	0	?9?9?9?9E0?9?9?9*9*9?9*9*9?9*9*9?9?9*9*_*9*9*9*9*9	9.1	6.5	84	101620	9999	9999	309	0	0	0	999900	999900	999900	99990	135	2.0	6	6	999.0	999	9	999999999	0	0.0000	0	88	999.000	999.0	99.0
2005	2	20	24	0	?9?9?9?9E0?9?9?9*9*9?9*9*9?9*9*9?9?9*9*_*9*9*9*9*9	8.5	6.4	87	101620	9999	9999	322	0	0	0	999900	999900	999900	99990	83	2.0	9	9	999.0	999	9	999999999	0	0.0000	0	88	999.000	999.0	99.0
2005	2	21	1	0	?9?9?9?9E0?9?9?9*9*9?9*9*9?9*9*9?9?9*9*_*9*9*9*9*9	7.9	6.3	90	101240	9999	9999	301	0	0	0	999900	999900	999900	99990	51	2.0	5	5	999.0	999	9	999999999	0	0.0000	0	88	999.000	999.0	99.0
2005	2	21	2	0	?9?9?9?9E0?9?9?9*9*9?9*9*9?9*9*9?9?9*9*_*9*9*9*9*9	7.3	6.1	92	101240	9999	9999	305	0	0	0	999900	999900	999900	99990	163	2.0	7	7	999.0	999	9	999999999	0	0.0000	0	88	999.000	999.0	99.0
2005	2	21	3	0	?9?9?9?9E0?9?9?9*9*9?9*9*9?9?9?9?9?9*9*_*9*9*9*9*9	6.5	5.8	95	101240	9999	9999	284	0	0	0	999900	999900	999900	99990	0	0.0	1	1	999.0	999	9	999999999	0	0.0000	0	88	999.000	999.0	99.0
2005	2	21	4	0	?9?9?9?9E0?9?9?9*9*9?9*9*9?9*9*9?9?9*9*_*9*9*9*9*9	5.5	4.8	95	101240	9999	9999	296	0	0	0	999900	999900	999900	99990	206	0.0	7	7	999.0	999	9	999999999	0	0.0000	0	88	999.000	999.0	99.0
2005	2	21	5	0	?9?9?9?9E0?9?9?9*9*9?9*9*9?9*9*9?9?9*9*_*9*9*9*9*9	4.6	4.3	98	101240	9999	9999	275	0	0	0	999900	999900	999900	99990	160	0.0	1	1	999.0	999	9	999999999	0	0.0000	0	88	999.000	999.0	99.0
2005	2	21	6	0	?9?9?9?9E0?9?9?9*9*9?9*9*9?9*9*9?9?9*9*_*9*9*9*9*9	3.8	3.8	100	101240	9999	9999	282	0	0	0	999900	999900	999900	99990	177	0.0	5	5	999.0	999	9	999999999	0	0.0000	0	88	999.000	999.0	99.0
2005	2	21	7	0	?9?9?9?9E0?9?9?9*9*9?9*9*9?9*9*9?9?9*9*_*9*9*9*9*9	3.5	3.4	99	101240	9999	9999	291	0	0	0	999900	999900	999900	99990	150	0.0	8	8	999.0	999	9	999999999	0	0.0000	0	88	999.000	999.0	99.0
2005	2	21	8	0	?9?9?9?9E0?9?9?9*9*9?9*9*9?9*9*9?9?9*9*_*9*9*9*9*9	4.0	4.0	100	101240	9999	9999	286	22	64	9	999900	999900	999900	99990	25	0.0	6	6	999.0	999	9	999999999	0	0.0000	0	88	999.000	999.0	99.0
2005	2	21	9	0	?9?9?9?9E0?9?9?9*9*9?9*9*9?9?9?9?9?9*9*_*9*9*9*9*9	5.4	5.3	99	101240	9999	9999	296	348	619	102	999900	999900	999900	99990	0	0.0	7	7	999.0	999	9	999999999	0	0.0000	0	88	999.000	999.0	99.0
2005	2	21	10	0	?9?9?9?9E0?9?9?9*9*9?9*9*9?9*9*9?9?9*9*_*9*9*9*9*9	7.2	6.0	92	101240	9999	9999	298	608	766	178	999900	999900	999900	99990	96	0.0	5	5	999.0	999	9	999999999	0	0.0000	0	88	999.000	999.0	99.0
2005	2	21	11	0	?9?9?9?9E0?9?9?9*9*9?9*9*9?9*9*9?9?9*9*_*9*9*9*9*9	9.2	6.4	82	101240	9999	9999	314	485	420	201	999900	999900	999900	99990	42	0.0	7	7	999.0	999	9	999999999	0	0.0000	0	88	999.000	999.0	99.0
2005	2	21	12	0	?9?9?9?9E0?9?9?9*9*9?9*9*9?9*9*9?9?9*9*_*9*9*9*9*9	11.3	6.4	72	101240	9999	9999	317	355	0	355	999900	999900	999900	99990	155	0.0	5	5	999.0	999	9	999999999	0	0.0000	0	88	999.000	999.0	99.0
2005	2	21	13	0	?9?9?9?9E0?9?9?9*9*9?9*9*9?9*9*9?9?9*9*_*9*9*9*9*9	13.3	5.9	61	101240	9999	9999	307	667	523	277	999900	999900	999900	99990	213	0.0	0	0	999.0	999	9	999999999	0	0.0000	0	88	999.000	999.0	99.0
2005	2	21	14	0	?9?9?9?9E0?9?9?9*9*9?9*9*9?9*9*9?9?9*9*_*9*9*9*9*9	15.0	5.0	51	101240	9999	9999	319	388	0	388	999900	999900	999900	99990	110	0.0	1	1	999.0	999	9	999999999	0	0.0000	0	88	999.000	999.0	99.0
2005	2	21	15	0	?9?9?9?9E0?9?9?9*9*9?9*9*9?9?9?9?9?9*9*_*9*9*9*9*9	16.2	3.8	44	101240	9999	9999	317	343	0	343	999900	999900	999900	99990	135	3.0	0	0	999.0	999	9	999999999	0	0.0000	0	88	999.000	999.0	99.0
2005	2	21	16	0	?9?9?9?9E0?9?9?9*9*9?9*9*9?9*9*9?9?9*9*_*9*9*9*9*9	16.7	2.6	39	101240	9999	9999	334	455	604	189	999900	999900	999900	99990	101	3.0	4	4	999.0	999	9	999999999	0	0.0000	0	88	999.000	999.0	99.0
2005	2	21	17	0	?9?9?9?9E0?9?9?9*9*9?9*9*9?9*9*9?9?9*9*_*9*9*9*9*9	16.5	1.7	37	101240	9999	9999	329	173	0	173	999900	999900	999900	99990	41	3.0	3	3	999.0	999	9	999999999	0	0.0000	0	88	999.000	999.0	99.0
2005	2	21	18	0	?9?9?9?9E0?9?9?9*9*9?9*9*9?9*9*9?9?9*9*_*9*9*9*9*9	15.9	1.2	37	101240	9999	9999	334	79	0	79	999900	999900	999900	99990	154	3.0	6	6	999.0	999	9	999999999	0	0.0000	0	88	999.000	999.0	99.0
2005	2	21	19	0	?9?9?9?9E0?9?9?9*9*9?9*9*9?9*9*9?9?9*9*_*9*9*9*9*9	15.1	1.0	38	101240	9999	9999	309	0	0	0	999900	999900	999900	99990	204	3.0	0	0	999.0	999	9	999999999	0	0.0000	0	88	999.000	999.0	99.0
2005	2	21	20	0	?9?9?9?9E0?9?9?9*9*9?9*9*9?9*9*9?9?9*9*_*9*9*9*9*9	14.2	1.1	41	101240	9999	9999	327	0	0	0	999900	999900	999900	99990	197	3.0	6	6	999.0	999	9	999999999	0	0.0000	0	88	999.000	999.0	99.0
2005	2	21	21	0	?9?9?9?9E0?9?9?9*9*9?9*9*9?9?9?9?9?9*9*_*9*9*9*9*9	13.4	1.2	43	101240	9999	9999	315	0	0	0	999900	999900	999900	99990	135	3.0	3	3	999.0	999	9	999999999	0	0.0000	0	88	999.000	999.0	99.0
2005	2	21	22	0	?9?9?9?9E0?9?9?9*9*9?9*9*9?9*9*9?9?9*9*_*9*9*9*9*9	12.7	1.4	46	101240	9999	9999	299	0	0	0	999900	999900	999900	99990	292	3.0	0	0	999.0	999	9	999999999	0	0.0000	0	88	999.000	999.0	99.0
2005	2	21	23	0	?9?9?9?9E0?9?9?9*9*9?9*9*9?9*9*9?9?9*9*_*9*9*9*9*9	12.1	1.6	49	101240	9999	9999	318	0	0	0	999900	999900	999900	99990	287	3.0	6	6	999.0	999	9	999999999	0	0.0000	0	88	999.000	999.0	99.0
2005	2	21	24	0	?9?9?9?9E0?9?9?9*9*9?9*9*9?9*9*9?9?9*9*_*9*9*9*9*9	11.6	1.9	51	101240	9999	9999	305	0	0	0	999900	999900	999900	99990	333	3.0	2	2	999.0	999	9	999999999	0	0.0000	0	88	999.000	999.0	99.0
2005	2	22	1	0	?9?9?9?9E0?9?9?9*9*9?9*9*9?9*9*9?9?9*9*_*9*9*9*9*9	11.0	2.1	54	100620	9999	9999	303	0	0	0	999900	999900	999900	99990	53	3.0	2	2	999.0	999	9	999999999	0	0.0000	0	88	999.000	999.0	99.0
2005	2	22	2	0	?9?9?9?9E0?9?9?9*9*9?9*9*9?9*9*9?9?9*9*_*9*9*9*9*9	10.4	2.2	57	100620	9999	9999	314	0	0	0	999900	999900	999900	99990	78	3.0	7	7	999.0	999	9	999999999	0	0.0000	0	88	999.000	999.0	99.0
2005	2	22	3	0	?9?9?9?9E0?9?9?9*9*9?9*9*9?9?9?9?9?9*9*_*9*9*9*9*9	9.7	2.2	60	100620	9999	9999	316	0	0	0	999900	999900	999900	99990	157	1.0	8	8	999.0	999	9	999999999	0	0.0000	0	88	999.000	999.0	99.0
2005	2	22	4	0	?9?9?9?9E0?9?9?9*9*9?9*9*9?9*9*9?9?9*9*_*9*9*9*9*9	8.8	2.2	63	100620	9999	9999	294	0	0	0	999900	999900	999900	99990	135	1.0	2	2	999.0	999	9	999999999	0	0.0000	0	88	999.000	999.0	99.0
2005	2	22	5	0	?9?9?9?9E0?9?9?9*9*9?9*9*9?9*9*9?9?9*9*_*9*9*9*9*9	8.0	2.1	66	100620	9999	9999	293	0	0	0	999900	999900	999900	99990	22	1.0	3	3	999.0	999	9	999999999	0	0.0000	0	88	999.000	999.0	99.0
2005	2	22	6	0	?9?9?9?9E0?9?9?9*9*9?9*9*9?9*9*9?9?9*9*_*9*9*9*9*9	7.4	2.1	69	100620	9999	9999	288	0	0	0	999900	999900	999900	99990	89	1.0	2	2	999.0	999	9	999999999	0	0.0000	0	88	999.000	999.0	99.0
2005	2	22	7	0	?9?9?9?9E0?9?9?9*9*9?9*9*9?9*9*9?9?9*9*_*9*9*9*9*9	7.1	2.2	71	100620	9999	9999	300	0	0	0	999900	999900	999900	99990	205	1.0	7	7	999.0	999	9	999999999	0	0.0000	0	88	999.000	999.0	99.0
2005	2	22	8	0	?9?9?9?9E0?9?9?9*9*9?9*9*9?9*9*9?9?9*9*_*9*9*9*9*9	7.4	2.6	72	100620	9999	9999	293	10	0	10	999900	999900	999900	99990	232	1.0	4	4	999.0	999	9	999999999	0	0.0000	0	88	999.000	999.0	99.0
2005	2	22	9	0	?9?9?9?9E0?9?9?9*9*9?9*9*9?9?9?9?9?9*9*_*9*9*9*9*9	8.3	3.3	71	100620	9999	9999	293	72	0	72	999900	999900	999900	99990	0	0.0	2	2	999.0	999	9	999999999	0	0.0000	0	88	999.000	999.0	99.0
2005	2	22	10	0	?9?9?9?9E0?9?9?9*9*9?9*9*9?9*9*9?9?9*9*_*9*9*9*9*9	9.7	4.0	68	100620	9999	9999	290	142	0	142	999900	999900	999900	99990	119	0.0	0	0	999.0	999	9	999999999	0	0.0000	0	88	999.000	999.0	99.0
2005	2	22	11	0	?9?9?9?9E0?9?9?9*9*9?9*9*9?9*9*9?9?9*9*_*9*9*9*9*9	11.4	4.7	64	100620	9999	9999	297	209	0	209	999900	999900	999900	99990	41	0.0	0	0	999.0	999	9	999999999	0	0.0000	0	88	999.000	999.0	99.0
2005	2	22	12	0	?9?9?9?9E0?9?9?9*9*9?9*9*9?9*9*9?9?9*9*_*9*9*9*9*9	13.2	5.2	59	100620	9999	9999	305	260	0	260	999900	999900	999900	99990	191	0.0	0	0	999.0	999	9	999999999	0	0.0000	0	88	999.000	999.0	99.0
2005	2	22	13	0	?9?9?9?9E0?9?9?9*9*9?9*9*9?9*9*9?9?9*9*_*9*9*9*9*9	14.8	5.6	54	100620	9999	9999	344	287	0	287	999900	999900	999900	99990	96	0.0	8	8	999.0	999	9	999999999	0	0.0000	0	88	999.000	999.0	99.0
2005	2	22	14	0	?9?9?9?9E0?9?9?9*9*9?9*9*9?9*9*9?9?9*9*_*9*9*9*9*9	16.1	5.7	50	100620	9999	9999	337	284	0	284	999900	999900	999900	99990	258	0.0	5	5	999.0	999	9	999999999	0	0.0000	0	88	999.000	999.0	99.0
2005	2	22	15	0	?9?9?9?9E0?9?9?9*9*9?9*9*9?9?9?9?9?9*9*_*9*9*9*9*9	16.8	5.6	48	100620	9999	9999	322	251	0	251	999900	999900	999900	99990	67	2.0	0	0	999.0	999	9	999999999	0	0.0000	0	88	999.000	999.0	99.0
2005	2	22	16	0	?9?9?9?9E0?9?9?9*9*9?9*9*9?9*9*9?9?9*9*_*9*9*9*9*9	16.9	5.6	47	100620	9999	9999	336	196	0	196	999900	999900	999900	99990	25	2.0	3	3	999.0	999	9	999999999	0	0.0000	0	88	999.000	999.0	99.0
2005	2	22	17	0	?9?9?9?9E0?9?9?9*9*9?9*9*9?9*9*9?9?9*9*_*9*9*9*9*9	16.5	5.8	49	100620	9999	9999	347	127	0	127	999900	999900	999900	99990	23	2.0	7	7	999.0	999	9	999999999	0	0.0000	0	88	999.000	999.0	99.0
2005	2	22	18	0	?9?9?9?9E0?9?9?9*9*9?9*9*9?9*9*9?9?9*9*_*9*9*9*9*9	15.7	5.8	52	100620	9999	9999	323	58	0	58	999900	999900	999900	99990	254	2.0	1	1	999.0	999	9	999999999	0	0.0000	0	88	999.000	999.0	99.0
2005	2	22	19	0	?9?9?9?9E0?9?9?9*9*9?9*9*9?9*9*9?9?9*9*_*9*9*9*9*9	14.6	5.8	55	100620	9999	9999	350	0	0	0	999900	999900	999900	99990	333	2.0	9	9	999.0	999	9	999999999	0	0.0000	0	88	999.000	999.0	99.0
2005	2	22	20	0	?9?9?9?9E0?9?9?9*9*9?9*9*9?9*9*9?9?9*9*_*9*9*9*9*9	13.7	5.9	59	100620	9999	9999	330	0	0	0	999900	999900	999900	99990	273	2.0	6	6	999.0	999	9	999999999	0	0.0000	0	88	999.000	999.0	99.0
2005	2	22	21	0	?9?9?9?9E0?9?9?9*9*9?9*9*9?9?9?9?9?9*9*_*9*9*9*9*9	13.2	6.3	63	100620	9999	9999	344	0	0	0	999900	999900	999900	99990	67	3.0	9	9	999.0	999	9	999999999	0	0.0000	0	88	999.000	999.0	99.0
2005	2	22	22	0	?9?9?9?9E0?9?9?9*9*9?9*9*9?9*9*9?9?9*9*_*9*9*9*9*9	13.2	6.9	65	100620	9999	9999	328	0	0	0	999900	999900	999900	99990	115	3.0	6	6	999.0	999	9	999999999	0	0.0000	0	88	999.000	999.0	99.0
2005	2	22	23	0	?9?9?9?9E0?9?9?9*9*9?9*9*9?9*9*9?9?9*9*_*9*9*9*9*9	12.9	7.0	67	100620	9999	9999	312	0	0	0	999900	999900	999900	99990	237	3.0	1	1	999.0	999	9	999999999	0	0.0000	0	88	999.000	999.0	99.0
2005	2	22	24	0	?9?9?9?9E0?9?9?9*9*9?9*9*9?9*9*9?9?9*9*_*9*9*9*9*9	12.3	6.7	69	100620	9999	9999	333	0	0	0	999900	999900	999900	99990	293	3.0	8	8	999.0	999	9	999999999	0	0.0000	0	88	999.000	999.0	99.0
2005	2	23	1	0	?9?9?9?9E0?9?9?9*9*9?9*9*9?9*9*9?9?9*9*_*9*9*9*9*9	11.4	5.9	69	101430	9999	9999	328	0	0	0	999900	999900	999900	99990	224	3.0	8	8	999.0	999	9	999999999	0	0.0000	0	88	999.000	999.0	99.0
2005	2	23	2	0	?9?9?9?9E0?9?9?9*9*9?9*9*9?9*9*9?9?9*9*_*9*9*9*9*9	10.4	4.8	68	101430	9999	9999	329	0	0	0	999900	999900	999900	99990	179	3.0	9	9	999.0	999	9	999999999	0	0.0000	0	88	999.000	999.0	99.0
2005	2	23	3	0	?9?9?9?9E0?9?9?9*9*9?9*9*9?9?9?9?9?9*9*_*9*9*9*9*9	9.5	3.6	67	101430	9999	9999	317	0	0	0	999900	999900	999900	99990	67	7.0	8	8	999.0	999	9	999999999	0	0.0000	0	88	999.000	999.0	99.0
2005	2	23	4	0	?9?9?9?9E0?9?9?9*9*9?9*9*9?9*9*9?9?9*9*_*9*9*9*9*9	8.7	2.4	64	101430	9999	9999	307	0	0	0	999900	999900	999900	99990	198	7.0	7	7	999.0	999	9	999999999	0	0.0000	0	88	999.000	999.0	99.0
2005	2	23	5	0	?9?9?9?9E0?9?9?9*9*9?9*9*9?9*9*9?9?9*9*_*9*9*9*9*9	8.0	1.2	62	101430	9999	9999	299	0	0	0	999900	999900	999900	99990	69	7.0	6	6	999.0	999	9	999999999	0	0.0000	0	88	999.000	999.0	99.0
2005	2	23	6	0	?9?9?9?9E0?9?9?9*9*9?9*9*9?9*9*9?9?9*9*_*9*9*9*9*9	7.4	0.1	60	101430	9999	9999	282	0	0	0	999900	999900	999900	99990	215	7.0	1	1	999.0	999	9	999999999	0	0.0000	0	88	999.000	999.0	99.0
2005	2	23	7	0	?9?9?9?9E0?9?9?9*9*9?9*9*9?9*9*9?9?9*9*_*9*9*9*9*9	6.8	-0.7	58	101430	9999	9999	288	0	0	0	999900	999900	999900	99990	356	7.0	4	4	999.0	999	9	999999999	0	0.0000	0	88	999.000	999.0	99.0
2005	2	23	8	0	?9?9?9?9E0?9?9?9*9*9?9*9*9?9*9*9?9?9*9*_*9*9*9*9*9	6.2	-1.2	58	101430	9999	9999	287	0	0	0	999900	999900	999900	99990	104	7.0	5	5	999.0	999	9	999999999	0	0.0000	0	88	999.000	999.0	99.0
2005	2	23	9	0	?9?9?9?9E0?9?9?9*9*9?9*9*9?9?9?9?9?9*9*_*9*9*9*9*9	5.6	-1.5	60	101430	9999	9999	273	0	0	0	999900	999900	999900	99990	67	10.0	1	1	999.0	999	9	999999999	0	0.0000	0	88	999.000	999.0	99.0
2005	2	23	10	0	?9?9?9?9E0?9?9?9*9*9?9*9*9?9*9*9?9?9*9*_*9*9*9*9*9	4.9	-1.3	63	101430	9999	9999	270	0	0	0	999900	999900	999900	99990	83	10.0	1	1	999.0	999	9	999999999	0	0.0000	0	88	999.000	999.0	99.0
2005	2	23	11	0	?9?9?9?9E0?9?9?9*9*9?9*9*9?9*9*9?9?9*9*_*9*9*9*9*9	4.1	-1.0	69	101430	9999	9999	281	0	0	0	999900	999900	999900	99990	261	10.0	6	6	999.0	999	9	999999999	0	0.0000	0	88	999.000	999.0	99.0
2005	2	23	12	0	?9?9?9?9E0?9?9?9*9*9?9*9*9?9*9*9?9?9*9*_*9*9*9*9*9	3.4	-0.5	75	101430	9999	9999	272	0	0	0	999900	999900	999900	99990	53	10.0	3	3	999.0	999	9	999999999	0	0.0000	0	88	999.000	999.0	99.0
2005	2	23	13	0	?9?9?9?9E0?9?9?9*9*9?9*9*9?9*9*9?9?9*9*_*9*9*9*9*9	2.8	-0.1	81	101430	9999	9999	280	0	0	0	999900	999900	999900	99990	221	10.0	7	7	999.0	999	9	999999999	0	0.0000	0	88	999.000	999.0	99.0
2005	2	23	14	0	?9?9?9?9E0?9?9?9*9*9?9*9*9?9*9*9?9?9*9*_*9*9*9*9*9	2.4	0.3	86	101430	9999	9999	275	0	0	0	999900	999900	999900	99990	300	10.0	6	6	999.0	999	9	999999999	0	0.0000	0	88	999.000	999.0	99.0
2005	2	23	15	0	?9?9?9?9E0?9?9?9*9*9?9*9*9?9?9?9?9?9*9*_*9*9*9*9*9	2.2	0.7	90	101430	9999	9999	275	0	0	0	999900	999900	999900	99990	45	4.0	6	6	999.0	999	9	999999999	0	0.0000	0	88	999.000	999.0	99.0
2005	2	23	16	0	?9?9?9?9E0?9?9?9*9*9?9*9*9?9*9*9?9?9*9*_*9*9*9*9*9	2.0	0.6	91	101430	9999	9999	271	0	0	0	999900	999900	999900	99990	274	4.0	5	5	999.0	999	9	999999999	0	0.0000	0	88	999.000	999.0	99.0
2005	2	23	17	0	?9?9?9?9E0?9?9?9*9*9?9*9*9?9*9*9?9?9*9*_*9*9*9*9*9	1.4	0.0	90	101430	9999	9999	268	0	0	0	999900	999900	999900	99990	270	4.0	5	5	999.0	999	9	999999999	0	0.0000	0	88	999.000	999.0	99.0
2005	2	23	18	0	?9?9?9?9E0?9?9?9*9*9?9*9*9?9*9*9?9?9*9*_*9*9*9*9*9	0.7	-0.9	88	101430	9999	9999	281	0	0	0	999900	999900	999900	99990	99	4.0	9	9	999.0	999	9	999999999	0	0.0000	0	88	999.000	999.0	99.0
2005	2	23	19	0	?9?9?9?9E0?9?9?9*9*9?9*9*9?9*9*9?9?9*9*_*9*9*9*9*9	0.3	-1.6	86	101430	9999	9999	261	0	0	0	999900	999900	999900	99990	262	4.0	4	4	999.0	999	9	999999999	0	0.0000	0	88	999.000	999.0	99.0
2005	2	23	20	0	?9?9?9?9E0?9?9?9*9*9?9*9*9?9*9*9?9?9*9*_*9*9*9*9*9	0.3	-2.0	83	101430	9999	9999	272	0	0	0	999900	999900	999900	99990	48	4.0	8	8	999.0	999	9	999999999	0	0.0000	0	88	999.000	999.0	99.0
2005	2	23	21	0	?9?9?9?9E0?9?9?9*9*9?9*9*9?9?9?9?9?9*9*_*9*9*9*9*9	0.4	-2.2	81	101430	9999	9999	268	0	0	0	999900	999900	999900	99990	45	5.0	7	7	999.0	999	9	999999999	0	0.0000	0	88	999.000	999.0	99.0
2005	2	23	22	0	?9?9?9?9E0?9?9?9*9*9?9*9*9?9*9*9?9?9*9*_*9*9*9*9*9	0.4	-2.3	80	101430	9999	9999	263	0	0	0	999900	999900	999900	99990	287	5.0	5	5	999.0	999	9	999999999	0	0.0000	0	88	999.000	999.0	99.0
2005	2	23	23	0	?9?9?9?9E0?9?9?9*9*9?9*9*9?9*9*9?9?9*9*_*9*9*9*9*9	0.4	-2.3	80	101430	9999	9999	252	0	0	0	999900	999900	999900	99990	158	5.0	1	1	999.0	999	9	999999999	0	0.0000	0	88	999.000	999.0	99.0
2005	2	23	24	0	?9?9?9?9E0?9?9?9*9*9?9*9*9?9*9*9?9?9*9*_*9*9*9*9*9	0.2	-2.3	81	101430	9999	9999	264	0	0	0	999900	999900	999900	99990	256	5.0	6	6	999.0	999	9	999999999	0	0.0000	0	88	999.000	999.0	99.0
2005	2	24	1	0	?9?9?9?9E0?9?9?9*9*9?9*9*9?9*9*9?9?9*9*_*9*9*9*9*9	0.0	-2.4	82	102670	9999	9999	246	0	0	0	999900	999900	999900	99990	73	5.0	0	0	999.0	999	9	999999999	0	0.0000	0	88	999.000	999.0	99.0
2005	2	24	2	0	?9?9?9?9E0?9?9?9*9*9?9*9*9?9*9*9?9?9*9*_*9*9*9*9*9	-0.3	-2.4	84	102670	9999	9999	250	0	0	0	999900	999900	999900	99990	269	5.0	1	1	999.0	999	9	999999999	0	0.0000	0	88	999.000	999.0	99.0
2005	2	24	3	0	?9?9?9?9E0?9?9?9*9*9?9*9*9?9?9?9?9?9*9*_*9*9*9*9*9	-0.7	-2.4	87	102670	9999	9999	261	0	0	0	999900	999900	999900	99990	0	0.0	6	6	999.0	999	9	999999999	0	0.0000	0	88	999.000	999.0	99.0
2005	2	24	4	0	?9?9?9?9E0?9?9?9*9*9?9*9*9?9*9*9?9?9*9*_*9*9*9*9*9	-1.1	-2.4	90	102670	9999	9999	259	0	0	0	999900	999900	999900	99990	8	0.0	6	6	999.0	999	9	999999999	0	0.0000	0	88	999.000	999.0	99.0
2005	2	24	5	0	?9?9?9?9E0?9?9?9*9*9?9*9*9?9*9*9?9?9*9*_*9*9*9*9*9	-1.4	-2.3	92	102670	9999	9999	258	0	0	0	999900	999900	999900	99990	29	0.0	6	6	999.0	999	9	999999999	0	0.0000	0	88	999.000	999.0	99.0
2005	2	24	6	0	?9?9?9?9E0?9?9?9*9*9?9*9*9?9*9*9?9?9*9*_*9*9*9*9*9	-1.6	-2.2	95	102670	9999	9999	253	0	0	0	999900	999900	999900	99990	176	0.0	4	4	999.0	999	9	999999999	0	0.0000	0	88	999.000	999.0	99.0
2005	2	24	7	0	?9?9?9?9E0?9?9?9*9*9?9*9*9?9*9*9?9?9*9*_*9*9*9*9*9	-1.7	-2.1	96	102670	9999	9999	270	0	0	0	999900	999900	999900	99990	102	0.0	9	9	999.0	999	9	999999999	0	0.0000	0	88	999.000	999.0	99.0
2005	2	24	8	0	?9?9?9?9E0?9?9?9*9*9?9*9*9?9*9*9?9?9*9*_*9*9*9*9*9	-1.7	-1.9	98	102670	9999	9999	270	6	0	6	999900	999900	999900	99990	340	0.0	9	9	999.0	999	9	999999999	0	0.0000	0	88	999.000	999.0	99.0
2005	2	24	9	0	?9?9?9?9E0?9?9?9*9*9?9*9*9?9?9?9?9?9*9*_*9*9*9*9*9	-1.6	-1.9	98	102670	9999	9999	258	36	0	36	999900	999900	999900	99990	0	0.0	6	6	999.0	999	9	999999999	0	0.0000	0	88	999.000	999.0	99.0
2005	2	24	10	0	?9?9?9?9E0?9?9?9*9*9?9*9*9?9*9*9?9?9*9*_*9*9*9*9*9	-1.5	-1.8	97	102670	9999	9999	241	71	0	71	999900	999900	999900	99990	56	0.0	0	0	999.0	999	9	999999999	0	0.0000	0	88	999.000	999.0	99.0
2005	2	24	11	0	?9?9?9?9E0?9?9?9*9*9?9*9*9?9*9*9?9?9*9*_*9*9*9*9*9	-1.3	-1.9	95	102670	9999	9999	252	103	0	103	999900	999900	999900	99990	244	0.0	3	3	999.0	999	9	999999999	0	0.0000	0	88	999.000	999.0	99.0
2005	2	24	12	0	?9?9?9?9E0?9?9?9*9*9?9*9*9?9*9*9?9?9*9*_*9*9*9*9*9	-1.1	-1.9	93	102670	9999	9999	260	129	0	129	999900	999900	999900	99990	122	0.0	6	6	999.0	999	9	999999999	0	0.0000	0	88	999.000	999.0	99.0
2005	2	24	13	0	?9?9?9?9E0?9?9?9*9*9?9*9*9?9*9*9?9?9*9*_*9*9*9*9*9	-0.7	-1.9	91	102670	9999	9999	244	142	0	142	999900	999900	999900	99990	343	0.0	0	0	999.0	999	9	999999999	0	0.0000	0	88	999.000	999.0	99.0
2005	2	24	14	0	?9?9?9?9E0?9?9?9*9*9?9*9*9?9*9*9?9?9*9*_*9*9*9*9*9	-0.2	-1.7	88	102670	9999	9999	270	140	0	140	999900	999900	999900	99990	304	0.0	8	8	999.0	999	9	999999999	0	0.0000	0	88	999.000	999.0	99.0
2005	2	24	15	0	?9?9?9?9E0?9?9?9*9*9?9*9*9?9?9?9?9?9*9*_*9*9*9*9*9	0.4	-1.3	87	102670	9999	9999	257	124	0	124	999900	999900	999900	99990	67	2.0	2	2	999.0	999	9	999999999	0	0.0000	0	88	999.000	999.0	99.0
2005	2	24	16	0	?9?9?9?9E0?9?9?9*9*9?9*9*9?9*9*9?9?9*9*_*9*9*9*9*9	0.9	-1.1	85	102670	9999	9999	259	97	0	97	999900	999900	999900	99990	244	2.0	2	2	999.0	999	9	999999999	0	0.0000	0	88	999.000	999.0	99.0
2005	2	24	17	0	?9?9?9?9E0?9?9?9*9*9?9*9*9?9*9*9?9?9*9*_*9*9*9*9*9	0.8	-1.3	85	102670	9999	9999	255	64	0	64	999900	999900	999900	99990	238	2.0	1	1	999.0	999	9	999999999	0	0.0000	0	88	999.000	999.0	99.0
2005	2	24	18	0	?9?9?9?9E0?9?9?9*9*9?9*9*9?9*9*9?9?9*9*_*9*9*9*9*9	0.7	-1.6	84	102670	9999	9999	262	30	0	30	999900	999900	999900	99990	107	2.0	4	4	999.0	999	9	999999999	0	0.0000	0	88	999.000	999.0	99.0
2005	2	24	19	0	?9?9?9?9E0?9?9?9*9*9?9*9*9?9*9*9?9?9*9*_*9*9*9*9*9	0.4	-1.8	83	102670	9999	9999	273	0	0	0	999900	999900	999900	99990	50	2.0	8	8	999.0	999	9	999999999	0	0.0000	0	88	999.000	999.0	99.0
2005	2	24	20	0	?9?9?9?9E0?9?9?9*9*9?9*9*9?9*9*9?9?9*9*_*9*9*9*9*9	0.2	-2.1	83	102670	9999	9999	247	0	0	0	999900	999900	999900	99990	205	2.0	0	0	999.0	999	9	999999999	0	0.0000	0	88	999.000	999.0	99.0
2005	2	24	21	0	?9?9?9?9E0?9?9?9*9*9?9*9*9?9?9?9?9?9*9*_*9*9*9*9*9	-0.1	-2.5	82	102670	9999	9999	260	0	0	0	999900	999900	999900	99990	67	3.0	5	5	999.0	999	9	999999999	0	0.0000	0	88	999.000	999.0	99.0
2005	2	24	22	0	?9?9?9?9E0?9?9?9*9*9?9*9*9?9*9*9?9?9*9*_*9*9*9*9*9	-0.3	-2.8	81	102670	9999	9999	269	0	0	0	999900	999900	999900	99990	166	3.0	8	8	999.0	999	9	999999999	0	0.0000	0	88	999.000	999.0	99.0
2005	2	24	23	0	?9?9?9?9E0?9?9?9*9*9?9*9*9?9*9*9?9?9*9*_*9*9*9*9*9	-0.5	-3.0	81	102670	9999	9999	244	0	0	0	999900	999900	999900	99990	211	3.0	0	0	999.0	999	9	999999999	0	0.0000	0	88	999.000	999.0	99.0
2005	2	24	24	0	?9?9?9?9E0?9?9?9*9*9?9*9*9?9*9*9?9?9*9*_*9*9*9*9*9	-0.6	-3.2	81	102670	9999	9999	263	0	0	0	999900	999900	999900	99990	272	3.0	7	7	999.0	999	9	999999999	0	0.0000	0	88	999.000	999.0	99.0
2005	2	25	1	0	?9?9?9?9E0?9?9?9*9*9?9*9*9?9*9*9?9?9*9*_*9*9*9*9*9	-0.8	-3.3	81	102880	9999	9999	243	0	0	0	999900	999900	999900	99990	102	3.0	0	0	999.0	999	9	999999999	0	0.0000	0	88	999.000	999.0	99.0
2005	2	25	2	0	?9?9?9?9E0?9?9?9*9*9?9*9*9?9*9*9?9?9*9*_*9*9*9*9*9	-0.9	-3.3	81	102880	9999	9999	262	0	0	0	999900	999900	999900	99990	258	3.0	7	7	999.0	999	9	999999999	0	0.0000	0	88	999.000	999.0	99.0
2005	2	25	3	0	?9?9?9?9E0?9?9?9*9*9?9*9*9?9?9?9?9?9*9*_*9*9*9*9*9	-1.0	-3.2	83	102880	9999	9999	252	0	0	0	999900	999900	999900	99990	360	2.0	3	3	999.0	999	9	999999999	0	0.0000	0	88	999.000	999.0	99.0
2005	2	25	4	0	?9?9?9?9E0?9?9?9*9*9?9*9*9?9*9*9?9?9*9*_*9*9*9*9*9	-1.1	-3.0	86	102880	9999	9999	250	0	0	0	999900	999900	999900	99990	225	2.0	2	2	999.0	999	9	999999999	0	0.0000	0	88	999.000	999.0	99.0
2005	2	25	5	0	?9?9?9?9E0?9?9?9*9*9?9*9*9?9*9*9?9?9*9*_*9*9*9*9*9	-1.3	-2.8	88	102880	9999	9999	256	0	0	0	999900	999900	999900	99990	16	2.0	5	5	999.0	999	9	999999999	0	0.0000	0	88	999.000	999.0	99.0
2005	2	25	6	0	?9?9?9?9E0?9?9?9*9*9?9*9*9?9*9*9?9?9*9*_*9*9*9*9*9	-1.4	-2.5	91	102880	9999	9999	246	0	0	0	999900	999900	999900	99990	351	2.0	1	1	999.0	999	9	999999999	0	0.0000	0	88	999.000	999.0	99.0
2005	2	25	7	0	?9?9?9?9E0?9?9?9*9*9?9*9*9?9*9*9?9?9*9*_*9*9*9*9*9	-1.4	-2.3	93	102880	9999	9999	258	0	0	0	999900	999900	999900	99990	231	2.0	6	6	999.0	999	9	999999999	0	0.0000	0	88	999.000	999.0	99.0
2005	2	25	8	0	?9?9?9?9E0?9?9?9*9*9?9*9*9?9*9*9?9?9*9*_*9*9*9*9*9	-1.1	-1.9	94	102880	9999	9999	267	52	126	24	999900	999900	999900	99990	36	2.0	8	8	999.0	999	9	999999999	0	0.0000	0	88	999.000	999.0	99.0
2005	2	25	9	0	?9?9?9?9E0?9?9?9*9*9?9*9*9?9?9?9?9?9*9*_*9*9*9*9*9	-0.6	-1.5	93	102880	9999	9999	260	101	0	101	999900	999900	999900	99990	0	0.0	5	5	999.0	999	9	999999999	0	0.0000	0	88	999.000	999.0	99.0
2005	2	25	10	0	?9?9?9?9E0?9?9?9*9*9?9*9*9?9*9*9?9?9*9*_*9*9*9*9*9	-0.1	-1.4	90	102880	9999	9999	251	196	0	196	999900	999900	999900	99990	28	0.0	1	1	999.0	999	9	999999999	0	0.0000	0	88	999.000	999.0	99.0
2005	2	25	11	0	?9?9?9?9E0?9?9?9*9*9?9*9*9?9*9*9?9?9*9*_*9*9*9*9*9	0.3	-1.6	86	102880	9999	9999	253	285	0	285	999900	999900	999900	99990	171	0.0	1	1	999.0	999	9	999999999	0	0.0000	0	88	999.000	999.0	99.0
2005	2	25	12	0	?9?9?9?9E0?9?9?9*9*9?9*9*9?9*9*9?9?9*9*_*9*9*9*9*9	0.8	-2.0	80	102880	9999	9999	262	354	0	354	999900	999900	999900	99990	270	0.0	4	4	999.0	999	9	999999999	0	0.0000	0	88	999.000	999.0	99.0
2005	2	25	13	0	?9?9?9?9E0?9?9?9*9*9?9*9*9?9*9*9?9?9*9*_*9*9*9*9*9	1.3	-2.4	75	102880	9999	9999	251	390	0	390	999900	999900	999900	99990	66	0.0	0	0	999.0	999	9	999999999	0	0.0000	0	88	999.000	999.0	99.0
2005	2	25	14	0	?9?9?9?9E0?9?9?9*9*9?9*9*9?9*9*9?9?9*9*_*9*9*9*9*9	2.0	-2.5	70	102880	9999	9999	258	386	0	386	999900	999900	999900	99990	75	0.0	1	1	999.0	999	9	999999999	0	0.0000	0	88	999.000	999.0	99.0
2005	2	25	15	0	?9?9?9?9E0?9?9?9*9*9?9*9*9?9?9?9?9?9*9*_*9*9*9*9*9	3.0	-2.1	68	102880	9999	9999	258	961	774	448	999900	999900	999900	99990	0	0.0	0	0	999.0	999	9	999999999	0	0.0000	0	88	999.000	999.0	99.0
2005	2	25	16	0	?9?9?9?9E0?9?9?9*9*9?9*9*9?9*9*9?9?9*9*_*9*9*9*9*9	4.1	-1.2	68	102880	9999	9999	276	800	740	373	999900	999900	999900	99990	301	0.0	4	4	999.0	999	9	999999999	0	0.0000	0	88	999.000	999.0	99.0
2005	2	25	17	0	?9?9?9?9E0?9?9?9*9*9?9*9*9?9*9*9?9?9*9*_*9*9*9*9*9	4.7	-0.4	69	102880	9999	9999	274	176	0	176	999900	999900	999900	99990	69	0.0	2	2	999.0	999	9	999999999	0	0.0000	0	88	999.000	999.0	99.0
2005	2	25	18	0	?9?9?9?9E0?9?9?9*9*9?9*9*9?9*9*9?9?9*9*_*9*9*9*9*9	4.5	-0.1	72	102880	9999	9999	277	82	0	82	999900	999900	999900	99990	199	0.0	3	3	999.0	999	9	999999999	0	0.0000	0	88	999.000	999.0	99.0
2005	2	25	19	0	?9?9?9?9E0?9?9?9*9*9?9*9*9?9*9*9?9?9*9*_*9*9*9*9*9	4.2	0.0	74	102880	9999	9999	282	2	0	2	999900	999900	999900	99990	237	0.0	6	6	999.0	999	9	999999999	0	0.0000	0	88	999.000	999.0	99.0
2005	2	25	20	0	?9?9?9?9E0?9?9?9*9*9?9*9*9?9*9*9?9?9*9*_*9*9*9*9*9	3.7	0.0	76	102880	9999	9999	288	0	0	0	999900	999900	999900	99990	67	0.0	8	8	999.0	999	9	999999999	0	0.0000	0	88	999.000	999.0	99.0
2005	2	25	21	0	?9?9?9?9E0?9?9?9*9*9?9*9*9?9?9?9?9?9*9*_*9*9*9*9*9	3.3	-0.3	77	102880	9999	9999	274	0	0	0	999900	999900	999900	99990	337	2.0	4	4	999.0	999	9	999999999	0	0.0000	0	88	999.000	999.0	99.0
2005	2	25	22	0	?9?9?9?9E0?9?9?9*9*9?9*9*9?9*9*9?9?9*9*_*9*9*9*9*9	3.1	-0.8	75	102880	9999	9999	268	0	0	0	999900	999900	999900	99990	223	2.0	2	2	999.0	999	9	999999999	0	0.0000	0	88	999.000	999.0	99.0
2005	2	25	23	0	?9?9?9?9E0?9?9?9*9*9?9*9*9?9*9*9?9?9*9*_*9*9*9*9*9	3.0	-1.4	71	102880	9999	9999	284	0	0	0	999900	999900	999900	99990	7	2.0	8	8	999.0	999	9	999999999	0	0.0000	0	88	999.000	999.0	99.0
2005	2	25	24	0	?9?9?9?9E0?9?9?9*9*9?9*9*9?9*9*9?9?9*9*_*9*9*9*9*9	3.1	-2.1	67	102880	9999	9999	258	0	0	0	999900	999900	999900	99990	42	2.0	0	0	999.0	999	9	999999999	0	0.0000	0	88	999.000	999.0	99.0
2005	2	26	1	0	?9?9?9?9E0?9?9?9*9*9?9*9*9?9*9*9?9?9*9*_*9*9*9*9*9	3.1	-2.8	63	102570	9999	9999	257	0	0	0	999900	999900	999900	99990	0	2.0	0	0	999.0	999	9	999999999	0	0.0000	0	88	999.000	999.0	99.0
2005	2	26	2	0	?9?9?9?9E0?9?9?9*9*9?9*9*9?9*9*9?9?9*9*_*9*9*9*9*9	3.1	-3.5	60	102570	9999	9999	282	0	0	0	999900	999900	999900	99990	358	2.0	8	8	999.0	999	9	999999999	0	0.0000	0	88	999.000	999.0	99.0
2005	2	26	3	0	?9?9?9?9E0?9?9?9*9*9?9*9*9?9?9?9?9?9*9*_*9*9*9*9*9	2.9	-3.9	59	102570	9999	9999	267	0	0	0	999900	999900	999900	99990	67	2.0	3	3	999.0	999	9	999999999	0	0.0000	0	88	999.000	999.0	99.0
2005	2	26	4	0	?9?9?9?9E0?9?9?9*9*9?9*9*9?9*9*9?9?9*9*_*9*9*9*9*9	2.5	-4.0	60	102570	9999	9999	267	0	0	0	999900	999900	999900	99990	122	2.0	4	4	999.0	999	9	999999999	0	0.0000	0	88	999.000	999.0	99.0
2005	2	26	5	0	?9?9?9?9E0?9?9?9*9*9?9*9*9?9*9*9?9?9*9*_*9*9*9*9*9	2.1	-3.8	63	102570	9999	9999	266	0	0	0	999900	999900	999900	99990	60	2.0	4	4	999.0	999	9	999999999	0	0.0000	0	88	999.000	999.0	99.0
2005	2	26	6	0	?9?9?9?9E0?9?9?9*9*9?9*9*9?9*9*9?9?9*9*_*9*9*9*9*9	1.8	-3.5	66	102570	9999	9999	252	0	0	0	999900	999900	999900	99990	246	2.0	0	0	999.0	999	9	999999999	0	0.0000	0	88	999.000	999.0	99.0
2005	2	26	7	0	?9?9?9?9E0?9?9?9*9*9?9*9*9?9*9*9?9?9*9*_*9*9*9*9*9	1.6	-3.0	69	102570	9999	9999	266	0	0	0	999900	999900	999900	99990	119	2.0	5	5	999.0	999	9	999999999	0	0.0000	0	88	999.000	999.0	99.0
2005	2	26	8	0	?9?9?9?9E0?9?9?9*9*9?9*9*9?9*9*9?9?9*9*_*9*9*9*9*9	1.9	-2.4	71	102570	9999	9999	268	32	87	13	999900	999900	999900	99990	305	2.0	5	5	999.0	999	9	999999999	0	0.0000	0	88	999.000	999.0	99.0
2005	2	26	9	0	?9?9?9?9E0?9?9?9*9*9?9*9*9?9?9?9?9?9*9*_*9*9*9*9*9	2.5	-2.0	71	102570	9999	9999	271	181	260	72	999900	999900	999900	99990	0	0.0	5	5	999.0	999	9	999999999	0	0.0000	0	88	999.000	999.0	99.0
2005	2	26	10	0	?9?9?9?9E0?9?9?9*9*9?9*9*9?9*9*9?9?9*9*_*9*9*9*9*9	3.0	-2.1	67	102570	9999	9999	289	347	360	138	999900	999900	999900	99990	170	0.0	9	9	999.0	999	9	999999999	0	0.0000	0	88	999.000	999.0	99.0
2005	2	26	11	0	?9?9?9?9E0?9?9?9*9*9?9*9*9?9*9*9?9?9*9*_*9*9*9*9*9	3.5	-2.8	62	102570	9999	9999	274	845	787	234	999900	999900	999900	99990	113	0.0	5	5	999.0	999	9	999999999	0	0.0000	0	88	999.000	999.0	99.0
2005	2	26	12	0	?9?9?9?9E0?9?9?9*9*9?9*9*9?9*9*9?9?9*9*_*9*9*9*9*9	4.1	-3.5	55	102570	9999	9999	278	625	495	249	999900	999900	999900	99990	90	0.0	6	6	999.0	999	9	999999999	0	0.0000	0	88	999.000	999.0	99.0
2005	2	26	13	0	?9?9?9?9E0?9?9?9*9*9?9*9*9?9*9*9?9?9*9*_*9*9*9*9*9	5.0	-4.2	49	102570	9999	9999	289	404	0	404	999900	999900	999900	99990	314	0.0	8	8	999.0	999	9	999999999	0	0.0000	0	88	999.000	999.0	99.0
2005	2	26	14	0	?9?9?9?9E0?9?9?9*9*9?9*9*9?9*9*9?9?9*9*_*9*9*9*9*9	6.2	-4.3	45	102570	9999	9999	294	681	573	271	999900	999900	999900	99990	186	0.0	8	8	999.0	999	9	999999999	0	0.0000	0	88	999.000	999.0	99.0
2005	2	26	15	0	?9?9?9?9E0?9?9?9*9*9?9*9*9?9?9?9?9?9*9*_*9*9*9*9*9	8.0	-3.3	43	102570	9999	9999	303	355	0	355	999900	999900	999900	99990	157	1.0	8	8	999.0	999	9	999999999	0	0.0000	0	88	999.000	999.0	99.0
2005	2	26	16	0	?9?9?9?9E0?9?9?9*9*9?9*9*9?9*9*9?9?9*9*_*9*9*9*9*9	9.5	-1.5	46	102570	9999	9999	283	278	0	278	999900	999900	999900	99990	29	1.0	0	0	999.0	999	9	999999999	0	0.0000	0	88	999.000	999.0	99.0
2005	2	26	17	0	?9?9?9?9E0?9?9?9*9*9?9*9*9?9*9*9?9?9*9*_*9*9*9*9*9	9.2	-0.3	51	102570	9999	9999	289	311	655	124	999900	999900	999900	99990	273	1.0	1	1	999.0	999	9	999999999	0	0.0000	0	88	999.000	999.0	99.0
2005	2	26	18	0	?9?9?9?9E0?9?9?9*9*9?9*9*9?9*9*9?9?9*9*_*9*9*9*9*9	8.6	0.8	58	102570	9999	9999	316	86	0	86	999900	999900	999900	99990	201	1.0	9	9	999.0	999	9	999999999	0	0.0000	0	88	999.000	999.0	99.0
2005	2	26	19	0	?9?9?9?9E0?9?9?9*9*9?9*9*9?9*9*9?9?9*9*_*9*9*9*9*9	7.8	1.6	65	102570	9999	9999	294	3	0	3	999900	999900	999900	99990	29	1.0	4	4	999.0	999	9	999999999	0	0.0000	0	88	999.000	999.0	99.0
2005	2	26	20	0	?9?9?9?9E0?9?9?9*9*9?9*9*9?9*9*9?9?9*9*_*9*9*9*9*9	6.9	2.2	72	102570	9999	9999	291	0	0	0	999900	999900	999900	99990	17	1.0	4	4	999.0	999	9	999999999	0	0.0000	0	88	999.000	999.0	99.0
2005	2	26	21	0	?9?9?9?9E0?9?9?9*9*9?9*9*9?9?9?9?9?9*9*_*9*9*9*9*9	6.2	2.4	77	102570	9999	9999	301	0	0	0	999900	999900	999900	99990	0	0.0	8	8	999.0	999	9	999999999	0	0.0000	0	88	999.000	999.0	99.0
2005	2	26	22	0	?9?9?9?9E0?9?9?9*9*9?9*9*9?9*9*9?9?9*9*_*9*9*9*9*9	5.8	2.4	79	102570	9999	9999	291	0	0	0	999900	999900	999900	99990	101	0.0	6	6	999.0	999	9	999999999	0	0.0000	0	88	999.000	999.0	99.0
2005	2	26	23	0	?9?9?9?9E0?9?9?9*9*9?9*9*9?9*9*9?9?9*9*_*9*9*9*9*9	5.6	2.3	79	102570	9999	9999	280	0	0	0	999900	999900	999900	99990	232	0.0	2	2	999.0	999	9	999999999	0	0.0000	0	88	999.000	999.0	99.0
2005	2	26	24	0	?9?9?9?9E0?9?9?9*9*9?9*9*9?9*9*9?9?9*9*_*9*9*9*9*9	5.5	2.0	78	102570	9999	9999	276	0	0	0	999900	999900	999900	99990	276	0.0	1	1	999.0	999	9	999999999	0	0.0000	0	88	999.000	999.0	99.0
2005	2	27	1	0	?9?9?9?9E0?9?9?9*9*9?9*9*9?9*9*9?9?9*9*_*9*9*9*9*9	5.5	1.6	76	102480	9999	9999	284	0	0	0	999900	999900	999900	99990	194	0.0	4	4	999.0	999	9	999999999	0	0.0000	0	88	999.000	999.0	99.0
2005	2	27	2	0	?9?9?9?9E0?9?9?9*9*9?9*9*9?9*9*9?9?9*9*_*9*9*9*9*9	5.4	1.3	74	102480	9999	9999	284	0	0	0	999900	999900	999900	99990	236	0.0	4	4	999.0	999	9	999999999	0	0.0000	0	88	999.000	999.0	99.0
2005	2	27	3	0	?9?9?9?9E0?9?9?9*9*9?9*9*9?9?9?9?9?9*9*_*9*9*9*9*9	5.3	1.0	74	102480	9999	9999	288	0	0	0	999900	999900	999900	99990	0	0.0	6	6	999.0	999	9	999999999	0	0.0000	0	88	999.000	999.0	99.0
2005	2	27	4	0	?9?9?9?9E0?9?9?9*9*9?9*9*9?9*9*9?9?9*9*_*9*9*9*9*9	5.0	0.9	75	102480	9999	9999	294	0	0	0	999900	999900	999900	99990	246	0.0	8	8	999.0	999	9	999999999	0	0.0000	0	88	999.000	999.0	99.0
2005	2	27	5	0	?9?9?9?9E0?9?9?9*9*9?9*9*9?9*9*9?9?9*9*_*9*9*9*9*9	4.6	0.8	77	102480	9999	9999	278	0	0	0	999900	999900	999900	99990	215	0.0	3	3	999.0	999	9	999999999	0	0.0000	0	88	999.000	999.0	99.0
2005	2	27	6	0	?9?9?9?9E0?9?9?9*9*9?9*9*9?9*9*9?9?9*9*_*9*9*9*9*9	4.2	0.9	79	102480	9999	9999	270	0	0	0	999900	999900	999900	99990	85	0.0	1	1	999.0	999	9	999999999	0	0.0000	0	88	999.000	999.0	99.0
2005	2	27	7	0	?9?9?9?9E0?9?9?9*9*9?9*9*9?9*9*9?9?9*9*_*9*9*9*9*9	4.1	1.0	80	102480	9999	9999	265	0	0	0	999900	999900	999900	99990	114	0.0	0	0	999.0	999	9	999999999	0	0.0000	0	88	999.000	999.0	99.0
2005	2	27	8	0	?9?9?9?9E0?9?9?9*9*9?9*9*9?9*9*9?9?9*9*_*9*9*9*9*9	4.3	1.2	80	102480	9999	9999	274	50	127	21	999900	999900	999900	99990	115	0.0	2	2	999.0	999	9	999999999	0	0.0000	0	88	999.000	999.0	99.0
2005	2	27	9	0	?9?9?9?9E0?9?9?9*9*9?9*9*9?9?9?9?9?9*9*_*9*9*9*9*9	4.7	1.2	78	102480	9999	9999	272	109	0	109	999900	999900	999900	99990	22	1.0	1	1	999.0	999	9	999999999	0	0.0000	0	88	999.000	999.0	99.0
2005	2	27	10	0	?9?9?9?9E0?9?9?9*9*9?9*9*9?9*9*9?9?9*9*_*9*9*9*9*9	5.2	0.7	73	102480	9999	9999	269	208	0	208	999900	999900	999900	99990	181	1.0	0	0	999.0	999	9	999999999	0	0.0000	0	88	999.000	999.0	99.0
2005	2	27	11	0	?9?9?9?9E0?9?9?9*9*9?9*9*9?9*9*9?9?9*9*_*9*9*9*9*9	5.9	-0.1	65	102480	9999	9999	275	302	0	302	999900	999900	999900	99990	45	1.0	1	1	999.0	999	9	999999999	0	0.0000	0	88	999.000	999.0	99.0
2005	2	27	12	0	?9?9?9?9E0?9?9?9*9*9?9*9*9?9*9*9?9?9*9*_*9*9*9*9*9	6.6	-1.0	57	102480	9999	9999	306	911	691	383	999900	999900	999900	99990	180	1.0	9	9	999.0	999	9	999999999	0	0.0000	0	88	999.000	999.0	99.0
2005	2	27	13	0	?9?9?9?9E0?9?9?9*9*9?9*9*9?9*9*9?9?9*9*_*9*9*9*9*9	7.6	-2.0	49	102480	9999	9999	275	1002	753	421	999900	999900	999900	99990	120	1.0	0	0	999.0	999	9	999999999	0	0.0000	0	88	999.000	999.0	99.0
2005	2	27	14	0	?9?9?9?9E0?9?9?9*9*9?9*9*9?9*9*9?9?9*9*_*9*9*9*9*9	8.8	-2.8	43	102480	9999	9999	296	407	0	407	999900	999900	999900	99990	194	1.0	5	5	999.0	999	9	999999999	0	0.0000	0	88	999.000	999.0	99.0
2005	2	27	15	0	?9?9?9?9E0?9?9?9*9*9?9*9*9?9?9?9?9?9*9*_*9*9*9*9*9	10.2	-3.0	38	102480	9999	9999	285	361	0	361	999900	999900	999900	99990	90	3.0	0	0	999.0	999	9	999999999	0	0.0000	0	88	999.000	999.0	99.0
2005	2	27	16	0	?9?9?9?9E0?9?9?9*9*9?9*9*9?9*9*9?9?9*9*_*9*9*9*9*9	11.3	-2.5	37	102480	9999	9999	309	283	0	283	999900	999900	999900	99990	324	3.0	6	6	999.0	999	9	999999999	0	0.0000	0	88	999.000	999.0	99.0
2005	2	27	17	0	?9?9?9?9E0?9?9?9*9*9?9*9*9?9*9*9?9?9*9*_*9*9*9*9*9	11.0	-2.2	39	102480	9999	9999	294	455	657	192	999900	999900	999900	99990	183	3.0	1	1	999.0	999	9	999999999	0	0.0000	0	88	999.000	999.0	99.0
2005	2	27	18	0	?9?9?9?9E0?9?9?9*9*9?9*9*9?9*9*9?9?9*9*_*9*9*9*9*9	10.4	-1.8	42	102480	9999	9999	296	89	0	89	999900	999900	999900	99990	32	3.0	2	2	999.0	999	9	999999999	0	0.0000	0	88	999.000	999.0	99.0
2005	2	27	19	0	?9?9?9?9E0?9?9?9*9*9?9*9*9?9*9*9?9?9*9*_*9*9*9*9*9	9.4	-1.3	46	102480	9999	9999	318	4	0	4	999900	999900	999900	99990	268	3.0	9	9	999.0	999	9	999999999	0	0.0000	0	88	999.000	999.0	99.0
2005	2	27	20	0	?9?9?9?9E0?9?9?9*9*9?9*9*9?9*9*9?9?9*9*_*9*9*9*9*9	8.5	-0.9	51	102480	9999	9999	285	0	0	0	999900	999900	999900	99990	49	3.0	1	1	999.0	999	9	999999999	0	0.0000	0	88	999.000	999.0	99.0
2005	2	27	21	0	?9?9?9?9E0?9?9?9*9*9?9*9*9?9?9?9?9?9*9*_*9*9*9*9*9	7.6	-0.6	56	102480	9999	9999	282	0	0	0	999900	999900	999900	99990	67	2.0	1	1	999.0	999	9	999999999	0	0.0000	0	88	999.000	999.0	99.0
2005	2	27	22	0	?9?9?9?9E0?9?9?9*9*9?9*9*9?9*9*9?9?9*9*_*9*9*9*9*9	7.0	-0.4	59	102480	9999	9999	297	0	0	0	999900	999900	999900	99990	170	2.0	7	7	999.0	999	9	999999999	0	0.0000	0	88	999.000	999.0	99.0
2005	2	27	23	0	?9?9?9?9E0?9?9?9*9*9?9*9*9?9*9*9?9?9*9*_*9*9*9*9*9	6.6	-0.3	62	102480	9999	9999	282	0	0	0	999900	999900	999900	99990	292	2.0	2	2	999.0	999	9	999999999	0	0.0000	0	88	999.000	999.0	99.0
2005	2	27	24	0	?9?9?9?9E0?9?9?9*9*9?9*9*9?9*9*9?9?9*9*_*9*9*9*9*9	6.3	-0.2	63	102480	9999	9999	286	0	0	0	999900	999900	999900	99990	163	2.0	4	4	999.0	999	9	999999999	0	0.0000	0	88	999.000	999.0	99.0
2005	2	28	1	0	?9?9?9?9E0?9?9?9*9*9?9*9*9?9*9*9?9?9*9*_*9*9*9*9*9	6.1	-0.1	64	102710	9999	9999	276	0	0	0	999900	999900	999900	99990	260	2.0	1	1	999.0	999	9	999999999	0	0.0000	0	88	999.000	999.0	99.0
2005	2	28	2	0	?9?9?9?9E0?9?9?9*9*9?9*9*9?9*9*9?9?9*9*_*9*9*9*9*9	5.9	-0.1	66	102710	9999	9999	270	0	0	0	999900	999900	999900	99990	151	2.0	0	0	999.0	999	9	999999999	0	0.0000	0	88	999.000	999.0	99.0
2005	2	28	3	0	?9?9?9?9E0?9?9?9*9*9?9*9*9?9?9?9?9?9*9*_*9*9*9*9*9	5.6	-0.1	67	102710	9999	9999	288	0	0	0	999900	999900	999900	99990	67	3.0	6	6	999.0	999	9	999999999	0	0.0000	0	88	999.000	999.0	99.0
2005	2	28	4	0	?9?9?9?9E0?9?9?9*9*9?9*9*9?9*9*9?9?9*9*_*9*9*9*9*9	5.2	-0.2	68	102710	9999	9999	281	0	0	0	999900	999900	999900	99990	359	3.0	4	4	999.0	999	9	999999999	0	0.0000	0	88	999.000	999.0	99.0
2005	2	28	5	0	?9?9?9?9E0?9?9?9*9*9?9*9*9?9*9*9?9?9*9*_*9*9*9*9*9	4.8	-0.3	70	102710	9999	9999	292	0	0	0	999900	999900	999900	99990	319	3.0	8	8	999.0	999	9	999999999	0	0.0000	0	88	999.000	999.0	99.0
2005	2	28	6	0	?9?9?9?9E0?9?9?9*9*9?9*9*9?9*9*9?9?9*9*_*9*9*9*9*9	4.4	-0.3	71	102710	9999	9999	276	0	0	0	999900	999900	999900	99990	340	3.0	3	3	999.0	999	9	999999999	0	0.0000	0	88	999.000	999.0	99.0
2005	2	28	7	0	?9?9?9?9E0?9?9?9*9*9?9*9*9?9*9*9?9?9*9*_*9*9*9*9*9	4.3	-0.3	72	102710	9999	9999	280	0	0	0	999900	999900	999900	99990	248	3.0	5	5	999.0	999	9	999999999	0	0.0000	0	88	999.000	999.0	99.0
2005	2	28	8	0	?9?9?9?9E0?9?9?9*9*9?9*9*9?9*9*9?9?9*9*_*9*9*9*9*9	4.6	0.0	72	102710	9999	9999	265	25	32	17	999900	999900	999900	99990	8	3.0	0	0	999.0	999	9	999999999	0	0.0000	0	88	999.000	999.0	99.0
2005	2	28	9	0	?9?9?9?9E0?9?9?9*9*9?9*9*9?9?9?9?9?9*9*_*9*9*9*9*9	5.1	0.4	72	102710	9999	9999	268	126	90	88	999900	999900	999900	99990	90	1.0	0	0	999.0	999	9	999999999	0	0.0000	0	88	999.000	999.0	99.0
2005	2	28	10	0	?9?9?9?9E0?9?9?9*9*9?9*9*9?9*9*9?9?9*9*_*9*9*9*9*9	5.6	0.7	71	102710	9999	9999	297	112	0	112	999900	999900	999900	99990	34	1.0	8	8	999.0	999	9	999999999	0	0.0000	0	88	999.000	999.0	99.0
2005	2	28	11	0	?9?9?9?9E0?9?9?9*9*9?9*9*9?9*9*9?9?9*9*_*9*9*9*9*9	6.2	0.8	68	102710	9999	9999	306	163	0	163	999900	999900	999900	99990	99	1.0	9	9	999.0	999	9	999999999	0	0.0000	0	88	999.000	999.0	99.0
2005	2	28	12	0	?9?9?9?9E0?9?9?9*9*9?9*9*9?9*9*9?9?9*9*_*9*9*9*9*9	6.8	0.9	66	102710	9999	9999	275	429	170	298	999900	999900	999900	99990	282	1.0	0	0	999.0	999	9	999999999	0	0.0000	0	88	999.000	999.0	99.0
2005	2	28	13	0	?9?9?9?9E0?9?9?9*9*9?9*9*9?9*9*9?9?9*9*_*9*9*9*9*9	7.5	0.9	63	102710	9999	9999	283	221	0	221	999900	999900	999900	99990	316	1.0	1	1	999.0	999	9	999999999	0	0.0000	0	88	999.000	999.0	99.0
2005	2	28	14	0	?9?9?9?9E0?9?9?9*9*9?9*9*9?9*9*9?9?9*9*_*9*9*9*9*9	8.4	1.1	60	102710	9999	9999	296	466	197	324	999900	999900	999900	99990	130	1.0	4	4	999.0	999	9	999999999	0	0.0000	0	88	999.000	999.0	99.0
2005	2	28	15	0	?9?9?9?9E0?9?9?9*9*9?9*9*9?9?9?9?9?9*9*_*9*9*9*9*9	9.5	1.6	58	102710	9999	9999	310	414	205	288	999900	999900	999900	99990	67	2.0	7	7	999.0	999	9	999999999	0	0.0000	0	88	999.000	999.0	99.0
2005	2	28	16	0	?9?9?9?9E0?9?9?9*9*9?9*9*9?9*9*9?9?9*9*_*9*9*9*9*9	10.4	1.9	55	102710	9999	9999	303	153	0	153	999900	999900	999900	99990	66	2.0	3	3	999.0	999	9	999999999	0	0.0000	0	88	999.000	999.0	99.0
2005	2	28	17	0	?9?9?9?9E0?9?9?9*9*9?9*9*9?9*9*9?9?9*9*_*9*9*9*9*9	10.3	1.3	54	102710	9999	9999	302	215	239	150	999900	999900	999900	99990	104	2.0	3	3	999.0	999	9	999999999	0	0.0000	0	88	999.000	999.0	99.0
2005	2	28	18	0	?9?9?9?9E0?9?9?9*9*9?9*9*9?9*9*9?9?9*9*_*9*9*9*9*9	9.9	0.8	53	102710	9999	9999	300	103	287	72	999900	999900	999900	99990	123	2.0	3	3	999.0	999	9	999999999	0	0.0000	0	88	999.000	999.0	99.0
2005	2	28	19	0	?9?9?9?9E0?9?9?9*9*9?9*9*9?9*9*9?9?9*9*_*9*9*9*9*9	9.5	0.5	53	102710	9999	9999	295	6	0	4	999900	999900	999900	99990	156	2.0	2	2	999.0	999	9	999999999	0	0.0000	0	88	999.000	999.0	99.0
2005	2	28	20	0	?9?9?9?9E0?9?9?9*9*9?9*9*9?9*9*9?9?9*9*_*9*9*9*9*9	8.9	0.4	55	102710	9999	9999	283	0	0	0	999900	999900	999900	99990	74	2.0	0	0	999.0	999	9	999999999	0	0.0000	0	88	999.000	999.0	99.0
2005	2	28	21	0	?9?9?9?9E0?9?9?9*9*9?9*9*9?9?9?9?9?9*9*_*9*9*9*9*9	8.3	0.7	59	102710	9999	9999	290	0	0	0	999900	999900	999900	99990	0	0.0	2	2	999.0	999	9	999999999	0	0.0000	0	88	999.000	999.0	99.0
2005	2	28	22	0	?9?9?9?9E0?9?9?9*9*9?9*9*9?9*9*9?9?9*9*_*9*9*9*9*9	7.7	1.3	64	102710	9999	9999	298	0	0	0	999900	999900	999900	99990	56	0.0	6	6	999.0	999	9	999999999	0	0.0000	0	88	999.000	999.0	99.0
2005	2	28	23	0	?9?9?9?9E0?9?9?9*9*9?9*9*9?9*9*9?9?9*9*_*9*9*9*9*9	7.1	2.1	70	102710	9999	9999	289	0	0	0	999900	999900	999900	99990	112	0.0	3	3	999.0	999	9	999999999	0	0.0000	0	88	999.000	999.0	99.0
2005	2	28	24	0	?9?9?9?9E0?9?9?9*9*9?9*9*9?9*9*9?9?9*9*_*9*9*9*9*9	6.6	2.9	77	102710	9999	9999	285	0	0	0	999900	999900	999900	99990	356	0.0	2	2	999.0	999	9	999999999	0	0.0000	0	88	999.000	999.0	99.0
2005	3	1	1	0	?9?9?9?9E0?9?9?9*9*9?9*9*9?9*9*9?9?9*9*_*9*9*9*9*9	6.2	3.6	84	101500	9999	9999	297	0	0	0	999900	999900	999900	99990	336	0.0	7	7	999.0	999	9	999999999	0	0.0000	0	88	999.000	999.0	99.0
2005	3	1	2	0	?9?9?9?9E0?9?9?9*9*9?9*9*9?9*9*9?9?9*9*_*9*9*9*9*9	5.8	4.2	90	101500	9999	9999	293	0	0	0	999900	999900	999900	99990	214	0.0	6	6	999.0	999	9	999999999	0	0.0000	0	88	999.000	999.0	99.0
2005	3	1	3	0	?9?9?9?9E0?9?9?9*9*9?9*9*9?9?9?9?9?9*9*_*9*9*9*9*9	5.5	4.6	94	101500	9999	9999	279	0	0	0	999900	999900	999900	99990	292	1.0	1	1	999.0	999	9	999999999	0	0.0000	0	88	999.000	999.0	99.0
2005	3	1	4	0	?9?9?9?9E0?9?9?9*9*9?9*9*9?9*9*9?9?9*9*_*9*9*9*9*9	5.3	4.8	97	101500	9999	9999	282	0	0	0	999900	999900	999900	99990	308	1.0	2	2	999.0	999	9	999999999	0	0.0000	0	88	999.000	999.0	99.0
2005	3	1	5	0	?9?9?9?9E0?9?9?9*9*9?9*9*9?9*9*9?9?9*9*_*9*9*9*9*9	5.2	4.8	97	101500	9999	9999	284	0	0	0	999900	999900	999900	99990	267	1.0	3	3	999.0	999	9	999999999	0	0.0000	0	88	999.000	999.0	99.0
2005	3	1	6	0	?9?9?9?9E0?9?9?9*9*9?9*9*9?9*9*9?9?9*9*_*9*9*9*9*9	5.2	4.7	96	101500	9999	9999	272	0	0	0	999900	999900	999900	99990	251	1.0	0	0	999.0	999	9	999999999	0	0.0000	0	88	999.000	999.0	99.0
2005	3	1	7	0	?9?9?9?9E0?9?9?9*9*9?9*9*9?9*9*9?9?9*9*_*9*9*9*9*9	5.2	4.4	95	101500	9999	9999	281	0	0	0	999900	999900	999900	99990	295	1.0	2	2	999.0	999	9	999999999	0	0.0000	0	88	999.000	999.0	99.0
2005	3	1	8	0	?9?9?9?9E0?9?9?9*9*9?9*9*9?9*9*9?9?9*9*_*9*9*9*9*9	5.3	4.2	92	101500	9999	9999	299	12	0	12	999900	999900	999900	99990	80	1.0	8	8	999.0	999	9	999999999	0	0.0000	0	88	999.000	999.0	99.0
2005	3	1	9	0	?9?9?9?9E0?9?9?9*9*9?9*9*9?9?9?9?9?9*9*_*9*9*9*9*9	5.6	4.1	90	101500	9999	9999	307	58	0	58	999900	999900	999900	99990	292	1.0	9	9	999.0	999	9	999999999	0	0.0000	0	88	999.000	999.0	99.0
2005	3	1	10	0	?9?9?9?9E0?9?9?9*9*9?9*9*9?9*9*9?9?9*9*_*9*9*9*9*9	6.0	4.1	88	101500	9999	9999	280	109	0	109	999900	999900	999900	99990	4	1.0	1	1	999.0	999	9	999999999	0	0.0000	0	88	999.000	999.0	99.0
2005	3	1	11	0	?9?9?9?9E0?9?9?9*9*9?9*9*9?9*9*9?9?9*9*_*9*9*9*9*9	6.4	4.3	86	101500	9999	9999	277	157	0	157	999900	999900	999900	99990	93	1.0	0	0	999.0	999	9	999999999	0	0.0000	0	88	999.000	999.0	99.0
2005	3	1	12	0	?9?9?9?9E0?9?9?9*9*9?9*9*9?9*9*9?9?9*9*_*9*9*9*9*9	6.9	4.5	85	101500	9999	9999	288	194	0	194	999900	999900	999900	99990	250	1.0	2	2	999.0	999	9	999999999	0	0.0000	0	88	999.000	999.0	99.0
2005	3	1	13	0	?9?9?9?9E0?9?9?9*9*9?9*9*9?9*9*9?9?9*9*_*9*9*9*9*9	7.4	4.8	84	101500	9999	9999	290	213	0	213	999900	999900	999900	99990	95	1.0	2	2	999.0	999	9	999999999	0	0.0000	0	88	999.000	999.0	99.0
2005	3	1	14	0	?9?9?9?9E0?9?9?9*9*9?9*9*9?9*9*9?9?9*9*_*9*9*9*9*9	7.8	5.1	83	101500	9999	9999	293	211	0	211	999900	999900	999900	99990	81	1.0	2	2	999.0	999	9	999999999	0	0.0000	0	88	999.000	999.0	99.0
2005	3	1	15	0	?9?9?9?9E0?9?9?9*9*9?9*9*9?9?9?9?9?9*9*_*9*9*9*9*9	8.2	5.5	83	101500	9999	9999	302	188	0	188	999900	999900	999900	99990	45	1.0	5	5	999.0	999	9	999999999	0	0.0000	0	88	999.000	999.0	99.0
2005	3	1	16	0	?9?9?9?9E0?9?9?9*9*9?9*9*9?9*9*9?9?9*9*_*9*9*9*9*9	8.5	5.8	83	101500	9999	9999	303	147	0	147	999900	999900	999900	99990	194	1.0	5	5	999.0	999	9	999999999	0	0.0000	0	88	999.000	999.0	99.0
2005	3	1	17	0	?9?9?9?9E0?9?9?9*9*9?9*9*9?9*9*9?9?9*9*_*9*9*9*9*9	8.6	6.1	84	101500	9999	9999	307	98	0	98	999900	999900	999900	99990	144	1.0	6	6	999.0	999	9	999999999	0	0.0000	0	88	999.000	999.0	99.0
2005	3	1	18	0	?9?9?9?9E0?9?9?9*9*9?9*9*9?9*9*9?9?9*9*_*9*9*9*9*9	8.7	6.3	85	101500	9999	9999	300	47	0	47	999900	999900	999900	99990	216	1.0	3	3	999.0	999	9	999999999	0	0.0000	0	88	999.000	999.0	99.0
2005	3	1	19	0	?9?9?9?9E0?9?9?9*9*9?9*9*9?9*9*9?9?9*9*_*9*9*9*9*9	8.7	6.5	86	101500	9999	9999	298	3	0	3	999900	999900	999900	99990	146	1.0	2	2	999.0	999	9	999999999	0	0.0000	0	88	999.000	999.0	99.0
2005	3	1	20	0	?9?9?9?9E0?9?9?9*9*9?9*9*9?9*9*9?9?9*9*_*9*9*9*9*9	8.7	6.7	87	101500	9999	9999	298	0	0	0	999900	999900	999900	99990	81	1.0	2	2	999.0	999	9	999999999	0	0.0000	0	88	999.000	999.0	99.0
2005	3	1	21	0	?9?9?9?9E0?9?9?9*9*9?9*9*9?9?9?9?9?9*9*_*9*9*9*9*9	8.6	6.7	88	101500	9999	9999	288	0	0	0	999900	999900	999900	99990	90	1.0	0	0	999.0	999	9	999999999	0	0.0000	0	88	999.000	999.0	99.0
2005	3	1	22	0	?9?9?9?9E0?9?9?9*9*9?9*9*9?9*9*9?9?9*9*_*9*9*9*9*9	8.5	6.7	89	101500	9999	9999	302	0	0	0	999900	999900	999900	99990	64	1.0	4	4	999.0	999	9	999999999	0	0.0000	0	88	999.000	999.0	99.0
2005	3	1	23	0	?9?9?9?9E0?9?9?9*9*9?9*9*9?9*9*9?9?9*9*_*9*9*9*9*9	8.6	6.9	89	101500	9999	9999	301	0	0	0	999900	999900	999900	99990	20	1.0	3	3	999.0	999	9	999999999	0	0.0000	0	88	999.000	999.0	99.0
2005	3	1	24	0	?9?9?9?9E0?9?9?9*9*9?9*9*9?9*9*9?9?9*9*_*9*9*9*9*9	8.9	7.2	89	101500	9999	9999	318	0	0	0	999900	999900	999900	99990	194	1.0	8	8	999.0	999	9	999999999	0	0.0000	0	88	999.000	999.0	99.0
2005	3	2	1	0	?9?9?9?9E0?9?9?9*9*9?9*9*9?9*9*9?9?9*9*_*9*9*9*9*9	9.3	7.6	89	100760	9999	9999	304	0	0	0	999900	999900	999900	99990	332	1.0	3	3	999.0	999	9	999999999	0	0.0000	0	88	999.000	999.0	99.0
2005	3	2	2	0	?9?9?9?9E0?9?9?9*9*9?9*9*9?9*9*9?9?9*9*_*9*9*9*9*9	9.6	7.9	89	100760	9999	9999	313	0	0	0	999900	999900	999900	99990	196	1.0	6	6	999.0	999	9	999999999	0	0.0000	0	88	999.000	999.0	99.0
2005	3	2	3	0	?9?9?9?9E0?9?9?9*9*9?9*9*9?9?9?9?9?9*9*_*9*9*9*9*9	9.8	8.1	89	100760	9999	9999	307	0	0	0	999900	999900	999900	99990	112	1.0	3	3	999.0	999	9	999999999	0	0.0000	0	88	999.000	999.0	99.0
2005	3	2	4	0	?9?9?9?9E0?9?9?9*9*9?9*9*9?9*9*9?9?9*9*_*9*9*9*9*9	9.8	8.1	89	100760	9999	9999	311	0	0	0	999900	999900	999900	99990	247	1.0	5	5	999.0	999	9	999999999	0	0.0000	0	88	999.000	999.0	99.0
2005	3	2	5	0	?9?9?9?9E0?9?9?9*9*9?9*9*9?9*9*9?9?9*9*_*9*9*9*9*9	9.6	8.0	89	100760	9999	9999	306	0	0	0	999900	999900	999900	99990	225	1.0	3	3	999.0	999	9	999999999	0	0.0000	0	88	999.000	999.0	99.0
2005	3	2	6	0	?9?9?9?9E0?9?9?9*9*9?9*9*9?9*9*9?9?9*9*_*9*9*9*9*9	9.5	7.9	90	100760	9999	9999	310	0	0	0	999900	999900	999900	99990	278	1.0	5	5	999.0	999	9	999999999	0	0.0000	0	88	999.000	999.0	99.0
2005	3	2	7	0	?9?9?9?9E0?9?9?9*9*9?9*9*9?9*9*9?9?9*9*_*9*9*9*9*9	9.5	7.9	90	100760	9999	9999	302	0	0	0	999900	999900	999900	99990	286	1.0	2	2	999.0	999	9	999999999	0	0.0000	0	88	999.000	999.0	99.0
2005	3	2	8	0	?9?9?9?9E0?9?9?9*9*9?9*9*9?9*9*9?9?9*9*_*9*9*9*9*9	9.7	8.2	90	100760	9999	9999	314	7	0	7	999900	999900	999900	99990	234	1.0	6	6	999.0	999	9	999999999	0	0.0000	0	88	999.000	999.0	99.0
2005	3	2	9	0	?9?9?9?9E0?9?9?9*9*9?9*9*9?9?9?9?9?9*9*_*9*9*9*9*9	10.4	8.8	90	100760	9999	9999	303	31	0	31	999900	999900	999900	99990	157	1.0	1	1	999.0	999	9	999999999	0	0.0000	0	88	999.000	999.0	99.0
2005	3	2	10	0	?9?9?9?9E0?9?9?9*9*9?9*9*9?9*9*9?9?9*9*_*9*9*9*9*9	11.5	9.9	90	100760	9999	9999	333	59	0	59	999900	999900	999900	99990	136	1.0	8	8	999.0	999	9	999999999	0	0.0000	0	88	999.000	999.0	99.0
2005	3	2	11	0	?9?9?9?9E0?9?9?9*9*9?9*9*9?9*9*9?9?9*9*_*9*9*9*9*9	12.5	10.9	90	100760	9999	9999	319	85	0	85	999900	999900	999900	99990	322	1.0	2	2	999.0	999	9	999999999	0	0.0000	0	88	999.000	999.0	99.0
2005	3	2	12	0	?9?9?9?9E0?9?9?9*9*9?9*9*9?9*9*9?9?9*9*_*9*9*9*9*9	13.0	11.3	89	100760	9999	9999	321	105	0	105	999900	999900	999900	99990	147	1.0	2	2	999.0	999	9	999999999	0	0.0000	0	88	999.000	999.0	99.0
2005	3	2	13	0	?9?9?9?9E0?9?9?9*9*9?9*9*9?9*9*9?9?9*9*_*9*9*9*9*9	12.7	11.0	89	100760	9999	9999	328	116	0	116	999900	999900	999900	99990	232	1.0	5	5	999.0	999	9	999999999	0	0.0000	0	88	999.000	999.0	99.0
2005	3	2	14	0	?9?9?9?9E0?9?9?9*9*9?9*9*9?9*9*9?9?9*9*_*9*9*9*9*9	12.1	10.4	90	100760	9999	9999	324	114	0	114	999900	999900	999900	99990	121	1.0	5	5	999.0	999	9	999999999	0	0.0000	0	88	999.000	999.0	99.0
2005	3	2	15	0	?9?9?9?9E0?9?9?9*9*9?9*9*9?9?9?9?9?9*9*_*9*9*9*9*9	11.3	9.7	90	100760	9999	9999	312	102	0	102	999900	999900	999900	99990	360	1.0	2	2	999.0	999	9	999999999	0	0.0000	0	88	999.000	999.0	99.0
2005	3	2	16	0	?9?9?9?9E0?9?9?9*9*9?9*9*9?9*9*9?9?9*9*_*9*9*9*9*9	10.7	9.2	91	100760	9999	9999	323	80	0	80	999900	999900	999900	99990	203	1.0	7	7	999.0	999	9	999999999	0	0.0000	0	88	999.000	999.0	99.0
2005	3	2	17	0	?9?9?9?9E0?9?9?9*9*9?9*9*9?9*9*9?9?9*9*_*9*9*9*9*9	10.2	9.0	92	100760	9999	9999	321	53	0	53	999900	999900	999900	99990	211	1.0	7	7	999.0	999	9	999999999	0	0.0000	0	88	999.000	999.0	99.0
2005	3	2	18	0	?9?9?9?9E0?9?9?9*9*9?9*9*9?9*9*9?9?9*9*_*9*9*9*9*9	9.9	8.9	94	100760	9999	9999	295	26	0	26	999900	999900	999900	99990	111	1.0	0	0	999.0	999	9	999999999	0	0.0000	0	88	999.000	999.0	99.0
2005	3	2	19	0	?9?9?9?9E0?9?9?9*9*9?9*9*9?9*9*9?9?9*9*_*9*9*9*9*9	9.8	9.0	95	100760	9999	9999	315	2	0	2	999900	999900	999900	99990	346	1.0	6	6	999.0	999	9	999999999	0	0.0000	0	88	999.000	999.0	99.0
2005	3	2	20	0	?9?9?9?9E0?9?9?9*9*9?9*9*9?9*9*9?9?9*9*_*9*9*9*9*9	9.9	9.3	96	100760	9999	9999	309	0	0	0	999900	999900	999900	99990	56	1.0	3	3	999.0	999	9	999999999	0	0.0000	0	88	999.000	999.0	99.0
2005	3	2	21	0	?9?9?9?9E0?9?9?9*9*9?9*9*9?9?9?9?9?9*9*_*9*9*9*9*9	10.3	9.7	96	100760	9999	9999	322	0	0	0	999900	999900	999900	99990	315	1.0	7	7	999.0	999	9	999999999	0	0.0000	0	88	999.000	999.0	99.0
2005	3	2	22	0	?9?9?9?9E0?9?9?9*9*9?9*9*9?9*9*9?9?9*9*_*9*9*9*9*9	10.8	10.2	96	100760	9999	9999	314	0	0	0	999900	999900	999900	99990	53	1.0	3	3	999.0	999	9	999999999	0	0.0000	0	88	999.000	999.0	99.0
2005	3	2	23	0	?9?9?9?9E0?9?9?9*9*9?9*9*9?9*9*9?9?9*9*_*9*9*9*9*9	11.3	10.6	95	100760	9999	9999	333	0	0	0	999900	999900	999900	99990	159	1.0	8	8	999.0	999	9	999999999	0	0.0000	0	88	999.000	999.0	99.0
2005	3	2	24	0	?9?9?9?9E0?9?9?9*9*9?9*9*9?9*9*9?9?9*9*_*9*9*9*9*9	11.5	10.6	94	100760	9999	9999	325	0	0	0	999900	999900	999900	99990	105	1.0	6	6	999.0	999	9	999999999	0	0.0000	0	88	999.000	999.0	99.0
2005	3	3	1	0	?9?9?9?9E0?9?9?9*9*9?9*9*9?9*9*9?9?9*9*_*9*9*9*9*9	11.2	10.1	93	101570	9999	9999	312	0	0	0	999900	999900	999900	99990	271	1.0	2	2	999.0	999	9	999999999	0	0.0000	0	88	999.000	999.0	99.0
2005	3	3	2	0	?9?9?9?9E0?9?9?9*9*9?9*9*9?9*9*9?9?9*9*_*9*9*9*9*9	10.7	9.3	91	101570	9999	9999	312	0	0	0	999900	999900	999900	99990	194	1.0	3	3	999.0	999	9	999999999	0	0.0000	0	88	999.000	999.0	99.0
2005	3	3	3	0	?9?9?9?9E0?9?9?9*9*9?9*9*9?9?9?9?9?9*9*_*9*9*9*9*9	10.4	8.8	90	101570	9999	9999	303	0	0	0	999900	999900	999900	99990	22	1.0	1	1	999.0	999	9	999999999	0	0.0000	0	88	999.000	999.0	99.0
2005	3	3	4	0	?9?9?9?9E0?9?9?9*9*9?9*9*9?9*9*9?9?9*9*_*9*9*9*9*9	10.4	8.6	89	101570	9999	9999	303	0	0	0	999900	999900	999900	99990	305	1.0	1	1	999.0	999	9	999999999	0	0.0000	0	88	999.000	999.0	99.0
2005	3	3	5	0	?9?9?9?9E0?9?9?9*9*9?9*9*9?9*9*9?9?9*9*_*9*9*9*9*9	10.4	8.4	87	101570	9999	9999	312	0	0	0	999900	999900	999900	99990	242	1.0	4	4	999.0	999	9	999999999	0	0.0000	0	88	999.000	999.0	99.0
2005	3	3	6	0	?9?9?9?9E0?9?9?9*9*9?9*9*9?9*9*9?9?9*9*_*9*9*9*9*9	10.4	8.1	86	101570	9999	9999	309	0	0	0	999900	999900	999900	99990	254	1.0	3	3	999.0	999	9	999999999	0	0.0000	0	88	999.000	999.0	99.0
2005	3	3	7	0	?9?9?9?9E0?9?9?9*9*9?9*9*9?9*9*9?9?9*9*_*9*9*9*9*9	10.3	7.8	84	101570	9999	9999	332	0	0	0	999900	999900	999900	99990	265	1.0	9	9	999.0	999	9	999999999	0	0.0000	0	88	999.000	999.0	99.0
2005	3	3	8	0	?9?9?9?9E0?9?9?9*9*9?9*9*9?9*9*9?9?9*9*_*9*9*9*9*9	10.1	7.2	82	101570	9999	9999	300	7	0	7	999900	999900	999900	99990	326	1.0	1	1	999.0	999	9	999999999	0	0.0000	0	88	999.000	999.0	99.0
2005	3	3	9	0	?9?9?9?9E0?9?9?9*9*9?9*9*9?9?9?9?9?9*9*_*9*9*9*9*9	9.8	6.5	80	101570	9999	9999	313	34	0	34	999900	999900	999900	99990	67	3.0	6	6	999.0	999	9	999999999	0	0.0000	0	88	999.000	999.0	99.0
2005	3	3	10	0	?9?9?9?9E0?9?9?9*9*9?9*9*9?9*9*9?9?9*9*_*9*9*9*9*9	9.4	5.5	77	101570	9999	9999	307	63	0	63	999900	999900	999900	99990	294	3.0	5	5	999.0	999	9	999999999	0	0.0000	0	88	999.000	999.0	99.0
2005	3	3	11	0	?9?9?9?9E0?9?9?9*9*9?9*9*9?9*9*9?9?9*9*_*9*9*9*9*9	8.8	4.4	74	101570	9999	9999	310	91	0	91	999900	999900	999900	99990	209	3.0	7	7	999.0	999	9	999999999	0	0.0000	0	88	999.000	999.0	99.0
2005	3	3	12	0	?9?9?9?9E0?9?9?9*9*9?9*9*9?9*9*9?9?9*9*_*9*9*9*9*9	8.3	3.3	71	101570	9999	9999	306	112	0	112	999900	999900	999900	99990	309	3.0	7	7	999.0	999	9	999999999	0	0.0000	0	88	999.000	999.0	99.0
2005	3	3	13	0	?9?9?9?9E0?9?9?9*9*9?9*9*9?9*9*9?9?9*9*_*9*9*9*9*9	7.9	2.4	68	101570	9999	9999	315	124	0	124	999900	999900	999900	99990	226	3.0	9	9	999.0	999	9	999999999	0	0.0000	0	88	999.000	999.0	99.0
2005	3	3	14	0	?9?9?9?9E0?9?9?9*9*9?9*9*9?9*9*9?9?9*9*_*9*9*9*9*9	7.5	1.8	67	101570	9999	9999	284	122	0	122	999900	999900	999900	99990	143	3.0	1	1	999.0	999	9	999999999	0	0.0000	0	88	999.000	999.0	99.0
2005	3	3	15	0	?9?9?9?9E0?9?9?9*9*9?9*9*9?9?9?9?9?9*9*_*9*9*9*9*9	7.4	1.6	67	101570	9999	9999	305	109	0	109	999900	999900	999900	99990	67	5.0	8	8	999.0	999	9	999999999	0	0.0000	0	88	999.000	999.0	99.0
2005	3	3	16	0	?9?9?9?9E0?9?9?9*9*9?9*9*9?9*9*9?9?9*9*_*9*9*9*9*9	7.0	1.6	68	101570	9999	9999	304	86	0	86	999900	999900	999900	99990	272	5.0	8	8	999.0	999	9	999999999	0	0.0000	0	88	999.000	999.0	99.0
2005	3	3	17	0	?9?9?9?9E0?9?9?9*9*9?9*9*9?9*9*9?9?9*9*_*9*9*9*9*9	6.1	1.2	71	101570	9999	9999	282	57	0	57	999900	999900	999900	99990	171	5.0	2	2	999.0	999	9	999999999	0	0.0000	0	88	999.000	999.0	99.0
2005	3	3	18	0	?9?9?9?9E0?9?9?9*9*9?9*9*9?9*9*9?9?9*9*_*9*9*9*9*9	5.0	0.8	74	101570	9999	9999	268	28	0	28	999900	999900	999900	99990	178	5.0	0	0	999.0	999	9	999999999	0	0.0000	0	88	999.000	999.0	99.0
2005	3	3	19	0	?9?9?9?9E0?9?9?9*9*9?9*9*9?9*9*9?9?9*9*_*9*9*9*9*9	4.1	0.4	77	101570	9999	9999	264	3	0	3	999900	999900	999900	99990	65	5.0	0	0	999.0	999	9	999999999	0	0.0000	0	88	999.000	999.0	99.0
2005	3	3	20	0	?9?9?9?9E0?9?9?9*9*9?9*9*9?9*9*9?9?9*9*_*9*9*9*9*9	3.6	0.4	79	101570	9999	9999	273	0	0	0	999900	999900	999900	99990	257	5.0	3	3	999.0	999	9	999999999	0	0.0000	0	88	999.000	999.0	99.0
2005	3	3	21	0	?9?9?9?9E0?9?9?9*9*9?9*9*9?9?9?9?9?9*9*_*9*9*9*9*9	3.7	0.6	80	101570	9999	9999	295	0	0	0	999900	999900	999900	99990	45	2.0	9	9	999.0	999	9	999999999	0	0.0000	0	88	999.000	999.0	99.0
2005	3	3	22	0	?9?9?9?9E0?9?9?9*9*9?9*9*9?9*9*9?9?9*9*_*9*9*9*9*9	3.8	0.5	79	101570	9999	9999	295	0	0	0	999900	999900	999900	99990	260	2.0	9	9	999.0	999	9	999999999	0	0.0000	0	88	999.000	999.0	99.0
2005	3	3	23	0	?9?9?9?9E0?9?9?9*9*9?9*9*9?9*9*9?9?9*9*_*9*9*9*9*9	3.8	0.0	76	101570	9999	9999	284	0	0	0	999900	999900	999900	99990	174	2.0	7	7	999.0	999	9	999999999	0	0.0000	0	88	999.000	999.0	99.0
2005	3	3	24	0	?9?9?9?9E0?9?9?9*9*9?9*9*9?9*9*9?9?9*9*_*9*9*9*9*9	3.7	-0.7	72	101570	9999	9999	275	0	0	0	999900	999900	999900	99990	81	2.0	4	4	999.0	999	9	999999999	0	0.0000	0	88	999.000	999.0	99.0
2005	3	4	1	0	?9?9?9?9E0?9?9?9*9*9?9*9*9?9*9*9?9?9*9*_*9*9*9*9*9	3.5	-1.4	69	101850	9999	9999	271	0	0	0	999900	999900	999900	99990	29	2.0	3	3	999.0	999	9	999999999	0	0.0000	0	88	999.000	999.0	99.0
2005	3	4	2	0	?9?9?9?9E0?9?9?9*9*9?9*9*9?9*9*9?9?9*9*_*9*9*9*9*9	3.4	-2.1	66	101850	9999	9999	270	0	0	0	999900	999900	999900	99990	287	2.0	3	3	999.0	999	9	999999999	0	0.0000	0	88	999.000	999.0	99.0
2005	3	4	3	0	?9?9?9?9E0?9?9?9*9*9?9*9*9?9?9?9?9?9*9*_*9*9*9*9*9	3.2	-2.7	64	101850	9999	9999	271	0	0	0	999900	999900	999900	99990	45	3.0	4	4	999.0	999	9	999999999	0	0.0000	0	88	999.000	999.0	99.0
2005	3	4	4	0	?9?9?9?9E0?9?9?9*9*9?9*9*9?9*9*9?9?9*9*_*9*9*9*9*9	3.1	-2.8	63	101850	9999	9999	275	0	0	0	999900	999900	999900	99990	85	3.0	6	6	999.0	999	9	999999999	0	0.0000	0	88	999.000	999.0	99.0
2005	3	4	5	0	?9?9?9?9E0?9?9?9*9*9?9*9*9?9*9*9?9?9*9*_*9*9*9*9*9	3.0	-2.8	64	101850	9999	9999	268	0	0	0	999900	999900	999900	99990	104	3.0	3	3	999.0	999	9	999999999	0	0.0000	0	88	999.000	999.0	99.0
2005	3	4	6	0	?9?9?9?9E0?9?9?9*9*9?9*9*9?9*9*9?9?9*9*_*9*9*9*9*9	2.9	-2.5	66	101850	9999	9999	265	0	0	0	999900	999900	999900	99990	222	3.0	2	2	999.0	999	9	999999999	0	0.0000	0	88	999.000	999.0	99.0
2005	3	4	7	0	?9?9?9?9E0?9?9?9*9*9?9*9*9?9*9*9?9?9*9*_*9*9*9*9*9	3.0	-2.2	67	101850	9999	9999	271	0	0	0	999900	999900	999900	99990	258	3.0	4	4	999.0	999	9	999999999	0	0.0000	0	88	999.000	999.0	99.0
2005	3	4	8	0	?9?9?9?9E0?9?9?9*9*9?9*9*9?9*9*9?9?9*9*_*9*9*9*9*9	3.1	-1.9	69	101850	9999	9999	269	9	0	9	999900	999900	999900	99990	339	3.0	3	3	999.0	999	9	999999999	0	0.0000	0	88	999.000	999.0	99.0
2005	3	4	9	0	?9?9?9?9E0?9?9?9*9*9?9*9*9?9?9?9?9?9*9*_*9*9*9*9*9	3.3	-1.7	69	101850	9999	9999	274	38	0	38	999900	999900	999900	99990	67	2.0	5	5	999.0	999	9	999999999	0	0.0000	0	88	999.000	999.0	99.0
2005	3	4	10	0	?9?9?9?9E0?9?9?9*9*9?9*9*9?9*9*9?9?9*9*_*9*9*9*9*9	3.6	-1.7	67	101850	9999	9999	276	70	0	70	999900	999900	999900	99990	61	2.0	5	5	999.0	999	9	999999999	0	0.0000	0	88	999.000	999.0	99.0
2005	3	4	11	0	?9?9?9?9E0?9?9?9*9*9?9*9*9?9*9*9?9?9*9*_*9*9*9*9*9	4.0	-1.7	65	101850	9999	9999	267	100	0	100	999900	999900	999900	99990	198	2.0	1	1	999.0	999	9	999999999	0	0.0000	0	88	999.000	999.0	99.0
2005	3	4	12	0	?9?9?9?9E0?9?9?9*9*9?9*9*9?9*9*9?9?9*9*_*9*9*9*9*9	4.3	-1.9	63	101850	9999	9999	289	123	0	123	999900	999900	999900	99990	42	2.0	8	8	999.0	999	9	999999999	0	0.0000	0	88	999.000	999.0	99.0
2005	3	4	13	0	?9?9?9?9E0?9?9?9*9*9?9*9*9?9*9*9?9?9*9*_*9*9*9*9*9	4.7	-2.1	60	101850	9999	9999	280	135	0	135	999900	999900	999900	99990	37	2.0	5	5	999.0	999	9	999999999	0	0.0000	0	88	999.000	999.0	99.0
2005	3	4	14	0	?9?9?9?9E0?9?9?9*9*9?9*9*9?9*9*9?9?9*9*_*9*9*9*9*9	4.9	-2.1	59	101850	9999	9999	276	134	0	134	999900	999900	999900	99990	281	2.0	3	3	999.0	999	9	999999999	0	0.0000	0	88	999.000	999.0	99.0
2005	3	4	15	0	?9?9?9?9E0?9?9?9*9*9?9*9*9?9?9?9?9?9*9*_*9*9*9*9*9	5.0	-2.0	60	101850	9999	9999	277	119	0	119	999900	999900	999900	99990	45	2.0	3	3	999.0	999	9	999999999	0	0.0000	0	88	999.000	999.0	99.0
2005	3	4	16	0	?9?9?9?9E0?9?9?9*9*9?9*9*9?9*9*9?9?9*9*_*9*9*9*9*9	4.8	-1.6	62	101850	9999	9999	281	94	0	94	999900	999900	999900	99990	301	2.0	5	5	999.0	999	9	999999999	0	0.0000	0	88	999.000	999.0	99.0
2005	3	4	17	0	?9?9?9?9E0?9?9?9*9*9?9*9*9?9*9*9?9?9*9*_*9*9*9*9*9	4.4	-1.1	67	101850	9999	9999	269	63	0	63	999900	999900	999900	99990	197	2.0	1	1	999.0	999	9	999999999	0	0.0000	0	88	999.000	999.0	99.0
2005	3	4	18	0	?9?9?9?9E0?9?9?9*9*9?9*9*9?9*9*9?9?9*9*_*9*9*9*9*9	3.8	-0.6	72	101850	9999	9999	278	31	0	31	999900	999900	999900	99990	298	2.0	5	5	999.0	999	9	999999999	0	0.0000	0	88	999.000	999.0	99.0
2005	3	4	19	0	?9?9?9?9E0?9?9?9*9*9?9*9*9?9*9*9?9?9*9*_*9*9*9*9*9	3.2	-0.3	78	101850	9999	9999	265	3	0	3	999900	999900	999900	99990	282	2.0	1	1	999.0	999	9	999999999	0	0.0000	0	88	999.000	999.0	99.0
2005	3	4	20	0	?9?9?9?9E0?9?9?9*9*9?9*9*9?9*9*9?9?9*9*_*9*9*9*9*9	2.5	0.0	84	101850	9999	9999	283	0	0	0	999900	999900	999900	99990	76	2.0	8	8	999.0	999	9	999999999	0	0.0000	0	88	999.000	999.0	99.0
2005	3	4	21	0	?9?9?9?9E0?9?9?9*9*9?9*9*9?9?9?9?9?9*9*_*9*9*9*9*9	2.0	0.2	88	101850	9999	9999	271	0	0	0	999900	999900	999900	99990	45	3.0	5	5	999.0	999	9	999999999	0	0.0000	0	88	999.000	999.0	99.0
2005	3	4	22	0	?9?9?9?9E0?9?9?9*9*9?9*9*9?9*9*9?9?9*9*_*9*9*9*9*9	1.6	0.4	91	101850	9999	9999	268	0	0	0	999900	999900	999900	99990	188	3.0	4	4	999.0	999	9	999999999	0	0.0000	0	88	999.000	999.0	99.0
2005	3	4	23	0	?9?9?9?9E0?9?9?9*9*9?9*9*9?9*9*9?9?9*9*_*9*9*9*9*9	1.4	0.4	93	101850	9999	9999	259	0	0	0	999900	999900	999900	99990	44	3.0	1	1	999.0	999	9	999999999	0	0.0000	0	88	999.000	999.0	99.0
2005	3	4	24	0	?9?9?9?9E0?9?9?9*9*9?9*9*9?9*9*9?9?9*9*_*9*9*9*9*9	1.4	0.4	93	101850	9999	9999	265	0	0	0	999900	999900	999900	99990	205	3.0	3	3	999.0	999	9	999999999	0	0.0000	0	88	999.000	999.0	99.0
2005	3	5	1	0	?9?9?9?9E0?9?9?9*9*9?9*9*9?9*9*9?9?9*9*_*9*9*9*9*9	1.4	0.5	94	101820	9999	9999	267	0	0	0	999900	999900	999900	99990	80	3.0	4	4	999.0	999	9	999999999	0	0.0000	0	88	999.000	999.0	99.0
2005	3	5	2	0	?9?9?9?9E0?9?9?9*9*9?9*9*9?9*9*9?9?9*9*_*9*9*9*9*9	1.4	0.5	93	101820	9999	9999	272	0	0	0	999900	999900	999900	99990	194	3.0	6	6	999.0	999	9	999999999	0	0.0000	0	88	999.000	999.0	99.0
2005	3	5	3	0	?9?9?9?9E0?9?9?9*9*9?9*9*9?9?9?9?9?9*9*_*9*9*9*9*9	1.5	0.5	93	101820	9999	9999	272	0	0	0	999900	999900	999900	99990	45	3.0	6	6	999.0	999	9	999999999	0	0.0000	0	88	999.000	999.0	99.0
2005	3	5	4	0	?9?9?9?9E0?9?9?9*9*9?9*9*9?9*9*9?9?9*9*_*9*9*9*9*9	1.6	0.5	93	101820	9999	9999	280	0	0	0	999900	999900	999900	99990	23	3.0	8	8	999.0	999	9	999999999	0	0.0000	0	88	999.000	999.0	99.0
2005	3	5	5	0	?9?9?9?9E0?9?9?9*9*9?9*9*9?9*9*9?9?9*9*_*9*9*9*9*9	1.6	0.6	93	101820	9999	9999	268	0	0	0	999900	999900	999900	99990	113	3.0	4	4	999.0	999	9	999999999	0	0.0000	0	88	999.000	999.0	99.0
2005	3	5	6	0	?9?9?9?9E0?9?9?9*9*9?9*9*9?9*9*9?9?9*9*_*9*9*9*9*9	1.6	0.7	93	101820	9999	9999	273	0	0	0	999900	999900	999900	99990	143	3.0	6	6	999.0	999	9	999999999	0	0.0000	0	88	999.000	999.0	99.0
2005	3	5	7	0	?9?9?9?9E0?9?9?9*9*9?9*9*9?9*9*9?9?9*9*_*9*9*9*9*9	1.7	0.8	94	101820	9999	9999	287	0	0	0	999900	999900	999900	99990	98	3.0	9	9	999.0	999	9	999999999	0	0.0000	0	88	999.000	999.0	99.0
2005	3	5	8	0	?9?9?9?9E0?9?9?9*9*9?9*9*9?9*9*9?9?9*9*_*9*9*9*9*9	1.8	1.0	94	101820	9999	9999	277	0	0	0	999900	999900	999900	99990	63	3.0	7	7	999.0	999	9	999999999	0	0.0000	0	88	999.000	999.0	99.0
2005	3	5	9	0	?9?9?9?9E0?9?9?9*9*9?9*9*9?9?9?9?9?9*9*_*9*9*9*9*9	1.9	1.2	95	101820	9999	9999	274	0	0	0	999900	999900	999900	99990	22	1.0	6	6	999.0	999	9	999999999	0	0.0000	0	88	999.000	999.0	99.0
2005	3	5	10	0	?9?9?9?9E0?9?9?9*9*9?9*9*9?9*9*9?9?9*9*_*9*9*9*9*9	2.0	1.4	96	101820	9999	9999	283	1	0	1	999900	999900	999900	99990	351	1.0	8	8	999.0	999	9	999999999	0	0.0000	0	88	999.000	999.0	99.0
2005	3	5	11	0	?9?9?9?9E0?9?9?9*9*9?9*9*9?9*9*9?9?9*9*_*9*9*9*9*9	2.1	1.5	96	101820	9999	9999	275	1	0	1	999900	999900	999900	99990	226	1.0	6	6	999.0	999	9	999999999	0	0.0000	0	88	999.000	999.0	99.0
2005	3	5	12	0	?9?9?9?9E0?9?9?9*9*9?9*9*9?9*9*9?9?9*9*_*9*9*9*9*9	2.0	1.5	97	101820	9999	9999	278	1	0	1	999900	999900	999900	99990	273	1.0	7	7	999.0	999	9	999999999	0	0.0000	0	88	999.000	999.0	99.0
2005	3	5	13	0	?9?9?9?9E0?9?9?9*9*9?9*9*9?9*9*9?9?9*9*_*9*9*9*9*9	1.8	1.3	97	101820	9999	9999	287	1	0	1	999900	999900	999900	99990	324	1.0	9	9	999.0	999	9	999999999	0	0.0000	0	88	999.000	999.0	99.0
2005	3	5	14	0	?9?9?9?9E0?9?9?9*9*9?9*9*9?9*9*9?9?9*9*_*9*9*9*9*9	1.6	1.1	97	101820	9999	9999	264	1	0	1	999900	999900	999900	99990	232	1.0	2	2	999.0	999	9	999999999	0	0.0000	0	88	999.000	999.0	99.0
2005	3	5	15	0	?9?9?9?9E0?9?9?9*9*9?9*9*9?9?9?9?9?9*9*_*9*9*9*9*9	1.5	0.9	96	101820	9999	9999	260	1	0	1	999900	999900	999900	99990	360	2.0	1	1	999.0	999	9	999999999	0	0.0000	0	88	999.000	999.0	99.0
2005	3	5	16	0	?9?9?9?9E0?9?9?9*9*9?9*9*9?9*9*9?9?9*9*_*9*9*9*9*9	1.5	0.8	95	101820	9999	9999	259	1	0	1	999900	999900	999900	99990	152	2.0	1	1	999.0	999	9	999999999	0	0.0000	0	88	999.000	999.0	99.0
2005	3	5	17	0	?9?9?9?9E0?9?9?9*9*9?9*9*9?9*9*9?9?9*9*_*9*9*9*9*9	1.5	0.6	94	101820	9999	9999	270	1	0	1	999900	999900	999900	99990	355	2.0	5	5	999.0	999	9	999999999	0	0.0000	0	88	999.000	999.0	99.0
2005	3	5	18	0	?9?9?9?9E0?9?9?9*9*9?9*9*9?9*9*9?9?9*9*_*9*9*9*9*9	1.5	0.3	92	101820	9999	9999	254	0	0	0	999900	999900	999900	99990	336	2.0	0	0	999.0	999	9	999999999	0	0.0000	0	88	999.000	999.0	99.0
2005	3	5	19	0	?9?9?9?9E0?9?9?9*9*9?9*9*9?9*9*9?9?9*9*_*9*9*9*9*9	1.5	0.1	91	101820	9999	9999	267	0	0	0	999900	999900	999900	99990	95	2.0	4	4	999.0	999	9	999999999	0	0.0000	0	88	999.000	999.0	99.0
2005	3	5	20	0	?9?9?9?9E0?9?9?9*9*9?9*9*9?9*9*9?9?9*9*_*9*9*9*9*9	1.4	-0.1	89	101820	9999	9999	254	0	0	0	999900	999900	999900	99990	281	2.0	0	0	999.0	999	9	999999999	0	0.0000	0	88	999.000	999.0	99.0
2005	3	5	21	0	?9?9?9?9E0?9?9?9*9*9?9*9*9?9?9?9?9?9*9*_*9*9*9*9*9	1.4	-0.3	88	101820	9999	9999	274	0	0	0	999900	999900	999900	99990	360	2.0	7	7	999.0	999	9	999999999	0	0.0000	0	88	999.000	999.0	99.0
2005	3	5	22	0	?9?9?9?9E0?9?9?9*9*9?9*9*9?9*9*9?9?9*9*_*9*9*9*9*9	1.4	-0.5	87	101820	9999	9999	266	0	0	0	999900	999900	999900	99990	252	2.0	4	4	999.0	999	9	999999999	0	0.0000	0	88	999.000	999.0	99.0
2005	3	5	23	0	?9?9?9?9E0?9?9?9*9*9?9*9*9?9*9*9?9?9*9*_*9*9*9*9*9	1.3	-0.6	87	101820	9999	9999	257	0	0	0	999900	999900	999900	99990	0	2.0	1	1	999.0	999	9	999999999	0	0.0000	0	88	999.000	999.0	99.0
2005	3	5	24	0	?9?9?9?9E0?9?9?9*9*9?9*9*9?9*9*9?9?9*9*_*9*9*9*9*9	1.2	-0.7	86	101820	9999	9999	267	0	0	0	999900	999900	999900	99990	235	2.0	5	5	999.0	999	9	999999999	0	0.0000	0	88	999.000	999.0	99.0
2005	3	6	1	0	?9?9?9?9E0?9?9?9*9*9?9*9*9?9*9*9?9?9*9*_*9*9*9*9*9	1.1	-0.8	86	102380	9999	9999	257	0	0	0	999900	999900	999900	99990	249	2.0	1	1	999.0	999	9	999999999	0	0.0000	0	88	999.000	999.0	99.0
2005	3	6	2	0	?9?9?9?9E0?9?9?9*9*9?9*9*9?9*9*9?9?9*9*_*9*9*9*9*9	1.1	-0.8	87	102380	9999	9999	282	0	0	0	999900	999900	999900	99990	102	2.0	9	9	999.0	999	9	999999999	0	0.0000	0	88	999.000	999.0	99.0
2005	3	6	3	0	?9?9?9?9E0?9?9?9*9*9?9*9*9?9?9?9?9?9*9*_*9*9*9*9*9	1.0	-0.8	87	102380	9999	9999	260	0	0	0	999900	999900	999900	99990	22	2.0	2	2	999.0	999	9	999999999	0	0.0000	0	88	999.000	999.0	99.0
2005	3	6	4	0	?9?9?9?9E0?9?9?9*9*9?9*9*9?9*9*9?9?9*9*_*9*9*9*9*9	0.9	-0.8	87	102380	9999	9999	271	0	0	0	999900	999900	999900	99990	115	2.0	7	7	999.0	999	9	999999999	0	0.0000	0	88	999.000	999.0	99.0
2005	3	6	5	0	?9?9?9?9E0?9?9?9*9*9?9*9*9?9*9*9?9?9*9*_*9*9*9*9*9	0.9	-0.8	88	102380	9999	9999	266	0	0	0	999900	999900	999900	99990	280	2.0	5	5	999.0	999	9	999999999	0	0.0000	0	88	999.000	999.0	99.0
2005	3	6	6	0	?9?9?9?9E0?9?9?9*9*9?9*9*9?9*9*9?9?9*9*_*9*9*9*9*9	0.8	-0.8	88	102380	9999	9999	264	0	0	0	999900	999900	999900	99990	86	2.0	4	4	999.0	999	9	999999999	0	0.0000	0	88	999.000	999.0	99.0
2005	3	6	7	0	?9?9?9?9E0?9?9?9*9*9?9*9*9?9*9*9?9?9*9*_*9*9*9*9*9	0.8	-0.8	88	102380	9999	9999	259	0	0	0	999900	999900	999900	99990	323	2.0	2	2	999.0	999	9	999999999	0	0.0000	0	88	999.000	999.0	99.0
2005	3	6	8	0	?9?9?9?9E0?9?9?9*9*9?9*9*9?9*9*9?9?9*9*_*9*9*9*9*9	1.0	-0.8	87	102380	9999	9999	259	48	70	30	999900	999900	999900	99990	163	2.0	2	2	999.0	999	9	999999999	0	0.0000	0	88	999.000	999.0	99.0
2005	3	6	9	0	?9?9?9?9E0?9?9?9*9*9?9*9*9?9?9?9?9?9*9*_*9*9*9*9*9	1.3	-0.7	86	102380	9999	9999	263	80	0	80	999900	999900	999900	99990	360	3.0	3	3	999.0	999	9	999999999	0	0.0000	0	88	999.000	999.0	99.0
2005	3	6	10	0	?9?9?9?9E0?9?9?9*9*9?9*9*9?9*9*9?9?9*9*_*9*9*9*9*9	1.6	-0.7	84	102380	9999	9999	279	147	0	147	999900	999900	999900	99990	226	3.0	8	8	999.0	999	9	999999999	0	0.0000	0	88	999.000	999.0	99.0
2005	3	6	11	0	?9?9?9?9E0?9?9?9*9*9?9*9*9?9*9*9?9?9*9*_*9*9*9*9*9	2.0	-0.7	81	102380	9999	9999	286	210	0	210	999900	999900	999900	99990	105	3.0	9	9	999.0	999	9	999999999	0	0.0000	0	88	999.000	999.0	99.0
2005	3	6	12	0	?9?9?9?9E0?9?9?9*9*9?9*9*9?9*9*9?9?9*9*_*9*9*9*9*9	2.5	-0.8	79	102380	9999	9999	274	259	0	259	999900	999900	999900	99990	29	3.0	6	6	999.0	999	9	999999999	0	0.0000	0	88	999.000	999.0	99.0
2005	3	6	13	0	?9?9?9?9E0?9?9?9*9*9?9*9*9?9*9*9?9?9*9*_*9*9*9*9*9	3.1	-0.7	76	102380	9999	9999	285	700	327	439	999900	999900	999900	99990	143	3.0	8	8	999.0	999	9	999999999	0	0.0000	0	88	999.000	999.0	99.0
2005	3	6	14	0	?9?9?9?9E0?9?9?9*9*9?9*9*9?9*9*9?9?9*9*_*9*9*9*9*9	3.9	-0.4	73	102380	9999	9999	281	281	0	281	999900	999900	999900	99990	173	3.0	6	6	999.0	999	9	999999999	0	0.0000	0	88	999.000	999.0	99.0
2005	3	6	15	0	?9?9?9?9E0?9?9?9*9*9?9*9*9?9?9?9?9?9*9*_*9*9*9*9*9	5.0	0.4	72	102380	9999	9999	286	618	361	387	999900	999900	999900	99990	0	0.0	6	6	999.0	999	9	999999999	0	0.0000	0	88	999.000	999.0	99.0
2005	3	6	16	0	?9?9?9?9E0?9?9?9*9*9?9*9*9?9*9*9?9?9*9*_*9*9*9*9*9	6.3	1.4	71	102380	9999	9999	273	198	0	198	999900	999900	999900	99990	335	0.0	0	0	999.0	999	9	999999999	0	0.0000	0	88	999.000	999.0	99.0
2005	3	6	17	0	?9?9?9?9E0?9?9?9*9*9?9*9*9?9*9*9?9?9*9*_*9*9*9*9*9	6.9	2.0	71	102380	9999	9999	286	328	419	206	999900	999900	999900	99990	97	0.0	2	2	999.0	999	9	999999999	0	0.0000	0	88	999.000	999.0	99.0
2005	3	6	18	0	?9?9?9?9E0?9?9?9*9*9?9*9*9?9*9*9?9?9*9*_*9*9*9*9*9	6.7	1.9	72	102380	9999	9999	287	164	349	103	999900	999900	999900	99990	29	0.0	3	3	999.0	999	9	999999999	0	0.0000	0	88	999.000	999.0	99.0
2005	3	6	19	0	?9?9?9?9E0?9?9?9*9*9?9*9*9?9*9*9?9?9*9*_*9*9*9*9*9	6.1	1.7	73	102380	9999	9999	300	21	0	13	999900	999900	999900	99990	190	0.0	8	8	999.0	999	9	999999999	0	0.0000	0	88	999.000	999.0	99.0
2005	3	6	20	0	?9?9?9?9E0?9?9?9*9*9?9*9*9?9*9*9?9?9*9*_*9*9*9*9*9	5.3	1.3	75	102380	9999	9999	275	0	0	0	999900	999900	999900	99990	87	0.0	1	1	999.0	999	9	999999999	0	0.0000	0	88	999.000	999.0	99.0
2005	3	6	21	0	?9?9?9?9E0?9?9?9*9*9?9*9*9?9?9?9?9?9*9*_*9*9*9*9*9	4.6	0.9	77	102380	9999	9999	288	0	0	0	999900	999900	999900	99990	0	0.0	7	7	999.0	999	9	999999999	0	0.0000	0	88	999.000	999.0	99.0
2005	3	6	22	0	?9?9?9?9E0?9?9?9*9*9?9*9*9?9*9*9?9?9*9*_*9*9*9*9*9	4.0	0.7	79	102380	9999	9999	269	0	0	0	999900	999900	999900	99990	253	0.0	1	1	999.0	999	9	999999999	0	0.0000	0	88	999.000	999.0	99.0
2005	3	6	23	0	?9?9?9?9E0?9?9?9*9*9?9*9*9?9*9*9?9?9*9*_*9*9*9*9*9	3.6	0.7	81	102380	9999	9999	288	0	0	0	999900	999900	999900	99990	133	0.0	8	8	999.0	999	9	999999999	0	0.0000	0	88	999.000	999.0	99.0
2005	3	6	24	0	?9?9?9?9E0?9?9?9*9*9?9*9*9?9*9*9?9?9*9*_*9*9*9*9*9	3.3	0.7	83	102380	9999	9999	275	0	0	0	999900	999900	999900	99990	215	0.0	4	4	999.0	999	9	999999999	0	0.0000	0	88	999.000	999.0	99.0
2005	3	7	1	0	?9?9?9?9E0?9?9?9*9*9?9*9*9?9*9*9?9?9*9*_*9*9*9*9*9	3.0	0.8	85	102450	9999	9999	286	0	0	0	999900	999900	999900	99990	269	0.0	8	8	999.0	999	9	999999999	0	0.0000	0	88	999.000	999.0	99.0
2005	3	7	2	0	?9?9?9?9E0?9?9?9*9*9?9*9*9?9*9*9?9?9*9*_*9*9*9*9*9	2.8	1.0	88	102450	9999	9999	285	0	0	0	999900	999900	999900	99990	314	0.0	8	8	999.0	999	9	999999999	0	0.0000	0	88	999.000	999.0	99.0
2005	3	7	3	0	?9?9?9?9E0?9?9?9*9*9?9*9*9?9?9?9?9?9*9*_*9*9*9*9*9	2.5	1.0	90	102450	9999	9999	264	0	0	0	999900	999900	999900	99990	292	1.0	1	1	999.0	999	9	999999999	0	0.0000	0	88	999.000	999.0	99.0
2005	3	7	4	0	?9?9?9?9E0?9?9?9*9*9?9*9*9?9*9*9?9?9*9*_*9*9*9*9*9	2.2	1.0	92	102450	9999	9999	273	0	0	0	999900	999900	999900	99990	73	1.0	5	5	999.0	999	9	999999999	0	0.0000	0	88	999.000	999.0	99.0
2005	3	7	5	0	?9?9?9?9E0?9?9?9*9*9?9*9*9?9*9*9?9?9*9*_*9*9*9*9*9	1.9	1.0	94	102450	9999	9999	256	0	0	0	999900	999900	999900	99990	266	1.0	0	0	999.0	999	9	999999999	0	0.0000	0	88	999.000	999.0	99.0
2005	3	7	6	0	?9?9?9?9E0?9?9?9*9*9?9*9*9?9*9*9?9?9*9*_*9*9*9*9*9	1.6	0.8	95	102450	9999	9999	260	0	0	0	999900	999900	999900	99990	52	1.0	1	1	999.0	999	9	999999999	0	0.0000	0	88	999.000	999.0	99.0
2005	3	7	7	0	?9?9?9?9E0?9?9?9*9*9?9*9*9?9*9*9?9?9*9*_*9*9*9*9*9	1.5	0.6	94	102450	9999	9999	265	0	0	0	999900	999900	999900	99990	189	1.0	3	3	999.0	999	9	999999999	0	0.0000	0	88	999.000	999.0	99.0
2005	3	7	8	0	?9?9?9?9E0?9?9?9*9*9?9*9*9?9*9*9?9?9*9*_*9*9*9*9*9	1.8	0.6	92	102450	9999	9999	273	56	147	18	999900	999900	999900	99990	34	1.0	6	6	999.0	999	9	999999999	0	0.0000	0	88	999.000	999.0	99.0
2005	3	7	9	0	?9?9?9?9E0?9?9?9*9*9?9*9*9?9?9?9?9?9*9*_*9*9*9*9*9	2.4	0.6	88	102450	9999	9999	289	408	701	87	999900	999900	999900	99990	270	1.0	9	9	999.0	999	9	999999999	0	0.0000	0	88	999.000	999.0	99.0
2005	3	7	10	0	?9?9?9?9E0?9?9?9*9*9?9*9*9?9*9*9?9?9*9*_*9*9*9*9*9	3.4	0.5	82	102450	9999	9999	261	678	772	145	999900	999900	999900	99990	167	1.0	0	0	999.0	999	9	999999999	0	0.0000	0	88	999.000	999.0	99.0
2005	3	7	11	0	?9?9?9?9E0?9?9?9*9*9?9*9*9?9*9*9?9?9*9*_*9*9*9*9*9	4.6	0.4	74	102450	9999	9999	288	585	547	183	999900	999900	999900	99990	123	1.0	7	7	999.0	999	9	999999999	0	0.0000	0	88	999.000	999.0	99.0
2005	3	7	12	0	?9?9?9?9E0?9?9?9*9*9?9*9*9?9*9*9?9?9*9*_*9*9*9*9*9	6.1	0.2	66	102450	9999	9999	288	719	620	225	999900	999900	999900	99990	87	1.0	5	5	999.0	999	9	999999999	0	0.0000	0	88	999.000	999.0	99.0
2005	3	7	13	0	?9?9?9?9E0?9?9?9*9*9?9*9*9?9*9*9?9?9*9*_*9*9*9*9*9	7.9	0.2	58	102450	9999	9999	291	463	0	463	999900	999900	999900	99990	52	1.0	3	3	999.0	999	9	999999999	0	0.0000	0	88	999.000	999.0	99.0
2005	3	7	14	0	?9?9?9?9E0?9?9?9*9*9?9*9*9?9*9*9?9?9*9*_*9*9*9*9*9	9.9	0.5	52	102450	9999	9999	292	458	0	458	999900	999900	999900	99990	244	1.0	1	1	999.0	999	9	999999999	0	0.0000	0	88	999.000	999.0	99.0
2005	3	7	15	0	?9?9?9?9E0?9?9?9*9*9?9*9*9?9?9?9?9?9*9*_*9*9*9*9*9	12.1	1.6	49	102450	9999	9999	321	696	745	218	999900	999900	999900	99990	22	2.0	7	7	999.0	999	9	999999999	0	0.0000	0	88	999.000	999.0	99.0
2005	3	7	16	0	?9?9?9?9E0?9?9?9*9*9?9*9*9?9*9*9?9?9*9*_*9*9*9*9*9	13.7	2.9	48	102450	9999	9999	335	323	0	323	999900	999900	999900	99990	282	2.0	8	8	999.0	999	9	999999999	0	0.0000	0	88	999.000	999.0	99.0
2005	3	7	17	0	?9?9?9?9E0?9?9?9*9*9?9*9*9?9*9*9?9?9*9*_*9*9*9*9*9	13.4	3.3	50	102450	9999	9999	335	371	670	116	999900	999900	999900	99990	243	2.0	8	8	999.0	999	9	999999999	0	0.0000	0	88	999.000	999.0	99.0
2005	3	7	18	0	?9?9?9?9E0?9?9?9*9*9?9*9*9?9*9*9?9?9*9*_*9*9*9*9*9	12.8	3.7	54	102450	9999	9999	315	186	358	58	999900	999900	999900	99990	108	2.0	3	3	999.0	999	9	999999999	0	0.0000	0	88	999.000	999.0	99.0
2005	3	7	19	0	?9?9?9?9E0?9?9?9*9*9?9*9*9?9*9*9?9?9*9*_*9*9*9*9*9	11.9	4.1	59	102450	9999	9999	309	15	0	15	999900	999900	999900	99990	279	2.0	2	2	999.0	999	9	999999999	0	0.0000	0	88	999.000	999.0	99.0
2005	3	7	20	0	?9?9?9?9E0?9?9?9*9*9?9*9*9?9*9*9?9?9*9*_*9*9*9*9*9	10.9	4.3	64	102450	9999	9999	319	0	0	0	999900	999900	999900	99990	114	2.0	7	7	999.0	999	9	999999999	0	0.0000	0	88	999.000	999.0	99.0
2005	3	7	21	0	?9?9?9?9E0?9?9?9*9*9?9*9*9?9?9?9?9?9*9*_*9*9*9*9*9	10.0	4.3	68	102450	9999	9999	304	0	0	0	999900	999900	999900	99990	270	1.0	3	3	999.0	999	9	999999999	0	0.0000	0	88	999.000	999.0	99.0
2005	3	7	22	0	?9?9?9?9E0?9?9?9*9*9?9*9*9?9*9*9?9?9*9*_*9*9*9*9*9	9.3	4.2	71	102450	9999	9999	323	0	0	0	999900	999900	999900	99990	20	1.0	9	9	999.0	999	9	999999999	0	0.0000	0	88	999.000	999.0	99.0
2005	3	7	23	0	?9?9?9?9E0?9?9?9*9*9?9*9*9?9*9*9?9?9*9*_*9*9*9*9*9	8.7	4.1	73	102450	9999	9999	314	0	0	0	999900	999900	999900	99990	35	1.0	8	8	999.0	999	9	999999999	0	0.0000	0	88	999.000	999.0	99.0
2005	3	7	24	0	?9?9?9?9E0?9?9?9*9*9?9*9*9?9*9*9?9?9*9*_*9*9*9*9*9	8.2	3.9	74	102450	9999	9999	289	0	0	0	999900	999900	999900	99990	22	1.0	1	1	999.0	999	9	999999999	0	0.0000	0	88	999.000	999.0	99.0
2005	3	8	1	0	?9?9?9?9E0?9?9?9*9*9?9*9*9?9*9*9?9?9*9*_*9*9*9*9*9	7.8	3.7	75	102570	9999	9999	294	0	0	0	999900	999900	999900	99990	20	1.0	3	3	999.0	999	9	999999999	0	0.0000	0	88	999.000	999.0	99.0
2005	3	8	2	0	?9?9?9?9E0?9?9?9*9*9?9*9*9?9*9*9?9?9*9*_*9*9*9*9*9	7.2	3.5	77	102570	9999	9999	296	0	0	0	999900	999900	999900	99990	283	1.0	5	5	999.0	999	9	999999999	0	0.0000	0	88	999.000	999.0	99.0
2005	3	8	3	0	?9?9?9?9E0?9?9?9*9*9?9*9*9?9?9?9?9?9*9*_*9*9*9*9*9	6.5	3.3	80	102570	9999	9999	295	0	0	0	999900	999900	999900	99990	292	1.0	6	6	999.0	999	9	999999999	0	0.0000	0	88	999.000	999.0	99.0
2005	3	8	4	0	?9?9?9?9E0?9?9?9*9*9?9*9*9?9*9*9?9?9*9*_*9*9*9*9*9	5.6	3.1	84	102570	9999	9999	278	0	0	0	999900	999900	999900	99990	209	1.0	1	1	999.0	999	9	999999999	0	0.0000	0	88	999.000	999.0	99.0
2005	3	8	5	0	?9?9?9?9E0?9?9?9*9*9?9*9*9?9*9*9?9?9*9*_*9*9*9*9*9	4.7	3.0	89	102570	9999	9999	295	0	0	0	999900	999900	999900	99990	43	1.0	8	8	999.0	999	9	999999999	0	0.0000	0	88	999.000	999.0	99.0
2005	3	8	6	0	?9?9?9?9E0?9?9?9*9*9?9*9*9?9*9*9?9?9*9*_*9*9*9*9*9	4.0	2.9	93	102570	9999	9999	288	0	0	0	999900	999900	999900	99990	80	1.0	7	7	999.0	999	9	999999999	0	0.0000	0	88	999.000	999.0	99.0
2005	3	8	7	0	?9?9?9?9E0?9?9?9*9*9?9*9*9?9*9*9?9?9*9*_*9*9*9*9*9	3.7	3.0	95	102570	9999	9999	270	0	0	0	999900	999900	999900	99990	32	1.0	1	1	999.0	999	9	999999999	0	0.0000	0	88	999.000	999.0	99.0
2005	3	8	8	0	?9?9?9?9E0?9?9?9*9*9?9*9*9?9*9*9?9?9*9*_*9*9*9*9*9	4.4	3.7	95	102570	9999	9999	277	57	138	20	999900	999900	999900	99990	212	1.0	2	2	999.0	999	9	999999999	0	0.0000	0	88	999.000	999.0	99.0
2005	3	8	9	0	?9?9?9?9E0?9?9?9*9*9?9*9*9?9?9?9?9?9*9*_*9*9*9*9*9	5.9	4.6	91	102570	9999	9999	287	220	307	77	999900	999900	999900	99990	0	0.0	3	3	999.0	999	9	999999999	0	0.0000	0	88	999.000	999.0	99.0
2005	3	8	10	0	?9?9?9?9E0?9?9?9*9*9?9*9*9?9*9*9?9?9*9*_*9*9*9*9*9	7.5	4.8	83	102570	9999	9999	305	567	692	136	999900	999900	999900	99990	306	0.0	7	7	999.0	999	9	999999999	0	0.0000	0	88	999.000	999.0	99.0
2005	3	8	11	0	?9?9?9?9E0?9?9?9*9*9?9*9*9?9*9*9?9?9*9*_*9*9*9*9*9	9.1	4.2	71	102570	9999	9999	307	569	498	200	999900	999900	999900	99990	64	0.0	6	6	999.0	999	9	999999999	0	0.0000	0	88	999.000	999.0	99.0
2005	3	8	12	0	?9?9?9?9E0?9?9?9*9*9?9*9*9?9*9*9?9?9*9*_*9*9*9*9*9	10.7	2.9	59	102570	9999	9999	302	410	0	410	999900	999900	999900	99990	290	0.0	2	2	999.0	999	9	999999999	0	0.0000	0	88	999.000	999.0	99.0
2005	3	8	13	0	?9?9?9?9E0?9?9?9*9*9?9*9*9?9*9*9?9?9*9*_*9*9*9*9*9	12.1	1.0	46	102570	9999	9999	326	450	0	450	999900	999900	999900	99990	68	0.0	8	8	999.0	999	9	999999999	0	0.0000	0	88	999.000	999.0	99.0
2005	3	8	14	0	?9?9?9?9E0?9?9?9*9*9?9*9*9?9*9*9?9?9*9*_*9*9*9*9*9	13.4	-1.0	36	102570	9999	9999	329	445	0	445	999900	999900	999900	99990	190	0.0	8	8	999.0	999	9	999999999	0	0.0000	0	88	999.000	999.0	99.0
2005	3	8	15	0	?9?9?9?9E0?9?9?9*9*9?9*9*9?9?9?9?9?9*9*_*9*9*9*9*9	14.6	-2.3	30	102570	9999	9999	340	676	679	238	999900	999900	999900	99990	45	1.0	9	9	999.0	999	9	999999999	0	0.0000	0	88	999.000	999.0	99.0
2005	3	8	16	0	?9?9?9?9E0?9?9?9*9*9?9*9*9?9*9*9?9?9*9*_*9*9*9*9*9	15.3	-2.1	29	102570	9999	9999	325	760	746	182	999900	999900	999900	99990	307	1.0	5	5	999.0	999	9	999999999	0	0.0000	0	88	999.000	999.0	99.0
2005	3	8	17	0	?9?9?9?9E0?9?9?9*9*9?9*9*9?9*9*9?9?9*9*_*9*9*9*9*9	15.0	-1.1	33	102570	9999	9999	331	513	671	123	999900	999900	999900	99990	300	1.0	7	7	999.0	999	9	999999999	0	0.0000	0	88	999.000	999.0	99.0
2005	3	8	18	0	?9?9?9?9E0?9?9?9*9*9?9*9*9?9*9*9?9?9*9*_*9*9*9*9*9	14.1	0.6	40	102570	9999	9999	314	183	367	64	999900	999900	999900	99990	161	1.0	2	2	999.0	999	9	999999999	0	0.0000	0	88	999.000	999.0	99.0
2005	3	8	19	0	?9?9?9?9E0?9?9?9*9*9?9*9*9?9*9*9?9?9*9*_*9*9*9*9*9	12.9	2.2	48	102570	9999	9999	319	16	0	16	999900	999900	999900	99990	127	1.0	5	5	999.0	999	9	999999999	0	0.0000	0	88	999.000	999.0	99.0
2005	3	8	20	0	?9?9?9?9E0?9?9?9*9*9?9*9*9?9*9*9?9?9*9*_*9*9*9*9*9	11.6	3.4	57	102570	9999	9999	309	0	0	0	999900	999900	999900	99990	16	1.0	3	3	999.0	999	9	999999999	0	0.0000	0	88	999.000	999.0	99.0
2005	3	8	21	0	?9?9?9?9E0?9?9?9*9*9?9*9*9?9?9?9?9?9*9*_*9*9*9*9*9	10.3	4.2	66	102570	9999	9999	298	0	0	0	999900	999900	999900	99990	0	0.0	1	1	999.0	999	9	999999999	0	0.0000	0	88	999.000	999.0	99.0
2005	3	8	22	0	?9?9?9?9E0?9?9?9*9*9?9*9*9?9*9*9?9?9*9*_*9*9*9*9*9	9.3	4.6	73	102570	9999	9999	308	0	0	0	999900	999900	999900	99990	238	0.0	6	6	999.0	999	9	999999999	0	0.0000	0	88	999.000	999.0	99.0
2005	3	8	23	0	?9?9?9?9E0?9?9?9*9*9?9*9*9?9*9*9?9?9*9*_*9*9*9*9*9	8.5	4.8	78	102570	9999	9999	300	0	0	0	999900	999900	999900	99990	67	0.0	4	4	999.0	999	9	999999999	0	0.0000	0	88	999.000	999.0	99.0
2005	3	8	24	0	?9?9?9?9E0?9?9?9*9*9?9*9*9?9*9*9?9?9*9*_*9*9*9*9*9	7.9	4.9	82	102570	9999	9999	296	0	0	0	999900	999900	999900	99990	274	0.0	3	3	999.0	999	9	999999999	0	0.0000	0	88	999.000	999.0	99.0
2005	3	9	1	0	?9?9?9?9E0?9?9?9*9*9?9*9*9?9*9*9?9?9*9*_*9*9*9*9*9	7.5	5.0	84	102560	9999	9999	316	0	0	0	999900	999900	999900	99990	42	0.0	9	9	999.0	999	9	999999999	0	0.0000	0	88	999.000	999.0	99.0
2005	3	9	2	0	?9?9?9?9E0?9?9?9*9*9?9*9*9?9*9*9?9?9*9*_*9*9*9*9*9	7.1	4.9	86	102560	9999	9999	297	0	0	0	999900	999900	999900	99990	255	0.0	5	5	999.0	999	9	999999999	0	0.0000	0	88	999.000	999.0	99.0
2005	3	9	3	0	?9?9?9?9E0?9?9?9*9*9?9*9*9?9?9?9?9?9*9*_*9*9*9*9*9	6.8	4.8	87	102560	9999	9999	313	0	0	0	999900	999900	999900	99990	0	0.0	9	9	999.0	999	9	999999999	0	0.0000	0	88	999.000	999.0	99.0
2005	3	9	4	0	?9?9?9?9E0?9?9?9*9*9?9*9*9?9*9*9?9?9*9*_*9*9*9*9*9	6.5	4.6	88	102560	9999	9999	300	0	0	0	999900	999900	999900	99990	105	0.0	7	7	999.0	999	9	999999999	0	0.0000	0	88	999.000	999.0	99.0
2005	3	9	5	0	?9?9?9?9E0?9?9?9*9*9?9*9*9?9*9*9?9?9*9*_*9*9*9*9*9	6.2	4.4	88	102560	9999	9999	293	0	0	0	999900	999900	999900	99990	44	0.0	5	5	999.0	999	9	999999999	0	0.0000	0	88	999.000	999.0	99.0
2005	3	9	6	0	?9?9?9?9E0?9?9?9*9*9?9*9*9?9*9*9?9?9*9*_*9*9*9*9*9	6.1	4.2	88	102560	9999	9999	292	0	0	0	999900	999900	999900	99990	53	0.0	5	5	999.0	999	9	999999999	0	0.0000	0	88	999.000	999.0	99.0
2005	3	9	7	0	?9?9?9?9E0?9?9?9*9*9?9*9*9?9*9*9?9?9*9*_*9*9*9*9*9	6.0	3.9	87	102560	9999	9999	294	0	0	0	999900	999900	999900	99990	43	0.0	6	6	999.0	999	9	999999999	0	0.0000	0	88	999.000	999.0	99.0
2005	3	9	8	0	?9?9?9?9E0?9?9?9*9*9?9*9*9?9*9*9?9?9*9*_*9*9*9*9*9	6.7	4.3	85	102560	9999	9999	300	21	0	21	999900	999900	999900	99990	189	0.0	7	7	999.0	999	9	999999999	0	0.0000	0	88	999.000	999.0	99.0
2005	3	9	9	0	?9?9?9?9E0?9?9?9*9*9?9*9*9?9?9?9?9?9*9*_*9*9*9*9*9	7.9	5.0	82	102560	9999	9999	296	79	0	79	999900	999900	999900	99990	90	1.0	3	3	999.0	999	9	999999999	0	0.0000	0	88	999.000	999.0	99.0
2005	3	9	10	0	?9?9?9?9E0?9?9?9*9*9?9*9*9?9*9*9?9?9*9*_*9*9*9*9*9	8.9	5.3	78	102560	9999	9999	311	143	0	143	999900	999900	999900	99990	36	1.0	7	7	999.0	999	9	999999999	0	0.0000	0	88	999.000	999.0	99.0
2005	3	9	11	0	?9?9?9?9E0?9?9?9*9*9?9*9*9?9*9*9?9?9*9*_*9*9*9*9*9	9.6	5.1	74	102560	9999	9999	290	203	0	203	999900	999900	999900	99990	78	1.0	0	0	999.0	999	9	999999999	0	0.0000	0	88	999.000	999.0	99.0
2005	3	9	12	0	?9?9?9?9E0?9?9?9*9*9?9*9*9?9*9*9?9?9*9*_*9*9*9*9*9	10.1	4.7	69	102560	9999	9999	321	249	0	249	999900	999900	999900	99990	44	1.0	8	8	999.0	999	9	999999999	0	0.0000	0	88	999.000	999.0	99.0
2005	3	9	13	0	?9?9?9?9E0?9?9?9*9*9?9*9*9?9*9*9?9?9*9*_*9*9*9*9*9	10.6	4.3	65	102560	9999	9999	323	273	0	273	999900	999900	999900	99990	160	1.0	8	8	999.0	999	9	999999999	0	0.0000	0	88	999.000	999.0	99.0
2005	3	9	14	0	?9?9?9?9E0?9?9?9*9*9?9*9*9?9*9*9?9?9*9*_*9*9*9*9*9	11.3	4.2	62	102560	9999	9999	314	270	0	270	999900	999900	999900	99990	197	1.0	5	5	999.0	999	9	999999999	0	0.0000	0	88	999.000	999.0	99.0
2005	3	9	15	0	?9?9?9?9E0?9?9?9*9*9?9*9*9?9?9?9?9?9*9*_*9*9*9*9*9	12.3	4.7	60	102560	9999	9999	301	241	0	241	999900	999900	999900	99990	112	1.0	0	0	999.0	999	9	999999999	0	0.0000	0	88	999.000	999.0	99.0
2005	3	9	16	0	?9?9?9?9E0?9?9?9*9*9?9*9*9?9*9*9?9?9*9*_*9*9*9*9*9	13.2	5.4	59	102560	9999	9999	324	191	0	191	999900	999900	999900	99990	33	1.0	5	5	999.0	999	9	999999999	0	0.0000	0	88	999.000	999.0	99.0
2005	3	9	17	0	?9?9?9?9E0?9?9?9*9*9?9*9*9?9*9*9?9?9*9*_*9*9*9*9*9	12.9	5.3	60	102560	9999	9999	341	130	0	130	999900	999900	999900	99990	151	1.0	9	9	999.0	999	9	999999999	0	0.0000	0	88	999.000	999.0	99.0
2005	3	9	18	0	?9?9?9?9E0?9?9?9*9*9?9*9*9?9*9*9?9?9*9*_*9*9*9*9*9	11.9	4.9	62	102560	9999	9999	310	66	0	66	999900	999900	999900	99990	228	1.0	2	2	999.0	999	9	999999999	0	0.0000	0	88	999.000	999.0	99.0
2005	3	9	19	0	?9?9?9?9E0?9?9?9*9*9?9*9*9?9*9*9?9?9*9*_*9*9*9*9*9	10.7	4.3	65	102560	9999	9999	312	10	0	10	999900	999900	999900	99990	34	1.0	5	5	999.0	999	9	999999999	0	0.0000	0	88	999.000	999.0	99.0
2005	3	9	20	0	?9?9?9?9E0?9?9?9*9*9?9*9*9?9*9*9?9?9*9*_*9*9*9*9*9	9.5	3.8	68	102560	9999	9999	289	0	0	0	999900	999900	999900	99990	339	1.0	0	0	999.0	999	9	999999999	0	0.0000	0	88	999.000	999.0	99.0
2005	3	9	21	0	?9?9?9?9E0?9?9?9*9*9?9*9*9?9?9?9?9?9*9*_*9*9*9*9*9	8.4	3.4	71	102560	9999	9999	293	0	0	0	999900	999900	999900	99990	0	0.0	2	2	999.0	999	9	999999999	0	0.0000	0	88	999.000	999.0	99.0
2005	3	9	22	0	?9?9?9?9E0?9?9?9*9*9?9*9*9?9*9*9?9?9*9*_*9*9*9*9*9	7.7	3.3	74	102560	9999	9999	315	0	0	0	999900	999900	999900	99990	346	0.0	9	9	999.0	999	9	999999999	0	0.0000	0	88	999.000	999.0	99.0
2005	3	9	23	0	?9?9?9?9E0?9?9?9*9*9?9*9*9?9*9*9?9?9*9*_*9*9*9*9*9	7.3	3.4	76	102560	9999	9999	307	0	0	0	999900	999900	999900	99990	222	0.0	8	8	999.0	999	9	999999999	0	0.0000	0	88	999.000	999.0	99.0
2005	3	9	24	0	?9?9?9?9E0?9?9?9*9*9?9*9*9?9*9*9?9?9*9*_*9*9*9*9*9	7.1	3.7	79	102560	9999	9999	293	0	0	0	999900	999900	999900	99990	50	0.0	4	4	999.0	999	9	999999999	0	0.0000	0	88	999.000	999.0	99.0
2005	3	10	1	0	?9?9?9?9E0?9?9?9*9*9?9*9*9?9*9*9?9?9*9*_*9*9*9*9*9	7.0	4.0	81	102380	9999	9999	291	0	0	0	999900	999900	999900	99990	307	0.0	3	3	999.0	999	9	999999999	0	0.0000	0	88	999.000	999.0	99.0
2005	3	10	2	0	?9?9?9?9E0?9?9?9*9*9?9*9*9?9*9*9?9?9*9*_*9*9*9*9*9	6.8	4.1	83	102380	9999	9999	292	0	0	0	999900	999900	999900	99990	34	0.0	4	4	999.0	999	9	999999999	0	0.0000	0	88	999.000	999.0	99.0
2005	3	10	3	0	?9?9?9?9E0?9?9?9*9*9?9*9*9?9?9?9?9?9*9*_*9*9*9*9*9	6.5	4.1	85	102380	9999	9999	304	0	0	0	999900	999900	999900	99990	0	0.0	8	8	999.0	999	9	999999999	0	0.0000	0	88	999.000	999.0	99.0
2005	3	10	4	0	?9?9?9?9E0?9?9?9*9*9?9*9*9?9*9*9?9?9*9*_*9*9*9*9*9	6.0	3.9	87	102380	9999	9999	280	0	0	0	999900	999900	999900	99990	155	0.0	1	1	999.0	999	9	999999999	0	0.0000	0	88	999.000	999.0	99.0
2005	3	10	5	0	?9?9?9?9E0?9?9?9*9*9?9*9*9?9*9*9?9?9*9*_*9*9*9*9*9	5.4	3.5	88	102380	9999	9999	291	0	0	0	999900	999900	999900	99990	315	0.0	6	6	999.0	999	9	999999999	0	0.0000	0	88	999.000	999.0	99.0
2005	3	10	6	0	?9?9?9?9E0?9?9?9*9*9?9*9*9?9*9*9?9?9*9*_*9*9*9*9*9	4.9	3.0	88	102380	9999	9999	291	0	0	0	999900	999900	999900	99990	271	0.0	7	7	999.0	999	9	999999999	0	0.0000	0	88	999.000	999.0	99.0
2005	3	10	7	0	?9?9?9?9E0?9?9?9*9*9?9*9*9?9*9*9?9?9*9*_*9*9*9*9*9	4.7	2.6	86	102380	9999	9999	280	0	0	0	999900	999900	999900	99990	24	0.0	3	3	999.0	999	9	999999999	0	0.0000	0	88	999.000	999.0	99.0
2005	3	10	8	0	?9?9?9?9E0?9?9?9*9*9?9*9*9?9*9*9?9?9*9*_*9*9*9*9*9	5.5	2.9	84	102380	9999	9999	299	37	97	11	999900	999900	999900	99990	28	0.0	8	8	999.0	999	9	999999999	0	0.0000	0	88	999.000	999.0	99.0
2005	3	10	9	0	?9?9?9?9E0?9?9?9*9*9?9*9*9?9?9?9?9?9*9*_*9*9*9*9*9	7.1	3.7	79	102380	9999	9999	306	247	424	47	999900	999900	999900	99990	180	1.0	8	8	999.0	999	9	999999999	0	0.0000	0	88	999.000	999.0	99.0
2005	3	10	10	0	?9?9?9?9E0?9?9?9*9*9?9*9*9?9*9*9?9?9*9*_*9*9*9*9*9	8.7	4.0	72	102380	9999	9999	303	247	280	70	999900	999900	999900	99990	76	1.0	5	5	999.0	999	9	999999999	0	0.0000	0	88	999.000	999.0	99.0
2005	3	10	11	0	?9?9?9?9E0?9?9?9*9*9?9*9*9?9*9*9?9?9*9*_*9*9*9*9*9	10.2	3.6	64	102380	9999	9999	291	630	683	120	999900	999900	999900	99990	285	1.0	0	0	999.0	999	9	999999999	0	0.0000	0	88	999.000	999.0	99.0
2005	3	10	12	0	?9?9?9?9E0?9?9?9*9*9?9*9*9?9*9*9?9?9*9*_*9*9*9*9*9	11.6	2.8	55	102380	9999	9999	325	772	773	146	999900	999900	999900	99990	256	1.0	8	8	999.0	999	9	999999999	0	0.0000	0	88	999.000	999.0	99.0
2005	3	10	13	0	?9?9?9?9E0?9?9?9*9*9?9*9*9?9*9*9?9?9*9*_*9*9*9*9*9	12.9	1.7	46	102380	9999	9999	307	846	795	160	999900	999900	999900	99990	13	1.0	1	1	999.0	999	9	999999999	0	0.0000	0	88	999.000	999.0	99.0
2005	3	10	14	0	?9?9?9?9E0?9?9?9*9*9?9*9*9?9*9*9?9?9*9*_*9*9*9*9*9	14.4	0.7	39	102380	9999	9999	343	837	790	159	999900	999900	999900	99990	105	1.0	9	9	999.0	999	9	999999999	0	0.0000	0	88	999.000	999.0	99.0
2005	3	10	15	0	?9?9?9?9E0?9?9?9*9*9?9*9*9?9?9?9?9?9*9*_*9*9*9*9*9	15.9	0.2	34	102380	9999	9999	328	747	776	142	999900	999900	999900	99990	157	2.0	4	4	999.0	999	9	999999999	0	0.0000	0	88	999.000	999.0	99.0
2005	3	10	16	0	?9?9?9?9E0?9?9?9*9*9?9*9*9?9*9*9?9?9*9*_*9*9*9*9*9	17.0	0.5	33	102380	9999	9999	339	330	478	93	999900	999900	999900	99990	196	2.0	6	6	999.0	999	9	999999999	0	0.0000	0	88	999.000	999.0	99.0
2005	3	10	17	0	?9?9?9?9E0?9?9?9*9*9?9*9*9?9*9*9?9?9*9*_*9*9*9*9*9	16.5	0.3	33	102380	9999	9999	353	402	674	76	999900	999900	999900	99990	289	2.0	9	9	999.0	999	9	999999999	0	0.0000	0	88	999.000	999.0	99.0
2005	3	10	18	0	?9?9?9?9E0?9?9?9*9*9?9*9*9?9*9*9?9?9*9*_*9*9*9*9*9	15.4	0.3	36	102380	9999	9999	309	206	384	39	999900	999900	999900	99990	345	2.0	0	0	999.0	999	9	999999999	0	0.0000	0	88	999.000	999.0	99.0
2005	3	10	19	0	?9?9?9?9E0?9?9?9*9*9?9*9*9?9*9*9?9?9*9*_*9*9*9*9*9	14.0	0.5	40	102380	9999	9999	334	34	0	6	999900	999900	999900	99990	12	2.0	8	8	999.0	999	9	999999999	0	0.0000	0	88	999.000	999.0	99.0
2005	3	10	20	0	?9?9?9?9E0?9?9?9*9*9?9*9*9?9*9*9?9?9*9*_*9*9*9*9*9	13.0	1.0	44	102380	9999	9999	318	0	0	0	999900	999900	999900	99990	319	2.0	5	5	999.0	999	9	999999999	0	0.0000	0	88	999.000	999.0	99.0
2005	3	10	21	0	?9?9?9?9E0?9?9?9*9*9?9*9*9?9?9?9?9?9*9*_*9*9*9*9*9	12.9	2.0	48	102380	9999	9999	338	0	0	0	999900	999900	999900	99990	112	1.0	9	9	999.0	999	9	999999999	0	0.0000	0	88	999.000	999.0	99.0
2005	3	10	22	0	?9?9?9?9E0?9?9?9*9*9?9*9*9?9*9*9?9?9*9*_*9*9*9*9*9	13.6	3.5	51	102380	9999	9999	311	0	0	0	999900	999900	999900	99990	44	1.0	1	1	999.0	999	9	999999999	0	0.0000	0	88	999.000	999.0	99.0
2005	3	10	23	0	?9?9?9?9E0?9?9?9*9*9?9*9*9?9*9*9?9?9*9*_*9*9*9*9*9	13.7	4.3	53	102380	9999	9999	331	0	0	0	999900	999900	999900	99990	219	1.0	7	7	999.0	999	9	999999999	0	0.0000	0	88	999.000	999.0	99.0
2005	3	10	24	0	?9?9?9?9E0?9?9?9*9*9?9*9*9?9*9*9?9?9*9*_*9*9*9*9*9	13.0	4.1	55	102380	9999	9999	322	0	0	0	999900	999900	999900	99990	94	1.0	5	5	999.0	999	9	999999999	0	0.0000	0	88	999.000	999.0	99.0
2005	3	11	1	0	?9?9?9?9E0?9?9?9*9*9?9*9*9?9*9*9?9?9*9*_*9*9*9*9*9	12.1	3.6	56	102260	9999	9999	312	0	0	0	999900	999900	999900	99990	1	1.0	3	3	999.0	999	9	999999999	0	0.0000	0	88	999.000	999.0	99.0
2005	3	11	2	0	?9?9?9?9E0?9?9?9*9*9?9*9*9?9*9*9?9?9*9*_*9*9*9*9*9	11.2	3.2	58	102260	9999	9999	301	0	0	0	999900	999900	999900	99990	108	1.0	1	1	999.0	999	9	999999999	0	0.0000	0	88	999.000	999.0	99.0
2005	3	11	3	0	?9?9?9?9E0?9?9?9*9*9?9*9*9?9?9?9?9?9*9*_*9*9*9*9*9	10.8	3.3	60	102260	9999	9999	309	0	0	0	999900	999900	999900	99990	0	0.0	4	4	999.0	999	9	999999999	0	0.0000	0	88	999.000	999.0	99.0
2005	3	11	4	0	?9?9?9?9E0?9?9?9*9*9?9*9*9?9*9*9?9?9*9*_*9*9*9*9*9	10.7	3.7	62	102260	9999	9999	322	0	0	0	999900	999900	999900	99990	275	0.0	8	8	999.0	999	9	999999999	0	0.0000	0	88	999.000	999.0	99.0
2005	3	11	5	0	?9?9?9?9E0?9?9?9*9*9?9*9*9?9*9*9?9?9*9*_*9*9*9*9*9	10.5	4.0	64	102260	9999	9999	329	0	0	0	999900	999900	999900	99990	27	0.0	9	9	999.0	999	9	999999999	0	0.0000	0	88	999.000	999.0	99.0
2005	3	11	6	0	?9?9?9?9E0?9?9?9*9*9?9*9*9?9*9*9?9?9*9*_*9*9*9*9*9	10.3	4.3	66	102260	9999	9999	321	0	0	0	999900	999900	999900	99990	238	0.0	8	8	999.0	999	9	999999999	0	0.0000	0	88	999.000	999.0	99.0
2005	3	11	7	0	?9?9?9?9E0?9?9?9*9*9?9*9*9?9*9*9?9?9*9*_*9*9*9*9*9	10.0	4.5	69	102260	9999	9999	327	0	0	0	999900	999900	999900	99990	152	0.0	9	9	999.0	999	9	999999999	0	0.0000	0	88	999.000	999.0	99.0
2005	3	11	8	0	?9?9?9?9E0?9?9?9*9*9?9*9*9?9*9*9?9?9*9*_*9*9*9*9*9	9.8	4.7	70	102260	9999	9999	296	2	0	2	999900	999900	999900	99990	150	0.0	1	1	999.0	999	9	999999999	0	0.0000	0	88	999.000	999.0	99.0
2005	3	11	9	0	?9?9?9?9E0?9?9?9*9*9?9*9*9?9?9?9?9?9*9*_*9*9*9*9*9	9.7	4.9	72	102260	9999	9999	305	8	0	8	999900	999900	999900	99990	0	0.0	4	4	999.0	999	9	999999999	0	0.0000	0	88	999.000	999.0	99.0
2005	3	11	10	0	?9?9?9?9E0?9?9?9*9*9?9*9*9?9*9*9?9?9*9*_*9*9*9*9*9	9.8	5.1	73	102260	9999	9999	306	15	0	15	999900	999900	999900	99990	93	0.0	4	4	999.0	999	9	999999999	0	0.0000	0	88	999.000	999.0	99.0
2005	3	11	11	0	?9?9?9?9E0?9?9?9*9*9?9*9*9?9*9*9?9?9*9*_*9*9*9*9*9	9.9	5.3	73	102260	9999	9999	321	21	0	21	999900	999900	999900	99990	228	0.0	8	8	999.0	999	9	999999999	0	0.0000	0	88	999.000	999.0	99.0
2005	3	11	12	0	?9?9?9?9E0?9?9?9*9*9?9*9*9?9*9*9?9?9*9*_*9*9*9*9*9	10.2	5.6	73	102260	9999	9999	317	25	0	25	999900	999900	999900	99990	181	0.0	7	7	999.0	999	9	999999999	0	0.0000	0	88	999.000	999.0	99.0
2005	3	11	13	0	?9?9?9?9E0?9?9?9*9*9?9*9*9?9*9*9?9?9*9*_*9*9*9*9*9	10.4	5.8	73	102260	9999	9999	315	28	0	28	999900	999900	999900	99990	229	0.0	6	6	999.0	999	9	999999999	0	0.0000	0	88	999.000	999.0	99.0
2005	3	11	14	0	?9?9?9?9E0?9?9?9*9*9?9*9*9?9*9*9?9?9*9*_*9*9*9*9*9	10.6	6.0	73	102260	9999	9999	311	27	0	27	999900	999900	999900	99990	258	0.0	4	4	999.0	999	9	999999999	0	0.0000	0	88	999.000	999.0	99.0
2005	3	11	15	0	?9?9?9?9E0?9?9?9*9*9?9*9*9?9?9?9?9?9*9*_*9*9*9*9*9	10.7	6.2	74	102260	9999	9999	311	25	0	25	999900	999900	999900	99990	157	1.0	4	4	999.0	999	9	999999999	0	0.0000	0	88	999.000	999.0	99.0
2005	3	11	16	0	?9?9?9?9E0?9?9?9*9*9?9*9*9?9*9*9?9?9*9*_*9*9*9*9*9	10.5	6.3	75	102260	9999	9999	310	20	0	20	999900	999900	999900	99990	14	1.0	4	4	999.0	999	9	999999999	0	0.0000	0	88	999.000	999.0	99.0
2005	3	11	17	0	?9?9?9?9E0?9?9?9*9*9?9*9*9?9*9*9?9?9*9*_*9*9*9*9*9	10.0	6.1	77	102260	9999	9999	293	13	0	13	999900	999900	999900	99990	219	1.0	0	0	999.0	999	9	999999999	0	0.0000	0	88	999.000	999.0	99.0
2005	3	11	18	0	?9?9?9?9E0?9?9?9*9*9?9*9*9?9*9*9?9?9*9*_*9*9*9*9*9	9.6	6.0	79	102260	9999	9999	308	7	0	7	999900	999900	999900	99990	64	1.0	5	5	999.0	999	9	999999999	0	0.0000	0	88	999.000	999.0	99.0
2005	3	11	19	0	?9?9?9?9E0?9?9?9*9*9?9*9*9?9*9*9?9?9*9*_*9*9*9*9*9	9.3	6.2	81	102260	9999	9999	310	1	0	1	999900	999900	999900	99990	135	1.0	6	6	999.0	999	9	999999999	0	0.0000	0	88	999.000	999.0	99.0
2005	3	11	20	0	?9?9?9?9E0?9?9?9*9*9?9*9*9?9*9*9?9?9*9*_*9*9*9*9*9	9.4	6.6	83	102260	9999	9999	304	0	0	0	999900	999900	999900	99990	162	1.0	3	3	999.0	999	9	999999999	0	0.0000	0	88	999.000	999.0	99.0
2005	3	11	21	0	?9?9?9?9E0?9?9?9*9*9?9*9*9?9?9?9?9?9*9*_*9*9*9*9*9	9.6	7.2	85	102260	9999	9999	316	0	0	0	999900	999900	999900	99990	45	1.0	7	7	999.0	999	9	999999999	0	0.0000	0	88	999.000	999.0	99.0
2005	3	11	22	0	?9?9?9?9E0?9?9?9*9*9?9*9*9?9*9*9?9?9*9*_*9*9*9*9*9	9.7	7.6	87	102260	9999	9999	329	0	0	0	999900	999900	999900	99990	299	1.0	9	9	999.0	999	9	999999999	0	0.0000	0	88	999.000	999.0	99.0
2005	3	11	23	0	?9?9?9?9E0?9?9?9*9*9?9*9*9?9*9*9?9?9*9*_*9*9*9*9*9	9.6	7.9	89	102260	9999	9999	303	0	0	0	999900	999900	999900	99990	152	1.0	2	2	999.0	999	9	999999999	0	0.0000	0	88	999.000	999.0	99.0
2005	3	11	24	0	?9?9?9?9E0?9?9?9*9*9?9*9*9?9*9*9?9?9*9*_*9*9*9*9*9	9.5	8.0	90	102260	9999	9999	308	0	0	0	999900	999900	999900	99990	234	1.0	4	4	999.0	999	9	999999999	0	0.0000	0	88	999.000	999.0	99.0
2005	3	12	1	0	?9?9?9?9E0?9?9?9*9*9?9*9*9?9*9*9?9?9*9*_*9*9*9*9*9	9.3	7.9	91	102650	9999	9999	305	0	0	0	999900	999900	999900	99990	84	1.0	3	3	999.0	999	9	999999999	0	0.0000	0	88	999.000	999.0	99.0
2005	3	12	2	0	?9?9?9?9E0?9?9?9*9*9?9*9*9?9*9*9?9?9*9*_*9*9*9*9*9	9.1	7.9	92	102650	9999	9999	306	0	0	0	999900	999900	999900	99990	209	1.0	4	4	999.0	999	9	999999999	0	0.0000	0	88	999.000	999.0	99.0
2005	3	12	3	0	?9?9?9?9E0?9?9?9*9*9?9*9*9?9?9?9?9?9*9*_*9*9*9*9*9	9.0	7.8	92	102650	9999	9999	303	0	0	0	999900	999900	999900	99990	0	0.0	3	3	999.0	999	9	999999999	0	0.0000	0	88	999.000	999.0	99.0
2005	3	12	4	0	?9?9?9?9E0?9?9?9*9*9?9*9*9?9*9*9?9?9*9*_*9*9*9*9*9	8.9	7.7	92	102650	9999	9999	310	0	0	0	999900	999900	999900	99990	174	0.0	6	6	999.0	999	9	999999999	0	0.0000	0	88	999.000	999.0	99.0
2005	3	12	5	0	?9?9?9?9E0?9?9?9*9*9?9*9*9?9*9*9?9?9*9*_*9*9*9*9*9	8.9	7.6	92	102650	9999	9999	295	0	0	0	999900	999900	999900	99990	143	0.0	1	1	999.0	999	9	999999999	0	0.0000	0	88	999.000	999.0	99.0
2005	3	12	6	0	?9?9?9?9E0?9?9?9*9*9?9*9*9?9*9*9?9?9*9*_*9*9*9*9*9	8.9	7.5	91	102650	9999	9999	302	0	0	0	999900	999900	999900	99990	134	0.0	3	3	999.0	999	9	999999999	0	0.0000	0	88	999.000	999.0	99.0
2005	3	12	7	0	?9?9?9?9E0?9?9?9*9*9?9*9*9?9*9*9?9?9*9*_*9*9*9*9*9	8.9	7.4	90	102650	9999	9999	318	0	0	0	999900	999900	999900	99990	299	0.0	8	8	999.0	999	9	999999999	0	0.0000	0	88	999.000	999.0	99.0
2005	3	12	8	0	?9?9?9?9E0?9?9?9*9*9?9*9*9?9*9*9?9?9*9*_*9*9*9*9*9	8.9	7.3	90	102650	9999	9999	310	5	0	5	999900	999900	999900	99990	274	0.0	6	6	999.0	999	9	999999999	0	0.0000	0	88	999.000	999.0	99.0
2005	3	12	9	0	?9?9?9?9E0?9?9?9*9*9?9*9*9?9?9?9?9?9*9*_*9*9*9*9*9	9.0	7.3	89	102650	9999	9999	325	19	0	19	999900	999900	999900	99990	0	0.0	9	9	999.0	999	9	999999999	0	0.0000	0	88	999.000	999.0	99.0
2005	3	12	10	0	?9?9?9?9E0?9?9?9*9*9?9*9*9?9*9*9?9?9*9*_*9*9*9*9*9	9.1	7.3	89	102650	9999	9999	314	33	0	33	999900	999900	999900	99990	233	0.0	7	7	999.0	999	9	999999999	0	0.0000	0	88	999.000	999.0	99.0
2005	3	12	11	0	?9?9?9?9E0?9?9?9*9*9?9*9*9?9*9*9?9?9*9*_*9*9*9*9*9	9.3	7.4	88	102650	9999	9999	304	47	0	47	999900	999900	999900	99990	323	0.0	3	3	999.0	999	9	999999999	0	0.0000	0	88	999.000	999.0	99.0
2005	3	12	12	0	?9?9?9?9E0?9?9?9*9*9?9*9*9?9*9*9?9?9*9*_*9*9*9*9*9	9.5	7.6	88	102650	9999	9999	328	58	0	58	999900	999900	999900	99990	359	0.0	9	9	999.0	999	9	999999999	0	0.0000	0	88	999.000	999.0	99.0
2005	3	12	13	0	?9?9?9?9E0?9?9?9*9*9?9*9*9?9*9*9?9?9*9*_*9*9*9*9*9	9.7	7.8	88	102650	9999	9999	306	63	0	63	999900	999900	999900	99990	40	0.0	3	3	999.0	999	9	999999999	0	0.0000	0	88	999.000	999.0	99.0
2005	3	12	14	0	?9?9?9?9E0?9?9?9*9*9?9*9*9?9*9*9?9?9*9*_*9*9*9*9*9	9.9	7.9	87	102650	9999	9999	304	62	0	62	999900	999900	999900	99990	234	0.0	2	2	999.0	999	9	999999999	0	0.0000	0	88	999.000	999.0	99.0
2005	3	12	15	0	?9?9?9?9E0?9?9?9*9*9?9*9*9?9?9?9?9?9*9*_*9*9*9*9*9	10.1	8.0	87	102650	9999	9999	316	56	0	56	999900	999900	999900	99990	45	3.0	6	6	999.0	999	9	999999999	0	0.0000	0	88	999.000	999.0	99.0
2005	3	12	16	0	?9?9?9?9E0?9?9?9*9*9?9*9*9?9*9*9?9?9*9*_*9*9*9*9*9	10.3	8.1	86	102650	9999	9999	311	44	0	44	999900	999900	999900	99990	50	3.0	4	4	999.0	999	9	999999999	0	0.0000	0	88	999.000	999.0	99.0
2005	3	12	17	0	?9?9?9?9E0?9?9?9*9*9?9*9*9?9*9*9?9?9*9*_*9*9*9*9*9	10.4	8.1	86	102650	9999	9999	314	30	0	30	999900	999900	999900	99990	148	3.0	5	5	999.0	999	9	999999999	0	0.0000	0	88	999.000	999.0	99.0
2005	3	12	18	0	?9?9?9?9E0?9?9?9*9*9?9*9*9?9*9*9?9?9*9*_*9*9*9*9*9	10.4	8.0	85	102650	9999	9999	302	16	0	16	999900	999900	999900	99990	220	3.0	1	1	999.0	999	9	999999999	0	0.0000	0	88	999.000	999.0	99.0
2005	3	12	19	0	?9?9?9?9E0?9?9?9*9*9?9*9*9?9*9*9?9?9*9*_*9*9*9*9*9	10.4	7.9	84	102650	9999	9999	302	3	0	3	999900	999900	999900	99990	203	3.0	1	1	999.0	999	9	999999999	0	0.0000	0	88	999.000	999.0	99.0
2005	3	12	20	0	?9?9?9?9E0?9?9?9*9*9?9*9*9?9*9*9?9?9*9*_*9*9*9*9*9	10.3	7.7	84	102650	9999	9999	313	0	0	0	999900	999900	999900	99990	80	3.0	5	5	999.0	999	9	999999999	0	0.0000	0	88	999.000	999.0	99.0
2005	3	12	21	0	?9?9?9?9E0?9?9?9*9*9?9*9*9?9?9?9?9?9*9*_*9*9*9*9*9	10.2	7.6	84	102650	9999	9999	319	0	0	0	999900	999900	999900	99990	67	1.0	7	7	999.0	999	9	999999999	0	0.0000	0	88	999.000	999.0	99.0
2005	3	12	22	0	?9?9?9?9E0?9?9?9*9*9?9*9*9?9*9*9?9?9*9*_*9*9*9*9*9	10.1	7.6	84	102650	9999	9999	300	0	0	0	999900	999900	999900	99990	247	1.0	1	1	999.0	999	9	999999999	0	0.0000	0	88	999.000	999.0	99.0
2005	3	12	23	0	?9?9?9?9E0?9?9?9*9*9?9*9*9?9*9*9?9?9*9*_*9*9*9*9*9	9.9	7.5	85	102650	9999	9999	307	0	0	0	999900	999900	999900	99990	94	1.0	3	3	999.0	999	9	999999999	0	0.0000	0	88	999.000	999.0	99.0
2005	3	12	24	0	?9?9?9?9E0?9?9?9*9*9?9*9*9?9*9*9?9?9*9*_*9*9*9*9*9	9.8	7.5	86	102650	9999	9999	303	0	0	0	999900	999900	999900	99990	15	1.0	2	2	999.0	999	9	999999999	0	0.0000	0	88	999.000	999.0	99.0
2005	3	13	1	0	?9?9?9?9E0?9?9?9*9*9?9*9*9?9*9*9?9?9*9*_*9*9*9*9*9	9.6	7.6	87	102630	9999	9999	322	0	0	0	999900	999900	999900	99990	332	1.0	8	8	999.0	999	9	999999999	0	0.0000	0	88	999.000	999.0	99.0
2005	3	13	2	0	?9?9?9?9E0?9?9?9*9*9?9*9*9?9*9*9?9?9*9*_*9*9*9*9*9	9.4	7.5	88	102630	9999	9999	312	0	0	0	999900	999900	999900	99990	314	1.0	6	6	999.0	999	9	999999999	0	0.0000	0	88	999.000	999.0	99.0
2005	3	13	3	0	?9?9?9?9E0?9?9?9*9*9?9*9*9?9?9?9?9?9*9*_*9*9*9*9*9	9.2	7.5	89	102630	9999	9999	327	0	0	0	999900	999900	999900	99990	22	1.0	9	9	999.0	999	9	999999999	0	0.0000	0	88	999.000	999.0	99.0
2005	3	13	4	0	?9?9?9?9E0?9?9?9*9*9?9*9*9?9*9*9?9?9*9*_*9*9*9*9*9	9.0	7.4	90	102630	9999	9999	307	0	0	0	999900	999900	999900	99990	116	1.0	5	5	999.0	999	9	999999999	0	0.0000	0	88	999.000	999.0	99.0
2005	3	13	5	0	?9?9?9?9E0?9?9?9*9*9?9*9*9?9*9*9?9?9*9*_*9*9*9*9*9	8.8	7.3	90	102630	9999	9999	313	0	0	0	999900	999900	999900	99990	191	1.0	7	7	999.0	999	9	999999999	0	0.0000	0	88	999.000	999.0	99.0
2005	3	13	6	0	?9?9?9?9E0?9?9?9*9*9?9*9*9?9*9*9?9?9*9*_*9*9*9*9*9	8.6	7.1	90	102630	9999	9999	308	0	0	0	999900	999900	999900	99990	175	1.0	6	6	999.0	999	9	999999999	0	0.0000	0	88	999.000	999.0	99.0
2005	3	13	7	0	?9?9?9?9E0?9?9?9*9*9?9*9*9?9*9*9?9?9*9*_*9*9*9*9*9	8.6	7.0	90	102630	9999	9999	303	0	0	0	999900	999900	999900	99990	328	1.0	4	4	999.0	999	9	999999999	0	0.0000	0	88	999.000	999.0	99.0
2005	3	13	8	0	?9?9?9?9E0?9?9?9*9*9?9*9*9?9*9*9?9?9*9*_*9*9*9*9*9	8.7	7.1	89	102630	9999	9999	289	13	0	13	999900	999900	999900	99990	15	1.0	0	0	999.0	999	9	999999999	0	0.0000	0	88	999.000	999.0	99.0
2005	3	13	9	0	?9?9?9?9E0?9?9?9*9*9?9*9*9?9?9?9?9?9*9*_*9*9*9*9*9	9.0	7.1	88	102630	9999	9999	299	43	0	43	999900	999900	999900	99990	67	1.0	2	2	999.0	999	9	999999999	0	0.0000	0	88	999.000	999.0	99.0
2005	3	13	10	0	?9?9?9?9E0?9?9?9*9*9?9*9*9?9*9*9?9?9*9*_*9*9*9*9*9	9.3	7.1	86	102630	9999	9999	304	76	0	76	999900	999900	999900	99990	72	1.0	3	3	999.0	999	9	999999999	0	0.0000	0	88	999.000	999.0	99.0
2005	3	13	11	0	?9?9?9?9E0?9?9?9*9*9?9*9*9?9*9*9?9?9*9*_*9*9*9*9*9	9.6	7.1	85	102630	9999	9999	328	107	0	107	999900	999900	999900	99990	117	1.0	9	9	999.0	999	9	999999999	0	0.0000	0	88	999.000	999.0	99.0
2005	3	13	12	0	?9?9?9?9E0?9?9?9*9*9?9*9*9?9*9*9?9?9*9*_*9*9*9*9*9	9.9	7.1	83	102630	9999	9999	306	131	0	131	999900	999900	999900	99990	279	1.0	3	3	999.0	999	9	999999999	0	0.0000	0	88	999.000	999.0	99.0
2005	3	13	13	0	?9?9?9?9E0?9?9?9*9*9?9*9*9?9*9*9?9?9*9*_*9*9*9*9*9	10.2	7.2	81	102630	9999	9999	324	143	0	143	999900	999900	999900	99990	141	1.0	8	8	999.0	999	9	999999999	0	0.0000	0	88	999.000	999.0	99.0
2005	3	13	14	0	?9?9?9?9E0?9?9?9*9*9?9*9*9?9*9*9?9?9*9*_*9*9*9*9*9	10.7	7.5	81	102630	9999	9999	327	142	0	142	999900	999900	999900	99990	303	1.0	8	8	999.0	999	9	999999999	0	0.0000	0	88	999.000	999.0	99.0
2005	3	13	15	0	?9?9?9?9E0?9?9?9*9*9?9*9*9?9?9?9?9?9*9*_*9*9*9*9*9	11.2	8.1	81	102630	9999	9999	337	127	0	127	999900	999900	999900	99990	45	1.0	9	9	999.0	999	9	999999999	0	0.0000	0	88	999.000	999.0	99.0
2005	3	13	16	0	?9?9?9?9E0?9?9?9*9*9?9*9*9?9*9*9?9?9*9*_*9*9*9*9*9	11.6	8.7	82	102630	9999	9999	339	101	0	101	999900	999900	999900	99990	320	1.0	9	9	999.0	999	9	999999999	0	0.0000	0	88	999.000	999.0	99.0
2005	3	13	17	0	?9?9?9?9E0?9?9?9*9*9?9*9*9?9*9*9?9?9*9*_*9*9*9*9*9	11.5	8.9	84	102630	9999	9999	327	69	0	69	999900	999900	999900	99990	149	1.0	7	7	999.0	999	9	999999999	0	0.0000	0	88	999.000	999.0	99.0
2005	3	13	18	0	?9?9?9?9E0?9?9?9*9*9?9*9*9?9*9*9?9?9*9*_*9*9*9*9*9	11.2	9.1	87	102630	9999	9999	325	36	0	36	999900	999900	999900	99990	128	1.0	7	7	999.0	999	9	999999999	0	0.0000	0	88	999.000	999.0	99.0
2005	3	13	19	0	?9?9?9?9E0?9?9?9*9*9?9*9*9?9*9*9?9?9*9*_*9*9*9*9*9	10.8	9.2	90	102630	9999	9999	312	7	0	7	999900	999900	999900	99990	116	1.0	3	3	999.0	999	9	999999999	0	0.0000	0	88	999.000	999.0	99.0
2005	3	13	20	0	?9?9?9?9E0?9?9?9*9*9?9*9*9?9*9*9?9?9*9*_*9*9*9*9*9	10.3	9.2	93	102630	9999	9999	321	0	0	0	999900	999900	999900	99990	198	1.0	7	7	999.0	999	9	999999999	0	0.0000	0	88	999.000	999.0	99.0
2005	3	13	21	0	?9?9?9?9E0?9?9?9*9*9?9*9*9?9?9?9?9?9*9*_*9*9*9*9*9	9.9	9.1	95	102630	9999	9999	296	0	0	0	999900	999900	999900	99990	67	2.0	0	0	999.0	999	9	999999999	0	0.0000	0	88	999.000	999.0	99.0
2005	3	13	22	0	?9?9?9?9E0?9?9?9*9*9?9*9*9?9*9*9?9?9*9*_*9*9*9*9*9	9.6	9.1	97	102630	9999	9999	309	0	0	0	999900	999900	999900	99990	283	2.0	4	4	999.0	999	9	999999999	0	0.0000	0	88	999.000	999.0	99.0
2005	3	13	23	0	?9?9?9?9E0?9?9?9*9*9?9*9*9?9*9*9?9?9*9*_*9*9*9*9*9	9.4	9.0	98	102630	9999	9999	314	0	0	0	999900	999900	999900	99990	281	2.0	6	6	999.0	999	9	999999999	0	0.0000	0	88	999.000	999.0	99.0
2005	3	13	24	0	?9?9?9?9E0?9?9?9*9*9?9*9*9?9*9*9?9?9*9*_*9*9*9*9*9	9.3	9.0	98	102630	9999	9999	308	0	0	0	999900	999900	999900	99990	10	2.0	4	4	999.0	999	9	999999999	0	0.0000	0	88	999.000	999.0	99.0
2005	3	14	1	0	?9?9?9?9E0?9?9?9*9*9?9*9*9?9*9*9?9?9*9*_*9*9*9*9*9	9.2	8.9	98	101790	9999	9999	310	0	0	0	999900	999900	999900	99990	31	2.0	5	5	999.0	999	9	999999999	0	0.0000	0	88	999.000	999.0	99.0
2005	3	14	2	0	?9?9?9?9E0?9?9?9*9*9?9*9*9?9*9*9?9?9*9*_*9*9*9*9*9	9.2	8.9	98	101790	9999	9999	307	0	0	0	999900	999900	999900	99990	325	2.0	4	4	999.0	999	9	999999999	0	0.0000	0	88	999.000	999.0	99.0
2005	3	14	3	0	?9?9?9?9E0?9?9?9*9*9?9*9*9?9?9?9?9?9*9*_*9*9*9*9*9	9.2	8.9	98	101790	9999	9999	313	0	0	0	999900	999900	999900	99990	0	0.0	6	6	999.0	999	9	999999999	0	0.0000	0	88	999.000	999.0	99.0
2005	3	14	4	0	?9?9?9?9E0?9?9?9*9*9?9*9*9?9*9*9?9?9*9*_*9*9*9*9*9	9.2	8.9	98	101790	9999	9999	302	0	0	0	999900	999900	999900	99990	4	0.0	2	2	999.0	999	9	999999999	0	0.0000	0	88	999.000	999.0	99.0
2005	3	14	5	0	?9?9?9?9E0?9?9?9*9*9?9*9*9?9*9*9?9?9*9*_*9*9*9*9*9	9.2	9.0	98	101790	9999	9999	293	0	0	0	999900	999900	999900	99990	172	0.0	0	0	999.0	999	9	999999999	0	0.0000	0	88	999.000	999.0	99.0
2005	3	14	6	0	?9?9?9?9E0?9?9?9*9*9?9*9*9?9*9*9?9?9*9*_*9*9*9*9*9	9.3	9.1	99	101790	9999	9999	313	0	0	0	999900	999900	999900	99990	66	0.0	6	6	999.0	999	9	999999999	0	0.0000	0	88	999.000	999.0	99.0
2005	3	14	7	0	?9?9?9?9E0?9?9?9*9*9?9*9*9?9*9*9?9?9*9*_*9*9*9*9*9	9.3	9.2	99	101790	9999	9999	313	0	0	0	999900	999900	999900	99990	185	0.0	6	6	999.0	999	9	999999999	0	0.0000	0	88	999.000	999.0	99.0
2005	3	14	8	0	?9?9?9?9E0?9?9?9*9*9?9*9*9?9*9*9?9?9*9*_*9*9*9*9*9	9.4	9.3	99	101790	9999	9999	307	0	0	0	999900	999900	999900	99990	39	0.0	3	3	999.0	999	9	999999999	0	0.0000	0	88	999.000	999.0	99.0
2005	3	14	9	0	?9?9?9?9E0?9?9?9*9*9?9*9*9?9?9?9?9?9*9*_*9*9*9*9*9	9.6	9.5	99	101790	9999	9999	304	0	0	0	999900	999900	999900	99990	112	1.0	2	2	999.0	999	9	999999999	0	0.0000	0	88	999.000	999.0	99.0
2005	3	14	10	0	?9?9?9?9E0?9?9?9*9*9?9*9*9?9*9*9?9?9*9*_*9*9*9*9*9	9.8	9.7	99	101790	9999	9999	332	0	0	0	999900	999900	999900	99990	244	1.0	9	9	999.0	999	9	999999999	0	0.0000	0	88	999.000	999.0	99.0
2005	3	14	11	0	?9?9?9?9E0?9?9?9*9*9?9*9*9?9*9*9?9?9*9*_*9*9*9*9*9	10.0	9.9	99	101790	9999	9999	326	0	0	0	999900	999900	999900	99990	352	1.0	8	8	999.0	999	9	999999999	0	0.0000	0	88	999.000	999.0	99.0
2005	3	14	12	0	?9?9?9?9E0?9?9?9*9*9?9*9*9?9*9*9?9?9*9*_*9*9*9*9*9	10.2	10.0	99	101790	9999	9999	318	0	0	0	999900	999900	999900	99990	255	1.0	6	6	999.0	999	9	999999999	0	0.0000	0	88	999.000	999.0	99.0
2005	3	14	13	0	?9?9?9?9E0?9?9?9*9*9?9*9*9?9*9*9?9?9*9*_*9*9*9*9*9	10.2	10.0	99	101790	9999	9999	334	0	0	0	999900	999900	999900	99990	215	1.0	9	9	999.0	999	9	999999999	0	0.0000	0	88	999.000	999.0	99.0
2005	3	14	14	0	?9?9?9?9E0?9?9?9*9*9?9*9*9?9*9*9?9?9*9*_*9*9*9*9*9	10.1	9.8	98	101790	9999	9999	307	0	0	0	999900	999900	999900	99990	182	1.0	2	2	999.0	999	9	999999999	0	0.0000	0	88	999.000	999.0	99.0
2005	3	14	15	0	?9?9?9?9E0?9?9?9*9*9?9*9*9?9?9?9?9?9*9*_*9*9*9*9*9	9.8	9.5	98	101790	9999	9999	325	0	0	0	999900	999900	999900	99990	0	0.0	8	8	999.0	999	9	999999999	0	0.0000	0	88	999.000	999.0	99.0
2005	3	14	16	0	?9?9?9?9E0?9?9?9*9*9?9*9*9?9*9*9?9?9*9*_*9*9*9*9*9	9.4	9.1	98	101790	9999	9999	306	0	0	0	999900	999900	999900	99990	302	0.0	3	3	999.0	999	9	999999999	0	0.0000	0	88	999.000	999.0	99.0
2005	3	14	17	0	?9?9?9?9E0?9?9?9*9*9?9*9*9?9*9*9?9?9*9*_*9*9*9*9*9	9.0	8.7	98	101790	9999	9999	297	0	0	0	999900	999900	999900	99990	257	0.0	1	1	999.0	999	9	999999999	0	0.0000	0	88	999.000	999.0	99.0
2005	3	14	18	0	?9?9?9?9E0?9?9?9*9*9?9*9*9?9*9*9?9?9*9*_*9*9*9*9*9	8.7	8.3	98	101790	9999	9999	325	0	0	0	999900	999900	999900	99990	26	0.0	9	9	999.0	999	9	999999999	0	0.0000	0	88	999.000	999.0	99.0
2005	3	14	19	0	?9?9?9?9E0?9?9?9*9*9?9*9*9?9*9*9?9?9*9*_*9*9*9*9*9	8.5	8.1	97	101790	9999	9999	308	0	0	0	999900	999900	999900	99990	349	0.0	6	6	999.0	999	9	999999999	0	0.0000	0	88	999.000	999.0	99.0
2005	3	14	20	0	?9?9?9?9E0?9?9?9*9*9?9*9*9?9*9*9?9?9*9*_*9*9*9*9*9	8.4	8.0	97	101790	9999	9999	294	0	0	0	999900	999900	999900	99990	76	0.0	1	1	999.0	999	9	999999999	0	0.0000	0	88	999.000	999.0	99.0
2005	3	14	21	0	?9?9?9?9E0?9?9?9*9*9?9*9*9?9?9?9?9?9*9*_*9*9*9*9*9	8.5	8.1	97	101790	9999	9999	309	0	0	0	999900	999900	999900	99990	22	2.0	6	6	999.0	999	9	999999999	0	0.0000	0	88	999.000	999.0	99.0
2005	3	14	22	0	?9?9?9?9E0?9?9?9*9*9?9*9*9?9*9*9?9?9*9*_*9*9*9*9*9	8.5	8.0	97	101790	9999	9999	289	0	0	0	999900	999900	999900	99990	121	2.0	0	0	999.0	999	9	999999999	0	0.0000	0	88	999.000	999.0	99.0
2005	3	14	23	0	?9?9?9?9E0?9?9?9*9*9?9*9*9?9*9*9?9?9*9*_*9*9*9*9*9	8.3	7.8	96	101790	9999	9999	307	0	0	0	999900	999900	999900	99990	250	2.0	6	6	999.0	999	9	999999999	0	0.0000	0	88	999.000	999.0	99.0
2005	3	14	24	0	?9?9?9?9E0?9?9?9*9*9?9*9*9?9*9*9?9?9*9*_*9*9*9*9*9	8.0	7.4	96	101790	9999	9999	314	0	0	0	999900	999900	999900	99990	172	2.0	8	8	999.0	999	9	999999999	0	0.0000	0	88	999.000	999.0	99.0
2005	3	15	1	0	?9?9?9?9E0?9?9?9*9*9?9*9*9?9*9*9?9?9*9*_*9*9*9*9*9	7.6	6.9	96	101460	9999	9999	293	0	0	0	999900	999900	999900	99990	121	2.0	2	2	999.0	999	9	999999999	0	0.0000	0	88	999.000	999.0	99.0
2005	3	15	2	0	?9?9?9?9E0?9?9?9*9*9?9*9*9?9*9*9?9?9*9*_*9*9*9*9*9	7.1	6.4	95	101460	9999	9999	316	0	0	0	999900	999900	999900	99990	36	2.0	9	9	999.0	999	9	999999999	0	0.0000	0	88	999.000	999.0	99.0
2005	3	15	3	0	?9?9?9?9E0?9?9?9*9*9?9*9*9?9?9?9?9?9*9*_*9*9*9*9*9	6.7	6.0	95	101460	9999	9999	279	0	0	0	999900	999900	999900	99990	337	1.0	0	0	999.0	999	9	999999999	0	0.0000	0	88	999.000	999.0	99.0
2005	3	15	4	0	?9?9?9?9E0?9?9?9*9*9?9*9*9?9*9*9?9?9*9*_*9*9*9*9*9	6.4	5.6	95	101460	9999	9999	312	0	0	0	999900	999900	999900	99990	58	1.0	9	9	999.0	999	9	999999999	0	0.0000	0	88	999.000	999.0	99.0
2005	3	15	5	0	?9?9?9?9E0?9?9?9*9*9?9*9*9?9*9*9?9?9*9*_*9*9*9*9*9	6.1	5.3	95	101460	9999	9999	276	0	0	0	999900	999900	999900	99990	186	1.0	0	0	999.0	999	9	999999999	0	0.0000	0	88	999.000	999.0	99.0
2005	3	15	6	0	?9?9?9?9E0?9?9?9*9*9?9*9*9?9*9*9?9?9*9*_*9*9*9*9*9	5.9	5.1	95	101460	9999	9999	290	0	0	0	999900	999900	999900	99990	41	1.0	4	4	999.0	999	9	999999999	0	0.0000	0	88	999.000	999.0	99.0
2005	3	15	7	0	?9?9?9?9E0?9?9?9*9*9?9*9*9?9*9*9?9?9*9*_*9*9*9*9*9	5.8	5.0	95	101460	9999	9999	284	0	0	0	999900	999900	999900	99990	311	1.0	2	2	999.0	999	9	999999999	0	0.0000	0	88	999.000	999.0	99.0
2005	3	15	8	0	?9?9?9?9E0?9?9?9*9*9?9*9*9?9*9*9?9?9*9*_*9*9*9*9*9	5.7	5.0	95	101460	9999	9999	275	0	0	0	999900	999900	999900	99990	94	1.0	0	0	999.0	999	9	999999999	0	0.0000	0	88	999.000	999.0	99.0
2005	3	15	9	0	?9?9?9?9E0?9?9?9*9*9?9*9*9?9?9?9?9?9*9*_*9*9*9*9*9	5.7	5.0	95	101460	9999	9999	297	0	0	0	999900	999900	999900	99990	45	2.0	7	7	999.0	999	9	999999999	0	0.0000	0	88	999.000	999.0	99.0
2005	3	15	10	0	?9?9?9?9E0?9?9?9*9*9?9*9*9?9*9*9?9?9*9*_*9*9*9*9*9	5.5	4.8	95	101460	9999	9999	290	0	0	0	999900	999900	999900	99990	135	2.0	5	5	999.0	999	9	999999999	0	0.0000	0	88	999.000	999.0	99.0
2005	3	15	11	0	?9?9?9?9E0?9?9?9*9*9?9*9*9?9*9*9?9?9*9*_*9*9*9*9*9	5.4	4.8	96	101460	9999	9999	289	0	0	0	999900	999900	999900	99990	344	2.0	5	5	999.0	999	9	999999999	0	0.0000	0	88	999.000	999.0	99.0
2005	3	15	12	0	?9?9?9?9E0?9?9?9*9*9?9*9*9?9*9*9?9?9*9*_*9*9*9*9*9	5.5	4.9	96	101460	9999	9999	301	0	0	0	999900	999900	999900	99990	235	2.0	8	8	999.0	999	9	999999999	0	0.0000	0	88	999.000	999.0	99.0
2005	3	15	13	0	?9?9?9?9E0?9?9?9*9*9?9*9*9?9*9*9?9?9*9*_*9*9*9*9*9	5.8	5.3	96	101460	9999	9999	298	0	0	0	999900	999900	999900	99990	107	2.0	7	7	999.0	999	9	999999999	0	0.0000	0	88	999.000	999.0	99.0
2005	3	15	14	0	?9?9?9?9E0?9?9?9*9*9?9*9*9?9*9*9?9?9*9*_*9*9*9*9*9	6.1	5.6	97	101460	9999	9999	299	0	0	0	999900	999900	999900	99990	41	2.0	7	7	999.0	999	9	999999999	0	0.0000	0	88	999.000	999.0	99.0
2005	3	15	15	0	?9?9?9?9E0?9?9?9*9*9?9*9*9?9?9?9?9?9*9*_*9*9*9*9*9	6.4	6.0	97	101460	9999	9999	297	0	0	0	999900	999900	999900	99990	67	2.0	6	6	999.0	999	9	999999999	0	0.0000	0	88	999.000	999.0	99.0
2005	3	15	16	0	?9?9?9?9E0?9?9?9*9*9?9*9*9?9*9*9?9?9*9*_*9*9*9*9*9	6.6	6.2	97	101460	9999	9999	296	0	0	0	999900	999900	999900	99990	221	2.0	5	5	999.0	999	9	999999999	0	0.0000	0	88	999.000	999.0	99.0
2005	3	15	17	0	?9?9?9?9E0?9?9?9*9*9?9*9*9?9*9*9?9?9*9*_*9*9*9*9*9	6.7	6.4	98	101460	9999	9999	292	0	0	0	999900	999900	999900	99990	327	2.0	3	3	999.0	999	9	999999999	0	0.0000	0	88	999.000	999.0	99.0
2005	3	15	18	0	?9?9?9?9E0?9?9?9*9*9?9*9*9?9*9*9?9?9*9*_*9*9*9*9*9	6.7	6.4	98	101460	9999	9999	294	0	0	0	999900	999900	999900	99990	339	2.0	4	4	999.0	999	9	999999999	0	0.0000	0	88	999.000	999.0	99.0
2005	3	15	19	0	?9?9?9?9E0?9?9?9*9*9?9*9*9?9*9*9?9?9*9*_*9*9*9*9*9	6.7	6.4	98	101460	9999	9999	299	0	0	0	999900	999900	999900	99990	132	2.0	6	6	999.0	999	9	999999999	0	0.0000	0	88	999.000	999.0	99.0
2005	3	15	20	0	?9?9?9?9E0?9?9?9*9*9?9*9*9?9*9*9?9?9*9*_*9*9*9*9*9	6.7	6.4	98	101460	9999	9999	296	0	0	0	999900	999900	999900	99990	120	2.0	5	5	999.0	999	9	999999999	0	0.0000	0	88	999.000	999.0	99.0
2005	3	15	21	0	?9?9?9?9E0?9?9?9*9*9?9*9*9?9?9?9?9?9*9*_*9*9*9*9*9	6.6	6.3	98	101460	9999	9999	302	0	0	0	999900	999900	999900	99990	45	1.0	7	7	999.0	999	9	999999999	0	0.0000	0	88	999.000	999.0	99.0
2005	3	15	22	0	?9?9?9?9E0?9?9?9*9*9?9*9*9?9*9*9?9?9*9*_*9*9*9*9*9	6.5	6.3	98	101460	9999	9999	302	0	0	0	999900	999900	999900	99990	283	1.0	7	7	999.0	999	9	999999999	0	0.0000	0	88	999.000	999.0	99.0
2005	3	15	23	0	?9?9?9?9E0?9?9?9*9*9?9*9*9?9*9*9?9?9*9*_*9*9*9*9*9	6.4	6.2	98	101460	9999	9999	313	0	0	0	999900	999900	999900	99990	36	1.0	9	9	999.0	999	9	999999999	0	0.0000	0	88	999.000	999.0	99.0
2005	3	15	24	0	?9?9?9?9E0?9?9?9*9*9?9*9*9?9*9*9?9?9*9*_*9*9*9*9*9	6.4	6.1	98	101460	9999	9999	301	0	0	0	999900	999900	999900	99990	221	1.0	7	7	999.0	999	9	999999999	0	0.0000	0	88	999.000	999.0	99.0
2005	3	16	1	0	?9?9?9?9E0?9?9?9*9*9?9*9*9?9*9*9?9?9*9*_*9*9*9*9*9	6.3	6.0	98	101660	9999	9999	305	0	0	0	999900	999900	999900	99990	227	1.0	8	8	999.0	999	9	999999999	0	0.0000	0	88	999.000	999.0	99.0
2005	3	16	2	0	?9?9?9?9E0?9?9?9*9*9?9*9*9?9*9*9?9?9*9*_*9*9*9*9*9	6.2	5.9	98	101660	9999	9999	287	0	0	0	999900	999900	999900	99990	259	1.0	2	2	999.0	999	9	999999999	0	0.0000	0	88	999.000	999.0	99.0
2005	3	16	3	0	?9?9?9?9E0?9?9?9*9*9?9*9*9?9?9?9?9?9*9*_*9*9*9*9*9	6.2	5.8	97	101660	9999	9999	277	0	0	0	999900	999900	999900	99990	360	1.0	0	0	999.0	999	9	999999999	0	0.0000	0	88	999.000	999.0	99.0
2005	3	16	4	0	?9?9?9?9E0?9?9?9*9*9?9*9*9?9*9*9?9?9*9*_*9*9*9*9*9	6.2	5.6	96	101660	9999	9999	304	0	0	0	999900	999900	999900	99990	286	1.0	8	8	999.0	999	9	999999999	0	0.0000	0	88	999.000	999.0	99.0
2005	3	16	5	0	?9?9?9?9E0?9?9?9*9*9?9*9*9?9*9*9?9?9*9*_*9*9*9*9*9	6.1	5.4	95	101660	9999	9999	289	0	0	0	999900	999900	999900	99990	240	1.0	3	3	999.0	999	9	999999999	0	0.0000	0	88	999.000	999.0	99.0
2005	3	16	6	0	?9?9?9?9E0?9?9?9*9*9?9*9*9?9*9*9?9?9*9*_*9*9*9*9*9	6.1	5.3	94	101660	9999	9999	310	0	0	0	999900	999900	999900	99990	294	1.0	9	9	999.0	999	9	999999999	0	0.0000	0	88	999.000	999.0	99.0
2005	3	16	7	0	?9?9?9?9E0?9?9?9*9*9?9*9*9?9*9*9?9?9*9*_*9*9*9*9*9	6.1	5.1	93	101660	9999	9999	282	0	0	0	999900	999900	999900	99990	187	1.0	1	1	999.0	999	9	999999999	0	0.0000	0	88	999.000	999.0	99.0
2005	3	16	8	0	?9?9?9?9E0?9?9?9*9*9?9*9*9?9*9*9?9?9*9*_*9*9*9*9*9	6.3	5.2	93	101660	9999	9999	277	8	0	8	999900	999900	999900	99990	68	1.0	0	0	999.0	999	9	999999999	0	0.0000	0	88	999.000	999.0	99.0
2005	3	16	9	0	?9?9?9?9E0?9?9?9*9*9?9*9*9?9?9?9?9?9*9*_*9*9*9*9*9	6.6	5.4	92	101660	9999	9999	278	27	0	27	999900	999900	999900	99990	45	2.0	0	0	999.0	999	9	999999999	0	0.0000	0	88	999.000	999.0	99.0
2005	3	16	10	0	?9?9?9?9E0?9?9?9*9*9?9*9*9?9*9*9?9?9*9*_*9*9*9*9*9	6.8	5.6	92	101660	9999	9999	307	47	0	47	999900	999900	999900	99990	183	2.0	8	8	999.0	999	9	999999999	0	0.0000	0	88	999.000	999.0	99.0
2005	3	16	11	0	?9?9?9?9E0?9?9?9*9*9?9*9*9?9*9*9?9?9*9*_*9*9*9*9*9	7.0	5.8	92	101660	9999	9999	286	66	0	66	999900	999900	999900	99990	37	2.0	1	1	999.0	999	9	999999999	0	0.0000	0	88	999.000	999.0	99.0
2005	3	16	12	0	?9?9?9?9E0?9?9?9*9*9?9*9*9?9*9*9?9?9*9*_*9*9*9*9*9	7.1	5.9	92	101660	9999	9999	297	80	0	80	999900	999900	999900	99990	51	2.0	5	5	999.0	999	9	999999999	0	0.0000	0	88	999.000	999.0	99.0
2005	3	16	13	0	?9?9?9?9E0?9?9?9*9*9?9*9*9?9*9*9?9?9*9*_*9*9*9*9*9	7.1	5.9	92	101660	9999	9999	300	88	0	88	999900	999900	999900	99990	286	2.0	6	6	999.0	999	9	999999999	0	0.0000	0	88	999.000	999.0	99.0
2005	3	16	14	0	?9?9?9?9E0?9?9?9*9*9?9*9*9?9*9*9?9?9*9*_*9*9*9*9*9	7.2	6.0	92	101660	9999	9999	316	87	0	87	999900	999900	999900	99990	191	2.0	9	9	999.0	999	9	999999999	0	0.0000	0	88	999.000	999.0	99.0
2005	3	16	15	0	?9?9?9?9E0?9?9?9*9*9?9*9*9?9?9?9?9?9*9*_*9*9*9*9*9	7.3	6.1	92	101660	9999	9999	294	78	0	78	999900	999900	999900	99990	360	2.0	3	3	999.0	999	9	999999999	0	0.0000	0	88	999.000	999.0	99.0
2005	3	16	16	0	?9?9?9?9E0?9?9?9*9*9?9*9*9?9*9*9?9?9*9*_*9*9*9*9*9	7.5	6.2	92	101660	9999	9999	288	62	0	62	999900	999900	999900	99990	70	2.0	1	1	999.0	999	9	999999999	0	0.0000	0	88	999.000	999.0	99.0
2005	3	16	17	0	?9?9?9?9E0?9?9?9*9*9?9*9*9?9*9*9?9?9*9*_*9*9*9*9*9	7.7	6.3	91	101660	9999	9999	289	43	0	43	999900	999900	999900	99990	169	2.0	1	1	999.0	999	9	999999999	0	0.0000	0	88	999.000	999.0	99.0
2005	3	16	18	0	?9?9?9?9E0?9?9?9*9*9?9*9*9?9*9*9?9?9*9*_*9*9*9*9*9	7.8	6.3	90	101660	9999	9999	312	23	0	23	999900	999900	999900	99990	193	2.0	8	8	999.0	999	9	999999999	0	0.0000	0	88	999.000	999.0	99.0
2005	3	16	19	0	?9?9?9?9E0?9?9?9*9*9?9*9*9?9*9*9?9?9*9*_*9*9*9*9*9	7.6	6.0	90	101660	9999	9999	311	5	0	5	999900	999900	999900	99990	151	2.0	8	8	999.0	999	9	999999999	0	0.0000	0	88	999.000	999.0	99.0
2005	3	16	20	0	?9?9?9?9E0?9?9?9*9*9?9*9*9?9*9*9?9?9*9*_*9*9*9*9*9	7.1	5.5	90	101660	9999	9999	286	0	0	0	999900	999900	999900	99990	246	2.0	1	1	999.0	999	9	999999999	0	0.0000	0	88	999.000	999.0	99.0
2005	3	16	21	0	?9?9?9?9E0?9?9?9*9*9?9*9*9?9?9?9?9?9*9*_*9*9*9*9*9	6.7	5.2	90	101660	9999	9999	306	0	0	0	999900	999900	999900	99990	360	2.0	8	8	999.0	999	9	999999999	0	0.0000	0	88	999.000	999.0	99.0
2005	3	16	22	0	?9?9?9?9E0?9?9?9*9*9?9*9*9?9*9*9?9?9*9*_*9*9*9*9*9	6.7	5.3	91	101660	9999	9999	288	0	0	0	999900	999900	999900	99990	258	2.0	2	2	999.0	999	9	999999999	0	0.0000	0	88	999.000	999.0	99.0
2005	3	16	23	0	?9?9?9?9E0?9?9?9*9*9?9*9*9?9*9*9?9?9*9*_*9*9*9*9*9	6.7	5.5	93	101660	9999	9999	288	0	0	0	999900	999900	999900	99990	159	2.0	2	2	999.0	999	9	999999999	0	0.0000	0	88	999.000	999.0	99.0
2005	3	16	24	0	?9?9?9?9E0?9?9?9*9*9?9*9*9?9*9*9?9?9*9*_*9*9*9*9*9	6.5	5.7	94	101660	9999	9999	284	0	0	0	999900	999900	999900	99990	336	2.0	1	1	999.0	999	9	999999999	0	0.0000	0	88	999.000	999.0	99.0
2005	3	17	1	0	?9?9?9?9E0?9?9?9*9*9?9*9*9?9*9*9?9?9*9*_*9*9*9*9*9	6.3	5.7	95	102240	9999	9999	292	0	0	0	999900	999900	999900	99990	188	2.0	4	4	999.0	999	9	999999999	0	0.0000	0	88	999.000	999.0	99.0
2005	3	17	2	0	?9?9?9?9E0?9?9?9*9*9?9*9*9?9*9*9?9?9*9*_*9*9*9*9*9	6.1	5.6	96	102240	9999	9999	293	0	0	0	999900	999900	999900	99990	6	2.0	5	5	999.0	999	9	999999999	0	0.0000	0	88	999.000	999.0	99.0
2005	3	17	3	0	?9?9?9?9E0?9?9?9*9*9?9*9*9?9?9?9?9?9*9*_*9*9*9*9*9	6.0	5.4	96	102240	9999	9999	288	0	0	0	999900	999900	999900	99990	22	2.0	3	3	999.0	999	9	999999999	0	0.0000	0	88	999.000	999.0	99.0
2005	3	17	4	0	?9?9?9?9E0?9?9?9*9*9?9*9*9?9*9*9?9?9*9*_*9*9*9*9*9	5.9	5.2	95	102240	9999	9999	285	0	0	0	999900	999900	999900	99990	70	2.0	2	2	999.0	999	9	999999999	0	0.0000	0	88	999.000	999.0	99.0
2005	3	17	5	0	?9?9?9?9E0?9?9?9*9*9?9*9*9?9*9*9?9?9*9*_*9*9*9*9*9	6.0	5.0	93	102240	9999	9999	281	0	0	0	999900	999900	999900	99990	16	2.0	1	1	999.0	999	9	999999999	0	0.0000	0	88	999.000	999.0	99.0
2005	3	17	6	0	?9?9?9?9E0?9?9?9*9*9?9*9*9?9*9*9?9?9*9*_*9*9*9*9*9	6.1	4.7	91	102240	9999	9999	309	0	0	0	999900	999900	999900	99990	79	2.0	9	9	999.0	999	9	999999999	0	0.0000	0	88	999.000	999.0	99.0
2005	3	17	7	0	?9?9?9?9E0?9?9?9*9*9?9*9*9?9*9*9?9?9*9*_*9*9*9*9*9	6.2	4.5	89	102240	9999	9999	303	0	0	0	999900	999900	999900	99990	245	2.0	8	8	999.0	999	9	999999999	0	0.0000	0	88	999.000	999.0	99.0
2005	3	17	8	0	?9?9?9?9E0?9?9?9*9*9?9*9*9?9*9*9?9?9*9*_*9*9*9*9*9	6.3	4.4	88	102240	9999	9999	291	0	0	0	999900	999900	999900	99990	90	2.0	4	4	999.0	999	9	999999999	0	0.0000	0	88	999.000	999.0	99.0
2005	3	17	9	0	?9?9?9?9E0?9?9?9*9*9?9*9*9?9?9?9?9?9*9*_*9*9*9*9*9	6.4	4.4	87	102240	9999	9999	286	0	0	0	999900	999900	999900	99990	22	2.0	2	2	999.0	999	9	999999999	0	0.0000	0	88	999.000	999.0	99.0
2005	3	17	10	0	?9?9?9?9E0?9?9?9*9*9?9*9*9?9*9*9?9?9*9*_*9*9*9*9*9	6.5	4.5	88	102240	9999	9999	277	1	0	1	999900	999900	999900	99990	222	2.0	0	0	999.0	999	9	999999999	0	0.0000	0	88	999.000	999.0	99.0
2005	3	17	11	0	?9?9?9?9E0?9?9?9*9*9?9*9*9?9*9*9?9?9*9*_*9*9*9*9*9	6.5	4.8	89	102240	9999	9999	297	1	0	1	999900	999900	999900	99990	5	2.0	6	6	999.0	999	9	999999999	0	0.0000	0	88	999.000	999.0	99.0
2005	3	17	12	0	?9?9?9?9E0?9?9?9*9*9?9*9*9?9*9*9?9?9*9*_*9*9*9*9*9	6.4	5.1	91	102240	9999	9999	278	1	0	1	999900	999900	999900	99990	90	2.0	0	0	999.0	999	9	999999999	0	0.0000	0	88	999.000	999.0	99.0
2005	3	17	13	0	?9?9?9?9E0?9?9?9*9*9?9*9*9?9*9*9?9?9*9*_*9*9*9*9*9	6.4	5.3	93	102240	9999	9999	287	2	0	2	999900	999900	999900	99990	2	2.0	2	2	999.0	999	9	999999999	0	0.0000	0	88	999.000	999.0	99.0
2005	3	17	14	0	?9?9?9?9E0?9?9?9*9*9?9*9*9?9*9*9?9?9*9*_*9*9*9*9*9	6.2	5.5	95	102240	9999	9999	300	2	0	2	999900	999900	999900	99990	74	2.0	7	7	999.0	999	9	999999999	0	0.0000	0	88	999.000	999.0	99.0
2005	3	17	15	0	?9?9?9?9E0?9?9?9*9*9?9*9*9?9?9?9?9?9*9*_*9*9*9*9*9	6.1	5.4	95	102240	9999	9999	276	1	0	1	999900	999900	999900	99990	45	3.0	0	0	999.0	999	9	999999999	0	0.0000	0	88	999.000	999.0	99.0
2005	3	17	16	0	?9?9?9?9E0?9?9?9*9*9?9*9*9?9*9*9?9?9*9*_*9*9*9*9*9	5.9	5.1	94	102240	9999	9999	298	1	0	1	999900	999900	999900	99990	45	3.0	7	7	999.0	999	9	999999999	0	0.0000	0	88	999.000	999.0	99.0
2005	3	17	17	0	?9?9?9?9E0?9?9?9*9*9?9*9*9?9*9*9?9?9*9*_*9*9*9*9*9	5.7	4.7	93	102240	9999	9999	293	1	0	1	999900	999900	999900	99990	151	3.0	6	6	999.0	999	9	999999999	0	0.0000	0	88	999.000	999.0	99.0
2005	3	17	18	0	?9?9?9?9E0?9?9?9*9*9?9*9*9?9*9*9?9?9*9*_*9*9*9*9*9	5.5	4.1	91	102240	9999	9999	282	0	0	0	999900	999900	999900	99990	159	3.0	2	2	999.0	999	9	999999999	0	0.0000	0	88	999.000	999.0	99.0
2005	3	17	19	0	?9?9?9?9E0?9?9?9*9*9?9*9*9?9*9*9?9?9*9*_*9*9*9*9*9	5.2	3.6	89	102240	9999	9999	280	0	0	0	999900	999900	999900	99990	63	3.0	2	2	999.0	999	9	999999999	0	0.0000	0	88	999.000	999.0	99.0
2005	3	17	20	0	?9?9?9?9E0?9?9?9*9*9?9*9*9?9*9*9?9?9*9*_*9*9*9*9*9	5.0	3.1	88	102240	9999	9999	292	0	0	0	999900	999900	999900	99990	210	3.0	7	7	999.0	999	9	999999999	0	0.0000	0	88	999.000	999.0	99.0
2005	3	17	21	0	?9?9?9?9E0?9?9?9*9*9?9*9*9?9?9?9?9?9*9*_*9*9*9*9*9	4.8	2.8	87	102240	9999	9999	278	0	0	0	999900	999900	999900	99990	45	3.0	2	2	999.0	999	9	999999999	0	0.0000	0	88	999.000	999.0	99.0
2005	3	17	22	0	?9?9?9?9E0?9?9?9*9*9?9*9*9?9*9*9?9?9*9*_*9*9*9*9*9	4.6	2.7	88	102240	9999	9999	280	0	0	0	999900	999900	999900	99990	171	3.0	3	3	999.0	999	9	999999999	0	0.0000	0	88	999.000	999.0	99.0
2005	3	17	23	0	?9?9?9?9E0?9?9?9*9*9?9*9*9?9*9*9?9?9*9*_*9*9*9*9*9	4.5	2.9	89	102240	9999	9999	284	0	0	0	999900	999900	999900	99990	186	3.0	5	5	999.0	999	9	999999999	0	0.0000	0	88	999.000	999.0	99.0
2005	3	17	24	0	?9?9?9?9E0?9?9?9*9*9?9*9*9?9*9*9?9?9*9*_*9*9*9*9*9	4.3	3.1	91	102240	9999	9999	300	0	0	0	999900	999900	999900	99990	43	3.0	9	9	999.0	999	9	999999999	0	0.0000	0	88	999.000	999.0	99.0
2005	3	18	1	0	?9?9?9?9E0?9?9?9*9*9?9*9*9?9*9*9?9?9*9*_*9*9*9*9*9	4.2	3.3	94	102650	9999	9999	276	0	0	0	999900	999900	999900	99990	253	3.0	2	2	999.0	999	9	999999999	0	0.0000	0	88	999.000	999.0	99.0
2005	3	18	2	0	?9?9?9?9E0?9?9?9*9*9?9*9*9?9*9*9?9?9*9*_*9*9*9*9*9	4.2	3.6	96	102650	9999	9999	279	0	0	0	999900	999900	999900	99990	147	3.0	3	3	999.0	999	9	999999999	0	0.0000	0	88	999.000	999.0	99.0
2005	3	18	3	0	?9?9?9?9E0?9?9?9*9*9?9*9*9?9?9?9?9?9*9*_*9*9*9*9*9	4.1	3.7	97	102650	9999	9999	289	0	0	0	999900	999900	999900	99990	67	1.0	7	7	999.0	999	9	999999999	0	0.0000	0	88	999.000	999.0	99.0
2005	3	18	4	0	?9?9?9?9E0?9?9?9*9*9?9*9*9?9*9*9?9?9*9*_*9*9*9*9*9	4.1	3.7	97	102650	9999	9999	267	0	0	0	999900	999900	999900	99990	196	1.0	0	0	999.0	999	9	999999999	0	0.0000	0	88	999.000	999.0	99.0
2005	3	18	5	0	?9?9?9?9E0?9?9?9*9*9?9*9*9?9*9*9?9?9*9*_*9*9*9*9*9	4.0	3.6	97	102650	9999	9999	285	0	0	0	999900	999900	999900	99990	285	1.0	6	6	999.0	999	9	999999999	0	0.0000	0	88	999.000	999.0	99.0
2005	3	18	6	0	?9?9?9?9E0?9?9?9*9*9?9*9*9?9*9*9?9?9*9*_*9*9*9*9*9	4.0	3.3	95	102650	9999	9999	288	0	0	0	999900	999900	999900	99990	133	1.0	7	7	999.0	999	9	999999999	0	0.0000	0	88	999.000	999.0	99.0
2005	3	18	7	0	?9?9?9?9E0?9?9?9*9*9?9*9*9?9*9*9?9?9*9*_*9*9*9*9*9	4.0	3.1	94	102650	9999	9999	278	0	0	0	999900	999900	999900	99990	210	1.0	3	3	999.0	999	9	999999999	0	0.0000	0	88	999.000	999.0	99.0
2005	3	18	8	0	?9?9?9?9E0?9?9?9*9*9?9*9*9?9*9*9?9?9*9*_*9*9*9*9*9	4.4	3.2	92	102650	9999	9999	282	7	0	7	999900	999900	999900	99990	97	1.0	4	4	999.0	999	9	999999999	0	0.0000	0	88	999.000	999.0	99.0
2005	3	18	9	0	?9?9?9?9E0?9?9?9*9*9?9*9*9?9?9?9?9?9*9*_*9*9*9*9*9	5.2	3.7	90	102650	9999	9999	280	22	0	22	999900	999900	999900	99990	22	1.0	2	2	999.0	999	9	999999999	0	0.0000	0	88	999.000	999.0	99.0
2005	3	18	10	0	?9?9?9?9E0?9?9?9*9*9?9*9*9?9*9*9?9?9*9*_*9*9*9*9*9	5.8	4.0	88	102650	9999	9999	307	37	0	37	999900	999900	999900	99990	18	1.0	9	9	999.0	999	9	999999999	0	0.0000	0	88	999.000	999.0	99.0
2005	3	18	11	0	?9?9?9?9E0?9?9?9*9*9?9*9*9?9*9*9?9?9*9*_*9*9*9*9*9	6.2	4.1	87	102650	9999	9999	295	52	0	52	999900	999900	999900	99990	236	1.0	6	6	999.0	999	9	999999999	0	0.0000	0	88	999.000	999.0	99.0
2005	3	18	12	0	?9?9?9?9E0?9?9?9*9*9?9*9*9?9*9*9?9?9*9*_*9*9*9*9*9	6.4	4.1	86	102650	9999	9999	285	63	0	63	999900	999900	999900	99990	169	1.0	2	2	999.0	999	9	999999999	0	0.0000	0	88	999.000	999.0	99.0
2005	3	18	13	0	?9?9?9?9E0?9?9?9*9*9?9*9*9?9*9*9?9?9*9*_*9*9*9*9*9	6.5	4.0	84	102650	9999	9999	282	69	0	69	999900	999900	999900	99990	202	1.0	1	1	999.0	999	9	999999999	0	0.0000	0	88	999.000	999.0	99.0
2005	3	18	14	0	?9?9?9?9E0?9?9?9*9*9?9*9*9?9*9*9?9?9*9*_*9*9*9*9*9	6.5	3.9	84	102650	9999	9999	299	69	0	69	999900	999900	999900	99990	296	1.0	7	7	999.0	999	9	999999999	0	0.0000	0	88	999.000	999.0	99.0
2005	3	18	15	0	?9?9?9?9E0?9?9?9*9*9?9*9*9?9?9?9?9?9*9*_*9*9*9*9*9	6.6	3.9	83	102650	9999	9999	286	61	0	61	999900	999900	999900	99990	360	2.0	2	2	999.0	999	9	999999999	0	0.0000	0	88	999.000	999.0	99.0
2005	3	18	16	0	?9?9?9?9E0?9?9?9*9*9?9*9*9?9*9*9?9?9*9*_*9*9*9*9*9	6.8	4.0	82	102650	9999	9999	300	49	0	49	999900	999900	999900	99990	21	2.0	7	7	999.0	999	9	999999999	0	0.0000	0	88	999.000	999.0	99.0
2005	3	18	17	0	?9?9?9?9E0?9?9?9*9*9?9*9*9?9*9*9?9?9*9*_*9*9*9*9*9	6.9	4.1	82	102650	9999	9999	306	34	0	34	999900	999900	999900	99990	279	2.0	8	8	999.0	999	9	999999999	0	0.0000	0	88	999.000	999.0	99.0
2005	3	18	18	0	?9?9?9?9E0?9?9?9*9*9?9*9*9?9*9*9?9?9*9*_*9*9*9*9*9	7.0	4.2	82	102650	9999	9999	298	18	0	18	999900	999900	999900	99990	258	2.0	6	6	999.0	999	9	999999999	0	0.0000	0	88	999.000	999.0	99.0
2005	3	18	19	0	?9?9?9?9E0?9?9?9*9*9?9*9*9?9*9*9?9?9*9*_*9*9*9*9*9	7.0	4.2	82	102650	9999	9999	306	4	0	4	999900	999900	999900	99990	39	2.0	8	8	999.0	999	9	999999999	0	0.0000	0	88	999.000	999.0	99.0
2005	3	18	20	0	?9?9?9?9E0?9?9?9*9*9?9*9*9?9*9*9?9?9*9*_*9*9*9*9*9	6.9	4.1	83	102650	9999	9999	306	0	0	0	999900	999900	999900	99990	359	2.0	8	8	999.0	999	9	999999999	0	0.0000	0	88	999.000	999.0	99.0
2005	3	18	21	0	?9?9?9?9E0?9?9?9*9*9?9*9*9?9?9?9?9?9*9*_*9*9*9*9*9	6.8	4.1	83	102650	9999	9999	297	0	0	0	999900	999900	999900	99990	270	1.0	6	6	999.0	999	9	999999999	0	0.0000	0	88	999.000	999.0	99.0
2005	3	18	22	0	?9?9?9?9E0?9?9?9*9*9?9*9*9?9*9*9?9?9*9*_*9*9*9*9*9	6.7	4.1	83	102650	9999	9999	312	0	0	0	999900	999900	999900	99990	165	1.0	9	9	999.0	999	9	999999999	0	0.0000	0	88	999.000	999.0	99.0
2005	3	18	23	0	?9?9?9?9E0?9?9?9*9*9?9*9*9?9*9*9?9?9*9*_*9*9*9*9*9	6.6	4.1	84	102650	9999	9999	277	0	0	0	999900	999900	999900	99990	310	1.0	0	0	999.0	999	9	999999999	0	0.0000	0	88	999.000	999.0	99.0
2005	3	18	24	0	?9?9?9?9E0?9?9?9*9*9?9*9*9?9*9*9?9?9*9*_*9*9*9*9*9	6.5	4.2	85	102650	9999	9999	296	0	0	0	999900	999900	999900	99990	133	1.0	6	6	999.0	999	9	999999999	0	0.0000	0	88	999.000	999.0	99.0
2005	3	19	1	0	?9?9?9?9E0?9?9?9*9*9?9*9*9?9*9*9?9?9*9*_*9*9*9*9*9	6.4	4.3	86	102340	9999	9999	311	0	0	0	999900	999900	999900	99990	147	1.0	9	9	999.0	999	9	999999999	0	0.0000	0	88	999.000	999.0	99.0
2005	3	19	2	0	?9?9?9?9E0?9?9?9*9*9?9*9*9?9*9*9?9?9*9*_*9*9*9*9*9	6.3	4.4	87	102340	9999	9999	304	0	0	0	999900	999900	999900	99990	129	1.0	8	8	999.0	999	9	999999999	0	0.0000	0	88	999.000	999.0	99.0
2005	3	19	3	0	?9?9?9?9E0?9?9?9*9*9?9*9*9?9?9?9?9?9*9*_*9*9*9*9*9	6.2	4.5	89	102340	9999	9999	281	0	0	0	999900	999900	999900	99990	292	1.0	1	1	999.0	999	9	999999999	0	0.0000	0	88	999.000	999.0	99.0
2005	3	19	4	0	?9?9?9?9E0?9?9?9*9*9?9*9*9?9*9*9?9?9*9*_*9*9*9*9*9	6.1	4.7	91	102340	9999	9999	295	0	0	0	999900	999900	999900	99990	201	1.0	6	6	999.0	999	9	999999999	0	0.0000	0	88	999.000	999.0	99.0
2005	3	19	5	0	?9?9?9?9E0?9?9?9*9*9?9*9*9?9*9*9?9?9*9*_*9*9*9*9*9	5.9	4.9	93	102340	9999	9999	309	0	0	0	999900	999900	999900	99990	164	1.0	9	9	999.0	999	9	999999999	0	0.0000	0	88	999.000	999.0	99.0
2005	3	19	6	0	?9?9?9?9E0?9?9?9*9*9?9*9*9?9*9*9?9?9*9*_*9*9*9*9*9	5.8	5.0	94	102340	9999	9999	275	0	0	0	999900	999900	999900	99990	160	1.0	0	0	999.0	999	9	999999999	0	0.0000	0	88	999.000	999.0	99.0
2005	3	19	7	0	?9?9?9?9E0?9?9?9*9*9?9*9*9?9*9*9?9?9*9*_*9*9*9*9*9	5.8	5.0	95	102340	9999	9999	302	0	0	0	999900	999900	999900	99990	337	1.0	8	8	999.0	999	9	999999999	0	0.0000	0	88	999.000	999.0	99.0
2005	3	19	8	0	?9?9?9?9E0?9?9?9*9*9?9*9*9?9*9*9?9?9*9*_*9*9*9*9*9	5.8	4.9	94	102340	9999	9999	297	36	0	36	999900	999900	999900	99990	317	1.0	7	7	999.0	999	9	999999999	0	0.0000	0	88	999.000	999.0	99.0
2005	3	19	9	0	?9?9?9?9E0?9?9?9*9*9?9*9*9?9?9?9?9?9*9*_*9*9*9*9*9	6.1	4.8	91	102340	9999	9999	292	109	0	109	999900	999900	999900	99990	315	1.0	5	5	999.0	999	9	999999999	0	0.0000	0	88	999.000	999.0	99.0
2005	3	19	10	0	?9?9?9?9E0?9?9?9*9*9?9*9*9?9*9*9?9?9*9*_*9*9*9*9*9	6.8	4.7	86	102340	9999	9999	301	189	0	189	999900	999900	999900	99990	152	1.0	7	7	999.0	999	9	999999999	0	0.0000	0	88	999.000	999.0	99.0
2005	3	19	11	0	?9?9?9?9E0?9?9?9*9*9?9*9*9?9*9*9?9?9*9*_*9*9*9*9*9	7.8	4.6	81	102340	9999	9999	317	263	0	263	999900	999900	999900	99990	199	1.0	9	9	999.0	999	9	999999999	0	0.0000	0	88	999.000	999.0	99.0
2005	3	19	12	0	?9?9?9?9E0?9?9?9*9*9?9*9*9?9*9*9?9?9*9*_*9*9*9*9*9	8.9	4.6	74	102340	9999	9999	292	320	0	320	999900	999900	999900	99990	327	1.0	1	1	999.0	999	9	999999999	0	0.0000	0	88	999.000	999.0	99.0
2005	3	19	13	0	?9?9?9?9E0?9?9?9*9*9?9*9*9?9*9*9?9?9*9*_*9*9*9*9*9	10.0	4.4	68	102340	9999	9999	309	349	0	349	999900	999900	999900	99990	2	1.0	5	5	999.0	999	9	999999999	0	0.0000	0	88	999.000	999.0	99.0
2005	3	19	14	0	?9?9?9?9E0?9?9?9*9*9?9*9*9?9*9*9?9?9*9*_*9*9*9*9*9	11.0	4.3	64	102340	9999	9999	308	345	0	345	999900	999900	999900	99990	193	1.0	3	3	999.0	999	9	999999999	0	0.0000	0	88	999.000	999.0	99.0
2005	3	19	15	0	?9?9?9?9E0?9?9?9*9*9?9*9*9?9?9?9?9?9*9*_*9*9*9*9*9	11.6	4.3	61	102340	9999	9999	313	310	0	310	999900	999900	999900	99990	270	1.0	4	4	999.0	999	9	999999999	0	0.0000	0	88	999.000	999.0	99.0
2005	3	19	16	0	?9?9?9?9E0?9?9?9*9*9?9*9*9?9*9*9?9?9*9*_*9*9*9*9*9	11.8	4.4	61	102340	9999	9999	335	248	0	248	999900	999900	999900	99990	191	1.0	9	9	999.0	999	9	999999999	0	0.0000	0	88	999.000	999.0	99.0
2005	3	19	17	0	?9?9?9?9E0?9?9?9*9*9?9*9*9?9*9*9?9?9*9*_*9*9*9*9*9	11.7	4.8	63	102340	9999	9999	314	172	0	172	999900	999900	999900	99990	131	1.0	4	4	999.0	999	9	999999999	0	0.0000	0	88	999.000	999.0	99.0
2005	3	19	18	0	?9?9?9?9E0?9?9?9*9*9?9*9*9?9*9*9?9?9*9*_*9*9*9*9*9	11.3	5.2	66	102340	9999	9999	307	93	0	93	999900	999900	999900	99990	89	1.0	2	2	999.0	999	9	999999999	0	0.0000	0	88	999.000	999.0	99.0
2005	3	19	19	0	?9?9?9?9E0?9?9?9*9*9?9*9*9?9*9*9?9?9*9*_*9*9*9*9*9	10.8	5.6	70	102340	9999	9999	301	22	0	22	999900	999900	999900	99990	286	1.0	1	1	999.0	999	9	999999999	0	0.0000	0	88	999.000	999.0	99.0
2005	3	19	20	0	?9?9?9?9E0?9?9?9*9*9?9*9*9?9*9*9?9?9*9*_*9*9*9*9*9	10.2	5.9	74	102340	9999	9999	294	0	0	0	999900	999900	999900	99990	174	1.0	0	0	999.0	999	9	999999999	0	0.0000	0	88	999.000	999.0	99.0
2005	3	19	21	0	?9?9?9?9E0?9?9?9*9*9?9*9*9?9?9?9?9?9*9*_*9*9*9*9*9	9.7	6.0	78	102340	9999	9999	315	0	0	0	999900	999900	999900	99990	0	0.0	7	7	999.0	999	9	999999999	0	0.0000	0	88	999.000	999.0	99.0
2005	3	19	22	0	?9?9?9?9E0?9?9?9*9*9?9*9*9?9*9*9?9?9*9*_*9*9*9*9*9	9.3	6.0	80	102340	9999	9999	300	0	0	0	999900	999900	999900	99990	86	0.0	2	2	999.0	999	9	999999999	0	0.0000	0	88	999.000	999.0	99.0
2005	3	19	23	0	?9?9?9?9E0?9?9?9*9*9?9*9*9?9*9*9?9?9*9*_*9*9*9*9*9	8.9	6.0	82	102340	9999	9999	308	0	0	0	999900	999900	999900	99990	252	0.0	6	6	999.0	999	9	999999999	0	0.0000	0	88	999.000	999.0	99.0
2005	3	19	24	0	?9?9?9?9E0?9?9?9*9*9?9*9*9?9*9*9?9?9*9*_*9*9*9*9*9	8.6	5.8	82	102340	9999	9999	322	0	0	0	999900	999900	999900	99990	46	0.0	9	9	999.0	999	9	999999999	0	0.0000	0	88	999.000	999.0	99.0
2005	3	20	1	0	?9?9?9?9E0?9?9?9*9*9?9*9*9?9*9*9?9?9*9*_*9*9*9*9*9	8.3	5.5	83	101910	9999	9999	309	0	0	0	999900	999900	999900	99990	68	0.0	7	7	999.0	999	9	999999999	0	0.0000	0	88	999.000	999.0	99.0
2005	3	20	2	0	?9?9?9?9E0?9?9?9*9*9?9*9*9?9*9*9?9?9*9*_*9*9*9*9*9	7.9	5.2	83	101910	9999	9999	298	0	0	0	999900	999900	999900	99990	29	0.0	4	4	999.0	999	9	999999999	0	0.0000	0	88	999.000	999.0	99.0
2005	3	20	3	0	?9?9?9?9E0?9?9?9*9*9?9*9*9?9?9?9?9?9*9*_*9*9*9*9*9	7.4	4.9	84	101910	9999	9999	290	0	0	0	999900	999900	999900	99990	0	0.0	2	2	999.0	999	9	999999999	0	0.0000	0	88	999.000	999.0	99.0
2005	3	20	4	0	?9?9?9?9E0?9?9?9*9*9?9*9*9?9*9*9?9?9*9*_*9*9*9*9*9	6.8	4.5	85	101910	9999	9999	301	0	0	0	999900	999900	999900	99990	51	0.0	7	7	999.0	999	9	999999999	0	0.0000	0	88	999.000	999.0	99.0
2005	3	20	5	0	?9?9?9?9E0?9?9?9*9*9?9*9*9?9*9*9?9?9*9*_*9*9*9*9*9	6.1	4.2	87	101910	9999	9999	292	0	0	0	999900	999900	999900	99990	324	0.0	5	5	999.0	999	9	999999999	0	0.0000	0	88	999.000	999.0	99.0
2005	3	20	6	0	?9?9?9?9E0?9?9?9*9*9?9*9*9?9*9*9?9?9*9*_*9*9*9*9*9	5.6	3.9	89	101910	9999	9999	273	0	0	0	999900	999900	999900	99990	244	0.0	0	0	999.0	999	9	999999999	0	0.0000	0	88	999.000	999.0	99.0
2005	3	20	7	0	?9?9?9?9E0?9?9?9*9*9?9*9*9?9*9*9?9?9*9*_*9*9*9*9*9	5.4	3.9	90	101910	9999	9999	286	0	0	0	999900	999900	999900	99990	208	0.0	4	4	999.0	999	9	999999999	0	0.0000	0	88	999.000	999.0	99.0
2005	3	20	8	0	?9?9?9?9E0?9?9?9*9*9?9*9*9?9*9*9?9?9*9*_*9*9*9*9*9	6.2	4.6	89	101910	9999	9999	298	78	152	30	999900	999900	999900	99990	19	0.0	7	7	999.0	999	9	999999999	0	0.0000	0	88	999.000	999.0	99.0
2005	3	20	9	0	?9?9?9?9E0?9?9?9*9*9?9*9*9?9?9?9?9?9*9*_*9*9*9*9*9	7.7	5.7	87	101910	9999	9999	298	233	282	88	999900	999900	999900	99990	202	1.0	4	4	999.0	999	9	999999999	0	0.0000	0	88	999.000	999.0	99.0
2005	3	20	10	0	?9?9?9?9E0?9?9?9*9*9?9*9*9?9*9*9?9?9*9*_*9*9*9*9*9	8.9	6.1	83	101910	9999	9999	301	402	370	152	999900	999900	999900	99990	188	1.0	3	3	999.0	999	9	999999999	0	0.0000	0	88	999.000	999.0	99.0
2005	3	20	11	0	?9?9?9?9E0?9?9?9*9*9?9*9*9?9*9*9?9?9*9*_*9*9*9*9*9	9.9	6.0	77	101910	9999	9999	298	731	686	189	999900	999900	999900	99990	311	1.0	1	1	999.0	999	9	999999999	0	0.0000	0	88	999.000	999.0	99.0
2005	3	20	12	0	?9?9?9?9E0?9?9?9*9*9?9*9*9?9*9*9?9?9*9*_*9*9*9*9*9	10.6	5.5	70	101910	9999	9999	310	679	498	256	999900	999900	999900	99990	162	1.0	4	4	999.0	999	9	999999999	0	0.0000	0	88	999.000	999.0	99.0
2005	3	20	13	0	?9?9?9?9E0?9?9?9*9*9?9*9*9?9*9*9?9?9*9*_*9*9*9*9*9	11.5	5.0	64	101910	9999	9999	308	741	543	280	999900	999900	999900	99990	59	1.0	2	2	999.0	999	9	999999999	0	0.0000	0	88	999.000	999.0	99.0
2005	3	20	14	0	?9?9?9?9E0?9?9?9*9*9?9*9*9?9*9*9?9?9*9*_*9*9*9*9*9	12.7	5.0	59	101910	9999	9999	324	733	576	277	999900	999900	999900	99990	277	1.0	6	6	999.0	999	9	999999999	0	0.0000	0	88	999.000	999.0	99.0
2005	3	20	15	0	?9?9?9?9E0?9?9?9*9*9?9*9*9?9?9?9?9?9*9*_*9*9*9*9*9	14.3	5.8	57	101910	9999	9999	336	386	0	386	999900	999900	999900	99990	270	1.0	7	7	999.0	999	9	999999999	0	0.0000	0	88	999.000	999.0	99.0
2005	3	20	16	0	?9?9?9?9E0?9?9?9*9*9?9*9*9?9*9*9?9?9*9*_*9*9*9*9*9	15.7	7.2	57	101910	9999	9999	329	528	628	199	999900	999900	999900	99990	257	1.0	2	2	999.0	999	9	999999999	0	0.0000	0	88	999.000	999.0	99.0
2005	3	20	17	0	?9?9?9?9E0?9?9?9*9*9?9*9*9?9*9*9?9?9*9*_*9*9*9*9*9	15.4	7.5	59	101910	9999	9999	334	366	685	138	999900	999900	999900	99990	279	1.0	4	4	999.0	999	9	999999999	0	0.0000	0	88	999.000	999.0	99.0
2005	3	20	18	0	?9?9?9?9E0?9?9?9*9*9?9*9*9?9*9*9?9?9*9*_*9*9*9*9*9	14.5	7.6	63	101910	9999	9999	345	198	442	75	999900	999900	999900	99990	96	1.0	8	8	999.0	999	9	999999999	0	0.0000	0	88	999.000	999.0	99.0
2005	3	20	19	0	?9?9?9?9E0?9?9?9*9*9?9*9*9?9*9*9?9?9*9*_*9*9*9*9*9	13.3	7.6	69	101910	9999	9999	322	29	0	29	999900	999900	999900	99990	167	1.0	3	3	999.0	999	9	999999999	0	0.0000	0	88	999.000	999.0	99.0
2005	3	20	20	0	?9?9?9?9E0?9?9?9*9*9?9*9*9?9*9*9?9?9*9*_*9*9*9*9*9	12.0	7.5	74	101910	9999	9999	321	0	0	0	999900	999900	999900	99990	213	1.0	5	5	999.0	999	9	999999999	0	0.0000	0	88	999.000	999.0	99.0
2005	3	20	21	0	?9?9?9?9E0?9?9?9*9*9?9*9*9?9?9?9?9?9*9*_*9*9*9*9*9	10.8	7.3	79	101910	9999	9999	315	0	0	0	999900	999900	999900	99990	0	0.0	5	5	999.0	999	9	999999999	0	0.0000	0	88	999.000	999.0	99.0
2005	3	20	22	0	?9?9?9?9E0?9?9?9*9*9?9*9*9?9*9*9?9?9*9*_*9*9*9*9*9	9.9	7.1	83	101910	9999	9999	314	0	0	0	999900	999900	999900	99990	333	0.0	6	6	999.0	999	9	999999999	0	0.0000	0	88	999.000	999.0	99.0
2005	3	20	23	0	?9?9?9?9E0?9?9?9*9*9?9*9*9?9*9*9?9?9*9*_*9*9*9*9*9	9.2	7.0	86	101910	9999	9999	290	0	0	0	999900	999900	999900	99990	98	0.0	0	0	999.0	999	9	999999999	0	0.0000	0	88	999.000	999.0	99.0
2005	3	20	24	0	?9?9?9?9E0?9?9?9*9*9?9*9*9?9*9*9?9?9*9*_*9*9*9*9*9	8.7	6.9	88	101910	9999	9999	301	0	0	0	999900	999900	999900	99990	271	0.0	3	3	999.0	999	9	999999999	0	0.0000	0	88	999.000	999.0	99.0
2005	3	21	1	0	?9?9?9?9E0?9?9?9*9*9?9*9*9?9*9*9?9?9*9*_*9*9*9*9*9	8.3	6.8	90	102340	9999	9999	310	0	0	0	999900	999900	999900	99990	107	0.0	7	7	999.0	999	9	999999999	0	0.0000	0	88	999.000	999.0	99.0
2005	3	21	2	0	?9?9?9?9E0?9?9?9*9*9?9*9*9?9*9*9?9?9*9*_*9*9*9*9*9	8.0	6.7	92	102340	9999	9999	300	0	0	0	999900	999900	999900	99990	146	0.0	4	4	999.0	999	9	999999999	0	0.0000	0	88	999.000	999.0	99.0
2005	3	21	3	0	?9?9?9?9E0?9?9?9*9*9?9*9*9?9?9?9?9?9*9*_*9*9*9*9*9	7.7	6.7	93	102340	9999	9999	293	0	0	0	999900	999900	999900	99990	0	0.0	2	2	999.0	999	9	999999999	0	0.0000	0	88	999.000	999.0	99.0
2005	3	21	4	0	?9?9?9?9E0?9?9?9*9*9?9*9*9?9*9*9?9?9*9*_*9*9*9*9*9	7.4	6.5	94	102340	9999	9999	310	0	0	0	999900	999900	999900	99990	151	0.0	8	8	999.0	999	9	999999999	0	0.0000	0	88	999.000	999.0	99.0
2005	3	21	5	0	?9?9?9?9E0?9?9?9*9*9?9*9*9?9*9*9?9?9*9*_*9*9*9*9*9	7.0	6.3	95	102340	9999	9999	287	0	0	0	999900	999900	999900	99990	14	0.0	1	1	999.0	999	9	999999999	0	0.0000	0	88	999.000	999.0	99.0
2005	3	21	6	0	?9?9?9?9E0?9?9?9*9*9?9*9*9?9*9*9?9?9*9*_*9*9*9*9*9	6.8	6.1	95	102340	9999	9999	285	0	0	0	999900	999900	999900	99990	140	0.0	1	1	999.0	999	9	999999999	0	0.0000	0	88	999.000	999.0	99.0
2005	3	21	7	0	?9?9?9?9E0?9?9?9*9*9?9*9*9?9*9*9?9?9*9*_*9*9*9*9*9	6.7	5.8	94	102340	9999	9999	299	0	0	0	999900	999900	999900	99990	245	0.0	6	6	999.0	999	9	999999999	0	0.0000	0	88	999.000	999.0	99.0
2005	3	21	8	0	?9?9?9?9E0?9?9?9*9*9?9*9*9?9*9*9?9?9*9*_*9*9*9*9*9	7.4	6.0	91	102340	9999	9999	297	89	197	25	999900	999900	999900	99990	223	0.0	4	4	999.0	999	9	999999999	0	0.0000	0	88	999.000	999.0	99.0
2005	3	21	9	0	?9?9?9?9E0?9?9?9*9*9?9*9*9?9?9?9?9?9*9*_*9*9*9*9*9	8.8	6.6	86	102340	9999	9999	289	153	0	153	999900	999900	999900	99990	22	1.0	0	0	999.0	999	9	999999999	0	0.0000	0	88	999.000	999.0	99.0
2005	3	21	10	0	?9?9?9?9E0?9?9?9*9*9?9*9*9?9*9*9?9?9*9*_*9*9*9*9*9	10.2	6.6	78	102340	9999	9999	314	447	475	124	999900	999900	999900	99990	213	1.0	6	6	999.0	999	9	999999999	0	0.0000	0	88	999.000	999.0	99.0
2005	3	21	11	0	?9?9?9?9E0?9?9?9*9*9?9*9*9?9*9*9?9?9*9*_*9*9*9*9*9	11.4	5.9	69	102340	9999	9999	314	632	649	117	999900	999900	999900	99990	27	1.0	4	4	999.0	999	9	999999999	0	0.0000	0	88	999.000	999.0	99.0
2005	3	21	12	0	?9?9?9?9E0?9?9?9*9*9?9*9*9?9*9*9?9?9*9*_*9*9*9*9*9	12.5	4.8	59	102340	9999	9999	323	753	639	209	999900	999900	999900	99990	220	1.0	6	6	999.0	999	9	999999999	0	0.0000	0	88	999.000	999.0	99.0
2005	3	21	13	0	?9?9?9?9E0?9?9?9*9*9?9*9*9?9*9*9?9?9*9*_*9*9*9*9*9	13.6	3.3	50	102340	9999	9999	315	837	794	155	999900	999900	999900	99990	36	1.0	2	2	999.0	999	9	999999999	0	0.0000	0	88	999.000	999.0	99.0
2005	3	21	14	0	?9?9?9?9E0?9?9?9*9*9?9*9*9?9*9*9?9?9*9*_*9*9*9*9*9	14.8	1.8	41	102340	9999	9999	319	828	789	153	999900	999900	999900	99990	190	1.0	2	2	999.0	999	9	999999999	0	0.0000	0	88	999.000	999.0	99.0
2005	3	21	15	0	?9?9?9?9E0?9?9?9*9*9?9*9*9?9?9?9?9?9*9*_*9*9*9*9*9	16.0	0.7	35	102340	9999	9999	329	743	776	138	999900	999900	999900	99990	67	3.0	4	4	999.0	999	9	999999999	0	0.0000	0	88	999.000	999.0	99.0
2005	3	21	16	0	?9?9?9?9E0?9?9?9*9*9?9*9*9?9*9*9?9?9*9*_*9*9*9*9*9	16.9	0.3	33	102340	9999	9999	338	586	749	163	999900	999900	999900	99990	80	3.0	6	6	999.0	999	9	999999999	0	0.0000	0	88	999.000	999.0	99.0
2005	3	21	17	0	?9?9?9?9E0?9?9?9*9*9?9*9*9?9*9*9?9?9*9*_*9*9*9*9*9	16.6	-0.1	32	102340	9999	9999	320	415	685	77	999900	999900	999900	99990	357	3.0	1	1	999.0	999	9	999999999	0	0.0000	0	88	999.000	999.0	99.0
2005	3	21	18	0	?9?9?9?9E0?9?9?9*9*9?9*9*9?9*9*9?9?9*9*_*9*9*9*9*9	15.7	-0.1	34	102340	9999	9999	329	222	447	62	999900	999900	999900	99990	276	3.0	5	5	999.0	999	9	999999999	0	0.0000	0	88	999.000	999.0	99.0
2005	3	21	19	0	?9?9?9?9E0?9?9?9*9*9?9*9*9?9*9*9?9?9*9*_*9*9*9*9*9	14.5	0.0	37	102340	9999	9999	335	57	0	11	999900	999900	999900	99990	285	3.0	8	8	999.0	999	9	999999999	0	0.0000	0	88	999.000	999.0	99.0
2005	3	21	20	0	?9?9?9?9E0?9?9?9*9*9?9*9*9?9*9*9?9?9*9*_*9*9*9*9*9	13.2	0.2	41	102340	9999	9999	310	0	0	0	999900	999900	999900	99990	109	3.0	2	2	999.0	999	9	999999999	0	0.0000	0	88	999.000	999.0	99.0
2005	3	21	21	0	?9?9?9?9E0?9?9?9*9*9?9*9*9?9?9?9?9?9*9*_*9*9*9*9*9	12.0	0.3	44	102340	9999	9999	313	0	0	0	999900	999900	999900	99990	67	2.0	5	5	999.0	999	9	999999999	0	0.0000	0	88	999.000	999.0	99.0
2005	3	21	22	0	?9?9?9?9E0?9?9?9*9*9?9*9*9?9*9*9?9?9*9*_*9*9*9*9*9	11.1	0.4	48	102340	9999	9999	297	0	0	0	999900	999900	999900	99990	206	2.0	1	1	999.0	999	9	999999999	0	0.0000	0	88	999.000	999.0	99.0
2005	3	21	23	0	?9?9?9?9E0?9?9?9*9*9?9*9*9?9*9*9?9?9*9*_*9*9*9*9*9	10.5	0.6	50	102340	9999	9999	304	0	0	0	999900	999900	999900	99990	222	2.0	4	4	999.0	999	9	999999999	0	0.0000	0	88	999.000	999.0	99.0
2005	3	21	24	0	?9?9?9?9E0?9?9?9*9*9?9*9*9?9*9*9?9?9*9*_*9*9*9*9*9	10.0	0.8	53	102340	9999	9999	305	0	0	0	999900	999900	999900	99990	273	2.0	5	5	999.0	999	9	999999999	0	0.0000	0	88	999.000	999.0	99.0
2005	3	22	1	0	?9?9?9?9E0?9?9?9*9*9?9*9*9?9*9*9?9?9*9*_*9*9*9*9*9	9.6	0.9	55	102400	9999	9999	286	0	0	0	999900	999900	999900	99990	42	2.0	0	0	999.0	999	9	999999999	0	0.0000	0	88	999.000	999.0	99.0
2005	3	22	2	0	?9?9?9?9E0?9?9?9*9*9?9*9*9?9*9*9?9?9*9*_*9*9*9*9*9	9.2	1.1	57	102400	9999	9999	302	0	0	0	999900	999900	999900	99990	41	2.0	5	5	999.0	999	9	999999999	0	0.0000	0	88	999.000	999.0	99.0
2005	3	22	3	0	?9?9?9?9E0?9?9?9*9*9?9*9*9?9?9?9?9?9*9*_*9*9*9*9*9	8.8	1.2	59	102400	9999	9999	318	0	0	0	999900	999900	999900	99990	67	1.0	9	9	999.0	999	9	999999999	0	0.0000	0	88	999.000	999.0	99.0
2005	3	22	4	0	?9?9?9?9E0?9?9?9*9*9?9*9*9?9*9*9?9?9*9*_*9*9*9*9*9	8.2	1.1	61	102400	9999	9999	293	0	0	0	999900	999900	999900	99990	185	1.0	3	3	999.0	999	9	999999999	0	0.0000	0	88	999.000	999.0	99.0
2005	3	22	5	0	?9?9?9?9E0?9?9?9*9*9?9*9*9?9*9*9?9?9*9*_*9*9*9*9*9	7.6	1.0	63	102400	9999	9999	298	0	0	0	999900	999900	999900	99990	119	1.0	6	6	999.0	999	9	999999999	0	0.0000	0	88	999.000	999.0	99.0
2005	3	22	6	0	?9?9?9?9E0?9?9?9*9*9?9*9*9?9*9*9?9?9*9*_*9*9*9*9*9	7.2	0.9	64	102400	9999	9999	286	0	0	0	999900	999900	999900	99990	221	1.0	2	2	999.0	999	9	999999999	0	0.0000	0	88	999.000	999.0	99.0
2005	3	22	7	0	?9?9?9?9E0?9?9?9*9*9?9*9*9?9*9*9?9?9*9*_*9*9*9*9*9	7.0	0.9	65	102400	9999	9999	295	0	0	0	999900	999900	999900	99990	121	1.0	6	6	999.0	999	9	999999999	0	0.0000	0	88	999.000	999.0	99.0
2005	3	22	8	0	?9?9?9?9E0?9?9?9*9*9?9*9*9?9*9*9?9?9*9*_*9*9*9*9*9	7.8	1.6	65	102400	9999	9999	289	64	86	35	999900	999900	999900	99990	189	1.0	2	2	999.0	999	9	999999999	0	0.0000	0	88	999.000	999.0	99.0
2005	3	22	9	0	?9?9?9?9E0?9?9?9*9*9?9*9*9?9?9?9?9?9*9*_*9*9*9*9*9	9.3	2.8	64	102400	9999	9999	307	184	156	102	999900	999900	999900	99990	90	2.0	6	6	999.0	999	9	999999999	0	0.0000	0	88	999.000	999.0	99.0
2005	3	22	10	0	?9?9?9?9E0?9?9?9*9*9?9*9*9?9*9*9?9?9*9*_*9*9*9*9*9	10.7	3.5	61	102400	9999	9999	329	315	205	175	999900	999900	999900	99990	287	2.0	9	9	999.0	999	9	999999999	0	0.0000	0	88	999.000	999.0	99.0
2005	3	22	11	0	?9?9?9?9E0?9?9?9*9*9?9*9*9?9*9*9?9?9*9*_*9*9*9*9*9	11.8	3.6	57	102400	9999	9999	322	437	243	243	999900	999900	999900	99990	197	2.0	7	7	999.0	999	9	999999999	0	0.0000	0	88	999.000	999.0	99.0
2005	3	22	12	0	?9?9?9?9E0?9?9?9*9*9?9*9*9?9*9*9?9?9*9*_*9*9*9*9*9	12.7	3.3	53	102400	9999	9999	331	529	275	294	999900	999900	999900	99990	228	2.0	8	8	999.0	999	9	999999999	0	0.0000	0	88	999.000	999.0	99.0
2005	3	22	13	0	?9?9?9?9E0?9?9?9*9*9?9*9*9?9*9*9?9?9*9*_*9*9*9*9*9	13.4	2.8	49	102400	9999	9999	309	577	299	320	999900	999900	999900	99990	145	2.0	1	1	999.0	999	9	999999999	0	0.0000	0	88	999.000	999.0	99.0
2005	3	22	14	0	?9?9?9?9E0?9?9?9*9*9?9*9*9?9*9*9?9?9*9*_*9*9*9*9*9	13.9	2.2	45	102400	9999	9999	330	571	318	317	999900	999900	999900	99990	93	2.0	7	7	999.0	999	9	999999999	0	0.0000	0	88	999.000	999.0	99.0
2005	3	22	15	0	?9?9?9?9E0?9?9?9*9*9?9*9*9?9?9?9?9?9*9*_*9*9*9*9*9	14.4	1.8	42	102400	9999	9999	317	513	332	285	999900	999900	999900	99990	22	2.0	2	2	999.0	999	9	999999999	0	0.0000	0	88	999.000	999.0	99.0
2005	3	22	16	0	?9?9?9?9E0?9?9?9*9*9?9*9*9?9*9*9?9?9*9*_*9*9*9*9*9	14.7	1.7	41	102400	9999	9999	346	412	347	229	999900	999900	999900	99990	289	2.0	9	9	999.0	999	9	999999999	0	0.0000	0	88	999.000	999.0	99.0
2005	3	22	17	0	?9?9?9?9E0?9?9?9*9*9?9*9*9?9*9*9?9?9*9*_*9*9*9*9*9	14.6	1.7	42	102400	9999	9999	329	157	0	157	999900	999900	999900	99990	239	2.0	6	6	999.0	999	9	999999999	0	0.0000	0	88	999.000	999.0	99.0
2005	3	22	18	0	?9?9?9?9E0?9?9?9*9*9?9*9*9?9*9*9?9?9*9*_*9*9*9*9*9	14.2	1.9	43	102400	9999	9999	317	157	451	87	999900	999900	999900	99990	146	2.0	2	2	999.0	999	9	999999999	0	0.0000	0	88	999.000	999.0	99.0
2005	3	22	19	0	?9?9?9?9E0?9?9?9*9*9?9*9*9?9*9*9?9?9*9*_*9*9*9*9*9	13.8	2.3	46	102400	9999	9999	315	22	0	22	999900	999900	999900	99990	46	2.0	2	2	999.0	999	9	999999999	0	0.0000	0	88	999.000	999.0	99.0
2005	3	22	20	0	?9?9?9?9E0?9?9?9*9*9?9*9*9?9*9*9?9?9*9*_*9*9*9*9*9	13.2	2.7	49	102400	9999	9999	303	0	0	0	999900	999900	999900	99990	194	2.0	0	0	999.0	999	9	999999999	0	0.0000	0	88	999.000	999.0	99.0
2005	3	22	21	0	?9?9?9?9E0?9?9?9*9*9?9*9*9?9?9?9?9?9*9*_*9*9*9*9*9	12.7	3.3	53	102400	9999	9999	338	0	0	0	999900	999900	999900	99990	0	0.0	9	9	999.0	999	9	999999999	0	0.0000	0	88	999.000	999.0	99.0
2005	3	22	22	0	?9?9?9?9E0?9?9?9*9*9?9*9*9?9*9*9?9?9*9*_*9*9*9*9*9	12.2	3.9	57	102400	9999	9999	315	0	0	0	999900	999900	999900	99990	148	0.0	4	4	999.0	999	9	999999999	0	0.0000	0	88	999.000	999.0	99.0
2005	3	22	23	0	?9?9?9?9E0?9?9?9*9*9?9*9*9?9*9*9?9?9*9*_*9*9*9*9*9	11.8	4.5	61	102400	9999	9999	335	0	0	0	999900	999900	999900	99990	291	0.0	9	9	999.0	999	9	999999999	0	0.0000	0	88	999.000	999.0	99.0
2005	3	22	24	0	?9?9?9?9E0?9?9?9*9*9?9*9*9?9*9*9?9?9*9*_*9*9*9*9*9	11.4	5.1	65	102400	9999	9999	313	0	0	0	999900	999900	999900	99990	300	0.0	4	4	999.0	999	9	999999999	0	0.0000	0	88	999.000	999.0	99.0
2005	3	23	1	0	?9?9?9?9E0?9?9?9*9*9?9*9*9?9*9*9?9?9*9*_*9*9*9*9*9	11.0	5.7	70	102040	9999	9999	333	0	0	0	999900	999900	999900	99990	224	0.0	9	9	999.0	999	9	999999999	0	0.0000	0	88	999.000	999.0	99.0
2005	3	23	2	0	?9?9?9?9E0?9?9?9*9*9?9*9*9?9*9*9?9?9*9*_*9*9*9*9*9	10.6	6.2	74	102040	9999	9999	308	0	0	0	999900	999900	999900	99990	161	0.0	3	3	999.0	999	9	999999999	0	0.0000	0	88	999.000	999.0	99.0
2005	3	23	3	0	?9?9?9?9E0?9?9?9*9*9?9*9*9?9?9?9?9?9*9*_*9*9*9*9*9	10.2	6.7	79	102040	9999	9999	323	0	0	0	999900	999900	999900	99990	292	1.0	8	8	999.0	999	9	999999999	0	0.0000	0	88	999.000	999.0	99.0
2005	3	23	4	0	?9?9?9?9E0?9?9?9*9*9?9*9*9?9*9*9?9?9*9*_*9*9*9*9*9	9.8	7.1	83	102040	9999	9999	306	0	0	0	999900	999900	999900	99990	257	1.0	3	3	999.0	999	9	999999999	0	0.0000	0	88	999.000	999.0	99.0
2005	3	23	5	0	?9?9?9?9E0?9?9?9*9*9?9*9*9?9*9*9?9?9*9*_*9*9*9*9*9	9.4	7.4	87	102040	9999	9999	321	0	0	0	999900	999900	999900	99990	142	1.0	8	8	999.0	999	9	999999999	0	0.0000	0	88	999.000	999.0	99.0
2005	3	23	6	0	?9?9?9?9E0?9?9?9*9*9?9*9*9?9*9*9?9?9*9*_*9*9*9*9*9	9.2	7.6	90	102040	9999	9999	304	0	0	0	999900	999900	999900	99990	70	1.0	3	3	999.0	999	9	999999999	0	0.0000	0	88	999.000	999.0	99.0
2005	3	23	7	0	?9?9?9?9E0?9?9?9*9*9?9*9*9?9*9*9?9?9*9*_*9*9*9*9*9	9.1	7.8	91	102040	9999	9999	308	0	0	0	999900	999900	999900	99990	103	1.0	5	5	999.0	999	9	999999999	0	0.0000	0	88	999.000	999.0	99.0
2005	3	23	8	0	?9?9?9?9E0?9?9?9*9*9?9*9*9?9*9*9?9?9*9*_*9*9*9*9*9	9.2	7.8	91	102040	9999	9999	301	123	226	48	999900	999900	999900	99990	6	1.0	2	2	999.0	999	9	999999999	0	0.0000	0	88	999.000	999.0	99.0
2005	3	23	9	0	?9?9?9?9E0?9?9?9*9*9?9*9*9?9?9?9?9?9*9*_*9*9*9*9*9	9.5	7.8	89	102040	9999	9999	328	152	0	152	999900	999900	999900	99990	315	2.0	9	9	999.0	999	9	999999999	0	0.0000	0	88	999.000	999.0	99.0
2005	3	23	10	0	?9?9?9?9E0?9?9?9*9*9?9*9*9?9*9*9?9?9*9*_*9*9*9*9*9	10.3	7.7	84	102040	9999	9999	305	597	532	231	999900	999900	999900	99990	164	2.0	2	2	999.0	999	9	999999999	0	0.0000	0	88	999.000	999.0	99.0
2005	3	23	11	0	?9?9?9?9E0?9?9?9*9*9?9*9*9?9*9*9?9?9*9*_*9*9*9*9*9	11.4	7.7	78	102040	9999	9999	330	826	633	319	999900	999900	999900	99990	64	2.0	8	8	999.0	999	9	999999999	0	0.0000	0	88	999.000	999.0	99.0
2005	3	23	12	0	?9?9?9?9E0?9?9?9*9*9?9*9*9?9*9*9?9?9*9*_*9*9*9*9*9	12.7	7.6	71	102040	9999	9999	327	434	0	434	999900	999900	999900	99990	296	2.0	6	6	999.0	999	9	999999999	0	0.0000	0	88	999.000	999.0	99.0
2005	3	23	13	0	?9?9?9?9E0?9?9?9*9*9?9*9*9?9*9*9?9?9*9*_*9*9*9*9*9	14.1	7.5	64	102040	9999	9999	337	473	0	473	999900	999900	999900	99990	0	2.0	7	7	999.0	999	9	999999999	0	0.0000	0	88	999.000	999.0	99.0
2005	3	23	14	0	?9?9?9?9E0?9?9?9*9*9?9*9*9?9*9*9?9?9*9*_*9*9*9*9*9	15.5	7.4	59	102040	9999	9999	340	468	0	468	999900	999900	999900	99990	1	2.0	6	6	999.0	999	9	999999999	0	0.0000	0	88	999.000	999.0	99.0
2005	3	23	15	0	?9?9?9?9E0?9?9?9*9*9?9*9*9?9?9?9?9?9*9*_*9*9*9*9*9	16.6	7.4	55	102040	9999	9999	333	970	776	375	999900	999900	999900	99990	225	2.0	2	2	999.0	999	9	999999999	0	0.0000	0	88	999.000	999.0	99.0
2005	3	23	16	0	?9?9?9?9E0?9?9?9*9*9?9*9*9?9*9*9?9?9*9*_*9*9*9*9*9	17.2	7.6	53	102040	9999	9999	326	338	0	338	999900	999900	999900	99990	149	2.0	0	0	999.0	999	9	999999999	0	0.0000	0	88	999.000	999.0	99.0
2005	3	23	17	0	?9?9?9?9E0?9?9?9*9*9?9*9*9?9*9*9?9?9*9*_*9*9*9*9*9	17.0	7.7	54	102040	9999	9999	339	545	687	210	999900	999900	999900	99990	100	2.0	3	3	999.0	999	9	999999999	0	0.0000	0	88	999.000	999.0	99.0
2005	3	23	18	0	?9?9?9?9E0?9?9?9*9*9?9*9*9?9*9*9?9?9*9*_*9*9*9*9*9	16.5	8.0	57	102040	9999	9999	349	130	0	130	999900	999900	999900	99990	33	2.0	7	7	999.0	999	9	999999999	0	0.0000	0	88	999.000	999.0	99.0
2005	3	23	19	0	?9?9?9?9E0?9?9?9*9*9?9*9*9?9*9*9?9?9*9*_*9*9*9*9*9	15.8	8.4	61	102040	9999	9999	331	80	0	31	999900	999900	999900	99990	229	2.0	2	2	999.0	999	9	999999999	0	0.0000	0	88	999.000	999.0	99.0
2005	3	23	20	0	?9?9?9?9E0?9?9?9*9*9?9*9*9?9*9*9?9?9*9*_*9*9*9*9*9	15.0	8.7	66	102040	9999	9999	323	0	0	0	999900	999900	999900	99990	119	2.0	1	1	999.0	999	9	999999999	0	0.0000	0	88	999.000	999.0	99.0
2005	3	23	21	0	?9?9?9?9E0?9?9?9*9*9?9*9*9?9?9?9?9?9*9*_*9*9*9*9*9	14.1	8.9	71	102040	9999	9999	313	0	0	0	999900	999900	999900	99990	247	1.0	0	0	999.0	999	9	999999999	0	0.0000	0	88	999.000	999.0	99.0
2005	3	23	22	0	?9?9?9?9E0?9?9?9*9*9?9*9*9?9*9*9?9?9*9*_*9*9*9*9*9	13.2	9.0	75	102040	9999	9999	310	0	0	0	999900	999900	999900	99990	283	1.0	0	0	999.0	999	9	999999999	0	0.0000	0	88	999.000	999.0	99.0
2005	3	23	23	0	?9?9?9?9E0?9?9?9*9*9?9*9*9?9*9*9?9?9*9*_*9*9*9*9*9	12.4	9.0	80	102040	9999	9999	316	0	0	0	999900	999900	999900	99990	151	1.0	2	2	999.0	999	9	999999999	0	0.0000	0	88	999.000	999.0	99.0
2005	3	23	24	0	?9?9?9?9E0?9?9?9*9*9?9*9*9?9*9*9?9?9*9*_*9*9*9*9*9	11.7	9.0	84	102040	9999	9999	328	0	0	0	999900	999900	999900	99990	41	1.0	7	7	999.0	999	9	999999999	0	0.0000	0	88	999.000	999.0	99.0
2005	3	24	1	0	?9?9?9?9E0?9?9?9*9*9?9*9*9?9*9*9?9?9*9*_*9*9*9*9*9	11.1	9.0	87	101780	9999	9999	310	0	0	0	999900	999900	999900	99990	90	1.0	2	2	999.0	999	9	999999999	0	0.0000	0	88	999.000	999.0	99.0
2005	3	24	2	0	?9?9?9?9E0?9?9?9*9*9?9*9*9?9*9*9?9?9*9*_*9*9*9*9*9	10.6	9.0	90	101780	9999	9999	308	0	0	0	999900	999900	999900	99990	31	1.0	2	2	999.0	999	9	999999999	0	0.0000	0	88	999.000	999.0	99.0
2005	3	24	3	0	?9?9?9?9E0?9?9?9*9*9?9*9*9?9?9?9?9?9*9*_*9*9*9*9*9	10.2	9.0	92	101780	9999	9999	297	0	0	0	999900	999900	999900	99990	0	0.0	0	0	999.0	999	9	999999999	0	0.0000	0	88	999.000	999.0	99.0
2005	3	24	4	0	?9?9?9?9E0?9?9?9*9*9?9*9*9?9*9*9?9?9*9*_*9*9*9*9*9	10.0	9.0	94	101780	9999	9999	311	0	0	0	999900	999900	999900	99990	191	0.0	4	4	999.0	999	9	999999999	0	0.0000	0	88	999.000	999.0	99.0
2005	3	24	5	0	?9?9?9?9E0?9?9?9*9*9?9*9*9?9*9*9?9?9*9*_*9*9*9*9*9	9.9	9.0	94	101780	9999	9999	295	0	0	0	999900	999900	999900	99990	188	0.0	0	0	999.0	999	9	999999999	0	0.0000	0	88	999.000	999.0	99.0
2005	3	24	6	0	?9?9?9?9E0?9?9?9*9*9?9*9*9?9*9*9?9?9*9*_*9*9*9*9*9	9.9	9.0	94	101780	9999	9999	319	0	0	0	999900	999900	999900	99990	8	0.0	7	7	999.0	999	9	999999999	0	0.0000	0	88	999.000	999.0	99.0
2005	3	24	7	0	?9?9?9?9E0?9?9?9*9*9?9*9*9?9*9*9?9?9*9*_*9*9*9*9*9	9.9	8.7	92	101780	9999	9999	315	0	0	0	999900	999900	999900	99990	241	0.0	6	6	999.0	999	9	999999999	0	0.0000	0	88	999.000	999.0	99.0
2005	3	24	8	0	?9?9?9?9E0?9?9?9*9*9?9*9*9?9*9*9?9?9*9*_*9*9*9*9*9	10.6	8.9	89	101780	9999	9999	298	125	230	47	999900	999900	999900	99990	141	0.0	0	0	999.0	999	9	999999999	0	0.0000	0	88	999.000	999.0	99.0
2005	3	24	9	0	?9?9?9?9E0?9?9?9*9*9?9*9*9?9?9?9?9?9*9*_*9*9*9*9*9	11.9	9.5	85	101780	9999	9999	320	155	0	155	999900	999900	999900	99990	0	0.0	4	4	999.0	999	9	999999999	0	0.0000	0	88	999.000	999.0	99.0
2005	3	24	10	0	?9?9?9?9E0?9?9?9*9*9?9*9*9?9*9*9?9?9*9*_*9*9*9*9*9	13.1	9.6	79	101780	9999	9999	340	593	535	222	999900	999900	999900	99990	136	0.0	8	8	999.0	999	9	999999999	0	0.0000	0	88	999.000	999.0	99.0
2005	3	24	11	0	?9?9?9?9E0?9?9?9*9*9?9*9*9?9*9*9?9?9*9*_*9*9*9*9*9	14.2	9.2	72	101780	9999	9999	328	363	0	363	999900	999900	999900	99990	36	0.0	3	3	999.0	999	9	999999999	0	0.0000	0	88	999.000	999.0	99.0
2005	3	24	12	0	?9?9?9?9E0?9?9?9*9*9?9*9*9?9*9*9?9?9*9*_*9*9*9*9*9	15.3	8.7	65	101780	9999	9999	318	990	718	371	999900	999900	999900	99990	200	0.0	0	0	999.0	999	9	999999999	0	0.0000	0	88	999.000	999.0	99.0
2005	3	24	13	0	?9?9?9?9E0?9?9?9*9*9?9*9*9?9*9*9?9?9*9*_*9*9*9*9*9	16.5	8.2	58	101780	9999	9999	323	479	0	479	999900	999900	999900	99990	10	0.0	0	0	999.0	999	9	999999999	0	0.0000	0	88	999.000	999.0	99.0
2005	3	24	14	0	?9?9?9?9E0?9?9?9*9*9?9*9*9?9*9*9?9?9*9*_*9*9*9*9*9	17.8	8.2	53	101780	9999	9999	349	474	0	474	999900	999900	999900	99990	53	0.0	5	5	999.0	999	9	999999999	0	0.0000	0	88	999.000	999.0	99.0
2005	3	24	15	0	?9?9?9?9E0?9?9?9*9*9?9*9*9?9?9?9?9?9*9*_*9*9*9*9*9	19.6	9.1	51	101780	9999	9999	366	960	776	359	999900	999900	999900	99990	202	2.0	7	7	999.0	999	9	999999999	0	0.0000	0	88	999.000	999.0	99.0
[truncated: 6,777 more rows]
[truncated: 20 more columns]
