# Supplementary material for: Influence of geographical location and outdoor meteorological parameters on indoor humidity environment in rural residential buildings during the Plum Rains Season in the hot summer and cold winter region
Source: PLoS One. 2023 Oct 23;18(10):e0293181. doi: 10.1371/journal.pone.0293181 (PMC10593243; doi:10.1371/journal.pone.0293181)
Supplement: S5 Data — (CSV) [file pone.0293181.s005.csv]

LOCATION	Changsha	Hunan	CHN	CSWD	576870	28.22	112.92	8.0	68.0
DESIGN CONDITIONS	1	Climate Design Data 2009 ASHRAE Handbook		Heating	1	-1	0.1	-7.1	2.1	4.3	-4.7	2.6	4.1	8	4.9	7	4.7	2.1	340	Cooling	7	6.6	36	26.8	34.9	26.6	33.7	26.4	28	33	27.5	32.5	27.1	32.1	3.2	220	26.8	22.6	30.7	26.2	21.8	30.2	25.7	21.1	29.8	90.5	33	88.2	32.6
TYPICAL/EXTREME PERIODS	6	Summer - Week Nearest Max Temperature For Period	Extreme	6/29	7/ 5	Summer - Week Nearest Average Temperature For Period	Typical	6/22	6/28	Winter - Week Nearest Min Temperature For Period	Extreme	2/ 3	2/ 9	Winter - Week Nearest Average Temperature For Period	Typical	12/22	12/28	Autumn - Week Nearest Average Temperature For Period	Typical	10/ 6	10/12	Spring - Week Nearest Average Temperature For Period	Typical	4/19	4/25
GROUND TEMPERATURES	3	.5				7.56	6.63	8.28	10.86	17.61	22.82	26.33	27.40	25.58	21.54	16.13	11.12	2				10.98	9.33	9.67	11.04	15.55	19.64	22.90	24.65	24.28	21.99	18.26	14.32	4				13.82	12.12	11.75	12.26	14.82	17.57	20.09	21.84	22.25	21.26	19.07	16.40
HOLIDAYS/DAYLIGHT SAVINGS	No	0	0	0
COMMENTS 1	Custom/User Format -- WMO#576870; China Standard Weather Data for Analyzing Building Thermal Conditions May 2010; China Meteorological Bureau-Climate Information Center-Climate Data Office and Tsinghua University-Department of Building Science and Technology
COMMENTS 2	-- Ground temps produced with a standard soil diffusivity of 2.3225760E-03 {m**2/day}
DATA PERIODS	1	1	Data	Sunday	1/ 1	12/31
2005	1	1	1	0	?9?9?9?9E0?9?9?9*9*9?9*9*9?9*9*9?9?9*9*_*9*9*9*9*9	3.7	-1.1	70	101690	9999	9999	272	0	0	0	999900	999900	999900	99990	44	2.5	3	3	999.0	999	9	999999999	0	0.0000	0	88	999.000	999.0	99.0
2005	1	1	2	0	?9?9?9?9E0?9?9?9*9*9?9*9*9?9*9*9?9?9*9*_*9*9*9*9*9	2.9	-0.8	76	101690	9999	9999	258	0	0	0	999900	999900	999900	99990	249	2.5	0	0	999.0	999	9	999999999	0	0.0000	0	88	999.000	999.0	99.0
2005	1	1	3	0	?9?9?9?9E0?9?9?9*9*9?9*9*9?9?9?9?9?9*9*_*9*9*9*9*9	2.1	-0.4	83	101690	9999	9999	287	0	0	0	999900	999900	999900	99990	247	3.0	9	9	999.0	999	9	999999999	0	0.0000	0	88	999.000	999.0	99.0
2005	1	1	4	0	?9?9?9?9E0?9?9?9*9*9?9*9*9?9*9*9?9?9*9*_*9*9*9*9*9	1.3	-0.3	89	101690	9999	9999	268	0	0	0	999900	999900	999900	99990	132	3.0	5	5	999.0	999	9	999999999	0	0.0000	0	88	999.000	999.0	99.0
2005	1	1	5	0	?9?9?9?9E0?9?9?9*9*9?9*9*9?9*9*9?9?9*9*_*9*9*9*9*9	0.5	-0.3	94	101690	9999	9999	270	0	0	0	999900	999900	999900	99990	306	3.0	7	7	999.0	999	9	999999999	0	0.0000	0	88	999.000	999.0	99.0
2005	1	1	6	0	?9?9?9?9E0?9?9?9*9*9?9*9*9?9*9*9?9?9*9*_*9*9*9*9*9	-0.1	-0.5	97	101690	9999	9999	272	0	0	0	999900	999900	999900	99990	232	3.0	8	8	999.0	999	9	999999999	0	0.0000	0	88	999.000	999.0	99.0
2005	1	1	7	0	?9?9?9?9E0?9?9?9*9*9?9*9*9?9*9*9?9?9*9*_*9*9*9*9*9	-0.4	-0.6	98	101690	9999	9999	259	0	0	0	999900	999900	999900	99990	195	3.0	4	4	999.0	999	9	999999999	0	0.0000	0	88	999.000	999.0	99.0
2005	1	1	8	0	?9?9?9?9E0?9?9?9*9*9?9*9*9?9*9*9?9?9*9*_*9*9*9*9*9	-0.3	-0.6	98	101690	9999	9999	257	0	0	0	999900	999900	999900	99990	131	3.0	3	3	999.0	999	9	999999999	0	0.0000	0	88	999.000	999.0	99.0
2005	1	1	9	0	?9?9?9?9E0?9?9?9*9*9?9*9*9?9?9?9?9?9*9*_*9*9*9*9*9	0.3	-0.3	95	101690	9999	9999	266	156	275	72	999900	999900	999900	99990	0	0.0	6	6	999.0	999	9	999999999	0	0.0000	0	88	999.000	999.0	99.0
2005	1	1	10	0	?9?9?9?9E0?9?9?9*9*9?9*9*9?9*9*9?9?9*9*_*9*9*9*9*9	1.5	-0.2	88	101690	9999	9999	254	431	509	200	999900	999900	999900	99990	106	0.0	0	0	999.0	999	9	999999999	0	0.0000	0	88	999.000	999.0	99.0
2005	1	1	11	0	?9?9?9?9E0?9?9?9*9*9?9*9*9?9*9*9?9?9*9*_*9*9*9*9*9	3.2	0.0	79	101690	9999	9999	274	648	619	301	999900	999900	999900	99990	220	0.0	4	4	999.0	999	9	999999999	0	0.0000	0	88	999.000	999.0	99.0
2005	1	1	12	0	?9?9?9?9E0?9?9?9*9*9?9*9*9?9*9*9?9?9*9*_*9*9*9*9*9	5.2	0.0	69	101690	9999	9999	284	275	0	275	999900	999900	999900	99990	19	0.0	5	5	999.0	999	9	999999999	0	0.0000	0	88	999.000	999.0	99.0
2005	1	1	13	0	?9?9?9?9E0?9?9?9*9*9?9*9*9?9*9*9?9?9*9*_*9*9*9*9*9	7.2	0.0	60	101690	9999	9999	292	311	0	311	999900	999900	999900	99990	213	0.0	5	5	999.0	999	9	999999999	0	0.0000	0	88	999.000	999.0	99.0
2005	1	1	14	0	?9?9?9?9E0?9?9?9*9*9?9*9*9?9*9*9?9?9*9*_*9*9*9*9*9	9.1	-0.1	52	101690	9999	9999	295	310	0	310	999900	999900	999900	99990	353	0.0	3	3	999.0	999	9	999999999	0	0.0000	0	88	999.000	999.0	99.0
2005	1	1	15	0	?9?9?9?9E0?9?9?9*9*9?9*9*9?9?9?9?9?9*9*_*9*9*9*9*9	10.7	0.0	48	101690	9999	9999	307	273	0	273	999900	999900	999900	99990	112	2.0	5	5	999.0	999	9	999999999	0	0.0000	0	88	999.000	999.0	99.0
2005	1	1	16	0	?9?9?9?9E0?9?9?9*9*9?9*9*9?9*9*9?9?9*9*_*9*9*9*9*9	11.5	0.5	47	101690	9999	9999	299	206	0	206	999900	999900	999900	99990	219	2.0	1	1	999.0	999	9	999999999	0	0.0000	0	88	999.000	999.0	99.0
2005	1	1	17	0	?9?9?9?9E0?9?9?9*9*9?9*9*9?9*9*9?9?9*9*_*9*9*9*9*9	11.2	1.0	50	101690	9999	9999	313	124	0	124	999900	999900	999900	99990	96	2.0	6	6	999.0	999	9	999999999	0	0.0000	0	88	999.000	999.0	99.0
2005	1	1	18	0	?9?9?9?9E0?9?9?9*9*9?9*9*9?9*9*9?9?9*9*_*9*9*9*9*9	10.3	1.6	55	101690	9999	9999	295	42	0	42	999900	999900	999900	99990	147	2.0	1	1	999.0	999	9	999999999	0	0.0000	0	88	999.000	999.0	99.0
2005	1	1	19	0	?9?9?9?9E0?9?9?9*9*9?9*9*9?9*9*9?9?9*9*_*9*9*9*9*9	9.2	2.1	61	101690	9999	9999	305	0	0	0	999900	999900	999900	99990	112	2.0	6	6	999.0	999	9	999999999	0	0.0000	0	88	999.000	999.0	99.0
2005	1	1	20	0	?9?9?9?9E0?9?9?9*9*9?9*9*9?9*9*9?9?9*9*_*9*9*9*9*9	8.0	2.5	68	101690	9999	9999	293	0	0	0	999900	999900	999900	99990	129	2.0	3	3	999.0	999	9	999999999	0	0.0000	0	88	999.000	999.0	99.0
2005	1	1	21	0	?9?9?9?9E0?9?9?9*9*9?9*9*9?9?9?9?9?9*9*_*9*9*9*9*9	6.9	2.8	75	101690	9999	9999	282	0	0	0	999900	999900	999900	99990	0	0.0	1	1	999.0	999	9	999999999	0	0.0000	0	88	999.000	999.0	99.0
2005	1	1	22	0	?9?9?9?9E0?9?9?9*9*9?9*9*9?9*9*9?9?9*9*_*9*9*9*9*9	6.1	2.9	80	101690	9999	9999	293	0	0	0	999900	999900	999900	99990	218	0.0	6	6	999.0	999	9	999999999	0	0.0000	0	88	999.000	999.0	99.0
2005	1	1	23	0	?9?9?9?9E0?9?9?9*9*9?9*9*9?9*9*9?9?9*9*_*9*9*9*9*9	5.6	3.1	84	101690	9999	9999	278	0	0	0	999900	999900	999900	99990	221	0.0	1	1	999.0	999	9	999999999	0	0.0000	0	88	999.000	999.0	99.0
2005	1	1	24	0	?9?9?9?9E0?9?9?9*9*9?9*9*9?9*9*9?9?9*9*_*9*9*9*9*9	5.3	3.2	86	101690	9999	9999	271	0	0	0	999900	999900	999900	99990	245	0.0	0	0	999.0	999	9	999999999	0	0.0000	0	88	999.000	999.0	99.0
2005	1	2	1	0	?9?9?9?9E0?9?9?9*9*9?9*9*9?9*9*9?9?9*9*_*9*9*9*9*9	5.2	3.3	88	101100	9999	9999	285	0	0	0	999900	999900	999900	99990	235	0.0	4	4	999.0	999	9	999999999	0	0.0000	0	88	999.000	999.0	99.0
2005	1	2	2	0	?9?9?9?9E0?9?9?9*9*9?9*9*9?9*9*9?9?9*9*_*9*9*9*9*9	5.1	3.4	88	101100	9999	9999	293	0	0	0	999900	999900	999900	99990	123	0.0	7	7	999.0	999	9	999999999	0	0.0000	0	88	999.000	999.0	99.0
2005	1	2	3	0	?9?9?9?9E0?9?9?9*9*9?9*9*9?9?9?9?9?9*9*_*9*9*9*9*9	5.1	3.3	88	101100	9999	9999	287	0	0	0	999900	999900	999900	99990	112	3.0	5	5	999.0	999	9	999999999	0	0.0000	0	88	999.000	999.0	99.0
2005	1	2	4	0	?9?9?9?9E0?9?9?9*9*9?9*9*9?9*9*9?9?9*9*_*9*9*9*9*9	5.1	3.1	87	101100	9999	9999	289	0	0	0	999900	999900	999900	99990	56	3.0	6	6	999.0	999	9	999999999	0	0.0000	0	88	999.000	999.0	99.0
2005	1	2	5	0	?9?9?9?9E0?9?9?9*9*9?9*9*9?9*9*9?9?9*9*_*9*9*9*9*9	5.0	2.7	85	101100	9999	9999	270	0	0	0	999900	999900	999900	99990	166	3.0	0	0	999.0	999	9	999999999	0	0.0000	0	88	999.000	999.0	99.0
2005	1	2	6	0	?9?9?9?9E0?9?9?9*9*9?9*9*9?9*9*9?9?9*9*_*9*9*9*9*9	5.0	2.3	83	101100	9999	9999	269	0	0	0	999900	999900	999900	99990	123	3.0	0	0	999.0	999	9	999999999	0	0.0000	0	88	999.000	999.0	99.0
2005	1	2	7	0	?9?9?9?9E0?9?9?9*9*9?9*9*9?9*9*9?9?9*9*_*9*9*9*9*9	4.9	1.7	80	101100	9999	9999	290	0	0	0	999900	999900	999900	99990	98	3.0	7	7	999.0	999	9	999999999	0	0.0000	0	88	999.000	999.0	99.0
2005	1	2	8	0	?9?9?9?9E0?9?9?9*9*9?9*9*9?9*9*9?9?9*9*_*9*9*9*9*9	4.9	1.1	76	101100	9999	9999	284	0	0	0	999900	999900	999900	99990	110	3.0	5	5	999.0	999	9	999999999	0	0.0000	0	88	999.000	999.0	99.0
2005	1	2	9	0	?9?9?9?9E0?9?9?9*9*9?9*9*9?9?9?9?9?9*9*_*9*9*9*9*9	5.6	1.1	73	101100	9999	9999	292	24	0	24	999900	999900	999900	99990	202	3.0	7	7	999.0	999	9	999999999	0	0.0000	0	88	999.000	999.0	99.0
2005	1	2	10	0	?9?9?9?9E0?9?9?9*9*9?9*9*9?9*9*9?9?9*9*_*9*9*9*9*9	6.4	1.1	69	101100	9999	9999	307	67	0	67	999900	999900	999900	99990	63	3.0	9	9	999.0	999	9	999999999	0	0.0000	0	88	999.000	999.0	99.0
2005	1	2	11	0	?9?9?9?9E0?9?9?9*9*9?9*9*9?9*9*9?9?9*9*_*9*9*9*9*9	7.1	0.9	65	101100	9999	9999	288	109	0	109	999900	999900	999900	99990	234	3.0	3	3	999.0	999	9	999999999	0	0.0000	0	88	999.000	999.0	99.0
2005	1	2	12	0	?9?9?9?9E0?9?9?9*9*9?9*9*9?9*9*9?9?9*9*_*9*9*9*9*9	7.6	0.7	61	101100	9999	9999	312	143	0	143	999900	999900	999900	99990	256	3.0	9	9	999.0	999	9	999999999	0	0.0000	0	88	999.000	999.0	99.0
2005	1	2	13	0	?9?9?9?9E0?9?9?9*9*9?9*9*9?9*9*9?9?9*9*_*9*9*9*9*9	8.2	0.6	59	101100	9999	9999	285	161	0	161	999900	999900	999900	99990	246	3.0	1	1	999.0	999	9	999999999	0	0.0000	0	88	999.000	999.0	99.0
2005	1	2	14	0	?9?9?9?9E0?9?9?9*9*9?9*9*9?9*9*9?9?9*9*_*9*9*9*9*9	8.9	0.8	57	101100	9999	9999	283	161	0	161	999900	999900	999900	99990	264	3.0	0	0	999.0	999	9	999999999	0	0.0000	0	88	999.000	999.0	99.0
2005	1	2	15	0	?9?9?9?9E0?9?9?9*9*9?9*9*9?9?9?9?9?9*9*_*9*9*9*9*9	9.8	1.6	57	101100	9999	9999	316	141	0	141	999900	999900	999900	99990	202	3.0	8	8	999.0	999	9	999999999	0	0.0000	0	88	999.000	999.0	99.0
2005	1	2	16	0	?9?9?9?9E0?9?9?9*9*9?9*9*9?9*9*9?9?9*9*_*9*9*9*9*9	10.6	2.6	58	101100	9999	9999	298	107	0	107	999900	999900	999900	99990	74	3.0	1	1	999.0	999	9	999999999	0	0.0000	0	88	999.000	999.0	99.0
2005	1	2	17	0	?9?9?9?9E0?9?9?9*9*9?9*9*9?9*9*9?9?9*9*_*9*9*9*9*9	10.5	3.1	60	101100	9999	9999	316	64	0	64	999900	999900	999900	99990	53	3.0	7	7	999.0	999	9	999999999	0	0.0000	0	88	999.000	999.0	99.0
2005	1	2	18	0	?9?9?9?9E0?9?9?9*9*9?9*9*9?9*9*9?9?9*9*_*9*9*9*9*9	10.2	3.6	64	101100	9999	9999	297	22	0	22	999900	999900	999900	99990	234	3.0	1	1	999.0	999	9	999999999	0	0.0000	0	88	999.000	999.0	99.0
2005	1	2	19	0	?9?9?9?9E0?9?9?9*9*9?9*9*9?9*9*9?9?9*9*_*9*9*9*9*9	9.8	4.1	67	101100	9999	9999	319	0	0	0	999900	999900	999900	99990	65	3.0	8	8	999.0	999	9	999999999	0	0.0000	0	88	999.000	999.0	99.0
2005	1	2	20	0	?9?9?9?9E0?9?9?9*9*9?9*9*9?9*9*9?9?9*9*_*9*9*9*9*9	9.4	4.4	71	101100	9999	9999	306	0	0	0	999900	999900	999900	99990	31	3.0	5	5	999.0	999	9	999999999	0	0.0000	0	88	999.000	999.0	99.0
2005	1	2	21	0	?9?9?9?9E0?9?9?9*9*9?9*9*9?9?9?9?9?9*9*_*9*9*9*9*9	9.1	4.7	74	101100	9999	9999	303	0	0	0	999900	999900	999900	99990	202	1.0	4	4	999.0	999	9	999999999	0	0.0000	0	88	999.000	999.0	99.0
2005	1	2	22	0	?9?9?9?9E0?9?9?9*9*9?9*9*9?9*9*9?9?9*9*_*9*9*9*9*9	8.9	4.9	76	101100	9999	9999	300	0	0	0	999900	999900	999900	99990	39	1.0	3	3	999.0	999	9	999999999	0	0.0000	0	88	999.000	999.0	99.0
2005	1	2	23	0	?9?9?9?9E0?9?9?9*9*9?9*9*9?9*9*9?9?9*9*_*9*9*9*9*9	8.8	5.1	77	101100	9999	9999	296	0	0	0	999900	999900	999900	99990	312	1.0	2	2	999.0	999	9	999999999	0	0.0000	0	88	999.000	999.0	99.0
2005	1	2	24	0	?9?9?9?9E0?9?9?9*9*9?9*9*9?9*9*9?9?9*9*_*9*9*9*9*9	8.6	5.1	79	101100	9999	9999	315	0	0	0	999900	999900	999900	99990	200	1.0	8	8	999.0	999	9	999999999	0	0.0000	0	88	999.000	999.0	99.0
2005	1	3	1	0	?9?9?9?9E0?9?9?9*9*9?9*9*9?9*9*9?9?9*9*_*9*9*9*9*9	8.4	5.2	80	101460	9999	9999	314	0	0	0	999900	999900	999900	99990	103	1.0	8	8	999.0	999	9	999999999	0	0.0000	0	88	999.000	999.0	99.0
2005	1	3	2	0	?9?9?9?9E0?9?9?9*9*9?9*9*9?9*9*9?9?9*9*_*9*9*9*9*9	8.1	5.1	81	101460	9999	9999	307	0	0	0	999900	999900	999900	99990	9	1.0	7	7	999.0	999	9	999999999	0	0.0000	0	88	999.000	999.0	99.0
2005	1	3	3	0	?9?9?9?9E0?9?9?9*9*9?9*9*9?9?9?9?9?9*9*_*9*9*9*9*9	7.5	5.0	84	101460	9999	9999	282	0	0	0	999900	999900	999900	99990	270	2.0	0	0	999.0	999	9	999999999	0	0.0000	0	88	999.000	999.0	99.0
2005	1	3	4	0	?9?9?9?9E0?9?9?9*9*9?9*9*9?9*9*9?9?9*9*_*9*9*9*9*9	6.7	4.7	87	101460	9999	9999	297	0	0	0	999900	999900	999900	99990	200	2.0	6	6	999.0	999	9	999999999	0	0.0000	0	88	999.000	999.0	99.0
2005	1	3	5	0	?9?9?9?9E0?9?9?9*9*9?9*9*9?9*9*9?9?9*9*_*9*9*9*9*9	5.7	4.4	91	101460	9999	9999	288	0	0	0	999900	999900	999900	99990	68	2.0	4	4	999.0	999	9	999999999	0	0.0000	0	88	999.000	999.0	99.0
2005	1	3	6	0	?9?9?9?9E0?9?9?9*9*9?9*9*9?9*9*9?9?9*9*_*9*9*9*9*9	4.8	4.0	95	101460	9999	9999	286	0	0	0	999900	999900	999900	99990	188	2.0	5	5	999.0	999	9	999999999	0	0.0000	0	88	999.000	999.0	99.0
2005	1	3	7	0	?9?9?9?9E0?9?9?9*9*9?9*9*9?9*9*9?9?9*9*_*9*9*9*9*9	4.1	3.8	98	101460	9999	9999	267	0	0	0	999900	999900	999900	99990	160	2.0	0	0	999.0	999	9	999999999	0	0.0000	0	88	999.000	999.0	99.0
2005	1	3	8	0	?9?9?9?9E0?9?9?9*9*9?9*9*9?9*9*9?9?9*9*_*9*9*9*9*9	3.8	3.7	99	101460	9999	9999	280	0	0	0	999900	999900	999900	99990	335	2.0	4	4	999.0	999	9	999999999	0	0.0000	0	88	999.000	999.0	99.0
2005	1	3	9	0	?9?9?9?9E0?9?9?9*9*9?9*9*9?9?9?9?9?9*9*_*9*9*9*9*9	4.1	3.8	98	101460	9999	9999	276	70	95	41	999900	999900	999900	99990	292	3.0	2	2	999.0	999	9	999999999	0	0.0000	0	88	999.000	999.0	99.0
2005	1	3	10	0	?9?9?9?9E0?9?9?9*9*9?9*9*9?9*9*9?9?9*9*_*9*9*9*9*9	4.8	4.0	94	101460	9999	9999	292	92	0	92	999900	999900	999900	99990	287	3.0	7	7	999.0	999	9	999999999	0	0.0000	0	88	999.000	999.0	99.0
2005	1	3	11	0	?9?9?9?9E0?9?9?9*9*9?9*9*9?9*9*9?9?9*9*_*9*9*9*9*9	5.9	4.2	89	101460	9999	9999	291	151	0	151	999900	999900	999900	99990	210	3.0	5	5	999.0	999	9	999999999	0	0.0000	0	88	999.000	999.0	99.0
2005	1	3	12	0	?9?9?9?9E0?9?9?9*9*9?9*9*9?9*9*9?9?9*9*_*9*9*9*9*9	7.1	4.3	83	101460	9999	9999	314	412	274	243	999900	999900	999900	99990	68	3.0	9	9	999.0	999	9	999999999	0	0.0000	0	88	999.000	999.0	99.0
2005	1	3	13	0	?9?9?9?9E0?9?9?9*9*9?9*9*9?9*9*9?9?9*9*_*9*9*9*9*9	8.4	4.5	76	101460	9999	9999	285	224	0	224	999900	999900	999900	99990	350	3.0	0	0	999.0	999	9	999999999	0	0.0000	0	88	999.000	999.0	99.0
2005	1	3	14	0	?9?9?9?9E0?9?9?9*9*9?9*9*9?9*9*9?9?9*9*_*9*9*9*9*9	9.7	4.7	71	101460	9999	9999	300	464	335	274	999900	999900	999900	99990	248	3.0	2	2	999.0	999	9	999999999	0	0.0000	0	88	999.000	999.0	99.0
2005	1	3	15	0	?9?9?9?9E0?9?9?9*9*9?9*9*9?9?9?9?9?9*9*_*9*9*9*9*9	10.9	5.2	68	101460	9999	9999	313	408	360	240	999900	999900	999900	99990	337	4.0	5	5	999.0	999	9	999999999	0	0.0000	0	88	999.000	999.0	99.0
2005	1	3	16	0	?9?9?9?9E0?9?9?9*9*9?9*9*9?9*9*9?9?9*9*_*9*9*9*9*9	11.6	5.8	67	101460	9999	9999	317	308	400	182	999900	999900	999900	99990	244	4.0	5	5	999.0	999	9	999999999	0	0.0000	0	88	999.000	999.0	99.0
2005	1	3	17	0	?9?9?9?9E0?9?9?9*9*9?9*9*9?9*9*9?9?9*9*_*9*9*9*9*9	11.3	5.9	69	101460	9999	9999	335	89	0	89	999900	999900	999900	99990	296	4.0	9	9	999.0	999	9	999999999	0	0.0000	0	88	999.000	999.0	99.0
2005	1	3	18	0	?9?9?9?9E0?9?9?9*9*9?9*9*9?9*9*9?9?9*9*_*9*9*9*9*9	10.6	5.8	73	101460	9999	9999	310	64	0	38	999900	999900	999900	99990	293	4.0	4	4	999.0	999	9	999999999	0	0.0000	0	88	999.000	999.0	99.0
2005	1	3	19	0	?9?9?9?9E0?9?9?9*9*9?9*9*9?9*9*9?9?9*9*_*9*9*9*9*9	9.6	5.7	77	101460	9999	9999	320	0	0	0	999900	999900	999900	99990	51	4.0	8	8	999.0	999	9	999999999	0	0.0000	0	88	999.000	999.0	99.0
2005	1	3	20	0	?9?9?9?9E0?9?9?9*9*9?9*9*9?9*9*9?9?9*9*_*9*9*9*9*9	8.6	5.5	81	101460	9999	9999	292	0	0	0	999900	999900	999900	99990	83	4.0	1	1	999.0	999	9	999999999	0	0.0000	0	88	999.000	999.0	99.0
2005	1	3	21	0	?9?9?9?9E0?9?9?9*9*9?9*9*9?9?9?9?9?9*9*_*9*9*9*9*9	7.9	5.4	84	101460	9999	9999	298	0	0	0	999900	999900	999900	99990	270	2.0	4	4	999.0	999	9	999999999	0	0.0000	0	88	999.000	999.0	99.0
2005	1	3	22	0	?9?9?9?9E0?9?9?9*9*9?9*9*9?9*9*9?9?9*9*_*9*9*9*9*9	7.6	5.3	86	101460	9999	9999	288	0	0	0	999900	999900	999900	99990	349	2.0	1	1	999.0	999	9	999999999	0	0.0000	0	88	999.000	999.0	99.0
2005	1	3	23	0	?9?9?9?9E0?9?9?9*9*9?9*9*9?9*9*9?9?9*9*_*9*9*9*9*9	7.5	5.4	87	101460	9999	9999	305	0	0	0	999900	999900	999900	99990	85	2.0	7	7	999.0	999	9	999999999	0	0.0000	0	88	999.000	999.0	99.0
2005	1	3	24	0	?9?9?9?9E0?9?9?9*9*9?9*9*9?9*9*9?9?9*9*_*9*9*9*9*9	7.7	5.6	87	101460	9999	9999	306	0	0	0	999900	999900	999900	99990	69	2.0	7	7	999.0	999	9	999999999	0	0.0000	0	88	999.000	999.0	99.0
2005	1	4	1	0	?9?9?9?9E0?9?9?9*9*9?9*9*9?9*9*9?9?9*9*_*9*9*9*9*9	7.9	5.8	86	101240	9999	9999	290	0	0	0	999900	999900	999900	99990	241	2.0	1	1	999.0	999	9	999999999	0	0.0000	0	88	999.000	999.0	99.0
2005	1	4	2	0	?9?9?9?9E0?9?9?9*9*9?9*9*9?9*9*9?9?9*9*_*9*9*9*9*9	8.1	5.9	86	101240	9999	9999	300	0	0	0	999900	999900	999900	99990	256	2.0	4	4	999.0	999	9	999999999	0	0.0000	0	88	999.000	999.0	99.0
2005	1	4	3	0	?9?9?9?9E0?9?9?9*9*9?9*9*9?9?9?9?9?9*9*_*9*9*9*9*9	8.1	5.9	86	101240	9999	9999	285	0	0	0	999900	999900	999900	99990	270	2.0	0	0	999.0	999	9	999999999	0	0.0000	0	88	999.000	999.0	99.0
2005	1	4	4	0	?9?9?9?9E0?9?9?9*9*9?9*9*9?9*9*9?9?9*9*_*9*9*9*9*9	7.8	5.8	87	101240	9999	9999	298	0	0	0	999900	999900	999900	99990	216	2.0	4	4	999.0	999	9	999999999	0	0.0000	0	88	999.000	999.0	99.0
2005	1	4	5	0	?9?9?9?9E0?9?9?9*9*9?9*9*9?9*9*9?9?9*9*_*9*9*9*9*9	7.4	5.5	88	101240	9999	9999	294	0	0	0	999900	999900	999900	99990	64	2.0	3	3	999.0	999	9	999999999	0	0.0000	0	88	999.000	999.0	99.0
2005	1	4	6	0	?9?9?9?9E0?9?9?9*9*9?9*9*9?9*9*9?9?9*9*_*9*9*9*9*9	6.9	5.3	90	101240	9999	9999	279	0	0	0	999900	999900	999900	99990	196	2.0	0	0	999.0	999	9	999999999	0	0.0000	0	88	999.000	999.0	99.0
2005	1	4	7	0	?9?9?9?9E0?9?9?9*9*9?9*9*9?9*9*9?9?9*9*_*9*9*9*9*9	6.5	5.0	91	101240	9999	9999	292	0	0	0	999900	999900	999900	99990	252	2.0	4	4	999.0	999	9	999999999	0	0.0000	0	88	999.000	999.0	99.0
2005	1	4	8	0	?9?9?9?9E0?9?9?9*9*9?9*9*9?9*9*9?9?9*9*_*9*9*9*9*9	6.3	4.8	90	101240	9999	9999	304	0	0	0	999900	999900	999900	99990	236	2.0	8	8	999.0	999	9	999999999	0	0.0000	0	88	999.000	999.0	99.0
2005	1	4	9	0	?9?9?9?9E0?9?9?9*9*9?9*9*9?9?9?9?9?9*9*_*9*9*9*9*9	6.9	5.2	89	101240	9999	9999	289	26	0	26	999900	999900	999900	99990	270	2.0	2	2	999.0	999	9	999999999	0	0.0000	0	88	999.000	999.0	99.0
2005	1	4	10	0	?9?9?9?9E0?9?9?9*9*9?9*9*9?9*9*9?9?9*9*_*9*9*9*9*9	7.8	5.6	86	101240	9999	9999	306	71	0	71	999900	999900	999900	99990	203	2.0	7	7	999.0	999	9	999999999	0	0.0000	0	88	999.000	999.0	99.0
2005	1	4	11	0	?9?9?9?9E0?9?9?9*9*9?9*9*9?9*9*9?9?9*9*_*9*9*9*9*9	8.7	5.7	82	101240	9999	9999	307	116	0	116	999900	999900	999900	99990	16	2.0	6	6	999.0	999	9	999999999	0	0.0000	0	88	999.000	999.0	99.0
2005	1	4	12	0	?9?9?9?9E0?9?9?9*9*9?9*9*9?9*9*9?9?9*9*_*9*9*9*9*9	9.5	5.7	77	101240	9999	9999	296	151	0	151	999900	999900	999900	99990	275	2.0	1	1	999.0	999	9	999999999	0	0.0000	0	88	999.000	999.0	99.0
2005	1	4	13	0	?9?9?9?9E0?9?9?9*9*9?9*9*9?9*9*9?9?9*9*_*9*9*9*9*9	10.3	5.7	73	101240	9999	9999	314	171	0	171	999900	999900	999900	99990	291	2.0	6	6	999.0	999	9	999999999	0	0.0000	0	88	999.000	999.0	99.0
2005	1	4	14	0	?9?9?9?9E0?9?9?9*9*9?9*9*9?9*9*9?9?9*9*_*9*9*9*9*9	11.1	5.7	69	101240	9999	9999	321	171	0	171	999900	999900	999900	99990	132	2.0	7	7	999.0	999	9	999999999	0	0.0000	0	88	999.000	999.0	99.0
2005	1	4	15	0	?9?9?9?9E0?9?9?9*9*9?9*9*9?9?9?9?9?9*9*_*9*9*9*9*9	11.9	5.9	67	101240	9999	9999	330	150	0	150	999900	999900	999900	99990	337	2.0	8	8	999.0	999	9	999999999	0	0.0000	0	88	999.000	999.0	99.0
2005	1	4	16	0	?9?9?9?9E0?9?9?9*9*9?9*9*9?9*9*9?9?9*9*_*9*9*9*9*9	12.4	6.3	66	101240	9999	9999	328	113	0	113	999900	999900	999900	99990	141	2.0	7	7	999.0	999	9	999999999	0	0.0000	0	88	999.000	999.0	99.0
2005	1	4	17	0	?9?9?9?9E0?9?9?9*9*9?9*9*9?9*9*9?9?9*9*_*9*9*9*9*9	12.1	6.3	68	101240	9999	9999	327	68	0	68	999900	999900	999900	99990	320	2.0	7	7	999.0	999	9	999999999	0	0.0000	0	88	999.000	999.0	99.0
2005	1	4	18	0	?9?9?9?9E0?9?9?9*9*9?9*9*9?9*9*9?9?9*9*_*9*9*9*9*9	11.4	6.2	70	101240	9999	9999	299	24	0	24	999900	999900	999900	99990	153	2.0	0	0	999.0	999	9	999999999	0	0.0000	0	88	999.000	999.0	99.0
2005	1	4	19	0	?9?9?9?9E0?9?9?9*9*9?9*9*9?9*9*9?9?9*9*_*9*9*9*9*9	10.6	6.0	73	101240	9999	9999	319	0	0	0	999900	999900	999900	99990	129	2.0	7	7	999.0	999	9	999999999	0	0.0000	0	88	999.000	999.0	99.0
2005	1	4	20	0	?9?9?9?9E0?9?9?9*9*9?9*9*9?9*9*9?9?9*9*_*9*9*9*9*9	9.9	5.9	76	101240	9999	9999	298	0	0	0	999900	999900	999900	99990	213	2.0	1	1	999.0	999	9	999999999	0	0.0000	0	88	999.000	999.0	99.0
2005	1	4	21	0	?9?9?9?9E0?9?9?9*9*9?9*9*9?9?9?9?9?9*9*_*9*9*9*9*9	9.5	6.0	79	101240	9999	9999	326	0	0	0	999900	999900	999900	99990	337	2.0	9	9	999.0	999	9	999999999	0	0.0000	0	88	999.000	999.0	99.0
2005	1	4	22	0	?9?9?9?9E0?9?9?9*9*9?9*9*9?9*9*9?9?9*9*_*9*9*9*9*9	9.5	6.4	81	101240	9999	9999	306	0	0	0	999900	999900	999900	99990	249	2.0	4	4	999.0	999	9	999999999	0	0.0000	0	88	999.000	999.0	99.0
2005	1	4	23	0	?9?9?9?9E0?9?9?9*9*9?9*9*9?9*9*9?9?9*9*_*9*9*9*9*9	9.3	6.5	82	101240	9999	9999	300	0	0	0	999900	999900	999900	99990	2	2.0	2	2	999.0	999	9	999999999	0	0.0000	0	88	999.000	999.0	99.0
2005	1	4	24	0	?9?9?9?9E0?9?9?9*9*9?9*9*9?9*9*9?9?9*9*_*9*9*9*9*9	8.9	6.3	83	101240	9999	9999	324	0	0	0	999900	999900	999900	99990	212	2.0	9	9	999.0	999	9	999999999	0	0.0000	0	88	999.000	999.0	99.0
2005	1	5	1	0	?9?9?9?9E0?9?9?9*9*9?9*9*9?9*9*9?9?9*9*_*9*9*9*9*9	8.4	5.9	84	101380	9999	9999	315	0	0	0	999900	999900	999900	99990	173	2.0	8	8	999.0	999	9	999999999	0	0.0000	0	88	999.000	999.0	99.0
2005	1	5	2	0	?9?9?9?9E0?9?9?9*9*9?9*9*9?9*9*9?9?9*9*_*9*9*9*9*9	8.1	5.5	84	101380	9999	9999	290	0	0	0	999900	999900	999900	99990	186	2.0	1	1	999.0	999	9	999999999	0	0.0000	0	88	999.000	999.0	99.0
2005	1	5	3	0	?9?9?9?9E0?9?9?9*9*9?9*9*9?9?9?9?9?9*9*_*9*9*9*9*9	7.9	5.4	84	101380	9999	9999	284	0	0	0	999900	999900	999900	99990	337	4.0	0	0	999.0	999	9	999999999	0	0.0000	0	88	999.000	999.0	99.0
2005	1	5	4	0	?9?9?9?9E0?9?9?9*9*9?9*9*9?9*9*9?9?9*9*_*9*9*9*9*9	7.8	5.2	84	101380	9999	9999	298	0	0	0	999900	999900	999900	99990	162	4.0	4	4	999.0	999	9	999999999	0	0.0000	0	88	999.000	999.0	99.0
2005	1	5	5	0	?9?9?9?9E0?9?9?9*9*9?9*9*9?9*9*9?9?9*9*_*9*9*9*9*9	7.5	4.9	84	101380	9999	9999	304	0	0	0	999900	999900	999900	99990	185	4.0	7	7	999.0	999	9	999999999	0	0.0000	0	88	999.000	999.0	99.0
2005	1	5	6	0	?9?9?9?9E0?9?9?9*9*9?9*9*9?9*9*9?9?9*9*_*9*9*9*9*9	7.2	4.6	84	101380	9999	9999	303	0	0	0	999900	999900	999900	99990	250	4.0	7	7	999.0	999	9	999999999	0	0.0000	0	88	999.000	999.0	99.0
2005	1	5	7	0	?9?9?9?9E0?9?9?9*9*9?9*9*9?9*9*9?9?9*9*_*9*9*9*9*9	7.0	4.3	83	101380	9999	9999	291	0	0	0	999900	999900	999900	99990	70	4.0	3	3	999.0	999	9	999999999	0	0.0000	0	88	999.000	999.0	99.0
2005	1	5	8	0	?9?9?9?9E0?9?9?9*9*9?9*9*9?9*9*9?9?9*9*_*9*9*9*9*9	7.0	4.3	83	101380	9999	9999	291	0	0	0	999900	999900	999900	99990	20	4.0	3	3	999.0	999	9	999999999	0	0.0000	0	88	999.000	999.0	99.0
2005	1	5	9	0	?9?9?9?9E0?9?9?9*9*9?9*9*9?9?9?9?9?9*9*_*9*9*9*9*9	7.3	4.4	82	101380	9999	9999	297	11	0	11	999900	999900	999900	99990	337	4.0	5	5	999.0	999	9	999999999	0	0.0000	0	88	999.000	999.0	99.0
2005	1	5	10	0	?9?9?9?9E0?9?9?9*9*9?9*9*9?9*9*9?9?9*9*_*9*9*9*9*9	7.6	4.6	81	101380	9999	9999	298	30	0	30	999900	999900	999900	99990	63	4.0	5	5	999.0	999	9	999999999	0	0.0000	0	88	999.000	999.0	99.0
2005	1	5	11	0	?9?9?9?9E0?9?9?9*9*9?9*9*9?9*9*9?9?9*9*_*9*9*9*9*9	7.8	4.6	80	101380	9999	9999	317	49	0	49	999900	999900	999900	99990	280	4.0	9	9	999.0	999	9	999999999	0	0.0000	0	88	999.000	999.0	99.0
2005	1	5	12	0	?9?9?9?9E0?9?9?9*9*9?9*9*9?9*9*9?9?9*9*_*9*9*9*9*9	8.0	4.6	79	101380	9999	9999	311	64	0	64	999900	999900	999900	99990	93	4.0	8	8	999.0	999	9	999999999	0	0.0000	0	88	999.000	999.0	99.0
2005	1	5	13	0	?9?9?9?9E0?9?9?9*9*9?9*9*9?9*9*9?9?9*9*_*9*9*9*9*9	8.1	4.5	78	101380	9999	9999	307	72	0	72	999900	999900	999900	99990	36	4.0	7	7	999.0	999	9	999999999	0	0.0000	0	88	999.000	999.0	99.0
2005	1	5	14	0	?9?9?9?9E0?9?9?9*9*9?9*9*9?9*9*9?9?9*9*_*9*9*9*9*9	8.1	4.4	77	101380	9999	9999	301	72	0	72	999900	999900	999900	99990	130	4.0	5	5	999.0	999	9	999999999	0	0.0000	0	88	999.000	999.0	99.0
2005	1	5	15	0	?9?9?9?9E0?9?9?9*9*9?9*9*9?9?9?9?9?9*9*_*9*9*9*9*9	8.2	4.4	77	101380	9999	9999	301	63	0	63	999900	999900	999900	99990	360	5.0	5	5	999.0	999	9	999999999	0	0.0000	0	88	999.000	999.0	99.0
2005	1	5	16	0	?9?9?9?9E0?9?9?9*9*9?9*9*9?9*9*9?9?9*9*_*9*9*9*9*9	8.2	4.4	77	101380	9999	9999	296	48	0	48	999900	999900	999900	99990	22	5.0	3	3	999.0	999	9	999999999	0	0.0000	0	88	999.000	999.0	99.0
2005	1	5	17	0	?9?9?9?9E0?9?9?9*9*9?9*9*9?9*9*9?9?9*9*_*9*9*9*9*9	8.3	4.4	77	101380	9999	9999	304	29	0	29	999900	999900	999900	99990	177	5.0	6	6	999.0	999	9	999999999	0	0.0000	0	88	999.000	999.0	99.0
2005	1	5	18	0	?9?9?9?9E0?9?9?9*9*9?9*9*9?9*9*9?9?9*9*_*9*9*9*9*9	8.3	4.5	77	101380	9999	9999	299	10	0	10	999900	999900	999900	99990	62	5.0	4	4	999.0	999	9	999999999	0	0.0000	0	88	999.000	999.0	99.0
2005	1	5	19	0	?9?9?9?9E0?9?9?9*9*9?9*9*9?9*9*9?9?9*9*_*9*9*9*9*9	8.3	4.5	77	101380	9999	9999	307	0	0	0	999900	999900	999900	99990	317	5.0	7	7	999.0	999	9	999999999	0	0.0000	0	88	999.000	999.0	99.0
2005	1	5	20	0	?9?9?9?9E0?9?9?9*9*9?9*9*9?9*9*9?9?9*9*_*9*9*9*9*9	8.3	4.4	77	101380	9999	9999	290	0	0	0	999900	999900	999900	99990	37	5.0	1	1	999.0	999	9	999999999	0	0.0000	0	88	999.000	999.0	99.0
2005	1	5	21	0	?9?9?9?9E0?9?9?9*9*9?9*9*9?9?9?9?9?9*9*_*9*9*9*9*9	8.2	4.2	76	101380	9999	9999	312	0	0	0	999900	999900	999900	99990	337	2.0	8	8	999.0	999	9	999999999	0	0.0000	0	88	999.000	999.0	99.0
2005	1	5	22	0	?9?9?9?9E0?9?9?9*9*9?9*9*9?9*9*9?9?9*9*_*9*9*9*9*9	8.1	3.9	75	101380	9999	9999	300	0	0	0	999900	999900	999900	99990	119	2.0	5	5	999.0	999	9	999999999	0	0.0000	0	88	999.000	999.0	99.0
2005	1	5	23	0	?9?9?9?9E0?9?9?9*9*9?9*9*9?9*9*9?9?9*9*_*9*9*9*9*9	8.0	3.6	73	101380	9999	9999	310	0	0	0	999900	999900	999900	99990	235	2.0	8	8	999.0	999	9	999999999	0	0.0000	0	88	999.000	999.0	99.0
2005	1	5	24	0	?9?9?9?9E0?9?9?9*9*9?9*9*9?9*9*9?9?9*9*_*9*9*9*9*9	8.0	3.2	72	101380	9999	9999	301	0	0	0	999900	999900	999900	99990	253	2.0	6	6	999.0	999	9	999999999	0	0.0000	0	88	999.000	999.0	99.0
2005	1	6	1	0	?9?9?9?9E0?9?9?9*9*9?9*9*9?9*9*9?9?9*9*_*9*9*9*9*9	8.1	3.1	71	101830	9999	9999	292	0	0	0	999900	999900	999900	99990	253	2.0	2	2	999.0	999	9	999999999	0	0.0000	0	88	999.000	999.0	99.0
2005	1	6	2	0	?9?9?9?9E0?9?9?9*9*9?9*9*9?9*9*9?9?9*9*_*9*9*9*9*9	8.4	3.2	70	101830	9999	9999	301	0	0	0	999900	999900	999900	99990	5	2.0	5	5	999.0	999	9	999999999	0	0.0000	0	88	999.000	999.0	99.0
2005	1	6	3	0	?9?9?9?9E0?9?9?9*9*9?9*9*9?9?9?9?9?9*9*_*9*9*9*9*9	8.7	3.5	70	101830	9999	9999	313	0	0	0	999900	999900	999900	99990	337	3.0	8	8	999.0	999	9	999999999	0	0.0000	0	88	999.000	999.0	99.0
2005	1	6	4	0	?9?9?9?9E0?9?9?9*9*9?9*9*9?9*9*9?9?9*9*_*9*9*9*9*9	8.8	3.8	71	101830	9999	9999	286	0	0	0	999900	999900	999900	99990	129	3.0	0	0	999.0	999	9	999999999	0	0.0000	0	88	999.000	999.0	99.0
2005	1	6	5	0	?9?9?9?9E0?9?9?9*9*9?9*9*9?9*9*9?9?9*9*_*9*9*9*9*9	8.8	4.1	72	101830	9999	9999	309	0	0	0	999900	999900	999900	99990	190	3.0	7	7	999.0	999	9	999999999	0	0.0000	0	88	999.000	999.0	99.0
2005	1	6	6	0	?9?9?9?9E0?9?9?9*9*9?9*9*9?9*9*9?9?9*9*_*9*9*9*9*9	8.6	4.3	74	101830	9999	9999	291	0	0	0	999900	999900	999900	99990	148	3.0	1	1	999.0	999	9	999999999	0	0.0000	0	88	999.000	999.0	99.0
2005	1	6	7	0	?9?9?9?9E0?9?9?9*9*9?9*9*9?9*9*9?9?9*9*_*9*9*9*9*9	8.4	4.5	76	101830	9999	9999	313	0	0	0	999900	999900	999900	99990	1	3.0	8	8	999.0	999	9	999999999	0	0.0000	0	88	999.000	999.0	99.0
2005	1	6	8	0	?9?9?9?9E0?9?9?9*9*9?9*9*9?9*9*9?9?9*9*_*9*9*9*9*9	8.3	4.8	78	101830	9999	9999	294	0	0	0	999900	999900	999900	99990	8	3.0	2	2	999.0	999	9	999999999	0	0.0000	0	88	999.000	999.0	99.0
2005	1	6	9	0	?9?9?9?9E0?9?9?9*9*9?9*9*9?9?9?9?9?9*9*_*9*9*9*9*9	8.2	4.9	80	101830	9999	9999	304	11	0	11	999900	999900	999900	99990	337	2.0	6	6	999.0	999	9	999999999	0	0.0000	0	88	999.000	999.0	99.0
2005	1	6	10	0	?9?9?9?9E0?9?9?9*9*9?9*9*9?9*9*9?9?9*9*_*9*9*9*9*9	8.2	5.1	81	101830	9999	9999	313	29	0	29	999900	999900	999900	99990	319	2.0	8	8	999.0	999	9	999999999	0	0.0000	0	88	999.000	999.0	99.0
2005	1	6	11	0	?9?9?9?9E0?9?9?9*9*9?9*9*9?9*9*9?9?9*9*_*9*9*9*9*9	8.4	5.3	81	101830	9999	9999	320	47	0	47	999900	999900	999900	99990	260	2.0	9	9	999.0	999	9	999999999	0	0.0000	0	88	999.000	999.0	99.0
2005	1	6	12	0	?9?9?9?9E0?9?9?9*9*9?9*9*9?9*9*9?9?9*9*_*9*9*9*9*9	8.6	5.4	80	101830	9999	9999	299	62	0	62	999900	999900	999900	99990	161	2.0	3	3	999.0	999	9	999999999	0	0.0000	0	88	999.000	999.0	99.0
2005	1	6	13	0	?9?9?9?9E0?9?9?9*9*9?9*9*9?9*9*9?9?9*9*_*9*9*9*9*9	9.0	5.6	79	101830	9999	9999	305	70	0	70	999900	999900	999900	99990	89	2.0	5	5	999.0	999	9	999999999	0	0.0000	0	88	999.000	999.0	99.0
2005	1	6	14	0	?9?9?9?9E0?9?9?9*9*9?9*9*9?9*9*9?9?9*9*_*9*9*9*9*9	9.4	5.7	78	101830	9999	9999	314	70	0	70	999900	999900	999900	99990	149	2.0	7	7	999.0	999	9	999999999	0	0.0000	0	88	999.000	999.0	99.0
2005	1	6	15	0	?9?9?9?9E0?9?9?9*9*9?9*9*9?9?9?9?9?9*9*_*9*9*9*9*9	9.9	5.9	76	101830	9999	9999	305	61	0	61	999900	999900	999900	99990	337	2.0	3	3	999.0	999	9	999999999	0	0.0000	0	88	999.000	999.0	99.0
2005	1	6	16	0	?9?9?9?9E0?9?9?9*9*9?9*9*9?9*9*9?9?9*9*_*9*9*9*9*9	10.4	5.9	74	101830	9999	9999	330	46	0	46	999900	999900	999900	99990	335	2.0	9	9	999.0	999	9	999999999	0	0.0000	0	88	999.000	999.0	99.0
2005	1	6	17	0	?9?9?9?9E0?9?9?9*9*9?9*9*9?9*9*9?9?9*9*_*9*9*9*9*9	10.6	5.8	72	101830	9999	9999	310	28	0	28	999900	999900	999900	99990	145	2.0	4	4	999.0	999	9	999999999	0	0.0000	0	88	999.000	999.0	99.0
2005	1	6	18	0	?9?9?9?9E0?9?9?9*9*9?9*9*9?9*9*9?9?9*9*_*9*9*9*9*9	10.4	5.1	70	101830	9999	9999	317	10	0	10	999900	999900	999900	99990	147	2.0	7	7	999.0	999	9	999999999	0	0.0000	0	88	999.000	999.0	99.0
2005	1	6	19	0	?9?9?9?9E0?9?9?9*9*9?9*9*9?9*9*9?9?9*9*_*9*9*9*9*9	9.9	4.2	68	101830	9999	9999	300	0	0	0	999900	999900	999900	99990	233	2.0	2	2	999.0	999	9	999999999	0	0.0000	0	88	999.000	999.0	99.0
2005	1	6	20	0	?9?9?9?9E0?9?9?9*9*9?9*9*9?9*9*9?9?9*9*_*9*9*9*9*9	9.3	3.4	66	101830	9999	9999	287	0	0	0	999900	999900	999900	99990	206	2.0	0	0	999.0	999	9	999999999	0	0.0000	0	88	999.000	999.0	99.0
2005	1	6	21	0	?9?9?9?9E0?9?9?9*9*9?9*9*9?9?9?9?9?9*9*_*9*9*9*9*9	9.1	2.8	65	101830	9999	9999	306	0	0	0	999900	999900	999900	99990	337	4.0	6	6	999.0	999	9	999999999	0	0.0000	0	88	999.000	999.0	99.0
2005	1	6	22	0	?9?9?9?9E0?9?9?9*9*9?9*9*9?9*9*9?9?9*9*_*9*9*9*9*9	9.2	2.7	64	101830	9999	9999	306	0	0	0	999900	999900	999900	99990	64	4.0	6	6	999.0	999	9	999999999	0	0.0000	0	88	999.000	999.0	99.0
2005	1	6	23	0	?9?9?9?9E0?9?9?9*9*9?9*9*9?9*9*9?9?9*9*_*9*9*9*9*9	8.9	2.3	63	101830	9999	9999	308	0	0	0	999900	999900	999900	99990	330	4.0	7	7	999.0	999	9	999999999	0	0.0000	0	88	999.000	999.0	99.0
2005	1	6	24	0	?9?9?9?9E0?9?9?9*9*9?9*9*9?9*9*9?9?9*9*_*9*9*9*9*9	8.4	1.7	63	101830	9999	9999	287	0	0	0	999900	999900	999900	99990	157	4.0	1	1	999.0	999	9	999999999	0	0.0000	0	88	999.000	999.0	99.0
2005	1	7	1	0	?9?9?9?9E0?9?9?9*9*9?9*9*9?9*9*9?9?9*9*_*9*9*9*9*9	7.7	1.2	64	101960	9999	9999	301	0	0	0	999900	999900	999900	99990	6	4.0	7	7	999.0	999	9	999999999	0	0.0000	0	88	999.000	999.0	99.0
2005	1	7	2	0	?9?9?9?9E0?9?9?9*9*9?9*9*9?9*9*9?9?9*9*_*9*9*9*9*9	7.1	0.9	65	101960	9999	9999	295	0	0	0	999900	999900	999900	99990	278	4.0	6	6	999.0	999	9	999999999	0	0.0000	0	88	999.000	999.0	99.0
2005	1	7	3	0	?9?9?9?9E0?9?9?9*9*9?9*9*9?9?9?9?9?9*9*_*9*9*9*9*9	6.8	1.1	67	101960	9999	9999	280	0	0	0	999900	999900	999900	99990	337	3.0	1	1	999.0	999	9	999999999	0	0.0000	0	88	999.000	999.0	99.0
2005	1	7	4	0	?9?9?9?9E0?9?9?9*9*9?9*9*9?9*9*9?9?9*9*_*9*9*9*9*9	6.7	1.5	69	101960	9999	9999	302	0	0	0	999900	999900	999900	99990	39	3.0	8	8	999.0	999	9	999999999	0	0.0000	0	88	999.000	999.0	99.0
2005	1	7	5	0	?9?9?9?9E0?9?9?9*9*9?9*9*9?9*9*9?9?9*9*_*9*9*9*9*9	6.5	2.0	73	101960	9999	9999	287	0	0	0	999900	999900	999900	99990	326	3.0	3	3	999.0	999	9	999999999	0	0.0000	0	88	999.000	999.0	99.0
2005	1	7	6	0	?9?9?9?9E0?9?9?9*9*9?9*9*9?9*9*9?9?9*9*_*9*9*9*9*9	6.3	2.4	76	101960	9999	9999	297	0	0	0	999900	999900	999900	99990	237	3.0	7	7	999.0	999	9	999999999	0	0.0000	0	88	999.000	999.0	99.0
2005	1	7	7	0	?9?9?9?9E0?9?9?9*9*9?9*9*9?9*9*9?9?9*9*_*9*9*9*9*9	5.9	2.6	79	101960	9999	9999	300	0	0	0	999900	999900	999900	99990	243	3.0	8	8	999.0	999	9	999999999	0	0.0000	0	88	999.000	999.0	99.0
2005	1	7	8	0	?9?9?9?9E0?9?9?9*9*9?9*9*9?9*9*9?9?9*9*_*9*9*9*9*9	5.6	2.9	82	101960	9999	9999	272	0	0	0	999900	999900	999900	99990	122	3.0	0	0	999.0	999	9	999999999	0	0.0000	0	88	999.000	999.0	99.0
2005	1	7	9	0	?9?9?9?9E0?9?9?9*9*9?9*9*9?9?9?9?9?9*9*_*9*9*9*9*9	5.3	3.0	85	101960	9999	9999	287	6	0	6	999900	999900	999900	99990	360	3.0	5	5	999.0	999	9	999999999	0	0.0000	0	88	999.000	999.0	99.0
2005	1	7	10	0	?9?9?9?9E0?9?9?9*9*9?9*9*9?9*9*9?9?9*9*_*9*9*9*9*9	5.0	3.0	87	101960	9999	9999	289	15	0	15	999900	999900	999900	99990	132	3.0	6	6	999.0	999	9	999999999	0	0.0000	0	88	999.000	999.0	99.0
2005	1	7	11	0	?9?9?9?9E0?9?9?9*9*9?9*9*9?9*9*9?9?9*9*_*9*9*9*9*9	4.8	3.0	88	101960	9999	9999	302	24	0	24	999900	999900	999900	99990	162	3.0	9	9	999.0	999	9	999999999	0	0.0000	0	88	999.000	999.0	99.0
2005	1	7	12	0	?9?9?9?9E0?9?9?9*9*9?9*9*9?9*9*9?9?9*9*_*9*9*9*9*9	4.7	2.9	88	101960	9999	9999	295	32	0	32	999900	999900	999900	99990	234	3.0	8	8	999.0	999	9	999999999	0	0.0000	0	88	999.000	999.0	99.0
2005	1	7	13	0	?9?9?9?9E0?9?9?9*9*9?9*9*9?9*9*9?9?9*9*_*9*9*9*9*9	4.6	2.9	89	101960	9999	9999	284	36	0	36	999900	999900	999900	99990	349	3.0	5	5	999.0	999	9	999999999	0	0.0000	0	88	999.000	999.0	99.0
2005	1	7	14	0	?9?9?9?9E0?9?9?9*9*9?9*9*9?9*9*9?9?9*9*_*9*9*9*9*9	4.5	2.8	89	101960	9999	9999	268	36	0	36	999900	999900	999900	99990	185	3.0	0	0	999.0	999	9	999999999	0	0.0000	0	88	999.000	999.0	99.0
2005	1	7	15	0	?9?9?9?9E0?9?9?9*9*9?9*9*9?9?9?9?9?9*9*_*9*9*9*9*9	4.5	2.8	89	101960	9999	9999	284	31	0	31	999900	999900	999900	99990	337	3.0	5	5	999.0	999	9	999999999	0	0.0000	0	88	999.000	999.0	99.0
2005	1	7	16	0	?9?9?9?9E0?9?9?9*9*9?9*9*9?9*9*9?9?9*9*_*9*9*9*9*9	4.4	2.9	90	101960	9999	9999	279	24	0	24	999900	999900	999900	99990	226	3.0	3	3	999.0	999	9	999999999	0	0.0000	0	88	999.000	999.0	99.0
2005	1	7	17	0	?9?9?9?9E0?9?9?9*9*9?9*9*9?9*9*9?9?9*9*_*9*9*9*9*9	4.4	2.9	90	101960	9999	9999	294	14	0	14	999900	999900	999900	99990	329	3.0	8	8	999.0	999	9	999999999	0	0.0000	0	88	999.000	999.0	99.0
2005	1	7	18	0	?9?9?9?9E0?9?9?9*9*9?9*9*9?9*9*9?9?9*9*_*9*9*9*9*9	4.3	3.0	91	101960	9999	9999	300	5	0	5	999900	999900	999900	99990	65	3.0	9	9	999.0	999	9	999999999	0	0.0000	0	88	999.000	999.0	99.0
2005	1	7	19	0	?9?9?9?9E0?9?9?9*9*9?9*9*9?9*9*9?9?9*9*_*9*9*9*9*9	4.3	3.2	92	101960	9999	9999	286	0	0	0	999900	999900	999900	99990	99	3.0	6	6	999.0	999	9	999999999	0	0.0000	0	88	999.000	999.0	99.0
2005	1	7	20	0	?9?9?9?9E0?9?9?9*9*9?9*9*9?9*9*9?9?9*9*_*9*9*9*9*9	4.4	3.4	93	101960	9999	9999	273	0	0	0	999900	999900	999900	99990	185	3.0	1	1	999.0	999	9	999999999	0	0.0000	0	88	999.000	999.0	99.0
2005	1	7	21	0	?9?9?9?9E0?9?9?9*9*9?9*9*9?9?9?9?9?9*9*_*9*9*9*9*9	4.5	3.6	94	101960	9999	9999	282	0	0	0	999900	999900	999900	99990	360	2.0	4	4	999.0	999	9	999999999	0	0.0000	0	88	999.000	999.0	99.0
2005	1	7	22	0	?9?9?9?9E0?9?9?9*9*9?9*9*9?9*9*9?9?9*9*_*9*9*9*9*9	4.5	3.7	95	101960	9999	9999	285	0	0	0	999900	999900	999900	99990	224	2.0	5	5	999.0	999	9	999999999	0	0.0000	0	88	999.000	999.0	99.0
2005	1	7	23	0	?9?9?9?9E0?9?9?9*9*9?9*9*9?9*9*9?9?9*9*_*9*9*9*9*9	4.4	3.8	96	101960	9999	9999	277	0	0	0	999900	999900	999900	99990	19	2.0	2	2	999.0	999	9	999999999	0	0.0000	0	88	999.000	999.0	99.0
2005	1	7	24	0	?9?9?9?9E0?9?9?9*9*9?9*9*9?9*9*9?9?9*9*_*9*9*9*9*9	4.3	3.8	97	101960	9999	9999	277	0	0	0	999900	999900	999900	99990	54	2.0	2	2	999.0	999	9	999999999	0	0.0000	0	88	999.000	999.0	99.0
2005	1	8	1	0	?9?9?9?9E0?9?9?9*9*9?9*9*9?9*9*9?9?9*9*_*9*9*9*9*9	4.2	3.8	97	101490	9999	9999	281	0	0	0	999900	999900	999900	99990	136	2.0	4	4	999.0	999	9	999999999	0	0.0000	0	88	999.000	999.0	99.0
2005	1	8	2	0	?9?9?9?9E0?9?9?9*9*9?9*9*9?9*9*9?9?9*9*_*9*9*9*9*9	4.1	3.8	98	101490	9999	9999	276	0	0	0	999900	999900	999900	99990	356	2.0	2	2	999.0	999	9	999999999	0	0.0000	0	88	999.000	999.0	99.0
2005	1	8	3	0	?9?9?9?9E0?9?9?9*9*9?9*9*9?9?9?9?9?9*9*_*9*9*9*9*9	4.0	3.9	99	101490	9999	9999	289	0	0	0	999900	999900	999900	99990	292	2.0	7	7	999.0	999	9	999999999	0	0.0000	0	88	999.000	999.0	99.0
2005	1	8	4	0	?9?9?9?9E0?9?9?9*9*9?9*9*9?9*9*9?9?9*9*_*9*9*9*9*9	3.9	3.9	100	101490	9999	9999	272	0	0	0	999900	999900	999900	99990	316	2.0	1	1	999.0	999	9	999999999	0	0.0000	0	88	999.000	999.0	99.0
2005	1	8	5	0	?9?9?9?9E0?9?9?9*9*9?9*9*9?9*9*9?9?9*9*_*9*9*9*9*9	3.9	4.0	101	101490	9999	9999	278	0	0	0	999900	999900	999900	99990	53	2.0	3	3	999.0	999	9	999999999	0	0.0000	0	88	999.000	999.0	99.0
2005	1	8	6	0	?9?9?9?9E0?9?9?9*9*9?9*9*9?9*9*9?9?9*9*_*9*9*9*9*9	3.9	4.0	101	101490	9999	9999	278	0	0	0	999900	999900	999900	99990	346	2.0	3	3	999.0	999	9	999999999	0	0.0000	0	88	999.000	999.0	99.0
2005	1	8	7	0	?9?9?9?9E0?9?9?9*9*9?9*9*9?9*9*9?9?9*9*_*9*9*9*9*9	3.9	4.1	101	101490	9999	9999	293	0	0	0	999900	999900	999900	99990	169	2.0	8	8	999.0	999	9	999999999	0	0.0000	0	88	999.000	999.0	99.0
2005	1	8	8	0	?9?9?9?9E0?9?9?9*9*9?9*9*9?9*9*9?9?9*9*_*9*9*9*9*9	3.9	3.9	100	101490	9999	9999	288	0	0	0	999900	999900	999900	99990	16	2.0	7	7	999.0	999	9	999999999	0	0.0000	0	88	999.000	999.0	99.0
2005	1	8	9	0	?9?9?9?9E0?9?9?9*9*9?9*9*9?9?9?9?9?9*9*_*9*9*9*9*9	4.4	4.1	98	101490	9999	9999	287	93	149	48	999900	999900	999900	99990	112	2.0	6	6	999.0	999	9	999999999	0	0.0000	0	88	999.000	999.0	99.0
2005	1	8	10	0	?9?9?9?9E0?9?9?9*9*9?9*9*9?9*9*9?9?9*9*_*9*9*9*9*9	5.2	4.3	94	101490	9999	9999	281	251	265	130	999900	999900	999900	99990	81	2.0	2	2	999.0	999	9	999999999	0	0.0000	0	88	999.000	999.0	99.0
2005	1	8	11	0	?9?9?9?9E0?9?9?9*9*9?9*9*9?9*9*9?9?9*9*_*9*9*9*9*9	5.9	4.4	90	101490	9999	9999	294	180	0	180	999900	999900	999900	99990	177	2.0	6	6	999.0	999	9	999999999	0	0.0000	0	88	999.000	999.0	99.0
2005	1	8	12	0	?9?9?9?9E0?9?9?9*9*9?9*9*9?9*9*9?9?9*9*_*9*9*9*9*9	6.7	4.4	85	101490	9999	9999	295	533	410	276	999900	999900	999900	99990	353	2.0	5	5	999.0	999	9	999999999	0	0.0000	0	88	999.000	999.0	99.0
2005	1	8	13	0	?9?9?9?9E0?9?9?9*9*9?9*9*9?9*9*9?9?9*9*_*9*9*9*9*9	7.6	4.5	80	101490	9999	9999	316	266	0	266	999900	999900	999900	99990	354	2.0	9	9	999.0	999	9	999999999	0	0.0000	0	88	999.000	999.0	99.0
2005	1	8	14	0	?9?9?9?9E0?9?9?9*9*9?9*9*9?9*9*9?9?9*9*_*9*9*9*9*9	8.6	4.8	77	101490	9999	9999	301	265	0	265	999900	999900	999900	99990	83	2.0	4	4	999.0	999	9	999999999	0	0.0000	0	88	999.000	999.0	99.0
2005	1	8	15	0	?9?9?9?9E0?9?9?9*9*9?9*9*9?9?9?9?9?9*9*_*9*9*9*9*9	9.7	5.5	75	101490	9999	9999	315	528	533	273	999900	999900	999900	99990	202	3.0	7	7	999.0	999	9	999999999	0	0.0000	0	88	999.000	999.0	99.0
2005	1	8	16	0	?9?9?9?9E0?9?9?9*9*9?9*9*9?9*9*9?9?9*9*_*9*9*9*9*9	10.5	6.2	75	101490	9999	9999	316	400	585	207	999900	999900	999900	99990	31	3.0	6	6	999.0	999	9	999999999	0	0.0000	0	88	999.000	999.0	99.0
2005	1	8	17	0	?9?9?9?9E0?9?9?9*9*9?9*9*9?9*9*9?9?9*9*_*9*9*9*9*9	10.3	6.3	77	101490	9999	9999	330	107	0	107	999900	999900	999900	99990	35	3.0	9	9	999.0	999	9	999999999	0	0.0000	0	88	999.000	999.0	99.0
2005	1	8	18	0	?9?9?9?9E0?9?9?9*9*9?9*9*9?9*9*9?9?9*9*_*9*9*9*9*9	9.7	6.3	79	101490	9999	9999	292	38	0	38	999900	999900	999900	99990	24	3.0	0	0	999.0	999	9	999999999	0	0.0000	0	88	999.000	999.0	99.0
2005	1	8	19	0	?9?9?9?9E0?9?9?9*9*9?9*9*9?9*9*9?9?9*9*_*9*9*9*9*9	8.9	6.2	83	101490	9999	9999	298	0	0	0	999900	999900	999900	99990	249	3.0	2	2	999.0	999	9	999999999	0	0.0000	0	88	999.000	999.0	99.0
2005	1	8	20	0	?9?9?9?9E0?9?9?9*9*9?9*9*9?9*9*9?9?9*9*_*9*9*9*9*9	8.1	5.9	86	101490	9999	9999	305	0	0	0	999900	999900	999900	99990	3	3.0	6	6	999.0	999	9	999999999	0	0.0000	0	88	999.000	999.0	99.0
2005	1	8	21	0	?9?9?9?9E0?9?9?9*9*9?9*9*9?9?9?9?9?9*9*_*9*9*9*9*9	7.4	5.7	89	101490	9999	9999	310	0	0	0	999900	999900	999900	99990	157	1.0	8	8	999.0	999	9	999999999	0	0.0000	0	88	999.000	999.0	99.0
2005	1	8	22	0	?9?9?9?9E0?9?9?9*9*9?9*9*9?9*9*9?9?9*9*_*9*9*9*9*9	6.9	5.6	91	101490	9999	9999	280	0	0	0	999900	999900	999900	99990	88	1.0	0	0	999.0	999	9	999999999	0	0.0000	0	88	999.000	999.0	99.0
2005	1	8	23	0	?9?9?9?9E0?9?9?9*9*9?9*9*9?9*9*9?9?9*9*_*9*9*9*9*9	6.6	5.5	92	101490	9999	9999	301	0	0	0	999900	999900	999900	99990	314	1.0	7	7	999.0	999	9	999999999	0	0.0000	0	88	999.000	999.0	99.0
2005	1	8	24	0	?9?9?9?9E0?9?9?9*9*9?9*9*9?9*9*9?9?9*9*_*9*9*9*9*9	6.5	5.4	93	101490	9999	9999	290	0	0	0	999900	999900	999900	99990	90	1.0	3	3	999.0	999	9	999999999	0	0.0000	0	88	999.000	999.0	99.0
2005	1	9	1	0	?9?9?9?9E0?9?9?9*9*9?9*9*9?9*9*9?9?9*9*_*9*9*9*9*9	6.3	5.5	94	101000	9999	9999	283	0	0	0	999900	999900	999900	99990	210	1.0	1	1	999.0	999	9	999999999	0	0.0000	0	88	999.000	999.0	99.0
2005	1	9	2	0	?9?9?9?9E0?9?9?9*9*9?9*9*9?9*9*9?9?9*9*_*9*9*9*9*9	6.2	5.5	95	101000	9999	9999	286	0	0	0	999900	999900	999900	99990	78	1.0	2	2	999.0	999	9	999999999	0	0.0000	0	88	999.000	999.0	99.0
2005	1	9	3	0	?9?9?9?9E0?9?9?9*9*9?9*9*9?9?9?9?9?9*9*_*9*9*9*9*9	6.0	5.4	96	101000	9999	9999	303	0	0	0	999900	999900	999900	99990	202	3.0	8	8	999.0	999	9	999999999	0	0.0000	0	88	999.000	999.0	99.0
2005	1	9	4	0	?9?9?9?9E0?9?9?9*9*9?9*9*9?9*9*9?9?9*9*_*9*9*9*9*9	5.7	5.1	96	101000	9999	9999	286	0	0	0	999900	999900	999900	99990	148	3.0	3	3	999.0	999	9	999999999	0	0.0000	0	88	999.000	999.0	99.0
2005	1	9	5	0	?9?9?9?9E0?9?9?9*9*9?9*9*9?9*9*9?9?9*9*_*9*9*9*9*9	5.2	5.0	98	101000	9999	9999	295	0	0	0	999900	999900	999900	99990	147	3.0	7	7	999.0	999	9	999999999	0	0.0000	0	88	999.000	999.0	99.0
2005	1	9	6	0	?9?9?9?9E0?9?9?9*9*9?9*9*9?9*9*9?9?9*9*_*9*9*9*9*9	4.8	4.8	100	101000	9999	9999	298	0	0	0	999900	999900	999900	99990	287	3.0	8	8	999.0	999	9	999999999	0	0.0000	0	88	999.000	999.0	99.0
2005	1	9	7	0	?9?9?9?9E0?9?9?9*9*9?9*9*9?9*9*9?9?9*9*_*9*9*9*9*9	4.5	4.7	101	101000	9999	9999	296	0	0	0	999900	999900	999900	99990	253	3.0	8	8	999.0	999	9	999999999	0	0.0000	0	88	999.000	999.0	99.0
2005	1	9	8	0	?9?9?9?9E0?9?9?9*9*9?9*9*9?9*9*9?9?9*9*_*9*9*9*9*9	4.4	4.6	101	101000	9999	9999	291	0	0	0	999900	999900	999900	99990	346	3.0	7	7	999.0	999	9	999999999	0	0.0000	0	88	999.000	999.0	99.0
2005	1	9	9	0	?9?9?9?9E0?9?9?9*9*9?9*9*9?9?9?9?9?9*9*_*9*9*9*9*9	4.6	4.8	101	101000	9999	9999	284	51	52	35	999900	999900	999900	99990	157	2.0	4	4	999.0	999	9	999999999	0	0.0000	0	88	999.000	999.0	99.0
2005	1	9	10	0	?9?9?9?9E0?9?9?9*9*9?9*9*9?9*9*9?9?9*9*_*9*9*9*9*9	5.4	5.0	97	101000	9999	9999	287	71	0	71	999900	999900	999900	99990	134	2.0	4	4	999.0	999	9	999999999	0	0.0000	0	88	999.000	999.0	99.0
2005	1	9	11	0	?9?9?9?9E0?9?9?9*9*9?9*9*9?9*9*9?9?9*9*_*9*9*9*9*9	6.7	5.4	92	101000	9999	9999	306	221	120	153	999900	999900	999900	99990	161	2.0	8	8	999.0	999	9	999999999	0	0.0000	0	88	999.000	999.0	99.0
2005	1	9	12	0	?9?9?9?9E0?9?9?9*9*9?9*9*9?9*9*9?9?9*9*_*9*9*9*9*9	8.1	5.9	86	101000	9999	9999	298	288	141	200	999900	999900	999900	99990	143	2.0	3	3	999.0	999	9	999999999	0	0.0000	0	88	999.000	999.0	99.0
2005	1	9	13	0	?9?9?9?9E0?9?9?9*9*9?9*9*9?9*9*9?9?9*9*_*9*9*9*9*9	9.6	6.3	80	101000	9999	9999	301	326	158	225	999900	999900	999900	99990	17	2.0	2	2	999.0	999	9	999999999	0	0.0000	0	88	999.000	999.0	99.0
2005	1	9	14	0	?9?9?9?9E0?9?9?9*9*9?9*9*9?9*9*9?9?9*9*_*9*9*9*9*9	10.9	6.7	75	101000	9999	9999	297	169	0	169	999900	999900	999900	99990	172	2.0	0	0	999.0	999	9	999999999	0	0.0000	0	88	999.000	999.0	99.0
2005	1	9	15	0	?9?9?9?9E0?9?9?9*9*9?9*9*9?9?9?9?9?9*9*_*9*9*9*9*9	11.7	6.8	72	101000	9999	9999	338	285	183	198	999900	999900	999900	99990	247	3.0	9	9	999.0	999	9	999999999	0	0.0000	0	88	999.000	999.0	99.0
2005	1	9	16	0	?9?9?9?9E0?9?9?9*9*9?9*9*9?9*9*9?9?9*9*_*9*9*9*9*9	11.9	6.8	71	101000	9999	9999	320	217	200	150	999900	999900	999900	99990	60	3.0	5	5	999.0	999	9	999999999	0	0.0000	0	88	999.000	999.0	99.0
2005	1	9	17	0	?9?9?9?9E0?9?9?9*9*9?9*9*9?9*9*9?9?9*9*_*9*9*9*9*9	11.8	7.0	72	101000	9999	9999	307	131	269	91	999900	999900	999900	99990	330	3.0	1	1	999.0	999	9	999999999	0	0.0000	0	88	999.000	999.0	99.0
2005	1	9	18	0	?9?9?9?9E0?9?9?9*9*9?9*9*9?9*9*9?9?9*9*_*9*9*9*9*9	11.6	7.3	75	101000	9999	9999	306	47	0	32	999900	999900	999900	99990	171	3.0	1	1	999.0	999	9	999999999	0	0.0000	0	88	999.000	999.0	99.0
2005	1	9	19	0	?9?9?9?9E0?9?9?9*9*9?9*9*9?9*9*9?9?9*9*_*9*9*9*9*9	11.2	7.6	78	101000	9999	9999	300	0	0	0	999900	999900	999900	99990	130	3.0	0	0	999.0	999	9	999999999	0	0.0000	0	88	999.000	999.0	99.0
2005	1	9	20	0	?9?9?9?9E0?9?9?9*9*9?9*9*9?9*9*9?9?9*9*_*9*9*9*9*9	10.9	8.0	82	101000	9999	9999	328	0	0	0	999900	999900	999900	99990	122	3.0	8	8	999.0	999	9	999999999	0	0.0000	0	88	999.000	999.0	99.0
2005	1	9	21	0	?9?9?9?9E0?9?9?9*9*9?9*9*9?9?9?9?9?9*9*_*9*9*9*9*9	10.5	8.2	86	101000	9999	9999	303	0	0	0	999900	999900	999900	99990	337	1.0	1	1	999.0	999	9	999999999	0	0.0000	0	88	999.000	999.0	99.0
2005	1	9	22	0	?9?9?9?9E0?9?9?9*9*9?9*9*9?9*9*9?9?9*9*_*9*9*9*9*9	10.2	8.5	89	101000	9999	9999	317	0	0	0	999900	999900	999900	99990	220	1.0	6	6	999.0	999	9	999999999	0	0.0000	0	88	999.000	999.0	99.0
2005	1	9	23	0	?9?9?9?9E0?9?9?9*9*9?9*9*9?9*9*9?9?9*9*_*9*9*9*9*9	10.0	8.6	91	101000	9999	9999	295	0	0	0	999900	999900	999900	99990	161	1.0	0	0	999.0	999	9	999999999	0	0.0000	0	88	999.000	999.0	99.0
2005	1	9	24	0	?9?9?9?9E0?9?9?9*9*9?9*9*9?9*9*9?9?9*9*_*9*9*9*9*9	9.8	8.7	93	101000	9999	9999	295	0	0	0	999900	999900	999900	99990	262	1.0	0	0	999.0	999	9	999999999	0	0.0000	0	88	999.000	999.0	99.0
2005	1	10	1	0	?9?9?9?9E0?9?9?9*9*9?9*9*9?9*9*9?9?9*9*_*9*9*9*9*9	9.6	8.8	95	101270	9999	9999	307	0	0	0	999900	999900	999900	99990	3	1.0	3	3	999.0	999	9	999999999	0	0.0000	0	88	999.000	999.0	99.0
2005	1	10	2	0	?9?9?9?9E0?9?9?9*9*9?9*9*9?9*9*9?9?9*9*_*9*9*9*9*9	9.4	8.8	96	101270	9999	9999	311	0	0	0	999900	999900	999900	99990	58	1.0	5	5	999.0	999	9	999999999	0	0.0000	0	88	999.000	999.0	99.0
2005	1	10	3	0	?9?9?9?9E0?9?9?9*9*9?9*9*9?9?9?9?9?9*9*_*9*9*9*9*9	9.3	8.9	97	101270	9999	9999	308	0	0	0	999900	999900	999900	99990	270	1.0	4	4	999.0	999	9	999999999	0	0.0000	0	88	999.000	999.0	99.0
2005	1	10	4	0	?9?9?9?9E0?9?9?9*9*9?9*9*9?9*9*9?9?9*9*_*9*9*9*9*9	9.2	8.9	98	101270	9999	9999	305	0	0	0	999900	999900	999900	99990	258	1.0	3	3	999.0	999	9	999999999	0	0.0000	0	88	999.000	999.0	99.0
2005	1	10	5	0	?9?9?9?9E0?9?9?9*9*9?9*9*9?9*9*9?9?9*9*_*9*9*9*9*9	9.0	8.9	99	101270	9999	9999	321	0	0	0	999900	999900	999900	99990	101	1.0	8	8	999.0	999	9	999999999	0	0.0000	0	88	999.000	999.0	99.0
2005	1	10	6	0	?9?9?9?9E0?9?9?9*9*9?9*9*9?9*9*9?9?9*9*_*9*9*9*9*9	9.0	9.0	100	101270	9999	9999	292	0	0	0	999900	999900	999900	99990	75	1.0	0	0	999.0	999	9	999999999	0	0.0000	0	88	999.000	999.0	99.0
2005	1	10	7	0	?9?9?9?9E0?9?9?9*9*9?9*9*9?9*9*9?9?9*9*_*9*9*9*9*9	9.0	9.1	100	101270	9999	9999	297	0	0	0	999900	999900	999900	99990	62	1.0	1	1	999.0	999	9	999999999	0	0.0000	0	88	999.000	999.0	99.0
2005	1	10	8	0	?9?9?9?9E0?9?9?9*9*9?9*9*9?9*9*9?9?9*9*_*9*9*9*9*9	9.2	9.2	101	101270	9999	9999	298	0	0	0	999900	999900	999900	99990	32	1.0	1	1	999.0	999	9	999999999	0	0.0000	0	88	999.000	999.0	99.0
2005	1	10	9	0	?9?9?9?9E0?9?9?9*9*9?9*9*9?9?9?9?9?9*9*_*9*9*9*9*9	9.5	9.5	100	101270	9999	9999	307	20	0	20	999900	999900	999900	99990	292	2.0	3	3	999.0	999	9	999999999	0	0.0000	0	88	999.000	999.0	99.0
2005	1	10	10	0	?9?9?9?9E0?9?9?9*9*9?9*9*9?9*9*9?9?9*9*_*9*9*9*9*9	10.0	9.8	99	101270	9999	9999	309	52	0	52	999900	999900	999900	99990	43	2.0	3	3	999.0	999	9	999999999	0	0.0000	0	88	999.000	999.0	99.0
2005	1	10	11	0	?9?9?9?9E0?9?9?9*9*9?9*9*9?9*9*9?9?9*9*_*9*9*9*9*9	10.4	10.1	98	101270	9999	9999	309	85	0	85	999900	999900	999900	99990	190	2.0	2	2	999.0	999	9	999999999	0	0.0000	0	88	999.000	999.0	99.0
2005	1	10	12	0	?9?9?9?9E0?9?9?9*9*9?9*9*9?9*9*9?9?9*9*_*9*9*9*9*9	10.6	10.0	96	101270	9999	9999	329	111	0	111	999900	999900	999900	99990	267	2.0	8	8	999.0	999	9	999999999	0	0.0000	0	88	999.000	999.0	99.0
2005	1	10	13	0	?9?9?9?9E0?9?9?9*9*9?9*9*9?9*9*9?9?9*9*_*9*9*9*9*9	10.4	9.5	95	101270	9999	9999	322	125	0	125	999900	999900	999900	99990	111	2.0	7	7	999.0	999	9	999999999	0	0.0000	0	88	999.000	999.0	99.0
2005	1	10	14	0	?9?9?9?9E0?9?9?9*9*9?9*9*9?9*9*9?9?9*9*_*9*9*9*9*9	9.9	8.8	93	101270	9999	9999	308	124	0	124	999900	999900	999900	99990	168	2.0	3	3	999.0	999	9	999999999	0	0.0000	0	88	999.000	999.0	99.0
2005	1	10	15	0	?9?9?9?9E0?9?9?9*9*9?9*9*9?9?9?9?9?9*9*_*9*9*9*9*9	9.3	8.1	92	101270	9999	9999	309	110	0	110	999900	999900	999900	99990	360	5.0	5	5	999.0	999	9	999999999	0	0.0000	0	88	999.000	999.0	99.0
2005	1	10	16	0	?9?9?9?9E0?9?9?9*9*9?9*9*9?9*9*9?9?9*9*_*9*9*9*9*9	8.9	7.6	91	101270	9999	9999	325	83	0	83	999900	999900	999900	99990	295	5.0	9	9	999.0	999	9	999999999	0	0.0000	0	88	999.000	999.0	99.0
2005	1	10	17	0	?9?9?9?9E0?9?9?9*9*9?9*9*9?9*9*9?9?9*9*_*9*9*9*9*9	8.7	7.3	91	101270	9999	9999	309	51	0	51	999900	999900	999900	99990	159	5.0	6	6	999.0	999	9	999999999	0	0.0000	0	88	999.000	999.0	99.0
2005	1	10	18	0	?9?9?9?9E0?9?9?9*9*9?9*9*9?9*9*9?9?9*9*_*9*9*9*9*9	8.6	7.3	92	101270	9999	9999	308	18	0	18	999900	999900	999900	99990	57	5.0	6	6	999.0	999	9	999999999	0	0.0000	0	88	999.000	999.0	99.0
2005	1	10	19	0	?9?9?9?9E0?9?9?9*9*9?9*9*9?9*9*9?9?9*9*_*9*9*9*9*9	8.7	7.4	92	101270	9999	9999	309	0	0	0	999900	999900	999900	99990	63	5.0	6	6	999.0	999	9	999999999	0	0.0000	0	88	999.000	999.0	99.0
2005	1	10	20	0	?9?9?9?9E0?9?9?9*9*9?9*9*9?9*9*9?9?9*9*_*9*9*9*9*9	8.9	7.7	92	101270	9999	9999	325	0	0	0	999900	999900	999900	99990	65	5.0	9	9	999.0	999	9	999999999	0	0.0000	0	88	999.000	999.0	99.0
2005	1	10	21	0	?9?9?9?9E0?9?9?9*9*9?9*9*9?9?9?9?9?9*9*_*9*9*9*9*9	9.1	8.0	93	101270	9999	9999	320	0	0	0	999900	999900	999900	99990	292	2.0	8	8	999.0	999	9	999999999	0	0.0000	0	88	999.000	999.0	99.0
2005	1	10	22	0	?9?9?9?9E0?9?9?9*9*9?9*9*9?9*9*9?9?9*9*_*9*9*9*9*9	9.4	8.4	94	101270	9999	9999	302	0	0	0	999900	999900	999900	99990	194	2.0	2	2	999.0	999	9	999999999	0	0.0000	0	88	999.000	999.0	99.0
2005	1	10	23	0	?9?9?9?9E0?9?9?9*9*9?9*9*9?9*9*9?9?9*9*_*9*9*9*9*9	9.6	8.6	94	101270	9999	9999	299	0	0	0	999900	999900	999900	99990	159	2.0	1	1	999.0	999	9	999999999	0	0.0000	0	88	999.000	999.0	99.0
2005	1	10	24	0	?9?9?9?9E0?9?9?9*9*9?9*9*9?9*9*9?9?9*9*_*9*9*9*9*9	9.6	8.7	94	101270	9999	9999	307	0	0	0	999900	999900	999900	99990	27	2.0	3	3	999.0	999	9	999999999	0	0.0000	0	88	999.000	999.0	99.0
2005	1	11	1	0	?9?9?9?9E0?9?9?9*9*9?9*9*9?9*9*9?9?9*9*_*9*9*9*9*9	9.4	8.6	94	101300	9999	9999	311	0	0	0	999900	999900	999900	99990	187	2.0	5	5	999.0	999	9	999999999	0	0.0000	0	88	999.000	999.0	99.0
2005	1	11	2	0	?9?9?9?9E0?9?9?9*9*9?9*9*9?9*9*9?9?9*9*_*9*9*9*9*9	9.2	8.3	94	101300	9999	9999	307	0	0	0	999900	999900	999900	99990	295	2.0	4	4	999.0	999	9	999999999	0	0.0000	0	88	999.000	999.0	99.0
2005	1	11	3	0	?9?9?9?9E0?9?9?9*9*9?9*9*9?9?9?9?9?9*9*_*9*9*9*9*9	9.1	8.2	94	101300	9999	9999	327	0	0	0	999900	999900	999900	99990	360	3.0	9	9	999.0	999	9	999999999	0	0.0000	0	88	999.000	999.0	99.0
2005	1	11	4	0	?9?9?9?9E0?9?9?9*9*9?9*9*9?9*9*9?9?9*9*_*9*9*9*9*9	9.1	8.1	94	101300	9999	9999	309	0	0	0	999900	999900	999900	99990	109	3.0	5	5	999.0	999	9	999999999	0	0.0000	0	88	999.000	999.0	99.0
2005	1	11	5	0	?9?9?9?9E0?9?9?9*9*9?9*9*9?9*9*9?9?9*9*_*9*9*9*9*9	9.1	8.1	93	101300	9999	9999	304	0	0	0	999900	999900	999900	99990	199	3.0	3	3	999.0	999	9	999999999	0	0.0000	0	88	999.000	999.0	99.0
2005	1	11	6	0	?9?9?9?9E0?9?9?9*9*9?9*9*9?9*9*9?9?9*9*_*9*9*9*9*9	9.1	7.9	93	101300	9999	9999	296	0	0	0	999900	999900	999900	99990	265	3.0	1	1	999.0	999	9	999999999	0	0.0000	0	88	999.000	999.0	99.0
2005	1	11	7	0	?9?9?9?9E0?9?9?9*9*9?9*9*9?9*9*9?9?9*9*_*9*9*9*9*9	9.0	7.7	92	101300	9999	9999	319	0	0	0	999900	999900	999900	99990	99	3.0	8	8	999.0	999	9	999999999	0	0.0000	0	88	999.000	999.0	99.0
2005	1	11	8	0	?9?9?9?9E0?9?9?9*9*9?9*9*9?9*9*9?9?9*9*_*9*9*9*9*9	8.9	7.5	91	101300	9999	9999	307	0	0	0	999900	999900	999900	99990	219	3.0	5	5	999.0	999	9	999999999	0	0.0000	0	88	999.000	999.0	99.0
2005	1	11	9	0	?9?9?9?9E0?9?9?9*9*9?9*9*9?9?9?9?9?9*9*_*9*9*9*9*9	8.7	7.2	90	101300	9999	9999	306	11	0	11	999900	999900	999900	99990	315	4.0	5	5	999.0	999	9	999999999	0	0.0000	0	88	999.000	999.0	99.0
2005	1	11	10	0	?9?9?9?9E0?9?9?9*9*9?9*9*9?9*9*9?9?9*9*_*9*9*9*9*9	8.5	6.8	89	101300	9999	9999	293	28	0	28	999900	999900	999900	99990	152	4.0	1	1	999.0	999	9	999999999	0	0.0000	0	88	999.000	999.0	99.0
2005	1	11	11	0	?9?9?9?9E0?9?9?9*9*9?9*9*9?9*9*9?9?9*9*_*9*9*9*9*9	8.2	6.4	88	101300	9999	9999	303	45	0	45	999900	999900	999900	99990	11	4.0	5	5	999.0	999	9	999999999	0	0.0000	0	88	999.000	999.0	99.0
2005	1	11	12	0	?9?9?9?9E0?9?9?9*9*9?9*9*9?9*9*9?9?9*9*_*9*9*9*9*9	7.9	6.0	87	101300	9999	9999	301	59	0	59	999900	999900	999900	99990	131	4.0	5	5	999.0	999	9	999999999	0	0.0000	0	88	999.000	999.0	99.0
2005	1	11	13	0	?9?9?9?9E0?9?9?9*9*9?9*9*9?9*9*9?9?9*9*_*9*9*9*9*9	7.7	5.7	87	101300	9999	9999	298	67	0	67	999900	999900	999900	99990	74	4.0	4	4	999.0	999	9	999999999	0	0.0000	0	88	999.000	999.0	99.0
2005	1	11	14	0	?9?9?9?9E0?9?9?9*9*9?9*9*9?9*9*9?9?9*9*_*9*9*9*9*9	7.6	5.5	87	101300	9999	9999	297	67	0	67	999900	999900	999900	99990	351	4.0	4	4	999.0	999	9	999999999	0	0.0000	0	88	999.000	999.0	99.0
2005	1	11	15	0	?9?9?9?9E0?9?9?9*9*9?9*9*9?9?9?9?9?9*9*_*9*9*9*9*9	7.5	5.5	87	101300	9999	9999	282	59	0	59	999900	999900	999900	99990	315	5.0	0	0	999.0	999	9	999999999	0	0.0000	0	88	999.000	999.0	99.0
2005	1	11	16	0	?9?9?9?9E0?9?9?9*9*9?9*9*9?9*9*9?9?9*9*_*9*9*9*9*9	7.3	5.4	88	101300	9999	9999	291	45	0	45	999900	999900	999900	99990	289	5.0	2	2	999.0	999	9	999999999	0	0.0000	0	88	999.000	999.0	99.0
2005	1	11	17	0	?9?9?9?9E0?9?9?9*9*9?9*9*9?9*9*9?9?9*9*_*9*9*9*9*9	6.8	5.1	89	101300	9999	9999	306	27	0	27	999900	999900	999900	99990	310	5.0	8	8	999.0	999	9	999999999	0	0.0000	0	88	999.000	999.0	99.0
2005	1	11	18	0	?9?9?9?9E0?9?9?9*9*9?9*9*9?9*9*9?9?9*9*_*9*9*9*9*9	6.2	4.8	91	101300	9999	9999	285	10	0	10	999900	999900	999900	99990	241	5.0	2	2	999.0	999	9	999999999	0	0.0000	0	88	999.000	999.0	99.0
2005	1	11	19	0	?9?9?9?9E0?9?9?9*9*9?9*9*9?9*9*9?9?9*9*_*9*9*9*9*9	5.7	4.6	93	101300	9999	9999	274	0	0	0	999900	999900	999900	99990	286	5.0	0	0	999.0	999	9	999999999	0	0.0000	0	88	999.000	999.0	99.0
2005	1	11	20	0	?9?9?9?9E0?9?9?9*9*9?9*9*9?9*9*9?9?9*9*_*9*9*9*9*9	5.5	4.7	95	101300	9999	9999	288	0	0	0	999900	999900	999900	99990	170	5.0	4	4	999.0	999	9	999999999	0	0.0000	0	88	999.000	999.0	99.0
2005	1	11	21	0	?9?9?9?9E0?9?9?9*9*9?9*9*9?9?9?9?9?9*9*_*9*9*9*9*9	5.7	5.1	96	101300	9999	9999	302	0	0	0	999900	999900	999900	99990	337	3.0	8	8	999.0	999	9	999999999	0	0.0000	0	88	999.000	999.0	99.0
2005	1	11	22	0	?9?9?9?9E0?9?9?9*9*9?9*9*9?9*9*9?9?9*9*_*9*9*9*9*9	5.8	5.4	97	101300	9999	9999	292	0	0	0	999900	999900	999900	99990	244	3.0	5	5	999.0	999	9	999999999	0	0.0000	0	88	999.000	999.0	99.0
2005	1	11	23	0	?9?9?9?9E0?9?9?9*9*9?9*9*9?9*9*9?9?9*9*_*9*9*9*9*9	5.7	5.4	98	101300	9999	9999	294	0	0	0	999900	999900	999900	99990	242	3.0	6	6	999.0	999	9	999999999	0	0.0000	0	88	999.000	999.0	99.0
2005	1	11	24	0	?9?9?9?9E0?9?9?9*9*9?9*9*9?9*9*9?9?9*9*_*9*9*9*9*9	5.5	5.3	98	101300	9999	9999	288	0	0	0	999900	999900	999900	99990	288	3.0	4	4	999.0	999	9	999999999	0	0.0000	0	88	999.000	999.0	99.0
2005	1	12	1	0	?9?9?9?9E0?9?9?9*9*9?9*9*9?9*9*9?9?9*9*_*9*9*9*9*9	5.2	5.0	99	101500	9999	9999	273	0	0	0	999900	999900	999900	99990	118	3.0	0	0	999.0	999	9	999999999	0	0.0000	0	88	999.000	999.0	99.0
2005	1	12	2	0	?9?9?9?9E0?9?9?9*9*9?9*9*9?9*9*9?9?9*9*_*9*9*9*9*9	4.9	4.7	99	101500	9999	9999	271	0	0	0	999900	999900	999900	99990	226	3.0	0	0	999.0	999	9	999999999	0	0.0000	0	88	999.000	999.0	99.0
2005	1	12	3	0	?9?9?9?9E0?9?9?9*9*9?9*9*9?9?9?9?9?9*9*_*9*9*9*9*9	4.7	4.4	98	101500	9999	9999	275	0	0	0	999900	999900	999900	99990	337	6.0	1	1	999.0	999	9	999999999	0	0.0000	0	88	999.000	999.0	99.0
2005	1	12	4	0	?9?9?9?9E0?9?9?9*9*9?9*9*9?9*9*9?9?9*9*_*9*9*9*9*9	4.6	4.2	98	101500	9999	9999	281	0	0	0	999900	999900	999900	99990	284	6.0	3	3	999.0	999	9	999999999	0	0.0000	0	88	999.000	999.0	99.0
2005	1	12	5	0	?9?9?9?9E0?9?9?9*9*9?9*9*9?9*9*9?9?9*9*_*9*9*9*9*9	4.5	4.1	97	101500	9999	9999	274	0	0	0	999900	999900	999900	99990	215	6.0	1	1	999.0	999	9	999999999	0	0.0000	0	88	999.000	999.0	99.0
2005	1	12	6	0	?9?9?9?9E0?9?9?9*9*9?9*9*9?9*9*9?9?9*9*_*9*9*9*9*9	4.5	4.1	97	101500	9999	9999	281	0	0	0	999900	999900	999900	99990	109	6.0	3	3	999.0	999	9	999999999	0	0.0000	0	88	999.000	999.0	99.0
2005	1	12	7	0	?9?9?9?9E0?9?9?9*9*9?9*9*9?9*9*9?9?9*9*_*9*9*9*9*9	4.5	4.0	96	101500	9999	9999	274	0	0	0	999900	999900	999900	99990	40	6.0	1	1	999.0	999	9	999999999	0	0.0000	0	88	999.000	999.0	99.0
2005	1	12	8	0	?9?9?9?9E0?9?9?9*9*9?9*9*9?9*9*9?9?9*9*_*9*9*9*9*9	4.5	4.0	96	101500	9999	9999	285	0	0	0	999900	999900	999900	99990	340	6.0	5	5	999.0	999	9	999999999	0	0.0000	0	88	999.000	999.0	99.0
2005	1	12	9	0	?9?9?9?9E0?9?9?9*9*9?9*9*9?9?9?9?9?9*9*_*9*9*9*9*9	4.5	3.9	96	101500	9999	9999	283	4	0	4	999900	999900	999900	99990	360	8.0	4	4	999.0	999	9	999999999	0	0.0000	0	88	999.000	999.0	99.0
2005	1	12	10	0	?9?9?9?9E0?9?9?9*9*9?9*9*9?9*9*9?9?9*9*_*9*9*9*9*9	4.4	3.9	96	101500	9999	9999	277	10	0	10	999900	999900	999900	99990	195	8.0	2	2	999.0	999	9	999999999	0	0.0000	0	88	999.000	999.0	99.0
2005	1	12	11	0	?9?9?9?9E0?9?9?9*9*9?9*9*9?9*9*9?9?9*9*_*9*9*9*9*9	4.3	3.8	97	101500	9999	9999	277	15	0	15	999900	999900	999900	99990	71	8.0	2	2	999.0	999	9	999999999	0	0.0000	0	88	999.000	999.0	99.0
2005	1	12	12	0	?9?9?9?9E0?9?9?9*9*9?9*9*9?9*9*9?9?9*9*_*9*9*9*9*9	4.2	3.8	97	101500	9999	9999	286	20	0	20	999900	999900	999900	99990	74	8.0	6	6	999.0	999	9	999999999	0	0.0000	0	88	999.000	999.0	99.0
2005	1	12	13	0	?9?9?9?9E0?9?9?9*9*9?9*9*9?9*9*9?9?9*9*_*9*9*9*9*9	4.1	3.8	98	101500	9999	9999	276	23	0	23	999900	999900	999900	99990	32	8.0	2	2	999.0	999	9	999999999	0	0.0000	0	88	999.000	999.0	99.0
2005	1	12	14	0	?9?9?9?9E0?9?9?9*9*9?9*9*9?9*9*9?9?9*9*_*9*9*9*9*9	4.2	3.9	98	101500	9999	9999	289	23	0	23	999900	999900	999900	99990	121	8.0	7	7	999.0	999	9	999999999	0	0.0000	0	88	999.000	999.0	99.0
2005	1	12	15	0	?9?9?9?9E0?9?9?9*9*9?9*9*9?9?9?9?9?9*9*_*9*9*9*9*9	4.5	4.2	98	101500	9999	9999	302	20	0	20	999900	999900	999900	99990	360	5.0	9	9	999.0	999	9	999999999	0	0.0000	0	88	999.000	999.0	99.0
2005	1	12	16	0	?9?9?9?9E0?9?9?9*9*9?9*9*9?9*9*9?9?9*9*_*9*9*9*9*9	5.0	4.7	98	101500	9999	9999	272	15	0	15	999900	999900	999900	99990	260	5.0	0	0	999.0	999	9	999999999	0	0.0000	0	88	999.000	999.0	99.0
2005	1	12	17	0	?9?9?9?9E0?9?9?9*9*9?9*9*9?9*9*9?9?9*9*_*9*9*9*9*9	5.6	5.1	97	101500	9999	9999	301	9	0	9	999900	999900	999900	99990	128	5.0	8	8	999.0	999	9	999999999	0	0.0000	0	88	999.000	999.0	99.0
2005	1	12	18	0	?9?9?9?9E0?9?9?9*9*9?9*9*9?9*9*9?9?9*9*_*9*9*9*9*9	5.8	5.2	96	101500	9999	9999	287	3	0	3	999900	999900	999900	99990	236	5.0	3	3	999.0	999	9	999999999	0	0.0000	0	88	999.000	999.0	99.0
2005	1	12	19	0	?9?9?9?9E0?9?9?9*9*9?9*9*9?9*9*9?9?9*9*_*9*9*9*9*9	5.7	5.0	95	101500	9999	9999	289	0	0	0	999900	999900	999900	99990	47	5.0	4	4	999.0	999	9	999999999	0	0.0000	0	88	999.000	999.0	99.0
2005	1	12	20	0	?9?9?9?9E0?9?9?9*9*9?9*9*9?9*9*9?9?9*9*_*9*9*9*9*9	5.5	4.6	94	101500	9999	9999	287	0	0	0	999900	999900	999900	99990	336	5.0	4	4	999.0	999	9	999999999	0	0.0000	0	88	999.000	999.0	99.0
2005	1	12	21	0	?9?9?9?9E0?9?9?9*9*9?9*9*9?9?9?9?9?9*9*_*9*9*9*9*9	5.2	4.2	93	101500	9999	9999	288	0	0	0	999900	999900	999900	99990	22	4.0	5	5	999.0	999	9	999999999	0	0.0000	0	88	999.000	999.0	99.0
2005	1	12	22	0	?9?9?9?9E0?9?9?9*9*9?9*9*9?9*9*9?9?9*9*_*9*9*9*9*9	5.0	3.9	92	101500	9999	9999	285	0	0	0	999900	999900	999900	99990	220	4.0	4	4	999.0	999	9	999999999	0	0.0000	0	88	999.000	999.0	99.0
2005	1	12	23	0	?9?9?9?9E0?9?9?9*9*9?9*9*9?9*9*9?9?9*9*_*9*9*9*9*9	5.1	3.9	92	101500	9999	9999	304	0	0	0	999900	999900	999900	99990	112	4.0	9	9	999.0	999	9	999999999	0	0.0000	0	88	999.000	999.0	99.0
2005	1	12	24	0	?9?9?9?9E0?9?9?9*9*9?9*9*9?9*9*9?9?9*9*_*9*9*9*9*9	5.2	4.0	92	101500	9999	9999	283	0	0	0	999900	999900	999900	99990	114	4.0	3	3	999.0	999	9	999999999	0	0.0000	0	88	999.000	999.0	99.0
2005	1	13	1	0	?9?9?9?9E0?9?9?9*9*9?9*9*9?9*9*9?9?9*9*_*9*9*9*9*9	5.4	4.1	92	101760	9999	9999	299	0	0	0	999900	999900	999900	99990	311	4.0	8	8	999.0	999	9	999999999	0	0.0000	0	88	999.000	999.0	99.0
2005	1	13	2	0	?9?9?9?9E0?9?9?9*9*9?9*9*9?9*9*9?9?9*9*_*9*9*9*9*9	5.5	4.4	92	101760	9999	9999	285	0	0	0	999900	999900	999900	99990	326	4.0	3	3	999.0	999	9	999999999	0	0.0000	0	88	999.000	999.0	99.0
2005	1	13	3	0	?9?9?9?9E0?9?9?9*9*9?9*9*9?9?9?9?9?9*9*_*9*9*9*9*9	5.6	4.6	93	101760	9999	9999	288	0	0	0	999900	999900	999900	99990	360	3.0	4	4	999.0	999	9	999999999	0	0.0000	0	88	999.000	999.0	99.0
2005	1	13	4	0	?9?9?9?9E0?9?9?9*9*9?9*9*9?9*9*9?9?9*9*_*9*9*9*9*9	5.6	4.7	94	101760	9999	9999	283	0	0	0	999900	999900	999900	99990	72	3.0	2	2	999.0	999	9	999999999	0	0.0000	0	88	999.000	999.0	99.0
2005	1	13	5	0	?9?9?9?9E0?9?9?9*9*9?9*9*9?9*9*9?9?9*9*_*9*9*9*9*9	5.4	4.8	96	101760	9999	9999	279	0	0	0	999900	999900	999900	99990	63	3.0	1	1	999.0	999	9	999999999	0	0.0000	0	88	999.000	999.0	99.0
2005	1	13	6	0	?9?9?9?9E0?9?9?9*9*9?9*9*9?9*9*9?9?9*9*_*9*9*9*9*9	5.3	4.8	96	101760	9999	9999	287	0	0	0	999900	999900	999900	99990	336	3.0	4	4	999.0	999	9	999999999	0	0.0000	0	88	999.000	999.0	99.0
2005	1	13	7	0	?9?9?9?9E0?9?9?9*9*9?9*9*9?9*9*9?9?9*9*_*9*9*9*9*9	5.2	4.8	97	101760	9999	9999	281	0	0	0	999900	999900	999900	99990	28	3.0	2	2	999.0	999	9	999999999	0	0.0000	0	88	999.000	999.0	99.0
2005	1	13	8	0	?9?9?9?9E0?9?9?9*9*9?9*9*9?9*9*9?9?9*9*_*9*9*9*9*9	5.2	4.7	97	101760	9999	9999	281	0	0	0	999900	999900	999900	99990	251	3.0	2	2	999.0	999	9	999999999	0	0.0000	0	88	999.000	999.0	99.0
2005	1	13	9	0	?9?9?9?9E0?9?9?9*9*9?9*9*9?9?9?9?9?9*9*_*9*9*9*9*9	5.3	4.6	95	101760	9999	9999	282	55	55	38	999900	999900	999900	99990	360	3.0	2	2	999.0	999	9	999999999	0	0.0000	0	88	999.000	999.0	99.0
2005	1	13	10	0	?9?9?9?9E0?9?9?9*9*9?9*9*9?9*9*9?9?9*9*_*9*9*9*9*9	5.6	4.5	92	101760	9999	9999	279	144	96	99	999900	999900	999900	99990	280	3.0	1	1	999.0	999	9	999999999	0	0.0000	0	88	999.000	999.0	99.0
2005	1	13	11	0	?9?9?9?9E0?9?9?9*9*9?9*9*9?9*9*9?9?9*9*_*9*9*9*9*9	6.1	4.3	88	101760	9999	9999	309	119	0	119	999900	999900	999900	99990	162	3.0	9	9	999.0	999	9	999999999	0	0.0000	0	88	999.000	999.0	99.0
2005	1	13	12	0	?9?9?9?9E0?9?9?9*9*9?9*9*9?9*9*9?9?9*9*_*9*9*9*9*9	6.7	4.1	83	101760	9999	9999	300	302	147	209	999900	999900	999900	99990	198	3.0	7	7	999.0	999	9	999999999	0	0.0000	0	88	999.000	999.0	99.0
2005	1	13	13	0	?9?9?9?9E0?9?9?9*9*9?9*9*9?9*9*9?9?9*9*_*9*9*9*9*9	7.3	3.9	79	101760	9999	9999	308	341	164	235	999900	999900	999900	99990	91	3.0	8	8	999.0	999	9	999999999	0	0.0000	0	88	999.000	999.0	99.0
2005	1	13	14	0	?9?9?9?9E0?9?9?9*9*9?9*9*9?9*9*9?9?9*9*_*9*9*9*9*9	8.0	3.7	74	101760	9999	9999	317	340	177	235	999900	999900	999900	99990	29	3.0	9	9	999.0	999	9	999999999	0	0.0000	0	88	999.000	999.0	99.0
2005	1	13	15	0	?9?9?9?9E0?9?9?9*9*9?9*9*9?9?9?9?9?9*9*_*9*9*9*9*9	8.6	3.6	71	101760	9999	9999	294	153	0	153	999900	999900	999900	99990	22	3.0	2	2	999.0	999	9	999999999	0	0.0000	0	88	999.000	999.0	99.0
2005	1	13	16	0	?9?9?9?9E0?9?9?9*9*9?9*9*9?9*9*9?9?9*9*_*9*9*9*9*9	9.1	3.6	69	101760	9999	9999	310	227	204	157	999900	999900	999900	99990	48	3.0	7	7	999.0	999	9	999999999	0	0.0000	0	88	999.000	999.0	99.0
2005	1	13	17	0	?9?9?9?9E0?9?9?9*9*9?9*9*9?9*9*9?9?9*9*_*9*9*9*9*9	9.5	3.7	67	101760	9999	9999	303	139	265	96	999900	999900	999900	99990	263	3.0	4	4	999.0	999	9	999999999	0	0.0000	0	88	999.000	999.0	99.0
2005	1	13	18	0	?9?9?9?9E0?9?9?9*9*9?9*9*9?9*9*9?9?9*9*_*9*9*9*9*9	9.6	3.8	67	101760	9999	9999	324	26	0	26	999900	999900	999900	99990	130	3.0	9	9	999.0	999	9	999999999	0	0.0000	0	88	999.000	999.0	99.0
2005	1	13	19	0	?9?9?9?9E0?9?9?9*9*9?9*9*9?9*9*9?9?9*9*_*9*9*9*9*9	9.3	3.7	68	101760	9999	9999	323	0	0	0	999900	999900	999900	99990	157	3.0	9	9	999.0	999	9	999999999	0	0.0000	0	88	999.000	999.0	99.0
2005	1	13	20	0	?9?9?9?9E0?9?9?9*9*9?9*9*9?9*9*9?9?9*9*_*9*9*9*9*9	8.6	3.4	70	101760	9999	9999	294	0	0	0	999900	999900	999900	99990	250	3.0	2	2	999.0	999	9	999999999	0	0.0000	0	88	999.000	999.0	99.0
2005	1	13	21	0	?9?9?9?9E0?9?9?9*9*9?9*9*9?9?9?9?9?9*9*_*9*9*9*9*9	7.8	3.0	72	101760	9999	9999	293	0	0	0	999900	999900	999900	99990	22	2.0	3	3	999.0	999	9	999999999	0	0.0000	0	88	999.000	999.0	99.0
2005	1	13	22	0	?9?9?9?9E0?9?9?9*9*9?9*9*9?9*9*9?9?9*9*_*9*9*9*9*9	7.0	2.8	74	101760	9999	9999	300	0	0	0	999900	999900	999900	99990	52	2.0	7	7	999.0	999	9	999999999	0	0.0000	0	88	999.000	999.0	99.0
2005	1	13	23	0	?9?9?9?9E0?9?9?9*9*9?9*9*9?9*9*9?9?9*9*_*9*9*9*9*9	6.3	2.7	78	101760	9999	9999	284	0	0	0	999900	999900	999900	99990	291	2.0	2	2	999.0	999	9	999999999	0	0.0000	0	88	999.000	999.0	99.0
2005	1	13	24	0	?9?9?9?9E0?9?9?9*9*9?9*9*9?9*9*9?9?9*9*_*9*9*9*9*9	5.7	2.7	81	101760	9999	9999	278	0	0	0	999900	999900	999900	99990	267	2.0	1	1	999.0	999	9	999999999	0	0.0000	0	88	999.000	999.0	99.0
2005	1	14	1	0	?9?9?9?9E0?9?9?9*9*9?9*9*9?9*9*9?9?9*9*_*9*9*9*9*9	5.1	2.7	84	101520	9999	9999	284	0	0	0	999900	999900	999900	99990	150	2.0	4	4	999.0	999	9	999999999	0	0.0000	0	88	999.000	999.0	99.0
2005	1	14	2	0	?9?9?9?9E0?9?9?9*9*9?9*9*9?9*9*9?9?9*9*_*9*9*9*9*9	4.4	2.6	88	101520	9999	9999	281	0	0	0	999900	999900	999900	99990	335	2.0	4	4	999.0	999	9	999999999	0	0.0000	0	88	999.000	999.0	99.0
2005	1	14	3	0	?9?9?9?9E0?9?9?9*9*9?9*9*9?9?9?9?9?9*9*_*9*9*9*9*9	3.7	2.5	92	101520	9999	9999	278	0	0	0	999900	999900	999900	99990	270	2.0	4	4	999.0	999	9	999999999	0	0.0000	0	88	999.000	999.0	99.0
2005	1	14	4	0	?9?9?9?9E0?9?9?9*9*9?9*9*9?9*9*9?9?9*9*_*9*9*9*9*9	2.9	2.1	95	101520	9999	9999	287	0	0	0	999900	999900	999900	99990	233	2.0	8	8	999.0	999	9	999999999	0	0.0000	0	88	999.000	999.0	99.0
2005	1	14	5	0	?9?9?9?9E0?9?9?9*9*9?9*9*9?9*9*9?9?9*9*_*9*9*9*9*9	2.1	1.8	98	101520	9999	9999	289	0	0	0	999900	999900	999900	99990	140	2.0	9	9	999.0	999	9	999999999	0	0.0000	0	88	999.000	999.0	99.0
2005	1	14	6	0	?9?9?9?9E0?9?9?9*9*9?9*9*9?9*9*9?9?9*9*_*9*9*9*9*9	1.5	1.5	100	101520	9999	9999	286	0	0	0	999900	999900	999900	99990	236	2.0	9	9	999.0	999	9	999999999	0	0.0000	0	88	999.000	999.0	99.0
2005	1	14	7	0	?9?9?9?9E0?9?9?9*9*9?9*9*9?9*9*9?9?9*9*_*9*9*9*9*9	1.0	1.0	100	101520	9999	9999	273	0	0	0	999900	999900	999900	99990	223	2.0	7	7	999.0	999	9	999999999	0	0.0000	0	88	999.000	999.0	99.0
2005	1	14	8	0	?9?9?9?9E0?9?9?9*9*9?9*9*9?9*9*9?9?9*9*_*9*9*9*9*9	0.8	0.9	100	101520	9999	9999	277	0	0	0	999900	999900	999900	99990	174	2.0	8	8	999.0	999	9	999999999	0	0.0000	0	88	999.000	999.0	99.0
2005	1	14	9	0	?9?9?9?9E0?9?9?9*9*9?9*9*9?9?9?9?9?9*9*_*9*9*9*9*9	1.5	1.4	99	101520	9999	9999	286	70	89	43	999900	999900	999900	99990	0	0.0	9	9	999.0	999	9	999999999	0	0.0000	0	88	999.000	999.0	99.0
2005	1	14	10	0	?9?9?9?9E0?9?9?9*9*9?9*9*9?9*9*9?9?9*9*_*9*9*9*9*9	2.6	1.8	94	101520	9999	9999	281	182	153	111	999900	999900	999900	99990	174	0.0	7	7	999.0	999	9	999999999	0	0.0000	0	88	999.000	999.0	99.0
2005	1	14	11	0	?9?9?9?9E0?9?9?9*9*9?9*9*9?9*9*9?9?9*9*_*9*9*9*9*9	3.9	2.1	88	101520	9999	9999	270	293	198	179	999900	999900	999900	99990	296	0.0	1	1	999.0	999	9	999999999	0	0.0000	0	88	999.000	999.0	99.0
2005	1	14	12	0	?9?9?9?9E0?9?9?9*9*9?9*9*9?9*9*9?9?9*9*_*9*9*9*9*9	5.2	2.2	81	101520	9999	9999	282	192	0	192	999900	999900	999900	99990	235	0.0	3	3	999.0	999	9	999999999	0	0.0000	0	88	999.000	999.0	99.0
2005	1	14	13	0	?9?9?9?9E0?9?9?9*9*9?9*9*9?9*9*9?9?9*9*_*9*9*9*9*9	6.7	2.3	74	101520	9999	9999	310	430	260	263	999900	999900	999900	99990	340	0.0	9	9	999.0	999	9	999999999	0	0.0000	0	88	999.000	999.0	99.0
2005	1	14	14	0	?9?9?9?9E0?9?9?9*9*9?9*9*9?9*9*9?9?9*9*_*9*9*9*9*9	8.2	2.6	68	101520	9999	9999	302	429	281	262	999900	999900	999900	99990	180	0.0	6	6	999.0	999	9	999999999	0	0.0000	0	88	999.000	999.0	99.0
2005	1	14	15	0	?9?9?9?9E0?9?9?9*9*9?9*9*9?9?9?9?9?9*9*_*9*9*9*9*9	9.8	3.2	64	101520	9999	9999	309	191	0	191	999900	999900	999900	99990	135	2.0	6	6	999.0	999	9	999999999	0	0.0000	0	88	999.000	999.0	99.0
2005	1	14	16	0	?9?9?9?9E0?9?9?9*9*9?9*9*9?9*9*9?9?9*9*_*9*9*9*9*9	10.9	3.9	62	101520	9999	9999	330	288	323	176	999900	999900	999900	99990	26	2.0	9	9	999.0	999	9	999999999	0	0.0000	0	88	999.000	999.0	99.0
2005	1	14	17	0	?9?9?9?9E0?9?9?9*9*9?9*9*9?9*9*9?9?9*9*_*9*9*9*9*9	10.8	3.9	63	101520	9999	9999	330	176	416	108	999900	999900	999900	99990	308	2.0	9	9	999.0	999	9	999999999	0	0.0000	0	88	999.000	999.0	99.0
2005	1	14	18	0	?9?9?9?9E0?9?9?9*9*9?9*9*9?9*9*9?9?9*9*_*9*9*9*9*9	10.4	3.9	64	101520	9999	9999	302	33	0	33	999900	999900	999900	99990	230	2.0	2	2	999.0	999	9	999999999	0	0.0000	0	88	999.000	999.0	99.0
2005	1	14	19	0	?9?9?9?9E0?9?9?9*9*9?9*9*9?9*9*9?9?9*9*_*9*9*9*9*9	9.9	4.1	67	101520	9999	9999	300	0	0	0	999900	999900	999900	99990	149	2.0	2	2	999.0	999	9	999999999	0	0.0000	0	88	999.000	999.0	99.0
2005	1	14	20	0	?9?9?9?9E0?9?9?9*9*9?9*9*9?9*9*9?9?9*9*_*9*9*9*9*9	9.3	4.2	70	101520	9999	9999	306	0	0	0	999900	999900	999900	99990	251	2.0	5	5	999.0	999	9	999999999	0	0.0000	0	88	999.000	999.0	99.0
2005	1	14	21	0	?9?9?9?9E0?9?9?9*9*9?9*9*9?9?9?9?9?9*9*_*9*9*9*9*9	8.9	4.3	73	101520	9999	9999	322	0	0	0	999900	999900	999900	99990	247	2.0	9	9	999.0	999	9	999999999	0	0.0000	0	88	999.000	999.0	99.0
2005	1	14	22	0	?9?9?9?9E0?9?9?9*9*9?9*9*9?9*9*9?9?9*9*_*9*9*9*9*9	8.6	4.4	75	101520	9999	9999	309	0	0	0	999900	999900	999900	99990	328	2.0	7	7	999.0	999	9	999999999	0	0.0000	0	88	999.000	999.0	99.0
2005	1	14	23	0	?9?9?9?9E0?9?9?9*9*9?9*9*9?9*9*9?9?9*9*_*9*9*9*9*9	8.4	4.4	76	101520	9999	9999	290	0	0	0	999900	999900	999900	99990	178	2.0	1	1	999.0	999	9	999999999	0	0.0000	0	88	999.000	999.0	99.0
2005	1	14	24	0	?9?9?9?9E0?9?9?9*9*9?9*9*9?9*9*9?9?9*9*_*9*9*9*9*9	8.3	4.5	77	101520	9999	9999	299	0	0	0	999900	999900	999900	99990	234	2.0	4	4	999.0	999	9	999999999	0	0.0000	0	88	999.000	999.0	99.0
2005	1	15	1	0	?9?9?9?9E0?9?9?9*9*9?9*9*9?9*9*9?9?9*9*_*9*9*9*9*9	8.2	4.5	78	100860	9999	9999	307	0	0	0	999900	999900	999900	99990	241	2.0	7	7	999.0	999	9	999999999	0	0.0000	0	88	999.000	999.0	99.0
2005	1	15	2	0	?9?9?9?9E0?9?9?9*9*9?9*9*9?9*9*9?9?9*9*_*9*9*9*9*9	7.9	4.4	78	100860	9999	9999	295	0	0	0	999900	999900	999900	99990	339	2.0	3	3	999.0	999	9	999999999	0	0.0000	0	88	999.000	999.0	99.0
2005	1	15	3	0	?9?9?9?9E0?9?9?9*9*9?9*9*9?9?9?9?9?9*9*_*9*9*9*9*9	7.5	4.3	80	100860	9999	9999	300	0	0	0	999900	999900	999900	99990	157	1.0	6	6	999.0	999	9	999999999	0	0.0000	0	88	999.000	999.0	99.0
2005	1	15	4	0	?9?9?9?9E0?9?9?9*9*9?9*9*9?9*9*9?9?9*9*_*9*9*9*9*9	6.9	4.0	82	100860	9999	9999	295	0	0	0	999900	999900	999900	99990	137	1.0	5	5	999.0	999	9	999999999	0	0.0000	0	88	999.000	999.0	99.0
2005	1	15	5	0	?9?9?9?9E0?9?9?9*9*9?9*9*9?9*9*9?9?9*9*_*9*9*9*9*9	6.1	3.7	85	100860	9999	9999	297	0	0	0	999900	999900	999900	99990	162	1.0	7	7	999.0	999	9	999999999	0	0.0000	0	88	999.000	999.0	99.0
2005	1	15	6	0	?9?9?9?9E0?9?9?9*9*9?9*9*9?9*9*9?9?9*9*_*9*9*9*9*9	5.4	3.5	87	100860	9999	9999	288	0	0	0	999900	999900	999900	99990	306	1.0	5	5	999.0	999	9	999999999	0	0.0000	0	88	999.000	999.0	99.0
2005	1	15	7	0	?9?9?9?9E0?9?9?9*9*9?9*9*9?9*9*9?9?9*9*_*9*9*9*9*9	4.9	3.3	90	100860	9999	9999	292	0	0	0	999900	999900	999900	99990	124	1.0	7	7	999.0	999	9	999999999	0	0.0000	0	88	999.000	999.0	99.0
2005	1	15	8	0	?9?9?9?9E0?9?9?9*9*9?9*9*9?9*9*9?9?9*9*_*9*9*9*9*9	4.7	3.3	91	100860	9999	9999	274	0	0	0	999900	999900	999900	99990	3	1.0	1	1	999.0	999	9	999999999	0	0.0000	0	88	999.000	999.0	99.0
2005	1	15	9	0	?9?9?9?9E0?9?9?9*9*9?9*9*9?9?9?9?9?9*9*_*9*9*9*9*9	5.1	3.8	91	100860	9999	9999	280	22	0	22	999900	999900	999900	99990	0	0.0	2	2	999.0	999	9	999999999	0	0.0000	0	88	999.000	999.0	99.0
2005	1	15	10	0	?9?9?9?9E0?9?9?9*9*9?9*9*9?9*9*9?9?9*9*_*9*9*9*9*9	5.7	4.1	90	100860	9999	9999	296	58	0	58	999900	999900	999900	99990	112	0.0	7	7	999.0	999	9	999999999	0	0.0000	0	88	999.000	999.0	99.0
2005	1	15	11	0	?9?9?9?9E0?9?9?9*9*9?9*9*9?9*9*9?9?9*9*_*9*9*9*9*9	6.3	4.3	87	100860	9999	9999	299	93	0	93	999900	999900	999900	99990	270	0.0	7	7	999.0	999	9	999999999	0	0.0000	0	88	999.000	999.0	99.0
2005	1	15	12	0	?9?9?9?9E0?9?9?9*9*9?9*9*9?9*9*9?9?9*9*_*9*9*9*9*9	6.8	4.4	84	100860	9999	9999	293	121	0	121	999900	999900	999900	99990	46	0.0	4	4	999.0	999	9	999999999	0	0.0000	0	88	999.000	999.0	99.0
2005	1	15	13	0	?9?9?9?9E0?9?9?9*9*9?9*9*9?9*9*9?9?9*9*_*9*9*9*9*9	7.4	4.3	81	100860	9999	9999	297	136	0	136	999900	999900	999900	99990	346	0.0	5	5	999.0	999	9	999999999	0	0.0000	0	88	999.000	999.0	99.0
2005	1	15	14	0	?9?9?9?9E0?9?9?9*9*9?9*9*9?9*9*9?9?9*9*_*9*9*9*9*9	7.9	4.2	77	100860	9999	9999	310	136	0	136	999900	999900	999900	99990	149	0.0	8	8	999.0	999	9	999999999	0	0.0000	0	88	999.000	999.0	99.0
2005	1	15	15	0	?9?9?9?9E0?9?9?9*9*9?9*9*9?9?9?9?9?9*9*_*9*9*9*9*9	8.4	4.2	75	100860	9999	9999	290	120	0	120	999900	999900	999900	99990	225	3.0	1	1	999.0	999	9	999999999	0	0.0000	0	88	999.000	999.0	99.0
2005	1	15	16	0	?9?9?9?9E0?9?9?9*9*9?9*9*9?9*9*9?9?9*9*_*9*9*9*9*9	8.8	4.3	73	100860	9999	9999	310	91	0	91	999900	999900	999900	99990	5	3.0	7	7	999.0	999	9	999999999	0	0.0000	0	88	999.000	999.0	99.0
2005	1	15	17	0	?9?9?9?9E0?9?9?9*9*9?9*9*9?9*9*9?9?9*9*_*9*9*9*9*9	9.2	4.5	73	100860	9999	9999	316	56	0	56	999900	999900	999900	99990	180	3.0	8	8	999.0	999	9	999999999	0	0.0000	0	88	999.000	999.0	99.0
2005	1	15	18	0	?9?9?9?9E0?9?9?9*9*9?9*9*9?9*9*9?9?9*9*_*9*9*9*9*9	9.3	4.7	73	100860	9999	9999	317	21	0	21	999900	999900	999900	99990	263	3.0	8	8	999.0	999	9	999999999	0	0.0000	0	88	999.000	999.0	99.0
2005	1	15	19	0	?9?9?9?9E0?9?9?9*9*9?9*9*9?9*9*9?9?9*9*_*9*9*9*9*9	9.3	4.8	73	100860	9999	9999	298	0	0	0	999900	999900	999900	99990	261	3.0	2	2	999.0	999	9	999999999	0	0.0000	0	88	999.000	999.0	99.0
2005	1	15	20	0	?9?9?9?9E0?9?9?9*9*9?9*9*9?9*9*9?9?9*9*_*9*9*9*9*9	9.2	4.9	74	100860	9999	9999	308	0	0	0	999900	999900	999900	99990	148	3.0	6	6	999.0	999	9	999999999	0	0.0000	0	88	999.000	999.0	99.0
2005	1	15	21	0	?9?9?9?9E0?9?9?9*9*9?9*9*9?9?9?9?9?9*9*_*9*9*9*9*9	9.2	5.2	76	100860	9999	9999	301	0	0	0	999900	999900	999900	99990	0	0.0	3	3	999.0	999	9	999999999	0	0.0000	0	88	999.000	999.0	99.0
2005	1	15	22	0	?9?9?9?9E0?9?9?9*9*9?9*9*9?9*9*9?9?9*9*_*9*9*9*9*9	9.3	5.6	77	100860	9999	9999	325	0	0	0	999900	999900	999900	99990	4	0.0	9	9	999.0	999	9	999999999	0	0.0000	0	88	999.000	999.0	99.0
2005	1	15	23	0	?9?9?9?9E0?9?9?9*9*9?9*9*9?9*9*9?9?9*9*_*9*9*9*9*9	9.3	5.8	79	100860	9999	9999	302	0	0	0	999900	999900	999900	99990	37	0.0	3	3	999.0	999	9	999999999	0	0.0000	0	88	999.000	999.0	99.0
2005	1	15	24	0	?9?9?9?9E0?9?9?9*9*9?9*9*9?9*9*9?9?9*9*_*9*9*9*9*9	9.2	6.0	81	100860	9999	9999	309	0	0	0	999900	999900	999900	99990	175	0.0	6	6	999.0	999	9	999999999	0	0.0000	0	88	999.000	999.0	99.0
2005	1	16	1	0	?9?9?9?9E0?9?9?9*9*9?9*9*9?9*9*9?9?9*9*_*9*9*9*9*9	9.0	6.2	82	100750	9999	9999	295	0	0	0	999900	999900	999900	99990	120	0.0	1	1	999.0	999	9	999999999	0	0.0000	0	88	999.000	999.0	99.0
2005	1	16	2	0	?9?9?9?9E0?9?9?9*9*9?9*9*9?9*9*9?9?9*9*_*9*9*9*9*9	8.9	6.4	84	100750	9999	9999	317	0	0	0	999900	999900	999900	99990	247	0.0	8	8	999.0	999	9	999999999	0	0.0000	0	88	999.000	999.0	99.0
2005	1	16	3	0	?9?9?9?9E0?9?9?9*9*9?9*9*9?9?9?9?9?9*9*_*9*9*9*9*9	8.8	6.6	86	100750	9999	9999	324	0	0	0	999900	999900	999900	99990	0	0.0	9	9	999.0	999	9	999999999	0	0.0000	0	88	999.000	999.0	99.0
2005	1	16	4	0	?9?9?9?9E0?9?9?9*9*9?9*9*9?9*9*9?9?9*9*_*9*9*9*9*9	8.8	6.9	88	100750	9999	9999	298	0	0	0	999900	999900	999900	99990	84	0.0	2	2	999.0	999	9	999999999	0	0.0000	0	88	999.000	999.0	99.0
2005	1	16	5	0	?9?9?9?9E0?9?9?9*9*9?9*9*9?9*9*9?9?9*9*_*9*9*9*9*9	8.7	7.0	89	100750	9999	9999	294	0	0	0	999900	999900	999900	99990	80	0.0	1	1	999.0	999	9	999999999	0	0.0000	0	88	999.000	999.0	99.0
2005	1	16	6	0	?9?9?9?9E0?9?9?9*9*9?9*9*9?9*9*9?9?9*9*_*9*9*9*9*9	8.6	7.2	91	100750	9999	9999	305	0	0	0	999900	999900	999900	99990	15	0.0	5	5	999.0	999	9	999999999	0	0.0000	0	88	999.000	999.0	99.0
2005	1	16	7	0	?9?9?9?9E0?9?9?9*9*9?9*9*9?9*9*9?9?9*9*_*9*9*9*9*9	8.4	7.3	93	100750	9999	9999	293	0	0	0	999900	999900	999900	99990	286	0.0	1	1	999.0	999	9	999999999	0	0.0000	0	88	999.000	999.0	99.0
2005	1	16	8	0	?9?9?9?9E0?9?9?9*9*9?9*9*9?9*9*9?9?9*9*_*9*9*9*9*9	8.3	7.4	94	100750	9999	9999	297	0	0	0	999900	999900	999900	99990	78	0.0	2	2	999.0	999	9	999999999	0	0.0000	0	88	999.000	999.0	99.0
2005	1	16	9	0	?9?9?9?9E0?9?9?9*9*9?9*9*9?9?9?9?9?9*9*_*9*9*9*9*9	8.3	7.6	95	100750	9999	9999	307	5	0	5	999900	999900	999900	99990	0	0.0	6	6	999.0	999	9	999999999	0	0.0000	0	88	999.000	999.0	99.0
2005	1	16	10	0	?9?9?9?9E0?9?9?9*9*9?9*9*9?9*9*9?9?9*9*_*9*9*9*9*9	8.1	7.6	96	100750	9999	9999	307	12	0	12	999900	999900	999900	99990	276	0.0	6	6	999.0	999	9	999999999	0	0.0000	0	88	999.000	999.0	99.0
2005	1	16	11	0	?9?9?9?9E0?9?9?9*9*9?9*9*9?9*9*9?9?9*9*_*9*9*9*9*9	7.9	7.4	97	100750	9999	9999	291	19	0	19	999900	999900	999900	99990	335	0.0	1	1	999.0	999	9	999999999	0	0.0000	0	88	999.000	999.0	99.0
2005	1	16	12	0	?9?9?9?9E0?9?9?9*9*9?9*9*9?9*9*9?9?9*9*_*9*9*9*9*9	7.7	7.3	97	100750	9999	9999	299	24	0	24	999900	999900	999900	99990	243	0.0	4	4	999.0	999	9	999999999	0	0.0000	0	88	999.000	999.0	99.0
2005	1	16	13	0	?9?9?9?9E0?9?9?9*9*9?9*9*9?9*9*9?9?9*9*_*9*9*9*9*9	7.8	7.4	98	100750	9999	9999	300	27	0	27	999900	999900	999900	99990	256	0.0	4	4	999.0	999	9	999999999	0	0.0000	0	88	999.000	999.0	99.0
2005	1	16	14	0	?9?9?9?9E0?9?9?9*9*9?9*9*9?9*9*9?9?9*9*_*9*9*9*9*9	8.1	7.7	98	100750	9999	9999	292	27	0	27	999900	999900	999900	99990	127	0.0	1	1	999.0	999	9	999999999	0	0.0000	0	88	999.000	999.0	99.0
2005	1	16	15	0	?9?9?9?9E0?9?9?9*9*9?9*9*9?9?9?9?9?9*9*_*9*9*9*9*9	8.3	8.0	98	100750	9999	9999	297	24	0	24	999900	999900	999900	99990	337	3.0	2	2	999.0	999	9	999999999	0	0.0000	0	88	999.000	999.0	99.0
2005	1	16	16	0	?9?9?9?9E0?9?9?9*9*9?9*9*9?9*9*9?9?9*9*_*9*9*9*9*9	8.4	8.1	98	100750	9999	9999	301	18	0	18	999900	999900	999900	99990	226	3.0	3	3	999.0	999	9	999999999	0	0.0000	0	88	999.000	999.0	99.0
2005	1	16	17	0	?9?9?9?9E0?9?9?9*9*9?9*9*9?9*9*9?9?9*9*_*9*9*9*9*9	8.4	8.1	98	100750	9999	9999	294	11	0	11	999900	999900	999900	99990	123	3.0	1	1	999.0	999	9	999999999	0	0.0000	0	88	999.000	999.0	99.0
2005	1	16	18	0	?9?9?9?9E0?9?9?9*9*9?9*9*9?9*9*9?9?9*9*_*9*9*9*9*9	8.3	8.0	98	100750	9999	9999	316	4	0	4	999900	999900	999900	99990	102	3.0	8	8	999.0	999	9	999999999	0	0.0000	0	88	999.000	999.0	99.0
2005	1	16	19	0	?9?9?9?9E0?9?9?9*9*9?9*9*9?9*9*9?9?9*9*_*9*9*9*9*9	8.2	7.9	98	100750	9999	9999	297	0	0	0	999900	999900	999900	99990	214	3.0	2	2	999.0	999	9	999999999	0	0.0000	0	88	999.000	999.0	99.0
2005	1	16	20	0	?9?9?9?9E0?9?9?9*9*9?9*9*9?9*9*9?9?9*9*_*9*9*9*9*9	8.2	7.9	98	100750	9999	9999	302	0	0	0	999900	999900	999900	99990	138	3.0	4	4	999.0	999	9	999999999	0	0.0000	0	88	999.000	999.0	99.0
2005	1	16	21	0	?9?9?9?9E0?9?9?9*9*9?9*9*9?9?9?9?9?9*9*_*9*9*9*9*9	8.3	8.0	98	100750	9999	9999	297	0	0	0	999900	999900	999900	99990	360	3.0	2	2	999.0	999	9	999999999	0	0.0000	0	88	999.000	999.0	99.0
2005	1	16	22	0	?9?9?9?9E0?9?9?9*9*9?9*9*9?9*9*9?9?9*9*_*9*9*9*9*9	8.6	8.3	98	100750	9999	9999	299	0	0	0	999900	999900	999900	99990	340	3.0	2	2	999.0	999	9	999999999	0	0.0000	0	88	999.000	999.0	99.0
2005	1	16	23	0	?9?9?9?9E0?9?9?9*9*9?9*9*9?9*9*9?9?9*9*_*9*9*9*9*9	8.9	8.6	98	100750	9999	9999	326	0	0	0	999900	999900	999900	99990	54	3.0	9	9	999.0	999	9	999999999	0	0.0000	0	88	999.000	999.0	99.0
2005	1	16	24	0	?9?9?9?9E0?9?9?9*9*9?9*9*9?9*9*9?9?9*9*_*9*9*9*9*9	9.1	8.7	98	100750	9999	9999	307	0	0	0	999900	999900	999900	99990	350	3.0	4	4	999.0	999	9	999999999	0	0.0000	0	88	999.000	999.0	99.0
2005	1	17	1	0	?9?9?9?9E0?9?9?9*9*9?9*9*9?9*9*9?9?9*9*_*9*9*9*9*9	9.0	8.5	97	101550	9999	9999	311	0	0	0	999900	999900	999900	99990	182	3.0	6	6	999.0	999	9	999999999	0	0.0000	0	88	999.000	999.0	99.0
2005	1	17	2	0	?9?9?9?9E0?9?9?9*9*9?9*9*9?9*9*9?9?9*9*_*9*9*9*9*9	8.5	7.9	96	101550	9999	9999	294	0	0	0	999900	999900	999900	99990	217	3.0	1	1	999.0	999	9	999999999	0	0.0000	0	88	999.000	999.0	99.0
2005	1	17	3	0	?9?9?9?9E0?9?9?9*9*9?9*9*9?9?9?9?9?9*9*_*9*9*9*9*9	7.9	7.2	95	101550	9999	9999	295	0	0	0	999900	999900	999900	99990	360	5.0	2	2	999.0	999	9	999999999	0	0.0000	0	88	999.000	999.0	99.0
2005	1	17	4	0	?9?9?9?9E0?9?9?9*9*9?9*9*9?9*9*9?9?9*9*_*9*9*9*9*9	7.8	6.9	93	101550	9999	9999	304	0	0	0	999900	999900	999900	99990	96	5.0	6	6	999.0	999	9	999999999	0	0.0000	0	88	999.000	999.0	99.0
2005	1	17	5	0	?9?9?9?9E0?9?9?9*9*9?9*9*9?9*9*9?9?9*9*_*9*9*9*9*9	7.7	6.4	92	101550	9999	9999	293	0	0	0	999900	999900	999900	99990	176	5.0	2	2	999.0	999	9	999999999	0	0.0000	0	88	999.000	999.0	99.0
2005	1	17	6	0	?9?9?9?9E0?9?9?9*9*9?9*9*9?9*9*9?9?9*9*_*9*9*9*9*9	7.4	5.9	90	101550	9999	9999	282	0	0	0	999900	999900	999900	99990	65	5.0	0	0	999.0	999	9	999999999	0	0.0000	0	88	999.000	999.0	99.0
2005	1	17	7	0	?9?9?9?9E0?9?9?9*9*9?9*9*9?9*9*9?9?9*9*_*9*9*9*9*9	7.0	5.3	88	101550	9999	9999	314	0	0	0	999900	999900	999900	99990	25	5.0	9	9	999.0	999	9	999999999	0	0.0000	0	88	999.000	999.0	99.0
2005	1	17	8	0	?9?9?9?9E0?9?9?9*9*9?9*9*9?9*9*9?9?9*9*_*9*9*9*9*9	6.6	4.6	87	101550	9999	9999	287	0	0	0	999900	999900	999900	99990	262	5.0	2	2	999.0	999	9	999999999	0	0.0000	0	88	999.000	999.0	99.0
2005	1	17	9	0	?9?9?9?9E0?9?9?9*9*9?9*9*9?9?9?9?9?9*9*_*9*9*9*9*9	6.1	4.1	87	101550	9999	9999	287	3	0	3	999900	999900	999900	99990	22	5.0	3	3	999.0	999	9	999999999	0	0.0000	0	88	999.000	999.0	99.0
2005	1	17	10	0	?9?9?9?9E0?9?9?9*9*9?9*9*9?9*9*9?9?9*9*_*9*9*9*9*9	5.6	3.6	87	101550	9999	9999	289	7	0	7	999900	999900	999900	99990	268	5.0	5	5	999.0	999	9	999999999	0	0.0000	0	88	999.000	999.0	99.0
2005	1	17	11	0	?9?9?9?9E0?9?9?9*9*9?9*9*9?9*9*9?9?9*9*_*9*9*9*9*9	5.0	3.3	89	101550	9999	9999	279	11	0	11	999900	999900	999900	99990	44	5.0	2	2	999.0	999	9	999999999	0	0.0000	0	88	999.000	999.0	99.0
2005	1	17	12	0	?9?9?9?9E0?9?9?9*9*9?9*9*9?9*9*9?9?9*9*_*9*9*9*9*9	4.5	3.0	90	101550	9999	9999	277	15	0	15	999900	999900	999900	99990	313	5.0	2	2	999.0	999	9	999999999	0	0.0000	0	88	999.000	999.0	99.0
2005	1	17	13	0	?9?9?9?9E0?9?9?9*9*9?9*9*9?9*9*9?9?9*9*_*9*9*9*9*9	4.1	2.9	92	101550	9999	9999	299	17	0	17	999900	999900	999900	99990	320	5.0	9	9	999.0	999	9	999999999	0	0.0000	0	88	999.000	999.0	99.0
2005	1	17	14	0	?9?9?9?9E0?9?9?9*9*9?9*9*9?9*9*9?9?9*9*_*9*9*9*9*9	3.8	2.8	93	101550	9999	9999	291	17	0	17	999900	999900	999900	99990	199	5.0	8	8	999.0	999	9	999999999	0	0.0000	0	88	999.000	999.0	99.0
2005	1	17	15	0	?9?9?9?9E0?9?9?9*9*9?9*9*9?9?9?9?9?9*9*_*9*9*9*9*9	3.7	2.8	94	101550	9999	9999	278	15	0	15	999900	999900	999900	99990	22	7.0	4	4	999.0	999	9	999999999	0	0.0000	0	88	999.000	999.0	99.0
2005	1	17	16	0	?9?9?9?9E0?9?9?9*9*9?9*9*9?9*9*9?9?9*9*_*9*9*9*9*9	3.5	2.6	94	101550	9999	9999	269	11	0	11	999900	999900	999900	99990	92	7.0	1	1	999.0	999	9	999999999	0	0.0000	0	88	999.000	999.0	99.0
2005	1	17	17	0	?9?9?9?9E0?9?9?9*9*9?9*9*9?9*9*9?9?9*9*_*9*9*9*9*9	3.0	2.1	94	101550	9999	9999	275	7	0	7	999900	999900	999900	99990	229	7.0	4	4	999.0	999	9	999999999	0	0.0000	0	88	999.000	999.0	99.0
2005	1	17	18	0	?9?9?9?9E0?9?9?9*9*9?9*9*9?9*9*9?9?9*9*_*9*9*9*9*9	2.4	1.5	93	101550	9999	9999	267	3	0	3	999900	999900	999900	99990	204	7.0	2	2	999.0	999	9	999999999	0	0.0000	0	88	999.000	999.0	99.0
2005	1	17	19	0	?9?9?9?9E0?9?9?9*9*9?9*9*9?9*9*9?9?9*9*_*9*9*9*9*9	1.9	0.9	93	101550	9999	9999	277	0	0	0	999900	999900	999900	99990	255	7.0	7	7	999.0	999	9	999999999	0	0.0000	0	88	999.000	999.0	99.0
2005	1	17	20	0	?9?9?9?9E0?9?9?9*9*9?9*9*9?9*9*9?9?9*9*_*9*9*9*9*9	1.7	0.6	92	101550	9999	9999	255	0	0	0	999900	999900	999900	99990	329	7.0	0	0	999.0	999	9	999999999	0	0.0000	0	88	999.000	999.0	99.0
2005	1	17	21	0	?9?9?9?9E0?9?9?9*9*9?9*9*9?9?9?9?9?9*9*_*9*9*9*9*9	1.8	0.6	92	101550	9999	9999	271	0	0	0	999900	999900	999900	99990	22	6.0	5	5	999.0	999	9	999999999	0	0.0000	0	88	999.000	999.0	99.0
2005	1	17	22	0	?9?9?9?9E0?9?9?9*9*9?9*9*9?9*9*9?9?9*9*_*9*9*9*9*9	1.8	0.7	92	101550	9999	9999	261	0	0	0	999900	999900	999900	99990	226	6.0	1	1	999.0	999	9	999999999	0	0.0000	0	88	999.000	999.0	99.0
2005	1	17	23	0	?9?9?9?9E0?9?9?9*9*9?9*9*9?9*9*9?9?9*9*_*9*9*9*9*9	1.6	0.6	93	101550	9999	9999	260	0	0	0	999900	999900	999900	99990	236	6.0	1	1	999.0	999	9	999999999	0	0.0000	0	88	999.000	999.0	99.0
2005	1	17	24	0	?9?9?9?9E0?9?9?9*9*9?9*9*9?9*9*9?9?9*9*_*9*9*9*9*9	1.3	0.5	94	101550	9999	9999	265	0	0	0	999900	999900	999900	99990	71	6.0	3	3	999.0	999	9	999999999	0	0.0000	0	88	999.000	999.0	99.0
2005	1	18	1	0	?9?9?9?9E0?9?9?9*9*9?9*9*9?9*9*9?9?9*9*_*9*9*9*9*9	1.0	0.4	95	102520	9999	9999	277	0	0	0	999900	999900	999900	99990	243	6.0	8	8	999.0	999	9	999999999	0	0.0000	0	88	999.000	999.0	99.0
2005	1	18	2	0	?9?9?9?9E0?9?9?9*9*9?9*9*9?9*9*9?9?9*9*_*9*9*9*9*9	0.8	0.3	96	102520	9999	9999	282	0	0	0	999900	999900	999900	99990	39	6.0	9	9	999.0	999	9	999999999	0	0.0000	0	88	999.000	999.0	99.0
2005	1	18	3	0	?9?9?9?9E0?9?9?9*9*9?9*9*9?9?9?9?9?9*9*_*9*9*9*9*9	0.7	0.3	97	102520	9999	9999	276	0	0	0	999900	999900	999900	99990	22	8.0	8	8	999.0	999	9	999999999	0	0.0000	0	88	999.000	999.0	99.0
2005	1	18	4	0	?9?9?9?9E0?9?9?9*9*9?9*9*9?9*9*9?9?9*9*_*9*9*9*9*9	0.6	0.2	98	102520	9999	9999	275	0	0	0	999900	999900	999900	99990	187	8.0	8	8	999.0	999	9	999999999	0	0.0000	0	88	999.000	999.0	99.0
2005	1	18	5	0	?9?9?9?9E0?9?9?9*9*9?9*9*9?9*9*9?9?9*9*_*9*9*9*9*9	0.2	-0.1	98	102520	9999	9999	249	0	0	0	999900	999900	999900	99990	164	8.0	0	0	999.0	999	9	999999999	0	0.0000	0	88	999.000	999.0	99.0
2005	1	18	6	0	?9?9?9?9E0?9?9?9*9*9?9*9*9?9*9*9?9?9*9*_*9*9*9*9*9	-0.1	-0.6	97	102520	9999	9999	262	0	0	0	999900	999900	999900	99990	115	8.0	5	5	999.0	999	9	999999999	0	0.0000	0	88	999.000	999.0	99.0
2005	1	18	7	0	?9?9?9?9E0?9?9?9*9*9?9*9*9?9*9*9?9?9*9*_*9*9*9*9*9	-0.4	-0.9	96	102520	9999	9999	251	0	0	0	999900	999900	999900	99990	177	8.0	1	1	999.0	999	9	999999999	0	0.0000	0	88	999.000	999.0	99.0
2005	1	18	8	0	?9?9?9?9E0?9?9?9*9*9?9*9*9?9*9*9?9?9*9*_*9*9*9*9*9	-0.3	-0.9	95	102520	9999	9999	257	0	0	0	999900	999900	999900	99990	116	8.0	3	3	999.0	999	9	999999999	0	0.0000	0	88	999.000	999.0	99.0
2005	1	18	9	0	?9?9?9?9E0?9?9?9*9*9?9*9*9?9?9?9?9?9*9*_*9*9*9*9*9	0.1	-0.5	95	102520	9999	9999	273	25	0	25	999900	999900	999900	99990	22	5.0	8	8	999.0	999	9	999999999	0	0.0000	0	88	999.000	999.0	99.0
2005	1	18	10	0	?9?9?9?9E0?9?9?9*9*9?9*9*9?9*9*9?9?9*9*_*9*9*9*9*9	0.5	-0.3	94	102520	9999	9999	250	64	0	64	999900	999900	999900	99990	57	5.0	0	0	999.0	999	9	999999999	0	0.0000	0	88	999.000	999.0	99.0
2005	1	18	11	0	?9?9?9?9E0?9?9?9*9*9?9*9*9?9*9*9?9?9*9*_*9*9*9*9*9	0.9	-0.3	92	102520	9999	9999	282	102	0	102	999900	999900	999900	99990	215	5.0	9	9	999.0	999	9	999999999	0	0.0000	0	88	999.000	999.0	99.0
2005	1	18	12	0	?9?9?9?9E0?9?9?9*9*9?9*9*9?9*9*9?9?9*9*_*9*9*9*9*9	1.1	-0.3	90	102520	9999	9999	261	133	0	133	999900	999900	999900	99990	83	5.0	2	2	999.0	999	9	999999999	0	0.0000	0	88	999.000	999.0	99.0
2005	1	18	13	0	?9?9?9?9E0?9?9?9*9*9?9*9*9?9*9*9?9?9*9*_*9*9*9*9*9	1.3	-0.3	89	102520	9999	9999	266	149	0	149	999900	999900	999900	99990	116	5.0	4	4	999.0	999	9	999999999	0	0.0000	0	88	999.000	999.0	99.0
2005	1	18	14	0	?9?9?9?9E0?9?9?9*9*9?9*9*9?9*9*9?9?9*9*_*9*9*9*9*9	1.4	-0.4	87	102520	9999	9999	253	149	0	149	999900	999900	999900	99990	174	5.0	0	0	999.0	999	9	999999999	0	0.0000	0	88	999.000	999.0	99.0
2005	1	18	15	0	?9?9?9?9E0?9?9?9*9*9?9*9*9?9?9?9?9?9*9*_*9*9*9*9*9	1.4	-0.6	86	102520	9999	9999	274	131	0	131	999900	999900	999900	99990	360	4.0	7	7	999.0	999	9	999999999	0	0.0000	0	88	999.000	999.0	99.0
2005	1	18	16	0	?9?9?9?9E0?9?9?9*9*9?9*9*9?9*9*9?9?9*9*_*9*9*9*9*9	1.3	-0.8	85	102520	9999	9999	283	100	0	100	999900	999900	999900	99990	48	4.0	9	9	999.0	999	9	999999999	0	0.0000	0	88	999.000	999.0	99.0
2005	1	18	17	0	?9?9?9?9E0?9?9?9*9*9?9*9*9?9*9*9?9?9*9*_*9*9*9*9*9	1.2	-1.0	85	102520	9999	9999	260	62	0	62	999900	999900	999900	99990	184	4.0	2	2	999.0	999	9	999999999	0	0.0000	0	88	999.000	999.0	99.0
2005	1	18	18	0	?9?9?9?9E0?9?9?9*9*9?9*9*9?9*9*9?9?9*9*_*9*9*9*9*9	1.0	-1.1	85	102520	9999	9999	256	23	0	23	999900	999900	999900	99990	230	4.0	1	1	999.0	999	9	999999999	0	0.0000	0	88	999.000	999.0	99.0
2005	1	18	19	0	?9?9?9?9E0?9?9?9*9*9?9*9*9?9*9*9?9?9*9*_*9*9*9*9*9	0.9	-1.2	85	102520	9999	9999	281	0	0	0	999900	999900	999900	99990	191	4.0	9	9	999.0	999	9	999999999	0	0.0000	0	88	999.000	999.0	99.0
2005	1	18	20	0	?9?9?9?9E0?9?9?9*9*9?9*9*9?9*9*9?9?9*9*_*9*9*9*9*9	0.8	-1.1	86	102520	9999	9999	265	0	0	0	999900	999900	999900	99990	141	4.0	5	5	999.0	999	9	999999999	0	0.0000	0	88	999.000	999.0	99.0
2005	1	18	21	0	?9?9?9?9E0?9?9?9*9*9?9*9*9?9?9?9?9?9*9*_*9*9*9*9*9	0.9	-0.9	87	102520	9999	9999	256	0	0	0	999900	999900	999900	99990	22	3.0	1	1	999.0	999	9	999999999	0	0.0000	0	88	999.000	999.0	99.0
2005	1	18	22	0	?9?9?9?9E0?9?9?9*9*9?9*9*9?9*9*9?9?9*9*_*9*9*9*9*9	1.1	-0.6	88	102520	9999	9999	269	0	0	0	999900	999900	999900	99990	183	3.0	6	6	999.0	999	9	999999999	0	0.0000	0	88	999.000	999.0	99.0
2005	1	18	23	0	?9?9?9?9E0?9?9?9*9*9?9*9*9?9*9*9?9?9*9*_*9*9*9*9*9	1.2	-0.2	90	102520	9999	9999	264	0	0	0	999900	999900	999900	99990	37	3.0	3	3	999.0	999	9	999999999	0	0.0000	0	88	999.000	999.0	99.0
2005	1	18	24	0	?9?9?9?9E0?9?9?9*9*9?9*9*9?9*9*9?9?9*9*_*9*9*9*9*9	1.1	0.0	92	102520	9999	9999	257	0	0	0	999900	999900	999900	99990	163	3.0	1	1	999.0	999	9	999999999	0	0.0000	0	88	999.000	999.0	99.0
2005	1	19	1	0	?9?9?9?9E0?9?9?9*9*9?9*9*9?9*9*9?9?9*9*_*9*9*9*9*9	0.9	0.0	94	102370	9999	9999	262	0	0	0	999900	999900	999900	99990	282	3.0	3	3	999.0	999	9	999999999	0	0.0000	0	88	999.000	999.0	99.0
2005	1	19	2	0	?9?9?9?9E0?9?9?9*9*9?9*9*9?9*9*9?9?9*9*_*9*9*9*9*9	0.6	0.0	96	102370	9999	9999	261	0	0	0	999900	999900	999900	99990	211	3.0	3	3	999.0	999	9	999999999	0	0.0000	0	88	999.000	999.0	99.0
2005	1	19	3	0	?9?9?9?9E0?9?9?9*9*9?9*9*9?9?9?9?9?9*9*_*9*9*9*9*9	0.5	0.1	97	102370	9999	9999	265	0	0	0	999900	999900	999900	99990	360	3.0	5	5	999.0	999	9	999999999	0	0.0000	0	88	999.000	999.0	99.0
2005	1	19	4	0	?9?9?9?9E0?9?9?9*9*9?9*9*9?9*9*9?9?9*9*_*9*9*9*9*9	0.5	0.2	98	102370	9999	9999	250	0	0	0	999900	999900	999900	99990	136	3.0	0	0	999.0	999	9	999999999	0	0.0000	0	88	999.000	999.0	99.0
2005	1	19	5	0	?9?9?9?9E0?9?9?9*9*9?9*9*9?9*9*9?9?9*9*_*9*9*9*9*9	0.4	0.3	99	102370	9999	9999	268	0	0	0	999900	999900	999900	99990	155	3.0	6	6	999.0	999	9	999999999	0	0.0000	0	88	999.000	999.0	99.0
2005	1	19	6	0	?9?9?9?9E0?9?9?9*9*9?9*9*9?9*9*9?9?9*9*_*9*9*9*9*9	0.4	0.3	99	102370	9999	9999	267	0	0	0	999900	999900	999900	99990	277	3.0	6	6	999.0	999	9	999999999	0	0.0000	0	88	999.000	999.0	99.0
2005	1	19	7	0	?9?9?9?9E0?9?9?9*9*9?9*9*9?9*9*9?9?9*9*_*9*9*9*9*9	0.4	0.3	99	102370	9999	9999	270	0	0	0	999900	999900	999900	99990	25	3.0	7	7	999.0	999	9	999999999	0	0.0000	0	88	999.000	999.0	99.0
2005	1	19	8	0	?9?9?9?9E0?9?9?9*9*9?9*9*9?9*9*9?9?9*9*_*9*9*9*9*9	0.3	0.2	99	102370	9999	9999	261	0	0	0	999900	999900	999900	99990	65	3.0	3	3	999.0	999	9	999999999	0	0.0000	0	88	999.000	999.0	99.0
2005	1	19	9	0	?9?9?9?9E0?9?9?9*9*9?9*9*9?9?9?9?9?9*9*_*9*9*9*9*9	0.3	0.2	99	102370	9999	9999	260	9	0	9	999900	999900	999900	99990	360	2.0	3	3	999.0	999	9	999999999	0	0.0000	0	88	999.000	999.0	99.0
2005	1	19	10	0	?9?9?9?9E0?9?9?9*9*9?9*9*9?9*9*9?9?9*9*_*9*9*9*9*9	0.3	0.1	99	102370	9999	9999	267	22	0	22	999900	999900	999900	99990	147	2.0	6	6	999.0	999	9	999999999	0	0.0000	0	88	999.000	999.0	99.0
2005	1	19	11	0	?9?9?9?9E0?9?9?9*9*9?9*9*9?9*9*9?9?9*9*_*9*9*9*9*9	0.3	0.1	98	102370	9999	9999	264	35	0	35	999900	999900	999900	99990	311	2.0	5	5	999.0	999	9	999999999	0	0.0000	0	88	999.000	999.0	99.0
2005	1	19	12	0	?9?9?9?9E0?9?9?9*9*9?9*9*9?9*9*9?9?9*9*_*9*9*9*9*9	0.3	0.0	97	102370	9999	9999	274	45	0	45	999900	999900	999900	99990	311	2.0	8	8	999.0	999	9	999999999	0	0.0000	0	88	999.000	999.0	99.0
2005	1	19	13	0	?9?9?9?9E0?9?9?9*9*9?9*9*9?9*9*9?9?9*9*_*9*9*9*9*9	0.4	0.0	97	102370	9999	9999	255	51	0	51	999900	999900	999900	99990	16	2.0	1	1	999.0	999	9	999999999	0	0.0000	0	88	999.000	999.0	99.0
2005	1	19	14	0	?9?9?9?9E0?9?9?9*9*9?9*9*9?9*9*9?9?9*9*_*9*9*9*9*9	0.4	0.0	97	102370	9999	9999	267	51	0	51	999900	999900	999900	99990	59	2.0	6	6	999.0	999	9	999999999	0	0.0000	0	88	999.000	999.0	99.0
2005	1	19	15	0	?9?9?9?9E0?9?9?9*9*9?9*9*9?9?9?9?9?9*9*_*9*9*9*9*9	0.4	0.0	97	102370	9999	9999	263	45	0	45	999900	999900	999900	99990	360	2.0	4	4	999.0	999	9	999999999	0	0.0000	0	88	999.000	999.0	99.0
2005	1	19	16	0	?9?9?9?9E0?9?9?9*9*9?9*9*9?9*9*9?9?9*9*_*9*9*9*9*9	0.3	0.0	97	102370	9999	9999	254	34	0	34	999900	999900	999900	99990	231	2.0	1	1	999.0	999	9	999999999	0	0.0000	0	88	999.000	999.0	99.0
2005	1	19	17	0	?9?9?9?9E0?9?9?9*9*9?9*9*9?9*9*9?9?9*9*_*9*9*9*9*9	0.2	0.0	98	102370	9999	9999	249	21	0	21	999900	999900	999900	99990	191	2.0	0	0	999.0	999	9	999999999	0	0.0000	0	88	999.000	999.0	99.0
2005	1	19	18	0	?9?9?9?9E0?9?9?9*9*9?9*9*9?9*9*9?9?9*9*_*9*9*9*9*9	0.1	0.0	99	102370	9999	9999	249	8	0	8	999900	999900	999900	99990	10	2.0	0	0	999.0	999	9	999999999	0	0.0000	0	88	999.000	999.0	99.0
2005	1	19	19	0	?9?9?9?9E0?9?9?9*9*9?9*9*9?9*9*9?9?9*9*_*9*9*9*9*9	0.0	-0.1	99	102370	9999	9999	256	0	0	0	999900	999900	999900	99990	158	2.0	2	2	999.0	999	9	999999999	0	0.0000	0	88	999.000	999.0	99.0
2005	1	19	20	0	?9?9?9?9E0?9?9?9*9*9?9*9*9?9*9*9?9?9*9*_*9*9*9*9*9	0.0	0.1	101	102370	9999	9999	266	0	0	0	999900	999900	999900	99990	256	2.0	6	6	999.0	999	9	999999999	0	0.0000	0	88	999.000	999.0	99.0
2005	1	19	21	0	?9?9?9?9E0?9?9?9*9*9?9*9*9?9?9?9?9?9*9*_*9*9*9*9*9	0.1	0.2	101	102370	9999	9999	274	0	0	0	999900	999900	999900	99990	360	3.0	8	8	999.0	999	9	999999999	0	0.0000	0	88	999.000	999.0	99.0
2005	1	19	22	0	?9?9?9?9E0?9?9?9*9*9?9*9*9?9*9*9?9?9*9*_*9*9*9*9*9	0.1	0.3	101	102370	9999	9999	274	0	0	0	999900	999900	999900	99990	106	3.0	8	8	999.0	999	9	999999999	0	0.0000	0	88	999.000	999.0	99.0
2005	1	19	23	0	?9?9?9?9E0?9?9?9*9*9?9*9*9?9*9*9?9?9*9*_*9*9*9*9*9	0.1	0.2	101	102370	9999	9999	269	0	0	0	999900	999900	999900	99990	100	3.0	7	7	999.0	999	9	999999999	0	0.0000	0	88	999.000	999.0	99.0
2005	1	19	24	0	?9?9?9?9E0?9?9?9*9*9?9*9*9?9*9*9?9?9*9*_*9*9*9*9*9	0.0	0.0	100	102370	9999	9999	268	0	0	0	999900	999900	999900	99990	122	3.0	7	7	999.0	999	9	999999999	0	0.0000	0	88	999.000	999.0	99.0
2005	1	20	1	0	?9?9?9?9E0?9?9?9*9*9?9*9*9?9*9*9?9?9*9*_*9*9*9*9*9	-0.2	-0.2	100	102480	9999	9999	256	0	0	0	999900	999900	999900	99990	187	3.0	2	2	999.0	999	9	999999999	0	0.0000	0	88	999.000	999.0	99.0
2005	1	20	2	0	?9?9?9?9E0?9?9?9*9*9?9*9*9?9*9*9?9?9*9*_*9*9*9*9*9	-0.3	-0.3	100	102480	9999	9999	247	0	0	0	999900	999900	999900	99990	273	3.0	0	0	999.0	999	9	999999999	0	0.0000	0	88	999.000	999.0	99.0
2005	1	20	3	0	?9?9?9?9E0?9?9?9*9*9?9*9*9?9?9?9?9?9*9*_*9*9*9*9*9	-0.5	-0.5	100	102480	9999	9999	257	0	0	0	999900	999900	999900	99990	360	2.0	3	3	999.0	999	9	999999999	0	0.0000	0	88	999.000	999.0	99.0
2005	1	20	4	0	?9?9?9?9E0?9?9?9*9*9?9*9*9?9*9*9?9?9*9*_*9*9*9*9*9	-0.6	-0.6	100	102480	9999	9999	254	0	0	0	999900	999900	999900	99990	93	2.0	2	2	999.0	999	9	999999999	0	0.0000	0	88	999.000	999.0	99.0
2005	1	20	5	0	?9?9?9?9E0?9?9?9*9*9?9*9*9?9*9*9?9?9*9*_*9*9*9*9*9	-0.7	-0.7	100	102480	9999	9999	262	0	0	0	999900	999900	999900	99990	63	2.0	6	6	999.0	999	9	999999999	0	0.0000	0	88	999.000	999.0	99.0
2005	1	20	6	0	?9?9?9?9E0?9?9?9*9*9?9*9*9?9*9*9?9?9*9*_*9*9*9*9*9	-0.8	-0.8	100	102480	9999	9999	269	0	0	0	999900	999900	999900	99990	281	2.0	8	8	999.0	999	9	999999999	0	0.0000	0	88	999.000	999.0	99.0
2005	1	20	7	0	?9?9?9?9E0?9?9?9*9*9?9*9*9?9*9*9?9?9*9*_*9*9*9*9*9	-0.8	-0.8	100	102480	9999	9999	269	0	0	0	999900	999900	999900	99990	104	2.0	8	8	999.0	999	9	999999999	0	0.0000	0	88	999.000	999.0	99.0
2005	1	20	8	0	?9?9?9?9E0?9?9?9*9*9?9*9*9?9*9*9?9?9*9*_*9*9*9*9*9	-0.8	-0.8	100	102480	9999	9999	253	0	0	0	999900	999900	999900	99990	297	2.0	2	2	999.0	999	9	999999999	0	0.0000	0	88	999.000	999.0	99.0
2005	1	20	9	0	?9?9?9?9E0?9?9?9*9*9?9*9*9?9?9?9?9?9*9*_*9*9*9*9*9	0.1	0.3	101	102480	9999	9999	266	34	0	34	999900	999900	999900	99990	360	3.0	6	6	999.0	999	9	999999999	0	0.0000	0	88	999.000	999.0	99.0
2005	1	20	10	0	?9?9?9?9E0?9?9?9*9*9?9*9*9?9*9*9?9?9*9*_*9*9*9*9*9	0.9	0.6	98	102480	9999	9999	270	85	0	85	999900	999900	999900	99990	197	3.0	6	6	999.0	999	9	999999999	0	0.0000	0	88	999.000	999.0	99.0
2005	1	20	11	0	?9?9?9?9E0?9?9?9*9*9?9*9*9?9*9*9?9?9*9*_*9*9*9*9*9	1.2	0.4	94	102480	9999	9999	278	135	0	135	999900	999900	999900	99990	304	3.0	8	8	999.0	999	9	999999999	0	0.0000	0	88	999.000	999.0	99.0
2005	1	20	12	0	?9?9?9?9E0?9?9?9*9*9?9*9*9?9*9*9?9?9*9*_*9*9*9*9*9	1.2	-0.2	90	102480	9999	9999	268	175	0	175	999900	999900	999900	99990	263	3.0	5	5	999.0	999	9	999999999	0	0.0000	0	88	999.000	999.0	99.0
2005	1	20	13	0	?9?9?9?9E0?9?9?9*9*9?9*9*9?9*9*9?9?9*9*_*9*9*9*9*9	1.1	-0.9	86	102480	9999	9999	267	197	0	197	999900	999900	999900	99990	69	3.0	5	5	999.0	999	9	999999999	0	0.0000	0	88	999.000	999.0	99.0
2005	1	20	14	0	?9?9?9?9E0?9?9?9*9*9?9*9*9?9*9*9?9?9*9*_*9*9*9*9*9	1.1	-1.4	82	102480	9999	9999	256	196	0	196	999900	999900	999900	99990	252	3.0	1	1	999.0	999	9	999999999	0	0.0000	0	88	999.000	999.0	99.0
2005	1	20	15	0	?9?9?9?9E0?9?9?9*9*9?9*9*9?9?9?9?9?9*9*_*9*9*9*9*9	1.5	-1.4	80	102480	9999	9999	257	173	0	173	999900	999900	999900	99990	337	2.0	1	1	999.0	999	9	999999999	0	0.0000	0	88	999.000	999.0	99.0
2005	1	20	16	0	?9?9?9?9E0?9?9?9*9*9?9*9*9?9*9*9?9?9*9*_*9*9*9*9*9	2.3	-0.8	79	102480	9999	9999	261	133	0	133	999900	999900	999900	99990	112	2.0	1	1	999.0	999	9	999999999	0	0.0000	0	88	999.000	999.0	99.0
2005	1	20	17	0	?9?9?9?9E0?9?9?9*9*9?9*9*9?9*9*9?9?9*9*_*9*9*9*9*9	3.1	0.0	80	102480	9999	9999	285	82	0	82	999900	999900	999900	99990	112	2.0	8	8	999.0	999	9	999999999	0	0.0000	0	88	999.000	999.0	99.0
2005	1	20	18	0	?9?9?9?9E0?9?9?9*9*9?9*9*9?9*9*9?9?9*9*_*9*9*9*9*9	3.5	0.6	81	102480	9999	9999	262	31	0	31	999900	999900	999900	99990	18	2.0	0	0	999.0	999	9	999999999	0	0.0000	0	88	999.000	999.0	99.0
2005	1	20	19	0	?9?9?9?9E0?9?9?9*9*9?9*9*9?9*9*9?9?9*9*_*9*9*9*9*9	3.0	0.5	84	102480	9999	9999	292	0	0	0	999900	999900	999900	99990	142	2.0	9	9	999.0	999	9	999999999	0	0.0000	0	88	999.000	999.0	99.0
2005	1	20	20	0	?9?9?9?9E0?9?9?9*9*9?9*9*9?9*9*9?9?9*9*_*9*9*9*9*9	1.7	-0.3	86	102480	9999	9999	268	0	0	0	999900	999900	999900	99990	210	2.0	4	4	999.0	999	9	999999999	0	0.0000	0	88	999.000	999.0	99.0
2005	1	20	21	0	?9?9?9?9E0?9?9?9*9*9?9*9*9?9?9?9?9?9*9*_*9*9*9*9*9	0.4	-1.1	89	102480	9999	9999	257	0	0	0	999900	999900	999900	99990	270	1.0	2	2	999.0	999	9	999999999	0	0.0000	0	88	999.000	999.0	99.0
2005	1	20	22	0	?9?9?9?9E0?9?9?9*9*9?9*9*9?9*9*9?9?9*9*_*9*9*9*9*9	-0.6	-1.8	90	102480	9999	9999	245	0	0	0	999900	999900	999900	99990	167	1.0	0	0	999.0	999	9	999999999	0	0.0000	0	88	999.000	999.0	99.0
2005	1	20	23	0	?9?9?9?9E0?9?9?9*9*9?9*9*9?9*9*9?9?9*9*_*9*9*9*9*9	-1.2	-2.1	92	102480	9999	9999	259	0	0	0	999900	999900	999900	99990	69	1.0	6	6	999.0	999	9	999999999	0	0.0000	0	88	999.000	999.0	99.0
2005	1	20	24	0	?9?9?9?9E0?9?9?9*9*9?9*9*9?9*9*9?9?9*9*_*9*9*9*9*9	-1.5	-2.3	94	102480	9999	9999	253	0	0	0	999900	999900	999900	99990	108	1.0	4	4	999.0	999	9	999999999	0	0.0000	0	88	999.000	999.0	99.0
2005	1	21	1	0	?9?9?9?9E0?9?9?9*9*9?9*9*9?9*9*9?9?9*9*_*9*9*9*9*9	-1.7	-2.2	96	102180	9999	9999	264	0	0	0	999900	999900	999900	99990	106	1.0	8	8	999.0	999	9	999999999	0	0.0000	0	88	999.000	999.0	99.0
2005	1	21	2	0	?9?9?9?9E0?9?9?9*9*9?9*9*9?9*9*9?9?9*9*_*9*9*9*9*9	-1.9	-2.1	98	102180	9999	9999	256	0	0	0	999900	999900	999900	99990	209	1.0	6	6	999.0	999	9	999999999	0	0.0000	0	88	999.000	999.0	99.0
2005	1	21	3	0	?9?9?9?9E0?9?9?9*9*9?9*9*9?9?9?9?9?9*9*_*9*9*9*9*9	-2.0	-2.0	100	102180	9999	9999	269	0	0	0	999900	999900	999900	99990	0	0.0	9	9	999.0	999	9	999999999	0	0.0000	0	88	999.000	999.0	99.0
2005	1	21	4	0	?9?9?9?9E0?9?9?9*9*9?9*9*9?9*9*9?9?9*9*_*9*9*9*9*9	-2.2	-2.3	100	102180	9999	9999	243	0	0	0	999900	999900	999900	99990	20	0.0	1	1	999.0	999	9	999999999	0	0.0000	0	88	999.000	999.0	99.0
2005	1	21	5	0	?9?9?9?9E0?9?9?9*9*9?9*9*9?9*9*9?9?9*9*_*9*9*9*9*9	-2.6	-2.6	100	102180	9999	9999	253	0	0	0	999900	999900	999900	99990	75	0.0	6	6	999.0	999	9	999999999	0	0.0000	0	88	999.000	999.0	99.0
2005	1	21	6	0	?9?9?9?9E0?9?9?9*9*9?9*9*9?9*9*9?9?9*9*_*9*9*9*9*9	-2.9	-3.1	98	102180	9999	9999	264	0	0	0	999900	999900	999900	99990	49	0.0	9	9	999.0	999	9	999999999	0	0.0000	0	88	999.000	999.0	99.0
2005	1	21	7	0	?9?9?9?9E0?9?9?9*9*9?9*9*9?9*9*9?9?9*9*_*9*9*9*9*9	-3.1	-3.1	100	102180	9999	9999	239	0	0	0	999900	999900	999900	99990	207	0.0	1	1	999.0	999	9	999999999	0	0.0000	0	88	999.000	999.0	99.0
2005	1	21	8	0	?9?9?9?9E0?9?9?9*9*9?9*9*9?9*9*9?9?9*9*_*9*9*9*9*9	-3.2	-3.4	98	102180	9999	9999	248	0	0	0	999900	999900	999900	99990	141	0.0	5	5	999.0	999	9	999999999	0	0.0000	0	88	999.000	999.0	99.0
2005	1	21	9	0	?9?9?9?9E0?9?9?9*9*9?9*9*9?9?9?9?9?9*9*_*9*9*9*9*9	-2.3	-2.5	98	102180	9999	9999	261	91	125	52	999900	999900	999900	99990	0	0.0	8	8	999.0	999	9	999999999	0	0.0000	0	88	999.000	999.0	99.0
2005	1	21	10	0	?9?9?9?9E0?9?9?9*9*9?9*9*9?9*9*9?9?9*9*_*9*9*9*9*9	-0.9	-2.0	91	102180	9999	9999	244	226	206	128	999900	999900	999900	99990	35	0.0	0	0	999.0	999	9	999999999	0	0.0000	0	88	999.000	999.0	99.0
2005	1	21	11	0	?9?9?9?9E0?9?9?9*9*9?9*9*9?9*9*9?9?9*9*_*9*9*9*9*9	0.6	-1.6	84	102180	9999	9999	280	359	263	204	999900	999900	999900	99990	113	0.0	9	9	999.0	999	9	999999999	0	0.0000	0	88	999.000	999.0	99.0
2005	1	21	12	0	?9?9?9?9E0?9?9?9*9*9?9*9*9?9*9*9?9?9*9*_*9*9*9*9*9	2.2	-1.7	75	102180	9999	9999	268	465	307	265	999900	999900	999900	99990	290	0.0	4	4	999.0	999	9	999999999	0	0.0000	0	88	999.000	999.0	99.0
2005	1	21	13	0	?9?9?9?9E0?9?9?9*9*9?9*9*9?9*9*9?9?9*9*_*9*9*9*9*9	3.6	-1.8	66	102180	9999	9999	269	250	0	250	999900	999900	999900	99990	232	0.0	2	2	999.0	999	9	999999999	0	0.0000	0	88	999.000	999.0	99.0
2005	1	21	14	0	?9?9?9?9E0?9?9?9*9*9?9*9*9?9*9*9?9?9*9*_*9*9*9*9*9	5.0	-2.0	59	102180	9999	9999	291	250	0	250	999900	999900	999900	99990	237	0.0	8	8	999.0	999	9	999999999	0	0.0000	0	88	999.000	999.0	99.0
2005	1	21	15	0	?9?9?9?9E0?9?9?9*9*9?9*9*9?9?9?9?9?9*9*_*9*9*9*9*9	6.2	-1.8	56	102180	9999	9999	270	461	386	262	999900	999900	999900	99990	135	2.0	0	0	999.0	999	9	999999999	0	0.0000	0	88	999.000	999.0	99.0
2005	1	21	16	0	?9?9?9?9E0?9?9?9*9*9?9*9*9?9*9*9?9?9*9*_*9*9*9*9*9	6.9	-1.3	55	102180	9999	9999	292	353	413	201	999900	999900	999900	99990	175	2.0	6	6	999.0	999	9	999999999	0	0.0000	0	88	999.000	999.0	99.0
2005	1	21	17	0	?9?9?9?9E0?9?9?9*9*9?9*9*9?9*9*9?9?9*9*_*9*9*9*9*9	6.6	-0.9	58	102180	9999	9999	289	105	0	105	999900	999900	999900	99990	263	2.0	5	5	999.0	999	9	999999999	0	0.0000	0	88	999.000	999.0	99.0
2005	1	21	18	0	?9?9?9?9E0?9?9?9*9*9?9*9*9?9*9*9?9?9*9*_*9*9*9*9*9	5.9	-0.5	63	102180	9999	9999	279	40	0	40	999900	999900	999900	99990	149	2.0	2	2	999.0	999	9	999999999	0	0.0000	0	88	999.000	999.0	99.0
2005	1	21	19	0	?9?9?9?9E0?9?9?9*9*9?9*9*9?9*9*9?9?9*9*_*9*9*9*9*9	5.0	-0.2	69	102180	9999	9999	278	0	0	0	999900	999900	999900	99990	34	2.0	3	3	999.0	999	9	999999999	0	0.0000	0	88	999.000	999.0	99.0
2005	1	21	20	0	?9?9?9?9E0?9?9?9*9*9?9*9*9?9*9*9?9?9*9*_*9*9*9*9*9	3.9	0.1	76	102180	9999	9999	279	0	0	0	999900	999900	999900	99990	258	2.0	5	5	999.0	999	9	999999999	0	0.0000	0	88	999.000	999.0	99.0
2005	1	21	21	0	?9?9?9?9E0?9?9?9*9*9?9*9*9?9?9?9?9?9*9*_*9*9*9*9*9	2.9	0.1	82	102180	9999	9999	264	0	0	0	999900	999900	999900	99990	270	1.0	1	1	999.0	999	9	999999999	0	0.0000	0	88	999.000	999.0	99.0
2005	1	21	22	0	?9?9?9?9E0?9?9?9*9*9?9*9*9?9*9*9?9?9*9*_*9*9*9*9*9	2.0	0.1	87	102180	9999	9999	274	0	0	0	999900	999900	999900	99990	338	1.0	6	6	999.0	999	9	999999999	0	0.0000	0	88	999.000	999.0	99.0
2005	1	21	23	0	?9?9?9?9E0?9?9?9*9*9?9*9*9?9*9*9?9?9*9*_*9*9*9*9*9	1.3	0.0	91	102180	9999	9999	274	0	0	0	999900	999900	999900	99990	159	1.0	7	7	999.0	999	9	999999999	0	0.0000	0	88	999.000	999.0	99.0
2005	1	21	24	0	?9?9?9?9E0?9?9?9*9*9?9*9*9?9*9*9?9?9*9*_*9*9*9*9*9	0.7	-0.2	94	102180	9999	9999	266	0	0	0	999900	999900	999900	99990	247	1.0	5	5	999.0	999	9	999999999	0	0.0000	0	88	999.000	999.0	99.0
2005	1	22	1	0	?9?9?9?9E0?9?9?9*9*9?9*9*9?9*9*9?9?9*9*_*9*9*9*9*9	0.1	-0.3	96	102070	9999	9999	253	0	0	0	999900	999900	999900	99990	37	1.0	1	1	999.0	999	9	999999999	0	0.0000	0	88	999.000	999.0	99.0
2005	1	22	2	0	?9?9?9?9E0?9?9?9*9*9?9*9*9?9*9*9?9?9*9*_*9*9*9*9*9	-0.4	-0.7	98	102070	9999	9999	257	0	0	0	999900	999900	999900	99990	123	1.0	3	3	999.0	999	9	999999999	0	0.0000	0	88	999.000	999.0	99.0
2005	1	22	3	0	?9?9?9?9E0?9?9?9*9*9?9*9*9?9?9?9?9?9*9*_*9*9*9*9*9	-0.9	-0.9	100	102070	9999	9999	252	0	0	0	999900	999900	999900	99990	0	0.0	2	2	999.0	999	9	999999999	0	0.0000	0	88	999.000	999.0	99.0
2005	1	22	4	0	?9?9?9?9E0?9?9?9*9*9?9*9*9?9*9*9?9?9*9*_*9*9*9*9*9	-1.5	-1.5	100	102070	9999	9999	262	0	0	0	999900	999900	999900	99990	96	0.0	7	7	999.0	999	9	999999999	0	0.0000	0	88	999.000	999.0	99.0
2005	1	22	5	0	?9?9?9?9E0?9?9?9*9*9?9*9*9?9*9*9?9?9*9*_*9*9*9*9*9	-2.0	-2.0	100	102070	9999	9999	254	0	0	0	999900	999900	999900	99990	92	0.0	5	5	999.0	999	9	999999999	0	0.0000	0	88	999.000	999.0	99.0
2005	1	22	6	0	?9?9?9?9E0?9?9?9*9*9?9*9*9?9*9*9?9?9*9*_*9*9*9*9*9	-2.5	-2.5	100	102070	9999	9999	242	0	0	0	999900	999900	999900	99990	340	0.0	1	1	999.0	999	9	999999999	0	0.0000	0	88	999.000	999.0	99.0
2005	1	22	7	0	?9?9?9?9E0?9?9?9*9*9?9*9*9?9*9*9?9?9*9*_*9*9*9*9*9	-2.8	-2.8	100	102070	9999	9999	255	0	0	0	999900	999900	999900	99990	68	0.0	7	7	999.0	999	9	999999999	0	0.0000	0	88	999.000	999.0	99.0
2005	1	22	8	0	?9?9?9?9E0?9?9?9*9*9?9*9*9?9*9*9?9?9*9*_*9*9*9*9*9	-2.9	-2.9	100	102070	9999	9999	240	0	0	0	999900	999900	999900	99990	206	0.0	1	1	999.0	999	9	999999999	0	0.0000	0	88	999.000	999.0	99.0
2005	1	22	9	0	?9?9?9?9E0?9?9?9*9*9?9*9*9?9?9?9?9?9*9*_*9*9*9*9*9	-2.4	-2.4	100	102070	9999	9999	254	108	223	38	999900	999900	999900	99990	0	0.0	6	6	999.0	999	9	999999999	0	0.0000	0	88	999.000	999.0	99.0
2005	1	22	10	0	?9?9?9?9E0?9?9?9*9*9?9*9*9?9*9*9?9?9*9*_*9*9*9*9*9	-1.0	-2.0	93	102070	9999	9999	257	157	0	157	999900	999900	999900	99990	261	0.0	5	5	999.0	999	9	999999999	0	0.0000	0	88	999.000	999.0	99.0
2005	1	22	11	0	?9?9?9?9E0?9?9?9*9*9?9*9*9?9*9*9?9?9*9*_*9*9*9*9*9	0.9	-1.3	84	102070	9999	9999	268	249	0	249	999900	999900	999900	99990	242	0.0	6	6	999.0	999	9	999999999	0	0.0000	0	88	999.000	999.0	99.0
2005	1	22	12	0	?9?9?9?9E0?9?9?9*9*9?9*9*9?9*9*9?9?9*9*_*9*9*9*9*9	3.2	-1.0	74	102070	9999	9999	275	549	543	192	999900	999900	999900	99990	173	0.0	5	5	999.0	999	9	999999999	0	0.0000	0	88	999.000	999.0	99.0
2005	1	22	13	0	?9?9?9?9E0?9?9?9*9*9?9*9*9?9*9*9?9?9*9*_*9*9*9*9*9	5.4	-0.8	64	102070	9999	9999	268	363	0	363	999900	999900	999900	99990	127	0.0	0	0	999.0	999	9	999999999	0	0.0000	0	88	999.000	999.0	99.0
2005	1	22	14	0	?9?9?9?9E0?9?9?9*9*9?9*9*9?9*9*9?9?9*9*_*9*9*9*9*9	7.4	-0.8	55	102070	9999	9999	309	615	647	216	999900	999900	999900	99990	177	0.0	9	9	999.0	999	9	999999999	0	0.0000	0	88	999.000	999.0	99.0
2005	1	22	15	0	?9?9?9?9E0?9?9?9*9*9?9*9*9?9?9?9?9?9*9*_*9*9*9*9*9	8.9	-1.0	50	102070	9999	9999	304	846	765	201	999900	999900	999900	99990	22	4.0	7	7	999.0	999	9	999999999	0	0.0000	0	88	999.000	999.0	99.0
2005	1	22	16	0	?9?9?9?9E0?9?9?9*9*9?9*9*9?9*9*9?9?9*9*_*9*9*9*9*9	9.5	-1.0	47	102070	9999	9999	293	417	720	146	999900	999900	999900	99990	157	4.0	2	2	999.0	999	9	999999999	0	0.0000	0	88	999.000	999.0	99.0
2005	1	22	17	0	?9?9?9?9E0?9?9?9*9*9?9*9*9?9*9*9?9?9*9*_*9*9*9*9*9	9.2	-0.9	49	102070	9999	9999	292	152	0	152	999900	999900	999900	99990	351	4.0	2	2	999.0	999	9	999999999	0	0.0000	0	88	999.000	999.0	99.0
2005	1	22	18	0	?9?9?9?9E0?9?9?9*9*9?9*9*9?9*9*9?9?9*9*_*9*9*9*9*9	8.4	-0.7	52	102070	9999	9999	289	101	0	35	999900	999900	999900	99990	341	4.0	2	2	999.0	999	9	999999999	0	0.0000	0	88	999.000	999.0	99.0
2005	1	22	19	0	?9?9?9?9E0?9?9?9*9*9?9*9*9?9*9*9?9?9*9*_*9*9*9*9*9	7.3	-0.5	57	102070	9999	9999	309	0	0	0	999900	999900	999900	99990	261	4.0	9	9	999.0	999	9	999999999	0	0.0000	0	88	999.000	999.0	99.0
2005	1	22	20	0	?9?9?9?9E0?9?9?9*9*9?9*9*9?9*9*9?9?9*9*_*9*9*9*9*9	6.0	-0.3	64	102070	9999	9999	285	0	0	0	999900	999900	999900	99990	76	4.0	4	4	999.0	999	9	999999999	0	0.0000	0	88	999.000	999.0	99.0
2005	1	22	21	0	?9?9?9?9E0?9?9?9*9*9?9*9*9?9?9?9?9?9*9*_*9*9*9*9*9	4.7	-0.3	70	102070	9999	9999	281	0	0	0	999900	999900	999900	99990	270	1.0	5	5	999.0	999	9	999999999	0	0.0000	0	88	999.000	999.0	99.0
2005	1	22	22	0	?9?9?9?9E0?9?9?9*9*9?9*9*9?9*9*9?9?9*9*_*9*9*9*9*9	3.5	-0.3	76	102070	9999	9999	261	0	0	0	999900	999900	999900	99990	43	1.0	0	0	999.0	999	9	999999999	0	0.0000	0	88	999.000	999.0	99.0
2005	1	22	23	0	?9?9?9?9E0?9?9?9*9*9?9*9*9?9*9*9?9?9*9*_*9*9*9*9*9	2.5	-0.4	81	102070	9999	9999	257	0	0	0	999900	999900	999900	99990	68	1.0	0	0	999.0	999	9	999999999	0	0.0000	0	88	999.000	999.0	99.0
2005	1	22	24	0	?9?9?9?9E0?9?9?9*9*9?9*9*9?9*9*9?9?9*9*_*9*9*9*9*9	1.7	-0.4	86	102070	9999	9999	254	0	0	0	999900	999900	999900	99990	258	1.0	0	0	999.0	999	9	999999999	0	0.0000	0	88	999.000	999.0	99.0
2005	1	23	1	0	?9?9?9?9E0?9?9?9*9*9?9*9*9?9*9*9?9?9*9*_*9*9*9*9*9	0.9	-0.4	90	102090	9999	9999	272	0	0	0	999900	999900	999900	99990	103	1.0	7	7	999.0	999	9	999999999	0	0.0000	0	88	999.000	999.0	99.0
2005	1	23	2	0	?9?9?9?9E0?9?9?9*9*9?9*9*9?9*9*9?9?9*9*_*9*9*9*9*9	0.3	-0.4	95	102090	9999	9999	257	0	0	0	999900	999900	999900	99990	54	1.0	2	2	999.0	999	9	999999999	0	0.0000	0	88	999.000	999.0	99.0
2005	1	23	3	0	?9?9?9?9E0?9?9?9*9*9?9*9*9?9?9?9?9?9*9*_*9*9*9*9*9	-0.3	-0.5	98	102090	9999	9999	271	0	0	0	999900	999900	999900	99990	0	0.0	8	8	999.0	999	9	999999999	0	0.0000	0	88	999.000	999.0	99.0
2005	1	23	4	0	?9?9?9?9E0?9?9?9*9*9?9*9*9?9*9*9?9?9*9*_*9*9*9*9*9	-0.8	-1.0	98	102090	9999	9999	249	0	0	0	999900	999900	999900	99990	187	0.0	1	1	999.0	999	9	999999999	0	0.0000	0	88	999.000	999.0	99.0
2005	1	23	5	0	?9?9?9?9E0?9?9?9*9*9?9*9*9?9*9*9?9?9*9*_*9*9*9*9*9	-1.2	-1.4	98	102090	9999	9999	247	0	0	0	999900	999900	999900	99990	208	0.0	1	1	999.0	999	9	999999999	0	0.0000	0	88	999.000	999.0	99.0
2005	1	23	6	0	?9?9?9?9E0?9?9?9*9*9?9*9*9?9*9*9?9?9*9*_*9*9*9*9*9	-1.5	-1.6	100	102090	9999	9999	246	0	0	0	999900	999900	999900	99990	114	0.0	1	1	999.0	999	9	999999999	0	0.0000	0	88	999.000	999.0	99.0
2005	1	23	7	0	?9?9?9?9E0?9?9?9*9*9?9*9*9?9*9*9?9?9*9*_*9*9*9*9*9	-1.7	-1.7	100	102090	9999	9999	251	0	0	0	999900	999900	999900	99990	112	0.0	3	3	999.0	999	9	999999999	0	0.0000	0	88	999.000	999.0	99.0
2005	1	23	8	0	?9?9?9?9E0?9?9?9*9*9?9*9*9?9*9*9?9?9*9*_*9*9*9*9*9	-1.8	-1.8	100	102090	9999	9999	251	0	0	0	999900	999900	999900	99990	293	0.0	3	3	999.0	999	9	999999999	0	0.0000	0	88	999.000	999.0	99.0
2005	1	23	9	0	?9?9?9?9E0?9?9?9*9*9?9*9*9?9?9?9?9?9*9*_*9*9*9*9*9	-1.7	-1.7	100	102090	9999	9999	270	108	230	35	999900	999900	999900	99990	0	0.0	9	9	999.0	999	9	999999999	0	0.0000	0	88	999.000	999.0	99.0
2005	1	23	10	0	?9?9?9?9E0?9?9?9*9*9?9*9*9?9*9*9?9?9*9*_*9*9*9*9*9	-0.8	-2.0	90	102090	9999	9999	274	265	375	86	999900	999900	999900	99990	197	0.0	9	9	999.0	999	9	999999999	0	0.0000	0	88	999.000	999.0	99.0
2005	1	23	11	0	?9?9?9?9E0?9?9?9*9*9?9*9*9?9*9*9?9?9*9*_*9*9*9*9*9	1.0	-2.0	78	102090	9999	9999	271	246	0	246	999900	999900	999900	99990	333	0.0	7	7	999.0	999	9	999999999	0	0.0000	0	88	999.000	999.0	99.0
2005	1	23	12	0	?9?9?9?9E0?9?9?9*9*9?9*9*9?9*9*9?9?9*9*_*9*9*9*9*9	3.4	-2.3	65	102090	9999	9999	284	542	556	176	999900	999900	999900	99990	85	0.0	8	8	999.0	999	9	999999999	0	0.0000	0	88	999.000	999.0	99.0
2005	1	23	13	0	?9?9?9?9E0?9?9?9*9*9?9*9*9?9*9*9?9?9*9*_*9*9*9*9*9	6.1	-2.8	52	102090	9999	9999	282	692	792	154	999900	999900	999900	99990	37	0.0	4	4	999.0	999	9	999999999	0	0.0000	0	88	999.000	999.0	99.0
2005	1	23	14	0	?9?9?9?9E0?9?9?9*9*9?9*9*9?9*9*9?9?9*9*_*9*9*9*9*9	8.8	-3.4	41	102090	9999	9999	278	690	785	154	999900	999900	999900	99990	14	0.0	0	0	999.0	999	9	999999999	0	0.0000	0	88	999.000	999.0	99.0
2005	1	23	15	0	?9?9?9?9E0?9?9?9*9*9?9*9*9?9?9?9?9?9*9*_*9*9*9*9*9	11.2	-3.8	33	102090	9999	9999	305	537	696	175	999900	999900	999900	99990	90	2.0	5	5	999.0	999	9	999999999	0	0.0000	0	88	999.000	999.0	99.0
2005	1	23	16	0	?9?9?9?9E0?9?9?9*9*9?9*9*9?9*9*9?9?9*9*_*9*9*9*9*9	12.6	-3.6	31	102090	9999	9999	314	412	721	134	999900	999900	999900	99990	195	2.0	6	6	999.0	999	9	999999999	0	0.0000	0	88	999.000	999.0	99.0
2005	1	23	17	0	?9?9?9?9E0?9?9?9*9*9?9*9*9?9*9*9?9?9*9*_*9*9*9*9*9	12.2	-3.2	33	102090	9999	9999	313	151	0	151	999900	999900	999900	99990	238	2.0	6	6	999.0	999	9	999999999	0	0.0000	0	88	999.000	999.0	99.0
2005	1	23	18	0	?9?9?9?9E0?9?9?9*9*9?9*9*9?9*9*9?9?9*9*_*9*9*9*9*9	11.1	-2.3	38	102090	9999	9999	289	101	0	33	999900	999900	999900	99990	221	2.0	0	0	999.0	999	9	999999999	0	0.0000	0	88	999.000	999.0	99.0
2005	1	23	19	0	?9?9?9?9E0?9?9?9*9*9?9*9*9?9*9*9?9?9*9*_*9*9*9*9*9	9.7	-1.3	46	102090	9999	9999	307	0	0	0	999900	999900	999900	99990	76	2.0	7	7	999.0	999	9	999999999	0	0.0000	0	88	999.000	999.0	99.0
2005	1	23	20	0	?9?9?9?9E0?9?9?9*9*9?9*9*9?9*9*9?9?9*9*_*9*9*9*9*9	8.1	-0.6	54	102090	9999	9999	278	0	0	0	999900	999900	999900	99990	131	2.0	0	0	999.0	999	9	999999999	0	0.0000	0	88	999.000	999.0	99.0
2005	1	23	21	0	?9?9?9?9E0?9?9?9*9*9?9*9*9?9?9?9?9?9*9*_*9*9*9*9*9	6.5	-0.1	63	102090	9999	9999	289	0	0	0	999900	999900	999900	99990	0	0.0	5	5	999.0	999	9	999999999	0	0.0000	0	88	999.000	999.0	99.0
2005	1	23	22	0	?9?9?9?9E0?9?9?9*9*9?9*9*9?9*9*9?9?9*9*_*9*9*9*9*9	5.2	0.3	70	102090	9999	9999	301	0	0	0	999900	999900	999900	99990	201	0.0	9	9	999.0	999	9	999999999	0	0.0000	0	88	999.000	999.0	99.0
2005	1	23	23	0	?9?9?9?9E0?9?9?9*9*9?9*9*9?9*9*9?9?9*9*_*9*9*9*9*9	4.2	0.6	77	102090	9999	9999	273	0	0	0	999900	999900	999900	99990	277	0.0	2	2	999.0	999	9	999999999	0	0.0000	0	88	999.000	999.0	99.0
2005	1	23	24	0	?9?9?9?9E0?9?9?9*9*9?9*9*9?9*9*9?9?9*9*_*9*9*9*9*9	3.4	0.7	83	102090	9999	9999	275	0	0	0	999900	999900	999900	99990	338	0.0	4	4	999.0	999	9	999999999	0	0.0000	0	88	999.000	999.0	99.0
2005	1	24	1	0	?9?9?9?9E0?9?9?9*9*9?9*9*9?9*9*9?9?9*9*_*9*9*9*9*9	2.7	0.8	87	101710	9999	9999	277	0	0	0	999900	999900	999900	99990	22	0.0	6	6	999.0	999	9	999999999	0	0.0000	0	88	999.000	999.0	99.0
2005	1	24	2	0	?9?9?9?9E0?9?9?9*9*9?9*9*9?9*9*9?9?9*9*_*9*9*9*9*9	2.1	0.7	91	101710	9999	9999	272	0	0	0	999900	999900	999900	99990	322	0.0	5	5	999.0	999	9	999999999	0	0.0000	0	88	999.000	999.0	99.0
2005	1	24	3	0	?9?9?9?9E0?9?9?9*9*9?9*9*9?9?9?9?9?9*9*_*9*9*9*9*9	1.5	0.5	93	101710	9999	9999	265	0	0	0	999900	999900	999900	99990	112	2.0	3	3	999.0	999	9	999999999	0	0.0000	0	88	999.000	999.0	99.0
2005	1	24	4	0	?9?9?9?9E0?9?9?9*9*9?9*9*9?9*9*9?9?9*9*_*9*9*9*9*9	0.9	0.0	94	101710	9999	9999	283	0	0	0	999900	999900	999900	99990	213	2.0	9	9	999.0	999	9	999999999	0	0.0000	0	88	999.000	999.0	99.0
2005	1	24	5	0	?9?9?9?9E0?9?9?9*9*9?9*9*9?9*9*9?9?9*9*_*9*9*9*9*9	0.3	-0.5	94	101710	9999	9999	254	0	0	0	999900	999900	999900	99990	222	2.0	1	1	999.0	999	9	999999999	0	0.0000	0	88	999.000	999.0	99.0
2005	1	24	6	0	?9?9?9?9E0?9?9?9*9*9?9*9*9?9*9*9?9?9*9*_*9*9*9*9*9	-0.1	-1.3	91	101710	9999	9999	261	0	0	0	999900	999900	999900	99990	66	2.0	5	5	999.0	999	9	999999999	0	0.0000	0	88	999.000	999.0	99.0
2005	1	24	7	0	?9?9?9?9E0?9?9?9*9*9?9*9*9?9*9*9?9?9*9*_*9*9*9*9*9	-0.5	-2.1	88	101710	9999	9999	255	0	0	0	999900	999900	999900	99990	267	2.0	3	3	999.0	999	9	999999999	0	0.0000	0	88	999.000	999.0	99.0
2005	1	24	8	0	?9?9?9?9E0?9?9?9*9*9?9*9*9?9*9*9?9?9*9*_*9*9*9*9*9	-0.6	-2.8	83	101710	9999	9999	254	0	0	0	999900	999900	999900	99990	30	2.0	3	3	999.0	999	9	999999999	0	0.0000	0	88	999.000	999.0	99.0
2005	1	24	9	0	?9?9?9?9E0?9?9?9*9*9?9*9*9?9?9?9?9?9*9*_*9*9*9*9*9	2.7	-0.7	78	101710	9999	9999	273	103	203	38	999900	999900	999900	99990	112	2.0	5	5	999.0	999	9	999999999	0	0.0000	0	88	999.000	999.0	99.0
2005	1	24	10	0	?9?9?9?9E0?9?9?9*9*9?9*9*9?9*9*9?9?9*9*_*9*9*9*9*9	6.2	1.1	70	101710	9999	9999	285	147	0	147	999900	999900	999900	99990	72	2.0	3	3	999.0	999	9	999999999	0	0.0000	0	88	999.000	999.0	99.0
2005	1	24	11	0	?9?9?9?9E0?9?9?9*9*9?9*9*9?9*9*9?9?9*9*_*9*9*9*9*9	8.1	1.2	62	101710	9999	9999	315	397	419	147	999900	999900	999900	99990	31	2.0	9	9	999.0	999	9	999999999	0	0.0000	0	88	999.000	999.0	99.0
2005	1	24	12	0	?9?9?9?9E0?9?9?9*9*9?9*9*9?9*9*9?9?9*9*_*9*9*9*9*9	9.2	0.2	53	101710	9999	9999	296	535	603	136	999900	999900	999900	99990	47	2.0	3	3	999.0	999	9	999999999	0	0.0000	0	88	999.000	999.0	99.0
2005	1	24	13	0	?9?9?9?9E0?9?9?9*9*9?9*9*9?9*9*9?9?9*9*_*9*9*9*9*9	9.8	-1.0	46	101710	9999	9999	305	601	668	152	999900	999900	999900	99990	35	2.0	6	6	999.0	999	9	999999999	0	0.0000	0	88	999.000	999.0	99.0
2005	1	24	14	0	?9?9?9?9E0?9?9?9*9*9?9*9*9?9*9*9?9?9*9*_*9*9*9*9*9	10.7	-1.6	42	101710	9999	9999	293	575	579	213	999900	999900	999900	99990	88	2.0	1	1	999.0	999	9	999999999	0	0.0000	0	88	999.000	999.0	99.0
2005	1	24	15	0	?9?9?9?9E0?9?9?9*9*9?9*9*9?9?9?9?9?9*9*_*9*9*9*9*9	12.3	-0.6	40	101710	9999	9999	320	530	754	134	999900	999900	999900	99990	270	1.0	7	7	999.0	999	9	999999999	0	0.0000	0	88	999.000	999.0	99.0
2005	1	24	16	0	?9?9?9?9E0?9?9?9*9*9?9*9*9?9*9*9?9?9*9*_*9*9*9*9*9	14.0	1.6	43	101710	9999	9999	330	407	722	103	999900	999900	999900	99990	100	1.0	7	7	999.0	999	9	999999999	0	0.0000	0	88	999.000	999.0	99.0
2005	1	24	17	0	?9?9?9?9E0?9?9?9*9*9?9*9*9?9*9*9?9?9*9*_*9*9*9*9*9	13.5	2.9	49	101710	9999	9999	341	244	593	90	999900	999900	999900	99990	40	1.0	9	9	999.0	999	9	999999999	0	0.0000	0	88	999.000	999.0	99.0
2005	1	24	18	0	?9?9?9?9E0?9?9?9*9*9?9*9*9?9*9*9?9?9*9*_*9*9*9*9*9	12.1	3.7	57	101710	9999	9999	312	57	0	57	999900	999900	999900	99990	273	1.0	3	3	999.0	999	9	999999999	0	0.0000	0	88	999.000	999.0	99.0
2005	1	24	19	0	?9?9?9?9E0?9?9?9*9*9?9*9*9?9*9*9?9?9*9*_*9*9*9*9*9	10.2	4.0	65	101710	9999	9999	315	0	0	0	999900	999900	999900	99990	45	1.0	7	7	999.0	999	9	999999999	0	0.0000	0	88	999.000	999.0	99.0
2005	1	24	20	0	?9?9?9?9E0?9?9?9*9*9?9*9*9?9*9*9?9?9*9*_*9*9*9*9*9	8.2	3.8	74	101710	9999	9999	300	0	0	0	999900	999900	999900	99990	258	1.0	5	5	999.0	999	9	999999999	0	0.0000	0	88	999.000	999.0	99.0
2005	1	24	21	0	?9?9?9?9E0?9?9?9*9*9?9*9*9?9?9?9?9?9*9*_*9*9*9*9*9	6.3	3.3	81	101710	9999	9999	281	0	0	0	999900	999900	999900	99990	270	1.0	1	1	999.0	999	9	999999999	0	0.0000	0	88	999.000	999.0	99.0
2005	1	24	22	0	?9?9?9?9E0?9?9?9*9*9?9*9*9?9*9*9?9?9*9*_*9*9*9*9*9	4.9	2.7	86	101710	9999	9999	291	0	0	0	999900	999900	999900	99990	114	1.0	7	7	999.0	999	9	999999999	0	0.0000	0	88	999.000	999.0	99.0
2005	1	24	23	0	?9?9?9?9E0?9?9?9*9*9?9*9*9?9*9*9?9?9*9*_*9*9*9*9*9	3.8	2.2	89	101710	9999	9999	291	0	0	0	999900	999900	999900	99990	71	1.0	8	8	999.0	999	9	999999999	0	0.0000	0	88	999.000	999.0	99.0
2005	1	24	24	0	?9?9?9?9E0?9?9?9*9*9?9*9*9?9*9*9?9?9*9*_*9*9*9*9*9	3.1	1.8	91	101710	9999	9999	270	0	0	0	999900	999900	999900	99990	125	1.0	2	2	999.0	999	9	999999999	0	0.0000	0	88	999.000	999.0	99.0
2005	1	25	1	0	?9?9?9?9E0?9?9?9*9*9?9*9*9?9*9*9?9?9*9*_*9*9*9*9*9	2.5	1.4	92	101200	9999	9999	272	0	0	0	999900	999900	999900	99990	151	1.0	4	4	999.0	999	9	999999999	0	0.0000	0	88	999.000	999.0	99.0
2005	1	25	2	0	?9?9?9?9E0?9?9?9*9*9?9*9*9?9*9*9?9?9*9*_*9*9*9*9*9	2.1	1.2	93	101200	9999	9999	266	0	0	0	999900	999900	999900	99990	287	1.0	2	2	999.0	999	9	999999999	0	0.0000	0	88	999.000	999.0	99.0
2005	1	25	3	0	?9?9?9?9E0?9?9?9*9*9?9*9*9?9?9?9?9?9*9*_*9*9*9*9*9	1.7	1.0	95	101200	9999	9999	276	0	0	0	999900	999900	999900	99990	0	0.0	7	7	999.0	999	9	999999999	0	0.0000	0	88	999.000	999.0	99.0
2005	1	25	4	0	?9?9?9?9E0?9?9?9*9*9?9*9*9?9*9*9?9?9*9*_*9*9*9*9*9	1.2	0.5	95	101200	9999	9999	264	0	0	0	999900	999900	999900	99990	51	0.0	3	3	999.0	999	9	999999999	0	0.0000	0	88	999.000	999.0	99.0
2005	1	25	5	0	?9?9?9?9E0?9?9?9*9*9?9*9*9?9*9*9?9?9*9*_*9*9*9*9*9	0.7	0.4	98	101200	9999	9999	262	0	0	0	999900	999900	999900	99990	81	0.0	3	3	999.0	999	9	999999999	0	0.0000	0	88	999.000	999.0	99.0
2005	1	25	6	0	?9?9?9?9E0?9?9?9*9*9?9*9*9?9*9*9?9?9*9*_*9*9*9*9*9	0.2	0.3	100	101200	9999	9999	254	0	0	0	999900	999900	999900	99990	342	0.0	1	1	999.0	999	9	999999999	0	0.0000	0	88	999.000	999.0	99.0
2005	1	25	7	0	?9?9?9?9E0?9?9?9*9*9?9*9*9?9*9*9?9?9*9*_*9*9*9*9*9	-0.1	-0.3	98	101200	9999	9999	278	0	0	0	999900	999900	999900	99990	9	0.0	9	9	999.0	999	9	999999999	0	0.0000	0	88	999.000	999.0	99.0
2005	1	25	8	0	?9?9?9?9E0?9?9?9*9*9?9*9*9?9*9*9?9?9*9*_*9*9*9*9*9	-0.2	-0.3	99	101200	9999	9999	268	0	0	0	999900	999900	999900	99990	205	0.0	7	7	999.0	999	9	999999999	0	0.0000	0	88	999.000	999.0	99.0
2005	1	25	9	0	?9?9?9?9E0?9?9?9*9*9?9*9*9?9?9?9?9?9*9*_*9*9*9*9*9	0.1	0.0	99	101200	9999	9999	254	107	207	41	999900	999900	999900	99990	0	0.0	1	1	999.0	999	9	999999999	0	0.0000	0	88	999.000	999.0	99.0
2005	1	25	10	0	?9?9?9?9E0?9?9?9*9*9?9*9*9?9*9*9?9?9*9*_*9*9*9*9*9	1.5	0.3	92	101200	9999	9999	275	259	333	99	999900	999900	999900	99990	147	0.0	7	7	999.0	999	9	999999999	0	0.0000	0	88	999.000	999.0	99.0
2005	1	25	11	0	?9?9?9?9E0?9?9?9*9*9?9*9*9?9*9*9?9?9*9*_*9*9*9*9*9	3.7	1.1	83	101200	9999	9999	285	576	711	151	999900	999900	999900	99990	37	0.0	7	7	999.0	999	9	999999999	0	0.0000	0	88	999.000	999.0	99.0
2005	1	25	12	0	?9?9?9?9E0?9?9?9*9*9?9*9*9?9*9*9?9?9*9*_*9*9*9*9*9	6.5	1.9	72	101200	9999	9999	297	528	492	201	999900	999900	999900	99990	202	0.0	7	7	999.0	999	9	999999999	0	0.0000	0	88	999.000	999.0	99.0
2005	1	25	13	0	?9?9?9?9E0?9?9?9*9*9?9*9*9?9*9*9?9?9*9*_*9*9*9*9*9	9.5	2.7	62	101200	9999	9999	293	349	0	349	999900	999900	999900	99990	277	0.0	1	1	999.0	999	9	999999999	0	0.0000	0	88	999.000	999.0	99.0
2005	1	25	14	0	?9?9?9?9E0?9?9?9*9*9?9*9*9?9*9*9?9?9*9*_*9*9*9*9*9	12.3	3.2	54	101200	9999	9999	300	592	583	225	999900	999900	999900	99990	121	0.0	0	0	999.0	999	9	999999999	0	0.0000	0	88	999.000	999.0	99.0
2005	1	25	15	0	?9?9?9?9E0?9?9?9*9*9?9*9*9?9?9?9?9?9*9*_*9*9*9*9*9	14.6	3.6	48	101200	9999	9999	316	307	0	307	999900	999900	999900	99990	202	4.0	1	1	999.0	999	9	999999999	0	0.0000	0	88	999.000	999.0	99.0
2005	1	25	16	0	?9?9?9?9E0?9?9?9*9*9?9*9*9?9*9*9?9?9*9*_*9*9*9*9*9	15.7	3.9	45	101200	9999	9999	325	402	652	153	999900	999900	999900	99990	94	4.0	2	2	999.0	999	9	999999999	0	0.0000	0	88	999.000	999.0	99.0
2005	1	25	17	0	?9?9?9?9E0?9?9?9*9*9?9*9*9?9*9*9?9?9*9*_*9*9*9*9*9	15.3	3.8	46	101200	9999	9999	327	355	596	93	999900	999900	999900	99990	252	4.0	3	3	999.0	999	9	999999999	0	0.0000	0	88	999.000	999.0	99.0
2005	1	25	18	0	?9?9?9?9E0?9?9?9*9*9?9*9*9?9*9*9?9?9*9*_*9*9*9*9*9	14.4	4.0	49	101200	9999	9999	340	100	0	38	999900	999900	999900	99990	0	4.0	8	8	999.0	999	9	999999999	0	0.0000	0	88	999.000	999.0	99.0
2005	1	25	19	0	?9?9?9?9E0?9?9?9*9*9?9*9*9?9*9*9?9?9*9*_*9*9*9*9*9	13.1	4.2	55	101200	9999	9999	322	0	0	0	999900	999900	999900	99990	195	4.0	5	5	999.0	999	9	999999999	0	0.0000	0	88	999.000	999.0	99.0
2005	1	25	20	0	?9?9?9?9E0?9?9?9*9*9?9*9*9?9*9*9?9?9*9*_*9*9*9*9*9	11.6	4.2	61	101200	9999	9999	334	0	0	0	999900	999900	999900	99990	210	4.0	9	9	999.0	999	9	999999999	0	0.0000	0	88	999.000	999.0	99.0
2005	1	25	21	0	?9?9?9?9E0?9?9?9*9*9?9*9*9?9?9?9?9?9*9*_*9*9*9*9*9	10.1	4.2	67	101200	9999	9999	304	0	0	0	999900	999900	999900	99990	112	1.0	3	3	999.0	999	9	999999999	0	0.0000	0	88	999.000	999.0	99.0
2005	1	25	22	0	?9?9?9?9E0?9?9?9*9*9?9*9*9?9*9*9?9?9*9*_*9*9*9*9*9	8.8	4.1	73	101200	9999	9999	309	0	0	0	999900	999900	999900	99990	26	1.0	7	7	999.0	999	9	999999999	0	0.0000	0	88	999.000	999.0	99.0
2005	1	25	23	0	?9?9?9?9E0?9?9?9*9*9?9*9*9?9*9*9?9?9*9*_*9*9*9*9*9	7.6	4.0	78	101200	9999	9999	287	0	0	0	999900	999900	999900	99990	246	1.0	1	1	999.0	999	9	999999999	0	0.0000	0	88	999.000	999.0	99.0
2005	1	25	24	0	?9?9?9?9E0?9?9?9*9*9?9*9*9?9*9*9?9?9*9*_*9*9*9*9*9	6.7	3.8	82	101200	9999	9999	305	0	0	0	999900	999900	999900	99990	297	1.0	8	8	999.0	999	9	999999999	0	0.0000	0	88	999.000	999.0	99.0
2005	1	26	1	0	?9?9?9?9E0?9?9?9*9*9?9*9*9?9*9*9?9?9*9*_*9*9*9*9*9	5.8	3.7	86	101840	9999	9999	286	0	0	0	999900	999900	999900	99990	242	1.0	3	3	999.0	999	9	999999999	0	0.0000	0	88	999.000	999.0	99.0
2005	1	26	2	0	?9?9?9?9E0?9?9?9*9*9?9*9*9?9*9*9?9?9*9*_*9*9*9*9*9	5.1	3.6	90	101840	9999	9999	297	0	0	0	999900	999900	999900	99990	296	1.0	8	8	999.0	999	9	999999999	0	0.0000	0	88	999.000	999.0	99.0
2005	1	26	3	0	?9?9?9?9E0?9?9?9*9*9?9*9*9?9?9?9?9?9*9*_*9*9*9*9*9	4.4	3.4	93	101840	9999	9999	301	0	0	0	999900	999900	999900	99990	0	0.0	9	9	999.0	999	9	999999999	0	0.0000	0	88	999.000	999.0	99.0
2005	1	26	4	0	?9?9?9?9E0?9?9?9*9*9?9*9*9?9*9*9?9?9*9*_*9*9*9*9*9	3.8	3.2	96	101840	9999	9999	271	0	0	0	999900	999900	999900	99990	88	0.0	1	1	999.0	999	9	999999999	0	0.0000	0	88	999.000	999.0	99.0
2005	1	26	5	0	?9?9?9?9E0?9?9?9*9*9?9*9*9?9*9*9?9?9*9*_*9*9*9*9*9	3.3	2.9	97	101840	9999	9999	289	0	0	0	999900	999900	999900	99990	21	0.0	8	8	999.0	999	9	999999999	0	0.0000	0	88	999.000	999.0	99.0
2005	1	26	6	0	?9?9?9?9E0?9?9?9*9*9?9*9*9?9*9*9?9?9*9*_*9*9*9*9*9	2.9	2.6	98	101840	9999	9999	270	0	0	0	999900	999900	999900	99990	161	0.0	2	2	999.0	999	9	999999999	0	0.0000	0	88	999.000	999.0	99.0
2005	1	26	7	0	?9?9?9?9E0?9?9?9*9*9?9*9*9?9*9*9?9?9*9*_*9*9*9*9*9	2.6	2.2	97	101840	9999	9999	278	0	0	0	999900	999900	999900	99990	77	0.0	6	6	999.0	999	9	999999999	0	0.0000	0	88	999.000	999.0	99.0
2005	1	26	8	0	?9?9?9?9E0?9?9?9*9*9?9*9*9?9*9*9?9?9*9*_*9*9*9*9*9	2.5	1.6	94	101840	9999	9999	291	0	0	0	999900	999900	999900	99990	240	0.0	9	9	999.0	999	9	999999999	0	0.0000	0	88	999.000	999.0	99.0
2005	1	26	9	0	?9?9?9?9E0?9?9?9*9*9?9*9*9?9?9?9?9?9*9*_*9*9*9*9*9	4.2	2.5	89	101840	9999	9999	280	116	229	42	999900	999900	999900	99990	247	2.0	4	4	999.0	999	9	999999999	0	0.0000	0	88	999.000	999.0	99.0
2005	1	26	10	0	?9?9?9?9E0?9?9?9*9*9?9*9*9?9*9*9?9?9*9*_*9*9*9*9*9	6.5	3.5	81	101840	9999	9999	310	163	0	163	999900	999900	999900	99990	128	2.0	9	9	999.0	999	9	999999999	0	0.0000	0	88	999.000	999.0	99.0
2005	1	26	11	0	?9?9?9?9E0?9?9?9*9*9?9*9*9?9*9*9?9?9*9*_*9*9*9*9*9	8.4	3.7	72	101840	9999	9999	304	437	465	157	999900	999900	999900	99990	343	2.0	6	6	999.0	999	9	999999999	0	0.0000	0	88	999.000	999.0	99.0
2005	1	26	12	0	?9?9?9?9E0?9?9?9*9*9?9*9*9?9*9*9?9?9*9*_*9*9*9*9*9	10.0	3.1	62	101840	9999	9999	325	564	541	203	999900	999900	999900	99990	63	2.0	9	9	999.0	999	9	999999999	0	0.0000	0	88	999.000	999.0	99.0
2005	1	26	13	0	?9?9?9?9E0?9?9?9*9*9?9*9*9?9*9*9?9?9*9*_*9*9*9*9*9	11.2	1.8	52	101840	9999	9999	309	372	0	372	999900	999900	999900	99990	104	2.0	4	4	999.0	999	9	999999999	0	0.0000	0	88	999.000	999.0	99.0
2005	1	26	14	0	?9?9?9?9E0?9?9?9*9*9?9*9*9?9*9*9?9?9*9*_*9*9*9*9*9	12.1	0.0	43	101840	9999	9999	313	371	0	371	999900	999900	999900	99990	225	2.0	5	5	999.0	999	9	999999999	0	0.0000	0	88	999.000	999.0	99.0
2005	1	26	15	0	?9?9?9?9E0?9?9?9*9*9?9*9*9?9?9?9?9?9*9*_*9*9*9*9*9	12.7	-1.6	36	101840	9999	9999	296	559	673	201	999900	999900	999900	99990	360	7.0	0	0	999.0	999	9	999999999	0	0.0000	0	88	999.000	999.0	99.0
2005	1	26	16	0	?9?9?9?9E0?9?9?9*9*9?9*9*9?9*9*9?9?9*9*_*9*9*9*9*9	12.9	-2.9	32	101840	9999	9999	301	253	0	253	999900	999900	999900	99990	234	7.0	1	1	999.0	999	9	999999999	0	0.0000	0	88	999.000	999.0	99.0
2005	1	26	17	0	?9?9?9?9E0?9?9?9*9*9?9*9*9?9*9*9?9?9*9*_*9*9*9*9*9	12.5	-3.8	31	101840	9999	9999	317	270	600	97	999900	999900	999900	99990	232	7.0	7	7	999.0	999	9	999999999	0	0.0000	0	88	999.000	999.0	99.0
2005	1	26	18	0	?9?9?9?9E0?9?9?9*9*9?9*9*9?9*9*9?9?9*9*_*9*9*9*9*9	11.4	-4.3	32	101840	9999	9999	323	226	0	55	999900	999900	999900	99990	27	7.0	9	9	999.0	999	9	999999999	0	0.0000	0	88	999.000	999.0	99.0
2005	1	26	19	0	?9?9?9?9E0?9?9?9*9*9?9*9*9?9*9*9?9?9*9*_*9*9*9*9*9	9.9	-4.6	34	101840	9999	9999	287	0	0	0	999900	999900	999900	99990	111	7.0	1	1	999.0	999	9	999999999	0	0.0000	0	88	999.000	999.0	99.0
2005	1	26	20	0	?9?9?9?9E0?9?9?9*9*9?9*9*9?9*9*9?9?9*9*_*9*9*9*9*9	8.2	-4.7	38	101840	9999	9999	297	0	0	0	999900	999900	999900	99990	298	7.0	7	7	999.0	999	9	999999999	0	0.0000	0	88	999.000	999.0	99.0
2005	1	26	21	0	?9?9?9?9E0?9?9?9*9*9?9*9*9?9?9?9?9?9*9*_*9*9*9*9*9	6.7	-4.5	43	101840	9999	9999	278	0	0	0	999900	999900	999900	99990	22	5.0	2	2	999.0	999	9	999999999	0	0.0000	0	88	999.000	999.0	99.0
2005	1	26	22	0	?9?9?9?9E0?9?9?9*9*9?9*9*9?9*9*9?9?9*9*_*9*9*9*9*9	5.5	-4.2	48	101840	9999	9999	283	0	0	0	999900	999900	999900	99990	337	5.0	6	6	999.0	999	9	999999999	0	0.0000	0	88	999.000	999.0	99.0
2005	1	26	23	0	?9?9?9?9E0?9?9?9*9*9?9*9*9?9*9*9?9?9*9*_*9*9*9*9*9	4.7	-3.6	53	101840	9999	9999	276	0	0	0	999900	999900	999900	99990	102	5.0	4	4	999.0	999	9	999999999	0	0.0000	0	88	999.000	999.0	99.0
2005	1	26	24	0	?9?9?9?9E0?9?9?9*9*9?9*9*9?9*9*9?9?9*9*_*9*9*9*9*9	4.1	-2.9	59	101840	9999	9999	274	0	0	0	999900	999900	999900	99990	167	5.0	4	4	999.0	999	9	999999999	0	0.0000	0	88	999.000	999.0	99.0
2005	1	27	1	0	?9?9?9?9E0?9?9?9*9*9?9*9*9?9*9*9?9?9*9*_*9*9*9*9*9	3.7	-2.3	64	102080	9999	9999	265	0	0	0	999900	999900	999900	99990	249	5.0	1	1	999.0	999	9	999999999	0	0.0000	0	88	999.000	999.0	99.0
2005	1	27	2	0	?9?9?9?9E0?9?9?9*9*9?9*9*9?9*9*9?9?9*9*_*9*9*9*9*9	3.4	-1.7	68	102080	9999	9999	277	0	0	0	999900	999900	999900	99990	263	5.0	6	6	999.0	999	9	999999999	0	0.0000	0	88	999.000	999.0	99.0
2005	1	27	3	0	?9?9?9?9E0?9?9?9*9*9?9*9*9?9?9?9?9?9*9*_*9*9*9*9*9	3.2	-1.2	72	102080	9999	9999	259	0	0	0	999900	999900	999900	99990	337	4.0	0	0	999.0	999	9	999999999	0	0.0000	0	88	999.000	999.0	99.0
2005	1	27	4	0	?9?9?9?9E0?9?9?9*9*9?9*9*9?9*9*9?9?9*9*_*9*9*9*9*9	3.0	-1.0	74	102080	9999	9999	270	0	0	0	999900	999900	999900	99990	37	4.0	3	3	999.0	999	9	999999999	0	0.0000	0	88	999.000	999.0	99.0
2005	1	27	5	0	?9?9?9?9E0?9?9?9*9*9?9*9*9?9*9*9?9?9*9*_*9*9*9*9*9	2.8	-0.9	76	102080	9999	9999	276	0	0	0	999900	999900	999900	99990	46	4.0	6	6	999.0	999	9	999999999	0	0.0000	0	88	999.000	999.0	99.0
2005	1	27	6	0	?9?9?9?9E0?9?9?9*9*9?9*9*9?9*9*9?9?9*9*_*9*9*9*9*9	2.7	-1.0	76	102080	9999	9999	266	0	0	0	999900	999900	999900	99990	116	4.0	2	2	999.0	999	9	999999999	0	0.0000	0	88	999.000	999.0	99.0
2005	1	27	7	0	?9?9?9?9E0?9?9?9*9*9?9*9*9?9*9*9?9?9*9*_*9*9*9*9*9	2.5	-1.2	75	102080	9999	9999	257	0	0	0	999900	999900	999900	99990	215	4.0	0	0	999.0	999	9	999999999	0	0.0000	0	88	999.000	999.0	99.0
2005	1	27	8	0	?9?9?9?9E0?9?9?9*9*9?9*9*9?9*9*9?9?9*9*_*9*9*9*9*9	2.5	-1.5	74	102080	9999	9999	288	0	0	0	999900	999900	999900	99990	198	4.0	9	9	999.0	999	9	999999999	0	0.0000	0	88	999.000	999.0	99.0
2005	1	27	9	0	?9?9?9?9E0?9?9?9*9*9?9*9*9?9?9?9?9?9*9*_*9*9*9*9*9	2.8	-1.7	71	102080	9999	9999	289	64	59	45	999900	999900	999900	99990	337	2.0	9	9	999.0	999	9	999999999	0	0.0000	0	88	999.000	999.0	99.0
2005	1	27	10	0	?9?9?9?9E0?9?9?9*9*9?9*9*9?9*9*9?9?9*9*_*9*9*9*9*9	3.2	-2.0	67	102080	9999	9999	279	152	94	107	999900	999900	999900	99990	78	2.0	7	7	999.0	999	9	999999999	0	0.0000	0	88	999.000	999.0	99.0
2005	1	27	11	0	?9?9?9?9E0?9?9?9*9*9?9*9*9?9*9*9?9?9*9*_*9*9*9*9*9	3.7	-2.5	63	102080	9999	9999	285	239	119	168	999900	999900	999900	99990	23	2.0	8	8	999.0	999	9	999999999	0	0.0000	0	88	999.000	999.0	99.0
2005	1	27	12	0	?9?9?9?9E0?9?9?9*9*9?9*9*9?9*9*9?9?9*9*_*9*9*9*9*9	4.2	-2.9	59	102080	9999	9999	261	308	138	216	999900	999900	999900	99990	213	2.0	0	0	999.0	999	9	999999999	0	0.0000	0	88	999.000	999.0	99.0
2005	1	27	13	0	?9?9?9?9E0?9?9?9*9*9?9*9*9?9*9*9?9?9*9*_*9*9*9*9*9	4.8	-3.2	55	102080	9999	9999	279	346	152	243	999900	999900	999900	99990	279	2.0	5	5	999.0	999	9	999999999	0	0.0000	0	88	999.000	999.0	99.0
2005	1	27	14	0	?9?9?9?9E0?9?9?9*9*9?9*9*9?9*9*9?9?9*9*_*9*9*9*9*9	5.5	-3.2	52	102080	9999	9999	284	345	163	242	999900	999900	999900	99990	54	2.0	6	6	999.0	999	9	999999999	0	0.0000	0	88	999.000	999.0	99.0
2005	1	27	15	0	?9?9?9?9E0?9?9?9*9*9?9*9*9?9?9?9?9?9*9*_*9*9*9*9*9	6.4	-2.8	50	102080	9999	9999	303	159	0	159	999900	999900	999900	99990	315	2.0	9	9	999.0	999	9	999999999	0	0.0000	0	88	999.000	999.0	99.0
2005	1	27	16	0	?9?9?9?9E0?9?9?9*9*9?9*9*9?9*9*9?9?9*9*_*9*9*9*9*9	7.5	-1.8	51	102080	9999	9999	284	235	182	165	999900	999900	999900	99990	6	2.0	2	2	999.0	999	9	999999999	0	0.0000	0	88	999.000	999.0	99.0
2005	1	27	17	0	?9?9?9?9E0?9?9?9*9*9?9*9*9?9*9*9?9?9*9*_*9*9*9*9*9	8.4	-0.5	53	102080	9999	9999	292	77	0	77	999900	999900	999900	99990	141	2.0	3	3	999.0	999	9	999999999	0	0.0000	0	88	999.000	999.0	99.0
2005	1	27	18	0	?9?9?9?9E0?9?9?9*9*9?9*9*9?9*9*9?9?9*9*_*9*9*9*9*9	8.8	0.6	56	102080	9999	9999	299	31	0	31	999900	999900	999900	99990	68	2.0	5	5	999.0	999	9	999999999	0	0.0000	0	88	999.000	999.0	99.0
2005	1	27	19	0	?9?9?9?9E0?9?9?9*9*9?9*9*9?9*9*9?9?9*9*_*9*9*9*9*9	8.1	0.8	60	102080	9999	9999	289	0	0	0	999900	999900	999900	99990	271	2.0	2	2	999.0	999	9	999999999	0	0.0000	0	88	999.000	999.0	99.0
2005	1	27	20	0	?9?9?9?9E0?9?9?9*9*9?9*9*9?9*9*9?9?9*9*_*9*9*9*9*9	6.4	0.2	64	102080	9999	9999	273	0	0	0	999900	999900	999900	99990	59	2.0	0	0	999.0	999	9	999999999	0	0.0000	0	88	999.000	999.0	99.0
2005	1	27	21	0	?9?9?9?9E0?9?9?9*9*9?9*9*9?9?9?9?9?9*9*_*9*9*9*9*9	4.6	-0.6	69	102080	9999	9999	283	0	0	0	999900	999900	999900	99990	0	0.0	6	6	999.0	999	9	999999999	0	0.0000	0	88	999.000	999.0	99.0
2005	1	27	22	0	?9?9?9?9E0?9?9?9*9*9?9*9*9?9*9*9?9?9*9*_*9*9*9*9*9	3.3	-0.9	73	102080	9999	9999	292	0	0	0	999900	999900	999900	99990	164	0.0	9	9	999.0	999	9	999999999	0	0.0000	0	88	999.000	999.0	99.0
2005	1	27	23	0	?9?9?9?9E0?9?9?9*9*9?9*9*9?9*9*9?9?9*9*_*9*9*9*9*9	2.6	-0.9	77	102080	9999	9999	283	0	0	0	999900	999900	999900	99990	254	0.0	8	8	999.0	999	9	999999999	0	0.0000	0	88	999.000	999.0	99.0
2005	1	27	24	0	?9?9?9?9E0?9?9?9*9*9?9*9*9?9*9*9?9?9*9*_*9*9*9*9*9	2.3	-0.7	80	102080	9999	9999	271	0	0	0	999900	999900	999900	99990	71	0.0	5	5	999.0	999	9	999999999	0	0.0000	0	88	999.000	999.0	99.0
2005	1	28	1	0	?9?9?9?9E0?9?9?9*9*9?9*9*9?9*9*9?9?9*9*_*9*9*9*9*9	2.2	-0.3	83	101840	9999	9999	267	0	0	0	999900	999900	999900	99990	89	0.0	3	3	999.0	999	9	999999999	0	0.0000	0	88	999.000	999.0	99.0
2005	1	28	2	0	?9?9?9?9E0?9?9?9*9*9?9*9*9?9*9*9?9?9*9*_*9*9*9*9*9	2.2	0.2	87	101840	9999	9999	257	0	0	0	999900	999900	999900	99990	155	0.0	0	0	999.0	999	9	999999999	0	0.0000	0	88	999.000	999.0	99.0
2005	1	28	3	0	?9?9?9?9E0?9?9?9*9*9?9*9*9?9?9?9?9?9*9*_*9*9*9*9*9	2.1	0.6	90	101840	9999	9999	268	0	0	0	999900	999900	999900	99990	0	0.0	3	3	999.0	999	9	999999999	0	0.0000	0	88	999.000	999.0	99.0
2005	1	28	4	0	?9?9?9?9E0?9?9?9*9*9?9*9*9?9*9*9?9?9*9*_*9*9*9*9*9	1.8	0.9	93	101840	9999	9999	269	0	0	0	999900	999900	999900	99990	173	0.0	4	4	999.0	999	9	999999999	0	0.0000	0	88	999.000	999.0	99.0
2005	1	28	5	0	?9?9?9?9E0?9?9?9*9*9?9*9*9?9*9*9?9?9*9*_*9*9*9*9*9	1.5	0.9	96	101840	9999	9999	286	0	0	0	999900	999900	999900	99990	110	0.0	9	9	999.0	999	9	999999999	0	0.0000	0	88	999.000	999.0	99.0
2005	1	28	6	0	?9?9?9?9E0?9?9?9*9*9?9*9*9?9*9*9?9?9*9*_*9*9*9*9*9	1.0	0.8	98	101840	9999	9999	284	0	0	0	999900	999900	999900	99990	239	0.0	9	9	999.0	999	9	999999999	0	0.0000	0	88	999.000	999.0	99.0
2005	1	28	7	0	?9?9?9?9E0?9?9?9*9*9?9*9*9?9*9*9?9?9*9*_*9*9*9*9*9	0.7	0.6	99	101840	9999	9999	265	0	0	0	999900	999900	999900	99990	315	0.0	4	4	999.0	999	9	999999999	0	0.0000	0	88	999.000	999.0	99.0
2005	1	28	8	0	?9?9?9?9E0?9?9?9*9*9?9*9*9?9*9*9?9?9*9*_*9*9*9*9*9	0.6	0.4	98	101840	9999	9999	268	0	0	0	999900	999900	999900	99990	49	0.0	6	6	999.0	999	9	999999999	0	0.0000	0	88	999.000	999.0	99.0
2005	1	28	9	0	?9?9?9?9E0?9?9?9*9*9?9*9*9?9?9?9?9?9*9*_*9*9*9*9*9	0.8	0.1	95	101840	9999	9999	260	52	0	52	999900	999900	999900	99990	67	1.0	2	2	999.0	999	9	999999999	0	0.0000	0	88	999.000	999.0	99.0
2005	1	28	10	0	?9?9?9?9E0?9?9?9*9*9?9*9*9?9*9*9?9?9*9*_*9*9*9*9*9	1.6	0.0	89	101840	9999	9999	263	122	0	122	999900	999900	999900	99990	257	1.0	2	2	999.0	999	9	999999999	0	0.0000	0	88	999.000	999.0	99.0
2005	1	28	11	0	?9?9?9?9E0?9?9?9*9*9?9*9*9?9*9*9?9?9*9*_*9*9*9*9*9	2.8	0.0	81	101840	9999	9999	280	192	0	192	999900	999900	999900	99990	334	1.0	7	7	999.0	999	9	999999999	0	0.0000	0	88	999.000	999.0	99.0
2005	1	28	12	0	?9?9?9?9E0?9?9?9*9*9?9*9*9?9*9*9?9?9*9*_*9*9*9*9*9	4.4	0.1	73	101840	9999	9999	297	247	0	247	999900	999900	999900	99990	17	1.0	9	9	999.0	999	9	999999999	0	0.0000	0	88	999.000	999.0	99.0
2005	1	28	13	0	?9?9?9?9E0?9?9?9*9*9?9*9*9?9*9*9?9?9*9*_*9*9*9*9*9	6.1	0.1	65	101840	9999	9999	272	277	0	277	999900	999900	999900	99990	209	1.0	0	0	999.0	999	9	999999999	0	0.0000	0	88	999.000	999.0	99.0
2005	1	28	14	0	?9?9?9?9E0?9?9?9*9*9?9*9*9?9*9*9?9?9*9*_*9*9*9*9*9	7.7	0.2	59	101840	9999	9999	294	276	0	276	999900	999900	999900	99990	251	1.0	5	5	999.0	999	9	999999999	0	0.0000	0	88	999.000	999.0	99.0
2005	1	28	15	0	?9?9?9?9E0?9?9?9*9*9?9*9*9?9?9?9?9?9*9*_*9*9*9*9*9	9.1	0.5	55	101840	9999	9999	303	245	0	245	999900	999900	999900	99990	315	5.0	6	6	999.0	999	9	999999999	0	0.0000	0	88	999.000	999.0	99.0
2005	1	28	16	0	?9?9?9?9E0?9?9?9*9*9?9*9*9?9*9*9?9?9*9*_*9*9*9*9*9	9.8	0.9	54	101840	9999	9999	287	189	0	189	999900	999900	999900	99990	0	5.0	0	0	999.0	999	9	999999999	0	0.0000	0	88	999.000	999.0	99.0
2005	1	28	17	0	?9?9?9?9E0?9?9?9*9*9?9*9*9?9*9*9?9?9*9*_*9*9*9*9*9	9.6	1.1	56	101840	9999	9999	321	119	0	119	999900	999900	999900	99990	33	5.0	9	9	999.0	999	9	999999999	0	0.0000	0	88	999.000	999.0	99.0
2005	1	28	18	0	?9?9?9?9E0?9?9?9*9*9?9*9*9?9*9*9?9?9*9*_*9*9*9*9*9	9.0	1.5	59	101840	9999	9999	312	48	0	48	999900	999900	999900	99990	67	5.0	8	8	999.0	999	9	999999999	0	0.0000	0	88	999.000	999.0	99.0
2005	1	28	19	0	?9?9?9?9E0?9?9?9*9*9?9*9*9?9*9*9?9?9*9*_*9*9*9*9*9	8.2	1.8	64	101840	9999	9999	309	0	0	0	999900	999900	999900	99990	227	5.0	8	8	999.0	999	9	999999999	0	0.0000	0	88	999.000	999.0	99.0
2005	1	28	20	0	?9?9?9?9E0?9?9?9*9*9?9*9*9?9*9*9?9?9*9*_*9*9*9*9*9	7.4	2.0	69	101840	9999	9999	288	0	0	0	999900	999900	999900	99990	267	5.0	2	2	999.0	999	9	999999999	0	0.0000	0	88	999.000	999.0	99.0
2005	1	28	21	0	?9?9?9?9E0?9?9?9*9*9?9*9*9?9?9?9?9?9*9*_*9*9*9*9*9	6.7	2.2	73	101840	9999	9999	309	0	0	0	999900	999900	999900	99990	315	4.0	9	9	999.0	999	9	999999999	0	0.0000	0	88	999.000	999.0	99.0
2005	1	28	22	0	?9?9?9?9E0?9?9?9*9*9?9*9*9?9*9*9?9?9*9*_*9*9*9*9*9	6.2	2.2	75	101840	9999	9999	288	0	0	0	999900	999900	999900	99990	113	4.0	4	4	999.0	999	9	999999999	0	0.0000	0	88	999.000	999.0	99.0
2005	1	28	23	0	?9?9?9?9E0?9?9?9*9*9?9*9*9?9*9*9?9?9*9*_*9*9*9*9*9	6.0	2.2	77	101840	9999	9999	295	0	0	0	999900	999900	999900	99990	323	4.0	7	7	999.0	999	9	999999999	0	0.0000	0	88	999.000	999.0	99.0
2005	1	28	24	0	?9?9?9?9E0?9?9?9*9*9?9*9*9?9*9*9?9?9*9*_*9*9*9*9*9	5.8	2.2	78	101840	9999	9999	306	0	0	0	999900	999900	999900	99990	23	4.0	9	9	999.0	999	9	999999999	0	0.0000	0	88	999.000	999.0	99.0
2005	1	29	1	0	?9?9?9?9E0?9?9?9*9*9?9*9*9?9*9*9?9?9*9*_*9*9*9*9*9	5.7	2.2	78	102000	9999	9999	286	0	0	0	999900	999900	999900	99990	329	4.0	4	4	999.0	999	9	999999999	0	0.0000	0	88	999.000	999.0	99.0
2005	1	29	2	0	?9?9?9?9E0?9?9?9*9*9?9*9*9?9*9*9?9?9*9*_*9*9*9*9*9	5.6	2.3	79	102000	9999	9999	283	0	0	0	999900	999900	999900	99990	54	4.0	3	3	999.0	999	9	999999999	0	0.0000	0	88	999.000	999.0	99.0
2005	1	29	3	0	?9?9?9?9E0?9?9?9*9*9?9*9*9?9?9?9?9?9*9*_*9*9*9*9*9	5.4	2.4	81	102000	9999	9999	287	0	0	0	999900	999900	999900	99990	292	2.0	5	5	999.0	999	9	999999999	0	0.0000	0	88	999.000	999.0	99.0
2005	1	29	4	0	?9?9?9?9E0?9?9?9*9*9?9*9*9?9*9*9?9?9*9*_*9*9*9*9*9	5.1	2.5	83	102000	9999	9999	286	0	0	0	999900	999900	999900	99990	331	2.0	5	5	999.0	999	9	999999999	0	0.0000	0	88	999.000	999.0	99.0
2005	1	29	5	0	?9?9?9?9E0?9?9?9*9*9?9*9*9?9*9*9?9?9*9*_*9*9*9*9*9	4.6	2.6	87	102000	9999	9999	287	0	0	0	999900	999900	999900	99990	268	2.0	6	6	999.0	999	9	999999999	0	0.0000	0	88	999.000	999.0	99.0
2005	1	29	6	0	?9?9?9?9E0?9?9?9*9*9?9*9*9?9*9*9?9?9*9*_*9*9*9*9*9	4.2	2.8	90	102000	9999	9999	285	0	0	0	999900	999900	999900	99990	277	2.0	6	6	999.0	999	9	999999999	0	0.0000	0	88	999.000	999.0	99.0
2005	1	29	7	0	?9?9?9?9E0?9?9?9*9*9?9*9*9?9*9*9?9?9*9*_*9*9*9*9*9	3.9	2.9	93	102000	9999	9999	279	0	0	0	999900	999900	999900	99990	194	2.0	4	4	999.0	999	9	999999999	0	0.0000	0	88	999.000	999.0	99.0
2005	1	29	8	0	?9?9?9?9E0?9?9?9*9*9?9*9*9?9*9*9?9?9*9*_*9*9*9*9*9	3.8	3.1	95	102000	9999	9999	287	0	0	0	999900	999900	999900	99990	226	2.0	7	7	999.0	999	9	999999999	0	0.0000	0	88	999.000	999.0	99.0
2005	1	29	9	0	?9?9?9?9E0?9?9?9*9*9?9*9*9?9?9?9?9?9*9*_*9*9*9*9*9	4.1	3.5	96	102000	9999	9999	289	16	0	16	999900	999900	999900	99990	270	3.0	7	7	999.0	999	9	999999999	0	0.0000	0	88	999.000	999.0	99.0
2005	1	29	10	0	?9?9?9?9E0?9?9?9*9*9?9*9*9?9*9*9?9?9*9*_*9*9*9*9*9	4.5	3.7	95	102000	9999	9999	284	37	0	37	999900	999900	999900	99990	107	3.0	5	5	999.0	999	9	999999999	0	0.0000	0	88	999.000	999.0	99.0
2005	1	29	11	0	?9?9?9?9E0?9?9?9*9*9?9*9*9?9*9*9?9?9*9*_*9*9*9*9*9	4.7	3.6	92	102000	9999	9999	283	58	0	58	999900	999900	999900	99990	228	3.0	4	4	999.0	999	9	999999999	0	0.0000	0	88	999.000	999.0	99.0
2005	1	29	12	0	?9?9?9?9E0?9?9?9*9*9?9*9*9?9*9*9?9?9*9*_*9*9*9*9*9	5.0	3.3	89	102000	9999	9999	289	75	0	75	999900	999900	999900	99990	60	3.0	6	6	999.0	999	9	999999999	0	0.0000	0	88	999.000	999.0	99.0
2005	1	29	13	0	?9?9?9?9E0?9?9?9*9*9?9*9*9?9*9*9?9?9*9*_*9*9*9*9*9	5.2	2.9	85	102000	9999	9999	304	84	0	84	999900	999900	999900	99990	46	3.0	9	9	999.0	999	9	999999999	0	0.0000	0	88	999.000	999.0	99.0
2005	1	29	14	0	?9?9?9?9E0?9?9?9*9*9?9*9*9?9*9*9?9?9*9*_*9*9*9*9*9	5.6	2.6	81	102000	9999	9999	272	84	0	84	999900	999900	999900	99990	247	3.0	0	0	999.0	999	9	999999999	0	0.0000	0	88	999.000	999.0	99.0
2005	1	29	15	0	?9?9?9?9E0?9?9?9*9*9?9*9*9?9?9?9?9?9*9*_*9*9*9*9*9	6.1	2.5	78	102000	9999	9999	274	75	0	75	999900	999900	999900	99990	360	1.0	0	0	999.0	999	9	999999999	0	0.0000	0	88	999.000	999.0	99.0
2005	1	29	16	0	?9?9?9?9E0?9?9?9*9*9?9*9*9?9*9*9?9?9*9*_*9*9*9*9*9	6.7	2.7	76	102000	9999	9999	285	58	0	58	999900	999900	999900	99990	154	1.0	2	2	999.0	999	9	999999999	0	0.0000	0	88	999.000	999.0	99.0
2005	1	29	17	0	?9?9?9?9E0?9?9?9*9*9?9*9*9?9*9*9?9?9*9*_*9*9*9*9*9	7.0	2.8	74	102000	9999	9999	278	36	0	36	999900	999900	999900	99990	243	1.0	0	0	999.0	999	9	999999999	0	0.0000	0	88	999.000	999.0	99.0
2005	1	29	18	0	?9?9?9?9E0?9?9?9*9*9?9*9*9?9*9*9?9?9*9*_*9*9*9*9*9	6.8	2.5	74	102000	9999	9999	288	15	0	15	999900	999900	999900	99990	213	1.0	3	3	999.0	999	9	999999999	0	0.0000	0	88	999.000	999.0	99.0
2005	1	29	19	0	?9?9?9?9E0?9?9?9*9*9?9*9*9?9*9*9?9?9*9*_*9*9*9*9*9	6.3	2.1	75	102000	9999	9999	279	0	0	0	999900	999900	999900	99990	26	1.0	1	1	999.0	999	9	999999999	0	0.0000	0	88	999.000	999.0	99.0
2005	1	29	20	0	?9?9?9?9E0?9?9?9*9*9?9*9*9?9*9*9?9?9*9*_*9*9*9*9*9	5.8	1.9	76	102000	9999	9999	281	0	0	0	999900	999900	999900	99990	227	1.0	2	2	999.0	999	9	999999999	0	0.0000	0	88	999.000	999.0	99.0
2005	1	29	21	0	?9?9?9?9E0?9?9?9*9*9?9*9*9?9?9?9?9?9*9*_*9*9*9*9*9	5.5	2.0	78	102000	9999	9999	287	0	0	0	999900	999900	999900	99990	337	3.0	5	5	999.0	999	9	999999999	0	0.0000	0	88	999.000	999.0	99.0
2005	1	29	22	0	?9?9?9?9E0?9?9?9*9*9?9*9*9?9*9*9?9?9*9*_*9*9*9*9*9	5.7	2.5	80	102000	9999	9999	272	0	0	0	999900	999900	999900	99990	185	3.0	0	0	999.0	999	9	999999999	0	0.0000	0	88	999.000	999.0	99.0
2005	1	29	23	0	?9?9?9?9E0?9?9?9*9*9?9*9*9?9*9*9?9?9*9*_*9*9*9*9*9	5.8	3.1	83	102000	9999	9999	273	0	0	0	999900	999900	999900	99990	64	3.0	0	0	999.0	999	9	999999999	0	0.0000	0	88	999.000	999.0	99.0
2005	1	29	24	0	?9?9?9?9E0?9?9?9*9*9?9*9*9?9*9*9?9?9*9*_*9*9*9*9*9	5.5	3.3	85	102000	9999	9999	306	0	0	0	999900	999900	999900	99990	168	3.0	9	9	999.0	999	9	999999999	0	0.0000	0	88	999.000	999.0	99.0
2005	1	30	1	0	?9?9?9?9E0?9?9?9*9*9?9*9*9?9*9*9?9?9*9*_*9*9*9*9*9	5.0	3.2	88	101680	9999	9999	292	0	0	0	999900	999900	999900	99990	254	3.0	7	7	999.0	999	9	999999999	0	0.0000	0	88	999.000	999.0	99.0
2005	1	30	2	0	?9?9?9?9E0?9?9?9*9*9?9*9*9?9*9*9?9?9*9*_*9*9*9*9*9	4.4	3.1	91	101680	9999	9999	273	0	0	0	999900	999900	999900	99990	282	3.0	1	1	999.0	999	9	999999999	0	0.0000	0	88	999.000	999.0	99.0
2005	1	30	3	0	?9?9?9?9E0?9?9?9*9*9?9*9*9?9?9?9?9?9*9*_*9*9*9*9*9	4.2	3.2	93	101680	9999	9999	267	0	0	0	999900	999900	999900	99990	337	2.0	0	0	999.0	999	9	999999999	0	0.0000	0	88	999.000	999.0	99.0
2005	1	30	4	0	?9?9?9?9E0?9?9?9*9*9?9*9*9?9*9*9?9?9*9*_*9*9*9*9*9	4.2	3.4	95	101680	9999	9999	289	0	0	0	999900	999900	999900	99990	46	2.0	7	7	999.0	999	9	999999999	0	0.0000	0	88	999.000	999.0	99.0
2005	1	30	5	0	?9?9?9?9E0?9?9?9*9*9?9*9*9?9*9*9?9?9*9*_*9*9*9*9*9	4.1	3.5	96	101680	9999	9999	278	0	0	0	999900	999900	999900	99990	138	2.0	3	3	999.0	999	9	999999999	0	0.0000	0	88	999.000	999.0	99.0
2005	1	30	6	0	?9?9?9?9E0?9?9?9*9*9?9*9*9?9*9*9?9?9*9*_*9*9*9*9*9	4.0	3.5	97	101680	9999	9999	285	0	0	0	999900	999900	999900	99990	165	2.0	6	6	999.0	999	9	999999999	0	0.0000	0	88	999.000	999.0	99.0
2005	1	30	7	0	?9?9?9?9E0?9?9?9*9*9?9*9*9?9*9*9?9?9*9*_*9*9*9*9*9	3.8	3.5	98	101680	9999	9999	284	0	0	0	999900	999900	999900	99990	29	2.0	6	6	999.0	999	9	999999999	0	0.0000	0	88	999.000	999.0	99.0
2005	1	30	8	0	?9?9?9?9E0?9?9?9*9*9?9*9*9?9*9*9?9?9*9*_*9*9*9*9*9	3.7	3.4	99	101680	9999	9999	283	0	0	0	999900	999900	999900	99990	174	2.0	6	6	999.0	999	9	999999999	0	0.0000	0	88	999.000	999.0	99.0
2005	1	30	9	0	?9?9?9?9E0?9?9?9*9*9?9*9*9?9?9?9?9?9*9*_*9*9*9*9*9	3.5	3.4	99	101680	9999	9999	291	4	0	4	999900	999900	999900	99990	337	3.0	8	8	999.0	999	9	999999999	0	0.0000	0	88	999.000	999.0	99.0
2005	1	30	10	0	?9?9?9?9E0?9?9?9*9*9?9*9*9?9*9*9?9?9*9*_*9*9*9*9*9	3.4	3.3	100	101680	9999	9999	290	10	0	10	999900	999900	999900	99990	36	3.0	8	8	999.0	999	9	999999999	0	0.0000	0	88	999.000	999.0	99.0
2005	1	30	11	0	?9?9?9?9E0?9?9?9*9*9?9*9*9?9*9*9?9?9*9*_*9*9*9*9*9	3.3	3.3	100	101680	9999	9999	296	16	0	16	999900	999900	999900	99990	254	3.0	9	9	999.0	999	9	999999999	0	0.0000	0	88	999.000	999.0	99.0
2005	1	30	12	0	?9?9?9?9E0?9?9?9*9*9?9*9*9?9*9*9?9?9*9*_*9*9*9*9*9	3.2	3.3	101	101680	9999	9999	263	21	0	21	999900	999900	999900	99990	194	3.0	0	0	999.0	999	9	999999999	0	0.0000	0	88	999.000	999.0	99.0
2005	1	30	13	0	?9?9?9?9E0?9?9?9*9*9?9*9*9?9*9*9?9?9*9*_*9*9*9*9*9	3.1	3.3	101	101680	9999	9999	272	23	0	23	999900	999900	999900	99990	273	3.0	2	2	999.0	999	9	999999999	0	0.0000	0	88	999.000	999.0	99.0
2005	1	30	14	0	?9?9?9?9E0?9?9?9*9*9?9*9*9?9*9*9?9?9*9*_*9*9*9*9*9	3.1	3.3	101	101680	9999	9999	263	23	0	23	999900	999900	999900	99990	204	3.0	0	0	999.0	999	9	999999999	0	0.0000	0	88	999.000	999.0	99.0
2005	1	30	15	0	?9?9?9?9E0?9?9?9*9*9?9*9*9?9?9?9?9?9*9*_*9*9*9*9*9	3.1	3.3	101	101680	9999	9999	268	20	0	20	999900	999900	999900	99990	337	1.0	1	1	999.0	999	9	999999999	0	0.0000	0	88	999.000	999.0	99.0
2005	1	30	16	0	?9?9?9?9E0?9?9?9*9*9?9*9*9?9*9*9?9?9*9*_*9*9*9*9*9	3.0	3.2	101	101680	9999	9999	271	16	0	16	999900	999900	999900	99990	221	1.0	2	2	999.0	999	9	999999999	0	0.0000	0	88	999.000	999.0	99.0
2005	1	30	17	0	?9?9?9?9E0?9?9?9*9*9?9*9*9?9*9*9?9?9*9*_*9*9*9*9*9	2.9	3.0	101	101680	9999	9999	283	10	0	10	999900	999900	999900	99990	185	1.0	7	7	999.0	999	9	999999999	0	0.0000	0	88	999.000	999.0	99.0
2005	1	30	18	0	?9?9?9?9E0?9?9?9*9*9?9*9*9?9*9*9?9?9*9*_*9*9*9*9*9	2.9	2.9	100	101680	9999	9999	267	4	0	4	999900	999900	999900	99990	128	1.0	1	1	999.0	999	9	999999999	0	0.0000	0	88	999.000	999.0	99.0
2005	1	30	19	0	?9?9?9?9E0?9?9?9*9*9?9*9*9?9*9*9?9?9*9*_*9*9*9*9*9	3.0	3.0	100	101680	9999	9999	262	0	0	0	999900	999900	999900	99990	27	1.0	0	0	999.0	999	9	999999999	0	0.0000	0	88	999.000	999.0	99.0
2005	1	30	20	0	?9?9?9?9E0?9?9?9*9*9?9*9*9?9*9*9?9?9*9*_*9*9*9*9*9	3.0	3.0	100	101680	9999	9999	278	0	0	0	999900	999900	999900	99990	46	1.0	5	5	999.0	999	9	999999999	0	0.0000	0	88	999.000	999.0	99.0
2005	1	30	21	0	?9?9?9?9E0?9?9?9*9*9?9*9*9?9?9?9?9?9*9*_*9*9*9*9*9	3.0	2.9	99	101680	9999	9999	262	0	0	0	999900	999900	999900	99990	0	0.0	0	0	999.0	999	9	999999999	0	0.0000	0	88	999.000	999.0	99.0
2005	1	30	22	0	?9?9?9?9E0?9?9?9*9*9?9*9*9?9*9*9?9?9*9*_*9*9*9*9*9	2.9	2.7	99	101680	9999	9999	266	0	0	0	999900	999900	999900	99990	340	0.0	1	1	999.0	999	9	999999999	0	0.0000	0	88	999.000	999.0	99.0
2005	1	30	23	0	?9?9?9?9E0?9?9?9*9*9?9*9*9?9*9*9?9?9*9*_*9*9*9*9*9	2.7	2.4	98	101680	9999	9999	272	0	0	0	999900	999900	999900	99990	181	0.0	3	3	999.0	999	9	999999999	0	0.0000	0	88	999.000	999.0	99.0
2005	1	30	24	0	?9?9?9?9E0?9?9?9*9*9?9*9*9?9*9*9?9?9*9*_*9*9*9*9*9	2.6	2.3	98	101680	9999	9999	286	0	0	0	999900	999900	999900	99990	18	0.0	8	8	999.0	999	9	999999999	0	0.0000	0	88	999.000	999.0	99.0
2005	1	31	1	0	?9?9?9?9E0?9?9?9*9*9?9*9*9?9*9*9?9?9*9*_*9*9*9*9*9	2.7	2.3	97	101540	9999	9999	269	0	0	0	999900	999900	999900	99990	24	0.0	2	2	999.0	999	9	999999999	0	0.0000	0	88	999.000	999.0	99.0
2005	1	31	2	0	?9?9?9?9E0?9?9?9*9*9?9*9*9?9*9*9?9?9*9*_*9*9*9*9*9	2.9	2.5	97	101540	9999	9999	266	0	0	0	999900	999900	999900	99990	172	0.0	1	1	999.0	999	9	999999999	0	0.0000	0	88	999.000	999.0	99.0
2005	1	31	3	0	?9?9?9?9E0?9?9?9*9*9?9*9*9?9?9?9?9?9*9*_*9*9*9*9*9	3.1	2.7	97	101540	9999	9999	276	0	0	0	999900	999900	999900	99990	360	1.0	4	4	999.0	999	9	999999999	0	0.0000	0	88	999.000	999.0	99.0
2005	1	31	4	0	?9?9?9?9E0?9?9?9*9*9?9*9*9?9*9*9?9?9*9*_*9*9*9*9*9	3.2	2.8	97	101540	9999	9999	274	0	0	0	999900	999900	999900	99990	18	1.0	3	3	999.0	999	9	999999999	0	0.0000	0	88	999.000	999.0	99.0
2005	1	31	5	0	?9?9?9?9E0?9?9?9*9*9?9*9*9?9*9*9?9?9*9*_*9*9*9*9*9	3.3	2.9	97	101540	9999	9999	277	0	0	0	999900	999900	999900	99990	197	1.0	4	4	999.0	999	9	999999999	0	0.0000	0	88	999.000	999.0	99.0
2005	1	31	6	0	?9?9?9?9E0?9?9?9*9*9?9*9*9?9*9*9?9?9*9*_*9*9*9*9*9	3.2	2.9	98	101540	9999	9999	272	0	0	0	999900	999900	999900	99990	100	1.0	2	2	999.0	999	9	999999999	0	0.0000	0	88	999.000	999.0	99.0
2005	1	31	7	0	?9?9?9?9E0?9?9?9*9*9?9*9*9?9*9*9?9?9*9*_*9*9*9*9*9	3.2	2.9	98	101540	9999	9999	274	0	0	0	999900	999900	999900	99990	41	1.0	3	3	999.0	999	9	999999999	0	0.0000	0	88	999.000	999.0	99.0
2005	1	31	8	0	?9?9?9?9E0?9?9?9*9*9?9*9*9?9*9*9?9?9*9*_*9*9*9*9*9	3.1	3.0	99	101540	9999	9999	276	0	0	0	999900	999900	999900	99990	55	1.0	4	4	999.0	999	9	999999999	0	0.0000	0	88	999.000	999.0	99.0
2005	1	31	9	0	?9?9?9?9E0?9?9?9*9*9?9*9*9?9?9?9?9?9*9*_*9*9*9*9*9	3.1	3.0	99	101540	9999	9999	284	6	0	6	999900	999900	999900	99990	337	2.0	7	7	999.0	999	9	999999999	0	0.0000	0	88	999.000	999.0	99.0
2005	1	31	10	0	?9?9?9?9E0?9?9?9*9*9?9*9*9?9*9*9?9?9*9*_*9*9*9*9*9	3.1	3.0	100	101540	9999	9999	268	13	0	13	999900	999900	999900	99990	324	2.0	1	1	999.0	999	9	999999999	0	0.0000	0	88	999.000	999.0	99.0
2005	1	31	11	0	?9?9?9?9E0?9?9?9*9*9?9*9*9?9*9*9?9?9*9*_*9*9*9*9*9	3.1	3.1	100	101540	9999	9999	271	20	0	20	999900	999900	999900	99990	86	2.0	2	2	999.0	999	9	999999999	0	0.0000	0	88	999.000	999.0	99.0
2005	1	31	12	0	?9?9?9?9E0?9?9?9*9*9?9*9*9?9*9*9?9?9*9*_*9*9*9*9*9	3.1	3.2	100	101540	9999	9999	278	26	0	26	999900	999900	999900	99990	180	2.0	5	5	999.0	999	9	999999999	0	0.0000	0	88	999.000	999.0	99.0
2005	1	31	13	0	?9?9?9?9E0?9?9?9*9*9?9*9*9?9*9*9?9?9*9*_*9*9*9*9*9	3.1	3.2	101	101540	9999	9999	263	29	0	29	999900	999900	999900	99990	202	2.0	0	0	999.0	999	9	999999999	0	0.0000	0	88	999.000	999.0	99.0
2005	1	31	14	0	?9?9?9?9E0?9?9?9*9*9?9*9*9?9*9*9?9?9*9*_*9*9*9*9*9	3.1	3.2	101	101540	9999	9999	295	29	0	29	999900	999900	999900	99990	242	2.0	9	9	999.0	999	9	999999999	0	0.0000	0	88	999.000	999.0	99.0
2005	1	31	15	0	?9?9?9?9E0?9?9?9*9*9?9*9*9?9?9?9?9?9*9*_*9*9*9*9*9	3.0	3.2	101	101540	9999	9999	267	26	0	26	999900	999900	999900	99990	337	3.0	1	1	999.0	999	9	999999999	0	0.0000	0	88	999.000	999.0	99.0
2005	1	31	16	0	?9?9?9?9E0?9?9?9*9*9?9*9*9?9*9*9?9?9*9*_*9*9*9*9*9	2.9	3.0	101	101540	9999	9999	288	20	0	20	999900	999900	999900	99990	215	3.0	8	8	999.0	999	9	999999999	0	0.0000	0	88	999.000	999.0	99.0
2005	1	31	17	0	?9?9?9?9E0?9?9?9*9*9?9*9*9?9*9*9?9?9*9*_*9*9*9*9*9	2.8	2.9	101	101540	9999	9999	261	13	0	13	999900	999900	999900	99990	115	3.0	0	0	999.0	999	9	999999999	0	0.0000	0	88	999.000	999.0	99.0
2005	1	31	18	0	?9?9?9?9E0?9?9?9*9*9?9*9*9?9*9*9?9?9*9*_*9*9*9*9*9	2.7	2.7	100	101540	9999	9999	279	5	0	5	999900	999900	999900	99990	179	3.0	6	6	999.0	999	9	999999999	0	0.0000	0	88	999.000	999.0	99.0
2005	1	31	19	0	?9?9?9?9E0?9?9?9*9*9?9*9*9?9*9*9?9?9*9*_*9*9*9*9*9	2.7	2.7	100	101540	9999	9999	276	0	0	0	999900	999900	999900	99990	87	3.0	5	5	999.0	999	9	999999999	0	0.0000	0	88	999.000	999.0	99.0
2005	1	31	20	0	?9?9?9?9E0?9?9?9*9*9?9*9*9?9*9*9?9?9*9*_*9*9*9*9*9	2.9	2.8	100	101540	9999	9999	280	0	0	0	999900	999900	999900	99990	103	3.0	6	6	999.0	999	9	999999999	0	0.0000	0	88	999.000	999.0	99.0
2005	1	31	21	0	?9?9?9?9E0?9?9?9*9*9?9*9*9?9?9?9?9?9*9*_*9*9*9*9*9	3.3	3.2	99	101540	9999	9999	275	0	0	0	999900	999900	999900	99990	360	2.0	3	3	999.0	999	9	999999999	0	0.0000	0	88	999.000	999.0	99.0
2005	1	31	22	0	?9?9?9?9E0?9?9?9*9*9?9*9*9?9*9*9?9?9*9*_*9*9*9*9*9	3.9	3.7	99	101540	9999	9999	299	0	0	0	999900	999900	999900	99990	68	2.0	9	9	999.0	999	9	999999999	0	0.0000	0	88	999.000	999.0	99.0
2005	1	31	23	0	?9?9?9?9E0?9?9?9*9*9?9*9*9?9*9*9?9?9*9*_*9*9*9*9*9	4.5	4.3	98	101540	9999	9999	274	0	0	0	999900	999900	999900	99990	171	2.0	1	1	999.0	999	9	999999999	0	0.0000	0	88	999.000	999.0	99.0
2005	1	31	24	0	?9?9?9?9E0?9?9?9*9*9?9*9*9?9*9*9?9?9*9*_*9*9*9*9*9	4.8	4.6	98	101540	9999	9999	289	0	0	0	999900	999900	999900	99990	17	2.0	6	6	999.0	999	9	999999999	0	0.0000	0	88	999.000	999.0	99.0
2005	2	1	1	0	?9?9?9?9E0?9?9?9*9*9?9*9*9?9*9*9?9?9*9*_*9*9*9*9*9	5.3	5.1	98	101100	9999	9999	292	0	0	0	999900	999900	999900	99990	171	2.0	6	6	999.0	999	9	999999999	0	0.0000	0	88	999.000	999.0	99.0
2005	2	1	2	0	?9?9?9?9E0?9?9?9*9*9?9*9*9?9*9*9?9?9*9*_*9*9*9*9*9	6.4	6.1	98	101100	9999	9999	290	0	0	0	999900	999900	999900	99990	267	2.0	3	3	999.0	999	9	999999999	0	0.0000	0	88	999.000	999.0	99.0
2005	2	1	3	0	?9?9?9?9E0?9?9?9*9*9?9*9*9?9?9?9?9?9*9*_*9*9*9*9*9	7.3	7.0	98	101100	9999	9999	283	0	0	0	999900	999900	999900	99990	360	2.0	0	0	999.0	999	9	999999999	0	0.0000	0	88	999.000	999.0	99.0
2005	2	1	4	0	?9?9?9?9E0?9?9?9*9*9?9*9*9?9*9*9?9?9*9*_*9*9*9*9*9	7.5	7.3	98	101100	9999	9999	301	0	0	0	999900	999900	999900	99990	58	2.0	5	5	999.0	999	9	999999999	0	0.0000	0	88	999.000	999.0	99.0
2005	2	1	5	0	?9?9?9?9E0?9?9?9*9*9?9*9*9?9*9*9?9?9*9*_*9*9*9*9*9	7.4	7.2	98	101100	9999	9999	303	0	0	0	999900	999900	999900	99990	183	2.0	6	6	999.0	999	9	999999999	0	0.0000	0	88	999.000	999.0	99.0
2005	2	1	6	0	?9?9?9?9E0?9?9?9*9*9?9*9*9?9*9*9?9?9*9*_*9*9*9*9*9	7.2	7.0	99	101100	9999	9999	295	0	0	0	999900	999900	999900	99990	299	2.0	3	3	999.0	999	9	999999999	0	0.0000	0	88	999.000	999.0	99.0
2005	2	1	7	0	?9?9?9?9E0?9?9?9*9*9?9*9*9?9*9*9?9?9*9*_*9*9*9*9*9	6.9	6.7	99	101100	9999	9999	286	0	0	0	999900	999900	999900	99990	124	2.0	1	1	999.0	999	9	999999999	0	0.0000	0	88	999.000	999.0	99.0
2005	2	1	8	0	?9?9?9?9E0?9?9?9*9*9?9*9*9?9*9*9?9?9*9*_*9*9*9*9*9	6.6	6.4	99	101100	9999	9999	296	0	0	0	999900	999900	999900	99990	32	2.0	5	5	999.0	999	9	999999999	0	0.0000	0	88	999.000	999.0	99.0
2005	2	1	9	0	?9?9?9?9E0?9?9?9*9*9?9*9*9?9?9?9?9?9*9*_*9*9*9*9*9	6.3	6.0	98	101100	9999	9999	297	5	0	5	999900	999900	999900	99990	337	4.0	6	6	999.0	999	9	999999999	0	0.0000	0	88	999.000	999.0	99.0
2005	2	1	10	0	?9?9?9?9E0?9?9?9*9*9?9*9*9?9*9*9?9?9*9*_*9*9*9*9*9	6.1	5.7	97	101100	9999	9999	291	11	0	11	999900	999900	999900	99990	260	4.0	4	4	999.0	999	9	999999999	0	0.0000	0	88	999.000	999.0	99.0
2005	2	1	11	0	?9?9?9?9E0?9?9?9*9*9?9*9*9?9*9*9?9?9*9*_*9*9*9*9*9	6.0	5.5	96	101100	9999	9999	293	17	0	17	999900	999900	999900	99990	151	4.0	5	5	999.0	999	9	999999999	0	0.0000	0	88	999.000	999.0	99.0
2005	2	1	12	0	?9?9?9?9E0?9?9?9*9*9?9*9*9?9*9*9?9?9*9*_*9*9*9*9*9	5.9	5.2	95	101100	9999	9999	298	22	0	22	999900	999900	999900	99990	327	4.0	7	7	999.0	999	9	999999999	0	0.0000	0	88	999.000	999.0	99.0
2005	2	1	13	0	?9?9?9?9E0?9?9?9*9*9?9*9*9?9*9*9?9?9*9*_*9*9*9*9*9	5.9	5.1	95	101100	9999	9999	302	24	0	24	999900	999900	999900	99990	266	4.0	8	8	999.0	999	9	999999999	0	0.0000	0	88	999.000	999.0	99.0
2005	2	1	14	0	?9?9?9?9E0?9?9?9*9*9?9*9*9?9*9*9?9?9*9*_*9*9*9*9*9	5.8	4.8	94	101100	9999	9999	289	24	0	24	999900	999900	999900	99990	41	4.0	4	4	999.0	999	9	999999999	0	0.0000	0	88	999.000	999.0	99.0
2005	2	1	15	0	?9?9?9?9E0?9?9?9*9*9?9*9*9?9?9?9?9?9*9*_*9*9*9*9*9	5.7	4.7	93	101100	9999	9999	308	21	0	21	999900	999900	999900	99990	360	5.0	9	9	999.0	999	9	999999999	0	0.0000	0	88	999.000	999.0	99.0
2005	2	1	16	0	?9?9?9?9E0?9?9?9*9*9?9*9*9?9*9*9?9?9*9*_*9*9*9*9*9	5.5	4.5	93	101100	9999	9999	292	17	0	17	999900	999900	999900	99990	26	5.0	6	6	999.0	999	9	999999999	0	0.0000	0	88	999.000	999.0	99.0
2005	2	1	17	0	?9?9?9?9E0?9?9?9*9*9?9*9*9?9*9*9?9?9*9*_*9*9*9*9*9	5.3	4.3	93	101100	9999	9999	299	11	0	11	999900	999900	999900	99990	181	5.0	8	8	999.0	999	9	999999999	0	0.0000	0	88	999.000	999.0	99.0
2005	2	1	18	0	?9?9?9?9E0?9?9?9*9*9?9*9*9?9*9*9?9?9*9*_*9*9*9*9*9	5.2	4.2	93	101100	9999	9999	298	4	0	4	999900	999900	999900	99990	233	5.0	8	8	999.0	999	9	999999999	0	0.0000	0	88	999.000	999.0	99.0
2005	2	1	19	0	?9?9?9?9E0?9?9?9*9*9?9*9*9?9*9*9?9?9*9*_*9*9*9*9*9	5.0	4.1	94	101100	9999	9999	283	0	0	0	999900	999900	999900	99990	13	5.0	3	3	999.0	999	9	999999999	0	0.0000	0	88	999.000	999.0	99.0
2005	2	1	20	0	?9?9?9?9E0?9?9?9*9*9?9*9*9?9*9*9?9?9*9*_*9*9*9*9*9	4.9	4.2	95	101100	9999	9999	271	0	0	0	999900	999900	999900	99990	257	5.0	0	0	999.0	999	9	999999999	0	0.0000	0	88	999.000	999.0	99.0
2005	2	1	21	0	?9?9?9?9E0?9?9?9*9*9?9*9*9?9?9?9?9?9*9*_*9*9*9*9*9	5.0	4.3	95	101100	9999	9999	283	0	0	0	999900	999900	999900	99990	360	7.0	3	3	999.0	999	9	999999999	0	0.0000	0	88	999.000	999.0	99.0
2005	2	1	22	0	?9?9?9?9E0?9?9?9*9*9?9*9*9?9*9*9?9?9*9*_*9*9*9*9*9	5.1	4.4	95	101100	9999	9999	286	0	0	0	999900	999900	999900	99990	353	7.0	4	4	999.0	999	9	999999999	0	0.0000	0	88	999.000	999.0	99.0
2005	2	1	23	0	?9?9?9?9E0?9?9?9*9*9?9*9*9?9*9*9?9?9*9*_*9*9*9*9*9	4.9	4.3	96	101100	9999	9999	293	0	0	0	999900	999900	999900	99990	91	7.0	7	7	999.0	999	9	999999999	0	0.0000	0	88	999.000	999.0	99.0
2005	2	1	24	0	?9?9?9?9E0?9?9?9*9*9?9*9*9?9*9*9?9?9*9*_*9*9*9*9*9	4.5	3.9	96	101100	9999	9999	288	0	0	0	999900	999900	999900	99990	55	7.0	6	6	999.0	999	9	999999999	0	0.0000	0	88	999.000	999.0	99.0
2005	2	2	1	0	?9?9?9?9E0?9?9?9*9*9?9*9*9?9*9*9?9?9*9*_*9*9*9*9*9	4.1	3.5	96	101520	9999	9999	272	0	0	0	999900	999900	999900	99990	81	7.0	1	1	999.0	999	9	999999999	0	0.0000	0	88	999.000	999.0	99.0
2005	2	2	2	0	?9?9?9?9E0?9?9?9*9*9?9*9*9?9*9*9?9?9*9*_*9*9*9*9*9	3.7	3.1	96	101520	9999	9999	276	0	0	0	999900	999900	999900	99990	274	7.0	3	3	999.0	999	9	999999999	0	0.0000	0	88	999.000	999.0	99.0
2005	2	2	3	0	?9?9?9?9E0?9?9?9*9*9?9*9*9?9?9?9?9?9*9*_*9*9*9*9*9	3.5	2.9	96	101520	9999	9999	282	0	0	0	999900	999900	999900	99990	360	5.0	6	6	999.0	999	9	999999999	0	0.0000	0	88	999.000	999.0	99.0
2005	2	2	4	0	?9?9?9?9E0?9?9?9*9*9?9*9*9?9*9*9?9?9*9*_*9*9*9*9*9	3.4	2.8	96	101520	9999	9999	290	0	0	0	999900	999900	999900	99990	274	5.0	8	8	999.0	999	9	999999999	0	0.0000	0	88	999.000	999.0	99.0
2005	2	2	5	0	?9?9?9?9E0?9?9?9*9*9?9*9*9?9*9*9?9?9*9*_*9*9*9*9*9	3.1	2.6	96	101520	9999	9999	262	0	0	0	999900	999900	999900	99990	49	5.0	0	0	999.0	999	9	999999999	0	0.0000	0	88	999.000	999.0	99.0
2005	2	2	6	0	?9?9?9?9E0?9?9?9*9*9?9*9*9?9*9*9?9?9*9*_*9*9*9*9*9	2.8	2.2	96	101520	9999	9999	272	0	0	0	999900	999900	999900	99990	31	5.0	3	3	999.0	999	9	999999999	0	0.0000	0	88	999.000	999.0	99.0
2005	2	2	7	0	?9?9?9?9E0?9?9?9*9*9?9*9*9?9*9*9?9?9*9*_*9*9*9*9*9	2.4	1.9	97	101520	9999	9999	274	0	0	0	999900	999900	999900	99990	103	5.0	5	5	999.0	999	9	999999999	0	0.0000	0	88	999.000	999.0	99.0
2005	2	2	8	0	?9?9?9?9E0?9?9?9*9*9?9*9*9?9*9*9?9?9*9*_*9*9*9*9*9	2.1	1.7	97	101520	9999	9999	283	0	0	0	999900	999900	999900	99990	262	5.0	8	8	999.0	999	9	999999999	0	0.0000	0	88	999.000	999.0	99.0
2005	2	2	9	0	?9?9?9?9E0?9?9?9*9*9?9*9*9?9?9?9?9?9*9*_*9*9*9*9*9	2.0	1.6	97	101520	9999	9999	257	13	0	13	999900	999900	999900	99990	360	4.0	0	0	999.0	999	9	999999999	0	0.0000	0	88	999.000	999.0	99.0
2005	2	2	10	0	?9?9?9?9E0?9?9?9*9*9?9*9*9?9*9*9?9?9*9*_*9*9*9*9*9	1.6	1.2	97	101520	9999	9999	281	30	0	30	999900	999900	999900	99990	263	4.0	8	8	999.0	999	9	999999999	0	0.0000	0	88	999.000	999.0	99.0
2005	2	2	11	0	?9?9?9?9E0?9?9?9*9*9?9*9*9?9*9*9?9?9*9*_*9*9*9*9*9	1.1	0.7	97	101520	9999	9999	258	47	0	47	999900	999900	999900	99990	44	4.0	1	1	999.0	999	9	999999999	0	0.0000	0	88	999.000	999.0	99.0
2005	2	2	12	0	?9?9?9?9E0?9?9?9*9*9?9*9*9?9*9*9?9?9*9*_*9*9*9*9*9	1.1	0.7	97	101520	9999	9999	284	61	0	61	999900	999900	999900	99990	343	4.0	9	9	999.0	999	9	999999999	0	0.0000	0	88	999.000	999.0	99.0
2005	2	2	13	0	?9?9?9?9E0?9?9?9*9*9?9*9*9?9*9*9?9?9*9*_*9*9*9*9*9	1.5	1.1	97	101520	9999	9999	286	68	0	68	999900	999900	999900	99990	318	4.0	9	9	999.0	999	9	999999999	0	0.0000	0	88	999.000	999.0	99.0
2005	2	2	14	0	?9?9?9?9E0?9?9?9*9*9?9*9*9?9*9*9?9?9*9*_*9*9*9*9*9	2.1	1.7	97	101520	9999	9999	269	68	0	68	999900	999900	999900	99990	67	4.0	3	3	999.0	999	9	999999999	0	0.0000	0	88	999.000	999.0	99.0
2005	2	2	15	0	?9?9?9?9E0?9?9?9*9*9?9*9*9?9?9?9?9?9*9*_*9*9*9*9*9	2.7	2.3	97	101520	9999	9999	278	60	0	60	999900	999900	999900	99990	22	3.0	6	6	999.0	999	9	999999999	0	0.0000	0	88	999.000	999.0	99.0
2005	2	2	16	0	?9?9?9?9E0?9?9?9*9*9?9*9*9?9*9*9?9?9*9*_*9*9*9*9*9	3.1	2.6	97	101520	9999	9999	267	47	0	47	999900	999900	999900	99990	105	3.0	1	1	999.0	999	9	999999999	0	0.0000	0	88	999.000	999.0	99.0
2005	2	2	17	0	?9?9?9?9E0?9?9?9*9*9?9*9*9?9*9*9?9?9*9*_*9*9*9*9*9	3.3	2.7	96	101520	9999	9999	277	30	0	30	999900	999900	999900	99990	197	3.0	4	4	999.0	999	9	999999999	0	0.0000	0	88	999.000	999.0	99.0
2005	2	2	18	0	?9?9?9?9E0?9?9?9*9*9?9*9*9?9*9*9?9?9*9*_*9*9*9*9*9	3.3	2.7	96	101520	9999	9999	295	13	0	13	999900	999900	999900	99990	308	3.0	9	9	999.0	999	9	999999999	0	0.0000	0	88	999.000	999.0	99.0
2005	2	2	19	0	?9?9?9?9E0?9?9?9*9*9?9*9*9?9*9*9?9?9*9*_*9*9*9*9*9	3.3	2.6	95	101520	9999	9999	274	0	0	0	999900	999900	999900	99990	179	3.0	3	3	999.0	999	9	999999999	0	0.0000	0	88	999.000	999.0	99.0
2005	2	2	20	0	?9?9?9?9E0?9?9?9*9*9?9*9*9?9*9*9?9?9*9*_*9*9*9*9*9	3.2	2.4	94	101520	9999	9999	284	0	0	0	999900	999900	999900	99990	270	3.0	7	7	999.0	999	9	999999999	0	0.0000	0	88	999.000	999.0	99.0
2005	2	2	21	0	?9?9?9?9E0?9?9?9*9*9?9*9*9?9?9?9?9?9*9*_*9*9*9*9*9	3.1	2.2	94	101520	9999	9999	273	0	0	0	999900	999900	999900	99990	360	4.0	3	3	999.0	999	9	999999999	0	0.0000	0	88	999.000	999.0	99.0
2005	2	2	22	0	?9?9?9?9E0?9?9?9*9*9?9*9*9?9*9*9?9?9*9*_*9*9*9*9*9	3.1	2.1	94	101520	9999	9999	267	0	0	0	999900	999900	999900	99990	333	4.0	1	1	999.0	999	9	999999999	0	0.0000	0	88	999.000	999.0	99.0
2005	2	2	23	0	?9?9?9?9E0?9?9?9*9*9?9*9*9?9*9*9?9?9*9*_*9*9*9*9*9	3.1	2.1	94	101520	9999	9999	288	0	0	0	999900	999900	999900	99990	86	4.0	8	8	999.0	999	9	999999999	0	0.0000	0	88	999.000	999.0	99.0
2005	2	2	24	0	?9?9?9?9E0?9?9?9*9*9?9*9*9?9*9*9?9?9*9*_*9*9*9*9*9	3.1	2.2	94	101520	9999	9999	271	0	0	0	999900	999900	999900	99990	70	4.0	2	2	999.0	999	9	999999999	0	0.0000	0	88	999.000	999.0	99.0
2005	2	3	1	0	?9?9?9?9E0?9?9?9*9*9?9*9*9?9*9*9?9?9*9*_*9*9*9*9*9	3.2	2.3	94	101610	9999	9999	276	0	0	0	999900	999900	999900	99990	114	4.0	4	4	999.0	999	9	999999999	0	0.0000	0	88	999.000	999.0	99.0
2005	2	3	2	0	?9?9?9?9E0?9?9?9*9*9?9*9*9?9*9*9?9?9*9*_*9*9*9*9*9	3.3	2.5	94	101610	9999	9999	272	0	0	0	999900	999900	999900	99990	356	4.0	2	2	999.0	999	9	999999999	0	0.0000	0	88	999.000	999.0	99.0
2005	2	3	3	0	?9?9?9?9E0?9?9?9*9*9?9*9*9?9?9?9?9?9*9*_*9*9*9*9*9	3.5	2.6	94	101610	9999	9999	277	0	0	0	999900	999900	999900	99990	360	3.0	4	4	999.0	999	9	999999999	0	0.0000	0	88	999.000	999.0	99.0
2005	2	3	4	0	?9?9?9?9E0?9?9?9*9*9?9*9*9?9*9*9?9?9*9*_*9*9*9*9*9	3.7	2.8	94	101610	9999	9999	297	0	0	0	999900	999900	999900	99990	198	3.0	9	9	999.0	999	9	999999999	0	0.0000	0	88	999.000	999.0	99.0
2005	2	3	5	0	?9?9?9?9E0?9?9?9*9*9?9*9*9?9*9*9?9?9*9*_*9*9*9*9*9	3.7	2.9	94	101610	9999	9999	274	0	0	0	999900	999900	999900	99990	276	3.0	2	2	999.0	999	9	999999999	0	0.0000	0	88	999.000	999.0	99.0
2005	2	3	6	0	?9?9?9?9E0?9?9?9*9*9?9*9*9?9*9*9?9?9*9*_*9*9*9*9*9	3.6	2.8	95	101610	9999	9999	280	0	0	0	999900	999900	999900	99990	182	3.0	5	5	999.0	999	9	999999999	0	0.0000	0	88	999.000	999.0	99.0
2005	2	3	7	0	?9?9?9?9E0?9?9?9*9*9?9*9*9?9*9*9?9?9*9*_*9*9*9*9*9	3.4	2.7	95	101610	9999	9999	272	0	0	0	999900	999900	999900	99990	152	3.0	2	2	999.0	999	9	999999999	0	0.0000	0	88	999.000	999.0	99.0
2005	2	3	8	0	?9?9?9?9E0?9?9?9*9*9?9*9*9?9*9*9?9?9*9*_*9*9*9*9*9	3.2	2.5	95	101610	9999	9999	271	0	0	0	999900	999900	999900	99990	147	3.0	2	2	999.0	999	9	999999999	0	0.0000	0	88	999.000	999.0	99.0
2005	2	3	9	0	?9?9?9?9E0?9?9?9*9*9?9*9*9?9?9?9?9?9*9*_*9*9*9*9*9	3.1	2.5	96	101610	9999	9999	274	11	0	11	999900	999900	999900	99990	22	4.0	3	3	999.0	999	9	999999999	0	0.0000	0	88	999.000	999.0	99.0
2005	2	3	10	0	?9?9?9?9E0?9?9?9*9*9?9*9*9?9*9*9?9?9*9*_*9*9*9*9*9	3.0	2.6	97	101610	9999	9999	262	25	0	25	999900	999900	999900	99990	75	4.0	0	0	999.0	999	9	999999999	0	0.0000	0	88	999.000	999.0	99.0
2005	2	3	11	0	?9?9?9?9E0?9?9?9*9*9?9*9*9?9*9*9?9?9*9*_*9*9*9*9*9	2.9	2.6	98	101610	9999	9999	275	39	0	39	999900	999900	999900	99990	254	4.0	4	4	999.0	999	9	999999999	0	0.0000	0	88	999.000	999.0	99.0
2005	2	3	12	0	?9?9?9?9E0?9?9?9*9*9?9*9*9?9*9*9?9?9*9*_*9*9*9*9*9	2.7	2.5	99	101610	9999	9999	286	49	0	49	999900	999900	999900	99990	333	4.0	8	8	999.0	999	9	999999999	0	0.0000	0	88	999.000	999.0	99.0
2005	2	3	13	0	?9?9?9?9E0?9?9?9*9*9?9*9*9?9*9*9?9?9*9*_*9*9*9*9*9	2.5	2.4	100	101610	9999	9999	278	55	0	55	999900	999900	999900	99990	114	4.0	6	6	999.0	999	9	999999999	0	0.0000	0	88	999.000	999.0	99.0
2005	2	3	14	0	?9?9?9?9E0?9?9?9*9*9?9*9*9?9*9*9?9?9*9*_*9*9*9*9*9	2.4	2.4	100	101610	9999	9999	280	55	0	55	999900	999900	999900	99990	297	4.0	7	7	999.0	999	9	999999999	0	0.0000	0	88	999.000	999.0	99.0
2005	2	3	15	0	?9?9?9?9E0?9?9?9*9*9?9*9*9?9?9?9?9?9*9*_*9*9*9*9*9	2.3	2.4	101	101610	9999	9999	280	49	0	49	999900	999900	999900	99990	337	3.0	7	7	999.0	999	9	999999999	0	0.0000	0	88	999.000	999.0	99.0
2005	2	3	16	0	?9?9?9?9E0?9?9?9*9*9?9*9*9?9*9*9?9?9*9*_*9*9*9*9*9	2.2	2.3	101	101610	9999	9999	284	38	0	38	999900	999900	999900	99990	0	3.0	8	8	999.0	999	9	999999999	0	0.0000	0	88	999.000	999.0	99.0
2005	2	3	17	0	?9?9?9?9E0?9?9?9*9*9?9*9*9?9*9*9?9?9*9*_*9*9*9*9*9	2.0	2.2	101	101610	9999	9999	271	24	0	24	999900	999900	999900	99990	359	3.0	4	4	999.0	999	9	999999999	0	0.0000	0	88	999.000	999.0	99.0
2005	2	3	18	0	?9?9?9?9E0?9?9?9*9*9?9*9*9?9*9*9?9?9*9*_*9*9*9*9*9	2.0	2.2	101	101610	9999	9999	289	10	0	10	999900	999900	999900	99990	102	3.0	9	9	999.0	999	9	999999999	0	0.0000	0	88	999.000	999.0	99.0
2005	2	3	19	0	?9?9?9?9E0?9?9?9*9*9?9*9*9?9*9*9?9?9*9*_*9*9*9*9*9	2.2	2.3	101	101610	9999	9999	284	0	0	0	999900	999900	999900	99990	5	3.0	8	8	999.0	999	9	999999999	0	0.0000	0	88	999.000	999.0	99.0
2005	2	3	20	0	?9?9?9?9E0?9?9?9*9*9?9*9*9?9*9*9?9?9*9*_*9*9*9*9*9	2.3	2.5	101	101610	9999	9999	291	0	0	0	999900	999900	999900	99990	20	3.0	9	9	999.0	999	9	999999999	0	0.0000	0	88	999.000	999.0	99.0
2005	2	3	21	0	?9?9?9?9E0?9?9?9*9*9?9*9*9?9?9?9?9?9*9*_*9*9*9*9*9	2.5	2.7	101	101610	9999	9999	260	0	0	0	999900	999900	999900	99990	337	4.0	0	0	999.0	999	9	999999999	0	0.0000	0	88	999.000	999.0	99.0
2005	2	3	22	0	?9?9?9?9E0?9?9?9*9*9?9*9*9?9*9*9?9?9*9*_*9*9*9*9*9	2.5	2.6	101	101610	9999	9999	274	0	0	0	999900	999900	999900	99990	40	4.0	4	4	999.0	999	9	999999999	0	0.0000	0	88	999.000	999.0	99.0
2005	2	3	23	0	?9?9?9?9E0?9?9?9*9*9?9*9*9?9*9*9?9?9*9*_*9*9*9*9*9	2.5	2.4	100	101610	9999	9999	271	0	0	0	999900	999900	999900	99990	198	4.0	3	3	999.0	999	9	999999999	0	0.0000	0	88	999.000	999.0	99.0
2005	2	3	24	0	?9?9?9?9E0?9?9?9*9*9?9*9*9?9*9*9?9?9*9*_*9*9*9*9*9	2.3	2.2	99	101610	9999	9999	291	0	0	0	999900	999900	999900	99990	157	4.0	9	9	999.0	999	9	999999999	0	0.0000	0	88	999.000	999.0	99.0
2005	2	4	1	0	?9?9?9?9E0?9?9?9*9*9?9*9*9?9*9*9?9?9*9*_*9*9*9*9*9	2.2	2.0	99	101800	9999	9999	284	0	0	0	999900	999900	999900	99990	16	4.0	8	8	999.0	999	9	999999999	0	0.0000	0	88	999.000	999.0	99.0
2005	2	4	2	0	?9?9?9?9E0?9?9?9*9*9?9*9*9?9*9*9?9?9*9*_*9*9*9*9*9	2.0	1.7	98	101800	9999	9999	283	0	0	0	999900	999900	999900	99990	173	4.0	8	8	999.0	999	9	999999999	0	0.0000	0	88	999.000	999.0	99.0
2005	2	4	3	0	?9?9?9?9E0?9?9?9*9*9?9*9*9?9?9?9?9?9*9*_*9*9*9*9*9	1.9	1.5	97	101800	9999	9999	274	0	0	0	999900	999900	999900	99990	22	3.0	6	6	999.0	999	9	999999999	0	0.0000	0	88	999.000	999.0	99.0
2005	2	4	4	0	?9?9?9?9E0?9?9?9*9*9?9*9*9?9*9*9?9?9*9*_*9*9*9*9*9	1.9	1.3	96	101800	9999	9999	256	0	0	0	999900	999900	999900	99990	184	3.0	0	0	999.0	999	9	999999999	0	0.0000	0	88	999.000	999.0	99.0
2005	2	4	5	0	?9?9?9?9E0?9?9?9*9*9?9*9*9?9*9*9?9?9*9*_*9*9*9*9*9	1.9	1.3	96	101800	9999	9999	272	0	0	0	999900	999900	999900	99990	63	3.0	5	5	999.0	999	9	999999999	0	0.0000	0	88	999.000	999.0	99.0
2005	2	4	6	0	?9?9?9?9E0?9?9?9*9*9?9*9*9?9*9*9?9?9*9*_*9*9*9*9*9	1.9	1.2	95	101800	9999	9999	272	0	0	0	999900	999900	999900	99990	297	3.0	5	5	999.0	999	9	999999999	0	0.0000	0	88	999.000	999.0	99.0
2005	2	4	7	0	?9?9?9?9E0?9?9?9*9*9?9*9*9?9*9*9?9?9*9*_*9*9*9*9*9	1.9	1.2	95	101800	9999	9999	268	0	0	0	999900	999900	999900	99990	159	3.0	3	3	999.0	999	9	999999999	0	0.0000	0	88	999.000	999.0	99.0
2005	2	4	8	0	?9?9?9?9E0?9?9?9*9*9?9*9*9?9*9*9?9?9*9*_*9*9*9*9*9	1.9	1.1	95	101800	9999	9999	256	0	0	0	999900	999900	999900	99990	23	3.0	0	0	999.0	999	9	999999999	0	0.0000	0	88	999.000	999.0	99.0
2005	2	4	9	0	?9?9?9?9E0?9?9?9*9*9?9*9*9?9?9?9?9?9*9*_*9*9*9*9*9	1.7	1.0	95	101800	9999	9999	264	12	0	12	999900	999900	999900	99990	22	3.0	2	2	999.0	999	9	999999999	0	0.0000	0	88	999.000	999.0	99.0
2005	2	4	10	0	?9?9?9?9E0?9?9?9*9*9?9*9*9?9*9*9?9?9*9*_*9*9*9*9*9	1.5	0.8	95	101800	9999	9999	275	26	0	26	999900	999900	999900	99990	171	3.0	7	7	999.0	999	9	999999999	0	0.0000	0	88	999.000	999.0	99.0
2005	2	4	11	0	?9?9?9?9E0?9?9?9*9*9?9*9*9?9*9*9?9?9*9*_*9*9*9*9*9	1.2	0.6	96	101800	9999	9999	264	41	0	41	999900	999900	999900	99990	74	3.0	3	3	999.0	999	9	999999999	0	0.0000	0	88	999.000	999.0	99.0
2005	2	4	12	0	?9?9?9?9E0?9?9?9*9*9?9*9*9?9*9*9?9?9*9*_*9*9*9*9*9	1.1	0.6	97	101800	9999	9999	266	52	0	52	999900	999900	999900	99990	106	3.0	4	4	999.0	999	9	999999999	0	0.0000	0	88	999.000	999.0	99.0
2005	2	4	13	0	?9?9?9?9E0?9?9?9*9*9?9*9*9?9*9*9?9?9*9*_*9*9*9*9*9	1.2	0.7	97	101800	9999	9999	284	58	0	58	999900	999900	999900	99990	304	3.0	9	9	999.0	999	9	999999999	0	0.0000	0	88	999.000	999.0	99.0
2005	2	4	14	0	?9?9?9?9E0?9?9?9*9*9?9*9*9?9*9*9?9?9*9*_*9*9*9*9*9	1.4	1.0	97	101800	9999	9999	269	58	0	58	999900	999900	999900	99990	153	3.0	5	5	999.0	999	9	999999999	0	0.0000	0	88	999.000	999.0	99.0
2005	2	4	15	0	?9?9?9?9E0?9?9?9*9*9?9*9*9?9?9?9?9?9*9*_*9*9*9*9*9	1.7	1.3	97	101800	9999	9999	264	52	0	52	999900	999900	999900	99990	337	3.0	2	2	999.0	999	9	999999999	0	0.0000	0	88	999.000	999.0	99.0
2005	2	4	16	0	?9?9?9?9E0?9?9?9*9*9?9*9*9?9*9*9?9?9*9*_*9*9*9*9*9	2.2	1.7	96	101800	9999	9999	283	40	0	40	999900	999900	999900	99990	275	3.0	8	8	999.0	999	9	999999999	0	0.0000	0	88	999.000	999.0	99.0
2005	2	4	17	0	?9?9?9?9E0?9?9?9*9*9?9*9*9?9*9*9?9?9*9*_*9*9*9*9*9	2.6	2.0	95	101800	9999	9999	275	26	0	26	999900	999900	999900	99990	163	3.0	5	5	999.0	999	9	999999999	0	0.0000	0	88	999.000	999.0	99.0
2005	2	4	18	0	?9?9?9?9E0?9?9?9*9*9?9*9*9?9*9*9?9?9*9*_*9*9*9*9*9	2.8	2.0	94	101800	9999	9999	272	11	0	11	999900	999900	999900	99990	241	3.0	3	3	999.0	999	9	999999999	0	0.0000	0	88	999.000	999.0	99.0
2005	2	4	19	0	?9?9?9?9E0?9?9?9*9*9?9*9*9?9*9*9?9?9*9*_*9*9*9*9*9	2.6	1.7	93	101800	9999	9999	271	0	0	0	999900	999900	999900	99990	29	3.0	3	3	999.0	999	9	999999999	0	0.0000	0	88	999.000	999.0	99.0
2005	2	4	20	0	?9?9?9?9E0?9?9?9*9*9?9*9*9?9*9*9?9?9*9*_*9*9*9*9*9	2.3	1.2	93	101800	9999	9999	263	0	0	0	999900	999900	999900	99990	211	3.0	1	1	999.0	999	9	999999999	0	0.0000	0	88	999.000	999.0	99.0
2005	2	4	21	0	?9?9?9?9E0?9?9?9*9*9?9*9*9?9?9?9?9?9*9*_*9*9*9*9*9	2.1	0.9	92	101800	9999	9999	270	0	0	0	999900	999900	999900	99990	360	3.0	4	4	999.0	999	9	999999999	0	0.0000	0	88	999.000	999.0	99.0
2005	2	4	22	0	?9?9?9?9E0?9?9?9*9*9?9*9*9?9*9*9?9?9*9*_*9*9*9*9*9	2.2	1.0	92	101800	9999	9999	289	0	0	0	999900	999900	999900	99990	122	3.0	9	9	999.0	999	9	999999999	0	0.0000	0	88	999.000	999.0	99.0
2005	2	4	23	0	?9?9?9?9E0?9?9?9*9*9?9*9*9?9*9*9?9?9*9*_*9*9*9*9*9	2.3	1.2	92	101800	9999	9999	279	0	0	0	999900	999900	999900	99990	101	3.0	7	7	999.0	999	9	999999999	0	0.0000	0	88	999.000	999.0	99.0
2005	2	4	24	0	?9?9?9?9E0?9?9?9*9*9?9*9*9?9*9*9?9?9*9*_*9*9*9*9*9	2.2	1.2	93	101800	9999	9999	289	0	0	0	999900	999900	999900	99990	272	3.0	9	9	999.0	999	9	999999999	0	0.0000	0	88	999.000	999.0	99.0
2005	2	5	1	0	?9?9?9?9E0?9?9?9*9*9?9*9*9?9*9*9?9?9*9*_*9*9*9*9*9	2.0	1.1	94	101950	9999	9999	275	0	0	0	999900	999900	999900	99990	200	3.0	6	6	999.0	999	9	999999999	0	0.0000	0	88	999.000	999.0	99.0
2005	2	5	2	0	?9?9?9?9E0?9?9?9*9*9?9*9*9?9*9*9?9?9*9*_*9*9*9*9*9	1.8	1.0	94	101950	9999	9999	271	0	0	0	999900	999900	999900	99990	91	3.0	5	5	999.0	999	9	999999999	0	0.0000	0	88	999.000	999.0	99.0
2005	2	5	3	0	?9?9?9?9E0?9?9?9*9*9?9*9*9?9?9?9?9?9*9*_*9*9*9*9*9	1.7	1.0	95	101950	9999	9999	269	0	0	0	999900	999900	999900	99990	360	2.0	4	4	999.0	999	9	999999999	0	0.0000	0	88	999.000	999.0	99.0
2005	2	5	4	0	?9?9?9?9E0?9?9?9*9*9?9*9*9?9*9*9?9?9*9*_*9*9*9*9*9	1.7	1.1	96	101950	9999	9999	271	0	0	0	999900	999900	999900	99990	209	2.0	5	5	999.0	999	9	999999999	0	0.0000	0	88	999.000	999.0	99.0
2005	2	5	5	0	?9?9?9?9E0?9?9?9*9*9?9*9*9?9*9*9?9?9*9*_*9*9*9*9*9	1.7	1.2	96	101950	9999	9999	271	0	0	0	999900	999900	999900	99990	20	2.0	5	5	999.0	999	9	999999999	0	0.0000	0	88	999.000	999.0	99.0
2005	2	5	6	0	?9?9?9?9E0?9?9?9*9*9?9*9*9?9*9*9?9?9*9*_*9*9*9*9*9	1.7	1.2	96	101950	9999	9999	277	0	0	0	999900	999900	999900	99990	200	2.0	7	7	999.0	999	9	999999999	0	0.0000	0	88	999.000	999.0	99.0
2005	2	5	7	0	?9?9?9?9E0?9?9?9*9*9?9*9*9?9*9*9?9?9*9*_*9*9*9*9*9	1.7	1.2	96	101950	9999	9999	267	0	0	0	999900	999900	999900	99990	204	2.0	3	3	999.0	999	9	999999999	0	0.0000	0	88	999.000	999.0	99.0
2005	2	5	8	0	?9?9?9?9E0?9?9?9*9*9?9*9*9?9*9*9?9?9*9*_*9*9*9*9*9	1.7	1.2	97	101950	9999	9999	264	0	0	0	999900	999900	999900	99990	104	2.0	2	2	999.0	999	9	999999999	0	0.0000	0	88	999.000	999.0	99.0
2005	2	5	9	0	?9?9?9?9E0?9?9?9*9*9?9*9*9?9?9?9?9?9*9*_*9*9*9*9*9	1.6	1.2	97	101950	9999	9999	266	9	0	9	999900	999900	999900	99990	337	2.0	3	3	999.0	999	9	999999999	0	0.0000	0	88	999.000	999.0	99.0
2005	2	5	10	0	?9?9?9?9E0?9?9?9*9*9?9*9*9?9*9*9?9?9*9*_*9*9*9*9*9	1.5	1.1	97	101950	9999	9999	272	20	0	20	999900	999900	999900	99990	57	2.0	6	6	999.0	999	9	999999999	0	0.0000	0	88	999.000	999.0	99.0
2005	2	5	11	0	?9?9?9?9E0?9?9?9*9*9?9*9*9?9*9*9?9?9*9*_*9*9*9*9*9	1.3	1.0	98	101950	9999	9999	262	31	0	31	999900	999900	999900	99990	29	2.0	2	2	999.0	999	9	999999999	0	0.0000	0	88	999.000	999.0	99.0
2005	2	5	12	0	?9?9?9?9E0?9?9?9*9*9?9*9*9?9*9*9?9?9*9*_*9*9*9*9*9	1.1	0.8	98	101950	9999	9999	264	40	0	40	999900	999900	999900	99990	8	2.0	3	3	999.0	999	9	999999999	0	0.0000	0	88	999.000	999.0	99.0
2005	2	5	13	0	?9?9?9?9E0?9?9?9*9*9?9*9*9?9*9*9?9?9*9*_*9*9*9*9*9	1.0	0.7	98	101950	9999	9999	263	44	0	44	999900	999900	999900	99990	155	2.0	3	3	999.0	999	9	999999999	0	0.0000	0	88	999.000	999.0	99.0
2005	2	5	14	0	?9?9?9?9E0?9?9?9*9*9?9*9*9?9*9*9?9?9*9*_*9*9*9*9*9	0.8	0.6	99	101950	9999	9999	277	44	0	44	999900	999900	999900	99990	68	2.0	8	8	999.0	999	9	999999999	0	0.0000	0	88	999.000	999.0	99.0
2005	2	5	15	0	?9?9?9?9E0?9?9?9*9*9?9*9*9?9?9?9?9?9*9*_*9*9*9*9*9	0.8	0.7	99	101950	9999	9999	260	39	0	39	999900	999900	999900	99990	337	3.0	2	2	999.0	999	9	999999999	0	0.0000	0	88	999.000	999.0	99.0
2005	2	5	16	0	?9?9?9?9E0?9?9?9*9*9?9*9*9?9*9*9?9?9*9*_*9*9*9*9*9	0.6	0.6	100	101950	9999	9999	262	31	0	31	999900	999900	999900	99990	68	3.0	3	3	999.0	999	9	999999999	0	0.0000	0	88	999.000	999.0	99.0
2005	2	5	17	0	?9?9?9?9E0?9?9?9*9*9?9*9*9?9*9*9?9?9*9*_*9*9*9*9*9	0.3	0.3	100	101950	9999	9999	250	20	0	20	999900	999900	999900	99990	104	3.0	0	0	999.0	999	9	999999999	0	0.0000	0	88	999.000	999.0	99.0
2005	2	5	18	0	?9?9?9?9E0?9?9?9*9*9?9*9*9?9*9*9?9?9*9*_*9*9*9*9*9	0.1	0.2	100	101950	9999	9999	260	8	0	8	999900	999900	999900	99990	22	3.0	3	3	999.0	999	9	999999999	0	0.0000	0	88	999.000	999.0	99.0
2005	2	5	19	0	?9?9?9?9E0?9?9?9*9*9?9*9*9?9*9*9?9?9*9*_*9*9*9*9*9	0.2	0.3	101	101950	9999	9999	260	0	0	0	999900	999900	999900	99990	64	3.0	3	3	999.0	999	9	999999999	0	0.0000	0	88	999.000	999.0	99.0
2005	2	5	20	0	?9?9?9?9E0?9?9?9*9*9?9*9*9?9*9*9?9?9*9*_*9*9*9*9*9	0.4	0.5	101	101950	9999	9999	275	0	0	0	999900	999900	999900	99990	57	3.0	8	8	999.0	999	9	999999999	0	0.0000	0	88	999.000	999.0	99.0
2005	2	5	21	0	?9?9?9?9E0?9?9?9*9*9?9*9*9?9?9?9?9?9*9*_*9*9*9*9*9	0.5	0.6	101	101950	9999	9999	271	0	0	0	999900	999900	999900	99990	337	2.0	7	7	999.0	999	9	999999999	0	0.0000	0	88	999.000	999.0	99.0
2005	2	5	22	0	?9?9?9?9E0?9?9?9*9*9?9*9*9?9*9*9?9?9*9*_*9*9*9*9*9	0.4	0.5	101	101950	9999	9999	255	0	0	0	999900	999900	999900	99990	114	2.0	1	1	999.0	999	9	999999999	0	0.0000	0	88	999.000	999.0	99.0
2005	2	5	23	0	?9?9?9?9E0?9?9?9*9*9?9*9*9?9*9*9?9?9*9*_*9*9*9*9*9	0.1	0.3	101	101950	9999	9999	264	0	0	0	999900	999900	999900	99990	5	2.0	5	5	999.0	999	9	999999999	0	0.0000	0	88	999.000	999.0	99.0
2005	2	5	24	0	?9?9?9?9E0?9?9?9*9*9?9*9*9?9*9*9?9?9*9*_*9*9*9*9*9	0.0	0.2	101	101950	9999	9999	253	0	0	0	999900	999900	999900	99990	287	2.0	1	1	999.0	999	9	999999999	0	0.0000	0	88	999.000	999.0	99.0
2005	2	6	1	0	?9?9?9?9E0?9?9?9*9*9?9*9*9?9*9*9?9?9*9*_*9*9*9*9*9	0.2	0.3	101	101810	9999	9999	258	0	0	0	999900	999900	999900	99990	137	2.0	2	2	999.0	999	9	999999999	0	0.0000	0	88	999.000	999.0	99.0
2005	2	6	2	0	?9?9?9?9E0?9?9?9*9*9?9*9*9?9*9*9?9?9*9*_*9*9*9*9*9	0.6	0.7	101	101810	9999	9999	264	0	0	0	999900	999900	999900	99990	292	2.0	4	4	999.0	999	9	999999999	0	0.0000	0	88	999.000	999.0	99.0
2005	2	6	3	0	?9?9?9?9E0?9?9?9*9*9?9*9*9?9?9?9?9?9*9*_*9*9*9*9*9	0.9	1.0	101	101810	9999	9999	273	0	0	0	999900	999900	999900	99990	292	1.0	7	7	999.0	999	9	999999999	0	0.0000	0	88	999.000	999.0	99.0
2005	2	6	4	0	?9?9?9?9E0?9?9?9*9*9?9*9*9?9*9*9?9?9*9*_*9*9*9*9*9	1.0	1.1	101	101810	9999	9999	268	0	0	0	999900	999900	999900	99990	66	1.0	5	5	999.0	999	9	999999999	0	0.0000	0	88	999.000	999.0	99.0
2005	2	6	5	0	?9?9?9?9E0?9?9?9*9*9?9*9*9?9*9*9?9?9*9*_*9*9*9*9*9	1.0	1.1	101	101810	9999	9999	278	0	0	0	999900	999900	999900	99990	151	1.0	8	8	999.0	999	9	999999999	0	0.0000	0	88	999.000	999.0	99.0
2005	2	6	6	0	?9?9?9?9E0?9?9?9*9*9?9*9*9?9*9*9?9?9*9*_*9*9*9*9*9	0.9	1.0	101	101810	9999	9999	277	0	0	0	999900	999900	999900	99990	130	1.0	8	8	999.0	999	9	999999999	0	0.0000	0	88	999.000	999.0	99.0
2005	2	6	7	0	?9?9?9?9E0?9?9?9*9*9?9*9*9?9*9*9?9?9*9*_*9*9*9*9*9	0.7	0.9	101	101810	9999	9999	277	0	0	0	999900	999900	999900	99990	207	1.0	8	8	999.0	999	9	999999999	0	0.0000	0	88	999.000	999.0	99.0
2005	2	6	8	0	?9?9?9?9E0?9?9?9*9*9?9*9*9?9*9*9?9?9*9*_*9*9*9*9*9	0.6	0.7	101	101810	9999	9999	256	0	0	0	999900	999900	999900	99990	214	1.0	1	1	999.0	999	9	999999999	0	0.0000	0	88	999.000	999.0	99.0
2005	2	6	9	0	?9?9?9?9E0?9?9?9*9*9?9*9*9?9?9?9?9?9*9*_*9*9*9*9*9	0.5	0.7	101	101810	9999	9999	262	0	0	0	999900	999900	999900	99990	292	2.0	3	3	999.0	999	9	999999999	0	0.0000	0	88	999.000	999.0	99.0
2005	2	6	10	0	?9?9?9?9E0?9?9?9*9*9?9*9*9?9*9*9?9?9*9*_*9*9*9*9*9	0.5	0.6	101	101810	9999	9999	271	0	0	0	999900	999900	999900	99990	35	2.0	7	7	999.0	999	9	999999999	0	0.0000	0	88	999.000	999.0	99.0
2005	2	6	11	0	?9?9?9?9E0?9?9?9*9*9?9*9*9?9*9*9?9?9*9*_*9*9*9*9*9	0.5	0.6	100	101810	9999	9999	256	0	0	0	999900	999900	999900	99990	288	2.0	1	1	999.0	999	9	999999999	0	0.0000	0	88	999.000	999.0	99.0
2005	2	6	12	0	?9?9?9?9E0?9?9?9*9*9?9*9*9?9*9*9?9?9*9*_*9*9*9*9*9	0.6	0.6	100	101810	9999	9999	268	0	0	0	999900	999900	999900	99990	109	2.0	6	6	999.0	999	9	999999999	0	0.0000	0	88	999.000	999.0	99.0
2005	2	6	13	0	?9?9?9?9E0?9?9?9*9*9?9*9*9?9*9*9?9?9*9*_*9*9*9*9*9	0.7	0.6	100	101810	9999	9999	260	0	0	0	999900	999900	999900	99990	224	2.0	2	2	999.0	999	9	999999999	0	0.0000	0	88	999.000	999.0	99.0
2005	2	6	14	0	?9?9?9?9E0?9?9?9*9*9?9*9*9?9*9*9?9?9*9*_*9*9*9*9*9	0.8	0.6	99	101810	9999	9999	260	0	0	0	999900	999900	999900	99990	59	2.0	2	2	999.0	999	9	999999999	0	0.0000	0	88	999.000	999.0	99.0
2005	2	6	15	0	?9?9?9?9E0?9?9?9*9*9?9*9*9?9?9?9?9?9*9*_*9*9*9*9*9	0.8	0.7	99	101810	9999	9999	277	0	0	0	999900	999900	999900	99990	270	2.0	8	8	999.0	999	9	999999999	0	0.0000	0	88	999.000	999.0	99.0
2005	2	6	16	0	?9?9?9?9E0?9?9?9*9*9?9*9*9?9*9*9?9?9*9*_*9*9*9*9*9	0.8	0.7	99	101810	9999	9999	277	0	0	0	999900	999900	999900	99990	199	2.0	8	8	999.0	999	9	999999999	0	0.0000	0	88	999.000	999.0	99.0
2005	2	6	17	0	?9?9?9?9E0?9?9?9*9*9?9*9*9?9*9*9?9?9*9*_*9*9*9*9*9	0.8	0.7	100	101810	9999	9999	265	0	0	0	999900	999900	999900	99990	12	2.0	4	4	999.0	999	9	999999999	0	0.0000	0	88	999.000	999.0	99.0
2005	2	6	18	0	?9?9?9?9E0?9?9?9*9*9?9*9*9?9*9*9?9?9*9*_*9*9*9*9*9	0.7	0.7	100	101810	9999	9999	269	0	0	0	999900	999900	999900	99990	185	2.0	6	6	999.0	999	9	999999999	0	0.0000	0	88	999.000	999.0	99.0
2005	2	6	19	0	?9?9?9?9E0?9?9?9*9*9?9*9*9?9*9*9?9?9*9*_*9*9*9*9*9	0.6	0.7	100	101810	9999	9999	266	0	0	0	999900	999900	999900	99990	218	2.0	5	5	999.0	999	9	999999999	0	0.0000	0	88	999.000	999.0	99.0
2005	2	6	20	0	?9?9?9?9E0?9?9?9*9*9?9*9*9?9*9*9?9?9*9*_*9*9*9*9*9	0.5	0.7	101	101810	9999	9999	266	0	0	0	999900	999900	999900	99990	96	2.0	5	5	999.0	999	9	999999999	0	0.0000	0	88	999.000	999.0	99.0
2005	2	6	21	0	?9?9?9?9E0?9?9?9*9*9?9*9*9?9?9?9?9?9*9*_*9*9*9*9*9	0.5	0.7	101	101810	9999	9999	268	0	0	0	999900	999900	999900	99990	315	2.0	6	6	999.0	999	9	999999999	0	0.0000	0	88	999.000	999.0	99.0
2005	2	6	22	0	?9?9?9?9E0?9?9?9*9*9?9*9*9?9*9*9?9?9*9*_*9*9*9*9*9	0.5	0.6	101	101810	9999	9999	275	0	0	0	999900	999900	999900	99990	33	2.0	8	8	999.0	999	9	999999999	0	0.0000	0	88	999.000	999.0	99.0
2005	2	6	23	0	?9?9?9?9E0?9?9?9*9*9?9*9*9?9*9*9?9?9*9*_*9*9*9*9*9	0.5	0.7	101	101810	9999	9999	266	0	0	0	999900	999900	999900	99990	35	2.0	5	5	999.0	999	9	999999999	0	0.0000	0	88	999.000	999.0	99.0
2005	2	6	24	0	?9?9?9?9E0?9?9?9*9*9?9*9*9?9*9*9?9?9*9*_*9*9*9*9*9	0.5	0.7	101	101810	9999	9999	264	0	0	0	999900	999900	999900	99990	324	2.0	4	4	999.0	999	9	999999999	0	0.0000	0	88	999.000	999.0	99.0
2005	2	7	1	0	?9?9?9?9E0?9?9?9*9*9?9*9*9?9*9*9?9?9*9*_*9*9*9*9*9	0.5	0.7	101	101450	9999	9999	251	0	0	0	999900	999900	999900	99990	151	2.0	0	0	999.0	999	9	999999999	0	0.0000	0	88	999.000	999.0	99.0
2005	2	7	2	0	?9?9?9?9E0?9?9?9*9*9?9*9*9?9*9*9?9?9*9*_*9*9*9*9*9	0.5	0.7	101	101450	9999	9999	251	0	0	0	999900	999900	999900	99990	67	2.0	0	0	999.0	999	9	999999999	0	0.0000	0	88	999.000	999.0	99.0
2005	2	7	3	0	?9?9?9?9E0?9?9?9*9*9?9*9*9?9?9?9?9?9*9*_*9*9*9*9*9	0.5	0.6	101	101450	9999	9999	271	0	0	0	999900	999900	999900	99990	315	2.0	7	7	999.0	999	9	999999999	0	0.0000	0	88	999.000	999.0	99.0
2005	2	7	4	0	?9?9?9?9E0?9?9?9*9*9?9*9*9?9*9*9?9?9*9*_*9*9*9*9*9	0.4	0.6	101	101450	9999	9999	261	0	0	0	999900	999900	999900	99990	27	2.0	3	3	999.0	999	9	999999999	0	0.0000	0	88	999.000	999.0	99.0
2005	2	7	5	0	?9?9?9?9E0?9?9?9*9*9?9*9*9?9*9*9?9?9*9*_*9*9*9*9*9	0.3	0.5	101	101450	9999	9999	281	0	0	0	999900	999900	999900	99990	46	2.0	9	9	999.0	999	9	999999999	0	0.0000	0	88	999.000	999.0	99.0
2005	2	7	6	0	?9?9?9?9E0?9?9?9*9*9?9*9*9?9*9*9?9?9*9*_*9*9*9*9*9	0.2	0.4	101	101450	9999	9999	264	0	0	0	999900	999900	999900	99990	235	2.0	5	5	999.0	999	9	999999999	0	0.0000	0	88	999.000	999.0	99.0
2005	2	7	7	0	?9?9?9?9E0?9?9?9*9*9?9*9*9?9*9*9?9?9*9*_*9*9*9*9*9	0.1	0.3	101	101450	9999	9999	280	0	0	0	999900	999900	999900	99990	133	2.0	9	9	999.0	999	9	999999999	0	0.0000	0	88	999.000	999.0	99.0
2005	2	7	8	0	?9?9?9?9E0?9?9?9*9*9?9*9*9?9*9*9?9?9*9*_*9*9*9*9*9	0.1	0.3	101	101450	9999	9999	264	0	0	0	999900	999900	999900	99990	46	2.0	5	5	999.0	999	9	999999999	0	0.0000	0	88	999.000	999.0	99.0
2005	2	7	9	0	?9?9?9?9E0?9?9?9*9*9?9*9*9?9?9?9?9?9*9*_*9*9*9*9*9	0.4	0.5	101	101450	9999	9999	250	35	0	35	999900	999900	999900	99990	292	3.0	0	0	999.0	999	9	999999999	0	0.0000	0	88	999.000	999.0	99.0
2005	2	7	10	0	?9?9?9?9E0?9?9?9*9*9?9*9*9?9*9*9?9?9*9*_*9*9*9*9*9	0.8	0.9	100	101450	9999	9999	267	78	0	78	999900	999900	999900	99990	118	3.0	5	5	999.0	999	9	999999999	0	0.0000	0	88	999.000	999.0	99.0
2005	2	7	11	0	?9?9?9?9E0?9?9?9*9*9?9*9*9?9*9*9?9?9*9*_*9*9*9*9*9	1.2	1.2	100	101450	9999	9999	275	119	0	119	999900	999900	999900	99990	152	3.0	7	7	999.0	999	9	999999999	0	0.0000	0	88	999.000	999.0	99.0
2005	2	7	12	0	?9?9?9?9E0?9?9?9*9*9?9*9*9?9*9*9?9?9*9*_*9*9*9*9*9	1.5	1.4	99	101450	9999	9999	273	152	0	152	999900	999900	999900	99990	157	3.0	6	6	999.0	999	9	999999999	0	0.0000	0	88	999.000	999.0	99.0
2005	2	7	13	0	?9?9?9?9E0?9?9?9*9*9?9*9*9?9*9*9?9?9*9*_*9*9*9*9*9	1.9	1.6	98	101450	9999	9999	262	170	0	170	999900	999900	999900	99990	184	3.0	1	1	999.0	999	9	999999999	0	0.0000	0	88	999.000	999.0	99.0
2005	2	7	14	0	?9?9?9?9E0?9?9?9*9*9?9*9*9?9*9*9?9?9*9*_*9*9*9*9*9	2.2	1.8	98	101450	9999	9999	258	169	0	169	999900	999900	999900	99990	359	3.0	0	0	999.0	999	9	999999999	0	0.0000	0	88	999.000	999.0	99.0
2005	2	7	15	0	?9?9?9?9E0?9?9?9*9*9?9*9*9?9?9?9?9?9*9*_*9*9*9*9*9	2.4	2.0	97	101450	9999	9999	272	151	0	151	999900	999900	999900	99990	22	4.0	4	4	999.0	999	9	999999999	0	0.0000	0	88	999.000	999.0	99.0
2005	2	7	16	0	?9?9?9?9E0?9?9?9*9*9?9*9*9?9*9*9?9?9*9*_*9*9*9*9*9	2.6	2.1	97	101450	9999	9999	281	117	0	117	999900	999900	999900	99990	325	4.0	7	7	999.0	999	9	999999999	0	0.0000	0	88	999.000	999.0	99.0
2005	2	7	17	0	?9?9?9?9E0?9?9?9*9*9?9*9*9?9*9*9?9?9*9*_*9*9*9*9*9	2.7	2.2	97	101450	9999	9999	274	76	0	76	999900	999900	999900	99990	104	4.0	4	4	999.0	999	9	999999999	0	0.0000	0	88	999.000	999.0	99.0
2005	2	7	18	0	?9?9?9?9E0?9?9?9*9*9?9*9*9?9*9*9?9?9*9*_*9*9*9*9*9	2.7	2.2	97	101450	9999	9999	269	33	0	33	999900	999900	999900	99990	86	4.0	2	2	999.0	999	9	999999999	0	0.0000	0	88	999.000	999.0	99.0
2005	2	7	19	0	?9?9?9?9E0?9?9?9*9*9?9*9*9?9*9*9?9?9*9*_*9*9*9*9*9	2.6	2.2	97	101450	9999	9999	292	0	0	0	999900	999900	999900	99990	38	4.0	9	9	999.0	999	9	999999999	0	0.0000	0	88	999.000	999.0	99.0
2005	2	7	20	0	?9?9?9?9E0?9?9?9*9*9?9*9*9?9*9*9?9?9*9*_*9*9*9*9*9	2.6	2.1	97	101450	9999	9999	265	0	0	0	999900	999900	999900	99990	297	4.0	1	1	999.0	999	9	999999999	0	0.0000	0	88	999.000	999.0	99.0
2005	2	7	21	0	?9?9?9?9E0?9?9?9*9*9?9*9*9?9?9?9?9?9*9*_*9*9*9*9*9	2.5	2.1	97	101450	9999	9999	275	0	0	0	999900	999900	999900	99990	270	1.0	5	5	999.0	999	9	999999999	0	0.0000	0	88	999.000	999.0	99.0
2005	2	7	22	0	?9?9?9?9E0?9?9?9*9*9?9*9*9?9*9*9?9?9*9*_*9*9*9*9*9	2.5	2.0	97	101450	9999	9999	259	0	0	0	999900	999900	999900	99990	150	1.0	0	0	999.0	999	9	999999999	0	0.0000	0	88	999.000	999.0	99.0
2005	2	7	23	0	?9?9?9?9E0?9?9?9*9*9?9*9*9?9*9*9?9?9*9*_*9*9*9*9*9	2.4	2.0	97	101450	9999	9999	268	0	0	0	999900	999900	999900	99990	89	1.0	2	2	999.0	999	9	999999999	0	0.0000	0	88	999.000	999.0	99.0
2005	2	7	24	0	?9?9?9?9E0?9?9?9*9*9?9*9*9?9*9*9?9?9*9*_*9*9*9*9*9	2.4	1.9	97	101450	9999	9999	270	0	0	0	999900	999900	999900	99990	177	1.0	3	3	999.0	999	9	999999999	0	0.0000	0	88	999.000	999.0	99.0
2005	2	8	1	0	?9?9?9?9E0?9?9?9*9*9?9*9*9?9*9*9?9?9*9*_*9*9*9*9*9	2.3	1.9	97	101110	9999	9999	270	0	0	0	999900	999900	999900	99990	27	1.0	3	3	999.0	999	9	999999999	0	0.0000	0	88	999.000	999.0	99.0
2005	2	8	2	0	?9?9?9?9E0?9?9?9*9*9?9*9*9?9*9*9?9?9*9*_*9*9*9*9*9	2.2	1.9	98	101110	9999	9999	267	0	0	0	999900	999900	999900	99990	323	1.0	2	2	999.0	999	9	999999999	0	0.0000	0	88	999.000	999.0	99.0
2005	2	8	3	0	?9?9?9?9E0?9?9?9*9*9?9*9*9?9?9?9?9?9*9*_*9*9*9*9*9	2.1	2.0	99	101110	9999	9999	263	0	0	0	999900	999900	999900	99990	0	0.0	1	1	999.0	999	9	999999999	0	0.0000	0	88	999.000	999.0	99.0
2005	2	8	4	0	?9?9?9?9E0?9?9?9*9*9?9*9*9?9*9*9?9?9*9*_*9*9*9*9*9	1.9	1.8	99	101110	9999	9999	270	0	0	0	999900	999900	999900	99990	147	0.0	4	4	999.0	999	9	999999999	0	0.0000	0	88	999.000	999.0	99.0
2005	2	8	5	0	?9?9?9?9E0?9?9?9*9*9?9*9*9?9*9*9?9?9*9*_*9*9*9*9*9	1.8	1.6	99	101110	9999	9999	288	0	0	0	999900	999900	999900	99990	95	0.0	9	9	999.0	999	9	999999999	0	0.0000	0	88	999.000	999.0	99.0
2005	2	8	6	0	?9?9?9?9E0?9?9?9*9*9?9*9*9?9*9*9?9?9*9*_*9*9*9*9*9	1.6	1.6	100	101110	9999	9999	271	0	0	0	999900	999900	999900	99990	276	0.0	5	5	999.0	999	9	999999999	0	0.0000	0	88	999.000	999.0	99.0
2005	2	8	7	0	?9?9?9?9E0?9?9?9*9*9?9*9*9?9*9*9?9?9*9*_*9*9*9*9*9	1.5	1.6	101	101110	9999	9999	255	0	0	0	999900	999900	999900	99990	122	0.0	0	0	999.0	999	9	999999999	0	0.0000	0	88	999.000	999.0	99.0
2005	2	8	8	0	?9?9?9?9E0?9?9?9*9*9?9*9*9?9*9*9?9?9*9*_*9*9*9*9*9	1.4	1.5	101	101110	9999	9999	255	0	0	0	999900	999900	999900	99990	108	0.0	0	0	999.0	999	9	999999999	0	0.0000	0	88	999.000	999.0	99.0
2005	2	8	9	0	?9?9?9?9E0?9?9?9*9*9?9*9*9?9?9?9?9?9*9*_*9*9*9*9*9	1.9	2.1	101	101110	9999	9999	289	123	156	68	999900	999900	999900	99990	270	3.0	9	9	999.0	999	9	999999999	0	0.0000	0	88	999.000	999.0	99.0
2005	2	8	10	0	?9?9?9?9E0?9?9?9*9*9?9*9*9?9*9*9?9?9*9*_*9*9*9*9*9	2.6	2.2	97	101110	9999	9999	269	131	0	131	999900	999900	999900	99990	65	3.0	2	2	999.0	999	9	999999999	0	0.0000	0	88	999.000	999.0	99.0
2005	2	8	11	0	?9?9?9?9E0?9?9?9*9*9?9*9*9?9*9*9?9?9*9*_*9*9*9*9*9	3.3	2.0	91	101110	9999	9999	280	200	0	200	999900	999900	999900	99990	193	3.0	6	6	999.0	999	9	999999999	0	0.0000	0	88	999.000	999.0	99.0
2005	2	8	12	0	?9?9?9?9E0?9?9?9*9*9?9*9*9?9*9*9?9?9*9*_*9*9*9*9*9	4.0	1.8	86	101110	9999	9999	265	527	333	290	999900	999900	999900	99990	271	3.0	0	0	999.0	999	9	999999999	0	0.0000	0	88	999.000	999.0	99.0
2005	2	8	13	0	?9?9?9?9E0?9?9?9*9*9?9*9*9?9*9*9?9?9*9*_*9*9*9*9*9	4.9	1.7	80	101110	9999	9999	284	589	366	324	999900	999900	999900	99990	336	3.0	5	5	999.0	999	9	999999999	0	0.0000	0	88	999.000	999.0	99.0
2005	2	8	14	0	?9?9?9?9E0?9?9?9*9*9?9*9*9?9*9*9?9?9*9*_*9*9*9*9*9	6.0	2.0	75	101110	9999	9999	287	588	389	324	999900	999900	999900	99990	242	3.0	4	4	999.0	999	9	999999999	0	0.0000	0	88	999.000	999.0	99.0
2005	2	8	15	0	?9?9?9?9E0?9?9?9*9*9?9*9*9?9?9?9?9?9*9*_*9*9*9*9*9	7.4	2.8	73	101110	9999	9999	291	253	0	253	999900	999900	999900	99990	67	2.0	3	3	999.0	999	9	999999999	0	0.0000	0	88	999.000	999.0	99.0
2005	2	8	16	0	?9?9?9?9E0?9?9?9*9*9?9*9*9?9*9*9?9?9*9*_*9*9*9*9*9	8.5	3.9	73	101110	9999	9999	294	407	426	224	999900	999900	999900	99990	335	2.0	2	2	999.0	999	9	999999999	0	0.0000	0	88	999.000	999.0	99.0
2005	2	8	17	0	?9?9?9?9E0?9?9?9*9*9?9*9*9?9*9*9?9?9*9*_*9*9*9*9*9	8.3	4.1	75	101110	9999	9999	299	128	0	128	999900	999900	999900	99990	53	2.0	4	4	999.0	999	9	999999999	0	0.0000	0	88	999.000	999.0	99.0
2005	2	8	18	0	?9?9?9?9E0?9?9?9*9*9?9*9*9?9*9*9?9?9*9*_*9*9*9*9*9	7.7	4.1	78	101110	9999	9999	296	117	207	64	999900	999900	999900	99990	162	2.0	4	4	999.0	999	9	999999999	0	0.0000	0	88	999.000	999.0	99.0
2005	2	8	19	0	?9?9?9?9E0?9?9?9*9*9?9*9*9?9*9*9?9?9*9*_*9*9*9*9*9	6.9	4.1	83	101110	9999	9999	301	0	0	0	999900	999900	999900	99990	277	2.0	7	7	999.0	999	9	999999999	0	0.0000	0	88	999.000	999.0	99.0
2005	2	8	20	0	?9?9?9?9E0?9?9?9*9*9?9*9*9?9*9*9?9?9*9*_*9*9*9*9*9	5.9	3.9	87	101110	9999	9999	286	0	0	0	999900	999900	999900	99990	119	2.0	3	3	999.0	999	9	999999999	0	0.0000	0	88	999.000	999.0	99.0
2005	2	8	21	0	?9?9?9?9E0?9?9?9*9*9?9*9*9?9?9?9?9?9*9*_*9*9*9*9*9	4.9	3.6	91	101110	9999	9999	292	0	0	0	999900	999900	999900	99990	247	1.0	7	7	999.0	999	9	999999999	0	0.0000	0	88	999.000	999.0	99.0
2005	2	8	22	0	?9?9?9?9E0?9?9?9*9*9?9*9*9?9*9*9?9?9*9*_*9*9*9*9*9	4.0	3.1	94	101110	9999	9999	298	0	0	0	999900	999900	999900	99990	348	1.0	9	9	999.0	999	9	999999999	0	0.0000	0	88	999.000	999.0	99.0
2005	2	8	23	0	?9?9?9?9E0?9?9?9*9*9?9*9*9?9*9*9?9?9*9*_*9*9*9*9*9	3.1	2.6	97	101110	9999	9999	284	0	0	0	999900	999900	999900	99990	343	1.0	7	7	999.0	999	9	999999999	0	0.0000	0	88	999.000	999.0	99.0
2005	2	8	24	0	?9?9?9?9E0?9?9?9*9*9?9*9*9?9*9*9?9?9*9*_*9*9*9*9*9	2.3	2.0	98	101110	9999	9999	259	0	0	0	999900	999900	999900	99990	218	1.0	0	0	999.0	999	9	999999999	0	0.0000	0	88	999.000	999.0	99.0
2005	2	9	1	0	?9?9?9?9E0?9?9?9*9*9?9*9*9?9*9*9?9?9*9*_*9*9*9*9*9	1.6	1.5	99	101180	9999	9999	264	0	0	0	999900	999900	999900	99990	168	1.0	2	2	999.0	999	9	999999999	0	0.0000	0	88	999.000	999.0	99.0
2005	2	9	2	0	?9?9?9?9E0?9?9?9*9*9?9*9*9?9*9*9?9?9*9*_*9*9*9*9*9	1.0	1.1	100	101180	9999	9999	258	0	0	0	999900	999900	999900	99990	200	1.0	1	1	999.0	999	9	999999999	0	0.0000	0	88	999.000	999.0	99.0
2005	2	9	3	0	?9?9?9?9E0?9?9?9*9*9?9*9*9?9?9?9?9?9*9*_*9*9*9*9*9	0.5	0.6	101	101180	9999	9999	276	0	0	0	999900	999900	999900	99990	0	0.0	8	8	999.0	999	9	999999999	0	0.0000	0	88	999.000	999.0	99.0
2005	2	9	4	0	?9?9?9?9E0?9?9?9*9*9?9*9*9?9*9*9?9?9*9*_*9*9*9*9*9	0.1	0.3	101	101180	9999	9999	279	0	0	0	999900	999900	999900	99990	180	0.0	9	9	999.0	999	9	999999999	0	0.0000	0	88	999.000	999.0	99.0
2005	2	9	5	0	?9?9?9?9E0?9?9?9*9*9?9*9*9?9*9*9?9?9*9*_*9*9*9*9*9	-0.2	-0.2	100	101180	9999	9999	268	0	0	0	999900	999900	999900	99990	18	0.0	7	7	999.0	999	9	999999999	0	0.0000	0	88	999.000	999.0	99.0
2005	2	9	6	0	?9?9?9?9E0?9?9?9*9*9?9*9*9?9*9*9?9?9*9*_*9*9*9*9*9	-0.4	-0.6	98	101180	9999	9999	263	0	0	0	999900	999900	999900	99990	55	0.0	6	6	999.0	999	9	999999999	0	0.0000	0	88	999.000	999.0	99.0
2005	2	9	7	0	?9?9?9?9E0?9?9?9*9*9?9*9*9?9*9*9?9?9*9*_*9*9*9*9*9	-0.6	-0.6	100	101180	9999	9999	259	0	0	0	999900	999900	999900	99990	262	0.0	4	4	999.0	999	9	999999999	0	0.0000	0	88	999.000	999.0	99.0
2005	2	9	8	0	?9?9?9?9E0?9?9?9*9*9?9*9*9?9*9*9?9?9*9*_*9*9*9*9*9	-0.6	-0.8	99	101180	9999	9999	276	0	0	0	999900	999900	999900	99990	23	0.0	9	9	999.0	999	9	999999999	0	0.0000	0	88	999.000	999.0	99.0
2005	2	9	9	0	?9?9?9?9E0?9?9?9*9*9?9*9*9?9?9?9?9?9*9*_*9*9*9*9*9	2.1	2.0	99	101180	9999	9999	283	50	0	50	999900	999900	999900	99990	0	0.0	8	8	999.0	999	9	999999999	0	0.0000	0	88	999.000	999.0	99.0
2005	2	9	10	0	?9?9?9?9E0?9?9?9*9*9?9*9*9?9*9*9?9?9*9*_*9*9*9*9*9	4.7	4.0	95	101180	9999	9999	281	109	0	109	999900	999900	999900	99990	181	0.0	3	3	999.0	999	9	999999999	0	0.0000	0	88	999.000	999.0	99.0
2005	2	9	11	0	?9?9?9?9E0?9?9?9*9*9?9*9*9?9*9*9?9?9*9*_*9*9*9*9*9	5.8	4.4	91	101180	9999	9999	291	166	0	166	999900	999900	999900	99990	73	0.0	5	5	999.0	999	9	999999999	0	0.0000	0	88	999.000	999.0	99.0
2005	2	9	12	0	?9?9?9?9E0?9?9?9*9*9?9*9*9?9*9*9?9?9*9*_*9*9*9*9*9	6.0	3.8	86	101180	9999	9999	275	211	0	211	999900	999900	999900	99990	117	0.0	0	0	999.0	999	9	999999999	0	0.0000	0	88	999.000	999.0	99.0
2005	2	9	13	0	?9?9?9?9E0?9?9?9*9*9?9*9*9?9*9*9?9?9*9*_*9*9*9*9*9	6.0	3.0	81	101180	9999	9999	292	236	0	236	999900	999900	999900	99990	165	0.0	6	6	999.0	999	9	999999999	0	0.0000	0	88	999.000	999.0	99.0
2005	2	9	14	0	?9?9?9?9E0?9?9?9*9*9?9*9*9?9*9*9?9?9*9*_*9*9*9*9*9	6.3	2.6	77	101180	9999	9999	291	235	0	235	999900	999900	999900	99990	284	0.0	5	5	999.0	999	9	999999999	0	0.0000	0	88	999.000	999.0	99.0
2005	2	9	15	0	?9?9?9?9E0?9?9?9*9*9?9*9*9?9?9?9?9?9*9*_*9*9*9*9*9	7.6	3.4	75	101180	9999	9999	315	209	0	209	999900	999900	999900	99990	0	0.0	9	9	999.0	999	9	999999999	0	0.0000	0	88	999.000	999.0	99.0
2005	2	9	16	0	?9?9?9?9E0?9?9?9*9*9?9*9*9?9*9*9?9?9*9*_*9*9*9*9*9	9.2	4.9	74	101180	9999	9999	288	163	0	163	999900	999900	999900	99990	209	0.0	0	0	999.0	999	9	999999999	0	0.0000	0	88	999.000	999.0	99.0
2005	2	9	17	0	?9?9?9?9E0?9?9?9*9*9?9*9*9?9*9*9?9?9*9*_*9*9*9*9*9	9.1	4.9	75	101180	9999	9999	300	106	0	106	999900	999900	999900	99990	61	0.0	3	3	999.0	999	9	999999999	0	0.0000	0	88	999.000	999.0	99.0
2005	2	9	18	0	?9?9?9?9E0?9?9?9*9*9?9*9*9?9*9*9?9?9*9*_*9*9*9*9*9	8.7	5.0	78	101180	9999	9999	296	47	0	47	999900	999900	999900	99990	248	0.0	2	2	999.0	999	9	999999999	0	0.0000	0	88	999.000	999.0	99.0
2005	2	9	19	0	?9?9?9?9E0?9?9?9*9*9?9*9*9?9*9*9?9?9*9*_*9*9*9*9*9	8.2	5.0	80	101180	9999	9999	301	0	0	0	999900	999900	999900	99990	231	0.0	5	5	999.0	999	9	999999999	0	0.0000	0	88	999.000	999.0	99.0
2005	2	9	20	0	?9?9?9?9E0?9?9?9*9*9?9*9*9?9*9*9?9?9*9*_*9*9*9*9*9	7.6	5.0	83	101180	9999	9999	317	0	0	0	999900	999900	999900	99990	294	0.0	9	9	999.0	999	9	999999999	0	0.0000	0	88	999.000	999.0	99.0
2005	2	9	21	0	?9?9?9?9E0?9?9?9*9*9?9*9*9?9?9?9?9?9*9*_*9*9*9*9*9	7.1	4.9	86	101180	9999	9999	294	0	0	0	999900	999900	999900	99990	0	0.0	4	4	999.0	999	9	999999999	0	0.0000	0	88	999.000	999.0	99.0
2005	2	9	22	0	?9?9?9?9E0?9?9?9*9*9?9*9*9?9*9*9?9?9*9*_*9*9*9*9*9	6.7	4.9	88	101180	9999	9999	306	0	0	0	999900	999900	999900	99990	223	0.0	8	8	999.0	999	9	999999999	0	0.0000	0	88	999.000	999.0	99.0
2005	2	9	23	0	?9?9?9?9E0?9?9?9*9*9?9*9*9?9*9*9?9?9*9*_*9*9*9*9*9	6.4	4.8	90	101180	9999	9999	296	0	0	0	999900	999900	999900	99990	133	0.0	6	6	999.0	999	9	999999999	0	0.0000	0	88	999.000	999.0	99.0
2005	2	9	24	0	?9?9?9?9E0?9?9?9*9*9?9*9*9?9*9*9?9?9*9*_*9*9*9*9*9	6.2	4.8	91	101180	9999	9999	290	0	0	0	999900	999900	999900	99990	121	0.0	4	4	999.0	999	9	999999999	0	0.0000	0	88	999.000	999.0	99.0
2005	2	10	1	0	?9?9?9?9E0?9?9?9*9*9?9*9*9?9*9*9?9?9*9*_*9*9*9*9*9	5.9	4.7	92	101410	9999	9999	302	0	0	0	999900	999900	999900	99990	178	0.0	8	8	999.0	999	9	999999999	0	0.0000	0	88	999.000	999.0	99.0
2005	2	10	2	0	?9?9?9?9E0?9?9?9*9*9?9*9*9?9*9*9?9?9*9*_*9*9*9*9*9	5.6	4.7	93	101410	9999	9999	286	0	0	0	999900	999900	999900	99990	336	0.0	3	3	999.0	999	9	999999999	0	0.0000	0	88	999.000	999.0	99.0
2005	2	10	3	0	?9?9?9?9E0?9?9?9*9*9?9*9*9?9?9?9?9?9*9*_*9*9*9*9*9	5.3	4.6	95	101410	9999	9999	278	0	0	0	999900	999900	999900	99990	0	0.0	1	1	999.0	999	9	999999999	0	0.0000	0	88	999.000	999.0	99.0
2005	2	10	4	0	?9?9?9?9E0?9?9?9*9*9?9*9*9?9*9*9?9?9*9*_*9*9*9*9*9	4.9	4.4	97	101410	9999	9999	304	0	0	0	999900	999900	999900	99990	129	0.0	9	9	999.0	999	9	999999999	0	0.0000	0	88	999.000	999.0	99.0
2005	2	10	5	0	?9?9?9?9E0?9?9?9*9*9?9*9*9?9*9*9?9?9*9*_*9*9*9*9*9	4.4	4.2	99	101410	9999	9999	278	0	0	0	999900	999900	999900	99990	20	0.0	2	2	999.0	999	9	999999999	0	0.0000	0	88	999.000	999.0	99.0
2005	2	10	6	0	?9?9?9?9E0?9?9?9*9*9?9*9*9?9*9*9?9?9*9*_*9*9*9*9*9	3.9	4.0	101	101410	9999	9999	285	0	0	0	999900	999900	999900	99990	4	0.0	6	6	999.0	999	9	999999999	0	0.0000	0	88	999.000	999.0	99.0
2005	2	10	7	0	?9?9?9?9E0?9?9?9*9*9?9*9*9?9*9*9?9?9*9*_*9*9*9*9*9	3.6	3.7	101	101410	9999	9999	277	0	0	0	999900	999900	999900	99990	355	0.0	3	3	999.0	999	9	999999999	0	0.0000	0	88	999.000	999.0	99.0
2005	2	10	8	0	?9?9?9?9E0?9?9?9*9*9?9*9*9?9*9*9?9?9*9*_*9*9*9*9*9	3.5	3.6	100	101410	9999	9999	280	0	0	0	999900	999900	999900	99990	48	0.0	5	5	999.0	999	9	999999999	0	0.0000	0	88	999.000	999.0	99.0
2005	2	10	9	0	?9?9?9?9E0?9?9?9*9*9?9*9*9?9?9?9?9?9*9*_*9*9*9*9*9	3.9	3.6	98	101410	9999	9999	275	141	159	83	999900	999900	999900	99990	337	2.0	2	2	999.0	999	9	999999999	0	0.0000	0	88	999.000	999.0	99.0
2005	2	10	10	0	?9?9?9?9E0?9?9?9*9*9?9*9*9?9*9*9?9?9*9*_*9*9*9*9*9	4.8	3.8	93	101410	9999	9999	297	304	237	179	999900	999900	999900	99990	224	2.0	8	8	999.0	999	9	999999999	0	0.0000	0	88	999.000	999.0	99.0
2005	2	10	11	0	?9?9?9?9E0?9?9?9*9*9?9*9*9?9*9*9?9?9*9*_*9*9*9*9*9	6.1	4.0	86	101410	9999	9999	280	196	0	196	999900	999900	999900	99990	180	2.0	1	1	999.0	999	9	999999999	0	0.0000	0	88	999.000	999.0	99.0
2005	2	10	12	0	?9?9?9?9E0?9?9?9*9*9?9*9*9?9*9*9?9?9*9*_*9*9*9*9*9	7.5	4.1	79	101410	9999	9999	315	249	0	249	999900	999900	999900	99990	144	2.0	9	9	999.0	999	9	999999999	0	0.0000	0	88	999.000	999.0	99.0
2005	2	10	13	0	?9?9?9?9E0?9?9?9*9*9?9*9*9?9*9*9?9?9*9*_*9*9*9*9*9	9.0	4.3	72	101410	9999	9999	297	278	0	278	999900	999900	999900	99990	182	2.0	2	2	999.0	999	9	999999999	0	0.0000	0	88	999.000	999.0	99.0
2005	2	10	14	0	?9?9?9?9E0?9?9?9*9*9?9*9*9?9*9*9?9?9*9*_*9*9*9*9*9	10.4	4.6	67	101410	9999	9999	299	656	393	387	999900	999900	999900	99990	9	2.0	1	1	999.0	999	9	999999999	0	0.0000	0	88	999.000	999.0	99.0
2005	2	10	15	0	?9?9?9?9E0?9?9?9*9*9?9*9*9?9?9?9?9?9*9*_*9*9*9*9*9	11.7	5.1	64	101410	9999	9999	314	247	0	247	999900	999900	999900	99990	315	1.0	4	4	999.0	999	9	999999999	0	0.0000	0	88	999.000	999.0	99.0
2005	2	10	16	0	?9?9?9?9E0?9?9?9*9*9?9*9*9?9*9*9?9?9*9*_*9*9*9*9*9	12.4	5.7	64	101410	9999	9999	327	456	429	269	999900	999900	999900	99990	124	1.0	7	7	999.0	999	9	999999999	0	0.0000	0	88	999.000	999.0	99.0
2005	2	10	17	0	?9?9?9?9E0?9?9?9*9*9?9*9*9?9*9*9?9?9*9*_*9*9*9*9*9	12.2	6.0	66	101410	9999	9999	302	296	486	175	999900	999900	999900	99990	173	1.0	0	0	999.0	999	9	999999999	0	0.0000	0	88	999.000	999.0	99.0
2005	2	10	18	0	?9?9?9?9E0?9?9?9*9*9?9*9*9?9*9*9?9?9*9*_*9*9*9*9*9	11.6	6.3	70	101410	9999	9999	306	56	0	56	999900	999900	999900	99990	89	1.0	1	1	999.0	999	9	999999999	0	0.0000	0	88	999.000	999.0	99.0
2005	2	10	19	0	?9?9?9?9E0?9?9?9*9*9?9*9*9?9*9*9?9?9*9*_*9*9*9*9*9	10.8	6.6	75	101410	9999	9999	307	0	0	0	999900	999900	999900	99990	271	1.0	2	2	999.0	999	9	999999999	0	0.0000	0	88	999.000	999.0	99.0
2005	2	10	20	0	?9?9?9?9E0?9?9?9*9*9?9*9*9?9*9*9?9?9*9*_*9*9*9*9*9	10.0	6.7	80	101410	9999	9999	293	0	0	0	999900	999900	999900	99990	182	1.0	0	0	999.0	999	9	999999999	0	0.0000	0	88	999.000	999.0	99.0
2005	2	10	21	0	?9?9?9?9E0?9?9?9*9*9?9*9*9?9?9?9?9?9*9*_*9*9*9*9*9	9.2	6.8	85	101410	9999	9999	290	0	0	0	999900	999900	999900	99990	360	3.0	0	0	999.0	999	9	999999999	0	0.0000	0	88	999.000	999.0	99.0
2005	2	10	22	0	?9?9?9?9E0?9?9?9*9*9?9*9*9?9*9*9?9?9*9*_*9*9*9*9*9	8.6	6.9	89	101410	9999	9999	288	0	0	0	999900	999900	999900	99990	271	3.0	0	0	999.0	999	9	999999999	0	0.0000	0	88	999.000	999.0	99.0
2005	2	10	23	0	?9?9?9?9E0?9?9?9*9*9?9*9*9?9*9*9?9?9*9*_*9*9*9*9*9	8.2	6.9	91	101410	9999	9999	315	0	0	0	999900	999900	999900	99990	81	3.0	8	8	999.0	999	9	999999999	0	0.0000	0	88	999.000	999.0	99.0
2005	2	10	24	0	?9?9?9?9E0?9?9?9*9*9?9*9*9?9*9*9?9?9*9*_*9*9*9*9*9	7.9	6.8	93	101410	9999	9999	290	0	0	0	999900	999900	999900	99990	171	3.0	1	1	999.0	999	9	999999999	0	0.0000	0	88	999.000	999.0	99.0
2005	2	11	1	0	?9?9?9?9E0?9?9?9*9*9?9*9*9?9*9*9?9?9*9*_*9*9*9*9*9	7.5	6.6	94	101800	9999	9999	306	0	0	0	999900	999900	999900	99990	251	3.0	7	7	999.0	999	9	999999999	0	0.0000	0	88	999.000	999.0	99.0
2005	2	11	2	0	?9?9?9?9E0?9?9?9*9*9?9*9*9?9*9*9?9?9*9*_*9*9*9*9*9	7.0	6.2	95	101800	9999	9999	309	0	0	0	999900	999900	999900	99990	17	3.0	8	8	999.0	999	9	999999999	0	0.0000	0	88	999.000	999.0	99.0
2005	2	11	3	0	?9?9?9?9E0?9?9?9*9*9?9*9*9?9?9?9?9?9*9*_*9*9*9*9*9	6.3	5.6	95	101800	9999	9999	297	0	0	0	999900	999900	999900	99990	247	2.0	6	6	999.0	999	9	999999999	0	0.0000	0	88	999.000	999.0	99.0
2005	2	11	4	0	?9?9?9?9E0?9?9?9*9*9?9*9*9?9*9*9?9?9*9*_*9*9*9*9*9	5.4	4.7	95	101800	9999	9999	282	0	0	0	999900	999900	999900	99990	52	2.0	2	2	999.0	999	9	999999999	0	0.0000	0	88	999.000	999.0	99.0
2005	2	11	5	0	?9?9?9?9E0?9?9?9*9*9?9*9*9?9*9*9?9?9*9*_*9*9*9*9*9	4.4	3.7	95	101800	9999	9999	301	0	0	0	999900	999900	999900	99990	15	2.0	9	9	999.0	999	9	999999999	0	0.0000	0	88	999.000	999.0	99.0
2005	2	11	6	0	?9?9?9?9E0?9?9?9*9*9?9*9*9?9*9*9?9?9*9*_*9*9*9*9*9	3.6	2.9	95	101800	9999	9999	270	0	0	0	999900	999900	999900	99990	84	2.0	1	1	999.0	999	9	999999999	0	0.0000	0	88	999.000	999.0	99.0
2005	2	11	7	0	?9?9?9?9E0?9?9?9*9*9?9*9*9?9*9*9?9?9*9*_*9*9*9*9*9	3.3	2.4	94	101800	9999	9999	272	0	0	0	999900	999900	999900	99990	147	2.0	2	2	999.0	999	9	999999999	0	0.0000	0	88	999.000	999.0	99.0
2005	2	11	8	0	?9?9?9?9E0?9?9?9*9*9?9*9*9?9*9*9?9?9*9*_*9*9*9*9*9	3.4	2.2	92	101800	9999	9999	289	1	3	1	999900	999900	999900	99990	175	2.0	8	8	999.0	999	9	999999999	0	0.0000	0	88	999.000	999.0	99.0
2005	2	11	9	0	?9?9?9?9E0?9?9?9*9*9?9*9*9?9?9?9?9?9*9*_*9*9*9*9*9	3.7	2.1	89	101800	9999	9999	269	180	232	96	999900	999900	999900	99990	270	2.0	1	1	999.0	999	9	999999999	0	0.0000	0	88	999.000	999.0	99.0
2005	2	11	10	0	?9?9?9?9E0?9?9?9*9*9?9*9*9?9*9*9?9?9*9*_*9*9*9*9*9	4.3	2.0	85	101800	9999	9999	282	388	343	205	999900	999900	999900	99990	245	2.0	5	5	999.0	999	9	999999999	0	0.0000	0	88	999.000	999.0	99.0
2005	2	11	11	0	?9?9?9?9E0?9?9?9*9*9?9*9*9?9*9*9?9?9*9*_*9*9*9*9*9	5.2	2.1	80	101800	9999	9999	270	226	0	226	999900	999900	999900	99990	263	2.0	0	0	999.0	999	9	999999999	0	0.0000	0	88	999.000	999.0	99.0
2005	2	11	12	0	?9?9?9?9E0?9?9?9*9*9?9*9*9?9*9*9?9?9*9*_*9*9*9*9*9	6.4	2.2	75	101800	9999	9999	308	749	488	397	999900	999900	999900	99990	38	2.0	9	9	999.0	999	9	999999999	0	0.0000	0	88	999.000	999.0	99.0
2005	2	11	13	0	?9?9?9?9E0?9?9?9*9*9?9*9*9?9*9*9?9?9*9*_*9*9*9*9*9	7.8	2.6	70	101800	9999	9999	295	320	0	320	999900	999900	999900	99990	5	2.0	4	4	999.0	999	9	999999999	0	0.0000	0	88	999.000	999.0	99.0
2005	2	11	14	0	?9?9?9?9E0?9?9?9*9*9?9*9*9?9*9*9?9?9*9*_*9*9*9*9*9	9.4	3.1	65	101800	9999	9999	293	319	0	319	999900	999900	999900	99990	290	2.0	1	1	999.0	999	9	999999999	0	0.0000	0	88	999.000	999.0	99.0
2005	2	11	15	0	?9?9?9?9E0?9?9?9*9*9?9*9*9?9?9?9?9?9*9*_*9*9*9*9*9	11.2	3.9	61	101800	9999	9999	296	284	0	284	999900	999900	999900	99990	315	3.0	0	0	999.0	999	9	999999999	0	0.0000	0	88	999.000	999.0	99.0
2005	2	11	16	0	?9?9?9?9E0?9?9?9*9*9?9*9*9?9*9*9?9?9*9*_*9*9*9*9*9	12.5	4.4	58	101800	9999	9999	322	581	621	307	999900	999900	999900	99990	147	3.0	6	6	999.0	999	9	999999999	0	0.0000	0	88	999.000	999.0	99.0
2005	2	11	17	0	?9?9?9?9E0?9?9?9*9*9?9*9*9?9*9*9?9?9*9*_*9*9*9*9*9	12.3	3.7	56	101800	9999	9999	306	145	0	145	999900	999900	999900	99990	15	3.0	1	1	999.0	999	9	999999999	0	0.0000	0	88	999.000	999.0	99.0
2005	2	11	18	0	?9?9?9?9E0?9?9?9*9*9?9*9*9?9*9*9?9?9*9*_*9*9*9*9*9	11.7	2.9	55	101800	9999	9999	333	65	0	65	999900	999900	999900	99990	166	3.0	9	9	999.0	999	9	999999999	0	0.0000	0	88	999.000	999.0	99.0
2005	2	11	19	0	?9?9?9?9E0?9?9?9*9*9?9*9*9?9*9*9?9?9*9*_*9*9*9*9*9	10.9	2.2	55	101800	9999	9999	308	0	0	0	999900	999900	999900	99990	151	3.0	4	4	999.0	999	9	999999999	0	0.0000	0	88	999.000	999.0	99.0
2005	2	11	20	0	?9?9?9?9E0?9?9?9*9*9?9*9*9?9*9*9?9?9*9*_*9*9*9*9*9	10.0	1.6	56	101800	9999	9999	301	0	0	0	999900	999900	999900	99990	190	3.0	3	3	999.0	999	9	999999999	0	0.0000	0	88	999.000	999.0	99.0
2005	2	11	21	0	?9?9?9?9E0?9?9?9*9*9?9*9*9?9?9?9?9?9*9*_*9*9*9*9*9	9.2	1.3	58	101800	9999	9999	290	0	0	0	999900	999900	999900	99990	315	2.0	1	1	999.0	999	9	999999999	0	0.0000	0	88	999.000	999.0	99.0
2005	2	11	22	0	?9?9?9?9E0?9?9?9*9*9?9*9*9?9*9*9?9?9*9*_*9*9*9*9*9	8.5	1.2	60	101800	9999	9999	299	0	0	0	999900	999900	999900	99990	14	2.0	5	5	999.0	999	9	999999999	0	0.0000	0	88	999.000	999.0	99.0
2005	2	11	23	0	?9?9?9?9E0?9?9?9*9*9?9*9*9?9*9*9?9?9*9*_*9*9*9*9*9	8.0	1.4	63	101800	9999	9999	280	0	0	0	999900	999900	999900	99990	206	2.0	0	0	999.0	999	9	999999999	0	0.0000	0	88	999.000	999.0	99.0
2005	2	11	24	0	?9?9?9?9E0?9?9?9*9*9?9*9*9?9*9*9?9?9*9*_*9*9*9*9*9	7.5	1.7	66	101800	9999	9999	306	0	0	0	999900	999900	999900	99990	253	2.0	8	8	999.0	999	9	999999999	0	0.0000	0	88	999.000	999.0	99.0
2005	2	12	1	0	?9?9?9?9E0?9?9?9*9*9?9*9*9?9*9*9?9?9*9*_*9*9*9*9*9	7.1	2.0	70	101780	9999	9999	289	0	0	0	999900	999900	999900	99990	74	2.0	3	3	999.0	999	9	999999999	0	0.0000	0	88	999.000	999.0	99.0
2005	2	12	2	0	?9?9?9?9E0?9?9?9*9*9?9*9*9?9*9*9?9?9*9*_*9*9*9*9*9	6.6	2.2	73	101780	9999	9999	285	0	0	0	999900	999900	999900	99990	261	2.0	2	2	999.0	999	9	999999999	0	0.0000	0	88	999.000	999.0	99.0
2005	2	12	3	0	?9?9?9?9E0?9?9?9*9*9?9*9*9?9?9?9?9?9*9*_*9*9*9*9*9	6.1	2.3	77	101780	9999	9999	296	0	0	0	999900	999900	999900	99990	270	2.0	7	7	999.0	999	9	999999999	0	0.0000	0	88	999.000	999.0	99.0
2005	2	12	4	0	?9?9?9?9E0?9?9?9*9*9?9*9*9?9*9*9?9?9*9*_*9*9*9*9*9	5.5	2.3	80	101780	9999	9999	283	0	0	0	999900	999900	999900	99990	248	2.0	3	3	999.0	999	9	999999999	0	0.0000	0	88	999.000	999.0	99.0
2005	2	12	5	0	?9?9?9?9E0?9?9?9*9*9?9*9*9?9*9*9?9?9*9*_*9*9*9*9*9	4.9	2.1	82	101780	9999	9999	291	0	0	0	999900	999900	999900	99990	85	2.0	7	7	999.0	999	9	999999999	0	0.0000	0	88	999.000	999.0	99.0
2005	2	12	6	0	?9?9?9?9E0?9?9?9*9*9?9*9*9?9*9*9?9?9*9*_*9*9*9*9*9	4.5	1.8	83	101780	9999	9999	285	0	0	0	999900	999900	999900	99990	213	2.0	6	6	999.0	999	9	999999999	0	0.0000	0	88	999.000	999.0	99.0
2005	2	12	7	0	?9?9?9?9E0?9?9?9*9*9?9*9*9?9*9*9?9?9*9*_*9*9*9*9*9	4.3	1.6	83	101780	9999	9999	298	0	0	0	999900	999900	999900	99990	310	2.0	9	9	999.0	999	9	999999999	0	0.0000	0	88	999.000	999.0	99.0
2005	2	12	8	0	?9?9?9?9E0?9?9?9*9*9?9*9*9?9*9*9?9?9*9*_*9*9*9*9*9	4.4	1.3	81	101780	9999	9999	275	1	0	1	999900	999900	999900	99990	80	2.0	2	2	999.0	999	9	999999999	0	0.0000	0	88	999.000	999.0	99.0
2005	2	12	9	0	?9?9?9?9E0?9?9?9*9*9?9*9*9?9?9?9?9?9*9*_*9*9*9*9*9	4.7	1.0	77	101780	9999	9999	278	64	0	64	999900	999900	999900	99990	270	1.0	3	3	999.0	999	9	999999999	0	0.0000	0	88	999.000	999.0	99.0
2005	2	12	10	0	?9?9?9?9E0?9?9?9*9*9?9*9*9?9*9*9?9?9*9*_*9*9*9*9*9	5.5	0.7	71	101780	9999	9999	296	137	0	137	999900	999900	999900	99990	55	1.0	8	8	999.0	999	9	999999999	0	0.0000	0	88	999.000	999.0	99.0
2005	2	12	11	0	?9?9?9?9E0?9?9?9*9*9?9*9*9?9*9*9?9?9*9*_*9*9*9*9*9	6.7	0.3	64	101780	9999	9999	286	208	0	208	999900	999900	999900	99990	116	1.0	3	3	999.0	999	9	999999999	0	0.0000	0	88	999.000	999.0	99.0
2005	2	12	12	0	?9?9?9?9E0?9?9?9*9*9?9*9*9?9*9*9?9?9*9*_*9*9*9*9*9	8.0	-0.2	56	101780	9999	9999	284	264	0	264	999900	999900	999900	99990	96	1.0	1	1	999.0	999	9	999999999	0	0.0000	0	88	999.000	999.0	99.0
2005	2	12	13	0	?9?9?9?9E0?9?9?9*9*9?9*9*9?9*9*9?9?9*9*_*9*9*9*9*9	9.3	-0.7	49	101780	9999	9999	289	295	0	295	999900	999900	999900	99990	29	1.0	1	1	999.0	999	9	999999999	0	0.0000	0	88	999.000	999.0	99.0
2005	2	12	14	0	?9?9?9?9E0?9?9?9*9*9?9*9*9?9*9*9?9?9*9*_*9*9*9*9*9	10.3	-1.1	44	101780	9999	9999	315	294	0	294	999900	999900	999900	99990	103	1.0	8	8	999.0	999	9	999999999	0	0.0000	0	88	999.000	999.0	99.0
2005	2	12	15	0	?9?9?9?9E0?9?9?9*9*9?9*9*9?9?9?9?9?9*9*_*9*9*9*9*9	10.9	-1.2	42	101780	9999	9999	306	262	0	262	999900	999900	999900	99990	180	1.0	5	5	999.0	999	9	999999999	0	0.0000	0	88	999.000	999.0	99.0
2005	2	12	16	0	?9?9?9?9E0?9?9?9*9*9?9*9*9?9*9*9?9?9*9*_*9*9*9*9*9	11.0	-0.6	44	101780	9999	9999	296	205	0	205	999900	999900	999900	99990	42	1.0	1	1	999.0	999	9	999999999	0	0.0000	0	88	999.000	999.0	99.0
2005	2	12	17	0	?9?9?9?9E0?9?9?9*9*9?9*9*9?9*9*9?9?9*9*_*9*9*9*9*9	10.8	0.4	49	101780	9999	9999	296	134	0	134	999900	999900	999900	99990	18	1.0	1	1	999.0	999	9	999999999	0	0.0000	0	88	999.000	999.0	99.0
2005	2	12	18	0	?9?9?9?9E0?9?9?9*9*9?9*9*9?9*9*9?9?9*9*_*9*9*9*9*9	10.4	1.8	55	101780	9999	9999	303	61	0	61	999900	999900	999900	99990	327	1.0	3	3	999.0	999	9	999999999	0	0.0000	0	88	999.000	999.0	99.0
2005	2	12	19	0	?9?9?9?9E0?9?9?9*9*9?9*9*9?9*9*9?9?9*9*_*9*9*9*9*9	9.8	3.0	63	101780	9999	9999	317	0	0	0	999900	999900	999900	99990	305	1.0	8	8	999.0	999	9	999999999	0	0.0000	0	88	999.000	999.0	99.0
2005	2	12	20	0	?9?9?9?9E0?9?9?9*9*9?9*9*9?9*9*9?9?9*9*_*9*9*9*9*9	9.1	3.9	70	101780	9999	9999	292	0	0	0	999900	999900	999900	99990	324	1.0	1	1	999.0	999	9	999999999	0	0.0000	0	88	999.000	999.0	99.0
2005	2	12	21	0	?9?9?9?9E0?9?9?9*9*9?9*9*9?9?9?9?9?9*9*_*9*9*9*9*9	8.5	4.5	76	101780	9999	9999	291	0	0	0	999900	999900	999900	99990	0	0.0	1	1	999.0	999	9	999999999	0	0.0000	0	88	999.000	999.0	99.0
2005	2	12	22	0	?9?9?9?9E0?9?9?9*9*9?9*9*9?9*9*9?9?9*9*_*9*9*9*9*9	8.1	4.9	80	101780	9999	9999	312	0	0	0	999900	999900	999900	99990	167	0.0	8	8	999.0	999	9	999999999	0	0.0000	0	88	999.000	999.0	99.0
2005	2	12	23	0	?9?9?9?9E0?9?9?9*9*9?9*9*9?9*9*9?9?9*9*_*9*9*9*9*9	7.8	5.0	83	101780	9999	9999	311	0	0	0	999900	999900	999900	99990	278	0.0	8	8	999.0	999	9	999999999	0	0.0000	0	88	999.000	999.0	99.0
2005	2	12	24	0	?9?9?9?9E0?9?9?9*9*9?9*9*9?9*9*9?9?9*9*_*9*9*9*9*9	7.6	5.0	84	101780	9999	9999	297	0	0	0	999900	999900	999900	99990	13	0.0	4	4	999.0	999	9	999999999	0	0.0000	0	88	999.000	999.0	99.0
2005	2	13	1	0	?9?9?9?9E0?9?9?9*9*9?9*9*9?9*9*9?9?9*9*_*9*9*9*9*9	7.4	5.0	84	101800	9999	9999	298	0	0	0	999900	999900	999900	99990	8	0.0	5	5	999.0	999	9	999999999	0	0.0000	0	88	999.000	999.0	99.0
2005	2	13	2	0	?9?9?9?9E0?9?9?9*9*9?9*9*9?9*9*9?9?9*9*_*9*9*9*9*9	7.3	4.8	85	101800	9999	9999	290	0	0	0	999900	999900	999900	99990	292	0.0	2	2	999.0	999	9	999999999	0	0.0000	0	88	999.000	999.0	99.0
2005	2	13	3	0	?9?9?9?9E0?9?9?9*9*9?9*9*9?9?9?9?9?9*9*_*9*9*9*9*9	7.0	4.6	85	101800	9999	9999	313	0	0	0	999900	999900	999900	99990	225	1.0	9	9	999.0	999	9	999999999	0	0.0000	0	88	999.000	999.0	99.0
2005	2	13	4	0	?9?9?9?9E0?9?9?9*9*9?9*9*9?9*9*9?9?9*9*_*9*9*9*9*9	6.6	4.5	86	101800	9999	9999	305	0	0	0	999900	999900	999900	99990	104	1.0	8	8	999.0	999	9	999999999	0	0.0000	0	88	999.000	999.0	99.0
2005	2	13	5	0	?9?9?9?9E0?9?9?9*9*9?9*9*9?9*9*9?9?9*9*_*9*9*9*9*9	6.2	4.3	87	101800	9999	9999	292	0	0	0	999900	999900	999900	99990	200	1.0	5	5	999.0	999	9	999999999	0	0.0000	0	88	999.000	999.0	99.0
2005	2	13	6	0	?9?9?9?9E0?9?9?9*9*9?9*9*9?9*9*9?9?9*9*_*9*9*9*9*9	5.9	4.2	89	101800	9999	9999	291	0	0	0	999900	999900	999900	99990	163	1.0	5	5	999.0	999	9	999999999	0	0.0000	0	88	999.000	999.0	99.0
2005	2	13	7	0	?9?9?9?9E0?9?9?9*9*9?9*9*9?9*9*9?9?9*9*_*9*9*9*9*9	5.8	4.2	89	101800	9999	9999	290	0	0	0	999900	999900	999900	99990	33	1.0	5	5	999.0	999	9	999999999	0	0.0000	0	88	999.000	999.0	99.0
2005	2	13	8	0	?9?9?9?9E0?9?9?9*9*9?9*9*9?9*9*9?9?9*9*_*9*9*9*9*9	5.9	4.2	89	101800	9999	9999	280	1	0	1	999900	999900	999900	99990	191	1.0	1	1	999.0	999	9	999999999	0	0.0000	0	88	999.000	999.0	99.0
2005	2	13	9	0	?9?9?9?9E0?9?9?9*9*9?9*9*9?9?9?9?9?9*9*_*9*9*9*9*9	6.3	4.3	87	101800	9999	9999	290	48	0	48	999900	999900	999900	99990	0	0.0	4	4	999.0	999	9	999999999	0	0.0000	0	88	999.000	999.0	99.0
2005	2	13	10	0	?9?9?9?9E0?9?9?9*9*9?9*9*9?9*9*9?9?9*9*_*9*9*9*9*9	6.9	4.3	83	101800	9999	9999	288	103	0	103	999900	999900	999900	99990	171	0.0	2	2	999.0	999	9	999999999	0	0.0000	0	88	999.000	999.0	99.0
2005	2	13	11	0	?9?9?9?9E0?9?9?9*9*9?9*9*9?9*9*9?9?9*9*_*9*9*9*9*9	7.6	4.1	79	101800	9999	9999	301	155	0	155	999900	999900	999900	99990	269	0.0	6	6	999.0	999	9	999999999	0	0.0000	0	88	999.000	999.0	99.0
2005	2	13	12	0	?9?9?9?9E0?9?9?9*9*9?9*9*9?9*9*9?9?9*9*_*9*9*9*9*9	8.4	3.8	73	101800	9999	9999	294	197	0	197	999900	999900	999900	99990	223	0.0	2	2	999.0	999	9	999999999	0	0.0000	0	88	999.000	999.0	99.0
2005	2	13	13	0	?9?9?9?9E0?9?9?9*9*9?9*9*9?9*9*9?9?9*9*_*9*9*9*9*9	9.3	3.4	67	101800	9999	9999	311	220	0	220	999900	999900	999900	99990	318	0.0	7	7	999.0	999	9	999999999	0	0.0000	0	88	999.000	999.0	99.0
2005	2	13	14	0	?9?9?9?9E0?9?9?9*9*9?9*9*9?9*9*9?9?9*9*_*9*9*9*9*9	10.1	3.0	61	101800	9999	9999	290	219	0	219	999900	999900	999900	99990	97	0.0	0	0	999.0	999	9	999999999	0	0.0000	0	88	999.000	999.0	99.0
2005	2	13	15	0	?9?9?9?9E0?9?9?9*9*9?9*9*9?9?9?9?9?9*9*_*9*9*9*9*9	10.8	2.5	57	101800	9999	9999	293	196	0	196	999900	999900	999900	99990	225	2.0	0	0	999.0	999	9	999999999	0	0.0000	0	88	999.000	999.0	99.0
2005	2	13	16	0	?9?9?9?9E0?9?9?9*9*9?9*9*9?9*9*9?9?9*9*_*9*9*9*9*9	11.2	2.1	53	101800	9999	9999	311	153	0	153	999900	999900	999900	99990	290	2.0	5	5	999.0	999	9	999999999	0	0.0000	0	88	999.000	999.0	99.0
2005	2	13	17	0	?9?9?9?9E0?9?9?9*9*9?9*9*9?9*9*9?9?9*9*_*9*9*9*9*9	11.1	1.4	51	101800	9999	9999	321	100	0	100	999900	999900	999900	99990	178	2.0	8	8	999.0	999	9	999999999	0	0.0000	0	88	999.000	999.0	99.0
2005	2	13	18	0	?9?9?9?9E0?9?9?9*9*9?9*9*9?9*9*9?9?9*9*_*9*9*9*9*9	10.7	1.0	51	101800	9999	9999	300	46	0	46	999900	999900	999900	99990	25	2.0	2	2	999.0	999	9	999999999	0	0.0000	0	88	999.000	999.0	99.0
2005	2	13	19	0	?9?9?9?9E0?9?9?9*9*9?9*9*9?9*9*9?9?9*9*_*9*9*9*9*9	10.2	0.7	52	101800	9999	9999	298	0	0	0	999900	999900	999900	99990	214	2.0	2	2	999.0	999	9	999999999	0	0.0000	0	88	999.000	999.0	99.0
2005	2	13	20	0	?9?9?9?9E0?9?9?9*9*9?9*9*9?9*9*9?9?9*9*_*9*9*9*9*9	9.6	0.8	54	101800	9999	9999	286	0	0	0	999900	999900	999900	99990	87	2.0	0	0	999.0	999	9	999999999	0	0.0000	0	88	999.000	999.0	99.0
2005	2	13	21	0	?9?9?9?9E0?9?9?9*9*9?9*9*9?9?9?9?9?9*9*_*9*9*9*9*9	9.0	1.1	58	101800	9999	9999	299	0	0	0	999900	999900	999900	99990	202	3.0	4	4	999.0	999	9	999999999	0	0.0000	0	88	999.000	999.0	99.0
2005	2	13	22	0	?9?9?9?9E0?9?9?9*9*9?9*9*9?9*9*9?9?9*9*_*9*9*9*9*9	8.4	1.7	62	101800	9999	9999	288	0	0	0	999900	999900	999900	99990	83	3.0	1	1	999.0	999	9	999999999	0	0.0000	0	88	999.000	999.0	99.0
2005	2	13	23	0	?9?9?9?9E0?9?9?9*9*9?9*9*9?9*9*9?9?9*9*_*9*9*9*9*9	7.9	2.4	68	101800	9999	9999	286	0	0	0	999900	999900	999900	99990	174	3.0	1	1	999.0	999	9	999999999	0	0.0000	0	88	999.000	999.0	99.0
2005	2	13	24	0	?9?9?9?9E0?9?9?9*9*9?9*9*9?9*9*9?9?9*9*_*9*9*9*9*9	7.4	3.1	74	101800	9999	9999	285	0	0	0	999900	999900	999900	99990	71	3.0	1	1	999.0	999	9	999999999	0	0.0000	0	88	999.000	999.0	99.0
2005	2	14	1	0	?9?9?9?9E0?9?9?9*9*9?9*9*9?9*9*9?9?9*9*_*9*9*9*9*9	6.9	3.7	80	101560	9999	9999	306	0	0	0	999900	999900	999900	99990	86	3.0	8	8	999.0	999	9	999999999	0	0.0000	0	88	999.000	999.0	99.0
2005	2	14	2	0	?9?9?9?9E0?9?9?9*9*9?9*9*9?9*9*9?9?9*9*_*9*9*9*9*9	6.4	4.1	85	101560	9999	9999	282	0	0	0	999900	999900	999900	99990	43	3.0	1	1	999.0	999	9	999999999	0	0.0000	0	88	999.000	999.0	99.0
2005	2	14	3	0	?9?9?9?9E0?9?9?9*9*9?9*9*9?9?9?9?9?9*9*_*9*9*9*9*9	5.9	4.2	89	101560	9999	9999	308	0	0	0	999900	999900	999900	99990	247	1.0	9	9	999.0	999	9	999999999	0	0.0000	0	88	999.000	999.0	99.0
2005	2	14	4	0	?9?9?9?9E0?9?9?9*9*9?9*9*9?9*9*9?9?9*9*_*9*9*9*9*9	5.3	4.1	92	101560	9999	9999	288	0	0	0	999900	999900	999900	99990	71	1.0	5	5	999.0	999	9	999999999	0	0.0000	0	88	999.000	999.0	99.0
2005	2	14	5	0	?9?9?9?9E0?9?9?9*9*9?9*9*9?9*9*9?9?9*9*_*9*9*9*9*9	4.8	3.8	93	101560	9999	9999	303	0	0	0	999900	999900	999900	99990	220	1.0	9	9	999.0	999	9	999999999	0	0.0000	0	88	999.000	999.0	99.0
2005	2	14	6	0	?9?9?9?9E0?9?9?9*9*9?9*9*9?9*9*9?9?9*9*_*9*9*9*9*9	4.5	3.5	93	101560	9999	9999	284	0	0	0	999900	999900	999900	99990	210	1.0	5	5	999.0	999	9	999999999	0	0.0000	0	88	999.000	999.0	99.0
2005	2	14	7	0	?9?9?9?9E0?9?9?9*9*9?9*9*9?9*9*9?9?9*9*_*9*9*9*9*9	4.5	3.4	93	101560	9999	9999	273	0	0	0	999900	999900	999900	99990	148	1.0	1	1	999.0	999	9	999999999	0	0.0000	0	88	999.000	999.0	99.0
2005	2	14	8	0	?9?9?9?9E0?9?9?9*9*9?9*9*9?9*9*9?9?9*9*_*9*9*9*9*9	4.8	3.5	91	101560	9999	9999	275	1	0	1	999900	999900	999900	99990	257	1.0	1	1	999.0	999	9	999999999	0	0.0000	0	88	999.000	999.0	99.0
2005	2	14	9	0	?9?9?9?9E0?9?9?9*9*9?9*9*9?9?9?9?9?9*9*_*9*9*9*9*9	5.7	4.2	90	101560	9999	9999	293	17	0	17	999900	999900	999900	99990	0	0.0	6	6	999.0	999	9	999999999	0	0.0000	0	88	999.000	999.0	99.0
2005	2	14	10	0	?9?9?9?9E0?9?9?9*9*9?9*9*9?9*9*9?9?9*9*_*9*9*9*9*9	7.1	5.3	89	101560	9999	9999	303	36	0	36	999900	999900	999900	99990	329	0.0	7	7	999.0	999	9	999999999	0	0.0000	0	88	999.000	999.0	99.0
2005	2	14	11	0	?9?9?9?9E0?9?9?9*9*9?9*9*9?9*9*9?9?9*9*_*9*9*9*9*9	8.5	6.5	87	101560	9999	9999	299	55	0	55	999900	999900	999900	99990	31	0.0	3	3	999.0	999	9	999999999	0	0.0000	0	88	999.000	999.0	99.0
2005	2	14	12	0	?9?9?9?9E0?9?9?9*9*9?9*9*9?9*9*9?9?9*9*_*9*9*9*9*9	9.2	7.0	86	101560	9999	9999	291	69	0	69	999900	999900	999900	99990	142	0.0	0	0	999.0	999	9	999999999	0	0.0000	0	88	999.000	999.0	99.0
2005	2	14	13	0	?9?9?9?9E0?9?9?9*9*9?9*9*9?9*9*9?9?9*9*_*9*9*9*9*9	8.9	6.5	85	101560	9999	9999	309	77	0	77	999900	999900	999900	99990	116	0.0	6	6	999.0	999	9	999999999	0	0.0000	0	88	999.000	999.0	99.0
2005	2	14	14	0	?9?9?9?9E0?9?9?9*9*9?9*9*9?9*9*9?9?9*9*_*9*9*9*9*9	7.8	5.5	85	101560	9999	9999	303	77	0	77	999900	999900	999900	99990	165	0.0	6	6	999.0	999	9	999999999	0	0.0000	0	88	999.000	999.0	99.0
2005	2	14	15	0	?9?9?9?9E0?9?9?9*9*9?9*9*9?9?9?9?9?9*9*_*9*9*9*9*9	6.6	4.3	85	101560	9999	9999	300	69	0	69	999900	999900	999900	99990	270	1.0	7	7	999.0	999	9	999999999	0	0.0000	0	88	999.000	999.0	99.0
2005	2	14	16	0	?9?9?9?9E0?9?9?9*9*9?9*9*9?9*9*9?9?9*9*_*9*9*9*9*9	5.6	3.4	86	101560	9999	9999	287	54	0	54	999900	999900	999900	99990	103	1.0	4	4	999.0	999	9	999999999	0	0.0000	0	88	999.000	999.0	99.0
2005	2	14	17	0	?9?9?9?9E0?9?9?9*9*9?9*9*9?9*9*9?9?9*9*_*9*9*9*9*9	5.0	3.0	87	101560	9999	9999	288	35	0	35	999900	999900	999900	99990	238	1.0	6	6	999.0	999	9	999999999	0	0.0000	0	88	999.000	999.0	99.0
2005	2	14	18	0	?9?9?9?9E0?9?9?9*9*9?9*9*9?9*9*9?9?9*9*_*9*9*9*9*9	4.7	2.9	88	101560	9999	9999	283	16	0	16	999900	999900	999900	99990	286	1.0	4	4	999.0	999	9	999999999	0	0.0000	0	88	999.000	999.0	99.0
2005	2	14	19	0	?9?9?9?9E0?9?9?9*9*9?9*9*9?9*9*9?9?9*9*_*9*9*9*9*9	4.7	3.2	90	101560	9999	9999	281	0	0	0	999900	999900	999900	99990	244	1.0	3	3	999.0	999	9	999999999	0	0.0000	0	88	999.000	999.0	99.0
2005	2	14	20	0	?9?9?9?9E0?9?9?9*9*9?9*9*9?9*9*9?9?9*9*_*9*9*9*9*9	4.9	3.6	92	101560	9999	9999	297	0	0	0	999900	999900	999900	99990	25	1.0	8	8	999.0	999	9	999999999	0	0.0000	0	88	999.000	999.0	99.0
2005	2	14	21	0	?9?9?9?9E0?9?9?9*9*9?9*9*9?9?9?9?9?9*9*_*9*9*9*9*9	5.1	4.1	93	101560	9999	9999	277	0	0	0	999900	999900	999900	99990	360	3.0	1	1	999.0	999	9	999999999	0	0.0000	0	88	999.000	999.0	99.0
2005	2	14	22	0	?9?9?9?9E0?9?9?9*9*9?9*9*9?9*9*9?9?9*9*_*9*9*9*9*9	5.3	4.4	94	101560	9999	9999	277	0	0	0	999900	999900	999900	99990	250	3.0	1	1	999.0	999	9	999999999	0	0.0000	0	88	999.000	999.0	99.0
2005	2	14	23	0	?9?9?9?9E0?9?9?9*9*9?9*9*9?9*9*9?9?9*9*_*9*9*9*9*9	5.3	4.6	95	101560	9999	9999	306	0	0	0	999900	999900	999900	99990	247	3.0	9	9	999.0	999	9	999999999	0	0.0000	0	88	999.000	999.0	99.0
2005	2	14	24	0	?9?9?9?9E0?9?9?9*9*9?9*9*9?9*9*9?9?9*9*_*9*9*9*9*9	5.4	4.7	96	101560	9999	9999	287	0	0	0	999900	999900	999900	99990	17	3.0	4	4	999.0	999	9	999999999	0	0.0000	0	88	999.000	999.0	99.0
2005	2	15	1	0	?9?9?9?9E0?9?9?9*9*9?9*9*9?9*9*9?9?9*9*_*9*9*9*9*9	5.3	4.7	96	101560	9999	9999	273	0	0	0	999900	999900	999900	99990	189	3.0	0	0	999.0	999	9	999999999	0	0.0000	0	88	999.000	999.0	99.0
2005	2	15	2	0	?9?9?9?9E0?9?9?9*9*9?9*9*9?9*9*9?9?9*9*_*9*9*9*9*9	5.2	4.7	96	101560	9999	9999	299	0	0	0	999900	999900	999900	99990	277	3.0	8	8	999.0	999	9	999999999	0	0.0000	0	88	999.000	999.0	99.0
2005	2	15	3	0	?9?9?9?9E0?9?9?9*9*9?9*9*9?9?9?9?9?9*9*_*9*9*9*9*9	5.1	4.5	96	101560	9999	9999	281	0	0	0	999900	999900	999900	99990	360	2.0	2	2	999.0	999	9	999999999	0	0.0000	0	88	999.000	999.0	99.0
2005	2	15	4	0	?9?9?9?9E0?9?9?9*9*9?9*9*9?9*9*9?9?9*9*_*9*9*9*9*9	4.9	4.3	96	101560	9999	9999	271	0	0	0	999900	999900	999900	99990	14	2.0	0	0	999.0	999	9	999999999	0	0.0000	0	88	999.000	999.0	99.0
2005	2	15	5	0	?9?9?9?9E0?9?9?9*9*9?9*9*9?9*9*9?9?9*9*_*9*9*9*9*9	4.8	4.1	96	101560	9999	9999	282	0	0	0	999900	999900	999900	99990	297	2.0	3	3	999.0	999	9	999999999	0	0.0000	0	88	999.000	999.0	99.0
2005	2	15	6	0	?9?9?9?9E0?9?9?9*9*9?9*9*9?9*9*9?9?9*9*_*9*9*9*9*9	4.7	3.9	95	101560	9999	9999	269	0	0	0	999900	999900	999900	99990	180	2.0	0	0	999.0	999	9	999999999	0	0.0000	0	88	999.000	999.0	99.0
2005	2	15	7	0	?9?9?9?9E0?9?9?9*9*9?9*9*9?9*9*9?9?9*9*_*9*9*9*9*9	4.6	3.8	95	101560	9999	9999	274	0	0	0	999900	999900	999900	99990	20	2.0	1	1	999.0	999	9	999999999	0	0.0000	0	88	999.000	999.0	99.0
2005	2	15	8	0	?9?9?9?9E0?9?9?9*9*9?9*9*9?9*9*9?9?9*9*_*9*9*9*9*9	4.7	3.8	94	101560	9999	9999	274	2	0	2	999900	999900	999900	99990	100	2.0	1	1	999.0	999	9	999999999	0	0.0000	0	88	999.000	999.0	99.0
2005	2	15	9	0	?9?9?9?9E0?9?9?9*9*9?9*9*9?9?9?9?9?9*9*_*9*9*9*9*9	4.8	3.8	93	101560	9999	9999	284	32	0	32	999900	999900	999900	99990	360	3.0	4	4	999.0	999	9	999999999	0	0.0000	0	88	999.000	999.0	99.0
2005	2	15	10	0	?9?9?9?9E0?9?9?9*9*9?9*9*9?9*9*9?9?9*9*_*9*9*9*9*9	5.0	3.8	92	101560	9999	9999	289	67	0	67	999900	999900	999900	99990	340	3.0	6	6	999.0	999	9	999999999	0	0.0000	0	88	999.000	999.0	99.0
2005	2	15	11	0	?9?9?9?9E0?9?9?9*9*9?9*9*9?9*9*9?9?9*9*_*9*9*9*9*9	5.2	3.9	91	101560	9999	9999	290	101	0	101	999900	999900	999900	99990	334	3.0	6	6	999.0	999	9	999999999	0	0.0000	0	88	999.000	999.0	99.0
2005	2	15	12	0	?9?9?9?9E0?9?9?9*9*9?9*9*9?9*9*9?9?9*9*_*9*9*9*9*9	5.6	4.0	90	101560	9999	9999	273	127	0	127	999900	999900	999900	99990	340	3.0	0	0	999.0	999	9	999999999	0	0.0000	0	88	999.000	999.0	99.0
2005	2	15	13	0	?9?9?9?9E0?9?9?9*9*9?9*9*9?9*9*9?9?9*9*_*9*9*9*9*9	6.0	4.3	89	101560	9999	9999	284	142	0	142	999900	999900	999900	99990	143	3.0	2	2	999.0	999	9	999999999	0	0.0000	0	88	999.000	999.0	99.0
2005	2	15	14	0	?9?9?9?9E0?9?9?9*9*9?9*9*9?9*9*9?9?9*9*_*9*9*9*9*9	6.6	4.8	88	101560	9999	9999	306	142	0	142	999900	999900	999900	99990	196	3.0	8	8	999.0	999	9	999999999	0	0.0000	0	88	999.000	999.0	99.0
2005	2	15	15	0	?9?9?9?9E0?9?9?9*9*9?9*9*9?9?9?9?9?9*9*_*9*9*9*9*9	7.4	5.6	88	101560	9999	9999	299	126	0	126	999900	999900	999900	99990	360	3.0	5	5	999.0	999	9	999999999	0	0.0000	0	88	999.000	999.0	99.0
2005	2	15	16	0	?9?9?9?9E0?9?9?9*9*9?9*9*9?9*9*9?9?9*9*_*9*9*9*9*9	8.0	6.2	88	101560	9999	9999	308	99	0	99	999900	999900	999900	99990	115	3.0	7	7	999.0	999	9	999999999	0	0.0000	0	88	999.000	999.0	99.0
2005	2	15	17	0	?9?9?9?9E0?9?9?9*9*9?9*9*9?9*9*9?9?9*9*_*9*9*9*9*9	7.9	6.3	89	101560	9999	9999	313	65	0	65	999900	999900	999900	99990	54	3.0	8	8	999.0	999	9	999999999	0	0.0000	0	88	999.000	999.0	99.0
2005	2	15	18	0	?9?9?9?9E0?9?9?9*9*9?9*9*9?9*9*9?9?9*9*_*9*9*9*9*9	7.8	6.2	90	101560	9999	9999	319	30	0	30	999900	999900	999900	99990	6	3.0	9	9	999.0	999	9	999999999	0	0.0000	0	88	999.000	999.0	99.0
2005	2	15	19	0	?9?9?9?9E0?9?9?9*9*9?9*9*9?9*9*9?9?9*9*_*9*9*9*9*9	7.6	6.2	91	101560	9999	9999	311	0	0	0	999900	999900	999900	99990	202	3.0	8	8	999.0	999	9	999999999	0	0.0000	0	88	999.000	999.0	99.0
2005	2	15	20	0	?9?9?9?9E0?9?9?9*9*9?9*9*9?9*9*9?9?9*9*_*9*9*9*9*9	7.4	6.1	92	101560	9999	9999	310	0	0	0	999900	999900	999900	99990	296	3.0	8	8	999.0	999	9	999999999	0	0.0000	0	88	999.000	999.0	99.0
2005	2	15	21	0	?9?9?9?9E0?9?9?9*9*9?9*9*9?9?9?9?9?9*9*_*9*9*9*9*9	7.2	6.0	92	101560	9999	9999	294	0	0	0	999900	999900	999900	99990	315	2.0	3	3	999.0	999	9	999999999	0	0.0000	0	88	999.000	999.0	99.0
2005	2	15	22	0	?9?9?9?9E0?9?9?9*9*9?9*9*9?9*9*9?9?9*9*_*9*9*9*9*9	7.1	5.9	92	101560	9999	9999	293	0	0	0	999900	999900	999900	99990	214	2.0	3	3	999.0	999	9	999999999	0	0.0000	0	88	999.000	999.0	99.0
2005	2	15	23	0	?9?9?9?9E0?9?9?9*9*9?9*9*9?9*9*9?9?9*9*_*9*9*9*9*9	7.1	5.8	92	101560	9999	9999	304	0	0	0	999900	999900	999900	99990	273	2.0	7	7	999.0	999	9	999999999	0	0.0000	0	88	999.000	999.0	99.0
2005	2	15	24	0	?9?9?9?9E0?9?9?9*9*9?9*9*9?9*9*9?9?9*9*_*9*9*9*9*9	7.0	5.7	91	101560	9999	9999	297	0	0	0	999900	999900	999900	99990	316	2.0	5	5	999.0	999	9	999999999	0	0.0000	0	88	999.000	999.0	99.0
2005	2	16	1	0	?9?9?9?9E0?9?9?9*9*9?9*9*9?9*9*9?9?9*9*_*9*9*9*9*9	7.0	5.6	91	101700	9999	9999	299	0	0	0	999900	999900	999900	99990	334	2.0	6	6	999.0	999	9	999999999	0	0.0000	0	88	999.000	999.0	99.0
2005	2	16	2	0	?9?9?9?9E0?9?9?9*9*9?9*9*9?9*9*9?9?9*9*_*9*9*9*9*9	6.8	5.5	91	101700	9999	9999	285	0	0	0	999900	999900	999900	99990	109	2.0	1	1	999.0	999	9	999999999	0	0.0000	0	88	999.000	999.0	99.0
2005	2	16	3	0	?9?9?9?9E0?9?9?9*9*9?9*9*9?9?9?9?9?9*9*_*9*9*9*9*9	6.5	5.3	92	101700	9999	9999	283	0	0	0	999900	999900	999900	99990	247	1.0	1	1	999.0	999	9	999999999	0	0.0000	0	88	999.000	999.0	99.0
2005	2	16	4	0	?9?9?9?9E0?9?9?9*9*9?9*9*9?9*9*9?9?9*9*_*9*9*9*9*9	6.1	5.1	94	101700	9999	9999	285	0	0	0	999900	999900	999900	99990	58	1.0	2	2	999.0	999	9	999999999	0	0.0000	0	88	999.000	999.0	99.0
2005	2	16	5	0	?9?9?9?9E0?9?9?9*9*9?9*9*9?9*9*9?9?9*9*_*9*9*9*9*9	5.6	4.9	96	101700	9999	9999	279	0	0	0	999900	999900	999900	99990	268	1.0	1	1	999.0	999	9	999999999	0	0.0000	0	88	999.000	999.0	99.0
2005	2	16	6	0	?9?9?9?9E0?9?9?9*9*9?9*9*9?9*9*9?9?9*9*_*9*9*9*9*9	5.2	4.8	97	101700	9999	9999	291	0	0	0	999900	999900	999900	99990	37	1.0	6	6	999.0	999	9	999999999	0	0.0000	0	88	999.000	999.0	99.0
2005	2	16	7	0	?9?9?9?9E0?9?9?9*9*9?9*9*9?9*9*9?9?9*9*_*9*9*9*9*9	5.0	4.7	98	101700	9999	9999	290	0	0	0	999900	999900	999900	99990	35	1.0	6	6	999.0	999	9	999999999	0	0.0000	0	88	999.000	999.0	99.0
2005	2	16	8	0	?9?9?9?9E0?9?9?9*9*9?9*9*9?9*9*9?9?9*9*_*9*9*9*9*9	5.2	4.8	97	101700	9999	9999	299	4	0	4	999900	999900	999900	99990	338	1.0	8	8	999.0	999	9	999999999	0	0.0000	0	88	999.000	999.0	99.0
2005	2	16	9	0	?9?9?9?9E0?9?9?9*9*9?9*9*9?9?9?9?9?9*9*_*9*9*9*9*9	5.5	4.8	95	101700	9999	9999	292	61	0	61	999900	999900	999900	99990	337	2.0	6	6	999.0	999	9	999999999	0	0.0000	0	88	999.000	999.0	99.0
2005	2	16	10	0	?9?9?9?9E0?9?9?9*9*9?9*9*9?9*9*9?9?9*9*_*9*9*9*9*9	5.8	4.4	90	101700	9999	9999	308	127	0	127	999900	999900	999900	99990	142	2.0	9	9	999.0	999	9	999999999	0	0.0000	0	88	999.000	999.0	99.0
2005	2	16	11	0	?9?9?9?9E0?9?9?9*9*9?9*9*9?9*9*9?9?9*9*_*9*9*9*9*9	6.1	3.7	84	101700	9999	9999	291	190	0	190	999900	999900	999900	99990	155	2.0	5	5	999.0	999	9	999999999	0	0.0000	0	88	999.000	999.0	99.0
2005	2	16	12	0	?9?9?9?9E0?9?9?9*9*9?9*9*9?9*9*9?9?9*9*_*9*9*9*9*9	6.5	2.7	77	101700	9999	9999	292	241	0	241	999900	999900	999900	99990	332	2.0	5	5	999.0	999	9	999999999	0	0.0000	0	88	999.000	999.0	99.0
2005	2	16	13	0	?9?9?9?9E0?9?9?9*9*9?9*9*9?9*9*9?9?9*9*_*9*9*9*9*9	6.9	1.8	70	101700	9999	9999	303	268	0	268	999900	999900	999900	99990	3	2.0	8	8	999.0	999	9	999999999	0	0.0000	0	88	999.000	999.0	99.0
2005	2	16	14	0	?9?9?9?9E0?9?9?9*9*9?9*9*9?9*9*9?9?9*9*_*9*9*9*9*9	7.4	1.0	64	101700	9999	9999	289	267	0	267	999900	999900	999900	99990	216	2.0	3	3	999.0	999	9	999999999	0	0.0000	0	88	999.000	999.0	99.0
2005	2	16	15	0	?9?9?9?9E0?9?9?9*9*9?9*9*9?9?9?9?9?9*9*_*9*9*9*9*9	8.0	0.6	60	101700	9999	9999	307	239	0	239	999900	999900	999900	99990	315	3.0	8	8	999.0	999	9	999999999	0	0.0000	0	88	999.000	999.0	99.0
2005	2	16	16	0	?9?9?9?9E0?9?9?9*9*9?9*9*9?9*9*9?9?9*9*_*9*9*9*9*9	8.5	0.7	58	101700	9999	9999	304	188	0	188	999900	999900	999900	99990	208	3.0	7	7	999.0	999	9	999999999	0	0.0000	0	88	999.000	999.0	99.0
2005	2	16	17	0	?9?9?9?9E0?9?9?9*9*9?9*9*9?9*9*9?9?9*9*_*9*9*9*9*9	8.4	0.8	59	101700	9999	9999	281	124	0	124	999900	999900	999900	99990	195	3.0	0	0	999.0	999	9	999999999	0	0.0000	0	88	999.000	999.0	99.0
2005	2	16	18	0	?9?9?9?9E0?9?9?9*9*9?9*9*9?9*9*9?9?9*9*_*9*9*9*9*9	8.1	1.0	61	101700	9999	9999	297	58	0	58	999900	999900	999900	99990	243	3.0	5	5	999.0	999	9	999999999	0	0.0000	0	88	999.000	999.0	99.0
2005	2	16	19	0	?9?9?9?9E0?9?9?9*9*9?9*9*9?9*9*9?9?9*9*_*9*9*9*9*9	7.8	1.4	64	101700	9999	9999	313	1	0	1	999900	999900	999900	99990	314	3.0	9	9	999.0	999	9	999999999	0	0.0000	0	88	999.000	999.0	99.0
2005	2	16	20	0	?9?9?9?9E0?9?9?9*9*9?9*9*9?9*9*9?9?9*9*_*9*9*9*9*9	7.4	1.8	67	101700	9999	9999	295	0	0	0	999900	999900	999900	99990	175	3.0	5	5	999.0	999	9	999999999	0	0.0000	0	88	999.000	999.0	99.0
2005	2	16	21	0	?9?9?9?9E0?9?9?9*9*9?9*9*9?9?9?9?9?9*9*_*9*9*9*9*9	7.1	2.2	71	101700	9999	9999	294	0	0	0	999900	999900	999900	99990	292	1.0	5	5	999.0	999	9	999999999	0	0.0000	0	88	999.000	999.0	99.0
2005	2	16	22	0	?9?9?9?9E0?9?9?9*9*9?9*9*9?9*9*9?9?9*9*_*9*9*9*9*9	6.8	2.5	74	101700	9999	9999	299	0	0	0	999900	999900	999900	99990	85	1.0	7	7	999.0	999	9	999999999	0	0.0000	0	88	999.000	999.0	99.0
2005	2	16	23	0	?9?9?9?9E0?9?9?9*9*9?9*9*9?9*9*9?9?9*9*_*9*9*9*9*9	6.7	2.7	76	101700	9999	9999	288	0	0	0	999900	999900	999900	99990	56	1.0	3	3	999.0	999	9	999999999	0	0.0000	0	88	999.000	999.0	99.0
2005	2	16	24	0	?9?9?9?9E0?9?9?9*9*9?9*9*9?9*9*9?9?9*9*_*9*9*9*9*9	6.5	2.9	78	101700	9999	9999	309	0	0	0	999900	999900	999900	99990	330	1.0	9	9	999.0	999	9	999999999	0	0.0000	0	88	999.000	999.0	99.0
2005	2	17	1	0	?9?9?9?9E0?9?9?9*9*9?9*9*9?9*9*9?9?9*9*_*9*9*9*9*9	6.3	3.0	79	101760	9999	9999	294	0	0	0	999900	999900	999900	99990	272	1.0	6	6	999.0	999	9	999999999	0	0.0000	0	88	999.000	999.0	99.0
2005	2	17	2	0	?9?9?9?9E0?9?9?9*9*9?9*9*9?9*9*9?9?9*9*_*9*9*9*9*9	6.1	3.0	80	101760	9999	9999	308	0	0	0	999900	999900	999900	99990	192	1.0	9	9	999.0	999	9	999999999	0	0.0000	0	88	999.000	999.0	99.0
2005	2	17	3	0	?9?9?9?9E0?9?9?9*9*9?9*9*9?9?9?9?9?9*9*_*9*9*9*9*9	5.8	2.8	81	101760	9999	9999	285	0	0	0	999900	999900	999900	99990	292	2.0	3	3	999.0	999	9	999999999	0	0.0000	0	88	999.000	999.0	99.0
2005	2	17	4	0	?9?9?9?9E0?9?9?9*9*9?9*9*9?9*9*9?9?9*9*_*9*9*9*9*9	5.4	2.5	81	101760	9999	9999	298	0	0	0	999900	999900	999900	99990	191	2.0	8	8	999.0	999	9	999999999	0	0.0000	0	88	999.000	999.0	99.0
2005	2	17	5	0	?9?9?9?9E0?9?9?9*9*9?9*9*9?9*9*9?9?9*9*_*9*9*9*9*9	5.0	2.1	82	101760	9999	9999	287	0	0	0	999900	999900	999900	99990	317	2.0	6	6	999.0	999	9	999999999	0	0.0000	0	88	999.000	999.0	99.0
2005	2	17	6	0	?9?9?9?9E0?9?9?9*9*9?9*9*9?9*9*9?9?9*9*_*9*9*9*9*9	4.6	1.8	82	101760	9999	9999	294	0	0	0	999900	999900	999900	99990	197	2.0	8	8	999.0	999	9	999999999	0	0.0000	0	88	999.000	999.0	99.0
2005	2	17	7	0	?9?9?9?9E0?9?9?9*9*9?9*9*9?9*9*9?9?9*9*_*9*9*9*9*9	4.5	1.5	81	101760	9999	9999	280	0	0	0	999900	999900	999900	99990	146	2.0	4	4	999.0	999	9	999999999	0	0.0000	0	88	999.000	999.0	99.0
2005	2	17	8	0	?9?9?9?9E0?9?9?9*9*9?9*9*9?9*9*9?9?9*9*_*9*9*9*9*9	4.5	1.3	80	101760	9999	9999	275	8	15	5	999900	999900	999900	99990	118	2.0	2	2	999.0	999	9	999999999	0	0.0000	0	88	999.000	999.0	99.0
2005	2	17	9	0	?9?9?9?9E0?9?9?9*9*9?9*9*9?9?9?9?9?9*9*_*9*9*9*9*9	4.6	1.1	78	101760	9999	9999	267	116	104	76	999900	999900	999900	99990	292	4.0	0	0	999.0	999	9	999999999	0	0.0000	0	88	999.000	999.0	99.0
2005	2	17	10	0	?9?9?9?9E0?9?9?9*9*9?9*9*9?9*9*9?9?9*9*_*9*9*9*9*9	5.1	1.1	75	101760	9999	9999	295	114	0	114	999900	999900	999900	99990	215	4.0	8	8	999.0	999	9	999999999	0	0.0000	0	88	999.000	999.0	99.0
2005	2	17	11	0	?9?9?9?9E0?9?9?9*9*9?9*9*9?9*9*9?9?9*9*_*9*9*9*9*9	6.0	1.3	72	101760	9999	9999	277	361	185	236	999900	999900	999900	99990	190	4.0	1	1	999.0	999	9	999999999	0	0.0000	0	88	999.000	999.0	99.0
2005	2	17	12	0	?9?9?9?9E0?9?9?9*9*9?9*9*9?9*9*9?9?9*9*_*9*9*9*9*9	7.1	1.7	69	101760	9999	9999	286	455	211	298	999900	999900	999900	99990	246	4.0	2	2	999.0	999	9	999999999	0	0.0000	0	88	999.000	999.0	99.0
2005	2	17	13	0	?9?9?9?9E0?9?9?9*9*9?9*9*9?9*9*9?9?9*9*_*9*9*9*9*9	8.1	2.0	65	101760	9999	9999	296	507	232	331	999900	999900	999900	99990	162	4.0	4	4	999.0	999	9	999999999	0	0.0000	0	88	999.000	999.0	99.0
2005	2	17	14	0	?9?9?9?9E0?9?9?9*9*9?9*9*9?9*9*9?9?9*9*_*9*9*9*9*9	9.1	2.2	62	101760	9999	9999	298	506	246	330	999900	999900	999900	99990	99	4.0	3	3	999.0	999	9	999999999	0	0.0000	0	88	999.000	999.0	99.0
2005	2	17	15	0	?9?9?9?9E0?9?9?9*9*9?9*9*9?9?9?9?9?9*9*_*9*9*9*9*9	9.8	2.3	60	101760	9999	9999	298	215	0	215	999900	999900	999900	99990	292	2.0	2	2	999.0	999	9	999999999	0	0.0000	0	88	999.000	999.0	99.0
2005	2	17	16	0	?9?9?9?9E0?9?9?9*9*9?9*9*9?9*9*9?9?9*9*_*9*9*9*9*9	10.1	2.3	58	101760	9999	9999	310	169	0	169	999900	999900	999900	99990	18	2.0	6	6	999.0	999	9	999999999	0	0.0000	0	88	999.000	999.0	99.0
2005	2	17	17	0	?9?9?9?9E0?9?9?9*9*9?9*9*9?9*9*9?9?9*9*_*9*9*9*9*9	10.2	2.2	57	101760	9999	9999	310	111	0	111	999900	999900	999900	99990	46	2.0	6	6	999.0	999	9	999999999	0	0.0000	0	88	999.000	999.0	99.0
2005	2	17	18	0	?9?9?9?9E0?9?9?9*9*9?9*9*9?9*9*9?9?9*9*_*9*9*9*9*9	10.0	2.1	58	101760	9999	9999	289	53	0	53	999900	999900	999900	99990	220	2.0	0	0	999.0	999	9	999999999	0	0.0000	0	88	999.000	999.0	99.0
2005	2	17	19	0	?9?9?9?9E0?9?9?9*9*9?9*9*9?9*9*9?9?9*9*_*9*9*9*9*9	9.5	2.0	59	101760	9999	9999	310	2	0	2	999900	999900	999900	99990	98	2.0	7	7	999.0	999	9	999999999	0	0.0000	0	88	999.000	999.0	99.0
2005	2	17	20	0	?9?9?9?9E0?9?9?9*9*9?9*9*9?9*9*9?9?9*9*_*9*9*9*9*9	8.8	1.8	61	101760	9999	9999	299	0	0	0	999900	999900	999900	99990	70	2.0	4	4	999.0	999	9	999999999	0	0.0000	0	88	999.000	999.0	99.0
2005	2	17	21	0	?9?9?9?9E0?9?9?9*9*9?9*9*9?9?9?9?9?9*9*_*9*9*9*9*9	8.0	1.8	65	101760	9999	9999	297	0	0	0	999900	999900	999900	99990	247	1.0	5	5	999.0	999	9	999999999	0	0.0000	0	88	999.000	999.0	99.0
2005	2	17	22	0	?9?9?9?9E0?9?9?9*9*9?9*9*9?9*9*9?9?9*9*_*9*9*9*9*9	7.1	1.8	69	101760	9999	9999	294	0	0	0	999900	999900	999900	99990	99	1.0	5	5	999.0	999	9	999999999	0	0.0000	0	88	999.000	999.0	99.0
2005	2	17	23	0	?9?9?9?9E0?9?9?9*9*9?9*9*9?9*9*9?9?9*9*_*9*9*9*9*9	6.3	2.0	74	101760	9999	9999	307	0	0	0	999900	999900	999900	99990	211	1.0	9	9	999.0	999	9	999999999	0	0.0000	0	88	999.000	999.0	99.0
2005	2	17	24	0	?9?9?9?9E0?9?9?9*9*9?9*9*9?9*9*9?9?9*9*_*9*9*9*9*9	5.4	2.1	79	101760	9999	9999	282	0	0	0	999900	999900	999900	99990	123	1.0	3	3	999.0	999	9	999999999	0	0.0000	0	88	999.000	999.0	99.0
2005	2	18	1	0	?9?9?9?9E0?9?9?9*9*9?9*9*9?9*9*9?9?9*9*_*9*9*9*9*9	4.5	2.1	85	101910	9999	9999	276	0	0	0	999900	999900	999900	99990	118	1.0	2	2	999.0	999	9	999999999	0	0.0000	0	88	999.000	999.0	99.0
2005	2	18	2	0	?9?9?9?9E0?9?9?9*9*9?9*9*9?9*9*9?9?9*9*_*9*9*9*9*9	3.6	2.1	90	101910	9999	9999	285	0	0	0	999900	999900	999900	99990	60	1.0	7	7	999.0	999	9	999999999	0	0.0000	0	88	999.000	999.0	99.0
2005	2	18	3	0	?9?9?9?9E0?9?9?9*9*9?9*9*9?9?9?9?9?9*9*_*9*9*9*9*9	2.8	1.9	94	101910	9999	9999	292	0	0	0	999900	999900	999900	99990	247	2.0	9	9	999.0	999	9	999999999	0	0.0000	0	88	999.000	999.0	99.0
2005	2	18	4	0	?9?9?9?9E0?9?9?9*9*9?9*9*9?9*9*9?9?9*9*_*9*9*9*9*9	2.0	1.7	97	101910	9999	9999	268	0	0	0	999900	999900	999900	99990	192	2.0	3	3	999.0	999	9	999999999	0	0.0000	0	88	999.000	999.0	99.0
2005	2	18	5	0	?9?9?9?9E0?9?9?9*9*9?9*9*9?9*9*9?9?9*9*_*9*9*9*9*9	1.3	1.3	99	101910	9999	9999	280	0	0	0	999900	999900	999900	99990	171	2.0	8	8	999.0	999	9	999999999	0	0.0000	0	88	999.000	999.0	99.0
2005	2	18	6	0	?9?9?9?9E0?9?9?9*9*9?9*9*9?9*9*9?9?9*9*_*9*9*9*9*9	0.9	0.9	100	101910	9999	9999	277	0	0	0	999900	999900	999900	99990	164	2.0	8	8	999.0	999	9	999999999	0	0.0000	0	88	999.000	999.0	99.0
2005	2	18	7	0	?9?9?9?9E0?9?9?9*9*9?9*9*9?9*9*9?9?9*9*_*9*9*9*9*9	0.7	0.5	99	101910	9999	9999	260	0	0	0	999900	999900	999900	99990	89	2.0	2	2	999.0	999	9	999999999	0	0.0000	0	88	999.000	999.0	99.0
2005	2	18	8	0	?9?9?9?9E0?9?9?9*9*9?9*9*9?9*9*9?9?9*9*_*9*9*9*9*9	0.9	0.3	96	101910	9999	9999	265	14	53	4	999900	999900	999900	99990	185	2.0	4	4	999.0	999	9	999999999	0	0.0000	0	88	999.000	999.0	99.0
2005	2	18	9	0	?9?9?9?9E0?9?9?9*9*9?9*9*9?9?9?9?9?9*9*_*9*9*9*9*9	1.6	0.1	90	101910	9999	9999	263	190	402	33	999900	999900	999900	99990	247	2.0	2	2	999.0	999	9	999999999	0	0.0000	0	88	999.000	999.0	99.0
2005	2	18	10	0	?9?9?9?9E0?9?9?9*9*9?9*9*9?9*9*9?9?9*9*_*9*9*9*9*9	3.0	0.2	82	101910	9999	9999	260	362	477	96	999900	999900	999900	99990	290	2.0	0	0	999.0	999	9	999999999	0	0.0000	0	88	999.000	999.0	99.0
2005	2	18	11	0	?9?9?9?9E0?9?9?9*9*9?9*9*9?9*9*9?9?9*9*_*9*9*9*9*9	4.9	0.3	72	101910	9999	9999	289	585	708	103	999900	999900	999900	99990	62	2.0	7	7	999.0	999	9	999999999	0	0.0000	0	88	999.000	999.0	99.0
2005	2	18	12	0	?9?9?9?9E0?9?9?9*9*9?9*9*9?9*9*9?9?9*9*_*9*9*9*9*9	7.1	0.4	62	101910	9999	9999	298	683	669	181	999900	999900	999900	99990	24	2.0	7	7	999.0	999	9	999999999	0	0.0000	0	88	999.000	999.0	99.0
2005	2	18	13	0	?9?9?9?9E0?9?9?9*9*9?9*9*9?9*9*9?9?9*9*_*9*9*9*9*9	9.4	0.2	53	101910	9999	9999	299	446	0	446	999900	999900	999900	99990	96	2.0	4	4	999.0	999	9	999999999	0	0.0000	0	88	999.000	999.0	99.0
2005	2	18	14	0	?9?9?9?9E0?9?9?9*9*9?9*9*9?9*9*9?9?9*9*_*9*9*9*9*9	11.5	0.0	45	101910	9999	9999	299	758	778	201	999900	999900	999900	99990	304	2.0	1	1	999.0	999	9	999999999	0	0.0000	0	88	999.000	999.0	99.0
2005	2	18	15	0	?9?9?9?9E0?9?9?9*9*9?9*9*9?9?9?9?9?9*9*_*9*9*9*9*9	13.4	-0.1	39	101910	9999	9999	325	732	777	128	999900	999900	999900	99990	337	3.0	7	7	999.0	999	9	999999999	0	0.0000	0	88	999.000	999.0	99.0
2005	2	18	16	0	?9?9?9?9E0?9?9?9*9*9?9*9*9?9*9*9?9?9*9*_*9*9*9*9*9	14.4	0.1	37	101910	9999	9999	335	576	745	101	999900	999900	999900	99990	136	3.0	8	8	999.0	999	9	999999999	0	0.0000	0	88	999.000	999.0	99.0
2005	2	18	17	0	?9?9?9?9E0?9?9?9*9*9?9*9*9?9*9*9?9?9*9*_*9*9*9*9*9	14.1	0.2	39	101910	9999	9999	334	381	662	67	999900	999900	999900	99990	253	3.0	8	8	999.0	999	9	999999999	0	0.0000	0	88	999.000	999.0	99.0
2005	2	18	18	0	?9?9?9?9E0?9?9?9*9*9?9*9*9?9*9*9?9?9*9*_*9*9*9*9*9	13.2	0.5	42	101910	9999	9999	318	167	289	44	999900	999900	999900	99990	195	3.0	5	5	999.0	999	9	999999999	0	0.0000	0	88	999.000	999.0	99.0
2005	2	18	19	0	?9?9?9?9E0?9?9?9*9*9?9*9*9?9*9*9?9?9*9*_*9*9*9*9*9	11.9	1.0	47	101910	9999	9999	332	7	0	1	999900	999900	999900	99990	137	3.0	9	9	999.0	999	9	999999999	0	0.0000	0	88	999.000	999.0	99.0
2005	2	18	20	0	?9?9?9?9E0?9?9?9*9*9?9*9*9?9*9*9?9?9*9*_*9*9*9*9*9	10.5	1.4	53	101910	9999	9999	300	0	0	0	999900	999900	999900	99990	132	3.0	2	2	999.0	999	9	999999999	0	0.0000	0	88	999.000	999.0	99.0
2005	2	18	21	0	?9?9?9?9E0?9?9?9*9*9?9*9*9?9?9?9?9?9*9*_*9*9*9*9*9	9.1	1.7	60	101910	9999	9999	320	0	0	0	999900	999900	999900	99990	292	3.0	9	9	999.0	999	9	999999999	0	0.0000	0	88	999.000	999.0	99.0
2005	2	18	22	0	?9?9?9?9E0?9?9?9*9*9?9*9*9?9*9*9?9?9*9*_*9*9*9*9*9	7.9	1.9	66	101910	9999	9999	286	0	0	0	999900	999900	999900	99990	42	3.0	1	1	999.0	999	9	999999999	0	0.0000	0	88	999.000	999.0	99.0
2005	2	18	23	0	?9?9?9?9E0?9?9?9*9*9?9*9*9?9*9*9?9?9*9*_*9*9*9*9*9	6.8	2.1	72	101910	9999	9999	276	0	0	0	999900	999900	999900	99990	79	3.0	0	0	999.0	999	9	999999999	0	0.0000	0	88	999.000	999.0	99.0
2005	2	18	24	0	?9?9?9?9E0?9?9?9*9*9?9*9*9?9*9*9?9?9*9*_*9*9*9*9*9	5.9	2.3	78	101910	9999	9999	287	0	0	0	999900	999900	999900	99990	161	3.0	4	4	999.0	999	9	999999999	0	0.0000	0	88	999.000	999.0	99.0
2005	2	19	1	0	?9?9?9?9E0?9?9?9*9*9?9*9*9?9*9*9?9?9*9*_*9*9*9*9*9	5.0	2.4	83	101770	9999	9999	275	0	0	0	999900	999900	999900	99990	239	3.0	1	1	999.0	999	9	999999999	0	0.0000	0	88	999.000	999.0	99.0
2005	2	19	2	0	?9?9?9?9E0?9?9?9*9*9?9*9*9?9*9*9?9?9*9*_*9*9*9*9*9	4.2	2.3	88	101770	9999	9999	285	0	0	0	999900	999900	999900	99990	93	3.0	6	6	999.0	999	9	999999999	0	0.0000	0	88	999.000	999.0	99.0
2005	2	19	3	0	?9?9?9?9E0?9?9?9*9*9?9*9*9?9?9?9?9?9*9*_*9*9*9*9*9	3.4	2.2	92	101770	9999	9999	279	0	0	0	999900	999900	999900	99990	0	0.0	5	5	999.0	999	9	999999999	0	0.0000	0	88	999.000	999.0	99.0
2005	2	19	4	0	?9?9?9?9E0?9?9?9*9*9?9*9*9?9*9*9?9?9*9*_*9*9*9*9*9	2.6	2.0	96	101770	9999	9999	260	0	0	0	999900	999900	999900	99990	188	0.0	0	0	999.0	999	9	999999999	0	0.0000	0	88	999.000	999.0	99.0
2005	2	19	5	0	?9?9?9?9E0?9?9?9*9*9?9*9*9?9*9*9?9?9*9*_*9*9*9*9*9	1.8	1.6	99	101770	9999	9999	265	0	0	0	999900	999900	999900	99990	339	0.0	2	2	999.0	999	9	999999999	0	0.0000	0	88	999.000	999.0	99.0
2005	2	19	6	0	?9?9?9?9E0?9?9?9*9*9?9*9*9?9*9*9?9?9*9*_*9*9*9*9*9	1.3	1.3	100	101770	9999	9999	279	0	0	0	999900	999900	999900	99990	253	0.0	8	8	999.0	999	9	999999999	0	0.0000	0	88	999.000	999.0	99.0
2005	2	19	7	0	?9?9?9?9E0?9?9?9*9*9?9*9*9?9*9*9?9?9*9*_*9*9*9*9*9	1.1	1.0	100	101770	9999	9999	264	0	0	0	999900	999900	999900	99990	356	0.0	3	3	999.0	999	9	999999999	0	0.0000	0	88	999.000	999.0	99.0
2005	2	19	8	0	?9?9?9?9E0?9?9?9*9*9?9*9*9?9*9*9?9?9*9*_*9*9*9*9*9	1.9	1.5	97	101770	9999	9999	265	15	52	5	999900	999900	999900	99990	205	0.0	2	2	999.0	999	9	999999999	0	0.0000	0	88	999.000	999.0	99.0
2005	2	19	9	0	?9?9?9?9E0?9?9?9*9*9?9*9*9?9?9?9?9?9*9*_*9*9*9*9*9	3.6	2.4	92	101770	9999	9999	290	180	361	38	999900	999900	999900	99990	0	0.0	8	8	999.0	999	9	999999999	0	0.0000	0	88	999.000	999.0	99.0
2005	2	19	10	0	?9?9?9?9E0?9?9?9*9*9?9*9*9?9*9*9?9?9*9*_*9*9*9*9*9	5.5	3.0	84	101770	9999	9999	281	342	419	107	999900	999900	999900	99990	122	0.0	2	2	999.0	999	9	999999999	0	0.0000	0	88	999.000	999.0	99.0
2005	2	19	11	0	?9?9?9?9E0?9?9?9*9*9?9*9*9?9*9*9?9?9*9*_*9*9*9*9*9	7.3	3.1	75	101770	9999	9999	313	511	513	160	999900	999900	999900	99990	50	0.0	9	9	999.0	999	9	999999999	0	0.0000	0	88	999.000	999.0	99.0
2005	2	19	12	0	?9?9?9?9E0?9?9?9*9*9?9*9*9?9*9*9?9?9*9*_*9*9*9*9*9	9.2	2.8	64	101770	9999	9999	287	378	0	378	999900	999900	999900	99990	164	0.0	0	0	999.0	999	9	999999999	0	0.0000	0	88	999.000	999.0	99.0
2005	2	19	13	0	?9?9?9?9E0?9?9?9*9*9?9*9*9?9*9*9?9?9*9*_*9*9*9*9*9	11.2	2.3	54	101770	9999	9999	309	716	642	224	999900	999900	999900	99990	28	0.0	4	4	999.0	999	9	999999999	0	0.0000	0	88	999.000	999.0	99.0
2005	2	19	14	0	?9?9?9?9E0?9?9?9*9*9?9*9*9?9*9*9?9?9*9*_*9*9*9*9*9	13.3	1.8	46	101770	9999	9999	340	770	792	164	999900	999900	999900	99990	88	0.0	9	9	999.0	999	9	999999999	0	0.0000	0	88	999.000	999.0	99.0
2005	2	19	15	0	?9?9?9?9E0?9?9?9*9*9?9*9*9?9?9?9?9?9*9*_*9*9*9*9*9	15.6	1.9	39	101770	9999	9999	334	688	778	147	999900	999900	999900	99990	112	2.0	6	6	999.0	999	9	999999999	0	0.0000	0	88	999.000	999.0	99.0
2005	2	19	16	0	?9?9?9?9E0?9?9?9*9*9?9*9*9?9*9*9?9?9*9*_*9*9*9*9*9	17.2	2.3	37	101770	9999	9999	346	503	740	157	999900	999900	999900	99990	215	2.0	7	7	999.0	999	9	999999999	0	0.0000	0	88	999.000	999.0	99.0
2005	2	19	17	0	?9?9?9?9E0?9?9?9*9*9?9*9*9?9*9*9?9?9*9*_*9*9*9*9*9	17.0	2.1	37	101770	9999	9999	332	359	664	77	999900	999900	999900	99990	177	2.0	3	3	999.0	999	9	999999999	0	0.0000	0	88	999.000	999.0	99.0
2005	2	19	18	0	?9?9?9?9E0?9?9?9*9*9?9*9*9?9*9*9?9?9*9*_*9*9*9*9*9	16.3	2.5	39	101770	9999	9999	332	172	300	37	999900	999900	999900	99990	113	2.0	4	4	999.0	999	9	999999999	0	0.0000	0	88	999.000	999.0	99.0
2005	2	19	19	0	?9?9?9?9E0?9?9?9*9*9?9*9*9?9*9*9?9?9*9*_*9*9*9*9*9	15.5	3.1	43	101770	9999	9999	344	8	0	3	999900	999900	999900	99990	258	2.0	8	8	999.0	999	9	999999999	0	0.0000	0	88	999.000	999.0	99.0
2005	2	19	20	0	?9?9?9?9E0?9?9?9*9*9?9*9*9?9*9*9?9?9*9*_*9*9*9*9*9	14.5	3.7	48	101770	9999	9999	331	0	0	0	999900	999900	999900	99990	114	2.0	6	6	999.0	999	9	999999999	0	0.0000	0	88	999.000	999.0	99.0
2005	2	19	21	0	?9?9?9?9E0?9?9?9*9*9?9*9*9?9?9?9?9?9*9*_*9*9*9*9*9	13.5	4.3	54	101770	9999	9999	331	0	0	0	999900	999900	999900	99990	0	0.0	7	7	999.0	999	9	999999999	0	0.0000	0	88	999.000	999.0	99.0
2005	2	19	22	0	?9?9?9?9E0?9?9?9*9*9?9*9*9?9*9*9?9?9*9*_*9*9*9*9*9	12.7	4.8	59	101770	9999	9999	333	0	0	0	999900	999900	999900	99990	284	0.0	8	8	999.0	999	9	999999999	0	0.0000	0	88	999.000	999.0	99.0
2005	2	19	23	0	?9?9?9?9E0?9?9?9*9*9?9*9*9?9*9*9?9?9*9*_*9*9*9*9*9	11.9	5.2	63	101770	9999	9999	310	0	0	0	999900	999900	999900	99990	275	0.0	2	2	999.0	999	9	999999999	0	0.0000	0	88	999.000	999.0	99.0
2005	2	19	24	0	?9?9?9?9E0?9?9?9*9*9?9*9*9?9*9*9?9?9*9*_*9*9*9*9*9	11.3	5.6	68	101770	9999	9999	334	0	0	0	999900	999900	999900	99990	224	0.0	9	9	999.0	999	9	999999999	0	0.0000	0	88	999.000	999.0	99.0
2005	2	20	1	0	?9?9?9?9E0?9?9?9*9*9?9*9*9?9*9*9?9?9*9*_*9*9*9*9*9	10.8	5.9	72	101690	9999	9999	302	0	0	0	999900	999900	999900	99990	90	0.0	1	1	999.0	999	9	999999999	0	0.0000	0	88	999.000	999.0	99.0
2005	2	20	2	0	?9?9?9?9E0?9?9?9*9*9?9*9*9?9*9*9?9?9*9*_*9*9*9*9*9	10.3	6.2	76	101690	9999	9999	309	0	0	0	999900	999900	999900	99990	230	0.0	4	4	999.0	999	9	999999999	0	0.0000	0	88	999.000	999.0	99.0
2005	2	20	3	0	?9?9?9?9E0?9?9?9*9*9?9*9*9?9?9?9?9?9*9*_*9*9*9*9*9	9.8	6.5	80	101690	9999	9999	293	0	0	0	999900	999900	999900	99990	315	2.0	0	0	999.0	999	9	999999999	0	0.0000	0	88	999.000	999.0	99.0
2005	2	20	4	0	?9?9?9?9E0?9?9?9*9*9?9*9*9?9*9*9?9?9*9*_*9*9*9*9*9	9.3	6.7	84	101690	9999	9999	300	0	0	0	999900	999900	999900	99990	253	2.0	2	2	999.0	999	9	999999999	0	0.0000	0	88	999.000	999.0	99.0
2005	2	20	5	0	?9?9?9?9E0?9?9?9*9*9?9*9*9?9*9*9?9?9*9*_*9*9*9*9*9	8.9	6.9	87	101690	9999	9999	318	0	0	0	999900	999900	999900	99990	47	2.0	8	8	999.0	999	9	999999999	0	0.0000	0	88	999.000	999.0	99.0
2005	2	20	6	0	?9?9?9?9E0?9?9?9*9*9?9*9*9?9*9*9?9?9*9*_*9*9*9*9*9	8.6	7.1	90	101690	9999	9999	294	0	0	0	999900	999900	999900	99990	129	2.0	1	1	999.0	999	9	999999999	0	0.0000	0	88	999.000	999.0	99.0
2005	2	20	7	0	?9?9?9?9E0?9?9?9*9*9?9*9*9?9*9*9?9?9*9*_*9*9*9*9*9	8.5	7.2	92	101690	9999	9999	323	0	0	0	999900	999900	999900	99990	339	2.0	9	9	999.0	999	9	999999999	0	0.0000	0	88	999.000	999.0	99.0
2005	2	20	8	0	?9?9?9?9E0?9?9?9*9*9?9*9*9?9*9*9?9?9*9*_*9*9*9*9*9	8.5	7.2	91	101690	9999	9999	308	3	0	3	999900	999900	999900	99990	110	2.0	6	6	999.0	999	9	999999999	0	0.0000	0	88	999.000	999.0	99.0
2005	2	20	9	0	?9?9?9?9E0?9?9?9*9*9?9*9*9?9?9?9?9?9*9*_*9*9*9*9*9	8.7	7.0	89	101690	9999	9999	288	34	0	34	999900	999900	999900	99990	270	2.0	0	0	999.0	999	9	999999999	0	0.0000	0	88	999.000	999.0	99.0
2005	2	20	10	0	?9?9?9?9E0?9?9?9*9*9?9*9*9?9*9*9?9?9*9*_*9*9*9*9*9	9.2	6.7	85	101690	9999	9999	307	69	0	69	999900	999900	999900	99990	251	2.0	5	5	999.0	999	9	999999999	0	0.0000	0	88	999.000	999.0	99.0
2005	2	20	11	0	?9?9?9?9E0?9?9?9*9*9?9*9*9?9*9*9?9?9*9*_*9*9*9*9*9	9.9	6.3	78	101690	9999	9999	298	103	0	103	999900	999900	999900	99990	69	2.0	1	1	999.0	999	9	999999999	0	0.0000	0	88	999.000	999.0	99.0
2005	2	20	12	0	?9?9?9?9E0?9?9?9*9*9?9*9*9?9*9*9?9?9*9*_*9*9*9*9*9	10.8	5.8	71	101690	9999	9999	332	129	0	129	999900	999900	999900	99990	82	2.0	9	9	999.0	999	9	999999999	0	0.0000	0	88	999.000	999.0	99.0
2005	2	20	13	0	?9?9?9?9E0?9?9?9*9*9?9*9*9?9*9*9?9?9*9*_*9*9*9*9*9	11.6	5.2	65	101690	9999	9999	299	144	0	144	999900	999900	999900	99990	89	2.0	0	0	999.0	999	9	999999999	0	0.0000	0	88	999.000	999.0	99.0
2005	2	20	14	0	?9?9?9?9E0?9?9?9*9*9?9*9*9?9*9*9?9?9*9*_*9*9*9*9*9	12.5	4.6	59	101690	9999	9999	307	143	0	143	999900	999900	999900	99990	81	2.0	1	1	999.0	999	9	999999999	0	0.0000	0	88	999.000	999.0	99.0
2005	2	20	15	0	?9?9?9?9E0?9?9?9*9*9?9*9*9?9?9?9?9?9*9*_*9*9*9*9*9	13.1	4.2	55	101690	9999	9999	341	128	0	128	999900	999900	999900	99990	90	1.0	9	9	999.0	999	9	999999999	0	0.0000	0	88	999.000	999.0	99.0
2005	2	20	16	0	?9?9?9?9E0?9?9?9*9*9?9*9*9?9*9*9?9?9*9*_*9*9*9*9*9	13.5	4.1	53	101690	9999	9999	321	101	0	101	999900	999900	999900	99990	301	1.0	4	4	999.0	999	9	999999999	0	0.0000	0	88	999.000	999.0	99.0
2005	2	20	17	0	?9?9?9?9E0?9?9?9*9*9?9*9*9?9*9*9?9?9*9*_*9*9*9*9*9	13.7	4.5	54	101690	9999	9999	328	67	0	67	999900	999900	999900	99990	107	1.0	6	6	999.0	999	9	999999999	0	0.0000	0	88	999.000	999.0	99.0
2005	2	20	18	0	?9?9?9?9E0?9?9?9*9*9?9*9*9?9*9*9?9?9*9*_*9*9*9*9*9	13.7	5.2	57	101690	9999	9999	324	32	0	32	999900	999900	999900	99990	13	1.0	4	4	999.0	999	9	999999999	0	0.0000	0	88	999.000	999.0	99.0
2005	2	20	19	0	?9?9?9?9E0?9?9?9*9*9?9*9*9?9*9*9?9?9*9*_*9*9*9*9*9	13.4	5.9	60	101690	9999	9999	317	2	0	2	999900	999900	999900	99990	287	1.0	2	2	999.0	999	9	999999999	0	0.0000	0	88	999.000	999.0	99.0
2005	2	20	20	0	?9?9?9?9E0?9?9?9*9*9?9*9*9?9*9*9?9?9*9*_*9*9*9*9*9	12.7	6.3	65	101690	9999	9999	342	0	0	0	999900	999900	999900	99990	219	1.0	9	9	999.0	999	9	999999999	0	0.0000	0	88	999.000	999.0	99.0
2005	2	20	21	0	?9?9?9?9E0?9?9?9*9*9?9*9*9?9?9?9?9?9*9*_*9*9*9*9*9	11.7	6.4	70	101690	9999	9999	313	0	0	0	999900	999900	999900	99990	0	0.0	3	3	999.0	999	9	999999999	0	0.0000	0	88	999.000	999.0	99.0
2005	2	20	22	0	?9?9?9?9E0?9?9?9*9*9?9*9*9?9*9*9?9?9*9*_*9*9*9*9*9	10.6	6.3	75	101690	9999	9999	332	0	0	0	999900	999900	999900	99990	249	0.0	9	9	999.0	999	9	999999999	0	0.0000	0	88	999.000	999.0	99.0
2005	2	20	23	0	?9?9?9?9E0?9?9?9*9*9?9*9*9?9*9*9?9?9*9*_*9*9*9*9*9	9.5	6.1	79	101690	9999	9999	303	0	0	0	999900	999900	999900	99990	169	0.0	3	3	999.0	999	9	999999999	0	0.0000	0	88	999.000	999.0	99.0
2005	2	20	24	0	?9?9?9?9E0?9?9?9*9*9?9*9*9?9*9*9?9?9*9*_*9*9*9*9*9	8.3	5.7	84	101690	9999	9999	298	0	0	0	999900	999900	999900	99990	356	0.0	3	3	999.0	999	9	999999999	0	0.0000	0	88	999.000	999.0	99.0
2005	2	21	1	0	?9?9?9?9E0?9?9?9*9*9?9*9*9?9*9*9?9?9*9*_*9*9*9*9*9	7.3	5.4	88	101860	9999	9999	298	0	0	0	999900	999900	999900	99990	14	0.0	5	5	999.0	999	9	999999999	0	0.0000	0	88	999.000	999.0	99.0
2005	2	21	2	0	?9?9?9?9E0?9?9?9*9*9?9*9*9?9*9*9?9?9*9*_*9*9*9*9*9	6.3	5.1	92	101860	9999	9999	283	0	0	0	999900	999900	999900	99990	219	0.0	1	1	999.0	999	9	999999999	0	0.0000	0	88	999.000	999.0	99.0
2005	2	21	3	0	?9?9?9?9E0?9?9?9*9*9?9*9*9?9?9?9?9?9*9*_*9*9*9*9*9	5.6	4.9	95	101860	9999	9999	296	0	0	0	999900	999900	999900	99990	292	1.0	7	7	999.0	999	9	999999999	0	0.0000	0	88	999.000	999.0	99.0
2005	2	21	4	0	?9?9?9?9E0?9?9?9*9*9?9*9*9?9*9*9?9?9*9*_*9*9*9*9*9	5.1	4.7	97	101860	9999	9999	294	0	0	0	999900	999900	999900	99990	215	1.0	7	7	999.0	999	9	999999999	0	0.0000	0	88	999.000	999.0	99.0
2005	2	21	5	0	?9?9?9?9E0?9?9?9*9*9?9*9*9?9*9*9?9?9*9*_*9*9*9*9*9	4.7	4.7	100	101860	9999	9999	282	0	0	0	999900	999900	999900	99990	180	1.0	3	3	999.0	999	9	999999999	0	0.0000	0	88	999.000	999.0	99.0
2005	2	21	6	0	?9?9?9?9E0?9?9?9*9*9?9*9*9?9*9*9?9?9*9*_*9*9*9*9*9	4.6	4.6	100	101860	9999	9999	275	0	0	0	999900	999900	999900	99990	65	1.0	1	1	999.0	999	9	999999999	0	0.0000	0	88	999.000	999.0	99.0
2005	2	21	7	0	?9?9?9?9E0?9?9?9*9*9?9*9*9?9*9*9?9?9*9*_*9*9*9*9*9	4.5	4.7	101	101860	9999	9999	288	0	0	0	999900	999900	999900	99990	174	1.0	6	6	999.0	999	9	999999999	0	0.0000	0	88	999.000	999.0	99.0
2005	2	21	8	0	?9?9?9?9E0?9?9?9*9*9?9*9*9?9*9*9?9?9*9*_*9*9*9*9*9	4.7	4.6	99	101860	9999	9999	282	6	0	6	999900	999900	999900	99990	107	1.0	3	3	999.0	999	9	999999999	0	0.0000	0	88	999.000	999.0	99.0
2005	2	21	9	0	?9?9?9?9E0?9?9?9*9*9?9*9*9?9?9?9?9?9*9*_*9*9*9*9*9	5.5	4.9	96	101860	9999	9999	290	53	0	53	999900	999900	999900	99990	247	1.0	5	5	999.0	999	9	999999999	0	0.0000	0	88	999.000	999.0	99.0
2005	2	21	10	0	?9?9?9?9E0?9?9?9*9*9?9*9*9?9*9*9?9?9*9*_*9*9*9*9*9	6.8	5.2	90	101860	9999	9999	279	107	0	107	999900	999900	999900	99990	128	1.0	0	0	999.0	999	9	999999999	0	0.0000	0	88	999.000	999.0	99.0
2005	2	21	11	0	?9?9?9?9E0?9?9?9*9*9?9*9*9?9*9*9?9?9*9*_*9*9*9*9*9	8.4	5.6	82	101860	9999	9999	298	159	0	159	999900	999900	999900	99990	65	1.0	3	3	999.0	999	9	999999999	0	0.0000	0	88	999.000	999.0	99.0
2005	2	21	12	0	?9?9?9?9E0?9?9?9*9*9?9*9*9?9*9*9?9?9*9*_*9*9*9*9*9	10.1	5.8	74	101860	9999	9999	293	200	0	200	999900	999900	999900	99990	229	1.0	0	0	999.0	999	9	999999999	0	0.0000	0	88	999.000	999.0	99.0
2005	2	21	13	0	?9?9?9?9E0?9?9?9*9*9?9*9*9?9*9*9?9?9*9*_*9*9*9*9*9	11.9	6.0	67	101860	9999	9999	325	222	0	222	999900	999900	999900	99990	188	1.0	7	7	999.0	999	9	999999999	0	0.0000	0	88	999.000	999.0	99.0
2005	2	21	14	0	?9?9?9?9E0?9?9?9*9*9?9*9*9?9*9*9?9?9*9*_*9*9*9*9*9	13.4	6.1	61	101860	9999	9999	317	222	0	222	999900	999900	999900	99990	162	1.0	2	2	999.0	999	9	999999999	0	0.0000	0	88	999.000	999.0	99.0
2005	2	21	15	0	?9?9?9?9E0?9?9?9*9*9?9*9*9?9?9?9?9?9*9*_*9*9*9*9*9	14.4	6.4	59	101860	9999	9999	328	199	0	199	999900	999900	999900	99990	315	2.0	4	4	999.0	999	9	999999999	0	0.0000	0	88	999.000	999.0	99.0
2005	2	21	16	0	?9?9?9?9E0?9?9?9*9*9?9*9*9?9*9*9?9?9*9*_*9*9*9*9*9	14.8	7.0	59	101860	9999	9999	314	157	0	157	999900	999900	999900	99990	302	2.0	0	0	999.0	999	9	999999999	0	0.0000	0	88	999.000	999.0	99.0
2005	2	21	17	0	?9?9?9?9E0?9?9?9*9*9?9*9*9?9*9*9?9?9*9*_*9*9*9*9*9	14.4	7.5	63	101860	9999	9999	319	104	0	104	999900	999900	999900	99990	135	2.0	1	1	999.0	999	9	999999999	0	0.0000	0	88	999.000	999.0	99.0
2005	2	21	18	0	?9?9?9?9E0?9?9?9*9*9?9*9*9?9*9*9?9?9*9*_*9*9*9*9*9	13.4	7.7	68	101860	9999	9999	319	51	0	51	999900	999900	999900	99990	126	2.0	2	2	999.0	999	9	999999999	0	0.0000	0	88	999.000	999.0	99.0
2005	2	21	19	0	?9?9?9?9E0?9?9?9*9*9?9*9*9?9*9*9?9?9*9*_*9*9*9*9*9	12.1	7.8	75	101860	9999	9999	333	4	0	4	999900	999900	999900	99990	118	2.0	8	8	999.0	999	9	999999999	0	0.0000	0	88	999.000	999.0	99.0
2005	2	21	20	0	?9?9?9?9E0?9?9?9*9*9?9*9*9?9*9*9?9?9*9*_*9*9*9*9*9	10.8	7.6	81	101860	9999	9999	318	0	0	0	999900	999900	999900	99990	71	2.0	6	6	999.0	999	9	999999999	0	0.0000	0	88	999.000	999.0	99.0
2005	2	21	21	0	?9?9?9?9E0?9?9?9*9*9?9*9*9?9?9?9?9?9*9*_*9*9*9*9*9	9.7	7.5	86	101860	9999	9999	299	0	0	0	999900	999900	999900	99990	292	3.0	1	1	999.0	999	9	999999999	0	0.0000	0	88	999.000	999.0	99.0
2005	2	21	22	0	?9?9?9?9E0?9?9?9*9*9?9*9*9?9*9*9?9?9*9*_*9*9*9*9*9	9.1	7.4	89	101860	9999	9999	290	0	0	0	999900	999900	999900	99990	54	3.0	0	0	999.0	999	9	999999999	0	0.0000	0	88	999.000	999.0	99.0
2005	2	21	23	0	?9?9?9?9E0?9?9?9*9*9?9*9*9?9*9*9?9?9*9*_*9*9*9*9*9	8.8	7.5	91	101860	9999	9999	309	0	0	0	999900	999900	999900	99990	131	3.0	6	6	999.0	999	9	999999999	0	0.0000	0	88	999.000	999.0	99.0
2005	2	21	24	0	?9?9?9?9E0?9?9?9*9*9?9*9*9?9*9*9?9?9*9*_*9*9*9*9*9	8.9	7.6	91	101860	9999	9999	299	0	0	0	999900	999900	999900	99990	296	3.0	2	2	999.0	999	9	999999999	0	0.0000	0	88	999.000	999.0	99.0
2005	2	22	1	0	?9?9?9?9E0?9?9?9*9*9?9*9*9?9*9*9?9?9*9*_*9*9*9*9*9	9.1	7.7	91	101760	9999	9999	291	0	0	0	999900	999900	999900	99990	88	3.0	0	0	999.0	999	9	999999999	0	0.0000	0	88	999.000	999.0	99.0
2005	2	22	2	0	?9?9?9?9E0?9?9?9*9*9?9*9*9?9*9*9?9?9*9*_*9*9*9*9*9	9.2	7.8	91	101760	9999	9999	309	0	0	0	999900	999900	999900	99990	23	3.0	5	5	999.0	999	9	999999999	0	0.0000	0	88	999.000	999.0	99.0
2005	2	22	3	0	?9?9?9?9E0?9?9?9*9*9?9*9*9?9?9?9?9?9*9*_*9*9*9*9*9	9.3	7.7	90	101760	9999	9999	297	0	0	0	999900	999900	999900	99990	292	3.0	1	1	999.0	999	9	999999999	0	0.0000	0	88	999.000	999.0	99.0
2005	2	22	4	0	?9?9?9?9E0?9?9?9*9*9?9*9*9?9*9*9?9?9*9*_*9*9*9*9*9	9.1	7.6	90	101760	9999	9999	306	0	0	0	999900	999900	999900	99990	197	3.0	4	4	999.0	999	9	999999999	0	0.0000	0	88	999.000	999.0	99.0
2005	2	22	5	0	?9?9?9?9E0?9?9?9*9*9?9*9*9?9*9*9?9?9*9*_*9*9*9*9*9	8.9	7.4	90	101760	9999	9999	318	0	0	0	999900	999900	999900	99990	70	3.0	8	8	999.0	999	9	999999999	0	0.0000	0	88	999.000	999.0	99.0
2005	2	22	6	0	?9?9?9?9E0?9?9?9*9*9?9*9*9?9*9*9?9?9*9*_*9*9*9*9*9	8.6	7.2	91	101760	9999	9999	312	0	0	0	999900	999900	999900	99990	35	3.0	7	7	999.0	999	9	999999999	0	0.0000	0	88	999.000	999.0	99.0
2005	2	22	7	0	?9?9?9?9E0?9?9?9*9*9?9*9*9?9*9*9?9?9*9*_*9*9*9*9*9	8.5	7.2	91	101760	9999	9999	323	0	0	0	999900	999900	999900	99990	246	3.0	9	9	999.0	999	9	999999999	0	0.0000	0	88	999.000	999.0	99.0
2005	2	22	8	0	?9?9?9?9E0?9?9?9*9*9?9*9*9?9*9*9?9?9*9*_*9*9*9*9*9	8.7	7.4	91	101760	9999	9999	317	4	0	4	999900	999900	999900	99990	326	3.0	8	8	999.0	999	9	999999999	0	0.0000	0	88	999.000	999.0	99.0
2005	2	22	9	0	?9?9?9?9E0?9?9?9*9*9?9*9*9?9?9?9?9?9*9*_*9*9*9*9*9	9.1	7.7	91	101760	9999	9999	303	32	0	32	999900	999900	999900	99990	292	2.0	3	3	999.0	999	9	999999999	0	0.0000	0	88	999.000	999.0	99.0
2005	2	22	10	0	?9?9?9?9E0?9?9?9*9*9?9*9*9?9*9*9?9?9*9*_*9*9*9*9*9	9.5	8.0	90	101760	9999	9999	299	64	0	64	999900	999900	999900	99990	293	2.0	1	1	999.0	999	9	999999999	0	0.0000	0	88	999.000	999.0	99.0
2005	2	22	11	0	?9?9?9?9E0?9?9?9*9*9?9*9*9?9*9*9?9?9*9*_*9*9*9*9*9	10.0	8.1	88	101760	9999	9999	331	94	0	94	999900	999900	999900	99990	198	2.0	9	9	999.0	999	9	999999999	0	0.0000	0	88	999.000	999.0	99.0
2005	2	22	12	0	?9?9?9?9E0?9?9?9*9*9?9*9*9?9*9*9?9?9*9*_*9*9*9*9*9	10.4	8.3	87	101760	9999	9999	310	119	0	119	999900	999900	999900	99990	188	2.0	3	3	999.0	999	9	999999999	0	0.0000	0	88	999.000	999.0	99.0
2005	2	22	13	0	?9?9?9?9E0?9?9?9*9*9?9*9*9?9*9*9?9?9*9*_*9*9*9*9*9	10.8	8.4	85	101760	9999	9999	319	132	0	132	999900	999900	999900	99990	152	2.0	6	6	999.0	999	9	999999999	0	0.0000	0	88	999.000	999.0	99.0
2005	2	22	14	0	?9?9?9?9E0?9?9?9*9*9?9*9*9?9*9*9?9?9*9*_*9*9*9*9*9	11.3	8.6	84	101760	9999	9999	325	131	0	131	999900	999900	999900	99990	3	2.0	7	7	999.0	999	9	999999999	0	0.0000	0	88	999.000	999.0	99.0
2005	2	22	15	0	?9?9?9?9E0?9?9?9*9*9?9*9*9?9?9?9?9?9*9*_*9*9*9*9*9	11.7	8.9	83	101760	9999	9999	316	118	0	118	999900	999900	999900	99990	270	2.0	3	3	999.0	999	9	999999999	0	0.0000	0	88	999.000	999.0	99.0
2005	2	22	16	0	?9?9?9?9E0?9?9?9*9*9?9*9*9?9*9*9?9?9*9*_*9*9*9*9*9	12.0	9.2	83	101760	9999	9999	342	93	0	93	999900	999900	999900	99990	187	2.0	9	9	999.0	999	9	999999999	0	0.0000	0	88	999.000	999.0	99.0
2005	2	22	17	0	?9?9?9?9E0?9?9?9*9*9?9*9*9?9*9*9?9?9*9*_*9*9*9*9*9	11.9	9.2	84	101760	9999	9999	325	62	0	62	999900	999900	999900	99990	22	2.0	6	6	999.0	999	9	999999999	0	0.0000	0	88	999.000	999.0	99.0
2005	2	22	18	0	?9?9?9?9E0?9?9?9*9*9?9*9*9?9*9*9?9?9*9*_*9*9*9*9*9	11.6	9.2	85	101760	9999	9999	313	30	0	30	999900	999900	999900	99990	110	2.0	2	2	999.0	999	9	999999999	0	0.0000	0	88	999.000	999.0	99.0
2005	2	22	19	0	?9?9?9?9E0?9?9?9*9*9?9*9*9?9*9*9?9?9*9*_*9*9*9*9*9	11.3	9.1	86	101760	9999	9999	331	2	0	2	999900	999900	999900	99990	69	2.0	8	8	999.0	999	9	999999999	0	0.0000	0	88	999.000	999.0	99.0
2005	2	22	20	0	?9?9?9?9E0?9?9?9*9*9?9*9*9?9*9*9?9?9*9*_*9*9*9*9*9	10.9	8.9	88	101760	9999	9999	313	0	0	0	999900	999900	999900	99990	45	2.0	3	3	999.0	999	9	999999999	0	0.0000	0	88	999.000	999.0	99.0
2005	2	22	21	0	?9?9?9?9E0?9?9?9*9*9?9*9*9?9?9?9?9?9*9*_*9*9*9*9*9	10.6	8.9	89	101760	9999	9999	316	0	0	0	999900	999900	999900	99990	0	0.0	5	5	999.0	999	9	999999999	0	0.0000	0	88	999.000	999.0	99.0
2005	2	22	22	0	?9?9?9?9E0?9?9?9*9*9?9*9*9?9*9*9?9?9*9*_*9*9*9*9*9	10.4	8.8	90	101760	9999	9999	315	0	0	0	999900	999900	999900	99990	173	0.0	5	5	999.0	999	9	999999999	0	0.0000	0	88	999.000	999.0	99.0
2005	2	22	23	0	?9?9?9?9E0?9?9?9*9*9?9*9*9?9*9*9?9?9*9*_*9*9*9*9*9	10.3	8.8	91	101760	9999	9999	333	0	0	0	999900	999900	999900	99990	225	0.0	9	9	999.0	999	9	999999999	0	0.0000	0	88	999.000	999.0	99.0
2005	2	22	24	0	?9?9?9?9E0?9?9?9*9*9?9*9*9?9*9*9?9?9*9*_*9*9*9*9*9	10.2	8.8	91	101760	9999	9999	306	0	0	0	999900	999900	999900	99990	163	0.0	2	2	999.0	999	9	999999999	0	0.0000	0	88	999.000	999.0	99.0
2005	2	23	1	0	?9?9?9?9E0?9?9?9*9*9?9*9*9?9*9*9?9?9*9*_*9*9*9*9*9	10.1	8.8	92	101410	9999	9999	311	0	0	0	999900	999900	999900	99990	13	0.0	4	4	999.0	999	9	999999999	0	0.0000	0	88	999.000	999.0	99.0
2005	2	23	2	0	?9?9?9?9E0?9?9?9*9*9?9*9*9?9*9*9?9?9*9*_*9*9*9*9*9	9.9	8.8	93	101410	9999	9999	313	0	0	0	999900	999900	999900	99990	25	0.0	5	5	999.0	999	9	999999999	0	0.0000	0	88	999.000	999.0	99.0
2005	2	23	3	0	?9?9?9?9E0?9?9?9*9*9?9*9*9?9?9?9?9?9*9*_*9*9*9*9*9	9.7	8.8	94	101410	9999	9999	310	0	0	0	999900	999900	999900	99990	247	2.0	4	4	999.0	999	9	999999999	0	0.0000	0	88	999.000	999.0	99.0
2005	2	23	4	0	?9?9?9?9E0?9?9?9*9*9?9*9*9?9*9*9?9?9*9*_*9*9*9*9*9	9.3	8.7	96	101410	9999	9999	308	0	0	0	999900	999900	999900	99990	98	2.0	4	4	999.0	999	9	999999999	0	0.0000	0	88	999.000	999.0	99.0
2005	2	23	5	0	?9?9?9?9E0?9?9?9*9*9?9*9*9?9*9*9?9?9*9*_*9*9*9*9*9	8.9	8.5	97	101410	9999	9999	297	0	0	0	999900	999900	999900	99990	230	2.0	1	1	999.0	999	9	999999999	0	0.0000	0	88	999.000	999.0	99.0
2005	2	23	6	0	?9?9?9?9E0?9?9?9*9*9?9*9*9?9*9*9?9?9*9*_*9*9*9*9*9	8.6	8.4	99	101410	9999	9999	295	0	0	0	999900	999900	999900	99990	198	2.0	1	1	999.0	999	9	999999999	0	0.0000	0	88	999.000	999.0	99.0
2005	2	23	7	0	?9?9?9?9E0?9?9?9*9*9?9*9*9?9*9*9?9?9*9*_*9*9*9*9*9	8.5	8.4	99	101410	9999	9999	309	0	0	0	999900	999900	999900	99990	160	2.0	6	6	999.0	999	9	999999999	0	0.0000	0	88	999.000	999.0	99.0
2005	2	23	8	0	?9?9?9?9E0?9?9?9*9*9?9*9*9?9*9*9?9?9*9*_*9*9*9*9*9	8.6	8.4	99	101410	9999	9999	299	7	0	7	999900	999900	999900	99990	251	2.0	2	2	999.0	999	9	999999999	0	0.0000	0	88	999.000	999.0	99.0
2005	2	23	9	0	?9?9?9?9E0?9?9?9*9*9?9*9*9?9?9?9?9?9*9*_*9*9*9*9*9	8.7	8.3	97	101410	9999	9999	305	56	0	56	999900	999900	999900	99990	0	0.0	4	4	999.0	999	9	999999999	0	0.0000	0	88	999.000	999.0	99.0
2005	2	23	10	0	?9?9?9?9E0?9?9?9*9*9?9*9*9?9*9*9?9?9*9*_*9*9*9*9*9	8.9	7.9	93	101410	9999	9999	319	112	0	112	999900	999900	999900	99990	39	0.0	8	8	999.0	999	9	999999999	0	0.0000	0	88	999.000	999.0	99.0
2005	2	23	11	0	?9?9?9?9E0?9?9?9*9*9?9*9*9?9*9*9?9?9*9*_*9*9*9*9*9	9.3	7.5	89	101410	9999	9999	309	165	0	165	999900	999900	999900	99990	168	0.0	5	5	999.0	999	9	999999999	0	0.0000	0	88	999.000	999.0	99.0
2005	2	23	12	0	?9?9?9?9E0?9?9?9*9*9?9*9*9?9*9*9?9?9*9*_*9*9*9*9*9	9.8	7.2	83	101410	9999	9999	314	208	0	208	999900	999900	999900	99990	276	0.0	6	6	999.0	999	9	999999999	0	0.0000	0	88	999.000	999.0	99.0
2005	2	23	13	0	?9?9?9?9E0?9?9?9*9*9?9*9*9?9*9*9?9?9*9*_*9*9*9*9*9	10.6	7.0	78	101410	9999	9999	320	231	0	231	999900	999900	999900	99990	32	0.0	7	7	999.0	999	9	999999999	0	0.0000	0	88	999.000	999.0	99.0
2005	2	23	14	0	?9?9?9?9E0?9?9?9*9*9?9*9*9?9*9*9?9?9*9*_*9*9*9*9*9	11.5	7.2	75	101410	9999	9999	310	230	0	230	999900	999900	999900	99990	54	0.0	2	2	999.0	999	9	999999999	0	0.0000	0	88	999.000	999.0	99.0
2005	2	23	15	0	?9?9?9?9E0?9?9?9*9*9?9*9*9?9?9?9?9?9*9*_*9*9*9*9*9	12.8	8.1	73	101410	9999	9999	337	206	0	206	999900	999900	999900	99990	360	2.0	8	8	999.0	999	9	999999999	0	0.0000	0	88	999.000	999.0	99.0
2005	2	23	16	0	?9?9?9?9E0?9?9?9*9*9?9*9*9?9*9*9?9?9*9*_*9*9*9*9*9	13.8	9.1	73	101410	9999	9999	350	163	0	163	999900	999900	999900	99990	26	2.0	9	9	999.0	999	9	999999999	0	0.0000	0	88	999.000	999.0	99.0
2005	2	23	17	0	?9?9?9?9E0?9?9?9*9*9?9*9*9?9*9*9?9?9*9*_*9*9*9*9*9	13.6	9.4	76	101410	9999	9999	318	109	0	109	999900	999900	999900	99990	174	2.0	1	1	999.0	999	9	999999999	0	0.0000	0	88	999.000	999.0	99.0
2005	2	23	18	0	?9?9?9?9E0?9?9?9*9*9?9*9*9?9*9*9?9?9*9*_*9*9*9*9*9	13.1	9.6	80	101410	9999	9999	320	53	0	53	999900	999900	999900	99990	295	2.0	2	2	999.0	999	9	999999999	0	0.0000	0	88	999.000	999.0	99.0
2005	2	23	19	0	?9?9?9?9E0?9?9?9*9*9?9*9*9?9*9*9?9?9*9*_*9*9*9*9*9	12.4	9.8	84	101410	9999	9999	325	5	0	5	999900	999900	999900	99990	346	2.0	5	5	999.0	999	9	999999999	0	0.0000	0	88	999.000	999.0	99.0
2005	2	23	20	0	?9?9?9?9E0?9?9?9*9*9?9*9*9?9*9*9?9?9*9*_*9*9*9*9*9	11.6	9.8	88	101410	9999	9999	314	0	0	0	999900	999900	999900	99990	75	2.0	2	2	999.0	999	9	999999999	0	0.0000	0	88	999.000	999.0	99.0
2005	2	23	21	0	?9?9?9?9E0?9?9?9*9*9?9*9*9?9?9?9?9?9*9*_*9*9*9*9*9	11.0	9.8	92	101410	9999	9999	322	0	0	0	999900	999900	999900	99990	337	1.0	6	6	999.0	999	9	999999999	0	0.0000	0	88	999.000	999.0	99.0
2005	2	23	22	0	?9?9?9?9E0?9?9?9*9*9?9*9*9?9*9*9?9?9*9*_*9*9*9*9*9	10.6	9.7	95	101410	9999	9999	305	0	0	0	999900	999900	999900	99990	284	1.0	1	1	999.0	999	9	999999999	0	0.0000	0	88	999.000	999.0	99.0
2005	2	23	23	0	?9?9?9?9E0?9?9?9*9*9?9*9*9?9*9*9?9?9*9*_*9*9*9*9*9	10.3	9.7	96	101410	9999	9999	316	0	0	0	999900	999900	999900	99990	202	1.0	5	5	999.0	999	9	999999999	0	0.0000	0	88	999.000	999.0	99.0
2005	2	23	24	0	?9?9?9?9E0?9?9?9*9*9?9*9*9?9*9*9?9?9*9*_*9*9*9*9*9	10.2	9.7	97	101410	9999	9999	297	0	0	0	999900	999900	999900	99990	48	1.0	0	0	999.0	999	9	999999999	0	0.0000	0	88	999.000	999.0	99.0
2005	2	24	1	0	?9?9?9?9E0?9?9?9*9*9?9*9*9?9*9*9?9?9*9*_*9*9*9*9*9	10.1	9.6	97	101240	9999	9999	321	0	0	0	999900	999900	999900	99990	89	1.0	7	7	999.0	999	9	999999999	0	0.0000	0	88	999.000	999.0	99.0
2005	2	24	2	0	?9?9?9?9E0?9?9?9*9*9?9*9*9?9*9*9?9?9*9*_*9*9*9*9*9	10.0	9.5	96	101240	9999	9999	312	0	0	0	999900	999900	999900	99990	69	1.0	4	4	999.0	999	9	999999999	0	0.0000	0	88	999.000	999.0	99.0
2005	2	24	3	0	?9?9?9?9E0?9?9?9*9*9?9*9*9?9?9?9?9?9*9*_*9*9*9*9*9	9.9	9.3	96	101240	9999	9999	316	0	0	0	999900	999900	999900	99990	337	3.0	6	6	999.0	999	9	999999999	0	0.0000	0	88	999.000	999.0	99.0
2005	2	24	4	0	?9?9?9?9E0?9?9?9*9*9?9*9*9?9*9*9?9?9*9*_*9*9*9*9*9	9.7	9.1	96	101240	9999	9999	324	0	0	0	999900	999900	999900	99990	224	3.0	8	8	999.0	999	9	999999999	0	0.0000	0	88	999.000	999.0	99.0
2005	2	24	5	0	?9?9?9?9E0?9?9?9*9*9?9*9*9?9*9*9?9?9*9*_*9*9*9*9*9	9.4	8.8	96	101240	9999	9999	322	0	0	0	999900	999900	999900	99990	269	3.0	8	8	999.0	999	9	999999999	0	0.0000	0	88	999.000	999.0	99.0
2005	2	24	6	0	?9?9?9?9E0?9?9?9*9*9?9*9*9?9*9*9?9?9*9*_*9*9*9*9*9	9.2	8.7	97	101240	9999	9999	310	0	0	0	999900	999900	999900	99990	197	3.0	5	5	999.0	999	9	999999999	0	0.0000	0	88	999.000	999.0	99.0
2005	2	24	7	0	?9?9?9?9E0?9?9?9*9*9?9*9*9?9*9*9?9?9*9*_*9*9*9*9*9	9.1	8.6	97	101240	9999	9999	309	0	0	0	999900	999900	999900	99990	63	3.0	5	5	999.0	999	9	999999999	0	0.0000	0	88	999.000	999.0	99.0
2005	2	24	8	0	?9?9?9?9E0?9?9?9*9*9?9*9*9?9*9*9?9?9*9*_*9*9*9*9*9	9.2	8.7	97	101240	9999	9999	321	3	0	3	999900	999900	999900	99990	271	3.0	8	8	999.0	999	9	999999999	0	0.0000	0	88	999.000	999.0	99.0
2005	2	24	9	0	?9?9?9?9E0?9?9?9*9*9?9*9*9?9?9?9?9?9*9*_*9*9*9*9*9	9.4	9.0	97	101240	9999	9999	308	22	0	22	999900	999900	999900	99990	337	3.0	4	4	999.0	999	9	999999999	0	0.0000	0	88	999.000	999.0	99.0
2005	2	24	10	0	?9?9?9?9E0?9?9?9*9*9?9*9*9?9*9*9?9?9*9*_*9*9*9*9*9	9.5	9.1	97	101240	9999	9999	294	44	0	44	999900	999900	999900	99990	159	3.0	0	0	999.0	999	9	999999999	0	0.0000	0	88	999.000	999.0	99.0
2005	2	24	11	0	?9?9?9?9E0?9?9?9*9*9?9*9*9?9*9*9?9?9*9*_*9*9*9*9*9	9.6	9.1	97	101240	9999	9999	304	64	0	64	999900	999900	999900	99990	76	3.0	2	2	999.0	999	9	999999999	0	0.0000	0	88	999.000	999.0	99.0
2005	2	24	12	0	?9?9?9?9E0?9?9?9*9*9?9*9*9?9*9*9?9?9*9*_*9*9*9*9*9	9.7	9.1	96	101240	9999	9999	315	81	0	81	999900	999900	999900	99990	116	3.0	6	6	999.0	999	9	999999999	0	0.0000	0	88	999.000	999.0	99.0
2005	2	24	13	0	?9?9?9?9E0?9?9?9*9*9?9*9*9?9*9*9?9?9*9*_*9*9*9*9*9	9.8	9.2	96	101240	9999	9999	308	90	0	90	999900	999900	999900	99990	48	3.0	3	3	999.0	999	9	999999999	0	0.0000	0	88	999.000	999.0	99.0
2005	2	24	14	0	?9?9?9?9E0?9?9?9*9*9?9*9*9?9*9*9?9?9*9*_*9*9*9*9*9	10.1	9.4	96	101240	9999	9999	326	90	0	90	999900	999900	999900	99990	212	3.0	8	8	999.0	999	9	999999999	0	0.0000	0	88	999.000	999.0	99.0
2005	2	24	15	0	?9?9?9?9E0?9?9?9*9*9?9*9*9?9?9?9?9?9*9*_*9*9*9*9*9	10.5	9.7	95	101240	9999	9999	312	80	0	80	999900	999900	999900	99990	360	2.0	3	3	999.0	999	9	999999999	0	0.0000	0	88	999.000	999.0	99.0
2005	2	24	16	0	?9?9?9?9E0?9?9?9*9*9?9*9*9?9*9*9?9?9*9*_*9*9*9*9*9	11.1	10.3	95	101240	9999	9999	317	64	0	64	999900	999900	999900	99990	273	2.0	4	4	999.0	999	9	999999999	0	0.0000	0	88	999.000	999.0	99.0
2005	2	24	17	0	?9?9?9?9E0?9?9?9*9*9?9*9*9?9*9*9?9?9*9*_*9*9*9*9*9	11.6	10.8	95	101240	9999	9999	342	43	0	43	999900	999900	999900	99990	248	2.0	9	9	999.0	999	9	999999999	0	0.0000	0	88	999.000	999.0	99.0
2005	2	24	18	0	?9?9?9?9E0?9?9?9*9*9?9*9*9?9*9*9?9?9*9*_*9*9*9*9*9	11.9	11.1	95	101240	9999	9999	336	21	0	21	999900	999900	999900	99990	114	2.0	8	8	999.0	999	9	999999999	0	0.0000	0	88	999.000	999.0	99.0
2005	2	24	19	0	?9?9?9?9E0?9?9?9*9*9?9*9*9?9*9*9?9?9*9*_*9*9*9*9*9	11.7	10.9	95	101240	9999	9999	326	2	0	2	999900	999900	999900	99990	158	2.0	6	6	999.0	999	9	999999999	0	0.0000	0	88	999.000	999.0	99.0
2005	2	24	20	0	?9?9?9?9E0?9?9?9*9*9?9*9*9?9*9*9?9?9*9*_*9*9*9*9*9	11.3	10.5	95	101240	9999	9999	333	0	0	0	999900	999900	999900	99990	168	2.0	8	8	999.0	999	9	999999999	0	0.0000	0	88	999.000	999.0	99.0
2005	2	24	21	0	?9?9?9?9E0?9?9?9*9*9?9*9*9?9?9?9?9?9*9*_*9*9*9*9*9	10.8	10.1	95	101240	9999	9999	316	0	0	0	999900	999900	999900	99990	0	0.0	4	4	999.0	999	9	999999999	0	0.0000	0	88	999.000	999.0	99.0
2005	2	24	22	0	?9?9?9?9E0?9?9?9*9*9?9*9*9?9*9*9?9?9*9*_*9*9*9*9*9	10.5	9.7	95	101240	9999	9999	316	0	0	0	999900	999900	999900	99990	23	0.0	5	5	999.0	999	9	999999999	0	0.0000	0	88	999.000	999.0	99.0
2005	2	24	23	0	?9?9?9?9E0?9?9?9*9*9?9*9*9?9*9*9?9?9*9*_*9*9*9*9*9	10.3	9.6	95	101240	9999	9999	327	0	0	0	999900	999900	999900	99990	202	0.0	8	8	999.0	999	9	999999999	0	0.0000	0	88	999.000	999.0	99.0
2005	2	24	24	0	?9?9?9?9E0?9?9?9*9*9?9*9*9?9*9*9?9?9*9*_*9*9*9*9*9	10.1	9.5	96	101240	9999	9999	315	0	0	0	999900	999900	999900	99990	277	0.0	5	5	999.0	999	9	999999999	0	0.0000	0	88	999.000	999.0	99.0
2005	2	25	1	0	?9?9?9?9E0?9?9?9*9*9?9*9*9?9*9*9?9?9*9*_*9*9*9*9*9	10.1	9.5	96	101220	9999	9999	333	0	0	0	999900	999900	999900	99990	52	0.0	9	9	999.0	999	9	999999999	0	0.0000	0	88	999.000	999.0	99.0
2005	2	25	2	0	?9?9?9?9E0?9?9?9*9*9?9*9*9?9*9*9?9?9*9*_*9*9*9*9*9	10.0	9.5	97	101220	9999	9999	317	0	0	0	999900	999900	999900	99990	248	0.0	6	6	999.0	999	9	999999999	0	0.0000	0	88	999.000	999.0	99.0
2005	2	25	3	0	?9?9?9?9E0?9?9?9*9*9?9*9*9?9?9?9?9?9*9*_*9*9*9*9*9	9.9	9.5	97	101220	9999	9999	309	0	0	0	999900	999900	999900	99990	337	4.0	3	3	999.0	999	9	999999999	0	0.0000	0	88	999.000	999.0	99.0
2005	2	25	4	0	?9?9?9?9E0?9?9?9*9*9?9*9*9?9*9*9?9?9*9*_*9*9*9*9*9	9.7	9.4	98	101220	9999	9999	310	0	0	0	999900	999900	999900	99990	73	4.0	4	4	999.0	999	9	999999999	0	0.0000	0	88	999.000	999.0	99.0
2005	2	25	5	0	?9?9?9?9E0?9?9?9*9*9?9*9*9?9*9*9?9?9*9*_*9*9*9*9*9	9.5	9.3	99	101220	9999	9999	314	0	0	0	999900	999900	999900	99990	42	4.0	6	6	999.0	999	9	999999999	0	0.0000	0	88	999.000	999.0	99.0
2005	2	25	6	0	?9?9?9?9E0?9?9?9*9*9?9*9*9?9*9*9?9?9*9*_*9*9*9*9*9	9.4	9.2	99	101220	9999	9999	311	0	0	0	999900	999900	999900	99990	90	4.0	5	5	999.0	999	9	999999999	0	0.0000	0	88	999.000	999.0	99.0
2005	2	25	7	0	?9?9?9?9E0?9?9?9*9*9?9*9*9?9*9*9?9?9*9*_*9*9*9*9*9	9.3	9.2	99	101220	9999	9999	293	0	0	0	999900	999900	999900	99990	40	4.0	0	0	999.0	999	9	999999999	0	0.0000	0	88	999.000	999.0	99.0
2005	2	25	8	0	?9?9?9?9E0?9?9?9*9*9?9*9*9?9*9*9?9?9*9*_*9*9*9*9*9	9.4	9.3	99	101220	9999	9999	318	9	0	9	999900	999900	999900	99990	275	4.0	7	7	999.0	999	9	999999999	0	0.0000	0	88	999.000	999.0	99.0
2005	2	25	9	0	?9?9?9?9E0?9?9?9*9*9?9*9*9?9?9?9?9?9*9*_*9*9*9*9*9	9.7	9.4	98	101220	9999	9999	305	63	0	63	999900	999900	999900	99990	292	1.0	2	2	999.0	999	9	999999999	0	0.0000	0	88	999.000	999.0	99.0
2005	2	25	10	0	?9?9?9?9E0?9?9?9*9*9?9*9*9?9*9*9?9?9*9*_*9*9*9*9*9	10.0	9.4	96	101220	9999	9999	332	124	0	124	999900	999900	999900	99990	340	1.0	9	9	999.0	999	9	999999999	0	0.0000	0	88	999.000	999.0	99.0
2005	2	25	11	0	?9?9?9?9E0?9?9?9*9*9?9*9*9?9*9*9?9?9*9*_*9*9*9*9*9	10.2	9.3	94	101220	9999	9999	312	183	0	183	999900	999900	999900	99990	268	1.0	4	4	999.0	999	9	999999999	0	0.0000	0	88	999.000	999.0	99.0
2005	2	25	12	0	?9?9?9?9E0?9?9?9*9*9?9*9*9?9*9*9?9?9*9*_*9*9*9*9*9	10.5	9.2	92	101220	9999	9999	298	229	0	229	999900	999900	999900	99990	120	1.0	0	0	999.0	999	9	999999999	0	0.0000	0	88	999.000	999.0	99.0
2005	2	25	13	0	?9?9?9?9E0?9?9?9*9*9?9*9*9?9*9*9?9?9*9*_*9*9*9*9*9	10.9	9.3	89	101220	9999	9999	306	254	0	254	999900	999900	999900	99990	122	1.0	1	1	999.0	999	9	999999999	0	0.0000	0	88	999.000	999.0	99.0
2005	2	25	14	0	?9?9?9?9E0?9?9?9*9*9?9*9*9?9*9*9?9?9*9*_*9*9*9*9*9	11.5	9.5	88	101220	9999	9999	340	253	0	253	999900	999900	999900	99990	255	1.0	9	9	999.0	999	9	999999999	0	0.0000	0	88	999.000	999.0	99.0
2005	2	25	15	0	?9?9?9?9E0?9?9?9*9*9?9*9*9?9?9?9?9?9*9*_*9*9*9*9*9	12.2	10.1	87	101220	9999	9999	324	227	0	227	999900	999900	999900	99990	337	3.0	5	5	999.0	999	9	999999999	0	0.0000	0	88	999.000	999.0	99.0
2005	2	25	16	0	?9?9?9?9E0?9?9?9*9*9?9*9*9?9*9*9?9?9*9*_*9*9*9*9*9	12.8	10.7	87	101220	9999	9999	331	180	0	180	999900	999900	999900	99990	307	3.0	6	6	999.0	999	9	999999999	0	0.0000	0	88	999.000	999.0	99.0
2005	2	25	17	0	?9?9?9?9E0?9?9?9*9*9?9*9*9?9*9*9?9?9*9*_*9*9*9*9*9	12.6	10.8	88	101220	9999	9999	339	121	0	121	999900	999900	999900	99990	337	3.0	8	8	999.0	999	9	999999999	0	0.0000	0	88	999.000	999.0	99.0
2005	2	25	18	0	?9?9?9?9E0?9?9?9*9*9?9*9*9?9*9*9?9?9*9*_*9*9*9*9*9	12.2	10.7	90	101220	9999	9999	325	60	0	60	999900	999900	999900	99990	242	3.0	5	5	999.0	999	9	999999999	0	0.0000	0	88	999.000	999.0	99.0
2005	2	25	19	0	?9?9?9?9E0?9?9?9*9*9?9*9*9?9*9*9?9?9*9*_*9*9*9*9*9	11.7	10.5	92	101220	9999	9999	314	7	0	7	999900	999900	999900	99990	10	3.0	2	2	999.0	999	9	999999999	0	0.0000	0	88	999.000	999.0	99.0
2005	2	25	20	0	?9?9?9?9E0?9?9?9*9*9?9*9*9?9*9*9?9?9*9*_*9*9*9*9*9	11.1	10.2	94	101220	9999	9999	326	0	0	0	999900	999900	999900	99990	227	3.0	7	7	999.0	999	9	999999999	0	0.0000	0	88	999.000	999.0	99.0
2005	2	25	21	0	?9?9?9?9E0?9?9?9*9*9?9*9*9?9?9?9?9?9*9*_*9*9*9*9*9	10.6	10.0	96	101220	9999	9999	312	0	0	0	999900	999900	999900	99990	337	2.0	3	3	999.0	999	9	999999999	0	0.0000	0	88	999.000	999.0	99.0
2005	2	25	22	0	?9?9?9?9E0?9?9?9*9*9?9*9*9?9*9*9?9?9*9*_*9*9*9*9*9	10.3	9.8	97	101220	9999	9999	315	0	0	0	999900	999900	999900	99990	103	2.0	5	5	999.0	999	9	999999999	0	0.0000	0	88	999.000	999.0	99.0
2005	2	25	23	0	?9?9?9?9E0?9?9?9*9*9?9*9*9?9*9*9?9?9*9*_*9*9*9*9*9	10.0	9.7	98	101220	9999	9999	310	0	0	0	999900	999900	999900	99990	9	2.0	3	3	999.0	999	9	999999999	0	0.0000	0	88	999.000	999.0	99.0
2005	2	25	24	0	?9?9?9?9E0?9?9?9*9*9?9*9*9?9*9*9?9?9*9*_*9*9*9*9*9	9.9	9.6	98	101220	9999	9999	316	0	0	0	999900	999900	999900	99990	73	2.0	6	6	999.0	999	9	999999999	0	0.0000	0	88	999.000	999.0	99.0
2005	2	26	1	0	?9?9?9?9E0?9?9?9*9*9?9*9*9?9*9*9?9?9*9*_*9*9*9*9*9	9.8	9.5	98	101330	9999	9999	311	0	0	0	999900	999900	999900	99990	126	2.0	4	4	999.0	999	9	999999999	0	0.0000	0	88	999.000	999.0	99.0
2005	2	26	2	0	?9?9?9?9E0?9?9?9*9*9?9*9*9?9*9*9?9?9*9*_*9*9*9*9*9	9.7	9.4	98	101330	9999	9999	331	0	0	0	999900	999900	999900	99990	99	2.0	9	9	999.0	999	9	999999999	0	0.0000	0	88	999.000	999.0	99.0
2005	2	26	3	0	?9?9?9?9E0?9?9?9*9*9?9*9*9?9?9?9?9?9*9*_*9*9*9*9*9	9.5	9.2	98	101330	9999	9999	300	0	0	0	999900	999900	999900	99990	360	3.0	1	1	999.0	999	9	999999999	0	0.0000	0	88	999.000	999.0	99.0
2005	2	26	4	0	?9?9?9?9E0?9?9?9*9*9?9*9*9?9*9*9?9?9*9*_*9*9*9*9*9	9.2	9.0	98	101330	9999	9999	316	0	0	0	999900	999900	999900	99990	219	3.0	7	7	999.0	999	9	999999999	0	0.0000	0	88	999.000	999.0	99.0
2005	2	26	5	0	?9?9?9?9E0?9?9?9*9*9?9*9*9?9*9*9?9?9*9*_*9*9*9*9*9	8.9	8.7	99	101330	9999	9999	315	0	0	0	999900	999900	999900	99990	227	3.0	7	7	999.0	999	9	999999999	0	0.0000	0	88	999.000	999.0	99.0
2005	2	26	6	0	?9?9?9?9E0?9?9?9*9*9?9*9*9?9*9*9?9?9*9*_*9*9*9*9*9	8.6	8.5	99	101330	9999	9999	313	0	0	0	999900	999900	999900	99990	146	3.0	7	7	999.0	999	9	999999999	0	0.0000	0	88	999.000	999.0	99.0
2005	2	26	7	0	?9?9?9?9E0?9?9?9*9*9?9*9*9?9*9*9?9?9*9*_*9*9*9*9*9	8.5	8.4	99	101330	9999	9999	306	0	0	0	999900	999900	999900	99990	173	3.0	5	5	999.0	999	9	999999999	0	0.0000	0	88	999.000	999.0	99.0
2005	2	26	8	0	?9?9?9?9E0?9?9?9*9*9?9*9*9?9*9*9?9?9*9*_*9*9*9*9*9	8.7	8.5	99	101330	9999	9999	310	8	0	8	999900	999900	999900	99990	213	3.0	6	6	999.0	999	9	999999999	0	0.0000	0	88	999.000	999.0	99.0
2005	2	26	9	0	?9?9?9?9E0?9?9?9*9*9?9*9*9?9?9?9?9?9*9*_*9*9*9*9*9	9.0	8.7	98	101330	9999	9999	311	51	0	51	999900	999900	999900	99990	337	2.0	6	6	999.0	999	9	999999999	0	0.0000	0	88	999.000	999.0	99.0
2005	2	26	10	0	?9?9?9?9E0?9?9?9*9*9?9*9*9?9*9*9?9?9*9*_*9*9*9*9*9	9.4	8.8	96	101330	9999	9999	329	100	0	100	999900	999900	999900	99990	129	2.0	9	9	999.0	999	9	999999999	0	0.0000	0	88	999.000	999.0	99.0
2005	2	26	11	0	?9?9?9?9E0?9?9?9*9*9?9*9*9?9*9*9?9?9*9*_*9*9*9*9*9	9.8	8.9	94	101330	9999	9999	305	147	0	147	999900	999900	999900	99990	60	2.0	2	2	999.0	999	9	999999999	0	0.0000	0	88	999.000	999.0	99.0
2005	2	26	12	0	?9?9?9?9E0?9?9?9*9*9?9*9*9?9*9*9?9?9*9*_*9*9*9*9*9	10.2	9.0	92	101330	9999	9999	303	184	0	184	999900	999900	999900	99990	124	2.0	1	1	999.0	999	9	999999999	0	0.0000	0	88	999.000	999.0	99.0
2005	2	26	13	0	?9?9?9?9E0?9?9?9*9*9?9*9*9?9*9*9?9?9*9*_*9*9*9*9*9	10.8	9.2	90	101330	9999	9999	315	204	0	204	999900	999900	999900	99990	250	2.0	4	4	999.0	999	9	999999999	0	0.0000	0	88	999.000	999.0	99.0
2005	2	26	14	0	?9?9?9?9E0?9?9?9*9*9?9*9*9?9*9*9?9?9*9*_*9*9*9*9*9	11.4	9.5	88	101330	9999	9999	323	204	0	204	999900	999900	999900	99990	64	2.0	6	6	999.0	999	9	999999999	0	0.0000	0	88	999.000	999.0	99.0
2005	2	26	15	0	?9?9?9?9E0?9?9?9*9*9?9*9*9?9?9?9?9?9*9*_*9*9*9*9*9	12.2	10.1	87	101330	9999	9999	324	183	0	183	999900	999900	999900	99990	337	1.0	5	5	999.0	999	9	999999999	0	0.0000	0	88	999.000	999.0	99.0
2005	2	26	16	0	?9?9?9?9E0?9?9?9*9*9?9*9*9?9*9*9?9?9*9*_*9*9*9*9*9	12.8	10.7	87	101330	9999	9999	320	145	0	145	999900	999900	999900	99990	348	1.0	2	2	999.0	999	9	999999999	0	0.0000	0	88	999.000	999.0	99.0
2005	2	26	17	0	?9?9?9?9E0?9?9?9*9*9?9*9*9?9*9*9?9?9*9*_*9*9*9*9*9	12.7	10.8	88	101330	9999	9999	323	98	0	98	999900	999900	999900	99990	173	1.0	3	3	999.0	999	9	999999999	0	0.0000	0	88	999.000	999.0	99.0
2005	2	26	18	0	?9?9?9?9E0?9?9?9*9*9?9*9*9?9*9*9?9?9*9*_*9*9*9*9*9	12.5	10.8	89	101330	9999	9999	314	49	0	49	999900	999900	999900	99990	258	1.0	1	1	999.0	999	9	999999999	0	0.0000	0	88	999.000	999.0	99.0
2005	2	26	19	0	?9?9?9?9E0?9?9?9*9*9?9*9*9?9*9*9?9?9*9*_*9*9*9*9*9	12.2	10.7	91	101330	9999	9999	332	6	0	6	999900	999900	999900	99990	42	1.0	7	7	999.0	999	9	999999999	0	0.0000	0	88	999.000	999.0	99.0
2005	2	26	20	0	?9?9?9?9E0?9?9?9*9*9?9*9*9?9*9*9?9?9*9*_*9*9*9*9*9	11.9	10.7	93	101330	9999	9999	315	0	0	0	999900	999900	999900	99990	219	1.0	2	2	999.0	999	9	999999999	0	0.0000	0	88	999.000	999.0	99.0
2005	2	26	21	0	?9?9?9?9E0?9?9?9*9*9?9*9*9?9?9?9?9?9*9*_*9*9*9*9*9	11.6	10.7	94	101330	9999	9999	325	0	0	0	999900	999900	999900	99990	337	2.0	6	6	999.0	999	9	999999999	0	0.0000	0	88	999.000	999.0	99.0
2005	2	26	22	0	?9?9?9?9E0?9?9?9*9*9?9*9*9?9*9*9?9?9*9*_*9*9*9*9*9	11.5	10.7	95	101330	9999	9999	325	0	0	0	999900	999900	999900	99990	244	2.0	6	6	999.0	999	9	999999999	0	0.0000	0	88	999.000	999.0	99.0
2005	2	26	23	0	?9?9?9?9E0?9?9?9*9*9?9*9*9?9*9*9?9?9*9*_*9*9*9*9*9	11.4	10.7	95	101330	9999	9999	328	0	0	0	999900	999900	999900	99990	322	2.0	7	7	999.0	999	9	999999999	0	0.0000	0	88	999.000	999.0	99.0
2005	2	26	24	0	?9?9?9?9E0?9?9?9*9*9?9*9*9?9*9*9?9?9*9*_*9*9*9*9*9	11.4	10.8	96	101330	9999	9999	317	0	0	0	999900	999900	999900	99990	54	2.0	3	3	999.0	999	9	999999999	0	0.0000	0	88	999.000	999.0	99.0
2005	2	27	1	0	?9?9?9?9E0?9?9?9*9*9?9*9*9?9*9*9?9?9*9*_*9*9*9*9*9	11.5	10.9	96	101020	9999	9999	341	0	0	0	999900	999900	999900	99990	209	2.0	9	9	999.0	999	9	999999999	0	0.0000	0	88	999.000	999.0	99.0
2005	2	27	2	0	?9?9?9?9E0?9?9?9*9*9?9*9*9?9*9*9?9?9*9*_*9*9*9*9*9	11.5	11.0	96	101020	9999	9999	325	0	0	0	999900	999900	999900	99990	356	2.0	6	6	999.0	999	9	999999999	0	0.0000	0	88	999.000	999.0	99.0
2005	2	27	3	0	?9?9?9?9E0?9?9?9*9*9?9*9*9?9?9?9?9?9*9*_*9*9*9*9*9	11.5	11.1	97	101020	9999	9999	314	0	0	0	999900	999900	999900	99990	337	2.0	2	2	999.0	999	9	999999999	0	0.0000	0	88	999.000	999.0	99.0
2005	2	27	4	0	?9?9?9?9E0?9?9?9*9*9?9*9*9?9*9*9?9?9*9*_*9*9*9*9*9	11.4	11.0	98	101020	9999	9999	334	0	0	0	999900	999900	999900	99990	359	2.0	8	8	999.0	999	9	999999999	0	0.0000	0	88	999.000	999.0	99.0
2005	2	27	5	0	?9?9?9?9E0?9?9?9*9*9?9*9*9?9*9*9?9?9*9*_*9*9*9*9*9	11.3	11.1	99	101020	9999	9999	303	0	0	0	999900	999900	999900	99990	177	2.0	0	0	999.0	999	9	999999999	0	0.0000	0	88	999.000	999.0	99.0
2005	2	27	6	0	?9?9?9?9E0?9?9?9*9*9?9*9*9?9*9*9?9?9*9*_*9*9*9*9*9	11.1	11.2	100	101020	9999	9999	318	0	0	0	999900	999900	999900	99990	233	2.0	4	4	999.0	999	9	999999999	0	0.0000	0	88	999.000	999.0	99.0
2005	2	27	7	0	?9?9?9?9E0?9?9?9*9*9?9*9*9?9*9*9?9?9*9*_*9*9*9*9*9	11.1	11.2	100	101020	9999	9999	340	0	0	0	999900	999900	999900	99990	201	2.0	9	9	999.0	999	9	999999999	0	0.0000	0	88	999.000	999.0	99.0
2005	2	27	8	0	?9?9?9?9E0?9?9?9*9*9?9*9*9?9*9*9?9?9*9*_*9*9*9*9*9	11.2	11.3	101	101020	9999	9999	340	24	38	16	999900	999900	999900	99990	210	2.0	9	9	999.0	999	9	999999999	0	0.0000	0	88	999.000	999.0	99.0
2005	2	27	9	0	?9?9?9?9E0?9?9?9*9*9?9*9*9?9?9?9?9?9*9*_*9*9*9*9*9	11.4	11.4	100	101020	9999	9999	320	154	127	100	999900	999900	999900	99990	292	2.0	4	4	999.0	999	9	999999999	0	0.0000	0	88	999.000	999.0	99.0
2005	2	27	10	0	?9?9?9?9E0?9?9?9*9*9?9*9*9?9*9*9?9?9*9*_*9*9*9*9*9	11.8	11.3	97	101020	9999	9999	327	300	177	195	999900	999900	999900	99990	98	2.0	6	6	999.0	999	9	999999999	0	0.0000	0	88	999.000	999.0	99.0
2005	2	27	11	0	?9?9?9?9E0?9?9?9*9*9?9*9*9?9*9*9?9?9*9*_*9*9*9*9*9	12.3	11.2	93	101020	9999	9999	333	190	0	190	999900	999900	999900	99990	238	2.0	7	7	999.0	999	9	999999999	0	0.0000	0	88	999.000	999.0	99.0
2005	2	27	12	0	?9?9?9?9E0?9?9?9*9*9?9*9*9?9*9*9?9?9*9*_*9*9*9*9*9	13.1	11.2	88	101020	9999	9999	333	551	246	358	999900	999900	999900	99990	169	2.0	6	6	999.0	999	9	999999999	0	0.0000	0	88	999.000	999.0	99.0
2005	2	27	13	0	?9?9?9?9E0?9?9?9*9*9?9*9*9?9*9*9?9?9*9*_*9*9*9*9*9	14.2	11.5	83	101020	9999	9999	338	263	0	263	999900	999900	999900	99990	169	2.0	6	6	999.0	999	9	999999999	0	0.0000	0	88	999.000	999.0	99.0
2005	2	27	14	0	?9?9?9?9E0?9?9?9*9*9?9*9*9?9*9*9?9?9*9*_*9*9*9*9*9	15.6	12.1	80	101020	9999	9999	330	263	0	263	999900	999900	999900	99990	191	2.0	1	1	999.0	999	9	999999999	0	0.0000	0	88	999.000	999.0	99.0
2005	2	27	15	0	?9?9?9?9E0?9?9?9*9*9?9*9*9?9?9?9?9?9*9*_*9*9*9*9*9	17.4	13.3	77	101020	9999	9999	365	547	297	355	999900	999900	999900	99990	112	2.0	8	8	999.0	999	9	999999999	0	0.0000	0	88	999.000	999.0	99.0
2005	2	27	16	0	?9?9?9?9E0?9?9?9*9*9?9*9*9?9*9*9?9?9*9*_*9*9*9*9*9	19.3	15.0	76	101020	9999	9999	377	187	0	187	999900	999900	999900	99990	221	2.0	8	8	999.0	999	9	999999999	0	0.0000	0	88	999.000	999.0	99.0
2005	2	27	17	0	?9?9?9?9E0?9?9?9*9*9?9*9*9?9*9*9?9?9*9*_*9*9*9*9*9	20.3	16.0	76	101020	9999	9999	367	293	340	190	999900	999900	999900	99990	277	2.0	4	4	999.0	999	9	999999999	0	0.0000	0	88	999.000	999.0	99.0
2005	2	27	18	0	?9?9?9?9E0?9?9?9*9*9?9*9*9?9*9*9?9?9*9*_*9*9*9*9*9	19.8	15.9	78	101020	9999	9999	353	63	0	63	999900	999900	999900	99990	241	2.0	1	1	999.0	999	9	999999999	0	0.0000	0	88	999.000	999.0	99.0
2005	2	27	19	0	?9?9?9?9E0?9?9?9*9*9?9*9*9?9*9*9?9?9*9*_*9*9*9*9*9	18.8	15.3	80	101020	9999	9999	352	8	0	8	999900	999900	999900	99990	259	2.0	2	2	999.0	999	9	999999999	0	0.0000	0	88	999.000	999.0	99.0
2005	2	27	20	0	?9?9?9?9E0?9?9?9*9*9?9*9*9?9*9*9?9?9*9*_*9*9*9*9*9	17.6	14.7	83	101020	9999	9999	362	0	0	0	999900	999900	999900	99990	47	2.0	7	7	999.0	999	9	999999999	0	0.0000	0	88	999.000	999.0	99.0
2005	2	27	21	0	?9?9?9?9E0?9?9?9*9*9?9*9*9?9?9?9?9?9*9*_*9*9*9*9*9	17.0	14.7	86	101020	9999	9999	339	0	0	0	999900	999900	999900	99990	0	0.0	1	1	999.0	999	9	999999999	0	0.0000	0	88	999.000	999.0	99.0
2005	2	27	22	0	?9?9?9?9E0?9?9?9*9*9?9*9*9?9*9*9?9?9*9*_*9*9*9*9*9	17.2	15.3	89	101020	9999	9999	354	0	0	0	999900	999900	999900	99990	313	0.0	5	5	999.0	999	9	999999999	0	0.0000	0	88	999.000	999.0	99.0
2005	2	27	23	0	?9?9?9?9E0?9?9?9*9*9?9*9*9?9*9*9?9?9*9*_*9*9*9*9*9	17.6	16.1	91	101020	9999	9999	336	0	0	0	999900	999900	999900	99990	310	0.0	0	0	999.0	999	9	999999999	0	0.0000	0	88	999.000	999.0	99.0
2005	2	27	24	0	?9?9?9?9E0?9?9?9*9*9?9*9*9?9*9*9?9?9*9*_*9*9*9*9*9	17.3	16.1	93	101020	9999	9999	376	0	0	0	999900	999900	999900	99990	311	0.0	9	9	999.0	999	9	999999999	0	0.0000	0	88	999.000	999.0	99.0
2005	2	28	1	0	?9?9?9?9E0?9?9?9*9*9?9*9*9?9*9*9?9?9*9*_*9*9*9*9*9	15.9	14.9	94	101350	9999	9999	367	0	0	0	999900	999900	999900	99990	97	0.0	9	9	999.0	999	9	999999999	0	0.0000	0	88	999.000	999.0	99.0
2005	2	28	2	0	?9?9?9?9E0?9?9?9*9*9?9*9*9?9*9*9?9?9*9*_*9*9*9*9*9	14.1	13.3	95	101350	9999	9999	349	0	0	0	999900	999900	999900	99990	1	0.0	8	8	999.0	999	9	999999999	0	0.0000	0	88	999.000	999.0	99.0
2005	2	28	3	0	?9?9?9?9E0?9?9?9*9*9?9*9*9?9?9?9?9?9*9*_*9*9*9*9*9	13.3	12.5	95	101350	9999	9999	352	0	0	0	999900	999900	999900	99990	360	5.0	9	9	999.0	999	9	999999999	0	0.0000	0	88	999.000	999.0	99.0
2005	2	28	4	0	?9?9?9?9E0?9?9?9*9*9?9*9*9?9*9*9?9?9*9*_*9*9*9*9*9	13.1	12.3	95	101350	9999	9999	312	0	0	0	999900	999900	999900	99990	278	5.0	0	0	999.0	999	9	999999999	0	0.0000	0	88	999.000	999.0	99.0
2005	2	28	5	0	?9?9?9?9E0?9?9?9*9*9?9*9*9?9*9*9?9?9*9*_*9*9*9*9*9	12.6	11.6	93	101350	9999	9999	348	0	0	0	999900	999900	999900	99990	46	5.0	9	9	999.0	999	9	999999999	0	0.0000	0	88	999.000	999.0	99.0
2005	2	28	6	0	?9?9?9?9E0?9?9?9*9*9?9*9*9?9*9*9?9?9*9*_*9*9*9*9*9	12.0	10.7	92	101350	9999	9999	327	0	0	0	999900	999900	999900	99990	233	5.0	6	6	999.0	999	9	999999999	0	0.0000	0	88	999.000	999.0	99.0
2005	2	28	7	0	?9?9?9?9E0?9?9?9*9*9?9*9*9?9*9*9?9?9*9*_*9*9*9*9*9	11.2	9.8	91	101350	9999	9999	332	0	0	0	999900	999900	999900	99990	178	5.0	8	8	999.0	999	9	999999999	0	0.0000	0	88	999.000	999.0	99.0
2005	2	28	8	0	?9?9?9?9E0?9?9?9*9*9?9*9*9?9*9*9?9?9*9*_*9*9*9*9*9	10.6	8.8	89	101350	9999	9999	298	2	0	2	999900	999900	999900	99990	68	5.0	0	0	999.0	999	9	999999999	0	0.0000	0	88	999.000	999.0	99.0
2005	2	28	9	0	?9?9?9?9E0?9?9?9*9*9?9*9*9?9?9?9?9?9*9*_*9*9*9*9*9	10.0	8.1	88	101350	9999	9999	313	10	0	10	999900	999900	999900	99990	360	4.0	5	5	999.0	999	9	999999999	0	0.0000	0	88	999.000	999.0	99.0
2005	2	28	10	0	?9?9?9?9E0?9?9?9*9*9?9*9*9?9*9*9?9?9*9*_*9*9*9*9*9	9.7	7.7	87	101350	9999	9999	293	19	0	19	999900	999900	999900	99990	112	4.0	0	0	999.0	999	9	999999999	0	0.0000	0	88	999.000	999.0	99.0
2005	2	28	11	0	?9?9?9?9E0?9?9?9*9*9?9*9*9?9*9*9?9?9*9*_*9*9*9*9*9	9.6	7.5	87	101350	9999	9999	313	28	0	28	999900	999900	999900	99990	2	4.0	6	6	999.0	999	9	999999999	0	0.0000	0	88	999.000	999.0	99.0
2005	2	28	12	0	?9?9?9?9E0?9?9?9*9*9?9*9*9?9*9*9?9?9*9*_*9*9*9*9*9	9.6	7.5	87	101350	9999	9999	321	35	0	35	999900	999900	999900	99990	295	4.0	8	8	999.0	999	9	999999999	0	0.0000	0	88	999.000	999.0	99.0
2005	2	28	13	0	?9?9?9?9E0?9?9?9*9*9?9*9*9?9*9*9?9?9*9*_*9*9*9*9*9	9.7	7.6	87	101350	9999	9999	329	39	0	39	999900	999900	999900	99990	19	4.0	9	9	999.0	999	9	999999999	0	0.0000	0	88	999.000	999.0	99.0
2005	2	28	14	0	?9?9?9?9E0?9?9?9*9*9?9*9*9?9*9*9?9?9*9*_*9*9*9*9*9	9.8	7.7	87	101350	9999	9999	317	38	0	38	999900	999900	999900	99990	305	4.0	7	7	999.0	999	9	999999999	0	0.0000	0	88	999.000	999.0	99.0
2005	2	28	15	0	?9?9?9?9E0?9?9?9*9*9?9*9*9?9?9?9?9?9*9*_*9*9*9*9*9	9.8	7.7	87	101350	9999	9999	306	34	0	34	999900	999900	999900	99990	360	5.0	3	3	999.0	999	9	999999999	0	0.0000	0	88	999.000	999.0	99.0
2005	2	28	16	0	?9?9?9?9E0?9?9?9*9*9?9*9*9?9*9*9?9?9*9*_*9*9*9*9*9	9.6	7.5	87	101350	9999	9999	328	27	0	27	999900	999900	999900	99990	324	5.0	9	9	999.0	999	9	999999999	0	0.0000	0	88	999.000	999.0	99.0
2005	2	28	17	0	?9?9?9?9E0?9?9?9*9*9?9*9*9?9*9*9?9?9*9*_*9*9*9*9*9	9.1	7.1	87	101350	9999	9999	319	19	0	19	999900	999900	999900	99990	279	5.0	8	8	999.0	999	9	999999999	0	0.0000	0	88	999.000	999.0	99.0
2005	2	28	18	0	?9?9?9?9E0?9?9?9*9*9?9*9*9?9*9*9?9?9*9*_*9*9*9*9*9	8.7	6.6	87	101350	9999	9999	317	9	0	9	999900	999900	999900	99990	68	5.0	8	8	999.0	999	9	999999999	0	0.0000	0	88	999.000	999.0	99.0
2005	2	28	19	0	?9?9?9?9E0?9?9?9*9*9?9*9*9?9*9*9?9?9*9*_*9*9*9*9*9	8.6	6.4	86	101350	9999	9999	311	1	0	1	999900	999900	999900	99990	37	5.0	7	7	999.0	999	9	999999999	0	0.0000	0	88	999.000	999.0	99.0
2005	2	28	20	0	?9?9?9?9E0?9?9?9*9*9?9*9*9?9*9*9?9?9*9*_*9*9*9*9*9	9.0	6.7	86	101350	9999	9999	325	0	0	0	999900	999900	999900	99990	98	5.0	9	9	999.0	999	9	999999999	0	0.0000	0	88	999.000	999.0	99.0
2005	2	28	21	0	?9?9?9?9E0?9?9?9*9*9?9*9*9?9?9?9?9?9*9*_*9*9*9*9*9	9.9	7.5	85	101350	9999	9999	309	0	0	0	999900	999900	999900	99990	360	5.0	4	4	999.0	999	9	999999999	0	0.0000	0	88	999.000	999.0	99.0
2005	2	28	22	0	?9?9?9?9E0?9?9?9*9*9?9*9*9?9*9*9?9?9*9*_*9*9*9*9*9	10.2	7.7	84	101350	9999	9999	296	0	0	0	999900	999900	999900	99990	174	5.0	0	0	999.0	999	9	999999999	0	0.0000	0	88	999.000	999.0	99.0
2005	2	28	23	0	?9?9?9?9E0?9?9?9*9*9?9*9*9?9*9*9?9?9*9*_*9*9*9*9*9	9.9	7.3	84	101350	9999	9999	303	0	0	0	999900	999900	999900	99990	55	5.0	2	2	999.0	999	9	999999999	0	0.0000	0	88	999.000	999.0	99.0
2005	2	28	24	0	?9?9?9?9E0?9?9?9*9*9?9*9*9?9*9*9?9?9*9*_*9*9*9*9*9	9.2	6.5	83	101350	9999	9999	290	0	0	0	999900	999900	999900	99990	160	5.0	0	0	999.0	999	9	999999999	0	0.0000	0	88	999.000	999.0	99.0
2005	3	1	1	0	?9?9?9?9E0?9?9?9*9*9?9*9*9?9*9*9?9?9*9*_*9*9*9*9*9	8.3	5.6	83	102210	9999	9999	321	0	0	0	999900	999900	999900	99990	299	5.0	9	9	999.0	999	9	999999999	0	0.0000	0	88	999.000	999.0	99.0
2005	3	1	2	0	?9?9?9?9E0?9?9?9*9*9?9*9*9?9*9*9?9?9*9*_*9*9*9*9*9	7.4	4.8	84	102210	9999	9999	296	0	0	0	999900	999900	999900	99990	155	5.0	4	4	999.0	999	9	999999999	0	0.0000	0	88	999.000	999.0	99.0
2005	3	1	3	0	?9?9?9?9E0?9?9?9*9*9?9*9*9?9?9?9?9?9*9*_*9*9*9*9*9	6.6	4.3	85	102210	9999	9999	292	0	0	0	999900	999900	999900	99990	337	1.0	4	4	999.0	999	9	999999999	0	0.0000	0	88	999.000	999.0	99.0
2005	3	1	4	0	?9?9?9?9E0?9?9?9*9*9?9*9*9?9*9*9?9?9*9*_*9*9*9*9*9	5.9	4.0	87	102210	9999	9999	293	0	0	0	999900	999900	999900	99990	212	1.0	6	6	999.0	999	9	999999999	0	0.0000	0	88	999.000	999.0	99.0
2005	3	1	5	0	?9?9?9?9E0?9?9?9*9*9?9*9*9?9*9*9?9?9*9*_*9*9*9*9*9	5.4	3.9	90	102210	9999	9999	306	0	0	0	999900	999900	999900	99990	229	1.0	9	9	999.0	999	9	999999999	0	0.0000	0	88	999.000	999.0	99.0
2005	3	1	6	0	?9?9?9?9E0?9?9?9*9*9?9*9*9?9*9*9?9?9*9*_*9*9*9*9*9	5.1	4.0	92	102210	9999	9999	304	0	0	0	999900	999900	999900	99990	50	1.0	9	9	999.0	999	9	999999999	0	0.0000	0	88	999.000	999.0	99.0
2005	3	1	7	0	?9?9?9?9E0?9?9?9*9*9?9*9*9?9*9*9?9?9*9*_*9*9*9*9*9	5.0	4.1	94	102210	9999	9999	271	0	0	0	999900	999900	999900	99990	18	1.0	0	0	999.0	999	9	999999999	0	0.0000	0	88	999.000	999.0	99.0
2005	3	1	8	0	?9?9?9?9E0?9?9?9*9*9?9*9*9?9*9*9?9?9*9*_*9*9*9*9*9	5.1	4.2	94	102210	9999	9999	293	13	0	13	999900	999900	999900	99990	139	1.0	7	7	999.0	999	9	999999999	0	0.0000	0	88	999.000	999.0	99.0
2005	3	1	9	0	?9?9?9?9E0?9?9?9*9*9?9*9*9?9?9?9?9?9*9*_*9*9*9*9*9	5.3	4.3	93	102210	9999	9999	291	72	0	72	999900	999900	999900	99990	315	1.0	6	6	999.0	999	9	999999999	0	0.0000	0	88	999.000	999.0	99.0
2005	3	1	10	0	?9?9?9?9E0?9?9?9*9*9?9*9*9?9*9*9?9?9*9*_*9*9*9*9*9	5.8	4.2	90	102210	9999	9999	307	140	0	140	999900	999900	999900	99990	97	1.0	9	9	999.0	999	9	999999999	0	0.0000	0	88	999.000	999.0	99.0
2005	3	1	11	0	?9?9?9?9E0?9?9?9*9*9?9*9*9?9*9*9?9?9*9*_*9*9*9*9*9	6.3	4.0	85	102210	9999	9999	288	204	0	204	999900	999900	999900	99990	85	1.0	3	3	999.0	999	9	999999999	0	0.0000	0	88	999.000	999.0	99.0
2005	3	1	12	0	?9?9?9?9E0?9?9?9*9*9?9*9*9?9*9*9?9?9*9*_*9*9*9*9*9	7.0	3.6	79	102210	9999	9999	301	255	0	255	999900	999900	999900	99990	237	1.0	7	7	999.0	999	9	999999999	0	0.0000	0	88	999.000	999.0	99.0
2005	3	1	13	0	?9?9?9?9E0?9?9?9*9*9?9*9*9?9*9*9?9?9*9*_*9*9*9*9*9	7.7	3.2	73	102210	9999	9999	281	283	0	283	999900	999900	999900	99990	300	1.0	0	0	999.0	999	9	999999999	0	0.0000	0	88	999.000	999.0	99.0
2005	3	1	14	0	?9?9?9?9E0?9?9?9*9*9?9*9*9?9*9*9?9?9*9*_*9*9*9*9*9	8.3	2.8	68	102210	9999	9999	302	282	0	282	999900	999900	999900	99990	298	1.0	6	6	999.0	999	9	999999999	0	0.0000	0	88	999.000	999.0	99.0
2005	3	1	15	0	?9?9?9?9E0?9?9?9*9*9?9*9*9?9?9?9?9?9*9*_*9*9*9*9*9	8.7	2.4	65	102210	9999	9999	307	253	0	253	999900	999900	999900	99990	337	3.0	7	7	999.0	999	9	999999999	0	0.0000	0	88	999.000	999.0	99.0
2005	3	1	16	0	?9?9?9?9E0?9?9?9*9*9?9*9*9?9*9*9?9?9*9*_*9*9*9*9*9	8.9	2.3	63	102210	9999	9999	290	202	0	202	999900	999900	999900	99990	76	3.0	1	1	999.0	999	9	999999999	0	0.0000	0	88	999.000	999.0	99.0
2005	3	1	17	0	?9?9?9?9E0?9?9?9*9*9?9*9*9?9*9*9?9?9*9*_*9*9*9*9*9	9.0	2.5	64	102210	9999	9999	291	137	0	137	999900	999900	999900	99990	22	3.0	1	1	999.0	999	9	999999999	0	0.0000	0	88	999.000	999.0	99.0
2005	3	1	18	0	?9?9?9?9E0?9?9?9*9*9?9*9*9?9*9*9?9?9*9*_*9*9*9*9*9	8.8	2.7	65	102210	9999	9999	294	69	0	69	999900	999900	999900	99990	105	3.0	2	2	999.0	999	9	999999999	0	0.0000	0	88	999.000	999.0	99.0
2005	3	1	19	0	?9?9?9?9E0?9?9?9*9*9?9*9*9?9*9*9?9?9*9*_*9*9*9*9*9	8.5	3.0	68	102210	9999	9999	298	10	0	10	999900	999900	999900	99990	277	3.0	4	4	999.0	999	9	999999999	0	0.0000	0	88	999.000	999.0	99.0
2005	3	1	20	0	?9?9?9?9E0?9?9?9*9*9?9*9*9?9*9*9?9?9*9*_*9*9*9*9*9	8.1	3.2	71	102210	9999	9999	294	0	0	0	999900	999900	999900	99990	253	3.0	3	3	999.0	999	9	999999999	0	0.0000	0	88	999.000	999.0	99.0
2005	3	1	21	0	?9?9?9?9E0?9?9?9*9*9?9*9*9?9?9?9?9?9*9*_*9*9*9*9*9	7.5	3.3	75	102210	9999	9999	289	0	0	0	999900	999900	999900	99990	315	1.0	2	2	999.0	999	9	999999999	0	0.0000	0	88	999.000	999.0	99.0
2005	3	1	22	0	?9?9?9?9E0?9?9?9*9*9?9*9*9?9*9*9?9?9*9*_*9*9*9*9*9	6.8	3.3	78	102210	9999	9999	305	0	0	0	999900	999900	999900	99990	128	1.0	8	8	999.0	999	9	999999999	0	0.0000	0	88	999.000	999.0	99.0
2005	3	1	23	0	?9?9?9?9E0?9?9?9*9*9?9*9*9?9*9*9?9?9*9*_*9*9*9*9*9	6.1	3.1	81	102210	9999	9999	308	0	0	0	999900	999900	999900	99990	65	1.0	9	9	999.0	999	9	999999999	0	0.0000	0	88	999.000	999.0	99.0
2005	3	1	24	0	?9?9?9?9E0?9?9?9*9*9?9*9*9?9*9*9?9?9*9*_*9*9*9*9*9	5.4	2.9	84	102210	9999	9999	277	0	0	0	999900	999900	999900	99990	248	1.0	1	1	999.0	999	9	999999999	0	0.0000	0	88	999.000	999.0	99.0
2005	3	2	1	0	?9?9?9?9E0?9?9?9*9*9?9*9*9?9*9*9?9?9*9*_*9*9*9*9*9	4.8	2.7	86	101880	9999	9999	287	0	0	0	999900	999900	999900	99990	53	1.0	6	6	999.0	999	9	999999999	0	0.0000	0	88	999.000	999.0	99.0
2005	3	2	2	0	?9?9?9?9E0?9?9?9*9*9?9*9*9?9*9*9?9?9*9*_*9*9*9*9*9	4.2	2.6	89	101880	9999	9999	280	0	0	0	999900	999900	999900	99990	65	1.0	4	4	999.0	999	9	999999999	0	0.0000	0	88	999.000	999.0	99.0
2005	3	2	3	0	?9?9?9?9E0?9?9?9*9*9?9*9*9?9?9?9?9?9*9*_*9*9*9*9*9	3.8	2.6	92	101880	9999	9999	276	0	0	0	999900	999900	999900	99990	247	1.0	3	3	999.0	999	9	999999999	0	0.0000	0	88	999.000	999.0	99.0
2005	3	2	4	0	?9?9?9?9E0?9?9?9*9*9?9*9*9?9*9*9?9?9*9*_*9*9*9*9*9	3.6	2.8	95	101880	9999	9999	273	0	0	0	999900	999900	999900	99990	37	1.0	2	2	999.0	999	9	999999999	0	0.0000	0	88	999.000	999.0	99.0
2005	3	2	5	0	?9?9?9?9E0?9?9?9*9*9?9*9*9?9*9*9?9?9*9*_*9*9*9*9*9	3.5	3.2	98	101880	9999	9999	273	0	0	0	999900	999900	999900	99990	351	1.0	2	2	999.0	999	9	999999999	0	0.0000	0	88	999.000	999.0	99.0
2005	3	2	6	0	?9?9?9?9E0?9?9?9*9*9?9*9*9?9*9*9?9?9*9*_*9*9*9*9*9	3.5	3.4	100	101880	9999	9999	283	0	0	0	999900	999900	999900	99990	154	1.0	6	6	999.0	999	9	999999999	0	0.0000	0	88	999.000	999.0	99.0
2005	3	2	7	0	?9?9?9?9E0?9?9?9*9*9?9*9*9?9*9*9?9?9*9*_*9*9*9*9*9	3.5	3.5	100	101880	9999	9999	276	0	0	0	999900	999900	999900	99990	34	1.0	3	3	999.0	999	9	999999999	0	0.0000	0	88	999.000	999.0	99.0
2005	3	2	8	0	?9?9?9?9E0?9?9?9*9*9?9*9*9?9*9*9?9?9*9*_*9*9*9*9*9	3.8	3.5	98	101880	9999	9999	284	22	30	15	999900	999900	999900	99990	261	1.0	6	6	999.0	999	9	999999999	0	0.0000	0	88	999.000	999.0	99.0
2005	3	2	9	0	?9?9?9?9E0?9?9?9*9*9?9*9*9?9?9?9?9?9*9*_*9*9*9*9*9	4.6	3.7	94	101880	9999	9999	278	122	88	84	999900	999900	999900	99990	0	0.0	2	2	999.0	999	9	999999999	0	0.0000	0	88	999.000	999.0	99.0
2005	3	2	10	0	?9?9?9?9E0?9?9?9*9*9?9*9*9?9*9*9?9?9*9*_*9*9*9*9*9	6.0	4.0	87	101880	9999	9999	294	116	0	116	999900	999900	999900	99990	134	0.0	6	6	999.0	999	9	999999999	0	0.0000	0	88	999.000	999.0	99.0
2005	3	2	11	0	?9?9?9?9E0?9?9?9*9*9?9*9*9?9*9*9?9?9*9*_*9*9*9*9*9	7.7	4.1	78	101880	9999	9999	291	342	148	234	999900	999900	999900	99990	282	0.0	2	2	999.0	999	9	999999999	0	0.0000	0	88	999.000	999.0	99.0
2005	3	2	12	0	?9?9?9?9E0?9?9?9*9*9?9*9*9?9*9*9?9?9*9*_*9*9*9*9*9	9.5	3.9	68	101880	9999	9999	304	210	0	210	999900	999900	999900	99990	218	0.0	4	4	999.0	999	9	999999999	0	0.0000	0	88	999.000	999.0	99.0
2005	3	2	13	0	?9?9?9?9E0?9?9?9*9*9?9*9*9?9*9*9?9?9*9*_*9*9*9*9*9	11.1	3.3	59	101880	9999	9999	324	472	184	323	999900	999900	999900	99990	326	0.0	8	8	999.0	999	9	999999999	0	0.0000	0	88	999.000	999.0	99.0
2005	3	2	14	0	?9?9?9?9E0?9?9?9*9*9?9*9*9?9*9*9?9?9*9*_*9*9*9*9*9	12.3	2.4	51	101880	9999	9999	309	471	195	322	999900	999900	999900	99990	279	0.0	2	2	999.0	999	9	999999999	0	0.0000	0	88	999.000	999.0	99.0
2005	3	2	15	0	?9?9?9?9E0?9?9?9*9*9?9*9*9?9?9?9?9?9*9*_*9*9*9*9*9	12.7	1.5	47	101880	9999	9999	317	423	203	290	999900	999900	999900	99990	0	0.0	5	5	999.0	999	9	999999999	0	0.0000	0	88	999.000	999.0	99.0
2005	3	2	16	0	?9?9?9?9E0?9?9?9*9*9?9*9*9?9*9*9?9?9*9*_*9*9*9*9*9	12.6	1.1	46	101880	9999	9999	311	166	0	166	999900	999900	999900	99990	142	0.0	3	3	999.0	999	9	999999999	0	0.0000	0	88	999.000	999.0	99.0
2005	3	2	17	0	?9?9?9?9E0?9?9?9*9*9?9*9*9?9*9*9?9?9*9*_*9*9*9*9*9	12.1	1.5	48	101880	9999	9999	307	229	232	157	999900	999900	999900	99990	167	0.0	2	2	999.0	999	9	999999999	0	0.0000	0	88	999.000	999.0	99.0
2005	3	2	18	0	?9?9?9?9E0?9?9?9*9*9?9*9*9?9*9*9?9?9*9*_*9*9*9*9*9	11.5	2.3	53	101880	9999	9999	324	58	0	58	999900	999900	999900	99990	85	0.0	8	8	999.0	999	9	999999999	0	0.0000	0	88	999.000	999.0	99.0
2005	3	2	19	0	?9?9?9?9E0?9?9?9*9*9?9*9*9?9*9*9?9?9*9*_*9*9*9*9*9	10.7	3.2	60	101880	9999	9999	293	9	0	9	999900	999900	999900	99990	79	0.0	0	0	999.0	999	9	999999999	0	0.0000	0	88	999.000	999.0	99.0
2005	3	2	20	0	?9?9?9?9E0?9?9?9*9*9?9*9*9?9*9*9?9?9*9*_*9*9*9*9*9	9.8	4.0	67	101880	9999	9999	290	0	0	0	999900	999900	999900	99990	282	0.0	0	0	999.0	999	9	999999999	0	0.0000	0	88	999.000	999.0	99.0
2005	3	2	21	0	?9?9?9?9E0?9?9?9*9*9?9*9*9?9?9?9?9?9*9*_*9*9*9*9*9	8.9	4.5	74	101880	9999	9999	299	0	0	0	999900	999900	999900	99990	337	1.0	3	3	999.0	999	9	999999999	0	0.0000	0	88	999.000	999.0	99.0
2005	3	2	22	0	?9?9?9?9E0?9?9?9*9*9?9*9*9?9*9*9?9?9*9*_*9*9*9*9*9	8.0	4.7	80	101880	9999	9999	311	0	0	0	999900	999900	999900	99990	199	1.0	8	8	999.0	999	9	999999999	0	0.0000	0	88	999.000	999.0	99.0
2005	3	2	23	0	?9?9?9?9E0?9?9?9*9*9?9*9*9?9*9*9?9?9*9*_*9*9*9*9*9	7.1	4.7	85	101880	9999	9999	307	0	0	0	999900	999900	999900	99990	284	1.0	8	8	999.0	999	9	999999999	0	0.0000	0	88	999.000	999.0	99.0
2005	3	2	24	0	?9?9?9?9E0?9?9?9*9*9?9*9*9?9*9*9?9?9*9*_*9*9*9*9*9	6.2	4.6	90	101880	9999	9999	276	0	0	0	999900	999900	999900	99990	106	1.0	0	0	999.0	999	9	999999999	0	0.0000	0	88	999.000	999.0	99.0
2005	3	3	1	0	?9?9?9?9E0?9?9?9*9*9?9*9*9?9*9*9?9?9*9*_*9*9*9*9*9	5.5	4.5	93	101570	9999	9999	282	0	0	0	999900	999900	999900	99990	7	1.0	2	2	999.0	999	9	999999999	0	0.0000	0	88	999.000	999.0	99.0
2005	3	3	2	0	?9?9?9?9E0?9?9?9*9*9?9*9*9?9*9*9?9?9*9*_*9*9*9*9*9	4.9	4.3	96	101570	9999	9999	297	0	0	0	999900	999900	999900	99990	77	1.0	8	8	999.0	999	9	999999999	0	0.0000	0	88	999.000	999.0	99.0
2005	3	3	3	0	?9?9?9?9E0?9?9?9*9*9?9*9*9?9?9?9?9?9*9*_*9*9*9*9*9	4.4	4.3	99	101570	9999	9999	280	0	0	0	999900	999900	999900	99990	0	0.0	3	3	999.0	999	9	999999999	0	0.0000	0	88	999.000	999.0	99.0
2005	3	3	4	0	?9?9?9?9E0?9?9?9*9*9?9*9*9?9*9*9?9?9*9*_*9*9*9*9*9	4.1	4.0	99	101570	9999	9999	286	0	0	0	999900	999900	999900	99990	24	0.0	6	6	999.0	999	9	999999999	0	0.0000	0	88	999.000	999.0	99.0
2005	3	3	5	0	?9?9?9?9E0?9?9?9*9*9?9*9*9?9*9*9?9?9*9*_*9*9*9*9*9	4.0	4.1	101	101570	9999	9999	283	0	0	0	999900	999900	999900	99990	257	0.0	5	5	999.0	999	9	999999999	0	0.0000	0	88	999.000	999.0	99.0
2005	3	3	6	0	?9?9?9?9E0?9?9?9*9*9?9*9*9?9*9*9?9?9*9*_*9*9*9*9*9	3.9	3.8	99	101570	9999	9999	272	0	0	0	999900	999900	999900	99990	288	0.0	1	1	999.0	999	9	999999999	0	0.0000	0	88	999.000	999.0	99.0
2005	3	3	7	0	?9?9?9?9E0?9?9?9*9*9?9*9*9?9*9*9?9?9*9*_*9*9*9*9*9	3.9	3.9	100	101570	9999	9999	282	0	0	0	999900	999900	999900	99990	311	0.0	5	5	999.0	999	9	999999999	0	0.0000	0	88	999.000	999.0	99.0
2005	3	3	8	0	?9?9?9?9E0?9?9?9*9*9?9*9*9?9*9*9?9?9*9*_*9*9*9*9*9	4.0	3.5	97	101570	9999	9999	282	39	111	12	999900	999900	999900	99990	6	0.0	5	5	999.0	999	9	999999999	0	0.0000	0	88	999.000	999.0	99.0
2005	3	3	9	0	?9?9?9?9E0?9?9?9*9*9?9*9*9?9?9?9?9?9*9*_*9*9*9*9*9	4.5	3.6	94	101570	9999	9999	269	241	429	52	999900	999900	999900	99990	202	1.0	0	0	999.0	999	9	999999999	0	0.0000	0	88	999.000	999.0	99.0
2005	3	3	10	0	?9?9?9?9E0?9?9?9*9*9?9*9*9?9*9*9?9?9*9*_*9*9*9*9*9	5.8	3.8	86	101570	9999	9999	288	460	592	98	999900	999900	999900	99990	228	1.0	4	4	999.0	999	9	999999999	0	0.0000	0	88	999.000	999.0	99.0
2005	3	3	11	0	?9?9?9?9E0?9?9?9*9*9?9*9*9?9*9*9?9?9*9*_*9*9*9*9*9	7.8	4.1	77	101570	9999	9999	282	670	718	143	999900	999900	999900	99990	74	1.0	0	0	999.0	999	9	999999999	0	0.0000	0	88	999.000	999.0	99.0
2005	3	3	12	0	?9?9?9?9E0?9?9?9*9*9?9*9*9?9*9*9?9?9*9*_*9*9*9*9*9	10.2	4.3	67	101570	9999	9999	307	704	602	221	999900	999900	999900	99990	310	1.0	4	4	999.0	999	9	999999999	0	0.0000	0	88	999.000	999.0	99.0
2005	3	3	13	0	?9?9?9?9E0?9?9?9*9*9?9*9*9?9*9*9?9?9*9*_*9*9*9*9*9	12.6	4.3	57	101570	9999	9999	339	458	0	458	999900	999900	999900	99990	57	1.0	9	9	999.0	999	9	999999999	0	0.0000	0	88	999.000	999.0	99.0
2005	3	3	14	0	?9?9?9?9E0?9?9?9*9*9?9*9*9?9*9*9?9?9*9*_*9*9*9*9*9	14.8	4.1	49	101570	9999	9999	330	457	0	457	999900	999900	999900	99990	247	1.0	5	5	999.0	999	9	999999999	0	0.0000	0	88	999.000	999.0	99.0
2005	3	3	15	0	?9?9?9?9E0?9?9?9*9*9?9*9*9?9?9?9?9?9*9*_*9*9*9*9*9	16.4	3.6	43	101570	9999	9999	328	699	727	219	999900	999900	999900	99990	135	1.0	2	2	999.0	999	9	999999999	0	0.0000	0	88	999.000	999.0	99.0
2005	3	3	16	0	?9?9?9?9E0?9?9?9*9*9?9*9*9?9*9*9?9?9*9*_*9*9*9*9*9	17.1	3.2	39	101570	9999	9999	346	660	751	141	999900	999900	999900	99990	118	1.0	7	7	999.0	999	9	999999999	0	0.0000	0	88	999.000	999.0	99.0
2005	3	3	17	0	?9?9?9?9E0?9?9?9*9*9?9*9*9?9*9*9?9?9*9*_*9*9*9*9*9	16.9	2.9	39	101570	9999	9999	338	449	682	96	999900	999900	999900	99990	128	1.0	5	5	999.0	999	9	999999999	0	0.0000	0	88	999.000	999.0	99.0
2005	3	3	18	0	?9?9?9?9E0?9?9?9*9*9?9*9*9?9*9*9?9?9*9*_*9*9*9*9*9	16.4	3.1	41	101570	9999	9999	333	195	404	61	999900	999900	999900	99990	300	1.0	4	4	999.0	999	9	999999999	0	0.0000	0	88	999.000	999.0	99.0
2005	3	3	19	0	?9?9?9?9E0?9?9?9*9*9?9*9*9?9*9*9?9?9*9*_*9*9*9*9*9	15.5	3.5	45	101570	9999	9999	339	19	0	19	999900	999900	999900	99990	88	1.0	7	7	999.0	999	9	999999999	0	0.0000	0	88	999.000	999.0	99.0
2005	3	3	20	0	?9?9?9?9E0?9?9?9*9*9?9*9*9?9*9*9?9?9*9*_*9*9*9*9*9	14.6	4.1	49	101570	9999	9999	329	0	0	0	999900	999900	999900	99990	122	1.0	5	5	999.0	999	9	999999999	0	0.0000	0	88	999.000	999.0	99.0
2005	3	3	21	0	?9?9?9?9E0?9?9?9*9*9?9*9*9?9?9?9?9?9*9*_*9*9*9*9*9	13.5	4.6	55	101570	9999	9999	312	0	0	0	999900	999900	999900	99990	202	2.0	1	1	999.0	999	9	999999999	0	0.0000	0	88	999.000	999.0	99.0
2005	3	3	22	0	?9?9?9?9E0?9?9?9*9*9?9*9*9?9*9*9?9?9*9*_*9*9*9*9*9	12.4	4.9	60	101570	9999	9999	323	0	0	0	999900	999900	999900	99990	229	2.0	6	6	999.0	999	9	999999999	0	0.0000	0	88	999.000	999.0	99.0
2005	3	3	23	0	?9?9?9?9E0?9?9?9*9*9?9*9*9?9*9*9?9?9*9*_*9*9*9*9*9	11.4	5.1	65	101570	9999	9999	316	0	0	0	999900	999900	999900	99990	40	2.0	5	5	999.0	999	9	999999999	0	0.0000	0	88	999.000	999.0	99.0
2005	3	3	24	0	?9?9?9?9E0?9?9?9*9*9?9*9*9?9*9*9?9?9*9*_*9*9*9*9*9	10.5	5.3	70	101570	9999	9999	314	0	0	0	999900	999900	999900	99990	111	2.0	6	6	999.0	999	9	999999999	0	0.0000	0	88	999.000	999.0	99.0
2005	3	4	1	0	?9?9?9?9E0?9?9?9*9*9?9*9*9?9*9*9?9?9*9*_*9*9*9*9*9	9.6	5.4	75	101080	9999	9999	314	0	0	0	999900	999900	999900	99990	349	2.0	7	7	999.0	999	9	999999999	0	0.0000	0	88	999.000	999.0	99.0
2005	3	4	2	0	?9?9?9?9E0?9?9?9*9*9?9*9*9?9*9*9?9?9*9*_*9*9*9*9*9	8.9	5.5	79	101080	9999	9999	308	0	0	0	999900	999900	999900	99990	139	2.0	6	6	999.0	999	9	999999999	0	0.0000	0	88	999.000	999.0	99.0
2005	3	4	3	0	?9?9?9?9E0?9?9?9*9*9?9*9*9?9?9?9?9?9*9*_*9*9*9*9*9	8.3	5.6	83	101080	9999	9999	298	0	0	0	999900	999900	999900	99990	202	1.0	3	3	999.0	999	9	999999999	0	0.0000	0	88	999.000	999.0	99.0
2005	3	4	4	0	?9?9?9?9E0?9?9?9*9*9?9*9*9?9*9*9?9?9*9*_*9*9*9*9*9	7.9	5.7	86	101080	9999	9999	307	0	0	0	999900	999900	999900	99990	137	1.0	7	7	999.0	999	9	999999999	0	0.0000	0	88	999.000	999.0	99.0
2005	3	4	5	0	?9?9?9?9E0?9?9?9*9*9?9*9*9?9*9*9?9?9*9*_*9*9*9*9*9	7.7	5.9	88	101080	9999	9999	318	0	0	0	999900	999900	999900	99990	292	1.0	9	9	999.0	999	9	999999999	0	0.0000	0	88	999.000	999.0	99.0
2005	3	4	6	0	?9?9?9?9E0?9?9?9*9*9?9*9*9?9*9*9?9?9*9*_*9*9*9*9*9	7.5	5.9	90	101080	9999	9999	288	0	0	0	999900	999900	999900	99990	75	1.0	1	1	999.0	999	9	999999999	0	0.0000	0	88	999.000	999.0	99.0
2005	3	4	7	0	?9?9?9?9E0?9?9?9*9*9?9*9*9?9*9*9?9?9*9*_*9*9*9*9*9	7.5	5.8	89	101080	9999	9999	292	0	0	0	999900	999900	999900	99990	325	1.0	2	2	999.0	999	9	999999999	0	0.0000	0	88	999.000	999.0	99.0
2005	3	4	8	0	?9?9?9?9E0?9?9?9*9*9?9*9*9?9*9*9?9?9*9*_*9*9*9*9*9	7.7	5.7	87	101080	9999	9999	289	42	87	21	999900	999900	999900	99990	215	1.0	1	1	999.0	999	9	999999999	0	0.0000	0	88	999.000	999.0	99.0
2005	3	4	9	0	?9?9?9?9E0?9?9?9*9*9?9*9*9?9?9?9?9?9*9*_*9*9*9*9*9	8.2	5.5	83	101080	9999	9999	285	96	0	96	999900	999900	999900	99990	0	0.0	0	0	999.0	999	9	999999999	0	0.0000	0	88	999.000	999.0	99.0
2005	3	4	10	0	?9?9?9?9E0?9?9?9*9*9?9*9*9?9*9*9?9?9*9*_*9*9*9*9*9	9.0	5.1	77	101080	9999	9999	316	182	0	182	999900	999900	999900	99990	40	0.0	8	8	999.0	999	9	999999999	0	0.0000	0	88	999.000	999.0	99.0
2005	3	4	11	0	?9?9?9?9E0?9?9?9*9*9?9*9*9?9*9*9?9?9*9*_*9*9*9*9*9	10.0	4.6	69	101080	9999	9999	309	265	0	265	999900	999900	999900	99990	262	0.0	5	5	999.0	999	9	999999999	0	0.0000	0	88	999.000	999.0	99.0
2005	3	4	12	0	?9?9?9?9E0?9?9?9*9*9?9*9*9?9*9*9?9?9*9*_*9*9*9*9*9	11.2	4.1	62	101080	9999	9999	309	723	456	355	999900	999900	999900	99990	317	0.0	3	3	999.0	999	9	999999999	0	0.0000	0	88	999.000	999.0	99.0
2005	3	4	13	0	?9?9?9?9E0?9?9?9*9*9?9*9*9?9*9*9?9?9*9*_*9*9*9*9*9	12.8	3.9	55	101080	9999	9999	339	365	0	365	999900	999900	999900	99990	205	0.0	9	9	999.0	999	9	999999999	0	0.0000	0	88	999.000	999.0	99.0
2005	3	4	14	0	?9?9?9?9E0?9?9?9*9*9?9*9*9?9*9*9?9?9*9*_*9*9*9*9*9	14.6	4.2	50	101080	9999	9999	341	798	528	392	999900	999900	999900	99990	244	0.0	8	8	999.0	999	9	999999999	0	0.0000	0	88	999.000	999.0	99.0
2005	3	4	15	0	?9?9?9?9E0?9?9?9*9*9?9*9*9?9?9?9?9?9*9*_*9*9*9*9*9	16.8	5.6	48	101080	9999	9999	353	717	551	353	999900	999900	999900	99990	157	3.0	8	8	999.0	999	9	999999999	0	0.0000	0	88	999.000	999.0	99.0
2005	3	4	16	0	?9?9?9?9E0?9?9?9*9*9?9*9*9?9*9*9?9?9*9*_*9*9*9*9*9	18.4	7.5	49	101080	9999	9999	337	573	573	282	999900	999900	999900	99990	8	3.0	1	1	999.0	999	9	999999999	0	0.0000	0	88	999.000	999.0	99.0
2005	3	4	17	0	?9?9?9?9E0?9?9?9*9*9?9*9*9?9*9*9?9?9*9*_*9*9*9*9*9	18.0	8.4	53	101080	9999	9999	357	178	0	178	999900	999900	999900	99990	292	3.0	7	7	999.0	999	9	999999999	0	0.0000	0	88	999.000	999.0	99.0
2005	3	4	18	0	?9?9?9?9E0?9?9?9*9*9?9*9*9?9*9*9?9?9*9*_*9*9*9*9*9	17.0	9.1	60	101080	9999	9999	346	92	0	92	999900	999900	999900	99990	153	3.0	5	5	999.0	999	9	999999999	0	0.0000	0	88	999.000	999.0	99.0
2005	3	4	19	0	?9?9?9?9E0?9?9?9*9*9?9*9*9?9*9*9?9?9*9*_*9*9*9*9*9	15.6	9.4	67	101080	9999	9999	337	16	0	16	999900	999900	999900	99990	105	3.0	4	4	999.0	999	9	999999999	0	0.0000	0	88	999.000	999.0	99.0
2005	3	4	20	0	?9?9?9?9E0?9?9?9*9*9?9*9*9?9*9*9?9?9*9*_*9*9*9*9*9	14.1	9.4	73	101080	9999	9999	345	0	0	0	999900	999900	999900	99990	24	3.0	8	8	999.0	999	9	999999999	0	0.0000	0	88	999.000	999.0	99.0
2005	3	4	21	0	?9?9?9?9E0?9?9?9*9*9?9*9*9?9?9?9?9?9*9*_*9*9*9*9*9	12.8	9.2	79	101080	9999	9999	318	0	0	0	999900	999900	999900	99990	225	2.0	2	2	999.0	999	9	999999999	0	0.0000	0	88	999.000	999.0	99.0
2005	3	4	22	0	?9?9?9?9E0?9?9?9*9*9?9*9*9?9*9*9?9?9*9*_*9*9*9*9*9	11.8	8.9	82	101080	9999	9999	316	0	0	0	999900	999900	999900	99990	277	2.0	3	3	999.0	999	9	999999999	0	0.0000	0	88	999.000	999.0	99.0
2005	3	4	23	0	?9?9?9?9E0?9?9?9*9*9?9*9*9?9*9*9?9?9*9*_*9*9*9*9*9	11.1	8.5	84	101080	9999	9999	310	0	0	0	999900	999900	999900	99990	159	2.0	2	2	999.0	999	9	999999999	0	0.0000	0	88	999.000	999.0	99.0
2005	3	4	24	0	?9?9?9?9E0?9?9?9*9*9?9*9*9?9*9*9?9?9*9*_*9*9*9*9*9	10.7	8.2	85	101080	9999	9999	311	0	0	0	999900	999900	999900	99990	323	2.0	3	3	999.0	999	9	999999999	0	0.0000	0	88	999.000	999.0	99.0
2005	3	5	1	0	?9?9?9?9E0?9?9?9*9*9?9*9*9?9*9*9?9?9*9*_*9*9*9*9*9	10.4	7.9	84	100780	9999	9999	312	0	0	0	999900	999900	999900	99990	131	2.0	4	4	999.0	999	9	999999999	0	0.0000	0	88	999.000	999.0	99.0
2005	3	5	2	0	?9?9?9?9E0?9?9?9*9*9?9*9*9?9*9*9?9?9*9*_*9*9*9*9*9	10.2	7.6	84	100780	9999	9999	332	0	0	0	999900	999900	999900	99990	18	2.0	9	9	999.0	999	9	999999999	0	0.0000	0	88	999.000	999.0	99.0
2005	3	5	3	0	?9?9?9?9E0?9?9?9*9*9?9*9*9?9?9?9?9?9*9*_*9*9*9*9*9	10.1	7.3	83	100780	9999	9999	312	0	0	0	999900	999900	999900	99990	0	0.0	5	5	999.0	999	9	999999999	0	0.0000	0	88	999.000	999.0	99.0
2005	3	5	4	0	?9?9?9?9E0?9?9?9*9*9?9*9*9?9*9*9?9?9*9*_*9*9*9*9*9	9.9	7.2	83	100780	9999	9999	299	0	0	0	999900	999900	999900	99990	260	0.0	1	1	999.0	999	9	999999999	0	0.0000	0	88	999.000	999.0	99.0
2005	3	5	5	0	?9?9?9?9E0?9?9?9*9*9?9*9*9?9*9*9?9?9*9*_*9*9*9*9*9	9.7	7.0	83	100780	9999	9999	305	0	0	0	999900	999900	999900	99990	149	0.0	3	3	999.0	999	9	999999999	0	0.0000	0	88	999.000	999.0	99.0
2005	3	5	6	0	?9?9?9?9E0?9?9?9*9*9?9*9*9?9*9*9?9?9*9*_*9*9*9*9*9	9.6	6.9	83	100780	9999	9999	321	0	0	0	999900	999900	999900	99990	244	0.0	8	8	999.0	999	9	999999999	0	0.0000	0	88	999.000	999.0	99.0
2005	3	5	7	0	?9?9?9?9E0?9?9?9*9*9?9*9*9?9*9*9?9?9*9*_*9*9*9*9*9	9.5	6.7	83	100780	9999	9999	309	0	0	0	999900	999900	999900	99990	249	0.0	5	5	999.0	999	9	999999999	0	0.0000	0	88	999.000	999.0	99.0
2005	3	5	8	0	?9?9?9?9E0?9?9?9*9*9?9*9*9?9*9*9?9?9*9*_*9*9*9*9*9	9.9	6.9	82	100780	9999	9999	306	46	79	27	999900	999900	999900	99990	58	0.0	3	3	999.0	999	9	999999999	0	0.0000	0	88	999.000	999.0	99.0
2005	3	5	9	0	?9?9?9?9E0?9?9?9*9*9?9*9*9?9?9?9?9?9*9*_*9*9*9*9*9	10.9	7.4	79	100780	9999	9999	327	86	0	86	999900	999900	999900	99990	180	3.0	8	8	999.0	999	9	999999999	0	0.0000	0	88	999.000	999.0	99.0
2005	3	5	10	0	?9?9?9?9E0?9?9?9*9*9?9*9*9?9*9*9?9?9*9*_*9*9*9*9*9	12.1	7.7	75	100780	9999	9999	324	163	0	163	999900	999900	999900	99990	36	3.0	6	6	999.0	999	9	999999999	0	0.0000	0	88	999.000	999.0	99.0
2005	3	5	11	0	?9?9?9?9E0?9?9?9*9*9?9*9*9?9*9*9?9?9*9*_*9*9*9*9*9	13.3	7.8	69	100780	9999	9999	315	237	0	237	999900	999900	999900	99990	170	3.0	1	1	999.0	999	9	999999999	0	0.0000	0	88	999.000	999.0	99.0
2005	3	5	12	0	?9?9?9?9E0?9?9?9*9*9?9*9*9?9*9*9?9?9*9*_*9*9*9*9*9	14.7	7.9	63	100780	9999	9999	341	763	397	441	999900	999900	999900	99990	79	3.0	7	7	999.0	999	9	999999999	0	0.0000	0	88	999.000	999.0	99.0
2005	3	5	13	0	?9?9?9?9E0?9?9?9*9*9?9*9*9?9*9*9?9?9*9*_*9*9*9*9*9	16.3	7.9	57	100780	9999	9999	333	325	0	325	999900	999900	999900	99990	163	3.0	2	2	999.0	999	9	999999999	0	0.0000	0	88	999.000	999.0	99.0
2005	3	5	14	0	?9?9?9?9E0?9?9?9*9*9?9*9*9?9*9*9?9?9*9*_*9*9*9*9*9	18.1	8.2	52	100780	9999	9999	357	325	0	325	999900	999900	999900	99990	116	3.0	7	7	999.0	999	9	999999999	0	0.0000	0	88	999.000	999.0	99.0
2005	3	5	15	0	?9?9?9?9E0?9?9?9*9*9?9*9*9?9?9?9?9?9*9*_*9*9*9*9*9	20.0	8.8	49	100780	9999	9999	373	292	0	292	999900	999900	999900	99990	225	3.0	8	8	999.0	999	9	999999999	0	0.0000	0	88	999.000	999.0	99.0
2005	3	5	16	0	?9?9?9?9E0?9?9?9*9*9?9*9*9?9*9*9?9?9*9*_*9*9*9*9*9	21.4	9.5	47	100780	9999	9999	365	606	500	350	999900	999900	999900	99990	284	3.0	4	4	999.0	999	9	999999999	0	0.0000	0	88	999.000	999.0	99.0
2005	3	5	17	0	?9?9?9?9E0?9?9?9*9*9?9*9*9?9*9*9?9?9*9*_*9*9*9*9*9	21.0	9.1	46	100780	9999	9999	351	414	548	239	999900	999900	999900	99990	205	3.0	1	1	999.0	999	9	999999999	0	0.0000	0	88	999.000	999.0	99.0
2005	3	5	18	0	?9?9?9?9E0?9?9?9*9*9?9*9*9?9*9*9?9?9*9*_*9*9*9*9*9	20.2	8.6	47	100780	9999	9999	352	215	417	124	999900	999900	999900	99990	310	3.0	2	2	999.0	999	9	999999999	0	0.0000	0	88	999.000	999.0	99.0
2005	3	5	19	0	?9?9?9?9E0?9?9?9*9*9?9*9*9?9*9*9?9?9*9*_*9*9*9*9*9	19.1	8.3	49	100780	9999	9999	352	15	0	15	999900	999900	999900	99990	277	3.0	4	4	999.0	999	9	999999999	0	0.0000	0	88	999.000	999.0	99.0
2005	3	5	20	0	?9?9?9?9E0?9?9?9*9*9?9*9*9?9*9*9?9?9*9*_*9*9*9*9*9	18.2	8.3	52	100780	9999	9999	371	0	0	0	999900	999900	999900	99990	316	3.0	9	9	999.0	999	9	999999999	0	0.0000	0	88	999.000	999.0	99.0
2005	3	5	21	0	?9?9?9?9E0?9?9?9*9*9?9*9*9?9?9?9?9?9*9*_*9*9*9*9*9	17.7	8.7	56	100780	9999	9999	369	0	0	0	999900	999900	999900	99990	135	6.0	9	9	999.0	999	9	999999999	0	0.0000	0	88	999.000	999.0	99.0
2005	3	5	22	0	?9?9?9?9E0?9?9?9*9*9?9*9*9?9*9*9?9?9*9*_*9*9*9*9*9	17.7	9.7	59	100780	9999	9999	363	0	0	0	999900	999900	999900	99990	211	6.0	8	8	999.0	999	9	999999999	0	0.0000	0	88	999.000	999.0	99.0
2005	3	5	23	0	?9?9?9?9E0?9?9?9*9*9?9*9*9?9*9*9?9?9*9*_*9*9*9*9*9	17.4	10.3	63	100780	9999	9999	347	0	0	0	999900	999900	999900	99990	49	6.0	4	4	999.0	999	9	999999999	0	0.0000	0	88	999.000	999.0	99.0
2005	3	5	24	0	?9?9?9?9E0?9?9?9*9*9?9*9*9?9*9*9?9?9*9*_*9*9*9*9*9	16.8	10.6	67	100780	9999	9999	367	0	0	0	999900	999900	999900	99990	62	6.0	9	9	999.0	999	9	999999999	0	0.0000	0	88	999.000	999.0	99.0
2005	3	6	1	0	?9?9?9?9E0?9?9?9*9*9?9*9*9?9*9*9?9?9*9*_*9*9*9*9*9	16.0	10.6	70	100410	9999	9999	330	0	0	0	999900	999900	999900	99990	52	6.0	1	1	999.0	999	9	999999999	0	0.0000	0	88	999.000	999.0	99.0
2005	3	6	2	0	?9?9?9?9E0?9?9?9*9*9?9*9*9?9*9*9?9?9*9*_*9*9*9*9*9	15.1	10.5	74	100410	9999	9999	345	0	0	0	999900	999900	999900	99990	275	6.0	7	7	999.0	999	9	999999999	0	0.0000	0	88	999.000	999.0	99.0
2005	3	6	3	0	?9?9?9?9E0?9?9?9*9*9?9*9*9?9?9?9?9?9*9*_*9*9*9*9*9	14.4	10.4	77	100410	9999	9999	330	0	0	0	999900	999900	999900	99990	180	3.0	3	3	999.0	999	9	999999999	0	0.0000	0	88	999.000	999.0	99.0
2005	3	6	4	0	?9?9?9?9E0?9?9?9*9*9?9*9*9?9*9*9?9?9*9*_*9*9*9*9*9	13.9	10.5	80	100410	9999	9999	320	0	0	0	999900	999900	999900	99990	146	3.0	1	1	999.0	999	9	999999999	0	0.0000	0	88	999.000	999.0	99.0
2005	3	6	5	0	?9?9?9?9E0?9?9?9*9*9?9*9*9?9*9*9?9?9*9*_*9*9*9*9*9	13.7	10.7	82	100410	9999	9999	335	0	0	0	999900	999900	999900	99990	93	3.0	6	6	999.0	999	9	999999999	0	0.0000	0	88	999.000	999.0	99.0
2005	3	6	6	0	?9?9?9?9E0?9?9?9*9*9?9*9*9?9*9*9?9?9*9*_*9*9*9*9*9	13.6	11.0	84	100410	9999	9999	313	0	0	0	999900	999900	999900	99990	321	3.0	0	0	999.0	999	9	999999999	0	0.0000	0	88	999.000	999.0	99.0
2005	3	6	7	0	?9?9?9?9E0?9?9?9*9*9?9*9*9?9*9*9?9?9*9*_*9*9*9*9*9	13.6	11.3	86	100410	9999	9999	332	0	0	0	999900	999900	999900	99990	11	3.0	5	5	999.0	999	9	999999999	0	0.0000	0	88	999.000	999.0	99.0
2005	3	6	8	0	?9?9?9?9E0?9?9?9*9*9?9*9*9?9*9*9?9?9*9*_*9*9*9*9*9	13.7	11.7	88	100410	9999	9999	353	4	0	4	999900	999900	999900	99990	189	3.0	9	9	999.0	999	9	999999999	0	0.0000	0	88	999.000	999.0	99.0
2005	3	6	9	0	?9?9?9?9E0?9?9?9*9*9?9*9*9?9?9?9?9?9*9*_*9*9*9*9*9	13.7	12.1	90	100410	9999	9999	340	17	0	17	999900	999900	999900	99990	157	3.0	7	7	999.0	999	9	999999999	0	0.0000	0	88	999.000	999.0	99.0
2005	3	6	10	0	?9?9?9?9E0?9?9?9*9*9?9*9*9?9*9*9?9?9*9*_*9*9*9*9*9	13.4	12.2	92	100410	9999	9999	339	33	0	33	999900	999900	999900	99990	0	3.0	7	7	999.0	999	9	999999999	0	0.0000	0	88	999.000	999.0	99.0
2005	3	6	11	0	?9?9?9?9E0?9?9?9*9*9?9*9*9?9*9*9?9?9*9*_*9*9*9*9*9	13.0	12.0	94	100410	9999	9999	350	47	0	47	999900	999900	999900	99990	236	3.0	9	9	999.0	999	9	999999999	0	0.0000	0	88	999.000	999.0	99.0
2005	3	6	12	0	?9?9?9?9E0?9?9?9*9*9?9*9*9?9*9*9?9?9*9*_*9*9*9*9*9	12.7	12.1	96	100410	9999	9999	341	59	0	59	999900	999900	999900	99990	44	3.0	8	8	999.0	999	9	999999999	0	0.0000	0	88	999.000	999.0	99.0
2005	3	6	13	0	?9?9?9?9E0?9?9?9*9*9?9*9*9?9*9*9?9?9*9*_*9*9*9*9*9	13.0	12.7	98	100410	9999	9999	326	65	0	65	999900	999900	999900	99990	185	3.0	3	3	999.0	999	9	999999999	0	0.0000	0	88	999.000	999.0	99.0
2005	3	6	14	0	?9?9?9?9E0?9?9?9*9*9?9*9*9?9*9*9?9?9*9*_*9*9*9*9*9	13.6	13.5	99	100410	9999	9999	330	65	0	65	999900	999900	999900	99990	138	3.0	3	3	999.0	999	9	999999999	0	0.0000	0	88	999.000	999.0	99.0
2005	3	6	15	0	?9?9?9?9E0?9?9?9*9*9?9*9*9?9?9?9?9?9*9*_*9*9*9*9*9	14.3	14.3	100	100410	9999	9999	342	58	0	58	999900	999900	999900	99990	0	0.0	6	6	999.0	999	9	999999999	0	0.0000	0	88	999.000	999.0	99.0
2005	3	6	16	0	?9?9?9?9E0?9?9?9*9*9?9*9*9?9*9*9?9?9*9*_*9*9*9*9*9	14.7	14.8	101	100410	9999	9999	339	46	0	46	999900	999900	999900	99990	12	0.0	4	4	999.0	999	9	999999999	0	0.0000	0	88	999.000	999.0	99.0
2005	3	6	17	0	?9?9?9?9E0?9?9?9*9*9?9*9*9?9*9*9?9?9*9*_*9*9*9*9*9	15.0	15.1	101	100410	9999	9999	343	32	0	32	999900	999900	999900	99990	61	0.0	5	5	999.0	999	9	999999999	0	0.0000	0	88	999.000	999.0	99.0
2005	3	6	18	0	?9?9?9?9E0?9?9?9*9*9?9*9*9?9*9*9?9?9*9*_*9*9*9*9*9	15.0	15.1	100	100410	9999	9999	350	17	0	17	999900	999900	999900	99990	157	0.0	7	7	999.0	999	9	999999999	0	0.0000	0	88	999.000	999.0	99.0
2005	3	6	19	0	?9?9?9?9E0?9?9?9*9*9?9*9*9?9*9*9?9?9*9*_*9*9*9*9*9	15.0	15.0	100	100410	9999	9999	337	3	0	3	999900	999900	999900	99990	144	0.0	3	3	999.0	999	9	999999999	0	0.0000	0	88	999.000	999.0	99.0
2005	3	6	20	0	?9?9?9?9E0?9?9?9*9*9?9*9*9?9*9*9?9?9*9*_*9*9*9*9*9	14.9	14.8	99	100410	9999	9999	345	0	0	0	999900	999900	999900	99990	355	0.0	6	6	999.0	999	9	999999999	0	0.0000	0	88	999.000	999.0	99.0
2005	3	6	21	0	?9?9?9?9E0?9?9?9*9*9?9*9*9?9?9?9?9?9*9*_*9*9*9*9*9	14.9	14.8	99	100410	9999	9999	337	0	0	0	999900	999900	999900	99990	22	3.0	3	3	999.0	999	9	999999999	0	0.0000	0	88	999.000	999.0	99.0
2005	3	6	22	0	?9?9?9?9E0?9?9?9*9*9?9*9*9?9*9*9?9?9*9*_*9*9*9*9*9	14.9	14.8	99	100410	9999	9999	355	0	0	0	999900	999900	999900	99990	0	3.0	8	8	999.0	999	9	999999999	0	0.0000	0	88	999.000	999.0	99.0
2005	3	6	23	0	?9?9?9?9E0?9?9?9*9*9?9*9*9?9*9*9?9?9*9*_*9*9*9*9*9	14.7	14.6	99	100410	9999	9999	361	0	0	0	999900	999900	999900	99990	333	3.0	9	9	999.0	999	9	999999999	0	0.0000	0	88	999.000	999.0	99.0
2005	3	6	24	0	?9?9?9?9E0?9?9?9*9*9?9*9*9?9*9*9?9?9*9*_*9*9*9*9*9	14.2	14.2	100	100410	9999	9999	333	0	0	0	999900	999900	999900	99990	180	3.0	3	3	999.0	999	9	999999999	0	0.0000	0	88	999.000	999.0	99.0
2005	3	7	1	0	?9?9?9?9E0?9?9?9*9*9?9*9*9?9*9*9?9?9*9*_*9*9*9*9*9	13.7	13.7	100	100550	9999	9999	355	0	0	0	999900	999900	999900	99990	0	3.0	9	9	999.0	999	9	999999999	0	0.0000	0	88	999.000	999.0	99.0
2005	3	7	2	0	?9?9?9?9E0?9?9?9*9*9?9*9*9?9*9*9?9?9*9*_*9*9*9*9*9	13.1	13.2	101	100550	9999	9999	335	0	0	0	999900	999900	999900	99990	221	3.0	6	6	999.0	999	9	999999999	0	0.0000	0	88	999.000	999.0	99.0
2005	3	7	3	0	?9?9?9?9E0?9?9?9*9*9?9*9*9?9?9?9?9?9*9*_*9*9*9*9*9	12.6	12.8	101	100550	9999	9999	324	0	0	0	999900	999900	999900	99990	360	4.0	3	3	999.0	999	9	999999999	0	0.0000	0	88	999.000	999.0	99.0
2005	3	7	4	0	?9?9?9?9E0?9?9?9*9*9?9*9*9?9*9*9?9?9*9*_*9*9*9*9*9	12.2	12.4	101	100550	9999	9999	327	0	0	0	999900	999900	999900	99990	72	4.0	5	5	999.0	999	9	999999999	0	0.0000	0	88	999.000	999.0	99.0
2005	3	7	5	0	?9?9?9?9E0?9?9?9*9*9?9*9*9?9*9*9?9?9*9*_*9*9*9*9*9	12.0	12.1	101	100550	9999	9999	332	0	0	0	999900	999900	999900	99990	145	4.0	7	7	999.0	999	9	999999999	0	0.0000	0	88	999.000	999.0	99.0
2005	3	7	6	0	?9?9?9?9E0?9?9?9*9*9?9*9*9?9*9*9?9?9*9*_*9*9*9*9*9	11.8	12.0	101	100550	9999	9999	328	0	0	0	999900	999900	999900	99990	142	4.0	6	6	999.0	999	9	999999999	0	0.0000	0	88	999.000	999.0	99.0
2005	3	7	7	0	?9?9?9?9E0?9?9?9*9*9?9*9*9?9*9*9?9?9*9*_*9*9*9*9*9	11.7	11.9	101	100550	9999	9999	331	0	0	0	999900	999900	999900	99990	274	4.0	7	7	999.0	999	9	999999999	0	0.0000	0	88	999.000	999.0	99.0
2005	3	7	8	0	?9?9?9?9E0?9?9?9*9*9?9*9*9?9*9*9?9?9*9*_*9*9*9*9*9	11.6	11.8	101	100550	9999	9999	305	3	0	3	999900	999900	999900	99990	259	4.0	0	0	999.0	999	9	999999999	0	0.0000	0	88	999.000	999.0	99.0
2005	3	7	9	0	?9?9?9?9E0?9?9?9*9*9?9*9*9?9?9?9?9?9*9*_*9*9*9*9*9	11.5	11.7	101	100550	9999	9999	305	13	0	13	999900	999900	999900	99990	360	3.0	0	0	999.0	999	9	999999999	0	0.0000	0	88	999.000	999.0	99.0
2005	3	7	10	0	?9?9?9?9E0?9?9?9*9*9?9*9*9?9*9*9?9?9*9*_*9*9*9*9*9	11.4	11.5	101	100550	9999	9999	320	25	0	25	999900	999900	999900	99990	183	3.0	4	4	999.0	999	9	999999999	0	0.0000	0	88	999.000	999.0	99.0
2005	3	7	11	0	?9?9?9?9E0?9?9?9*9*9?9*9*9?9*9*9?9?9*9*_*9*9*9*9*9	11.2	11.2	100	100550	9999	9999	328	36	0	36	999900	999900	999900	99990	309	3.0	7	7	999.0	999	9	999999999	0	0.0000	0	88	999.000	999.0	99.0
2005	3	7	12	0	?9?9?9?9E0?9?9?9*9*9?9*9*9?9*9*9?9?9*9*_*9*9*9*9*9	11.0	11.0	100	100550	9999	9999	315	44	0	44	999900	999900	999900	99990	151	3.0	3	3	999.0	999	9	999999999	0	0.0000	0	88	999.000	999.0	99.0
2005	3	7	13	0	?9?9?9?9E0?9?9?9*9*9?9*9*9?9*9*9?9?9*9*_*9*9*9*9*9	10.9	10.7	99	100550	9999	9999	322	49	0	49	999900	999900	999900	99990	98	3.0	6	6	999.0	999	9	999999999	0	0.0000	0	88	999.000	999.0	99.0
2005	3	7	14	0	?9?9?9?9E0?9?9?9*9*9?9*9*9?9*9*9?9?9*9*_*9*9*9*9*9	10.7	10.5	99	100550	9999	9999	313	49	0	49	999900	999900	999900	99990	177	3.0	3	3	999.0	999	9	999999999	0	0.0000	0	88	999.000	999.0	99.0
2005	3	7	15	0	?9?9?9?9E0?9?9?9*9*9?9*9*9?9?9?9?9?9*9*_*9*9*9*9*9	10.7	10.4	98	100550	9999	9999	313	44	0	44	999900	999900	999900	99990	360	4.0	3	3	999.0	999	9	999999999	0	0.0000	0	88	999.000	999.0	99.0
2005	3	7	16	0	?9?9?9?9E0?9?9?9*9*9?9*9*9?9*9*9?9?9*9*_*9*9*9*9*9	10.5	10.2	98	100550	9999	9999	315	35	0	35	999900	999900	999900	99990	248	4.0	4	4	999.0	999	9	999999999	0	0.0000	0	88	999.000	999.0	99.0
2005	3	7	17	0	?9?9?9?9E0?9?9?9*9*9?9*9*9?9*9*9?9?9*9*_*9*9*9*9*9	10.4	10.0	97	100550	9999	9999	314	24	0	24	999900	999900	999900	99990	84	4.0	4	4	999.0	999	9	999999999	0	0.0000	0	88	999.000	999.0	99.0
2005	3	7	18	0	?9?9?9?9E0?9?9?9*9*9?9*9*9?9*9*9?9?9*9*_*9*9*9*9*9	10.4	10.0	97	100550	9999	9999	316	13	0	13	999900	999900	999900	99990	228	4.0	5	5	999.0	999	9	999999999	0	0.0000	0	88	999.000	999.0	99.0
2005	3	7	19	0	?9?9?9?9E0?9?9?9*9*9?9*9*9?9*9*9?9?9*9*_*9*9*9*9*9	10.6	10.1	97	100550	9999	9999	329	2	0	2	999900	999900	999900	99990	32	4.0	8	8	999.0	999	9	999999999	0	0.0000	0	88	999.000	999.0	99.0
2005	3	7	20	0	?9?9?9?9E0?9?9?9*9*9?9*9*9?9*9*9?9?9*9*_*9*9*9*9*9	10.8	10.3	97	100550	9999	9999	313	0	0	0	999900	999900	999900	99990	194	4.0	3	3	999.0	999	9	999999999	0	0.0000	0	88	999.000	999.0	99.0
2005	3	7	21	0	?9?9?9?9E0?9?9?9*9*9?9*9*9?9?9?9?9?9*9*_*9*9*9*9*9	11.1	10.5	96	100550	9999	9999	312	0	0	0	999900	999900	999900	99990	360	3.0	2	2	999.0	999	9	999999999	0	0.0000	0	88	999.000	999.0	99.0
2005	3	7	22	0	?9?9?9?9E0?9?9?9*9*9?9*9*9?9*9*9?9?9*9*_*9*9*9*9*9	11.4	10.7	95	100550	9999	9999	324	0	0	0	999900	999900	999900	99990	6	3.0	6	6	999.0	999	9	999999999	0	0.0000	0	88	999.000	999.0	99.0
2005	3	7	23	0	?9?9?9?9E0?9?9?9*9*9?9*9*9?9*9*9?9?9*9*_*9*9*9*9*9	11.6	10.9	95	100550	9999	9999	320	0	0	0	999900	999900	999900	99990	295	3.0	4	4	999.0	999	9	999999999	0	0.0000	0	88	999.000	999.0	99.0
2005	3	7	24	0	?9?9?9?9E0?9?9?9*9*9?9*9*9?9*9*9?9?9*9*_*9*9*9*9*9	11.8	10.9	94	100550	9999	9999	330	0	0	0	999900	999900	999900	99990	153	3.0	7	7	999.0	999	9	999999999	0	0.0000	0	88	999.000	999.0	99.0
2005	3	8	1	0	?9?9?9?9E0?9?9?9*9*9?9*9*9?9*9*9?9?9*9*_*9*9*9*9*9	11.8	10.8	94	100960	9999	9999	342	0	0	0	999900	999900	999900	99990	225	3.0	9	9	999.0	999	9	999999999	0	0.0000	0	88	999.000	999.0	99.0
2005	3	8	2	0	?9?9?9?9E0?9?9?9*9*9?9*9*9?9*9*9?9?9*9*_*9*9*9*9*9	11.5	10.5	93	100960	9999	9999	334	0	0	0	999900	999900	999900	99990	235	3.0	8	8	999.0	999	9	999999999	0	0.0000	0	88	999.000	999.0	99.0
2005	3	8	3	0	?9?9?9?9E0?9?9?9*9*9?9*9*9?9?9?9?9?9*9*_*9*9*9*9*9	11.2	10.1	93	100960	9999	9999	308	0	0	0	999900	999900	999900	99990	45	3.0	1	1	999.0	999	9	999999999	0	0.0000	0	88	999.000	999.0	99.0
2005	3	8	4	0	?9?9?9?9E0?9?9?9*9*9?9*9*9?9*9*9?9?9*9*_*9*9*9*9*9	11.1	10.1	93	100960	9999	9999	339	0	0	0	999900	999900	999900	99990	94	3.0	9	9	999.0	999	9	999999999	0	0.0000	0	88	999.000	999.0	99.0
2005	3	8	5	0	?9?9?9?9E0?9?9?9*9*9?9*9*9?9*9*9?9?9*9*_*9*9*9*9*9	11.0	9.9	93	100960	9999	9999	301	0	0	0	999900	999900	999900	99990	185	3.0	0	0	999.0	999	9	999999999	0	0.0000	0	88	999.000	999.0	99.0
2005	3	8	6	0	?9?9?9?9E0?9?9?9*9*9?9*9*9?9*9*9?9?9*9*_*9*9*9*9*9	10.7	9.8	94	100960	9999	9999	317	0	0	0	999900	999900	999900	99990	185	3.0	5	5	999.0	999	9	999999999	0	0.0000	0	88	999.000	999.0	99.0
2005	3	8	7	0	?9?9?9?9E0?9?9?9*9*9?9*9*9?9*9*9?9?9*9*_*9*9*9*9*9	10.4	9.6	94	100960	9999	9999	335	0	0	0	999900	999900	999900	99990	26	3.0	9	9	999.0	999	9	999999999	0	0.0000	0	88	999.000	999.0	99.0
2005	3	8	8	0	?9?9?9?9E0?9?9?9*9*9?9*9*9?9*9*9?9?9*9*_*9*9*9*9*9	10.1	9.4	95	100960	9999	9999	306	3	0	3	999900	999900	999900	99990	8	3.0	2	2	999.0	999	9	999999999	0	0.0000	0	88	999.000	999.0	99.0
2005	3	8	9	0	?9?9?9?9E0?9?9?9*9*9?9*9*9?9?9?9?9?9*9*_*9*9*9*9*9	9.8	9.2	96	100960	9999	9999	310	12	0	12	999900	999900	999900	99990	22	3.0	4	4	999.0	999	9	999999999	0	0.0000	0	88	999.000	999.0	99.0
2005	3	8	10	0	?9?9?9?9E0?9?9?9*9*9?9*9*9?9*9*9?9?9*9*_*9*9*9*9*9	9.5	9.1	97	100960	9999	9999	330	23	0	23	999900	999900	999900	99990	88	3.0	9	9	999.0	999	9	999999999	0	0.0000	0	88	999.000	999.0	99.0
2005	3	8	11	0	?9?9?9?9E0?9?9?9*9*9?9*9*9?9*9*9?9?9*9*_*9*9*9*9*9	9.3	9.0	98	100960	9999	9999	293	33	0	33	999900	999900	999900	99990	129	3.0	0	0	999.0	999	9	999999999	0	0.0000	0	88	999.000	999.0	99.0
2005	3	8	12	0	?9?9?9?9E0?9?9?9*9*9?9*9*9?9*9*9?9?9*9*_*9*9*9*9*9	9.1	8.9	99	100960	9999	9999	292	40	0	40	999900	999900	999900	99990	83	3.0	0	0	999.0	999	9	999999999	0	0.0000	0	88	999.000	999.0	99.0
2005	3	8	13	0	?9?9?9?9E0?9?9?9*9*9?9*9*9?9*9*9?9?9*9*_*9*9*9*9*9	9.0	8.9	99	100960	9999	9999	309	45	0	45	999900	999900	999900	99990	274	3.0	5	5	999.0	999	9	999999999	0	0.0000	0	88	999.000	999.0	99.0
2005	3	8	14	0	?9?9?9?9E0?9?9?9*9*9?9*9*9?9*9*9?9?9*9*_*9*9*9*9*9	8.9	8.9	100	100960	9999	9999	291	45	0	45	999900	999900	999900	99990	242	3.0	0	0	999.0	999	9	999999999	0	0.0000	0	88	999.000	999.0	99.0
2005	3	8	15	0	?9?9?9?9E0?9?9?9*9*9?9*9*9?9?9?9?9?9*9*_*9*9*9*9*9	8.9	8.9	100	100960	9999	9999	304	40	0	40	999900	999900	999900	99990	337	3.0	3	3	999.0	999	9	999999999	0	0.0000	0	88	999.000	999.0	99.0
2005	3	8	16	0	?9?9?9?9E0?9?9?9*9*9?9*9*9?9*9*9?9?9*9*_*9*9*9*9*9	8.7	8.7	100	100960	9999	9999	290	32	0	32	999900	999900	999900	99990	148	3.0	0	0	999.0	999	9	999999999	0	0.0000	0	88	999.000	999.0	99.0
2005	3	8	17	0	?9?9?9?9E0?9?9?9*9*9?9*9*9?9*9*9?9?9*9*_*9*9*9*9*9	8.4	8.4	100	100960	9999	9999	303	22	0	22	999900	999900	999900	99990	143	3.0	4	4	999.0	999	9	999999999	0	0.0000	0	88	999.000	999.0	99.0
2005	3	8	18	0	?9?9?9?9E0?9?9?9*9*9?9*9*9?9*9*9?9?9*9*_*9*9*9*9*9	8.1	8.0	100	100960	9999	9999	304	12	0	12	999900	999900	999900	99990	82	3.0	5	5	999.0	999	9	999999999	0	0.0000	0	88	999.000	999.0	99.0
2005	3	8	19	0	?9?9?9?9E0?9?9?9*9*9?9*9*9?9*9*9?9?9*9*_*9*9*9*9*9	8.0	7.9	99	100960	9999	9999	315	2	0	2	999900	999900	999900	99990	217	3.0	8	8	999.0	999	9	999999999	0	0.0000	0	88	999.000	999.0	99.0
2005	3	8	20	0	?9?9?9?9E0?9?9?9*9*9?9*9*9?9*9*9?9?9*9*_*9*9*9*9*9	8.2	8.0	99	100960	9999	9999	304	0	0	0	999900	999900	999900	99990	42	3.0	5	5	999.0	999	9	999999999	0	0.0000	0	88	999.000	999.0	99.0
2005	3	8	21	0	?9?9?9?9E0?9?9?9*9*9?9*9*9?9?9?9?9?9*9*_*9*9*9*9*9	8.4	8.1	98	100960	9999	9999	303	0	0	0	999900	999900	999900	99990	360	2.0	4	4	999.0	999	9	999999999	0	0.0000	0	88	999.000	999.0	99.0
2005	3	8	22	0	?9?9?9?9E0?9?9?9*9*9?9*9*9?9*9*9?9?9*9*_*9*9*9*9*9	8.6	8.3	98	100960	9999	9999	307	0	0	0	999900	999900	999900	99990	68	2.0	5	5	999.0	999	9	999999999	0	0.0000	0	88	999.000	999.0	99.0
2005	3	8	23	0	?9?9?9?9E0?9?9?9*9*9?9*9*9?9*9*9?9?9*9*_*9*9*9*9*9	8.8	8.5	97	100960	9999	9999	311	0	0	0	999900	999900	999900	99990	308	2.0	6	6	999.0	999	9	999999999	0	0.0000	0	88	999.000	999.0	99.0
2005	3	8	24	0	?9?9?9?9E0?9?9?9*9*9?9*9*9?9*9*9?9?9*9*_*9*9*9*9*9	9.0	8.5	97	100960	9999	9999	311	0	0	0	999900	999900	999900	99990	34	2.0	6	6	999.0	999	9	999999999	0	0.0000	0	88	999.000	999.0	99.0
2005	3	9	1	0	?9?9?9?9E0?9?9?9*9*9?9*9*9?9*9*9?9?9*9*_*9*9*9*9*9	9.0	8.5	97	101630	9999	9999	304	0	0	0	999900	999900	999900	99990	54	2.0	3	3	999.0	999	9	999999999	0	0.0000	0	88	999.000	999.0	99.0
2005	3	9	2	0	?9?9?9?9E0?9?9?9*9*9?9*9*9?9*9*9?9?9*9*_*9*9*9*9*9	8.8	8.4	97	101630	9999	9999	326	0	0	0	999900	999900	999900	99990	144	2.0	9	9	999.0	999	9	999999999	0	0.0000	0	88	999.000	999.0	99.0
2005	3	9	3	0	?9?9?9?9E0?9?9?9*9*9?9*9*9?9?9?9?9?9*9*_*9*9*9*9*9	8.6	8.2	97	101630	9999	9999	304	0	0	0	999900	999900	999900	99990	22	3.0	4	4	999.0	999	9	999999999	0	0.0000	0	88	999.000	999.0	99.0
2005	3	9	4	0	?9?9?9?9E0?9?9?9*9*9?9*9*9?9*9*9?9?9*9*_*9*9*9*9*9	8.4	8.0	97	101630	9999	9999	288	0	0	0	999900	999900	999900	99990	178	3.0	0	0	999.0	999	9	999999999	0	0.0000	0	88	999.000	999.0	99.0
2005	3	9	5	0	?9?9?9?9E0?9?9?9*9*9?9*9*9?9*9*9?9?9*9*_*9*9*9*9*9	7.9	7.5	97	101630	9999	9999	300	0	0	0	999900	999900	999900	99990	353	3.0	4	4	999.0	999	9	999999999	0	0.0000	0	88	999.000	999.0	99.0
2005	3	9	6	0	?9?9?9?9E0?9?9?9*9*9?9*9*9?9*9*9?9?9*9*_*9*9*9*9*9	7.1	6.7	98	101630	9999	9999	310	0	0	0	999900	999900	999900	99990	8	3.0	8	8	999.0	999	9	999999999	0	0.0000	0	88	999.000	999.0	99.0
2005	3	9	7	0	?9?9?9?9E0?9?9?9*9*9?9*9*9?9*9*9?9?9*9*_*9*9*9*9*9	6.3	5.9	98	101630	9999	9999	283	0	0	0	999900	999900	999900	99990	112	3.0	1	1	999.0	999	9	999999999	0	0.0000	0	88	999.000	999.0	99.0
2005	3	9	8	0	?9?9?9?9E0?9?9?9*9*9?9*9*9?9*9*9?9?9*9*_*9*9*9*9*9	5.4	5.1	98	101630	9999	9999	307	3	0	3	999900	999900	999900	99990	57	3.0	9	9	999.0	999	9	999999999	0	0.0000	0	88	999.000	999.0	99.0
2005	3	9	9	0	?9?9?9?9E0?9?9?9*9*9?9*9*9?9?9?9?9?9*9*_*9*9*9*9*9	4.7	4.4	98	101630	9999	9999	275	12	0	12	999900	999900	999900	99990	360	10.0	1	1	999.0	999	9	999999999	0	0.0000	0	88	999.000	999.0	99.0
2005	3	9	10	0	?9?9?9?9E0?9?9?9*9*9?9*9*9?9*9*9?9?9*9*_*9*9*9*9*9	4.2	4.0	98	101630	9999	9999	277	23	0	23	999900	999900	999900	99990	190	10.0	2	2	999.0	999	9	999999999	0	0.0000	0	88	999.000	999.0	99.0
2005	3	9	11	0	?9?9?9?9E0?9?9?9*9*9?9*9*9?9*9*9?9?9*9*_*9*9*9*9*9	3.9	3.6	98	101630	9999	9999	299	33	0	33	999900	999900	999900	99990	220	10.0	9	9	999.0	999	9	999999999	0	0.0000	0	88	999.000	999.0	99.0
2005	3	9	12	0	?9?9?9?9E0?9?9?9*9*9?9*9*9?9*9*9?9?9*9*_*9*9*9*9*9	3.7	3.5	98	101630	9999	9999	277	41	0	41	999900	999900	999900	99990	130	10.0	3	3	999.0	999	9	999999999	0	0.0000	0	88	999.000	999.0	99.0
2005	3	9	13	0	?9?9?9?9E0?9?9?9*9*9?9*9*9?9*9*9?9?9*9*_*9*9*9*9*9	3.7	3.4	98	101630	9999	9999	287	45	0	45	999900	999900	999900	99990	59	10.0	7	7	999.0	999	9	999999999	0	0.0000	0	88	999.000	999.0	99.0
2005	3	9	14	0	?9?9?9?9E0?9?9?9*9*9?9*9*9?9*9*9?9?9*9*_*9*9*9*9*9	3.7	3.4	98	101630	9999	9999	291	45	0	45	999900	999900	999900	99990	183	10.0	8	8	999.0	999	9	999999999	0	0.0000	0	88	999.000	999.0	99.0
2005	3	9	15	0	?9?9?9?9E0?9?9?9*9*9?9*9*9?9?9?9?9?9*9*_*9*9*9*9*9	3.7	3.4	98	101630	9999	9999	277	41	0	41	999900	999900	999900	99990	337	6.0	3	3	999.0	999	9	999999999	0	0.0000	0	88	999.000	999.0	99.0
2005	3	9	16	0	?9?9?9?9E0?9?9?9*9*9?9*9*9?9*9*9?9?9*9*_*9*9*9*9*9	3.5	3.2	98	101630	9999	9999	273	33	0	33	999900	999900	999900	99990	254	6.0	2	2	999.0	999	9	999999999	0	0.0000	0	88	999.000	999.0	99.0
2005	3	9	17	0	?9?9?9?9E0?9?9?9*9*9?9*9*9?9*9*9?9?9*9*_*9*9*9*9*9	3.3	3.0	98	101630	9999	9999	285	23	0	23	999900	999900	999900	99990	234	6.0	7	7	999.0	999	9	999999999	0	0.0000	0	88	999.000	999.0	99.0
2005	3	9	18	0	?9?9?9?9E0?9?9?9*9*9?9*9*9?9*9*9?9?9*9*_*9*9*9*9*9	3.3	3.0	97	101630	9999	9999	275	12	0	12	999900	999900	999900	99990	60	6.0	3	3	999.0	999	9	999999999	0	0.0000	0	88	999.000	999.0	99.0
2005	3	9	19	0	?9?9?9?9E0?9?9?9*9*9?9*9*9?9*9*9?9?9*9*_*9*9*9*9*9	3.6	3.2	97	101630	9999	9999	291	3	0	3	999900	999900	999900	99990	114	6.0	8	8	999.0	999	9	999999999	0	0.0000	0	88	999.000	999.0	99.0
2005	3	9	20	0	?9?9?9?9E0?9?9?9*9*9?9*9*9?9*9*9?9?9*9*_*9*9*9*9*9	4.0	3.5	97	101630	9999	9999	266	0	0	0	999900	999900	999900	99990	340	6.0	0	0	999.0	999	9	999999999	0	0.0000	0	88	999.000	999.0	99.0
2005	3	9	21	0	?9?9?9?9E0?9?9?9*9*9?9*9*9?9?9?9?9?9*9*_*9*9*9*9*9	4.3	3.7	96	101630	9999	9999	282	0	0	0	999900	999900	999900	99990	45	3.0	4	4	999.0	999	9	999999999	0	0.0000	0	88	999.000	999.0	99.0
2005	3	9	22	0	?9?9?9?9E0?9?9?9*9*9?9*9*9?9*9*9?9?9*9*_*9*9*9*9*9	4.5	3.8	95	101630	9999	9999	287	0	0	0	999900	999900	999900	99990	193	3.0	6	6	999.0	999	9	999999999	0	0.0000	0	88	999.000	999.0	99.0
2005	3	9	23	0	?9?9?9?9E0?9?9?9*9*9?9*9*9?9*9*9?9?9*9*_*9*9*9*9*9	4.6	3.8	95	101630	9999	9999	295	0	0	0	999900	999900	999900	99990	175	3.0	8	8	999.0	999	9	999999999	0	0.0000	0	88	999.000	999.0	99.0
2005	3	9	24	0	?9?9?9?9E0?9?9?9*9*9?9*9*9?9*9*9?9?9*9*_*9*9*9*9*9	4.5	3.6	94	101630	9999	9999	285	0	0	0	999900	999900	999900	99990	237	3.0	5	5	999.0	999	9	999999999	0	0.0000	0	88	999.000	999.0	99.0
2005	3	10	1	0	?9?9?9?9E0?9?9?9*9*9?9*9*9?9*9*9?9?9*9*_*9*9*9*9*9	4.4	3.5	94	101730	9999	9999	290	0	0	0	999900	999900	999900	99990	25	3.0	7	7	999.0	999	9	999999999	0	0.0000	0	88	999.000	999.0	99.0
2005	3	10	2	0	?9?9?9?9E0?9?9?9*9*9?9*9*9?9*9*9?9?9*9*_*9*9*9*9*9	4.2	3.3	94	101730	9999	9999	272	0	0	0	999900	999900	999900	99990	211	3.0	1	1	999.0	999	9	999999999	0	0.0000	0	88	999.000	999.0	99.0
2005	3	10	3	0	?9?9?9?9E0?9?9?9*9*9?9*9*9?9?9?9?9?9*9*_*9*9*9*9*9	4.1	3.2	94	101730	9999	9999	278	0	0	0	999900	999900	999900	99990	360	4.0	3	3	999.0	999	9	999999999	0	0.0000	0	88	999.000	999.0	99.0
2005	3	10	4	0	?9?9?9?9E0?9?9?9*9*9?9*9*9?9*9*9?9?9*9*_*9*9*9*9*9	4.0	3.2	95	101730	9999	9999	275	0	0	0	999900	999900	999900	99990	195	4.0	2	2	999.0	999	9	999999999	0	0.0000	0	88	999.000	999.0	99.0
2005	3	10	5	0	?9?9?9?9E0?9?9?9*9*9?9*9*9?9*9*9?9?9*9*_*9*9*9*9*9	3.9	3.3	96	101730	9999	9999	282	0	0	0	999900	999900	999900	99990	177	4.0	5	5	999.0	999	9	999999999	0	0.0000	0	88	999.000	999.0	99.0
2005	3	10	6	0	?9?9?9?9E0?9?9?9*9*9?9*9*9?9*9*9?9?9*9*_*9*9*9*9*9	3.8	3.4	97	101730	9999	9999	274	0	0	0	999900	999900	999900	99990	273	4.0	2	2	999.0	999	9	999999999	0	0.0000	0	88	999.000	999.0	99.0
2005	3	10	7	0	?9?9?9?9E0?9?9?9*9*9?9*9*9?9*9*9?9?9*9*_*9*9*9*9*9	3.8	3.4	97	101730	9999	9999	277	0	0	0	999900	999900	999900	99990	188	4.0	3	3	999.0	999	9	999999999	0	0.0000	0	88	999.000	999.0	99.0
2005	3	10	8	0	?9?9?9?9E0?9?9?9*9*9?9*9*9?9*9*9?9?9*9*_*9*9*9*9*9	3.9	3.5	97	101730	9999	9999	266	13	0	13	999900	999900	999900	99990	229	4.0	0	0	999.0	999	9	999999999	0	0.0000	0	88	999.000	999.0	99.0
2005	3	10	9	0	?9?9?9?9E0?9?9?9*9*9?9*9*9?9?9?9?9?9*9*_*9*9*9*9*9	4.1	3.5	96	101730	9999	9999	289	52	0	52	999900	999900	999900	99990	337	1.0	7	7	999.0	999	9	999999999	0	0.0000	0	88	999.000	999.0	99.0
2005	3	10	10	0	?9?9?9?9E0?9?9?9*9*9?9*9*9?9*9*9?9?9*9*_*9*9*9*9*9	4.5	3.5	94	101730	9999	9999	295	97	0	97	999900	999900	999900	99990	127	1.0	8	8	999.0	999	9	999999999	0	0.0000	0	88	999.000	999.0	99.0
2005	3	10	11	0	?9?9?9?9E0?9?9?9*9*9?9*9*9?9*9*9?9?9*9*_*9*9*9*9*9	4.9	3.5	90	101730	9999	9999	303	139	0	139	999900	999900	999900	99990	26	1.0	9	9	999.0	999	9	999999999	0	0.0000	0	88	999.000	999.0	99.0
2005	3	10	12	0	?9?9?9?9E0?9?9?9*9*9?9*9*9?9*9*9?9?9*9*_*9*9*9*9*9	5.5	3.4	87	101730	9999	9999	305	172	0	172	999900	999900	999900	99990	90	1.0	9	9	999.0	999	9	999999999	0	0.0000	0	88	999.000	999.0	99.0
2005	3	10	13	0	?9?9?9?9E0?9?9?9*9*9?9*9*9?9*9*9?9?9*9*_*9*9*9*9*9	6.1	3.4	83	101730	9999	9999	280	190	0	190	999900	999900	999900	99990	332	1.0	1	1	999.0	999	9	999999999	0	0.0000	0	88	999.000	999.0	99.0
2005	3	10	14	0	?9?9?9?9E0?9?9?9*9*9?9*9*9?9*9*9?9?9*9*_*9*9*9*9*9	6.7	3.5	80	101730	9999	9999	293	189	0	189	999900	999900	999900	99990	81	1.0	5	5	999.0	999	9	999999999	0	0.0000	0	88	999.000	999.0	99.0
2005	3	10	15	0	?9?9?9?9E0?9?9?9*9*9?9*9*9?9?9?9?9?9*9*_*9*9*9*9*9	7.3	3.7	78	101730	9999	9999	314	170	0	170	999900	999900	999900	99990	202	2.0	9	9	999.0	999	9	999999999	0	0.0000	0	88	999.000	999.0	99.0
2005	3	10	16	0	?9?9?9?9E0?9?9?9*9*9?9*9*9?9*9*9?9?9*9*_*9*9*9*9*9	7.7	4.0	77	101730	9999	9999	309	137	0	137	999900	999900	999900	99990	63	2.0	8	8	999.0	999	9	999999999	0	0.0000	0	88	999.000	999.0	99.0
2005	3	10	17	0	?9?9?9?9E0?9?9?9*9*9?9*9*9?9*9*9?9?9*9*_*9*9*9*9*9	7.7	4.1	78	101730	9999	9999	291	94	0	94	999900	999900	999900	99990	77	2.0	2	2	999.0	999	9	999999999	0	0.0000	0	88	999.000	999.0	99.0
2005	3	10	18	0	?9?9?9?9E0?9?9?9*9*9?9*9*9?9*9*9?9?9*9*_*9*9*9*9*9	7.6	4.3	79	101730	9999	9999	291	50	0	50	999900	999900	999900	99990	122	2.0	2	2	999.0	999	9	999999999	0	0.0000	0	88	999.000	999.0	99.0
2005	3	10	19	0	?9?9?9?9E0?9?9?9*9*9?9*9*9?9*9*9?9?9*9*_*9*9*9*9*9	7.5	4.5	81	101730	9999	9999	281	11	0	11	999900	999900	999900	99990	64	2.0	0	0	999.0	999	9	999999999	0	0.0000	0	88	999.000	999.0	99.0
2005	3	10	20	0	?9?9?9?9E0?9?9?9*9*9?9*9*9?9*9*9?9?9*9*_*9*9*9*9*9	7.3	4.7	83	101730	9999	9999	286	0	0	0	999900	999900	999900	99990	1	2.0	1	1	999.0	999	9	999999999	0	0.0000	0	88	999.000	999.0	99.0
2005	3	10	21	0	?9?9?9?9E0?9?9?9*9*9?9*9*9?9?9?9?9?9*9*_*9*9*9*9*9	7.2	4.9	85	101730	9999	9999	290	0	0	0	999900	999900	999900	99990	157	1.0	2	2	999.0	999	9	999999999	0	0.0000	0	88	999.000	999.0	99.0
2005	3	10	22	0	?9?9?9?9E0?9?9?9*9*9?9*9*9?9*9*9?9?9*9*_*9*9*9*9*9	7.1	4.9	86	101730	9999	9999	292	0	0	0	999900	999900	999900	99990	24	1.0	3	3	999.0	999	9	999999999	0	0.0000	0	88	999.000	999.0	99.0
2005	3	10	23	0	?9?9?9?9E0?9?9?9*9*9?9*9*9?9*9*9?9?9*9*_*9*9*9*9*9	6.9	4.9	87	101730	9999	9999	285	0	0	0	999900	999900	999900	99990	102	1.0	1	1	999.0	999	9	999999999	0	0.0000	0	88	999.000	999.0	99.0
2005	3	10	24	0	?9?9?9?9E0?9?9?9*9*9?9*9*9?9*9*9?9?9*9*_*9*9*9*9*9	6.9	4.9	87	101730	9999	9999	285	0	0	0	999900	999900	999900	99990	231	1.0	1	1	999.0	999	9	999999999	0	0.0000	0	88	999.000	999.0	99.0
2005	3	11	1	0	?9?9?9?9E0?9?9?9*9*9?9*9*9?9*9*9?9?9*9*_*9*9*9*9*9	7.0	5.0	87	100600	9999	9999	292	0	0	0	999900	999900	999900	99990	141	1.0	3	3	999.0	999	9	999999999	0	0.0000	0	88	999.000	999.0	99.0
2005	3	11	2	0	?9?9?9?9E0?9?9?9*9*9?9*9*9?9*9*9?9?9*9*_*9*9*9*9*9	7.3	5.2	87	100600	9999	9999	290	0	0	0	999900	999900	999900	99990	262	1.0	2	2	999.0	999	9	999999999	0	0.0000	0	88	999.000	999.0	99.0
2005	3	11	3	0	?9?9?9?9E0?9?9?9*9*9?9*9*9?9?9?9?9?9*9*_*9*9*9*9*9	7.5	5.5	87	100600	9999	9999	282	0	0	0	999900	999900	999900	99990	202	3.0	0	0	999.0	999	9	999999999	0	0.0000	0	88	999.000	999.0	99.0
2005	3	11	4	0	?9?9?9?9E0?9?9?9*9*9?9*9*9?9*9*9?9?9*9*_*9*9*9*9*9	7.6	5.7	87	100600	9999	9999	292	0	0	0	999900	999900	999900	99990	3	3.0	2	2	999.0	999	9	999999999	0	0.0000	0	88	999.000	999.0	99.0
2005	3	11	5	0	?9?9?9?9E0?9?9?9*9*9?9*9*9?9*9*9?9?9*9*_*9*9*9*9*9	7.6	5.7	88	100600	9999	9999	311	0	0	0	999900	999900	999900	99990	235	3.0	8	8	999.0	999	9	999999999	0	0.0000	0	88	999.000	999.0	99.0
2005	3	11	6	0	?9?9?9?9E0?9?9?9*9*9?9*9*9?9*9*9?9?9*9*_*9*9*9*9*9	7.6	5.8	88	100600	9999	9999	297	0	0	0	999900	999900	999900	99990	76	3.0	4	4	999.0	999	9	999999999	0	0.0000	0	88	999.000	999.0	99.0
2005	3	11	7	0	?9?9?9?9E0?9?9?9*9*9?9*9*9?9*9*9?9?9*9*_*9*9*9*9*9	7.6	5.8	89	100600	9999	9999	317	0	0	0	999900	999900	999900	99990	218	3.0	9	9	999.0	999	9	999999999	0	0.0000	0	88	999.000	999.0	99.0
2005	3	11	8	0	?9?9?9?9E0?9?9?9*9*9?9*9*9?9*9*9?9?9*9*_*9*9*9*9*9	7.6	5.8	89	100600	9999	9999	295	6	0	6	999900	999900	999900	99990	318	3.0	3	3	999.0	999	9	999999999	0	0.0000	0	88	999.000	999.0	99.0
2005	3	11	9	0	?9?9?9?9E0?9?9?9*9*9?9*9*9?9?9?9?9?9*9*_*9*9*9*9*9	7.7	5.9	88	100600	9999	9999	311	23	0	23	999900	999900	999900	99990	135	1.0	8	8	999.0	999	9	999999999	0	0.0000	0	88	999.000	999.0	99.0
2005	3	11	10	0	?9?9?9?9E0?9?9?9*9*9?9*9*9?9*9*9?9?9*9*_*9*9*9*9*9	8.0	5.9	87	100600	9999	9999	301	43	0	43	999900	999900	999900	99990	246	1.0	5	5	999.0	999	9	999999999	0	0.0000	0	88	999.000	999.0	99.0
2005	3	11	11	0	?9?9?9?9E0?9?9?9*9*9?9*9*9?9*9*9?9?9*9*_*9*9*9*9*9	8.4	6.1	86	100600	9999	9999	299	61	0	61	999900	999900	999900	99990	29	1.0	3	3	999.0	999	9	999999999	0	0.0000	0	88	999.000	999.0	99.0
2005	3	11	12	0	?9?9?9?9E0?9?9?9*9*9?9*9*9?9*9*9?9?9*9*_*9*9*9*9*9	8.8	6.3	84	100600	9999	9999	303	75	0	75	999900	999900	999900	99990	172	1.0	4	4	999.0	999	9	999999999	0	0.0000	0	88	999.000	999.0	99.0
2005	3	11	13	0	?9?9?9?9E0?9?9?9*9*9?9*9*9?9*9*9?9?9*9*_*9*9*9*9*9	9.3	6.6	83	100600	9999	9999	300	83	0	83	999900	999900	999900	99990	261	1.0	2	2	999.0	999	9	999999999	0	0.0000	0	88	999.000	999.0	99.0
2005	3	11	14	0	?9?9?9?9E0?9?9?9*9*9?9*9*9?9*9*9?9?9*9*_*9*9*9*9*9	9.7	6.9	83	100600	9999	9999	321	83	0	83	999900	999900	999900	99990	23	1.0	8	8	999.0	999	9	999999999	0	0.0000	0	88	999.000	999.0	99.0
2005	3	11	15	0	?9?9?9?9E0?9?9?9*9*9?9*9*9?9?9?9?9?9*9*_*9*9*9*9*9	10.1	7.3	83	100600	9999	9999	312	75	0	75	999900	999900	999900	99990	112	1.0	5	5	999.0	999	9	999999999	0	0.0000	0	88	999.000	999.0	99.0
2005	3	11	16	0	?9?9?9?9E0?9?9?9*9*9?9*9*9?9*9*9?9?9*9*_*9*9*9*9*9	10.3	7.7	84	100600	9999	9999	320	60	0	60	999900	999900	999900	99990	240	1.0	7	7	999.0	999	9	999999999	0	0.0000	0	88	999.000	999.0	99.0
2005	3	11	17	0	?9?9?9?9E0?9?9?9*9*9?9*9*9?9*9*9?9?9*9*_*9*9*9*9*9	10.1	7.9	86	100600	9999	9999	310	42	0	42	999900	999900	999900	99990	94	1.0	4	4	999.0	999	9	999999999	0	0.0000	0	88	999.000	999.0	99.0
2005	3	11	18	0	?9?9?9?9E0?9?9?9*9*9?9*9*9?9*9*9?9?9*9*_*9*9*9*9*9	9.6	7.8	88	100600	9999	9999	310	22	0	22	999900	999900	999900	99990	303	1.0	5	5	999.0	999	9	999999999	0	0.0000	0	88	999.000	999.0	99.0
2005	3	11	19	0	?9?9?9?9E0?9?9?9*9*9?9*9*9?9*9*9?9?9*9*_*9*9*9*9*9	8.9	7.6	91	100600	9999	9999	303	5	0	5	999900	999900	999900	99990	33	1.0	3	3	999.0	999	9	999999999	0	0.0000	0	88	999.000	999.0	99.0
2005	3	11	20	0	?9?9?9?9E0?9?9?9*9*9?9*9*9?9*9*9?9?9*9*_*9*9*9*9*9	8.4	7.4	93	100600	9999	9999	308	0	0	0	999900	999900	999900	99990	6	1.0	6	6	999.0	999	9	999999999	0	0.0000	0	88	999.000	999.0	99.0
2005	3	11	21	0	?9?9?9?9E0?9?9?9*9*9?9*9*9?9?9?9?9?9*9*_*9*9*9*9*9	8.2	7.4	95	100600	9999	9999	296	0	0	0	999900	999900	999900	99990	360	3.0	2	2	999.0	999	9	999999999	0	0.0000	0	88	999.000	999.0	99.0
2005	3	11	22	0	?9?9?9?9E0?9?9?9*9*9?9*9*9?9*9*9?9?9*9*_*9*9*9*9*9	8.3	7.7	96	100600	9999	9999	302	0	0	0	999900	999900	999900	99990	137	3.0	4	4	999.0	999	9	999999999	0	0.0000	0	88	999.000	999.0	99.0
2005	3	11	23	0	?9?9?9?9E0?9?9?9*9*9?9*9*9?9*9*9?9?9*9*_*9*9*9*9*9	8.2	7.7	96	100600	9999	9999	300	0	0	0	999900	999900	999900	99990	344	3.0	3	3	999.0	999	9	999999999	0	0.0000	0	88	999.000	999.0	99.0
2005	3	11	24	0	?9?9?9?9E0?9?9?9*9*9?9*9*9?9*9*9?9?9*9*_*9*9*9*9*9	8.0	7.4	96	100600	9999	9999	296	0	0	0	999900	999900	999900	99990	107	3.0	2	2	999.0	999	9	999999999	0	0.0000	0	88	999.000	999.0	99.0
2005	3	12	1	0	?9?9?9?9E0?9?9?9*9*9?9*9*9?9*9*9?9?9*9*_*9*9*9*9*9	7.7	7.0	96	101170	9999	9999	290	0	0	0	999900	999900	999900	99990	260	3.0	1	1	999.0	999	9	999999999	0	0.0000	0	88	999.000	999.0	99.0
2005	3	12	2	0	?9?9?9?9E0?9?9?9*9*9?9*9*9?9*9*9?9?9*9*_*9*9*9*9*9	7.4	6.7	95	101170	9999	9999	300	0	0	0	999900	999900	999900	99990	359	3.0	5	5	999.0	999	9	999999999	0	0.0000	0	88	999.000	999.0	99.0
2005	3	12	3	0	?9?9?9?9E0?9?9?9*9*9?9*9*9?9?9?9?9?9*9*_*9*9*9*9*9	7.3	6.4	94	101170	9999	9999	299	0	0	0	999900	999900	999900	99990	22	5.0	5	5	999.0	999	9	999999999	0	0.0000	0	88	999.000	999.0	99.0
2005	3	12	4	0	?9?9?9?9E0?9?9?9*9*9?9*9*9?9*9*9?9?9*9*_*9*9*9*9*9	7.3	6.3	93	101170	9999	9999	294	0	0	0	999900	999900	999900	99990	230	5.0	3	3	999.0	999	9	999999999	0	0.0000	0	88	999.000	999.0	99.0
2005	3	12	5	0	?9?9?9?9E0?9?9?9*9*9?9*9*9?9*9*9?9?9*9*_*9*9*9*9*9	7.2	6.2	93	101170	9999	9999	296	0	0	0	999900	999900	999900	99990	222	5.0	4	4	999.0	999	9	999999999	0	0.0000	0	88	999.000	999.0	99.0
2005	3	12	6	0	?9?9?9?9E0?9?9?9*9*9?9*9*9?9*9*9?9?9*9*_*9*9*9*9*9	7.2	6.0	92	101170	9999	9999	316	0	0	0	999900	999900	999900	99990	89	5.0	9	9	999.0	999	9	999999999	0	0.0000	0	88	999.000	999.0	99.0
2005	3	12	7	0	?9?9?9?9E0?9?9?9*9*9?9*9*9?9*9*9?9?9*9*_*9*9*9*9*9	7.1	5.8	92	101170	9999	9999	286	0	0	0	999900	999900	999900	99990	351	5.0	1	1	999.0	999	9	999999999	0	0.0000	0	88	999.000	999.0	99.0
2005	3	12	8	0	?9?9?9?9E0?9?9?9*9*9?9*9*9?9*9*9?9?9*9*_*9*9*9*9*9	6.9	5.7	92	101170	9999	9999	303	4	0	4	999900	999900	999900	99990	270	5.0	7	7	999.0	999	9	999999999	0	0.0000	0	88	999.000	999.0	99.0
2005	3	12	9	0	?9?9?9?9E0?9?9?9*9*9?9*9*9?9?9?9?9?9*9*_*9*9*9*9*9	6.8	5.5	91	101170	9999	9999	291	18	0	18	999900	999900	999900	99990	45	5.0	3	3	999.0	999	9	999999999	0	0.0000	0	88	999.000	999.0	99.0
2005	3	12	10	0	?9?9?9?9E0?9?9?9*9*9?9*9*9?9*9*9?9?9*9*_*9*9*9*9*9	6.7	5.2	91	101170	9999	9999	301	32	0	32	999900	999900	999900	99990	207	5.0	7	7	999.0	999	9	999999999	0	0.0000	0	88	999.000	999.0	99.0
2005	3	12	11	0	?9?9?9?9E0?9?9?9*9*9?9*9*9?9*9*9?9?9*9*_*9*9*9*9*9	6.5	5.0	90	101170	9999	9999	287	46	0	46	999900	999900	999900	99990	307	5.0	2	2	999.0	999	9	999999999	0	0.0000	0	88	999.000	999.0	99.0
2005	3	12	12	0	?9?9?9?9E0?9?9?9*9*9?9*9*9?9*9*9?9?9*9*_*9*9*9*9*9	6.4	4.9	90	101170	9999	9999	282	57	0	57	999900	999900	999900	99990	283	5.0	1	1	999.0	999	9	999999999	0	0.0000	0	88	999.000	999.0	99.0
2005	3	12	13	0	?9?9?9?9E0?9?9?9*9*9?9*9*9?9*9*9?9?9*9*_*9*9*9*9*9	6.3	4.7	90	101170	9999	9999	289	63	0	63	999900	999900	999900	99990	327	5.0	3	3	999.0	999	9	999999999	0	0.0000	0	88	999.000	999.0	99.0
2005	3	12	14	0	?9?9?9?9E0?9?9?9*9*9?9*9*9?9*9*9?9?9*9*_*9*9*9*9*9	6.2	4.7	90	101170	9999	9999	276	62	0	62	999900	999900	999900	99990	51	5.0	0	0	999.0	999	9	999999999	0	0.0000	0	88	999.000	999.0	99.0
2005	3	12	15	0	?9?9?9?9E0?9?9?9*9*9?9*9*9?9?9?9?9?9*9*_*9*9*9*9*9	6.2	4.7	90	101170	9999	9999	299	56	0	56	999900	999900	999900	99990	22	4.0	7	7	999.0	999	9	999999999	0	0.0000	0	88	999.000	999.0	99.0
2005	3	12	16	0	?9?9?9?9E0?9?9?9*9*9?9*9*9?9*9*9?9?9*9*_*9*9*9*9*9	6.1	4.7	91	101170	9999	9999	295	45	0	45	999900	999900	999900	99990	117	4.0	6	6	999.0	999	9	999999999	0	0.0000	0	88	999.000	999.0	99.0
2005	3	12	17	0	?9?9?9?9E0?9?9?9*9*9?9*9*9?9*9*9?9?9*9*_*9*9*9*9*9	5.8	4.6	92	101170	9999	9999	275	31	0	31	999900	999900	999900	99990	90	4.0	0	0	999.0	999	9	999999999	0	0.0000	0	88	999.000	999.0	99.0
2005	3	12	18	0	?9?9?9?9E0?9?9?9*9*9?9*9*9?9*9*9?9?9*9*_*9*9*9*9*9	5.6	4.5	93	101170	9999	9999	283	17	0	17	999900	999900	999900	99990	45	4.0	2	2	999.0	999	9	999999999	0	0.0000	0	88	999.000	999.0	99.0
2005	3	12	19	0	?9?9?9?9E0?9?9?9*9*9?9*9*9?9*9*9?9?9*9*_*9*9*9*9*9	5.6	4.6	94	101170	9999	9999	288	4	0	4	999900	999900	999900	99990	192	4.0	4	4	999.0	999	9	999999999	0	0.0000	0	88	999.000	999.0	99.0
2005	3	12	20	0	?9?9?9?9E0?9?9?9*9*9?9*9*9?9*9*9?9?9*9*_*9*9*9*9*9	5.7	4.9	95	101170	9999	9999	283	0	0	0	999900	999900	999900	99990	195	4.0	2	2	999.0	999	9	999999999	0	0.0000	0	88	999.000	999.0	99.0
2005	3	12	21	0	?9?9?9?9E0?9?9?9*9*9?9*9*9?9?9?9?9?9*9*_*9*9*9*9*9	5.8	5.1	95	101170	9999	9999	289	0	0	0	999900	999900	999900	99990	45	3.0	4	4	999.0	999	9	999999999	0	0.0000	0	88	999.000	999.0	99.0
2005	3	12	22	0	?9?9?9?9E0?9?9?9*9*9?9*9*9?9*9*9?9?9*9*_*9*9*9*9*9	5.9	5.2	95	101170	9999	9999	295	0	0	0	999900	999900	999900	99990	18	3.0	6	6	999.0	999	9	999999999	0	0.0000	0	88	999.000	999.0	99.0
2005	3	12	23	0	?9?9?9?9E0?9?9?9*9*9?9*9*9?9*9*9?9?9*9*_*9*9*9*9*9	6.0	5.2	95	101170	9999	9999	292	0	0	0	999900	999900	999900	99990	18	3.0	5	5	999.0	999	9	999999999	0	0.0000	0	88	999.000	999.0	99.0
2005	3	12	24	0	?9?9?9?9E0?9?9?9*9*9?9*9*9?9*9*9?9?9*9*_*9*9*9*9*9	6.1	5.2	94	101170	9999	9999	290	0	0	0	999900	999900	999900	99990	65	3.0	4	4	999.0	999	9	999999999	0	0.0000	0	88	999.000	999.0	99.0
2005	3	13	1	0	?9?9?9?9E0?9?9?9*9*9?9*9*9?9*9*9?9?9*9*_*9*9*9*9*9	6.0	5.1	94	102220	9999	9999	288	0	0	0	999900	999900	999900	99990	53	3.0	3	3	999.0	999	9	999999999	0	0.0000	0	88	999.000	999.0	99.0
2005	3	13	2	0	?9?9?9?9E0?9?9?9*9*9?9*9*9?9*9*9?9?9*9*_*9*9*9*9*9	5.9	4.9	93	102220	9999	9999	291	0	0	0	999900	999900	999900	99990	82	3.0	5	5	999.0	999	9	999999999	0	0.0000	0	88	999.000	999.0	99.0
2005	3	13	3	0	?9?9?9?9E0?9?9?9*9*9?9*9*9?9?9?9?9?9*9*_*9*9*9*9*9	5.8	4.8	93	102220	9999	9999	297	0	0	0	999900	999900	999900	99990	22	6.0	7	7	999.0	999	9	999999999	0	0.0000	0	88	999.000	999.0	99.0
2005	3	13	4	0	?9?9?9?9E0?9?9?9*9*9?9*9*9?9*9*9?9?9*9*_*9*9*9*9*9	5.7	4.7	93	102220	9999	9999	274	0	0	0	999900	999900	999900	99990	92	6.0	0	0	999.0	999	9	999999999	0	0.0000	0	88	999.000	999.0	99.0
2005	3	13	5	0	?9?9?9?9E0?9?9?9*9*9?9*9*9?9*9*9?9?9*9*_*9*9*9*9*9	5.3	4.4	94	102220	9999	9999	289	0	0	0	999900	999900	999900	99990	168	6.0	5	5	999.0	999	9	999999999	0	0.0000	0	88	999.000	999.0	99.0
2005	3	13	6	0	?9?9?9?9E0?9?9?9*9*9?9*9*9?9*9*9?9?9*9*_*9*9*9*9*9	4.9	4.0	94	102220	9999	9999	282	0	0	0	999900	999900	999900	99990	53	6.0	3	3	999.0	999	9	999999999	0	0.0000	0	88	999.000	999.0	99.0
2005	3	13	7	0	?9?9?9?9E0?9?9?9*9*9?9*9*9?9*9*9?9?9*9*_*9*9*9*9*9	4.5	3.6	94	102220	9999	9999	277	0	0	0	999900	999900	999900	99990	21	6.0	2	2	999.0	999	9	999999999	0	0.0000	0	88	999.000	999.0	99.0
2005	3	13	8	0	?9?9?9?9E0?9?9?9*9*9?9*9*9?9*9*9?9?9*9*_*9*9*9*9*9	4.1	3.3	94	102220	9999	9999	272	13	0	13	999900	999900	999900	99990	337	6.0	1	1	999.0	999	9	999999999	0	0.0000	0	88	999.000	999.0	99.0
2005	3	13	9	0	?9?9?9?9E0?9?9?9*9*9?9*9*9?9?9?9?9?9*9*_*9*9*9*9*9	4.0	3.1	94	102220	9999	9999	282	50	0	50	999900	999900	999900	99990	360	5.0	5	5	999.0	999	9	999999999	0	0.0000	0	88	999.000	999.0	99.0
2005	3	13	10	0	?9?9?9?9E0?9?9?9*9*9?9*9*9?9*9*9?9?9*9*_*9*9*9*9*9	3.5	2.6	93	102220	9999	9999	296	90	0	90	999900	999900	999900	99990	102	5.0	9	9	999.0	999	9	999999999	0	0.0000	0	88	999.000	999.0	99.0
2005	3	13	11	0	?9?9?9?9E0?9?9?9*9*9?9*9*9?9*9*9?9?9*9*_*9*9*9*9*9	2.7	1.5	92	102220	9999	9999	291	129	0	129	999900	999900	999900	99990	21	5.0	9	9	999.0	999	9	999999999	0	0.0000	0	88	999.000	999.0	99.0
2005	3	13	12	0	?9?9?9?9E0?9?9?9*9*9?9*9*9?9*9*9?9?9*9*_*9*9*9*9*9	2.1	0.7	91	102220	9999	9999	257	159	0	159	999900	999900	999900	99990	220	5.0	0	0	999.0	999	9	999999999	0	0.0000	0	88	999.000	999.0	99.0
2005	3	13	13	0	?9?9?9?9E0?9?9?9*9*9?9*9*9?9*9*9?9?9*9*_*9*9*9*9*9	2.3	0.6	89	102220	9999	9999	275	175	0	175	999900	999900	999900	99990	14	5.0	6	6	999.0	999	9	999999999	0	0.0000	0	88	999.000	999.0	99.0
2005	3	13	14	0	?9?9?9?9E0?9?9?9*9*9?9*9*9?9*9*9?9?9*9*_*9*9*9*9*9	3.1	1.1	86	102220	9999	9999	282	175	0	175	999900	999900	999900	99990	17	5.0	7	7	999.0	999	9	999999999	0	0.0000	0	88	999.000	999.0	99.0
2005	3	13	15	0	?9?9?9?9E0?9?9?9*9*9?9*9*9?9?9?9?9?9*9*_*9*9*9*9*9	4.0	1.5	84	102220	9999	9999	273	158	0	158	999900	999900	999900	99990	22	8.0	2	2	999.0	999	9	999999999	0	0.0000	0	88	999.000	999.0	99.0
2005	3	13	16	0	?9?9?9?9E0?9?9?9*9*9?9*9*9?9*9*9?9?9*9*_*9*9*9*9*9	4.6	1.7	81	102220	9999	9999	283	127	0	127	999900	999900	999900	99990	96	8.0	5	5	999.0	999	9	999999999	0	0.0000	0	88	999.000	999.0	99.0
2005	3	13	17	0	?9?9?9?9E0?9?9?9*9*9?9*9*9?9*9*9?9?9*9*_*9*9*9*9*9	5.0	1.6	79	102220	9999	9999	269	88	0	88	999900	999900	999900	99990	144	8.0	0	0	999.0	999	9	999999999	0	0.0000	0	88	999.000	999.0	99.0
2005	3	13	18	0	?9?9?9?9E0?9?9?9*9*9?9*9*9?9*9*9?9?9*9*_*9*9*9*9*9	5.1	1.4	77	102220	9999	9999	285	48	0	48	999900	999900	999900	99990	219	8.0	5	5	999.0	999	9	999999999	0	0.0000	0	88	999.000	999.0	99.0
2005	3	13	19	0	?9?9?9?9E0?9?9?9*9*9?9*9*9?9*9*9?9?9*9*_*9*9*9*9*9	5.1	1.1	75	102220	9999	9999	301	11	0	11	999900	999900	999900	99990	320	8.0	9	9	999.0	999	9	999999999	0	0.0000	0	88	999.000	999.0	99.0
2005	3	13	20	0	?9?9?9?9E0?9?9?9*9*9?9*9*9?9*9*9?9?9*9*_*9*9*9*9*9	4.9	0.8	74	102220	9999	9999	276	0	0	0	999900	999900	999900	99990	56	8.0	2	2	999.0	999	9	999999999	0	0.0000	0	88	999.000	999.0	99.0
2005	3	13	21	0	?9?9?9?9E0?9?9?9*9*9?9*9*9?9?9?9?9?9*9*_*9*9*9*9*9	4.7	0.6	75	102220	9999	9999	272	0	0	0	999900	999900	999900	99990	22	4.0	1	1	999.0	999	9	999999999	0	0.0000	0	88	999.000	999.0	99.0
2005	3	13	22	0	?9?9?9?9E0?9?9?9*9*9?9*9*9?9*9*9?9?9*9*_*9*9*9*9*9	4.5	0.7	76	102220	9999	9999	282	0	0	0	999900	999900	999900	99990	63	4.0	5	5	999.0	999	9	999999999	0	0.0000	0	88	999.000	999.0	99.0
2005	3	13	23	0	?9?9?9?9E0?9?9?9*9*9?9*9*9?9*9*9?9?9*9*_*9*9*9*9*9	4.3	0.9	79	102220	9999	9999	298	0	0	0	999900	999900	999900	99990	50	4.0	9	9	999.0	999	9	999999999	0	0.0000	0	88	999.000	999.0	99.0
2005	3	13	24	0	?9?9?9?9E0?9?9?9*9*9?9*9*9?9*9*9?9?9*9*_*9*9*9*9*9	4.1	1.2	82	102220	9999	9999	273	0	0	0	999900	999900	999900	99990	157	4.0	2	2	999.0	999	9	999999999	0	0.0000	0	88	999.000	999.0	99.0
2005	3	14	1	0	?9?9?9?9E0?9?9?9*9*9?9*9*9?9*9*9?9?9*9*_*9*9*9*9*9	3.9	1.6	85	102280	9999	9999	296	0	0	0	999900	999900	999900	99990	209	4.0	9	9	999.0	999	9	999999999	0	0.0000	0	88	999.000	999.0	99.0
2005	3	14	2	0	?9?9?9?9E0?9?9?9*9*9?9*9*9?9*9*9?9?9*9*_*9*9*9*9*9	3.7	1.9	88	102280	9999	9999	264	0	0	0	999900	999900	999900	99990	91	4.0	0	0	999.0	999	9	999999999	0	0.0000	0	88	999.000	999.0	99.0
2005	3	14	3	0	?9?9?9?9E0?9?9?9*9*9?9*9*9?9?9?9?9?9*9*_*9*9*9*9*9	3.5	2.2	91	102280	9999	9999	268	0	0	0	999900	999900	999900	99990	0	0.0	1	1	999.0	999	9	999999999	0	0.0000	0	88	999.000	999.0	99.0
2005	3	14	4	0	?9?9?9?9E0?9?9?9*9*9?9*9*9?9*9*9?9?9*9*_*9*9*9*9*9	3.3	2.3	93	102280	9999	9999	279	0	0	0	999900	999900	999900	99990	140	0.0	5	5	999.0	999	9	999999999	0	0.0000	0	88	999.000	999.0	99.0
2005	3	14	5	0	?9?9?9?9E0?9?9?9*9*9?9*9*9?9*9*9?9?9*9*_*9*9*9*9*9	3.2	2.4	94	102280	9999	9999	263	0	0	0	999900	999900	999900	99990	254	0.0	0	0	999.0	999	9	999999999	0	0.0000	0	88	999.000	999.0	99.0
2005	3	14	6	0	?9?9?9?9E0?9?9?9*9*9?9*9*9?9*9*9?9?9*9*_*9*9*9*9*9	3.1	2.4	95	102280	9999	9999	267	0	0	0	999900	999900	999900	99990	90	0.0	1	1	999.0	999	9	999999999	0	0.0000	0	88	999.000	999.0	99.0
2005	3	14	7	0	?9?9?9?9E0?9?9?9*9*9?9*9*9?9*9*9?9?9*9*_*9*9*9*9*9	3.1	2.3	94	102280	9999	9999	280	0	0	0	999900	999900	999900	99990	291	0.0	6	6	999.0	999	9	999999999	0	0.0000	0	88	999.000	999.0	99.0
2005	3	14	8	0	?9?9?9?9E0?9?9?9*9*9?9*9*9?9*9*9?9?9*9*_*9*9*9*9*9	3.3	2.3	93	102280	9999	9999	281	15	0	15	999900	999900	999900	99990	65	0.0	6	6	999.0	999	9	999999999	0	0.0000	0	88	999.000	999.0	99.0
2005	3	14	9	0	?9?9?9?9E0?9?9?9*9*9?9*9*9?9?9?9?9?9*9*_*9*9*9*9*9	3.7	2.4	91	102280	9999	9999	280	55	0	55	999900	999900	999900	99990	360	1.0	5	5	999.0	999	9	999999999	0	0.0000	0	88	999.000	999.0	99.0
2005	3	14	10	0	?9?9?9?9E0?9?9?9*9*9?9*9*9?9*9*9?9?9*9*_*9*9*9*9*9	4.1	2.3	88	102280	9999	9999	282	100	0	100	999900	999900	999900	99990	1	1.0	5	5	999.0	999	9	999999999	0	0.0000	0	88	999.000	999.0	99.0
2005	3	14	11	0	?9?9?9?9E0?9?9?9*9*9?9*9*9?9*9*9?9?9*9*_*9*9*9*9*9	4.5	2.1	85	102280	9999	9999	272	142	0	142	999900	999900	999900	99990	54	1.0	1	1	999.0	999	9	999999999	0	0.0000	0	88	999.000	999.0	99.0
2005	3	14	12	0	?9?9?9?9E0?9?9?9*9*9?9*9*9?9*9*9?9?9*9*_*9*9*9*9*9	4.9	1.9	81	102280	9999	9999	290	175	0	175	999900	999900	999900	99990	10	1.0	7	7	999.0	999	9	999999999	0	0.0000	0	88	999.000	999.0	99.0
2005	3	14	13	0	?9?9?9?9E0?9?9?9*9*9?9*9*9?9*9*9?9?9*9*_*9*9*9*9*9	5.3	1.7	78	102280	9999	9999	284	193	0	193	999900	999900	999900	99990	226	1.0	4	4	999.0	999	9	999999999	0	0.0000	0	88	999.000	999.0	99.0
2005	3	14	14	0	?9?9?9?9E0?9?9?9*9*9?9*9*9?9*9*9?9?9*9*_*9*9*9*9*9	5.8	1.8	75	102280	9999	9999	281	192	0	192	999900	999900	999900	99990	37	1.0	2	2	999.0	999	9	999999999	0	0.0000	0	88	999.000	999.0	99.0
2005	3	14	15	0	?9?9?9?9E0?9?9?9*9*9?9*9*9?9?9?9?9?9*9*_*9*9*9*9*9	6.4	2.1	74	102280	9999	9999	297	173	0	173	999900	999900	999900	99990	45	1.0	7	7	999.0	999	9	999999999	0	0.0000	0	88	999.000	999.0	99.0
2005	3	14	16	0	?9?9?9?9E0?9?9?9*9*9?9*9*9?9*9*9?9?9*9*_*9*9*9*9*9	7.1	2.7	74	102280	9999	9999	287	140	0	140	999900	999900	999900	99990	20	1.0	2	2	999.0	999	9	999999999	0	0.0000	0	88	999.000	999.0	99.0
2005	3	14	17	0	?9?9?9?9E0?9?9?9*9*9?9*9*9?9*9*9?9?9*9*_*9*9*9*9*9	7.4	3.2	75	102280	9999	9999	294	97	0	97	999900	999900	999900	99990	32	1.0	4	4	999.0	999	9	999999999	0	0.0000	0	88	999.000	999.0	99.0
2005	3	14	18	0	?9?9?9?9E0?9?9?9*9*9?9*9*9?9*9*9?9?9*9*_*9*9*9*9*9	7.3	3.4	76	102280	9999	9999	307	53	0	53	999900	999900	999900	99990	348	1.0	8	8	999.0	999	9	999999999	0	0.0000	0	88	999.000	999.0	99.0
2005	3	14	19	0	?9?9?9?9E0?9?9?9*9*9?9*9*9?9*9*9?9?9*9*_*9*9*9*9*9	7.0	3.5	79	102280	9999	9999	312	13	0	13	999900	999900	999900	99990	173	1.0	9	9	999.0	999	9	999999999	0	0.0000	0	88	999.000	999.0	99.0
2005	3	14	20	0	?9?9?9?9E0?9?9?9*9*9?9*9*9?9*9*9?9?9*9*_*9*9*9*9*9	6.6	3.6	81	102280	9999	9999	289	0	0	0	999900	999900	999900	99990	182	1.0	3	3	999.0	999	9	999999999	0	0.0000	0	88	999.000	999.0	99.0
2005	3	14	21	0	?9?9?9?9E0?9?9?9*9*9?9*9*9?9?9?9?9?9*9*_*9*9*9*9*9	6.3	3.8	84	102280	9999	9999	281	0	0	0	999900	999900	999900	99990	0	0.0	1	1	999.0	999	9	999999999	0	0.0000	0	88	999.000	999.0	99.0
2005	3	14	22	0	?9?9?9?9E0?9?9?9*9*9?9*9*9?9*9*9?9?9*9*_*9*9*9*9*9	6.2	4.0	86	102280	9999	9999	284	0	0	0	999900	999900	999900	99990	90	0.0	2	2	999.0	999	9	999999999	0	0.0000	0	88	999.000	999.0	99.0
2005	3	14	23	0	?9?9?9?9E0?9?9?9*9*9?9*9*9?9*9*9?9?9*9*_*9*9*9*9*9	6.1	4.3	88	102280	9999	9999	298	0	0	0	999900	999900	999900	99990	58	0.0	7	7	999.0	999	9	999999999	0	0.0000	0	88	999.000	999.0	99.0
2005	3	14	24	0	?9?9?9?9E0?9?9?9*9*9?9*9*9?9*9*9?9?9*9*_*9*9*9*9*9	6.1	4.5	89	102280	9999	9999	281	0	0	0	999900	999900	999900	99990	245	0.0	1	1	999.0	999	9	999999999	0	0.0000	0	88	999.000	999.0	99.0
2005	3	15	1	0	?9?9?9?9E0?9?9?9*9*9?9*9*9?9*9*9?9?9*9*_*9*9*9*9*9	6.1	4.7	91	101840	9999	9999	281	0	0	0	999900	999900	999900	99990	59	0.0	1	1	999.0	999	9	999999999	0	0.0000	0	88	999.000	999.0	99.0
2005	3	15	2	0	?9?9?9?9E0?9?9?9*9*9?9*9*9?9*9*9?9?9*9*_*9*9*9*9*9	5.9	4.7	92	101840	9999	9999	284	0	0	0	999900	999900	999900	99990	209	0.0	2	2	999.0	999	9	999999999	0	0.0000	0	88	999.000	999.0	99.0
2005	3	15	3	0	?9?9?9?9E0?9?9?9*9*9?9*9*9?9?9?9?9?9*9*_*9*9*9*9*9	5.6	4.4	92	101840	9999	9999	296	0	0	0	999900	999900	999900	99990	0	0.0	7	7	999.0	999	9	999999999	0	0.0000	0	88	999.000	999.0	99.0
2005	3	15	4	0	?9?9?9?9E0?9?9?9*9*9?9*9*9?9*9*9?9?9*9*_*9*9*9*9*9	5.1	3.9	92	101840	9999	9999	280	0	0	0	999900	999900	999900	99990	330	0.0	2	2	999.0	999	9	999999999	0	0.0000	0	88	999.000	999.0	99.0
2005	3	15	5	0	?9?9?9?9E0?9?9?9*9*9?9*9*9?9*9*9?9?9*9*_*9*9*9*9*9	4.5	3.3	92	101840	9999	9999	282	0	0	0	999900	999900	999900	99990	336	0.0	4	4	999.0	999	9	999999999	0	0.0000	0	88	999.000	999.0	99.0
2005	3	15	6	0	?9?9?9?9E0?9?9?9*9*9?9*9*9?9*9*9?9?9*9*_*9*9*9*9*9	4.0	2.8	92	101840	9999	9999	280	0	0	0	999900	999900	999900	99990	35	0.0	4	4	999.0	999	9	999999999	0	0.0000	0	88	999.000	999.0	99.0
2005	3	15	7	0	?9?9?9?9E0?9?9?9*9*9?9*9*9?9*9*9?9?9*9*_*9*9*9*9*9	3.8	2.5	91	101840	9999	9999	297	0	0	0	999900	999900	999900	99990	57	0.0	9	9	999.0	999	9	999999999	0	0.0000	0	88	999.000	999.0	99.0
2005	3	15	8	0	?9?9?9?9E0?9?9?9*9*9?9*9*9?9*9*9?9?9*9*_*9*9*9*9*9	4.0	2.5	90	101840	9999	9999	284	10	0	10	999900	999900	999900	99990	222	0.0	6	6	999.0	999	9	999999999	0	0.0000	0	88	999.000	999.0	99.0
2005	3	15	9	0	?9?9?9?9E0?9?9?9*9*9?9*9*9?9?9?9?9?9*9*_*9*9*9*9*9	4.3	2.7	89	101840	9999	9999	293	38	0	38	999900	999900	999900	99990	157	1.0	8	8	999.0	999	9	999999999	0	0.0000	0	88	999.000	999.0	99.0
2005	3	15	10	0	?9?9?9?9E0?9?9?9*9*9?9*9*9?9*9*9?9?9*9*_*9*9*9*9*9	4.6	2.7	88	101840	9999	9999	294	68	0	68	999900	999900	999900	99990	167	1.0	8	8	999.0	999	9	999999999	0	0.0000	0	88	999.000	999.0	99.0
2005	3	15	11	0	?9?9?9?9E0?9?9?9*9*9?9*9*9?9*9*9?9?9*9*_*9*9*9*9*9	4.8	2.7	86	101840	9999	9999	283	96	0	96	999900	999900	999900	99990	81	1.0	4	4	999.0	999	9	999999999	0	0.0000	0	88	999.000	999.0	99.0
2005	3	15	12	0	?9?9?9?9E0?9?9?9*9*9?9*9*9?9*9*9?9?9*9*_*9*9*9*9*9	5.1	2.7	85	101840	9999	9999	296	119	0	119	999900	999900	999900	99990	106	1.0	8	8	999.0	999	9	999999999	0	0.0000	0	88	999.000	999.0	99.0
2005	3	15	13	0	?9?9?9?9E0?9?9?9*9*9?9*9*9?9*9*9?9?9*9*_*9*9*9*9*9	5.3	2.7	84	101840	9999	9999	285	131	0	131	999900	999900	999900	99990	170	1.0	4	4	999.0	999	9	999999999	0	0.0000	0	88	999.000	999.0	99.0
2005	3	15	14	0	?9?9?9?9E0?9?9?9*9*9?9*9*9?9*9*9?9?9*9*_*9*9*9*9*9	5.6	2.9	83	101840	9999	9999	272	131	0	131	999900	999900	999900	99990	95	1.0	0	0	999.0	999	9	999999999	0	0.0000	0	88	999.000	999.0	99.0
2005	3	15	15	0	?9?9?9?9E0?9?9?9*9*9?9*9*9?9?9?9?9?9*9*_*9*9*9*9*9	5.9	3.2	83	101840	9999	9999	301	118	0	118	999900	999900	999900	99990	135	3.0	8	8	999.0	999	9	999999999	0	0.0000	0	88	999.000	999.0	99.0
2005	3	15	16	0	?9?9?9?9E0?9?9?9*9*9?9*9*9?9*9*9?9?9*9*_*9*9*9*9*9	6.3	3.8	84	101840	9999	9999	290	95	0	95	999900	999900	999900	99990	320	3.0	4	4	999.0	999	9	999999999	0	0.0000	0	88	999.000	999.0	99.0
2005	3	15	17	0	?9?9?9?9E0?9?9?9*9*9?9*9*9?9*9*9?9?9*9*_*9*9*9*9*9	6.5	4.2	85	101840	9999	9999	311	66	0	66	999900	999900	999900	99990	233	3.0	9	9	999.0	999	9	999999999	0	0.0000	0	88	999.000	999.0	99.0
2005	3	15	18	0	?9?9?9?9E0?9?9?9*9*9?9*9*9?9*9*9?9?9*9*_*9*9*9*9*9	6.4	4.4	87	101840	9999	9999	293	36	0	36	999900	999900	999900	99990	279	3.0	5	5	999.0	999	9	999999999	0	0.0000	0	88	999.000	999.0	99.0
2005	3	15	19	0	?9?9?9?9E0?9?9?9*9*9?9*9*9?9*9*9?9?9*9*_*9*9*9*9*9	6.1	4.4	89	101840	9999	9999	292	9	0	9	999900	999900	999900	99990	233	3.0	5	5	999.0	999	9	999999999	0	0.0000	0	88	999.000	999.0	99.0
2005	3	15	20	0	?9?9?9?9E0?9?9?9*9*9?9*9*9?9*9*9?9?9*9*_*9*9*9*9*9	5.8	4.5	91	101840	9999	9999	293	0	0	0	999900	999900	999900	99990	54	3.0	6	6	999.0	999	9	999999999	0	0.0000	0	88	999.000	999.0	99.0
2005	3	15	21	0	?9?9?9?9E0?9?9?9*9*9?9*9*9?9?9?9?9?9*9*_*9*9*9*9*9	5.5	4.5	93	101840	9999	9999	287	0	0	0	999900	999900	999900	99990	0	0.0	4	4	999.0	999	9	999999999	0	0.0000	0	88	999.000	999.0	99.0
2005	3	15	22	0	?9?9?9?9E0?9?9?9*9*9?9*9*9?9*9*9?9?9*9*_*9*9*9*9*9	5.3	4.5	95	101840	9999	9999	287	0	0	0	999900	999900	999900	99990	274	0.0	4	4	999.0	999	9	999999999	0	0.0000	0	88	999.000	999.0	99.0
2005	3	15	23	0	?9?9?9?9E0?9?9?9*9*9?9*9*9?9*9*9?9?9*9*_*9*9*9*9*9	5.2	4.7	96	101840	9999	9999	306	0	0	0	999900	999900	999900	99990	215	0.0	9	9	999.0	999	9	999999999	0	0.0000	0	88	999.000	999.0	99.0
2005	3	15	24	0	?9?9?9?9E0?9?9?9*9*9?9*9*9?9*9*9?9?9*9*_*9*9*9*9*9	5.2	4.8	97	101840	9999	9999	295	0	0	0	999900	999900	999900	99990	207	0.0	7	7	999.0	999	9	999999999	0	0.0000	0	88	999.000	999.0	99.0
2005	3	16	1	0	?9?9?9?9E0?9?9?9*9*9?9*9*9?9*9*9?9?9*9*_*9*9*9*9*9	5.2	4.9	98	101790	9999	9999	287	0	0	0	999900	999900	999900	99990	234	0.0	4	4	999.0	999	9	999999999	0	0.0000	0	88	999.000	999.0	99.0
2005	3	16	2	0	?9?9?9?9E0?9?9?9*9*9?9*9*9?9*9*9?9?9*9*_*9*9*9*9*9	5.2	5.0	99	101790	9999	9999	289	0	0	0	999900	999900	999900	99990	55	0.0	5	5	999.0	999	9	999999999	0	0.0000	0	88	999.000	999.0	99.0
2005	3	16	3	0	?9?9?9?9E0?9?9?9*9*9?9*9*9?9?9?9?9?9*9*_*9*9*9*9*9	5.2	5.1	99	101790	9999	9999	273	0	0	0	999900	999900	999900	99990	337	1.0	0	0	999.0	999	9	999999999	0	0.0000	0	88	999.000	999.0	99.0
2005	3	16	4	0	?9?9?9?9E0?9?9?9*9*9?9*9*9?9*9*9?9?9*9*_*9*9*9*9*9	5.1	5.0	99	101790	9999	9999	281	0	0	0	999900	999900	999900	99990	314	1.0	2	2	999.0	999	9	999999999	0	0.0000	0	88	999.000	999.0	99.0
2005	3	16	5	0	?9?9?9?9E0?9?9?9*9*9?9*9*9?9*9*9?9?9*9*_*9*9*9*9*9	5.0	5.0	100	101790	9999	9999	294	0	0	0	999900	999900	999900	99990	202	1.0	7	7	999.0	999	9	999999999	0	0.0000	0	88	999.000	999.0	99.0
2005	3	16	6	0	?9?9?9?9E0?9?9?9*9*9?9*9*9?9*9*9?9?9*9*_*9*9*9*9*9	4.9	4.9	100	101790	9999	9999	294	0	0	0	999900	999900	999900	99990	288	1.0	7	7	999.0	999	9	999999999	0	0.0000	0	88	999.000	999.0	99.0
2005	3	16	7	0	?9?9?9?9E0?9?9?9*9*9?9*9*9?9*9*9?9?9*9*_*9*9*9*9*9	4.9	4.8	99	101790	9999	9999	293	0	0	0	999900	999900	999900	99990	64	1.0	7	7	999.0	999	9	999999999	0	0.0000	0	88	999.000	999.0	99.0
2005	3	16	8	0	?9?9?9?9E0?9?9?9*9*9?9*9*9?9*9*9?9?9*9*_*9*9*9*9*9	5.1	4.9	99	101790	9999	9999	272	6	0	6	999900	999900	999900	99990	181	1.0	0	0	999.0	999	9	999999999	0	0.0000	0	88	999.000	999.0	99.0
2005	3	16	9	0	?9?9?9?9E0?9?9?9*9*9?9*9*9?9?9?9?9?9*9*_*9*9*9*9*9	5.4	5.1	98	101790	9999	9999	273	23	0	23	999900	999900	999900	99990	315	2.0	0	0	999.0	999	9	999999999	0	0.0000	0	88	999.000	999.0	99.0
2005	3	16	10	0	?9?9?9?9E0?9?9?9*9*9?9*9*9?9*9*9?9?9*9*_*9*9*9*9*9	5.7	5.3	97	101790	9999	9999	297	42	0	42	999900	999900	999900	99990	219	2.0	7	7	999.0	999	9	999999999	0	0.0000	0	88	999.000	999.0	99.0
2005	3	16	11	0	?9?9?9?9E0?9?9?9*9*9?9*9*9?9*9*9?9?9*9*_*9*9*9*9*9	5.9	5.4	96	101790	9999	9999	276	59	0	59	999900	999900	999900	99990	322	2.0	0	0	999.0	999	9	999999999	0	0.0000	0	88	999.000	999.0	99.0
2005	3	16	12	0	?9?9?9?9E0?9?9?9*9*9?9*9*9?9*9*9?9?9*9*_*9*9*9*9*9	6.2	5.4	95	101790	9999	9999	293	73	0	73	999900	999900	999900	99990	27	2.0	5	5	999.0	999	9	999999999	0	0.0000	0	88	999.000	999.0	99.0
2005	3	16	13	0	?9?9?9?9E0?9?9?9*9*9?9*9*9?9*9*9?9?9*9*_*9*9*9*9*9	6.3	5.4	94	101790	9999	9999	305	80	0	80	999900	999900	999900	99990	282	2.0	8	8	999.0	999	9	999999999	0	0.0000	0	88	999.000	999.0	99.0
2005	3	16	14	0	?9?9?9?9E0?9?9?9*9*9?9*9*9?9*9*9?9?9*9*_*9*9*9*9*9	6.5	5.5	93	101790	9999	9999	278	80	0	80	999900	999900	999900	99990	240	2.0	0	0	999.0	999	9	999999999	0	0.0000	0	88	999.000	999.0	99.0
2005	3	16	15	0	?9?9?9?9E0?9?9?9*9*9?9*9*9?9?9?9?9?9*9*_*9*9*9*9*9	6.7	5.7	93	101790	9999	9999	298	72	0	72	999900	999900	999900	99990	360	2.0	6	6	999.0	999	9	999999999	0	0.0000	0	88	999.000	999.0	99.0
2005	3	16	16	0	?9?9?9?9E0?9?9?9*9*9?9*9*9?9*9*9?9?9*9*_*9*9*9*9*9	6.9	5.9	93	101790	9999	9999	297	58	0	58	999900	999900	999900	99990	82	2.0	5	5	999.0	999	9	999999999	0	0.0000	0	88	999.000	999.0	99.0
2005	3	16	17	0	?9?9?9?9E0?9?9?9*9*9?9*9*9?9*9*9?9?9*9*_*9*9*9*9*9	7.0	6.1	94	101790	9999	9999	293	41	0	41	999900	999900	999900	99990	335	2.0	3	3	999.0	999	9	999999999	0	0.0000	0	88	999.000	999.0	99.0
2005	3	16	18	0	?9?9?9?9E0?9?9?9*9*9?9*9*9?9*9*9?9?9*9*_*9*9*9*9*9	6.9	6.2	95	101790	9999	9999	303	22	0	22	999900	999900	999900	99990	13	2.0	7	7	999.0	999	9	999999999	0	0.0000	0	88	999.000	999.0	99.0
2005	3	16	19	0	?9?9?9?9E0?9?9?9*9*9?9*9*9?9*9*9?9?9*9*_*9*9*9*9*9	6.7	6.1	96	101790	9999	9999	285	6	0	6	999900	999900	999900	99990	160	2.0	1	1	999.0	999	9	999999999	0	0.0000	0	88	999.000	999.0	99.0
2005	3	16	20	0	?9?9?9?9E0?9?9?9*9*9?9*9*9?9*9*9?9?9*9*_*9*9*9*9*9	6.4	6.0	97	101790	9999	9999	301	0	0	0	999900	999900	999900	99990	212	2.0	7	7	999.0	999	9	999999999	0	0.0000	0	88	999.000	999.0	99.0
2005	3	16	21	0	?9?9?9?9E0?9?9?9*9*9?9*9*9?9?9?9?9?9*9*_*9*9*9*9*9	6.2	5.9	98	101790	9999	9999	277	0	0	0	999900	999900	999900	99990	0	0.0	0	0	999.0	999	9	999999999	0	0.0000	0	88	999.000	999.0	99.0
2005	3	16	22	0	?9?9?9?9E0?9?9?9*9*9?9*9*9?9*9*9?9?9*9*_*9*9*9*9*9	6.1	5.9	99	101790	9999	9999	286	0	0	0	999900	999900	999900	99990	328	0.0	2	2	999.0	999	9	999999999	0	0.0000	0	88	999.000	999.0	99.0
2005	3	16	23	0	?9?9?9?9E0?9?9?9*9*9?9*9*9?9*9*9?9?9*9*_*9*9*9*9*9	6.1	5.9	99	101790	9999	9999	311	0	0	0	999900	999900	999900	99990	280	0.0	9	9	999.0	999	9	999999999	0	0.0000	0	88	999.000	999.0	99.0
2005	3	16	24	0	?9?9?9?9E0?9?9?9*9*9?9*9*9?9*9*9?9?9*9*_*9*9*9*9*9	6.1	6.0	99	101790	9999	9999	286	0	0	0	999900	999900	999900	99990	192	0.0	2	2	999.0	999	9	999999999	0	0.0000	0	88	999.000	999.0	99.0
2005	3	17	1	0	?9?9?9?9E0?9?9?9*9*9?9*9*9?9*9*9?9?9*9*_*9*9*9*9*9	6.0	5.9	99	101790	9999	9999	277	0	0	0	999900	999900	999900	99990	24	0.0	0	0	999.0	999	9	999999999	0	0.0000	0	88	999.000	999.0	99.0
2005	3	17	2	0	?9?9?9?9E0?9?9?9*9*9?9*9*9?9*9*9?9?9*9*_*9*9*9*9*9	5.7	5.7	100	101790	9999	9999	289	0	0	0	999900	999900	999900	99990	17	0.0	4	4	999.0	999	9	999999999	0	0.0000	0	88	999.000	999.0	99.0
2005	3	17	3	0	?9?9?9?9E0?9?9?9*9*9?9*9*9?9?9?9?9?9*9*_*9*9*9*9*9	5.1	5.3	101	101790	9999	9999	272	0	0	0	999900	999900	999900	99990	0	0.0	0	0	999.0	999	9	999999999	0	0.0000	0	88	999.000	999.0	99.0
2005	3	17	4	0	?9?9?9?9E0?9?9?9*9*9?9*9*9?9*9*9?9?9*9*_*9*9*9*9*9	4.2	4.3	101	101790	9999	9999	277	0	0	0	999900	999900	999900	99990	8	0.0	2	2	999.0	999	9	999999999	0	0.0000	0	88	999.000	999.0	99.0
2005	3	17	5	0	?9?9?9?9E0?9?9?9*9*9?9*9*9?9*9*9?9?9*9*_*9*9*9*9*9	3.2	3.3	101	101790	9999	9999	285	0	0	0	999900	999900	999900	99990	278	0.0	7	7	999.0	999	9	999999999	0	0.0000	0	88	999.000	999.0	99.0
2005	3	17	6	0	?9?9?9?9E0?9?9?9*9*9?9*9*9?9*9*9?9?9*9*_*9*9*9*9*9	2.3	2.5	101	101790	9999	9999	268	0	0	0	999900	999900	999900	99990	229	0.0	2	2	999.0	999	9	999999999	0	0.0000	0	88	999.000	999.0	99.0
2005	3	17	7	0	?9?9?9?9E0?9?9?9*9*9?9*9*9?9*9*9?9?9*9*_*9*9*9*9*9	2.0	2.2	101	101790	9999	9999	273	0	0	0	999900	999900	999900	99990	208	0.0	5	5	999.0	999	9	999999999	0	0.0000	0	88	999.000	999.0	99.0
2005	3	17	8	0	?9?9?9?9E0?9?9?9*9*9?9*9*9?9*9*9?9?9*9*_*9*9*9*9*9	2.2	2.3	101	101790	9999	9999	264	61	118	26	999900	999900	999900	99990	320	0.0	1	1	999.0	999	9	999999999	0	0.0000	0	88	999.000	999.0	99.0
2005	3	17	9	0	?9?9?9?9E0?9?9?9*9*9?9*9*9?9?9?9?9?9*9*_*9*9*9*9*9	2.8	3.0	101	101790	9999	9999	283	371	516	112	999900	999900	999900	99990	0	0.0	7	7	999.0	999	9	999999999	0	0.0000	0	88	999.000	999.0	99.0
2005	3	17	10	0	?9?9?9?9E0?9?9?9*9*9?9*9*9?9*9*9?9?9*9*_*9*9*9*9*9	3.8	2.9	94	101790	9999	9999	287	383	329	163	999900	999900	999900	99990	103	0.0	7	7	999.0	999	9	999999999	0	0.0000	0	88	999.000	999.0	99.0
2005	3	17	11	0	?9?9?9?9E0?9?9?9*9*9?9*9*9?9*9*9?9?9*9*_*9*9*9*9*9	5.3	2.8	84	101790	9999	9999	276	319	0	319	999900	999900	999900	99990	102	0.0	1	1	999.0	999	9	999999999	0	0.0000	0	88	999.000	999.0	99.0
2005	3	17	12	0	?9?9?9?9E0?9?9?9*9*9?9*9*9?9*9*9?9?9*9*_*9*9*9*9*9	7.0	2.7	74	101790	9999	9999	287	392	0	392	999900	999900	999900	99990	283	0.0	2	2	999.0	999	9	999999999	0	0.0000	0	88	999.000	999.0	99.0
2005	3	17	13	0	?9?9?9?9E0?9?9?9*9*9?9*9*9?9*9*9?9?9*9*_*9*9*9*9*9	8.9	2.5	64	101790	9999	9999	305	734	488	312	999900	999900	999900	99990	42	0.0	6	6	999.0	999	9	999999999	0	0.0000	0	88	999.000	999.0	99.0
2005	3	17	14	0	?9?9?9?9E0?9?9?9*9*9?9*9*9?9*9*9?9?9*9*_*9*9*9*9*9	11.0	2.5	56	101790	9999	9999	311	430	0	430	999900	999900	999900	99990	270	0.0	5	5	999.0	999	9	999999999	0	0.0000	0	88	999.000	999.0	99.0
2005	3	17	15	0	?9?9?9?9E0?9?9?9*9*9?9*9*9?9?9?9?9?9*9*_*9*9*9*9*9	13.1	3.1	51	101790	9999	9999	321	661	542	282	999900	999900	999900	99990	112	3.0	5	5	999.0	999	9	999999999	0	0.0000	0	88	999.000	999.0	99.0
2005	3	17	16	0	?9?9?9?9E0?9?9?9*9*9?9*9*9?9*9*9?9?9*9*_*9*9*9*9*9	14.5	4.0	49	101790	9999	9999	310	535	565	228	999900	999900	999900	99990	244	3.0	0	0	999.0	999	9	999999999	0	0.0000	0	88	999.000	999.0	99.0
2005	3	17	17	0	?9?9?9?9E0?9?9?9*9*9?9*9*9?9*9*9?9?9*9*_*9*9*9*9*9	14.3	4.3	51	101790	9999	9999	340	648	695	196	999900	999900	999900	99990	92	3.0	8	8	999.0	999	9	999999999	0	0.0000	0	88	999.000	999.0	99.0
2005	3	17	18	0	?9?9?9?9E0?9?9?9*9*9?9*9*9?9*9*9?9?9*9*_*9*9*9*9*9	13.7	4.9	55	101790	9999	9999	332	206	472	88	999900	999900	999900	99990	274	3.0	7	7	999.0	999	9	999999999	0	0.0000	0	88	999.000	999.0	99.0
2005	3	17	19	0	?9?9?9?9E0?9?9?9*9*9?9*9*9?9*9*9?9?9*9*_*9*9*9*9*9	12.9	5.5	61	101790	9999	9999	310	94	0	28	999900	999900	999900	99990	152	3.0	1	1	999.0	999	9	999999999	0	0.0000	0	88	999.000	999.0	99.0
2005	3	17	20	0	?9?9?9?9E0?9?9?9*9*9?9*9*9?9*9*9?9?9*9*_*9*9*9*9*9	11.9	6.0	67	101790	9999	9999	319	0	0	0	999900	999900	999900	99990	166	3.0	5	5	999.0	999	9	999999999	0	0.0000	0	88	999.000	999.0	99.0
2005	3	17	21	0	?9?9?9?9E0?9?9?9*9*9?9*9*9?9?9?9?9?9*9*_*9*9*9*9*9	11.1	6.4	73	101790	9999	9999	334	0	0	0	999900	999900	999900	99990	202	3.0	9	9	999.0	999	9	999999999	0	0.0000	0	88	999.000	999.0	99.0
2005	3	17	22	0	?9?9?9?9E0?9?9?9*9*9?9*9*9?9*9*9?9?9*9*_*9*9*9*9*9	10.4	6.7	78	101790	9999	9999	305	0	0	0	999900	999900	999900	99990	153	3.0	2	2	999.0	999	9	999999999	0	0.0000	0	88	999.000	999.0	99.0
2005	3	17	23	0	?9?9?9?9E0?9?9?9*9*9?9*9*9?9*9*9?9?9*9*_*9*9*9*9*9	9.9	6.8	81	101790	9999	9999	303	0	0	0	999900	999900	999900	99990	252	3.0	2	2	999.0	999	9	999999999	0	0.0000	0	88	999.000	999.0	99.0
2005	3	17	24	0	?9?9?9?9E0?9?9?9*9*9?9*9*9?9*9*9?9?9*9*_*9*9*9*9*9	9.5	6.9	84	101790	9999	9999	315	0	0	0	999900	999900	999900	99990	143	3.0	7	7	999.0	999	9	999999999	0	0.0000	0	88	999.000	999.0	99.0
2005	3	18	1	0	?9?9?9?9E0?9?9?9*9*9?9*9*9?9*9*9?9?9*9*_*9*9*9*9*9	9.1	6.9	86	101340	9999	9999	319	0	0	0	999900	999900	999900	99990	114	3.0	8	8	999.0	999	9	999999999	0	0.0000	0	88	999.000	999.0	99.0
2005	3	18	2	0	?9?9?9?9E0?9?9?9*9*9?9*9*9?9*9*9?9?9*9*_*9*9*9*9*9	8.9	6.9	88	101340	9999	9999	324	0	0	0	999900	999900	999900	99990	225	3.0	9	9	999.0	999	9	999999999	0	0.0000	0	88	999.000	999.0	99.0
2005	3	18	3	0	?9?9?9?9E0?9?9?9*9*9?9*9*9?9?9?9?9?9*9*_*9*9*9*9*9	8.6	6.9	89	101340	9999	9999	316	0	0	0	999900	999900	999900	99990	0	0.0	8	8	999.0	999	9	999999999	0	0.0000	0	88	999.000	999.0	99.0
2005	3	18	4	0	?9?9?9?9E0?9?9?9*9*9?9*9*9?9*9*9?9?9*9*_*9*9*9*9*9	8.3	6.8	90	101340	9999	9999	296	0	0	0	999900	999900	999900	99990	289	0.0	2	2	999.0	999	9	999999999	0	0.0000	0	88	999.000	999.0	99.0
2005	3	18	5	0	?9?9?9?9E0?9?9?9*9*9?9*9*9?9*9*9?9?9*9*_*9*9*9*9*9	8.1	6.8	92	101340	9999	9999	300	0	0	0	999900	999900	999900	99990	36	0.0	4	4	999.0	999	9	999999999	0	0.0000	0	88	999.000	999.0	99.0
2005	3	18	6	0	?9?9?9?9E0?9?9?9*9*9?9*9*9?9*9*9?9?9*9*_*9*9*9*9*9	7.9	6.7	92	101340	9999	9999	320	0	0	0	999900	999900	999900	99990	194	0.0	9	9	999.0	999	9	999999999	0	0.0000	0	88	999.000	999.0	99.0
2005	3	18	7	0	?9?9?9?9E0?9?9?9*9*9?9*9*9?9*9*9?9?9*9*_*9*9*9*9*9	7.8	6.8	93	101340	9999	9999	297	0	0	0	999900	999900	999900	99990	73	0.0	3	3	999.0	999	9	999999999	0	0.0000	0	88	999.000	999.0	99.0
2005	3	18	8	0	?9?9?9?9E0?9?9?9*9*9?9*9*9?9*9*9?9?9*9*_*9*9*9*9*9	8.0	7.0	93	101340	9999	9999	314	12	0	12	999900	999900	999900	99990	73	0.0	8	8	999.0	999	9	999999999	0	0.0000	0	88	999.000	999.0	99.0
2005	3	18	9	0	?9?9?9?9E0?9?9?9*9*9?9*9*9?9?9?9?9?9*9*_*9*9*9*9*9	8.3	7.2	93	101340	9999	9999	304	42	0	42	999900	999900	999900	99990	157	2.0	5	5	999.0	999	9	999999999	0	0.0000	0	88	999.000	999.0	99.0
2005	3	18	10	0	?9?9?9?9E0?9?9?9*9*9?9*9*9?9*9*9?9?9*9*_*9*9*9*9*9	8.6	7.4	92	101340	9999	9999	317	74	0	74	999900	999900	999900	99990	189	2.0	8	8	999.0	999	9	999999999	0	0.0000	0	88	999.000	999.0	99.0
2005	3	18	11	0	?9?9?9?9E0?9?9?9*9*9?9*9*9?9*9*9?9?9*9*_*9*9*9*9*9	8.7	7.3	91	101340	9999	9999	304	105	0	105	999900	999900	999900	99990	261	2.0	4	4	999.0	999	9	999999999	0	0.0000	0	88	999.000	999.0	99.0
2005	3	18	12	0	?9?9?9?9E0?9?9?9*9*9?9*9*9?9*9*9?9?9*9*_*9*9*9*9*9	8.9	7.3	90	101340	9999	9999	318	129	0	129	999900	999900	999900	99990	42	2.0	8	8	999.0	999	9	999999999	0	0.0000	0	88	999.000	999.0	99.0
2005	3	18	13	0	?9?9?9?9E0?9?9?9*9*9?9*9*9?9*9*9?9?9*9*_*9*9*9*9*9	9.1	7.3	88	101340	9999	9999	306	142	0	142	999900	999900	999900	99990	79	2.0	4	4	999.0	999	9	999999999	0	0.0000	0	88	999.000	999.0	99.0
2005	3	18	14	0	?9?9?9?9E0?9?9?9*9*9?9*9*9?9*9*9?9?9*9*_*9*9*9*9*9	9.5	7.5	87	101340	9999	9999	298	142	0	142	999900	999900	999900	99990	30	2.0	1	1	999.0	999	9	999999999	0	0.0000	0	88	999.000	999.0	99.0
2005	3	18	15	0	?9?9?9?9E0?9?9?9*9*9?9*9*9?9?9?9?9?9*9*_*9*9*9*9*9	10.1	8.0	87	101340	9999	9999	319	128	0	128	999900	999900	999900	99990	247	2.0	7	7	999.0	999	9	999999999	0	0.0000	0	88	999.000	999.0	99.0
2005	3	18	16	0	?9?9?9?9E0?9?9?9*9*9?9*9*9?9*9*9?9?9*9*_*9*9*9*9*9	10.8	8.8	87	101340	9999	9999	305	104	0	104	999900	999900	999900	99990	180	2.0	1	1	999.0	999	9	999999999	0	0.0000	0	88	999.000	999.0	99.0
2005	3	18	17	0	?9?9?9?9E0?9?9?9*9*9?9*9*9?9*9*9?9?9*9*_*9*9*9*9*9	11.2	9.3	88	101340	9999	9999	314	73	0	73	999900	999900	999900	99990	42	2.0	3	3	999.0	999	9	999999999	0	0.0000	0	88	999.000	999.0	99.0
2005	3	18	18	0	?9?9?9?9E0?9?9?9*9*9?9*9*9?9*9*9?9?9*9*_*9*9*9*9*9	11.0	9.3	90	101340	9999	9999	300	40	0	40	999900	999900	999900	99990	89	2.0	0	0	999.0	999	9	999999999	0	0.0000	0	88	999.000	999.0	99.0
2005	3	18	19	0	?9?9?9?9E0?9?9?9*9*9?9*9*9?9*9*9?9?9*9*_*9*9*9*9*9	10.4	9.0	91	101340	9999	9999	303	11	0	11	999900	999900	999900	99990	238	2.0	1	1	999.0	999	9	999999999	0	0.0000	0	88	999.000	999.0	99.0
2005	3	18	20	0	?9?9?9?9E0?9?9?9*9*9?9*9*9?9*9*9?9?9*9*_*9*9*9*9*9	9.7	8.6	93	101340	9999	9999	323	0	0	0	999900	999900	999900	99990	268	2.0	8	8	999.0	999	9	999999999	0	0.0000	0	88	999.000	999.0	99.0
2005	3	18	21	0	?9?9?9?9E0?9?9?9*9*9?9*9*9?9?9?9?9?9*9*_*9*9*9*9*9	9.1	8.2	94	101340	9999	9999	306	0	0	0	999900	999900	999900	99990	0	0.0	4	4	999.0	999	9	999999999	0	0.0000	0	88	999.000	999.0	99.0
2005	3	18	22	0	?9?9?9?9E0?9?9?9*9*9?9*9*9?9*9*9?9?9*9*_*9*9*9*9*9	8.7	8.0	95	101340	9999	9999	318	0	0	0	999900	999900	999900	99990	191	0.0	8	8	999.0	999	9	999999999	0	0.0000	0	88	999.000	999.0	99.0
2005	3	18	23	0	?9?9?9?9E0?9?9?9*9*9?9*9*9?9*9*9?9?9*9*_*9*9*9*9*9	8.6	7.9	96	101340	9999	9999	312	0	0	0	999900	999900	999900	99990	8	0.0	7	7	999.0	999	9	999999999	0	0.0000	0	88	999.000	999.0	99.0
2005	3	18	24	0	?9?9?9?9E0?9?9?9*9*9?9*9*9?9*9*9?9?9*9*_*9*9*9*9*9	8.5	8.0	96	101340	9999	9999	324	0	0	0	999900	999900	999900	99990	196	0.0	9	9	999.0	999	9	999999999	0	0.0000	0	88	999.000	999.0	99.0
2005	3	19	1	0	?9?9?9?9E0?9?9?9*9*9?9*9*9?9*9*9?9?9*9*_*9*9*9*9*9	8.6	8.1	97	101230	9999	9999	299	0	0	0	999900	999900	999900	99990	243	0.0	2	2	999.0	999	9	999999999	0	0.0000	0	88	999.000	999.0	99.0
2005	3	19	2	0	?9?9?9?9E0?9?9?9*9*9?9*9*9?9*9*9?9?9*9*_*9*9*9*9*9	8.6	8.2	97	101230	9999	9999	318	0	0	0	999900	999900	999900	99990	133	0.0	8	8	999.0	999	9	999999999	0	0.0000	0	88	999.000	999.0	99.0
2005	3	19	3	0	?9?9?9?9E0?9?9?9*9*9?9*9*9?9?9?9?9?9*9*_*9*9*9*9*9	8.6	8.3	98	101230	9999	9999	302	0	0	0	999900	999900	999900	99990	0	0.0	3	3	999.0	999	9	999999999	0	0.0000	0	88	999.000	999.0	99.0
2005	3	19	4	0	?9?9?9?9E0?9?9?9*9*9?9*9*9?9*9*9?9?9*9*_*9*9*9*9*9	8.5	8.3	99	101230	9999	9999	298	0	0	0	999900	999900	999900	99990	173	0.0	2	2	999.0	999	9	999999999	0	0.0000	0	88	999.000	999.0	99.0
2005	3	19	5	0	?9?9?9?9E0?9?9?9*9*9?9*9*9?9*9*9?9?9*9*_*9*9*9*9*9	8.3	8.3	100	101230	9999	9999	303	0	0	0	999900	999900	999900	99990	156	0.0	4	4	999.0	999	9	999999999	0	0.0000	0	88	999.000	999.0	99.0
2005	3	19	6	0	?9?9?9?9E0?9?9?9*9*9?9*9*9?9*9*9?9?9*9*_*9*9*9*9*9	8.1	8.2	101	101230	9999	9999	307	0	0	0	999900	999900	999900	99990	202	0.0	6	6	999.0	999	9	999999999	0	0.0000	0	88	999.000	999.0	99.0
2005	3	19	7	0	?9?9?9?9E0?9?9?9*9*9?9*9*9?9*9*9?9?9*9*_*9*9*9*9*9	8.0	8.2	101	101230	9999	9999	322	0	0	0	999900	999900	999900	99990	115	0.0	9	9	999.0	999	9	999999999	0	0.0000	0	88	999.000	999.0	99.0
2005	3	19	8	0	?9?9?9?9E0?9?9?9*9*9?9*9*9?9*9*9?9?9*9*_*9*9*9*9*9	8.2	8.2	100	101230	9999	9999	305	75	120	38	999900	999900	999900	99990	267	0.0	5	5	999.0	999	9	999999999	0	0.0000	0	88	999.000	999.0	99.0
2005	3	19	9	0	?9?9?9?9E0?9?9?9*9*9?9*9*9?9?9?9?9?9*9*_*9*9*9*9*9	8.5	8.2	98	101230	9999	9999	324	112	0	112	999900	999900	999900	99990	0	0.0	9	9	999.0	999	9	999999999	0	0.0000	0	88	999.000	999.0	99.0
2005	3	19	10	0	?9?9?9?9E0?9?9?9*9*9?9*9*9?9*9*9?9?9*9*_*9*9*9*9*9	8.9	8.0	94	101230	9999	9999	300	443	322	225	999900	999900	999900	99990	309	0.0	2	2	999.0	999	9	999999999	0	0.0000	0	88	999.000	999.0	99.0
2005	3	19	11	0	?9?9?9?9E0?9?9?9*9*9?9*9*9?9*9*9?9?9*9*_*9*9*9*9*9	9.4	7.8	89	101230	9999	9999	316	280	0	280	999900	999900	999900	99990	73	0.0	7	7	999.0	999	9	999999999	0	0.0000	0	88	999.000	999.0	99.0
2005	3	19	12	0	?9?9?9?9E0?9?9?9*9*9?9*9*9?9*9*9?9?9*9*_*9*9*9*9*9	10.3	7.7	84	101230	9999	9999	313	768	438	390	999900	999900	999900	99990	178	0.0	5	5	999.0	999	9	999999999	0	0.0000	0	88	999.000	999.0	99.0
2005	3	19	13	0	?9?9?9?9E0?9?9?9*9*9?9*9*9?9*9*9?9?9*9*_*9*9*9*9*9	11.6	8.0	79	101230	9999	9999	312	845	478	429	999900	999900	999900	99990	228	0.0	2	2	999.0	999	9	999999999	0	0.0000	0	88	999.000	999.0	99.0
2005	3	19	14	0	?9?9?9?9E0?9?9?9*9*9?9*9*9?9*9*9?9?9*9*_*9*9*9*9*9	13.5	9.0	74	101230	9999	9999	321	843	508	428	999900	999900	999900	99990	352	0.0	2	2	999.0	999	9	999999999	0	0.0000	0	88	999.000	999.0	99.0
2005	3	19	15	0	?9?9?9?9E0?9?9?9*9*9?9*9*9?9?9?9?9?9*9*_*9*9*9*9*9	16.3	11.0	71	101230	9999	9999	331	342	0	342	999900	999900	999900	99990	135	3.0	1	1	999.0	999	9	999999999	0	0.0000	0	88	999.000	999.0	99.0
2005	3	19	16	0	?9?9?9?9E0?9?9?9*9*9?9*9*9?9*9*9?9?9*9*_*9*9*9*9*9	18.6	12.9	69	101230	9999	9999	371	277	0	277	999900	999900	999900	99990	210	3.0	8	8	999.0	999	9	999999999	0	0.0000	0	88	999.000	999.0	99.0
2005	3	19	17	0	?9?9?9?9E0?9?9?9*9*9?9*9*9?9*9*9?9?9*9*_*9*9*9*9*9	18.4	12.6	69	101230	9999	9999	347	194	0	194	999900	999900	999900	99990	127	3.0	2	2	999.0	999	9	999999999	0	0.0000	0	88	999.000	999.0	99.0
2005	3	19	18	0	?9?9?9?9E0?9?9?9*9*9?9*9*9?9*9*9?9?9*9*_*9*9*9*9*9	17.7	12.2	70	101230	9999	9999	347	108	0	108	999900	999900	999900	99990	201	3.0	3	3	999.0	999	9	999999999	0	0.0000	0	88	999.000	999.0	99.0
2005	3	19	19	0	?9?9?9?9E0?9?9?9*9*9?9*9*9?9*9*9?9?9*9*_*9*9*9*9*9	16.8	11.8	72	101230	9999	9999	351	30	0	30	999900	999900	999900	99990	181	3.0	6	6	999.0	999	9	999999999	0	0.0000	0	88	999.000	999.0	99.0
2005	3	19	20	0	?9?9?9?9E0?9?9?9*9*9?9*9*9?9*9*9?9?9*9*_*9*9*9*9*9	15.8	11.3	75	101230	9999	9999	340	0	0	0	999900	999900	999900	99990	347	3.0	4	4	999.0	999	9	999999999	0	0.0000	0	88	999.000	999.0	99.0
2005	3	19	21	0	?9?9?9?9E0?9?9?9*9*9?9*9*9?9?9?9?9?9*9*_*9*9*9*9*9	14.8	10.8	77	101230	9999	9999	329	0	0	0	999900	999900	999900	99990	225	3.0	2	2	999.0	999	9	999999999	0	0.0000	0	88	999.000	999.0	99.0
2005	3	19	22	0	?9?9?9?9E0?9?9?9*9*9?9*9*9?9*9*9?9?9*9*_*9*9*9*9*9	13.9	10.3	79	101230	9999	9999	336	0	0	0	999900	999900	999900	99990	234	3.0	6	6	999.0	999	9	999999999	0	0.0000	0	88	999.000	999.0	99.0
2005	3	19	23	0	?9?9?9?9E0?9?9?9*9*9?9*9*9?9*9*9?9?9*9*_*9*9*9*9*9	13.2	10.0	81	101230	9999	9999	316	0	0	0	999900	999900	999900	99990	44	3.0	1	1	999.0	999	9	999999999	0	0.0000	0	88	999.000	999.0	99.0
2005	3	19	24	0	?9?9?9?9E0?9?9?9*9*9?9*9*9?9*9*9?9?9*9*_*9*9*9*9*9	12.5	9.6	83	101230	9999	9999	307	0	0	0	999900	999900	999900	99990	313	3.0	0	0	999.0	999	9	999999999	0	0.0000	0	88	999.000	999.0	99.0
2005	3	20	1	0	?9?9?9?9E0?9?9?9*9*9?9*9*9?9*9*9?9?9*9*_*9*9*9*9*9	11.9	9.3	85	101120	9999	9999	317	0	0	0	999900	999900	999900	99990	169	3.0	3	3	999.0	999	9	999999999	0	0.0000	0	88	999.000	999.0	99.0
2005	3	20	2	0	?9?9?9?9E0?9?9?9*9*9?9*9*9?9*9*9?9?9*9*_*9*9*9*9*9	11.2	9.0	87	101120	9999	9999	311	0	0	0	999900	999900	999900	99990	303	3.0	2	2	999.0	999	9	999999999	0	0.0000	0	88	999.000	999.0	99.0
2005	3	20	3	0	?9?9?9?9E0?9?9?9*9*9?9*9*9?9?9?9?9?9*9*_*9*9*9*9*9	10.5	8.8	89	101120	9999	9999	322	0	0	0	999900	999900	999900	99990	202	4.0	7	7	999.0	999	9	999999999	0	0.0000	0	88	999.000	999.0	99.0
2005	3	20	4	0	?9?9?9?9E0?9?9?9*9*9?9*9*9?9*9*9?9?9*9*_*9*9*9*9*9	9.7	8.5	92	101120	9999	9999	294	0	0	0	999900	999900	999900	99990	93	4.0	0	0	999.0	999	9	999999999	0	0.0000	0	88	999.000	999.0	99.0
2005	3	20	5	0	?9?9?9?9E0?9?9?9*9*9?9*9*9?9*9*9?9?9*9*_*9*9*9*9*9	9.0	8.2	95	101120	9999	9999	297	0	0	0	999900	999900	999900	99990	324	4.0	1	1	999.0	999	9	999999999	0	0.0000	0	88	999.000	999.0	99.0
2005	3	20	6	0	?9?9?9?9E0?9?9?9*9*9?9*9*9?9*9*9?9?9*9*_*9*9*9*9*9	8.5	8.1	97	101120	9999	9999	301	0	0	0	999900	999900	999900	99990	269	4.0	3	3	999.0	999	9	999999999	0	0.0000	0	88	999.000	999.0	99.0
2005	3	20	7	0	?9?9?9?9E0?9?9?9*9*9?9*9*9?9*9*9?9?9*9*_*9*9*9*9*9	8.3	8.1	99	101120	9999	9999	300	0	0	0	999900	999900	999900	99990	90	4.0	3	3	999.0	999	9	999999999	0	0.0000	0	88	999.000	999.0	99.0
2005	3	20	8	0	?9?9?9?9E0?9?9?9*9*9?9*9*9?9*9*9?9?9*9*_*9*9*9*9*9	8.6	8.4	99	101120	9999	9999	306	51	54	34	999900	999900	999900	99990	76	4.0	5	5	999.0	999	9	999999999	0	0.0000	0	88	999.000	999.0	99.0
2005	3	20	9	0	?9?9?9?9E0?9?9?9*9*9?9*9*9?9?9?9?9?9*9*_*9*9*9*9*9	9.1	8.7	97	101120	9999	9999	316	166	107	111	999900	999900	999900	99990	0	0.0	7	7	999.0	999	9	999999999	0	0.0000	0	88	999.000	999.0	99.0
2005	3	20	10	0	?9?9?9?9E0?9?9?9*9*9?9*9*9?9*9*9?9?9*9*_*9*9*9*9*9	9.7	8.7	93	101120	9999	9999	294	294	143	197	999900	999900	999900	99990	162	0.0	0	0	999.0	999	9	999999999	0	0.0000	0	88	999.000	999.0	99.0
2005	3	20	11	0	?9?9?9?9E0?9?9?9*9*9?9*9*9?9*9*9?9?9*9*_*9*9*9*9*9	10.4	8.5	88	101120	9999	9999	321	196	0	196	999900	999900	999900	99990	86	0.0	7	7	999.0	999	9	999999999	0	0.0000	0	88	999.000	999.0	99.0
2005	3	20	12	0	?9?9?9?9E0?9?9?9*9*9?9*9*9?9*9*9?9?9*9*_*9*9*9*9*9	11.3	8.3	82	101120	9999	9999	316	508	194	340	999900	999900	999900	99990	277	0.0	4	4	999.0	999	9	999999999	0	0.0000	0	88	999.000	999.0	99.0
2005	3	20	13	0	?9?9?9?9E0?9?9?9*9*9?9*9*9?9*9*9?9?9*9*_*9*9*9*9*9	12.3	8.3	76	101120	9999	9999	311	265	0	265	999900	999900	999900	99990	69	0.0	1	1	999.0	999	9	999999999	0	0.0000	0	88	999.000	999.0	99.0
2005	3	20	14	0	?9?9?9?9E0?9?9?9*9*9?9*9*9?9*9*9?9?9*9*_*9*9*9*9*9	13.6	8.6	72	101120	9999	9999	336	557	225	373	999900	999900	999900	99990	339	0.0	7	7	999.0	999	9	999999999	0	0.0000	0	88	999.000	999.0	99.0
2005	3	20	15	0	?9?9?9?9E0?9?9?9*9*9?9*9*9?9?9?9?9?9*9*_*9*9*9*9*9	15.1	9.6	70	101120	9999	9999	329	504	235	337	999900	999900	999900	99990	0	0.0	2	2	999.0	999	9	999999999	0	0.0000	0	88	999.000	999.0	99.0
2005	3	20	16	0	?9?9?9?9E0?9?9?9*9*9?9*9*9?9*9*9?9?9*9*_*9*9*9*9*9	16.3	10.9	70	101120	9999	9999	331	194	0	194	999900	999900	999900	99990	310	0.0	1	1	999.0	999	9	999999999	0	0.0000	0	88	999.000	999.0	99.0
2005	3	20	17	0	?9?9?9?9E0?9?9?9*9*9?9*9*9?9*9*9?9?9*9*_*9*9*9*9*9	16.1	11.1	72	101120	9999	9999	356	136	0	136	999900	999900	999900	99990	153	0.0	8	8	999.0	999	9	999999999	0	0.0000	0	88	999.000	999.0	99.0
2005	3	20	18	0	?9?9?9?9E0?9?9?9*9*9?9*9*9?9*9*9?9?9*9*_*9*9*9*9*9	15.5	11.2	76	101120	9999	9999	344	160	392	107	999900	999900	999900	99990	40	0.0	6	6	999.0	999	9	999999999	0	0.0000	0	88	999.000	999.0	99.0
2005	3	20	19	0	?9?9?9?9E0?9?9?9*9*9?9*9*9?9*9*9?9?9*9*_*9*9*9*9*9	14.8	11.2	79	101120	9999	9999	332	45	0	30	999900	999900	999900	99990	131	0.0	3	3	999.0	999	9	999999999	0	0.0000	0	88	999.000	999.0	99.0
2005	3	20	20	0	?9?9?9?9E0?9?9?9*9*9?9*9*9?9*9*9?9?9*9*_*9*9*9*9*9	14.2	11.0	81	101120	9999	9999	316	0	0	0	999900	999900	999900	99990	231	0.0	0	0	999.0	999	9	999999999	0	0.0000	0	88	999.000	999.0	99.0
2005	3	20	21	0	?9?9?9?9E0?9?9?9*9*9?9*9*9?9?9?9?9?9*9*_*9*9*9*9*9	13.8	10.6	81	101120	9999	9999	320	0	0	0	999900	999900	999900	99990	22	1.0	1	1	999.0	999	9	999999999	0	0.0000	0	88	999.000	999.0	99.0
2005	3	20	22	0	?9?9?9?9E0?9?9?9*9*9?9*9*9?9*9*9?9?9*9*_*9*9*9*9*9	13.8	10.1	78	101120	9999	9999	319	0	0	0	999900	999900	999900	99990	4	1.0	1	1	999.0	999	9	999999999	0	0.0000	0	88	999.000	999.0	99.0
2005	3	20	23	0	?9?9?9?9E0?9?9?9*9*9?9*9*9?9*9*9?9?9*9*_*9*9*9*9*9	14.1	9.4	73	101120	9999	9999	332	0	0	0	999900	999900	999900	99990	146	1.0	5	5	999.0	999	9	999999999	0	0.0000	0	88	999.000	999.0	99.0
2005	3	20	24	0	?9?9?9?9E0?9?9?9*9*9?9*9*9?9*9*9?9?9*9*_*9*9*9*9*9	14.4	8.5	68	101120	9999	9999	340	0	0	0	999900	999900	999900	99990	293	1.0	7	7	999.0	999	9	999999999	0	0.0000	0	88	999.000	999.0	99.0
2005	3	21	1	0	?9?9?9?9E0?9?9?9*9*9?9*9*9?9*9*9?9?9*9*_*9*9*9*9*9	14.5	7.3	62	101060	9999	9999	339	0	0	0	999900	999900	999900	99990	344	1.0	7	7	999.0	999	9	999999999	0	0.0000	0	88	999.000	999.0	99.0
2005	3	21	2	0	?9?9?9?9E0?9?9?9*9*9?9*9*9?9*9*9?9?9*9*_*9*9*9*9*9	14.3	6.0	58	101060	9999	9999	342	0	0	0	999900	999900	999900	99990	136	1.0	8	8	999.0	999	9	999999999	0	0.0000	0	88	999.000	999.0	99.0
2005	3	21	3	0	?9?9?9?9E0?9?9?9*9*9?9*9*9?9?9?9?9?9*9*_*9*9*9*9*9	14.1	5.4	56	101060	9999	9999	315	0	0	0	999900	999900	999900	99990	135	3.0	1	1	999.0	999	9	999999999	0	0.0000	0	88	999.000	999.0	99.0
2005	3	21	4	0	?9?9?9?9E0?9?9?9*9*9?9*9*9?9*9*9?9?9*9*_*9*9*9*9*9	13.9	5.5	57	101060	9999	9999	339	0	0	0	999900	999900	999900	99990	9	3.0	8	8	999.0	999	9	999999999	0	0.0000	0	88	999.000	999.0	99.0
2005	3	21	5	0	?9?9?9?9E0?9?9?9*9*9?9*9*9?9*9*9?9?9*9*_*9*9*9*9*9	13.4	6.0	61	101060	9999	9999	329	0	0	0	999900	999900	999900	99990	356	3.0	6	6	999.0	999	9	999999999	0	0.0000	0	88	999.000	999.0	99.0
2005	3	21	6	0	?9?9?9?9E0?9?9?9*9*9?9*9*9?9*9*9?9?9*9*_*9*9*9*9*9	12.9	6.7	66	101060	9999	9999	324	0	0	0	999900	999900	999900	99990	296	3.0	5	5	999.0	999	9	999999999	0	0.0000	0	88	999.000	999.0	99.0
2005	3	21	7	0	?9?9?9?9E0?9?9?9*9*9?9*9*9?9*9*9?9?9*9*_*9*9*9*9*9	12.2	7.4	72	101060	9999	9999	317	0	0	0	999900	999900	999900	99990	355	3.0	3	3	999.0	999	9	999999999	0	0.0000	0	88	999.000	999.0	99.0
2005	3	21	8	0	?9?9?9?9E0?9?9?9*9*9?9*9*9?9*9*9?9?9*9*_*9*9*9*9*9	11.8	8.2	79	101060	9999	9999	308	8	0	8	999900	999900	999900	99990	120	3.0	1	1	999.0	999	9	999999999	0	0.0000	0	88	999.000	999.0	99.0
2005	3	21	9	0	?9?9?9?9E0?9?9?9*9*9?9*9*9?9?9?9?9?9*9*_*9*9*9*9*9	11.6	9.0	84	101060	9999	9999	321	27	0	27	999900	999900	999900	99990	292	1.0	5	5	999.0	999	9	999999999	0	0.0000	0	88	999.000	999.0	99.0
2005	3	21	10	0	?9?9?9?9E0?9?9?9*9*9?9*9*9?9*9*9?9?9*9*_*9*9*9*9*9	10.8	8.8	88	101060	9999	9999	328	48	0	48	999900	999900	999900	99990	88	1.0	8	8	999.0	999	9	999999999	0	0.0000	0	88	999.000	999.0	99.0
2005	3	21	11	0	?9?9?9?9E0?9?9?9*9*9?9*9*9?9*9*9?9?9*9*_*9*9*9*9*9	10.2	8.6	90	101060	9999	9999	333	68	0	68	999900	999900	999900	99990	147	1.0	9	9	999.0	999	9	999999999	0	0.0000	0	88	999.000	999.0	99.0
2005	3	21	12	0	?9?9?9?9E0?9?9?9*9*9?9*9*9?9*9*9?9?9*9*_*9*9*9*9*9	10.3	8.9	91	101060	9999	9999	315	83	0	83	999900	999900	999900	99990	79	1.0	5	5	999.0	999	9	999999999	0	0.0000	0	88	999.000	999.0	99.0
2005	3	21	13	0	?9?9?9?9E0?9?9?9*9*9?9*9*9?9*9*9?9?9*9*_*9*9*9*9*9	10.8	9.4	91	101060	9999	9999	336	91	0	91	999900	999900	999900	99990	21	1.0	9	9	999.0	999	9	999999999	0	0.0000	0	88	999.000	999.0	99.0
2005	3	21	14	0	?9?9?9?9E0?9?9?9*9*9?9*9*9?9*9*9?9?9*9*_*9*9*9*9*9	11.4	10.1	92	101060	9999	9999	321	91	0	91	999900	999900	999900	99990	91	1.0	5	5	999.0	999	9	999999999	0	0.0000	0	88	999.000	999.0	99.0
2005	3	21	15	0	?9?9?9?9E0?9?9?9*9*9?9*9*9?9?9?9?9?9*9*_*9*9*9*9*9	12.0	10.7	92	101060	9999	9999	324	82	0	82	999900	999900	999900	99990	315	2.0	5	5	999.0	999	9	999999999	0	0.0000	0	88	999.000	999.0	99.0
2005	3	21	16	0	?9?9?9?9E0?9?9?9*9*9?9*9*9?9*9*9?9?9*9*_*9*9*9*9*9	12.3	11.2	93	101060	9999	9999	346	67	0	67	999900	999900	999900	99990	31	2.0	9	9	999.0	999	9	999999999	0	0.0000	0	88	999.000	999.0	99.0
2005	3	21	17	0	?9?9?9?9E0?9?9?9*9*9?9*9*9?9*9*9?9?9*9*_*9*9*9*9*9	12.4	11.5	94	101060	9999	9999	314	47	0	47	999900	999900	999900	99990	310	2.0	1	1	999.0	999	9	999999999	0	0.0000	0	88	999.000	999.0	99.0
2005	3	21	18	0	?9?9?9?9E0?9?9?9*9*9?9*9*9?9*9*9?9?9*9*_*9*9*9*9*9	12.3	11.6	96	101060	9999	9999	339	26	0	26	999900	999900	999900	99990	29	2.0	8	8	999.0	999	9	999999999	0	0.0000	0	88	999.000	999.0	99.0
2005	3	21	19	0	?9?9?9?9E0?9?9?9*9*9?9*9*9?9*9*9?9?9*9*_*9*9*9*9*9	12.1	11.6	97	101060	9999	9999	329	8	0	8	999900	999900	999900	99990	266	2.0	6	6	999.0	999	9	999999999	0	0.0000	0	88	999.000	999.0	99.0
2005	3	21	20	0	?9?9?9?9E0?9?9?9*9*9?9*9*9?9*9*9?9?9*9*_*9*9*9*9*9	11.9	11.6	98	101060	9999	9999	317	0	0	0	999900	999900	999900	99990	107	2.0	2	2	999.0	999	9	999999999	0	0.0000	0	88	999.000	999.0	99.0
2005	3	21	21	0	?9?9?9?9E0?9?9?9*9*9?9*9*9?9?9?9?9?9*9*_*9*9*9*9*9	11.7	11.6	99	101060	9999	9999	330	0	0	0	999900	999900	999900	99990	22	1.0	7	7	999.0	999	9	999999999	0	0.0000	0	88	999.000	999.0	99.0
2005	3	21	22	0	?9?9?9?9E0?9?9?9*9*9?9*9*9?9*9*9?9?9*9*_*9*9*9*9*9	11.6	11.5	99	101060	9999	9999	318	0	0	0	999900	999900	999900	99990	37	1.0	3	3	999.0	999	9	999999999	0	0.0000	0	88	999.000	999.0	99.0
2005	3	21	23	0	?9?9?9?9E0?9?9?9*9*9?9*9*9?9*9*9?9?9*9*_*9*9*9*9*9	11.6	11.5	100	101060	9999	9999	323	0	0	0	999900	999900	999900	99990	272	1.0	5	5	999.0	999	9	999999999	0	0.0000	0	88	999.000	999.0	99.0
2005	3	21	24	0	?9?9?9?9E0?9?9?9*9*9?9*9*9?9*9*9?9?9*9*_*9*9*9*9*9	11.6	11.5	99	101060	9999	9999	342	0	0	0	999900	999900	999900	99990	189	1.0	9	9	999.0	999	9	999999999	0	0.0000	0	88	999.000	999.0	99.0
2005	3	22	1	0	?9?9?9?9E0?9?9?9*9*9?9*9*9?9*9*9?9?9*9*_*9*9*9*9*9	11.6	11.4	99	101440	9999	9999	321	0	0	0	999900	999900	999900	99990	298	1.0	4	4	999.0	999	9	999999999	0	0.0000	0	88	999.000	999.0	99.0
2005	3	22	2	0	?9?9?9?9E0?9?9?9*9*9?9*9*9?9*9*9?9?9*9*_*9*9*9*9*9	11.6	11.3	98	101440	9999	9999	335	0	0	0	999900	999900	999900	99990	300	1.0	8	8	999.0	999	9	999999999	0	0.0000	0	88	999.000	999.0	99.0
2005	3	22	3	0	?9?9?9?9E0?9?9?9*9*9?9*9*9?9?9?9?9?9*9*_*9*9*9*9*9	11.4	11.1	98	101440	9999	9999	317	0	0	0	999900	999900	999900	99990	337	2.0	3	3	999.0	999	9	999999999	0	0.0000	0	88	999.000	999.0	99.0
2005	3	22	4	0	?9?9?9?9E0?9?9?9*9*9?9*9*9?9*9*9?9?9*9*_*9*9*9*9*9	11.1	10.8	98	101440	9999	9999	316	0	0	0	999900	999900	999900	99990	65	2.0	3	3	999.0	999	9	999999999	0	0.0000	0	88	999.000	999.0	99.0
2005	3	22	5	0	?9?9?9?9E0?9?9?9*9*9?9*9*9?9*9*9?9?9*9*_*9*9*9*9*9	10.9	10.5	98	101440	9999	9999	311	0	0	0	999900	999900	999900	99990	310	2.0	2	2	999.0	999	9	999999999	0	0.0000	0	88	999.000	999.0	99.0
2005	3	22	6	0	?9?9?9?9E0?9?9?9*9*9?9*9*9?9*9*9?9?9*9*_*9*9*9*9*9	10.6	10.2	97	101440	9999	9999	305	0	0	0	999900	999900	999900	99990	183	2.0	1	1	999.0	999	9	999999999	0	0.0000	0	88	999.000	999.0	99.0
2005	3	22	7	0	?9?9?9?9E0?9?9?9*9*9?9*9*9?9*9*9?9?9*9*_*9*9*9*9*9	10.5	10.0	97	101440	9999	9999	299	0	0	0	999900	999900	999900	99990	341	2.0	0	0	999.0	999	9	999999999	0	0.0000	0	88	999.000	999.0	99.0
2005	3	22	8	0	?9?9?9?9E0?9?9?9*9*9?9*9*9?9*9*9?9?9*9*_*9*9*9*9*9	10.8	10.0	95	101440	9999	9999	318	99	148	51	999900	999900	999900	99990	253	2.0	5	5	999.0	999	9	999999999	0	0.0000	0	88	999.000	999.0	99.0
2005	3	22	9	0	?9?9?9?9E0?9?9?9*9*9?9*9*9?9?9?9?9?9*9*_*9*9*9*9*9	11.3	10.2	93	101440	9999	9999	332	118	0	118	999900	999900	999900	99990	22	2.0	8	8	999.0	999	9	999999999	0	0.0000	0	88	999.000	999.0	99.0
2005	3	22	10	0	?9?9?9?9E0?9?9?9*9*9?9*9*9?9*9*9?9?9*9*_*9*9*9*9*9	11.9	10.3	90	101440	9999	9999	318	547	382	284	999900	999900	999900	99990	85	2.0	3	3	999.0	999	9	999999999	0	0.0000	0	88	999.000	999.0	99.0
2005	3	22	11	0	?9?9?9?9E0?9?9?9*9*9?9*9*9?9*9*9?9?9*9*_*9*9*9*9*9	12.6	10.4	86	101440	9999	9999	322	768	457	399	999900	999900	999900	99990	97	2.0	3	3	999.0	999	9	999999999	0	0.0000	0	88	999.000	999.0	99.0
2005	3	22	12	0	?9?9?9?9E0?9?9?9*9*9?9*9*9?9*9*9?9?9*9*_*9*9*9*9*9	13.5	10.4	82	101440	9999	9999	331	354	0	354	999900	999900	999900	99990	81	2.0	5	5	999.0	999	9	999999999	0	0.0000	0	88	999.000	999.0	99.0
2005	3	22	13	0	?9?9?9?9E0?9?9?9*9*9?9*9*9?9*9*9?9?9*9*_*9*9*9*9*9	14.6	10.7	78	101440	9999	9999	323	389	0	389	999900	999900	999900	99990	341	2.0	1	1	999.0	999	9	999999999	0	0.0000	0	88	999.000	999.0	99.0
2005	3	22	14	0	?9?9?9?9E0?9?9?9*9*9?9*9*9?9*9*9?9?9*9*_*9*9*9*9*9	16.0	11.3	73	101440	9999	9999	344	388	0	388	999900	999900	999900	99990	301	2.0	5	5	999.0	999	9	999999999	0	0.0000	0	88	999.000	999.0	99.0
2005	3	22	15	0	?9?9?9?9E0?9?9?9*9*9?9*9*9?9?9?9?9?9*9*_*9*9*9*9*9	17.9	12.3	70	101440	9999	9999	351	351	0	351	999900	999900	999900	99990	337	4.0	4	4	999.0	999	9	999999999	0	0.0000	0	88	999.000	999.0	99.0
2005	3	22	16	0	?9?9?9?9E0?9?9?9*9*9?9*9*9?9*9*9?9?9*9*_*9*9*9*9*9	19.4	13.1	67	101440	9999	9999	342	758	655	393	999900	999900	999900	99990	24	4.0	0	0	999.0	999	9	999999999	0	0.0000	0	88	999.000	999.0	99.0
2005	3	22	17	0	?9?9?9?9E0?9?9?9*9*9?9*9*9?9*9*9?9?9*9*_*9*9*9*9*9	19.2	12.3	65	101440	9999	9999	346	201	0	201	999900	999900	999900	99990	71	4.0	1	1	999.0	999	9	999999999	0	0.0000	0	88	999.000	999.0	99.0
2005	3	22	18	0	?9?9?9?9E0?9?9?9*9*9?9*9*9?9*9*9?9?9*9*_*9*9*9*9*9	18.6	11.4	63	101440	9999	9999	336	301	490	156	999900	999900	999900	99990	98	4.0	0	0	999.0	999	9	999999999	0	0.0000	0	88	999.000	999.0	99.0
2005	3	22	19	0	?9?9?9?9E0?9?9?9*9*9?9*9*9?9*9*9?9?9*9*_*9*9*9*9*9	17.8	10.2	61	101440	9999	9999	364	33	0	33	999900	999900	999900	99990	139	4.0	8	8	999.0	999	9	999999999	0	0.0000	0	88	999.000	999.0	99.0
2005	3	22	20	0	?9?9?9?9E0?9?9?9*9*9?9*9*9?9*9*9?9?9*9*_*9*9*9*9*9	17.0	9.0	59	101440	9999	9999	366	0	0	0	999900	999900	999900	99990	283	4.0	9	9	999.0	999	9	999999999	0	0.0000	0	88	999.000	999.0	99.0
2005	3	22	21	0	?9?9?9?9E0?9?9?9*9*9?9*9*9?9?9?9?9?9*9*_*9*9*9*9*9	16.3	7.9	58	101440	9999	9999	339	0	0	0	999900	999900	999900	99990	22	5.0	4	4	999.0	999	9	999999999	0	0.0000	0	88	999.000	999.0	99.0
2005	3	22	22	0	?9?9?9?9E0?9?9?9*9*9?9*9*9?9*9*9?9?9*9*_*9*9*9*9*9	15.8	7.0	56	101440	9999	9999	341	0	0	0	999900	999900	999900	99990	269	5.0	6	6	999.0	999	9	999999999	0	0.0000	0	88	999.000	999.0	99.0
2005	3	22	23	0	?9?9?9?9E0?9?9?9*9*9?9*9*9?9*9*9?9?9*9*_*9*9*9*9*9	15.5	6.2	54	101440	9999	9999	335	0	0	0	999900	999900	999900	99990	82	5.0	5	5	999.0	999	9	999999999	0	0.0000	0	88	999.000	999.0	99.0
2005	3	22	24	0	?9?9?9?9E0?9?9?9*9*9?9*9*9?9*9*9?9?9*9*_*9*9*9*9*9	15.3	5.5	52	101440	9999	9999	336	0	0	0	999900	999900	999900	99990	53	5.0	6	6	999.0	999	9	999999999	0	0.0000	0	88	999.000	999.0	99.0
2005	3	23	1	0	?9?9?9?9E0?9?9?9*9*9?9*9*9?9*9*9?9?9*9*_*9*9*9*9*9	14.9	4.9	51	101820	9999	9999	343	0	0	0	999900	999900	999900	99990	307	5.0	8	8	999.0	999	9	999999999	0	0.0000	0	88	999.000	999.0	99.0
2005	3	23	2	0	?9?9?9?9E0?9?9?9*9*9?9*9*9?9*9*9?9?9*9*_*9*9*9*9*9	14.3	4.5	52	101820	9999	9999	331	0	0	0	999900	999900	999900	99990	116	5.0	6	6	999.0	999	9	999999999	0	0.0000	0	88	999.000	999.0	99.0
2005	3	23	3	0	?9?9?9?9E0?9?9?9*9*9?9*9*9?9?9?9?9?9*9*_*9*9*9*9*9	13.4	4.2	54	101820	9999	9999	330	0	0	0	999900	999900	999900	99990	45	3.0	7	7	999.0	999	9	999999999	0	0.0000	0	88	999.000	999.0	99.0
2005	3	23	4	0	?9?9?9?9E0?9?9?9*9*9?9*9*9?9*9*9?9?9*9*_*9*9*9*9*9	12.1	4.0	57	101820	9999	9999	300	0	0	0	999900	999900	999900	99990	269	3.0	0	0	999.0	999	9	999999999	0	0.0000	0	88	999.000	999.0	99.0
2005	3	23	5	0	?9?9?9?9E0?9?9?9*9*9?9*9*9?9*9*9?9?9*9*_*9*9*9*9*9	10.7	3.8	62	101820	9999	9999	329	0	0	0	999900	999900	999900	99990	176	3.0	9	9	999.0	999	9	999999999	0	0.0000	0	88	999.000	999.0	99.0
2005	3	23	6	0	?9?9?9?9E0?9?9?9*9*9?9*9*9?9*9*9?9?9*9*_*9*9*9*9*9	9.6	3.8	67	101820	9999	9999	294	0	0	0	999900	999900	999900	99990	155	3.0	1	1	999.0	999	9	999999999	0	0.0000	0	88	999.000	999.0	99.0
2005	3	23	7	0	?9?9?9?9E0?9?9?9*9*9?9*9*9?9*9*9?9?9*9*_*9*9*9*9*9	9.1	4.3	72	101820	9999	9999	302	0	0	0	999900	999900	999900	99990	257	3.0	4	4	999.0	999	9	999999999	0	0.0000	0	88	999.000	999.0	99.0
2005	3	23	8	0	?9?9?9?9E0?9?9?9*9*9?9*9*9?9*9*9?9?9*9*_*9*9*9*9*9	9.5	5.1	74	101820	9999	9999	325	51	112	14	999900	999900	999900	99990	227	3.0	9	9	999.0	999	9	999999999	0	0.0000	0	88	999.000	999.0	99.0
2005	3	23	9	0	?9?9?9?9E0?9?9?9*9*9?9*9*9?9?9?9?9?9*9*_*9*9*9*9*9	10.3	5.9	74	101820	9999	9999	314	299	461	56	999900	999900	999900	99990	360	3.0	6	6	999.0	999	9	999999999	0	0.0000	0	88	999.000	999.0	99.0
2005	3	23	10	0	?9?9?9?9E0?9?9?9*9*9?9*9*9?9*9*9?9?9*9*_*9*9*9*9*9	11.1	5.9	70	101820	9999	9999	315	521	611	98	999900	999900	999900	99990	250	3.0	5	5	999.0	999	9	999999999	0	0.0000	0	88	999.000	999.0	99.0
2005	3	23	11	0	?9?9?9?9E0?9?9?9*9*9?9*9*9?9*9*9?9?9*9*_*9*9*9*9*9	11.9	5.3	64	101820	9999	9999	316	385	342	108	999900	999900	999900	99990	94	3.0	4	4	999.0	999	9	999999999	0	0.0000	0	88	999.000	999.0	99.0
2005	3	23	12	0	?9?9?9?9E0?9?9?9*9*9?9*9*9?9*9*9?9?9*9*_*9*9*9*9*9	12.8	4.4	57	101820	9999	9999	313	893	795	167	999900	999900	999900	99990	14	3.0	2	2	999.0	999	9	999999999	0	0.0000	0	88	999.000	999.0	99.0
2005	3	23	13	0	?9?9?9?9E0?9?9?9*9*9?9*9*9?9*9*9?9?9*9*_*9*9*9*9*9	13.8	3.3	49	101820	9999	9999	327	981	796	184	999900	999900	999900	99990	24	3.0	6	6	999.0	999	9	999999999	0	0.0000	0	88	999.000	999.0	99.0
2005	3	23	14	0	?9?9?9?9E0?9?9?9*9*9?9*9*9?9*9*9?9?9*9*_*9*9*9*9*9	15.0	2.4	43	101820	9999	9999	332	979	791	183	999900	999900	999900	99990	128	3.0	6	6	999.0	999	9	999999999	0	0.0000	0	88	999.000	999.0	99.0
2005	3	23	15	0	?9?9?9?9E0?9?9?9*9*9?9*9*9?9?9?9?9?9*9*_*9*9*9*9*9	16.5	2.3	38	101820	9999	9999	335	468	470	131	999900	999900	999900	99990	337	5.0	5	5	999.0	999	9	999999999	0	0.0000	0	88	999.000	999.0	99.0
2005	3	23	16	0	?9?9?9?9E0?9?9?9*9*9?9*9*9?9*9*9?9?9*9*_*9*9*9*9*9	17.7	3.0	37	101820	9999	9999	333	720	755	135	999900	999900	999900	99990	111	5.0	2	2	999.0	999	9	999999999	0	0.0000	0	88	999.000	999.0	99.0
2005	3	23	17	0	?9?9?9?9E0?9?9?9*9*9?9*9*9?9*9*9?9?9*9*_*9*9*9*9*9	17.4	3.3	39	101820	9999	9999	332	269	535	75	999900	999900	999900	99990	11	5.0	2	2	999.0	999	9	999999999	0	0.0000	0	88	999.000	999.0	99.0
2005	3	23	18	0	?9?9?9?9E0?9?9?9*9*9?9*9*9?9*9*9?9?9*9*_*9*9*9*9*9	16.7	4.0	43	101820	9999	9999	336	287	494	54	999900	999900	999900	99990	66	5.0	4	4	999.0	999	9	999999999	0	0.0000	0	88	999.000	999.0	99.0
2005	3	23	19	0	?9?9?9?9E0?9?9?9*9*9?9*9*9?9*9*9?9?9*9*_*9*9*9*9*9	15.6	4.7	48	101820	9999	9999	329	86	0	16	999900	999900	999900	99990	171	5.0	3	3	999.0	999	9	999999999	0	0.0000	0	88	999.000	999.0	99.0
2005	3	23	20	0	?9?9?9?9E0?9?9?9*9*9?9*9*9?9*9*9?9?9*9*_*9*9*9*9*9	14.4	5.3	54	101820	9999	9999	332	0	0	0	999900	999900	999900	99990	166	5.0	6	6	999.0	999	9	999999999	0	0.0000	0	88	999.000	999.0	99.0
2005	3	23	21	0	?9?9?9?9E0?9?9?9*9*9?9*9*9?9?9?9?9?9*9*_*9*9*9*9*9	13.2	5.8	61	101820	9999	9999	324	0	0	0	999900	999900	999900	99990	0	0.0	5	5	999.0	999	9	999999999	0	0.0000	0	88	999.000	999.0	99.0
2005	3	23	22	0	?9?9?9?9E0?9?9?9*9*9?9*9*9?9*9*9?9?9*9*_*9*9*9*9*9	12.1	6.1	67	101820	9999	9999	317	0	0	0	999900	999900	999900	99990	278	0.0	4	4	999.0	999	9	999999999	0	0.0000	0	88	999.000	999.0	99.0
2005	3	23	23	0	?9?9?9?9E0?9?9?9*9*9?9*9*9?9*9*9?9?9*9*_*9*9*9*9*9	11.1	6.4	72	101820	9999	9999	313	0	0	0	999900	999900	999900	99990	75	0.0	4	4	999.0	999	9	999999999	0	0.0000	0	88	999.000	999.0	99.0
2005	3	23	24	0	?9?9?9?9E0?9?9?9*9*9?9*9*9?9*9*9?9?9*9*_*9*9*9*9*9	10.3	6.6	78	101820	9999	9999	324	0	0	0	999900	999900	999900	99990	240	0.0	8	8	999.0	999	9	999999999	0	0.0000	0	88	999.000	999.0	99.0
2005	3	24	1	0	?9?9?9?9E0?9?9?9*9*9?9*9*9?9*9*9?9?9*9*_*9*9*9*9*9	9.5	6.7	82	101470	9999	9999	291	0	0	0	999900	999900	999900	99990	306	0.0	0	0	999.0	999	9	999999999	0	0.0000	0	88	999.000	999.0	99.0
2005	3	24	2	0	?9?9?9?9E0?9?9?9*9*9?9*9*9?9*9*9?9?9*9*_*9*9*9*9*9	8.7	6.7	87	101470	9999	9999	301	0	0	0	999900	999900	999900	99990	271	0.0	3	3	999.0	999	9	999999999	0	0.0000	0	88	999.000	999.0	99.0
2005	3	24	3	0	?9?9?9?9E0?9?9?9*9*9?9*9*9?9?9?9?9?9*9*_*9*9*9*9*9	8.0	6.6	91	101470	9999	9999	305	0	0	0	999900	999900	999900	99990	0	0.0	6	6	999.0	999	9	999999999	0	0.0000	0	88	999.000	999.0	99.0
2005	3	24	4	0	?9?9?9?9E0?9?9?9*9*9?9*9*9?9*9*9?9?9*9*_*9*9*9*9*9	7.3	6.5	95	101470	9999	9999	302	0	0	0	999900	999900	999900	99990	191	0.0	6	6	999.0	999	9	999999999	0	0.0000	0	88	999.000	999.0	99.0
2005	3	24	5	0	?9?9?9?9E0?9?9?9*9*9?9*9*9?9*9*9?9?9*9*_*9*9*9*9*9	6.6	6.2	97	101470	9999	9999	279	0	0	0	999900	999900	999900	99990	118	0.0	0	0	999.0	999	9	999999999	0	0.0000	0	88	999.000	999.0	99.0
2005	3	24	6	0	?9?9?9?9E0?9?9?9*9*9?9*9*9?9*9*9?9?9*9*_*9*9*9*9*9	6.2	6.0	99	101470	9999	9999	289	0	0	0	999900	999900	999900	99990	181	0.0	3	3	999.0	999	9	999999999	0	0.0000	0	88	999.000	999.0	99.0
2005	3	24	7	0	?9?9?9?9E0?9?9?9*9*9?9*9*9?9*9*9?9?9*9*_*9*9*9*9*9	6.0	5.7	98	101470	9999	9999	310	0	0	0	999900	999900	999900	99990	317	0.0	9	9	999.0	999	9	999999999	0	0.0000	0	88	999.000	999.0	99.0
2005	3	24	8	0	?9?9?9?9E0?9?9?9*9*9?9*9*9?9*9*9?9?9*9*_*9*9*9*9*9	6.8	6.0	95	101470	9999	9999	280	84	185	24	999900	999900	999900	99990	195	0.0	0	0	999.0	999	9	999999999	0	0.0000	0	88	999.000	999.0	99.0
2005	3	24	9	0	?9?9?9?9E0?9?9?9*9*9?9*9*9?9?9?9?9?9*9*_*9*9*9*9*9	8.5	6.6	88	101470	9999	9999	311	273	418	52	999900	999900	999900	99990	0	0.0	7	7	999.0	999	9	999999999	0	0.0000	0	88	999.000	999.0	99.0
2005	3	24	10	0	?9?9?9?9E0?9?9?9*9*9?9*9*9?9*9*9?9?9*9*_*9*9*9*9*9	10.5	6.8	78	101470	9999	9999	313	450	464	127	999900	999900	999900	99990	82	0.0	5	5	999.0	999	9	999999999	0	0.0000	0	88	999.000	999.0	99.0
2005	3	24	11	0	?9?9?9?9E0?9?9?9*9*9?9*9*9?9*9*9?9?9*9*_*9*9*9*9*9	12.5	6.4	66	101470	9999	9999	328	630	555	177	999900	999900	999900	99990	22	0.0	7	7	999.0	999	9	999999999	0	0.0000	0	88	999.000	999.0	99.0
2005	3	24	12	0	?9?9?9?9E0?9?9?9*9*9?9*9*9?9*9*9?9?9*9*_*9*9*9*9*9	14.6	5.4	54	101470	9999	9999	328	769	628	216	999900	999900	999900	99990	118	0.0	4	4	999.0	999	9	999999999	0	0.0000	0	88	999.000	999.0	99.0
2005	3	24	13	0	?9?9?9?9E0?9?9?9*9*9?9*9*9?9*9*9?9?9*9*_*9*9*9*9*9	16.6	3.9	43	101470	9999	9999	358	891	795	168	999900	999900	999900	99990	9	0.0	9	9	999.0	999	9	999999999	0	0.0000	0	88	999.000	999.0	99.0
2005	3	24	14	0	?9?9?9?9E0?9?9?9*9*9?9*9*9?9*9*9?9?9*9*_*9*9*9*9*9	18.7	2.5	34	101470	9999	9999	333	843	729	237	999900	999900	999900	99990	147	0.0	1	1	999.0	999	9	999999999	0	0.0000	0	88	999.000	999.0	99.0
2005	3	24	15	0	?9?9?9?9E0?9?9?9*9*9?9*9*9?9?9?9?9?9*9*_*9*9*9*9*9	20.7	2.2	29	101470	9999	9999	355	805	779	152	999900	999900	999900	99990	202	3.0	5	5	999.0	999	9	999999999	0	0.0000	0	88	999.000	999.0	99.0
[truncated: 6,777 more rows]
[truncated: 20 more columns]
