# Supplementary material for: Influence of geographical location and outdoor meteorological parameters on indoor humidity environment in rural residential buildings during the Plum Rains Season in the hot summer and cold winter region
Source: PLoS One. 2023 Oct 23;18(10):e0293181. doi: 10.1371/journal.pone.0293181 (PMC10593243; doi:10.1371/journal.pone.0293181)
Supplement: S6 Data — (CSV) [file pone.0293181.s006.CSV]

LOCATION	Nanjing	Jiangsu	CHN	CSWD	582380	32.83	118.80	8.0	7.1
DESIGN CONDITIONS	1	Climate Design Data 2009 ASHRAE Handbook		Heating	1	-4.8	-3.2	-13.8	1.1	2	-11.1	1.4	1.9	8.4	4.8	7.4	4.4	1	340	Cooling	7	6.6	35.1	27.1	33.9	26.9	32.6	26.4	28.3	32.7	27.8	32	27.2	31.3	3.5	220	27.2	23	30.9	26.7	22.3	30.5	26.1	21.5	30	91.6	32.7	89.1	32.3
TYPICAL/EXTREME PERIODS	6	Summer - Week Nearest Max Temperature For Period	Extreme	7/13	7/19	Summer - Week Nearest Average Temperature For Period	Typical	6/22	6/28	Winter - Week Nearest Min Temperature For Period	Extreme	1/ 6	1/12	Winter - Week Nearest Average Temperature For Period	Typical	12/22	1/ 5	Autumn - Week Nearest Average Temperature For Period	Typical	10/13	10/19	Spring - Week Nearest Average Temperature For Period	Typical	4/12	4/18
GROUND TEMPERATURES	3	.5				4.87	3.81	5.70	8.67	16.42	22.41	26.44	27.67	25.58	20.93	14.72	8.96	2				8.81	6.90	7.29	8.87	14.05	18.75	22.50	24.51	24.08	21.45	17.17	12.63	4				12.06	10.11	9.68	10.27	13.21	16.37	19.27	21.28	21.75	20.61	18.10	15.03
HOLIDAYS/DAYLIGHT SAVINGS	No	0	0	0
COMMENTS 1	Custom/User Format -- WMO#582380; China Standard Weather Data for Analyzing Building Thermal Conditions May 2010; China Meteorological Bureau-Climate Information Center-Climate Data Office and Tsinghua University-Department of Building Science and Technology
COMMENTS 2	-- Ground temps produced with a standard soil diffusivity of 2.3225760E-03 {m**2/day}
DATA PERIODS	1	1	Data	Sunday	1/ 1	12/31
2005	1	1	1	0	?9?9?9?9E0?9?9?9*9*9?9*9*9?9?9?9?9?9*9*_*9*9*9*9*9	2.2	0.9	91	102460	9999	9999	271	0	0	0	999900	999900	999900	99990	0	0.0	4	4	999.0	999	9	999999999	0	0.0000	0	88	999.000	999.0	99.0
2005	1	1	2	0	?9?9?9?9E0?9?9?9*9*9?9*9*9?9?9?9?9?9*9*_*9*9*9*9*9	7.9	6.5	91	102460	9999	9999	297	0	0	0	999900	999900	999900	99990	337	2.0	3	3	999.0	999	9	999999999	0	0.0000	0	88	999.000	999.0	99.0
2005	1	1	3	0	?9?9?9?9E0?9?9?9*9*9?9*9*9?9?9?9?9?9*9*_*9*9*9*9*9	7.5	6.0	90	102460	9999	9999	317	0	0	0	999900	999900	999900	99990	337	2.0	9	9	999.0	999	9	999999999	0	0.0000	0	88	999.000	999.0	99.0
2005	1	1	4	0	?9?9?9?9E0?9?9?9*9*9?9*9*9?9?9?9?9?9*9*_*9*9*9*9*9	7.1	4.9	86	102460	9999	9999	294	0	0	0	999900	999900	999900	99990	337	7.0	4	4	999.0	999	9	999999999	0	0.0000	0	88	999.000	999.0	99.0
2005	1	1	5	0	?9?9?9?9E0?9?9?9*9*9?9*9*9?9?9?9?9?9*9*_*9*9*9*9*9	6.0	3.7	85	102460	9999	9999	284	0	0	0	999900	999900	999900	99990	337	8.0	2	2	999.0	999	9	999999999	0	0.0000	0	88	999.000	999.0	99.0
2005	1	1	6	0	?9?9?9?9E0?9?9?9*9*9?9*9*9?9?9?9?9?9*9*_*9*9*9*9*9	5.8	3.5	85	102460	9999	9999	307	0	0	0	999900	999900	999900	99990	292	1.0	9	9	999.0	999	9	999999999	0	0.0000	0	88	999.000	999.0	99.0
2005	1	1	7	0	?9?9?9?9E0?9?9?9*9*9?9*9*9?9?9?9?9?9*9*_*9*9*9*9*9	5.6	2.7	82	102460	9999	9999	291	0	0	0	999900	999900	999900	99990	315	3.0	6	6	999.0	999	9	999999999	0	0.0000	0	88	999.000	999.0	99.0
2005	1	1	8	0	?9?9?9?9E0?9?9?9*9*9?9*9*9?9?9?9?9?9*9*_*9*9*9*9*9	5.6	1.1	73	102460	9999	9999	276	0	0	0	999900	999900	999900	99990	315	4.0	1	1	999.0	999	9	999999999	0	0.0000	0	88	999.000	999.0	99.0
2005	1	1	9	0	?9?9?9?9E0?9?9?9*9*9?9*9*9?9?9?9?9?9*9*_*9*9*9*9*9	5.6	1.9	77	102460	9999	9999	304	22	6	20	999900	999900	999900	99990	315	4.0	9	9	999.0	999	9	999999999	0	0.0000	0	88	999.000	999.0	99.0
2005	1	1	10	0	?9?9?9?9E0?9?9?9*9*9?9*9*9?9?9?9?9?9*9*_*9*9*9*9*9	5.2	-0.4	67	102460	9999	9999	267	100	0	100	999900	999900	999900	99990	337	7.0	0	0	999.0	999	9	999999999	0	0.0000	0	88	999.000	999.0	99.0
2005	1	1	11	0	?9?9?9?9E0?9?9?9*9*9?9*9*9?9?9?9?9?9*9*_*9*9*9*9*9	5.4	-2.2	57	102460	9999	9999	285	211	97	160	999900	999900	999900	99990	337	4.0	6	6	999.0	999	9	999999999	0	0.0000	0	88	999.000	999.0	99.0
2005	1	1	12	0	?9?9?9?9E0?9?9?9*9*9?9*9*9?9?9?9?9?9*9*_*9*9*9*9*9	5.5	-2.2	56	102460	9999	9999	281	292	216	171	999900	999900	999900	99990	337	4.0	4	4	999.0	999	9	999999999	0	0.0000	0	88	999.000	999.0	99.0
2005	1	1	13	0	?9?9?9?9E0?9?9?9*9*9?9*9*9?9?9?9?9?9*9*_*9*9*9*9*9	6.4	-3.2	49	102460	9999	9999	285	392	455	146	999900	999900	999900	99990	337	4.0	5	5	999.0	999	9	999999999	0	0.0000	0	88	999.000	999.0	99.0
2005	1	1	14	0	?9?9?9?9E0?9?9?9*9*9?9*9*9?9?9?9?9?9*9*_*9*9*9*9*9	6.3	-4.2	45	102460	9999	9999	301	456	742	107	999900	999900	999900	99990	337	7.0	9	9	999.0	999	9	999999999	0	0.0000	0	88	999.000	999.0	99.0
2005	1	1	15	0	?9?9?9?9E0?9?9?9*9*9?9*9*9?9?9?9?9?9*9*_*9*9*9*9*9	7.5	-5.1	38	102460	9999	9999	290	419	714	82	999900	999900	999900	99990	337	6.0	6	6	999.0	999	9	999999999	0	0.0000	0	88	999.000	999.0	99.0
2005	1	1	16	0	?9?9?9?9E0?9?9?9*9*9?9*9*9?9?9?9?9?9*9*_*9*9*9*9*9	7.0	-5.1	40	102460	9999	9999	296	314	597	61	999900	999900	999900	99990	22	6.0	8	8	999.0	999	9	999999999	0	0.0000	0	88	999.000	999.0	99.0
2005	1	1	17	0	?9?9?9?9E0?9?9?9*9*9?9*9*9?9?9?9?9?9*9*_*9*9*9*9*9	6.2	-6.6	37	102460	9999	9999	279	181	3	31	999900	999900	999900	99990	360	5.0	4	4	999.0	999	9	999999999	0	0.0000	0	88	999.000	999.0	99.0
2005	1	1	18	0	?9?9?9?9E0?9?9?9*9*9?9*9*9?9?9?9?9?9*9*_*9*9*9*9*9	4.7	-9.2	33	102460	9999	9999	278	44	0	0	999900	999900	999900	99990	22	5.0	7	7	999.0	999	9	999999999	0	0.0000	0	88	999.000	999.0	99.0
2005	1	1	19	0	?9?9?9?9E0?9?9?9*9*9?9*9*9?9?9?9?9?9*9*_*9*9*9*9*9	3.7	-9.6	34	102460	9999	9999	266	0	0	0	999900	999900	999900	99990	360	4.0	4	4	999.0	999	9	999999999	0	0.0000	0	88	999.000	999.0	99.0
2005	1	1	20	0	?9?9?9?9E0?9?9?9*9*9?9*9*9?9?9?9?9?9*9*_*9*9*9*9*9	3.0	-10.5	33	102460	9999	9999	262	0	0	0	999900	999900	999900	99990	360	3.0	4	4	999.0	999	9	999999999	0	0.0000	0	88	999.000	999.0	99.0
2005	1	1	21	0	?9?9?9?9E0?9?9?9*9*9?9*9*9?9?9?9?9?9*9*_*9*9*9*9*9	2.3	-10.5	34	102460	9999	9999	271	0	0	0	999900	999900	999900	99990	360	4.0	8	8	999.0	999	9	999999999	0	0.0000	0	88	999.000	999.0	99.0
2005	1	1	22	0	?9?9?9?9E0?9?9?9*9*9?9*9*9?9?9?9?9?9*9*_*9*9*9*9*9	1.6	-11.4	33	102460	9999	9999	268	0	0	0	999900	999900	999900	99990	22	4.0	8	8	999.0	999	9	999999999	0	0.0000	0	88	999.000	999.0	99.0
2005	1	1	23	0	?9?9?9?9E0?9?9?9*9*9?9*9*9?9?9?9?9?9*9*_*9*9*9*9*9	1.1	-12.4	32	102460	9999	9999	261	0	0	0	999900	999900	999900	99990	22	3.0	7	7	999.0	999	9	999999999	0	0.0000	0	88	999.000	999.0	99.0
2005	1	1	24	0	?9?9?9?9E0?9?9?9*9*9?9*9*9?9?9?9?9?9*9*_*9*9*9*9*9	0.6	-11.4	36	102460	9999	9999	270	0	0	0	999900	999900	999900	99990	360	2.0	9	9	999.0	999	9	999999999	0	0.0000	0	88	999.000	999.0	99.0
2005	1	2	1	0	?9?9?9?9E0?9?9?9*9*9?9*9*9?9?9?9?9?9*9*_*9*9*9*9*9	0.1	-12.4	34	102570	9999	9999	254	0	0	0	999900	999900	999900	99990	45	2.0	6	6	999.0	999	9	999999999	0	0.0000	0	88	999.000	999.0	99.0
2005	1	2	2	0	?9?9?9?9E0?9?9?9*9*9?9*9*9?9?9?9?9?9*9*_*9*9*9*9*9	-1.1	-9.7	48	102570	9999	9999	244	0	0	0	999900	999900	999900	99990	45	1.0	2	2	999.0	999	9	999999999	0	0.0000	0	88	999.000	999.0	99.0
2005	1	2	3	0	?9?9?9?9E0?9?9?9*9*9?9*9*9?9?9?9?9?9*9*_*9*9*9*9*9	-2.8	-8.8	60	102570	9999	9999	250	0	0	0	999900	999900	999900	99990	0	0.0	7	7	999.0	999	9	999999999	0	0.0000	0	88	999.000	999.0	99.0
2005	1	2	4	0	?9?9?9?9E0?9?9?9*9*9?9*9*9?9?9?9?9?9*9*_*9*9*9*9*9	-3.5	-8.0	68	102570	9999	9999	239	0	0	0	999900	999900	999900	99990	0	0.0	3	3	999.0	999	9	999999999	0	0.0000	0	88	999.000	999.0	99.0
2005	1	2	5	0	?9?9?9?9E0?9?9?9*9*9?9*9*9?9?9?9?9?9*9*_*9*9*9*9*9	-4.2	-7.0	79	102570	9999	9999	241	0	0	0	999900	999900	999900	99990	0	0.0	5	5	999.0	999	9	999999999	0	0.0000	0	88	999.000	999.0	99.0
2005	1	2	6	0	?9?9?9?9E0?9?9?9*9*9?9*9*9?9?9?9?9?9*9*_*9*9*9*9*9	-4.9	-6.3	88	102570	9999	9999	236	0	0	0	999900	999900	999900	99990	0	0.0	3	3	999.0	999	9	999999999	0	0.0000	0	88	999.000	999.0	99.0
2005	1	2	7	0	?9?9?9?9E0?9?9?9*9*9?9*9*9?9?9?9?9?9*9*_*9*9*9*9*9	-5.0	-7.3	82	102570	9999	9999	232	0	0	0	999900	999900	999900	99990	112	1.0	2	2	999.0	999	9	999999999	0	0.0000	0	88	999.000	999.0	99.0
2005	1	2	8	0	?9?9?9?9E0?9?9?9*9*9?9*9*9?9?9?9?9?9*9*_*9*9*9*9*9	-5.3	-7.7	81	102570	9999	9999	228	0	0	0	999900	999900	999900	99990	0	0.0	1	1	999.0	999	9	999999999	0	0.0000	0	88	999.000	999.0	99.0
2005	1	2	9	0	?9?9?9?9E0?9?9?9*9*9?9*9*9?9?9?9?9?9*9*_*9*9*9*9*9	-3.9	-5.7	86	102570	9999	9999	246	61	0	61	999900	999900	999900	99990	90	1.0	6	6	999.0	999	9	999999999	0	0.0000	0	88	999.000	999.0	99.0
2005	1	2	10	0	?9?9?9?9E0?9?9?9*9*9?9*9*9?9?9?9?9?9*9*_*9*9*9*9*9	0.0	-7.3	54	102570	9999	9999	246	228	322	85	999900	999900	999900	99990	90	1.0	1	1	999.0	999	9	999999999	0	0.0000	0	88	999.000	999.0	99.0
2005	1	2	11	0	?9?9?9?9E0?9?9?9*9*9?9*9*9?9?9?9?9?9*9*_*9*9*9*9*9	1.1	-11.4	35	102570	9999	9999	256	364	506	97	999900	999900	999900	99990	135	2.0	5	5	999.0	999	9	999999999	0	0.0000	0	88	999.000	999.0	99.0
2005	1	2	12	0	?9?9?9?9E0?9?9?9*9*9?9*9*9?9?9?9?9?9*9*_*9*9*9*9*9	2.4	-17.6	18	102570	9999	9999	255	481	692	93	999900	999900	999900	99990	157	2.0	5	5	999.0	999	9	999999999	0	0.0000	0	88	999.000	999.0	99.0
2005	1	2	13	0	?9?9?9?9E0?9?9?9*9*9?9*9*9?9?9?9?9?9*9*_*9*9*9*9*9	3.0	-14.7	22	102570	9999	9999	266	550	772	80	999900	999900	999900	99990	180	4.0	7	7	999.0	999	9	999999999	0	0.0000	0	88	999.000	999.0	99.0
2005	1	2	14	0	?9?9?9?9E0?9?9?9*9*9?9*9*9?9?9?9?9?9*9*_*9*9*9*9*9	4.1	-10.9	29	102570	9999	9999	274	547	755	69	999900	999900	999900	99990	135	3.0	7	7	999.0	999	9	999999999	0	0.0000	0	88	999.000	999.0	99.0
2005	1	2	15	0	?9?9?9?9E0?9?9?9*9*9?9*9*9?9?9?9?9?9*9*_*9*9*9*9*9	4.7	-11.8	26	102570	9999	9999	280	467	714	63	999900	999900	999900	99990	180	4.0	8	8	999.0	999	9	999999999	0	0.0000	0	88	999.000	999.0	99.0
2005	1	2	16	0	?9?9?9?9E0?9?9?9*9*9?9*9*9?9?9?9?9?9*9*_*9*9*9*9*9	5.3	-10.9	27	102570	9999	9999	283	350	600	47	999900	999900	999900	99990	157	4.0	8	8	999.0	999	9	999999999	0	0.0000	0	88	999.000	999.0	99.0
2005	1	2	17	0	?9?9?9?9E0?9?9?9*9*9?9*9*9?9?9?9?9?9*9*_*9*9*9*9*9	5.1	-11.4	26	102570	9999	9999	277	194	6	26	999900	999900	999900	99990	157	4.0	7	7	999.0	999	9	999999999	0	0.0000	0	88	999.000	999.0	99.0
2005	1	2	18	0	?9?9?9?9E0?9?9?9*9*9?9*9*9?9?9?9?9?9*9*_*9*9*9*9*9	4.1	-8.7	36	102570	9999	9999	276	47	0	0	999900	999900	999900	99990	157	3.0	7	7	999.0	999	9	999999999	0	0.0000	0	88	999.000	999.0	99.0
2005	1	2	19	0	?9?9?9?9E0?9?9?9*9*9?9*9*9?9?9?9?9?9*9*_*9*9*9*9*9	2.5	-7.2	45	102570	9999	9999	266	0	0	0	999900	999900	999900	99990	135	2.0	5	5	999.0	999	9	999999999	0	0.0000	0	88	999.000	999.0	99.0
2005	1	2	20	0	?9?9?9?9E0?9?9?9*9*9?9*9*9?9?9?9?9?9*9*_*9*9*9*9*9	1.6	-6.9	50	102570	9999	9999	261	0	0	0	999900	999900	999900	99990	135	1.0	4	4	999.0	999	9	999999999	0	0.0000	0	88	999.000	999.0	99.0
2005	1	2	21	0	?9?9?9?9E0?9?9?9*9*9?9*9*9?9?9?9?9?9*9*_*9*9*9*9*9	1.4	-6.2	53	102570	9999	9999	259	0	0	0	999900	999900	999900	99990	180	1.0	3	3	999.0	999	9	999999999	0	0.0000	0	88	999.000	999.0	99.0
2005	1	2	22	0	?9?9?9?9E0?9?9?9*9*9?9*9*9?9?9?9?9?9*9*_*9*9*9*9*9	0.4	-5.6	61	102570	9999	9999	262	0	0	0	999900	999900	999900	99990	135	1.0	6	6	999.0	999	9	999999999	0	0.0000	0	88	999.000	999.0	99.0
2005	1	2	23	0	?9?9?9?9E0?9?9?9*9*9?9*9*9?9?9?9?9?9*9*_*9*9*9*9*9	0.7	-6.2	56	102570	9999	9999	256	0	0	0	999900	999900	999900	99990	90	2.0	3	3	999.0	999	9	999999999	0	0.0000	0	88	999.000	999.0	99.0
2005	1	2	24	0	?9?9?9?9E0?9?9?9*9*9?9*9*9?9?9?9?9?9*9*_*9*9*9*9*9	1.6	-5.9	54	102570	9999	9999	249	0	0	0	999900	999900	999900	99990	90	2.0	0	0	999.0	999	9	999999999	0	0.0000	0	88	999.000	999.0	99.0
2005	1	3	1	0	?9?9?9?9E0?9?9?9*9*9?9*9*9?9?9?9?9?9*9*_*9*9*9*9*9	2.1	-5.3	55	102290	9999	9999	276	0	0	0	999900	999900	999900	99990	90	2.0	8	8	999.0	999	9	999999999	0	0.0000	0	88	999.000	999.0	99.0
2005	1	3	2	0	?9?9?9?9E0?9?9?9*9*9?9*9*9?9?9?9?9?9*9*_*9*9*9*9*9	2.3	-3.7	62	102290	9999	9999	264	0	0	0	999900	999900	999900	99990	112	1.0	3	3	999.0	999	9	999999999	0	0.0000	0	88	999.000	999.0	99.0
2005	1	3	3	0	?9?9?9?9E0?9?9?9*9*9?9*9*9?9?9?9?9?9*9*_*9*9*9*9*9	2.8	-4.4	56	102290	9999	9999	286	0	0	0	999900	999900	999900	99990	0	0.0	9	9	999.0	999	9	999999999	0	0.0000	0	88	999.000	999.0	99.0
2005	1	3	4	0	?9?9?9?9E0?9?9?9*9*9?9*9*9?9?9?9?9?9*9*_*9*9*9*9*9	2.8	-3.7	60	102290	9999	9999	281	0	0	0	999900	999900	999900	99990	67	2.0	8	8	999.0	999	9	999999999	0	0.0000	0	88	999.000	999.0	99.0
2005	1	3	5	0	?9?9?9?9E0?9?9?9*9*9?9*9*9?9?9?9?9?9*9*_*9*9*9*9*9	2.8	-2.4	67	102290	9999	9999	288	0	0	0	999900	999900	999900	99990	0	0.0	9	9	999.0	999	9	999999999	0	0.0000	0	88	999.000	999.0	99.0
2005	1	3	6	0	?9?9?9?9E0?9?9?9*9*9?9*9*9?9?9?9?9?9*9*_*9*9*9*9*9	2.9	-1.9	69	102290	9999	9999	289	0	0	0	999900	999900	999900	99990	0	0.0	9	9	999.0	999	9	999999999	0	0.0000	0	88	999.000	999.0	99.0
2005	1	3	7	0	?9?9?9?9E0?9?9?9*9*9?9*9*9?9?9?9?9?9*9*_*9*9*9*9*9	2.9	-1.5	72	102290	9999	9999	279	0	0	0	999900	999900	999900	99990	45	2.0	7	7	999.0	999	9	999999999	0	0.0000	0	88	999.000	999.0	99.0
2005	1	3	8	0	?9?9?9?9E0?9?9?9*9*9?9*9*9?9?9?9?9?9*9*_*9*9*9*9*9	2.2	-0.2	84	102290	9999	9999	274	0	0	0	999900	999900	999900	99990	67	1.0	6	6	999.0	999	9	999999999	0	0.0000	0	88	999.000	999.0	99.0
2005	1	3	9	0	?9?9?9?9E0?9?9?9*9*9?9*9*9?9?9?9?9?9*9*_*9*9*9*9*9	2.4	0.2	85	102290	9999	9999	262	0	0	0	999900	999900	999900	99990	67	2.0	1	1	999.0	999	9	999999999	0	0.0000	0	88	999.000	999.0	99.0
2005	1	3	10	0	?9?9?9?9E0?9?9?9*9*9?9*9*9?9?9?9?9?9*9*_*9*9*9*9*9	2.3	0.8	90	102290	9999	9999	263	6	0	6	999900	999900	999900	99990	67	3.0	1	1	999.0	999	9	999999999	0	0.0000	0	88	999.000	999.0	99.0
2005	1	3	11	0	?9?9?9?9E0?9?9?9*9*9?9*9*9?9?9?9?9?9*9*_*9*9*9*9*9	2.3	0.8	90	102290	9999	9999	269	17	0	17	999900	999900	999900	99990	90	2.0	3	3	999.0	999	9	999999999	0	0.0000	0	88	999.000	999.0	99.0
2005	1	3	12	0	?9?9?9?9E0?9?9?9*9*9?9*9*9?9?9?9?9?9*9*_*9*9*9*9*9	2.6	1.5	92	102290	9999	9999	259	39	0	39	999900	999900	999900	99990	67	1.0	0	0	999.0	999	9	999999999	0	0.0000	0	88	999.000	999.0	99.0
2005	1	3	13	0	?9?9?9?9E0?9?9?9*9*9?9*9*9?9?9?9?9?9*9*_*9*9*9*9*9	3.1	1.5	89	102290	9999	9999	266	67	0	67	999900	999900	999900	99990	67	3.0	1	1	999.0	999	9	999999999	0	0.0000	0	88	999.000	999.0	99.0
2005	1	3	14	0	?9?9?9?9E0?9?9?9*9*9?9*9*9?9?9?9?9?9*9*_*9*9*9*9*9	3.3	1.7	89	102290	9999	9999	278	53	0	53	999900	999900	999900	99990	90	3.0	5	5	999.0	999	9	999999999	0	0.0000	0	88	999.000	999.0	99.0
2005	1	3	15	0	?9?9?9?9E0?9?9?9*9*9?9*9*9?9?9?9?9?9*9*_*9*9*9*9*9	3.6	2.1	90	102290	9999	9999	269	28	0	28	999900	999900	999900	99990	67	2.0	1	1	999.0	999	9	999999999	0	0.0000	0	88	999.000	999.0	99.0
2005	1	3	16	0	?9?9?9?9E0?9?9?9*9*9?9*9*9?9?9?9?9?9*9*_*9*9*9*9*9	3.4	1.9	90	102290	9999	9999	281	0	0	0	999900	999900	999900	99990	67	3.0	6	6	999.0	999	9	999999999	0	0.0000	0	88	999.000	999.0	99.0
2005	1	3	17	0	?9?9?9?9E0?9?9?9*9*9?9*9*9?9?9?9?9?9*9*_*9*9*9*9*9	3.3	1.7	89	102290	9999	9999	274	3	0	3	999900	999900	999900	99990	67	4.0	3	3	999.0	999	9	999999999	0	0.0000	0	88	999.000	999.0	99.0
2005	1	3	18	0	?9?9?9?9E0?9?9?9*9*9?9*9*9?9?9?9?9?9*9*_*9*9*9*9*9	3.2	1.9	91	102290	9999	9999	267	6	0	6	999900	999900	999900	99990	67	4.0	1	1	999.0	999	9	999999999	0	0.0000	0	88	999.000	999.0	99.0
2005	1	3	19	0	?9?9?9?9E0?9?9?9*9*9?9*9*9?9?9?9?9?9*9*_*9*9*9*9*9	3.2	1.9	91	102290	9999	9999	262	0	0	0	999900	999900	999900	99990	67	3.0	0	0	999.0	999	9	999999999	0	0.0000	0	88	999.000	999.0	99.0
2005	1	3	20	0	?9?9?9?9E0?9?9?9*9*9?9*9*9?9?9?9?9?9*9*_*9*9*9*9*9	3.2	2.1	92	102290	9999	9999	276	0	0	0	999900	999900	999900	99990	67	3.0	4	4	999.0	999	9	999999999	0	0.0000	0	88	999.000	999.0	99.0
2005	1	3	21	0	?9?9?9?9E0?9?9?9*9*9?9*9*9?9?9?9?9?9*9*_*9*9*9*9*9	3.4	2.1	91	102290	9999	9999	274	0	0	0	999900	999900	999900	99990	67	3.0	3	3	999.0	999	9	999999999	0	0.0000	0	88	999.000	999.0	99.0
2005	1	3	22	0	?9?9?9?9E0?9?9?9*9*9?9*9*9?9?9?9?9?9*9*_*9*9*9*9*9	3.2	2.0	92	102290	9999	9999	273	0	0	0	999900	999900	999900	99990	22	2.0	3	3	999.0	999	9	999999999	0	0.0000	0	88	999.000	999.0	99.0
2005	1	3	23	0	?9?9?9?9E0?9?9?9*9*9?9*9*9?9?9?9?9?9*9*_*9*9*9*9*9	2.5	2.3	98	102290	9999	9999	260	0	0	0	999900	999900	999900	99990	90	3.0	0	0	999.0	999	9	999999999	0	0.0000	0	88	999.000	999.0	99.0
2005	1	3	24	0	?9?9?9?9E0?9?9?9*9*9?9*9*9?9?9?9?9?9*9*_*9*9*9*9*9	2.1	1.4	95	102290	9999	9999	289	0	0	0	999900	999900	999900	99990	45	2.0	9	9	999.0	999	9	999999999	0	0.0000	0	88	999.000	999.0	99.0
2005	1	4	1	0	?9?9?9?9E0?9?9?9*9*9?9*9*9?9?9?9?9?9*9*_*9*9*9*9*9	1.3	1.1	98	102520	9999	9999	279	0	0	0	999900	999900	999900	99990	67	1.0	8	8	999.0	999	9	999999999	0	0.0000	0	88	999.000	999.0	99.0
2005	1	4	2	0	?9?9?9?9E0?9?9?9*9*9?9*9*9?9?9?9?9?9*9*_*9*9*9*9*9	0.5	0.4	99	102520	9999	9999	271	0	0	0	999900	999900	999900	99990	0	0.0	7	7	999.0	999	9	999999999	0	0.0000	0	88	999.000	999.0	99.0
2005	1	4	3	0	?9?9?9?9E0?9?9?9*9*9?9*9*9?9?9?9?9?9*9*_*9*9*9*9*9	0.4	0.2	99	102520	9999	9999	281	0	0	0	999900	999900	999900	99990	0	0.0	9	9	999.0	999	9	999999999	0	0.0000	0	88	999.000	999.0	99.0
2005	1	4	4	0	?9?9?9?9E0?9?9?9*9*9?9*9*9?9?9?9?9?9*9*_*9*9*9*9*9	0.5	0.4	100	102520	9999	9999	281	0	0	0	999900	999900	999900	99990	90	1.0	9	9	999.0	999	9	999999999	0	0.0000	0	88	999.000	999.0	99.0
2005	1	4	5	0	?9?9?9?9E0?9?9?9*9*9?9*9*9?9?9?9?9?9*9*_*9*9*9*9*9	1.3	0.7	95	102520	9999	9999	271	0	0	0	999900	999900	999900	99990	0	0.0	6	6	999.0	999	9	999999999	0	0.0000	0	88	999.000	999.0	99.0
2005	1	4	6	0	?9?9?9?9E0?9?9?9*9*9?9*9*9?9?9?9?9?9*9*_*9*9*9*9*9	1.2	0.9	98	102520	9999	9999	262	0	0	0	999900	999900	999900	99990	0	0.0	2	2	999.0	999	9	999999999	0	0.0000	0	88	999.000	999.0	99.0
2005	1	4	7	0	?9?9?9?9E0?9?9?9*9*9?9*9*9?9?9?9?9?9*9*_*9*9*9*9*9	1.3	1.1	98	102520	9999	9999	267	0	0	0	999900	999900	999900	99990	45	1.0	4	4	999.0	999	9	999999999	0	0.0000	0	88	999.000	999.0	99.0
2005	1	4	8	0	?9?9?9?9E0?9?9?9*9*9?9*9*9?9?9?9?9?9*9*_*9*9*9*9*9	1.6	1.3	98	102520	9999	9999	264	0	0	0	999900	999900	999900	99990	0	0.0	2	2	999.0	999	9	999999999	0	0.0000	0	88	999.000	999.0	99.0
2005	1	4	9	0	?9?9?9?9E0?9?9?9*9*9?9*9*9?9?9?9?9?9*9*_*9*9*9*9*9	1.4	1.1	98	102520	9999	9999	265	11	0	11	999900	999900	999900	99990	112	1.0	3	3	999.0	999	9	999999999	0	0.0000	0	88	999.000	999.0	99.0
2005	1	4	10	0	?9?9?9?9E0?9?9?9*9*9?9*9*9?9?9?9?9?9*9*_*9*9*9*9*9	2.1	1.9	99	102520	9999	9999	263	42	0	42	999900	999900	999900	99990	0	0.0	1	1	999.0	999	9	999999999	0	0.0000	0	88	999.000	999.0	99.0
2005	1	4	11	0	?9?9?9?9E0?9?9?9*9*9?9*9*9?9?9?9?9?9*9*_*9*9*9*9*9	2.8	2.1	95	102520	9999	9999	282	36	0	36	999900	999900	999900	99990	67	2.0	7	7	999.0	999	9	999999999	0	0.0000	0	88	999.000	999.0	99.0
2005	1	4	12	0	?9?9?9?9E0?9?9?9*9*9?9*9*9?9?9?9?9?9*9*_*9*9*9*9*9	3.0	2.3	95	102520	9999	9999	283	47	0	47	999900	999900	999900	99990	90	2.0	7	7	999.0	999	9	999999999	0	0.0000	0	88	999.000	999.0	99.0
2005	1	4	13	0	?9?9?9?9E0?9?9?9*9*9?9*9*9?9?9?9?9?9*9*_*9*9*9*9*9	3.4	2.7	95	102520	9999	9999	282	75	0	75	999900	999900	999900	99990	0	0.0	6	6	999.0	999	9	999999999	0	0.0000	0	88	999.000	999.0	99.0
2005	1	4	14	0	?9?9?9?9E0?9?9?9*9*9?9*9*9?9?9?9?9?9*9*_*9*9*9*9*9	3.7	2.7	93	102520	9999	9999	270	69	0	69	999900	999900	999900	99990	90	1.0	1	1	999.0	999	9	999999999	0	0.0000	0	88	999.000	999.0	99.0
2005	1	4	15	0	?9?9?9?9E0?9?9?9*9*9?9*9*9?9?9?9?9?9*9*_*9*9*9*9*9	3.9	3.3	96	102520	9999	9999	298	56	0	56	999900	999900	999900	99990	90	1.0	9	9	999.0	999	9	999999999	0	0.0000	0	88	999.000	999.0	99.0
2005	1	4	16	0	?9?9?9?9E0?9?9?9*9*9?9*9*9?9?9?9?9?9*9*_*9*9*9*9*9	4.1	3.1	93	102520	9999	9999	278	50	0	50	999900	999900	999900	99990	90	1.0	3	3	999.0	999	9	999999999	0	0.0000	0	88	999.000	999.0	99.0
2005	1	4	17	0	?9?9?9?9E0?9?9?9*9*9?9*9*9?9?9?9?9?9*9*_*9*9*9*9*9	4.5	3.2	92	102520	9999	9999	277	42	0	42	999900	999900	999900	99990	0	0.0	2	2	999.0	999	9	999999999	0	0.0000	0	88	999.000	999.0	99.0
2005	1	4	18	0	?9?9?9?9E0?9?9?9*9*9?9*9*9?9?9?9?9?9*9*_*9*9*9*9*9	4.4	3.4	93	102520	9999	9999	301	19	0	19	999900	999900	999900	99990	0	0.0	9	9	999.0	999	9	999999999	0	0.0000	0	88	999.000	999.0	99.0
2005	1	4	19	0	?9?9?9?9E0?9?9?9*9*9?9*9*9?9?9?9?9?9*9*_*9*9*9*9*9	4.4	3.4	93	102520	9999	9999	290	0	0	0	999900	999900	999900	99990	0	0.0	7	7	999.0	999	9	999999999	0	0.0000	0	88	999.000	999.0	99.0
2005	1	4	20	0	?9?9?9?9E0?9?9?9*9*9?9*9*9?9?9?9?9?9*9*_*9*9*9*9*9	4.7	3.2	90	102520	9999	9999	291	0	0	0	999900	999900	999900	99990	315	1.0	7	7	999.0	999	9	999999999	0	0.0000	0	88	999.000	999.0	99.0
2005	1	4	21	0	?9?9?9?9E0?9?9?9*9*9?9*9*9?9?9?9?9?9*9*_*9*9*9*9*9	4.3	3.6	95	102520	9999	9999	284	0	0	0	999900	999900	999900	99990	315	1.0	5	5	999.0	999	9	999999999	0	0.0000	0	88	999.000	999.0	99.0
2005	1	4	22	0	?9?9?9?9E0?9?9?9*9*9?9*9*9?9?9?9?9?9*9*_*9*9*9*9*9	4.2	3.9	98	102520	9999	9999	289	0	0	0	999900	999900	999900	99990	292	1.0	7	7	999.0	999	9	999999999	0	0.0000	0	88	999.000	999.0	99.0
2005	1	4	23	0	?9?9?9?9E0?9?9?9*9*9?9*9*9?9?9?9?9?9*9*_*9*9*9*9*9	4.3	3.7	96	102520	9999	9999	282	0	0	0	999900	999900	999900	99990	315	2.0	4	4	999.0	999	9	999999999	0	0.0000	0	88	999.000	999.0	99.0
2005	1	4	24	0	?9?9?9?9E0?9?9?9*9*9?9*9*9?9?9?9?9?9*9*_*9*9*9*9*9	4.4	3.6	94	102520	9999	9999	287	0	0	0	999900	999900	999900	99990	292	2.0	6	6	999.0	999	9	999999999	0	0.0000	0	88	999.000	999.0	99.0
2005	1	5	1	0	?9?9?9?9E0?9?9?9*9*9?9*9*9?9?9?9?9?9*9*_*9*9*9*9*9	4.6	3.5	93	103270	9999	9999	291	0	0	0	999900	999900	999900	99990	315	4.0	7	7	999.0	999	9	999999999	0	0.0000	0	88	999.000	999.0	99.0
2005	1	5	2	0	?9?9?9?9E0?9?9?9*9*9?9*9*9?9?9?9?9?9*9*_*9*9*9*9*9	4.9	2.5	85	103270	9999	9999	291	0	0	0	999900	999900	999900	99990	315	4.0	7	7	999.0	999	9	999999999	0	0.0000	0	88	999.000	999.0	99.0
2005	1	5	3	0	?9?9?9?9E0?9?9?9*9*9?9*9*9?9?9?9?9?9*9*_*9*9*9*9*9	4.8	2.1	83	103270	9999	9999	301	0	0	0	999900	999900	999900	99990	337	5.0	9	9	999.0	999	9	999999999	0	0.0000	0	88	999.000	999.0	99.0
2005	1	5	4	0	?9?9?9?9E0?9?9?9*9*9?9*9*9?9?9?9?9?9*9*_*9*9*9*9*9	2.0	-2.2	72	103270	9999	9999	262	0	0	0	999900	999900	999900	99990	360	5.0	2	2	999.0	999	9	999999999	0	0.0000	0	88	999.000	999.0	99.0
2005	1	5	5	0	?9?9?9?9E0?9?9?9*9*9?9*9*9?9?9?9?9?9*9*_*9*9*9*9*9	0.0	-4.7	67	103270	9999	9999	249	0	0	0	999900	999900	999900	99990	360	5.0	1	1	999.0	999	9	999999999	0	0.0000	0	88	999.000	999.0	99.0
2005	1	5	6	0	?9?9?9?9E0?9?9?9*9*9?9*9*9?9?9?9?9?9*9*_*9*9*9*9*9	-0.9	-3.6	80	103270	9999	9999	256	0	0	0	999900	999900	999900	99990	360	5.0	5	5	999.0	999	9	999999999	0	0.0000	0	88	999.000	999.0	99.0
2005	1	5	7	0	?9?9?9?9E0?9?9?9*9*9?9*9*9?9?9?9?9?9*9*_*9*9*9*9*9	-1.3	-4.8	75	103270	9999	9999	269	0	0	0	999900	999900	999900	99990	360	4.0	9	9	999.0	999	9	999999999	0	0.0000	0	88	999.000	999.0	99.0
2005	1	5	8	0	?9?9?9?9E0?9?9?9*9*9?9*9*9?9?9?9?9?9*9*_*9*9*9*9*9	-1.6	-5.0	75	103270	9999	9999	262	0	0	0	999900	999900	999900	99990	337	7.0	8	8	999.0	999	9	999999999	0	0.0000	0	88	999.000	999.0	99.0
2005	1	5	9	0	?9?9?9?9E0?9?9?9*9*9?9*9*9?9?9?9?9?9*9*_*9*9*9*9*9	-1.9	-5.0	77	103270	9999	9999	237	31	0	31	999900	999900	999900	99990	337	5.0	0	0	999.0	999	9	999999999	0	0.0000	0	88	999.000	999.0	99.0
2005	1	5	10	0	?9?9?9?9E0?9?9?9*9*9?9*9*9?9?9?9?9?9*9*_*9*9*9*9*9	-1.6	-5.4	73	103270	9999	9999	243	183	175	105	999900	999900	999900	99990	337	5.0	1	1	999.0	999	9	999999999	0	0.0000	0	88	999.000	999.0	99.0
2005	1	5	11	0	?9?9?9?9E0?9?9?9*9*9?9*9*9?9?9?9?9?9*9*_*9*9*9*9*9	-0.8	-6.3	63	103270	9999	9999	245	356	478	103	999900	999900	999900	99990	337	6.0	1	1	999.0	999	9	999999999	0	0.0000	0	88	999.000	999.0	99.0
2005	1	5	12	0	?9?9?9?9E0?9?9?9*9*9?9*9*9?9?9?9?9?9*9*_*9*9*9*9*9	-0.3	-7.7	54	103270	9999	9999	253	486	697	92	999900	999900	999900	99990	337	5.0	4	4	999.0	999	9	999999999	0	0.0000	0	88	999.000	999.0	99.0
2005	1	5	13	0	?9?9?9?9E0?9?9?9*9*9?9*9*9?9?9?9?9?9*9*_*9*9*9*9*9	0.3	-8.0	50	103270	9999	9999	257	531	773	91	999900	999900	999900	99990	337	4.0	5	5	999.0	999	9	999999999	0	0.0000	0	88	999.000	999.0	99.0
2005	1	5	14	0	?9?9?9?9E0?9?9?9*9*9?9*9*9?9?9?9?9?9*9*_*9*9*9*9*9	0.9	-12.9	31	103270	9999	9999	244	586	757	55	999900	999900	999900	99990	337	4.0	1	1	999.0	999	9	999999999	0	0.0000	0	88	999.000	999.0	99.0
2005	1	5	15	0	?9?9?9?9E0?9?9?9*9*9?9*9*9?9?9?9?9?9*9*_*9*9*9*9*9	1.1	-12.4	32	103270	9999	9999	252	525	717	41	999900	999900	999900	99990	337	4.0	3	3	999.0	999	9	999999999	0	0.0000	0	88	999.000	999.0	99.0
2005	1	5	16	0	?9?9?9?9E0?9?9?9*9*9?9*9*9?9?9?9?9?9*9*_*9*9*9*9*9	1.3	-10.4	37	103270	9999	9999	244	403	608	27	999900	999900	999900	99990	360	3.0	0	0	999.0	999	9	999999999	0	0.0000	0	88	999.000	999.0	99.0
2005	1	5	17	0	?9?9?9?9E0?9?9?9*9*9?9*9*9?9?9?9?9?9*9*_*9*9*9*9*9	0.7	-10.4	39	103270	9999	9999	241	233	191	11	999900	999900	999900	99990	360	3.0	0	0	999.0	999	9	999999999	0	0.0000	0	88	999.000	999.0	99.0
2005	1	5	18	0	?9?9?9?9E0?9?9?9*9*9?9*9*9?9?9?9?9?9*9*_*9*9*9*9*9	0.3	-11.8	35	103270	9999	9999	262	64	0	0	999900	999900	999900	99990	360	5.0	8	8	999.0	999	9	999999999	0	0.0000	0	88	999.000	999.0	99.0
2005	1	5	19	0	?9?9?9?9E0?9?9?9*9*9?9*9*9?9?9?9?9?9*9*_*9*9*9*9*9	-0.5	-12.4	36	103270	9999	9999	246	0	0	0	999900	999900	999900	99990	360	3.0	3	3	999.0	999	9	999999999	0	0.0000	0	88	999.000	999.0	99.0
2005	1	5	20	0	?9?9?9?9E0?9?9?9*9*9?9*9*9?9?9?9?9?9*9*_*9*9*9*9*9	-0.8	-11.8	39	103270	9999	9999	245	0	0	0	999900	999900	999900	99990	360	2.0	3	3	999.0	999	9	999999999	0	0.0000	0	88	999.000	999.0	99.0
2005	1	5	21	0	?9?9?9?9E0?9?9?9*9*9?9*9*9?9?9?9?9?9*9*_*9*9*9*9*9	-1.0	-13.0	35	103270	9999	9999	238	0	0	0	999900	999900	999900	99990	45	3.0	1	1	999.0	999	9	999999999	0	0.0000	0	88	999.000	999.0	99.0
2005	1	5	22	0	?9?9?9?9E0?9?9?9*9*9?9*9*9?9?9?9?9?9*9*_*9*9*9*9*9	-1.5	-10.9	44	103270	9999	9999	247	0	0	0	999900	999900	999900	99990	45	1.0	5	5	999.0	999	9	999999999	0	0.0000	0	88	999.000	999.0	99.0
2005	1	5	23	0	?9?9?9?9E0?9?9?9*9*9?9*9*9?9?9?9?9?9*9*_*9*9*9*9*9	-2.0	-10.0	50	103270	9999	9999	246	0	0	0	999900	999900	999900	99990	45	2.0	5	5	999.0	999	9	999999999	0	0.0000	0	88	999.000	999.0	99.0
2005	1	5	24	0	?9?9?9?9E0?9?9?9*9*9?9*9*9?9?9?9?9?9*9*_*9*9*9*9*9	-3.0	-10.0	55	103270	9999	9999	237	0	0	0	999900	999900	999900	99990	67	1.0	2	2	999.0	999	9	999999999	0	0.0000	0	88	999.000	999.0	99.0
2005	1	6	1	0	?9?9?9?9E0?9?9?9*9*9?9*9*9?9?9?9?9?9*9*_*9*9*9*9*9	-3.2	-10.5	53	103700	9999	9999	247	0	0	0	999900	999900	999900	99990	0	0.0	7	7	999.0	999	9	999999999	0	0.0000	0	88	999.000	999.0	99.0
2005	1	6	2	0	?9?9?9?9E0?9?9?9*9*9?9*9*9?9?9?9?9?9*9*_*9*9*9*9*9	-5.0	-8.0	77	103700	9999	9999	236	0	0	0	999900	999900	999900	99990	0	0.0	4	4	999.0	999	9	999999999	0	0.0000	0	88	999.000	999.0	99.0
2005	1	6	3	0	?9?9?9?9E0?9?9?9*9*9?9*9*9?9?9?9?9?9*9*_*9*9*9*9*9	-5.0	-7.6	80	103700	9999	9999	252	0	0	0	999900	999900	999900	99990	0	0.0	9	9	999.0	999	9	999999999	0	0.0000	0	88	999.000	999.0	99.0
2005	1	6	4	0	?9?9?9?9E0?9?9?9*9*9?9*9*9?9?9?9?9?9*9*_*9*9*9*9*9	-4.6	-6.6	84	103700	9999	9999	245	0	0	0	999900	999900	999900	99990	0	0.0	7	7	999.0	999	9	999999999	0	0.0000	0	88	999.000	999.0	99.0
2005	1	6	5	0	?9?9?9?9E0?9?9?9*9*9?9*9*9?9?9?9?9?9*9*_*9*9*9*9*9	-5.2	-8.0	79	103700	9999	9999	235	0	0	0	999900	999900	999900	99990	112	1.0	4	4	999.0	999	9	999999999	0	0.0000	0	88	999.000	999.0	99.0
2005	1	6	6	0	?9?9?9?9E0?9?9?9*9*9?9*9*9?9?9?9?9?9*9*_*9*9*9*9*9	-4.9	-6.9	84	103700	9999	9999	244	0	0	0	999900	999900	999900	99990	0	0.0	7	7	999.0	999	9	999999999	0	0.0000	0	88	999.000	999.0	99.0
2005	1	6	7	0	?9?9?9?9E0?9?9?9*9*9?9*9*9?9?9?9?9?9*9*_*9*9*9*9*9	-4.6	-9.2	67	103700	9999	9999	240	0	0	0	999900	999900	999900	99990	0	0.0	6	6	999.0	999	9	999999999	0	0.0000	0	88	999.000	999.0	99.0
2005	1	6	8	0	?9?9?9?9E0?9?9?9*9*9?9*9*9?9?9?9?9?9*9*_*9*9*9*9*9	-4.1	-11.4	53	103700	9999	9999	246	0	0	0	999900	999900	999900	99990	67	3.0	8	8	999.0	999	9	999999999	0	0.0000	0	88	999.000	999.0	99.0
2005	1	6	9	0	?9?9?9?9E0?9?9?9*9*9?9*9*9?9?9?9?9?9*9*_*9*9*9*9*9	-3.9	-12.4	48	103700	9999	9999	246	19	5	18	999900	999900	999900	99990	67	3.0	8	8	999.0	999	9	999999999	0	0.0000	0	88	999.000	999.0	99.0
2005	1	6	10	0	?9?9?9?9E0?9?9?9*9*9?9*9*9?9?9?9?9?9*9*_*9*9*9*9*9	-3.3	-12.4	45	103700	9999	9999	244	175	144	111	999900	999900	999900	99990	90	3.0	7	7	999.0	999	9	999999999	0	0.0000	0	88	999.000	999.0	99.0
2005	1	6	11	0	?9?9?9?9E0?9?9?9*9*9?9*9*9?9?9?9?9?9*9*_*9*9*9*9*9	-2.1	-12.4	41	103700	9999	9999	238	347	371	150	999900	999900	999900	99990	45	3.0	2	2	999.0	999	9	999999999	0	0.0000	0	88	999.000	999.0	99.0
2005	1	6	12	0	?9?9?9?9E0?9?9?9*9*9?9*9*9?9?9?9?9?9*9*_*9*9*9*9*9	-1.0	-12.4	37	103700	9999	9999	250	467	645	101	999900	999900	999900	99990	90	4.0	6	6	999.0	999	9	999999999	0	0.0000	0	88	999.000	999.0	99.0
2005	1	6	13	0	?9?9?9?9E0?9?9?9*9*9?9*9*9?9?9?9?9?9*9*_*9*9*9*9*9	-0.3	-14.1	30	103700	9999	9999	249	550	774	83	999900	999900	999900	99990	90	2.0	5	5	999.0	999	9	999999999	0	0.0000	0	88	999.000	999.0	99.0
2005	1	6	14	0	?9?9?9?9E0?9?9?9*9*9?9*9*9?9?9?9?9?9*9*_*9*9*9*9*9	0.9	-12.9	31	103700	9999	9999	269	586	758	96	999900	999900	999900	99990	90	1.0	9	9	999.0	999	9	999999999	0	0.0000	0	88	999.000	999.0	99.0
2005	1	6	15	0	?9?9?9?9E0?9?9?9*9*9?9*9*9?9?9?9?9?9*9*_*9*9*9*9*9	1.1	-12.9	30	103700	9999	9999	253	389	670	145	999900	999900	999900	99990	22	3.0	4	4	999.0	999	9	999999999	0	0.0000	0	88	999.000	999.0	99.0
2005	1	6	16	0	?9?9?9?9E0?9?9?9*9*9?9*9*9?9?9?9?9?9*9*_*9*9*9*9*9	0.4	-12.4	33	103700	9999	9999	249	289	611	110	999900	999900	999900	99990	22	3.0	3	3	999.0	999	9	999999999	0	0.0000	0	88	999.000	999.0	99.0
2005	1	6	17	0	?9?9?9?9E0?9?9?9*9*9?9*9*9?9?9?9?9?9*9*_*9*9*9*9*9	-0.2	-11.4	38	103700	9999	9999	261	111	0	111	999900	999900	999900	99990	67	3.0	8	8	999.0	999	9	999999999	0	0.0000	0	88	999.000	999.0	99.0
2005	1	6	18	0	?9?9?9?9E0?9?9?9*9*9?9*9*9?9?9?9?9?9*9*_*9*9*9*9*9	-0.7	-10.0	45	103700	9999	9999	245	31	0	0	999900	999900	999900	99990	45	3.0	2	2	999.0	999	9	999999999	0	0.0000	0	88	999.000	999.0	99.0
2005	1	6	19	0	?9?9?9?9E0?9?9?9*9*9?9*9*9?9?9?9?9?9*9*_*9*9*9*9*9	-1.3	-9.6	49	103700	9999	9999	249	0	0	0	999900	999900	999900	99990	45	2.0	5	5	999.0	999	9	999999999	0	0.0000	0	88	999.000	999.0	99.0
2005	1	6	20	0	?9?9?9?9E0?9?9?9*9*9?9*9*9?9?9?9?9?9*9*_*9*9*9*9*9	-1.5	-8.4	55	103700	9999	9999	264	0	0	0	999900	999900	999900	99990	67	3.0	9	9	999.0	999	9	999999999	0	0.0000	0	88	999.000	999.0	99.0
2005	1	6	21	0	?9?9?9?9E0?9?9?9*9*9?9*9*9?9?9?9?9?9*9*_*9*9*9*9*9	-1.5	-8.8	54	103700	9999	9999	245	0	0	0	999900	999900	999900	99990	67	2.0	3	3	999.0	999	9	999999999	0	0.0000	0	88	999.000	999.0	99.0
2005	1	6	22	0	?9?9?9?9E0?9?9?9*9*9?9*9*9?9?9?9?9?9*9*_*9*9*9*9*9	-1.4	-9.6	49	103700	9999	9999	258	0	0	0	999900	999900	999900	99990	67	2.0	8	8	999.0	999	9	999999999	0	0.0000	0	88	999.000	999.0	99.0
2005	1	6	23	0	?9?9?9?9E0?9?9?9*9*9?9*9*9?9?9?9?9?9*9*_*9*9*9*9*9	-1.6	-8.4	56	103700	9999	9999	243	0	0	0	999900	999900	999900	99990	67	2.0	2	2	999.0	999	9	999999999	0	0.0000	0	88	999.000	999.0	99.0
2005	1	6	24	0	?9?9?9?9E0?9?9?9*9*9?9*9*9?9?9?9?9?9*9*_*9*9*9*9*9	-1.8	-7.3	63	103700	9999	9999	240	0	0	0	999900	999900	999900	99990	67	3.0	1	1	999.0	999	9	999999999	0	0.0000	0	88	999.000	999.0	99.0
2005	1	7	1	0	?9?9?9?9E0?9?9?9*9*9?9*9*9?9?9?9?9?9*9*_*9*9*9*9*9	-2.4	-6.9	68	103910	9999	9999	257	0	0	0	999900	999900	999900	99990	67	4.0	8	8	999.0	999	9	999999999	0	0.0000	0	88	999.000	999.0	99.0
2005	1	7	2	0	?9?9?9?9E0?9?9?9*9*9?9*9*9?9?9?9?9?9*9*_*9*9*9*9*9	-3.0	-7.6	67	103910	9999	9999	245	0	0	0	999900	999900	999900	99990	67	4.0	5	5	999.0	999	9	999999999	0	0.0000	0	88	999.000	999.0	99.0
2005	1	7	3	0	?9?9?9?9E0?9?9?9*9*9?9*9*9?9?9?9?9?9*9*_*9*9*9*9*9	-3.3	-7.6	69	103910	9999	9999	249	0	0	0	999900	999900	999900	99990	67	3.0	7	7	999.0	999	9	999999999	0	0.0000	0	88	999.000	999.0	99.0
2005	1	7	4	0	?9?9?9?9E0?9?9?9*9*9?9*9*9?9?9?9?9?9*9*_*9*9*9*9*9	-3.7	-8.0	69	103910	9999	9999	240	0	0	0	999900	999900	999900	99990	90	3.0	4	4	999.0	999	9	999999999	0	0.0000	0	88	999.000	999.0	99.0
2005	1	7	5	0	?9?9?9?9E0?9?9?9*9*9?9*9*9?9?9?9?9?9*9*_*9*9*9*9*9	-4.0	-8.0	71	103910	9999	9999	241	0	0	0	999900	999900	999900	99990	67	2.0	5	5	999.0	999	9	999999999	0	0.0000	0	88	999.000	999.0	99.0
2005	1	7	6	0	?9?9?9?9E0?9?9?9*9*9?9*9*9?9?9?9?9?9*9*_*9*9*9*9*9	-4.6	-8.0	75	103910	9999	9999	244	0	0	0	999900	999900	999900	99990	90	1.0	7	7	999.0	999	9	999999999	0	0.0000	0	88	999.000	999.0	99.0
2005	1	7	7	0	?9?9?9?9E0?9?9?9*9*9?9*9*9?9?9?9?9?9*9*_*9*9*9*9*9	-5.3	-8.0	79	103910	9999	9999	235	0	0	0	999900	999900	999900	99990	0	0.0	4	4	999.0	999	9	999999999	0	0.0000	0	88	999.000	999.0	99.0
2005	1	7	8	0	?9?9?9?9E0?9?9?9*9*9?9*9*9?9?9?9?9?9*9*_*9*9*9*9*9	-5.4	-8.0	80	103910	9999	9999	250	0	0	0	999900	999900	999900	99990	67	1.0	9	9	999.0	999	9	999999999	0	0.0000	0	88	999.000	999.0	99.0
2005	1	7	9	0	?9?9?9?9E0?9?9?9*9*9?9*9*9?9?9?9?9?9*9*_*9*9*9*9*9	-4.2	-8.8	67	103910	9999	9999	226	36	0	36	999900	999900	999900	99990	67	3.0	0	0	999.0	999	9	999999999	0	0.0000	0	88	999.000	999.0	99.0
2005	1	7	10	0	?9?9?9?9E0?9?9?9*9*9?9*9*9?9?9?9?9?9*9*_*9*9*9*9*9	-2.9	-8.0	65	103910	9999	9999	243	178	154	109	999900	999900	999900	99990	90	3.0	4	4	999.0	999	9	999999999	0	0.0000	0	88	999.000	999.0	99.0
2005	1	7	11	0	?9?9?9?9E0?9?9?9*9*9?9*9*9?9?9?9?9?9*9*_*9*9*9*9*9	-1.9	-8.4	57	103910	9999	9999	263	339	428	111	999900	999900	999900	99990	67	4.0	9	9	999.0	999	9	999999999	0	0.0000	0	88	999.000	999.0	99.0
2005	1	7	12	0	?9?9?9?9E0?9?9?9*9*9?9*9*9?9?9?9?9?9*9*_*9*9*9*9*9	-1.3	-10.0	47	103910	9999	9999	249	472	655	100	999900	999900	999900	99990	67	4.0	5	5	999.0	999	9	999999999	0	0.0000	0	88	999.000	999.0	99.0
2005	1	7	13	0	?9?9?9?9E0?9?9?9*9*9?9*9*9?9?9?9?9?9*9*_*9*9*9*9*9	-0.3	-10.0	44	103910	9999	9999	258	508	738	102	999900	999900	999900	99990	67	3.0	7	7	999.0	999	9	999999999	0	0.0000	0	88	999.000	999.0	99.0
2005	1	7	14	0	?9?9?9?9E0?9?9?9*9*9?9*9*9?9?9?9?9?9*9*_*9*9*9*9*9	0.3	-9.2	45	103910	9999	9999	265	531	758	80	999900	999900	999900	99990	22	4.0	8	8	999.0	999	9	999999999	0	0.0000	0	88	999.000	999.0	99.0
2005	1	7	15	0	?9?9?9?9E0?9?9?9*9*9?9*9*9?9?9?9?9?9*9*_*9*9*9*9*9	0.2	-10.0	42	103910	9999	9999	257	500	720	53	999900	999900	999900	99990	22	4.0	6	6	999.0	999	9	999999999	0	0.0000	0	88	999.000	999.0	99.0
2005	1	7	16	0	?9?9?9?9E0?9?9?9*9*9?9*9*9?9?9?9?9?9*9*_*9*9*9*9*9	0.5	-9.6	43	103910	9999	9999	254	378	614	39	999900	999900	999900	99990	360	4.0	4	4	999.0	999	9	999999999	0	0.0000	0	88	999.000	999.0	99.0
2005	1	7	17	0	?9?9?9?9E0?9?9?9*9*9?9*9*9?9?9?9?9?9*9*_*9*9*9*9*9	0.6	-9.6	42	103910	9999	9999	266	211	201	22	999900	999900	999900	99990	22	3.0	8	8	999.0	999	9	999999999	0	0.0000	0	88	999.000	999.0	99.0
2005	1	7	18	0	?9?9?9?9E0?9?9?9*9*9?9*9*9?9?9?9?9?9*9*_*9*9*9*9*9	0.0	-10.0	43	103910	9999	9999	250	56	0	0	999900	999900	999900	99990	22	3.0	3	3	999.0	999	9	999999999	0	0.0000	0	88	999.000	999.0	99.0
2005	1	7	19	0	?9?9?9?9E0?9?9?9*9*9?9*9*9?9?9?9?9?9*9*_*9*9*9*9*9	-0.6	-9.2	48	103910	9999	9999	252	0	0	0	999900	999900	999900	99990	45	2.0	5	5	999.0	999	9	999999999	0	0.0000	0	88	999.000	999.0	99.0
2005	1	7	20	0	?9?9?9?9E0?9?9?9*9*9?9*9*9?9?9?9?9?9*9*_*9*9*9*9*9	-1.1	-9.6	48	103910	9999	9999	236	0	0	0	999900	999900	999900	99990	45	2.0	0	0	999.0	999	9	999999999	0	0.0000	0	88	999.000	999.0	99.0
2005	1	7	21	0	?9?9?9?9E0?9?9?9*9*9?9*9*9?9?9?9?9?9*9*_*9*9*9*9*9	-1.8	-8.4	57	103910	9999	9999	239	0	0	0	999900	999900	999900	99990	45	3.0	1	1	999.0	999	9	999999999	0	0.0000	0	88	999.000	999.0	99.0
2005	1	7	22	0	?9?9?9?9E0?9?9?9*9*9?9*9*9?9?9?9?9?9*9*_*9*9*9*9*9	-2.4	-8.8	58	103910	9999	9999	251	0	0	0	999900	999900	999900	99990	67	3.0	7	7	999.0	999	9	999999999	0	0.0000	0	88	999.000	999.0	99.0
2005	1	7	23	0	?9?9?9?9E0?9?9?9*9*9?9*9*9?9?9?9?9?9*9*_*9*9*9*9*9	-2.6	-8.4	61	103910	9999	9999	244	0	0	0	999900	999900	999900	99990	45	1.0	4	4	999.0	999	9	999999999	0	0.0000	0	88	999.000	999.0	99.0
2005	1	7	24	0	?9?9?9?9E0?9?9?9*9*9?9*9*9?9?9?9?9?9*9*_*9*9*9*9*9	-2.9	-8.0	65	103910	9999	9999	250	0	0	0	999900	999900	999900	99990	67	3.0	7	7	999.0	999	9	999999999	0	0.0000	0	88	999.000	999.0	99.0
2005	1	8	1	0	?9?9?9?9E0?9?9?9*9*9?9*9*9?9?9?9?9?9*9*_*9*9*9*9*9	-3.7	-7.6	71	103870	9999	9999	236	0	0	0	999900	999900	999900	99990	67	1.0	2	2	999.0	999	9	999999999	0	0.0000	0	88	999.000	999.0	99.0
2005	1	8	2	0	?9?9?9?9E0?9?9?9*9*9?9*9*9?9?9?9?9?9*9*_*9*9*9*9*9	-4.4	-7.6	76	103870	9999	9999	249	0	0	0	999900	999900	999900	99990	67	1.0	8	8	999.0	999	9	999999999	0	0.0000	0	88	999.000	999.0	99.0
2005	1	8	3	0	?9?9?9?9E0?9?9?9*9*9?9*9*9?9?9?9?9?9*9*_*9*9*9*9*9	-4.8	-8.4	73	103870	9999	9999	224	0	0	0	999900	999900	999900	99990	67	1.0	0	0	999.0	999	9	999999999	0	0.0000	0	88	999.000	999.0	99.0
2005	1	8	4	0	?9?9?9?9E0?9?9?9*9*9?9*9*9?9?9?9?9?9*9*_*9*9*9*9*9	-5.0	-8.4	75	103870	9999	9999	237	0	0	0	999900	999900	999900	99990	0	0.0	5	5	999.0	999	9	999999999	0	0.0000	0	88	999.000	999.0	99.0
2005	1	8	5	0	?9?9?9?9E0?9?9?9*9*9?9*9*9?9?9?9?9?9*9*_*9*9*9*9*9	-4.6	-8.8	70	103870	9999	9999	232	0	0	0	999900	999900	999900	99990	45	2.0	2	2	999.0	999	9	999999999	0	0.0000	0	88	999.000	999.0	99.0
2005	1	8	6	0	?9?9?9?9E0?9?9?9*9*9?9*9*9?9?9?9?9?9*9*_*9*9*9*9*9	-4.9	-9.2	69	103870	9999	9999	239	0	0	0	999900	999900	999900	99990	0	0.0	6	6	999.0	999	9	999999999	0	0.0000	0	88	999.000	999.0	99.0
2005	1	8	7	0	?9?9?9?9E0?9?9?9*9*9?9*9*9?9?9?9?9?9*9*_*9*9*9*9*9	-5.2	-9.2	71	103870	9999	9999	250	0	0	0	999900	999900	999900	99990	45	1.0	9	9	999.0	999	9	999999999	0	0.0000	0	88	999.000	999.0	99.0
2005	1	8	8	0	?9?9?9?9E0?9?9?9*9*9?9*9*9?9?9?9?9?9*9*_*9*9*9*9*9	-5.4	-9.2	72	103870	9999	9999	233	0	0	0	999900	999900	999900	99990	45	2.0	4	4	999.0	999	9	999999999	0	0.0000	0	88	999.000	999.0	99.0
2005	1	8	9	0	?9?9?9?9E0?9?9?9*9*9?9*9*9?9?9?9?9?9*9*_*9*9*9*9*9	-5.0	-8.8	72	103870	9999	9999	235	33	0	33	999900	999900	999900	99990	0	0.0	4	4	999.0	999	9	999999999	0	0.0000	0	88	999.000	999.0	99.0
2005	1	8	10	0	?9?9?9?9E0?9?9?9*9*9?9*9*9?9?9?9?9?9*9*_*9*9*9*9*9	-4.0	-9.2	64	103870	9999	9999	234	181	160	109	999900	999900	999900	99990	270	2.0	2	2	999.0	999	9	999999999	0	0.0000	0	88	999.000	999.0	99.0
2005	1	8	11	0	?9?9?9?9E0?9?9?9*9*9?9*9*9?9?9?9?9?9*9*_*9*9*9*9*9	-2.6	-10.4	51	103870	9999	9999	244	319	374	120	999900	999900	999900	99990	337	2.0	5	5	999.0	999	9	999999999	0	0.0000	0	88	999.000	999.0	99.0
2005	1	8	12	0	?9?9?9?9E0?9?9?9*9*9?9*9*9?9?9?9?9?9*9*_*9*9*9*9*9	-1.8	-10.9	46	103870	9999	9999	255	400	0	400	999900	999900	999900	99990	315	2.0	8	8	999.0	999	9	999999999	0	0.0000	0	88	999.000	999.0	99.0
2005	1	8	13	0	?9?9?9?9E0?9?9?9*9*9?9*9*9?9?9?9?9?9*9*_*9*9*9*9*9	-1.0	-10.0	46	103870	9999	9999	240	378	326	197	999900	999900	999900	99990	45	1.0	1	1	999.0	999	9	999999999	0	0.0000	0	88	999.000	999.0	99.0
2005	1	8	14	0	?9?9?9?9E0?9?9?9*9*9?9*9*9?9?9?9?9?9*9*_*9*9*9*9*9	-0.3	-8.0	52	103870	9999	9999	248	417	486	181	999900	999900	999900	99990	0	0.0	2	2	999.0	999	9	999999999	0	0.0000	0	88	999.000	999.0	99.0
2005	1	8	15	0	?9?9?9?9E0?9?9?9*9*9?9*9*9?9?9?9?9?9*9*_*9*9*9*9*9	0.4	-6.9	54	103870	9999	9999	248	367	0	367	999900	999900	999900	99990	67	1.0	1	1	999.0	999	9	999999999	0	0.0000	0	88	999.000	999.0	99.0
2005	1	8	16	0	?9?9?9?9E0?9?9?9*9*9?9*9*9?9?9?9?9?9*9*_*9*9*9*9*9	0.9	-7.6	49	103870	9999	9999	262	286	617	113	999900	999900	999900	99990	202	1.0	6	6	999.0	999	9	999999999	0	0.0000	0	88	999.000	999.0	99.0
2005	1	8	17	0	?9?9?9?9E0?9?9?9*9*9?9*9*9?9?9?9?9?9*9*_*9*9*9*9*9	1.0	-7.2	50	103870	9999	9999	262	186	206	50	999900	999900	999900	99990	0	0.0	6	6	999.0	999	9	999999999	0	0.0000	0	88	999.000	999.0	99.0
2005	1	8	18	0	?9?9?9?9E0?9?9?9*9*9?9*9*9?9?9?9?9?9*9*_*9*9*9*9*9	0.4	-7.2	53	103870	9999	9999	260	44	0	26	999900	999900	999900	99990	360	1.0	6	6	999.0	999	9	999999999	0	0.0000	0	88	999.000	999.0	99.0
2005	1	8	19	0	?9?9?9?9E0?9?9?9*9*9?9*9*9?9?9?9?9?9*9*_*9*9*9*9*9	-0.6	-5.6	66	103870	9999	9999	249	0	0	0	999900	999900	999900	99990	45	1.0	2	2	999.0	999	9	999999999	0	0.0000	0	88	999.000	999.0	99.0
2005	1	8	20	0	?9?9?9?9E0?9?9?9*9*9?9*9*9?9?9?9?9?9*9*_*9*9*9*9*9	-1.3	-5.0	73	103870	9999	9999	269	0	0	0	999900	999900	999900	99990	45	1.0	9	9	999.0	999	9	999999999	0	0.0000	0	88	999.000	999.0	99.0
2005	1	8	21	0	?9?9?9?9E0?9?9?9*9*9?9*9*9?9?9?9?9?9*9*_*9*9*9*9*9	-1.7	-5.6	72	103870	9999	9999	237	0	0	0	999900	999900	999900	99990	0	0.0	0	0	999.0	999	9	999999999	0	0.0000	0	88	999.000	999.0	99.0
2005	1	8	22	0	?9?9?9?9E0?9?9?9*9*9?9*9*9?9?9?9?9?9*9*_*9*9*9*9*9	-2.6	-4.7	83	103870	9999	9999	247	0	0	0	999900	999900	999900	99990	0	0.0	4	4	999.0	999	9	999999999	0	0.0000	0	88	999.000	999.0	99.0
2005	1	8	23	0	?9?9?9?9E0?9?9?9*9*9?9*9*9?9?9?9?9?9*9*_*9*9*9*9*9	-2.7	-5.3	80	103870	9999	9999	246	0	0	0	999900	999900	999900	99990	0	0.0	4	4	999.0	999	9	999999999	0	0.0000	0	88	999.000	999.0	99.0
2005	1	8	24	0	?9?9?9?9E0?9?9?9*9*9?9*9*9?9?9?9?9?9*9*_*9*9*9*9*9	-2.8	-4.7	85	103870	9999	9999	239	0	0	0	999900	999900	999900	99990	0	0.0	1	1	999.0	999	9	999999999	0	0.0000	0	88	999.000	999.0	99.0
2005	1	9	1	0	?9?9?9?9E0?9?9?9*9*9?9*9*9?9?9?9?9?9*9*_*9*9*9*9*9	-2.4	-5.4	78	103120	9999	9999	247	0	0	0	999900	999900	999900	99990	0	0.0	4	4	999.0	999	9	999999999	0	0.0000	0	88	999.000	999.0	99.0
2005	1	9	2	0	?9?9?9?9E0?9?9?9*9*9?9*9*9?9?9?9?9?9*9*_*9*9*9*9*9	-2.3	-4.8	81	103120	9999	9999	236	0	0	0	999900	999900	999900	99990	0	0.0	0	0	999.0	999	9	999999999	0	0.0000	0	88	999.000	999.0	99.0
2005	1	9	3	0	?9?9?9?9E0?9?9?9*9*9?9*9*9?9?9?9?9?9*9*_*9*9*9*9*9	-2.4	-4.8	82	103120	9999	9999	243	0	0	0	999900	999900	999900	99990	90	1.0	2	2	999.0	999	9	999999999	0	0.0000	0	88	999.000	999.0	99.0
2005	1	9	4	0	?9?9?9?9E0?9?9?9*9*9?9*9*9?9?9?9?9?9*9*_*9*9*9*9*9	-2.5	-4.2	86	103120	9999	9999	265	0	0	0	999900	999900	999900	99990	0	0.0	9	9	999.0	999	9	999999999	0	0.0000	0	88	999.000	999.0	99.0
2005	1	9	5	0	?9?9?9?9E0?9?9?9*9*9?9*9*9?9?9?9?9?9*9*_*9*9*9*9*9	-3.0	-4.2	90	103120	9999	9999	257	0	0	0	999900	999900	999900	99990	0	0.0	8	8	999.0	999	9	999999999	0	0.0000	0	88	999.000	999.0	99.0
2005	1	9	6	0	?9?9?9?9E0?9?9?9*9*9?9*9*9?9?9?9?9?9*9*_*9*9*9*9*9	-2.5	-4.5	85	103120	9999	9999	250	0	0	0	999900	999900	999900	99990	0	0.0	5	5	999.0	999	9	999999999	0	0.0000	0	88	999.000	999.0	99.0
2005	1	9	7	0	?9?9?9?9E0?9?9?9*9*9?9*9*9?9?9?9?9?9*9*_*9*9*9*9*9	-2.7	-4.2	88	103120	9999	9999	258	0	0	0	999900	999900	999900	99990	0	0.0	8	8	999.0	999	9	999999999	0	0.0000	0	88	999.000	999.0	99.0
2005	1	9	8	0	?9?9?9?9E0?9?9?9*9*9?9*9*9?9?9?9?9?9*9*_*9*9*9*9*9	-3.2	-4.2	92	103120	9999	9999	243	0	0	0	999900	999900	999900	99990	0	0.0	3	3	999.0	999	9	999999999	0	0.0000	0	88	999.000	999.0	99.0
2005	1	9	9	0	?9?9?9?9E0?9?9?9*9*9?9*9*9?9?9?9?9?9*9*_*9*9*9*9*9	-3.1	-4.0	93	103120	9999	9999	253	19	0	19	999900	999900	999900	99990	0	0.0	7	7	999.0	999	9	999999999	0	0.0000	0	88	999.000	999.0	99.0
2005	1	9	10	0	?9?9?9?9E0?9?9?9*9*9?9*9*9?9?9?9?9?9*9*_*9*9*9*9*9	-1.6	-3.7	84	103120	9999	9999	250	114	58	88	999900	999900	999900	99990	0	0.0	3	3	999.0	999	9	999999999	0	0.0000	0	88	999.000	999.0	99.0
2005	1	9	11	0	?9?9?9?9E0?9?9?9*9*9?9*9*9?9?9?9?9?9*9*_*9*9*9*9*9	-0.1	-3.7	74	103120	9999	9999	257	244	168	154	999900	999900	999900	99990	157	1.0	4	4	999.0	999	9	999999999	0	0.0000	0	88	999.000	999.0	99.0
2005	1	9	12	0	?9?9?9?9E0?9?9?9*9*9?9*9*9?9?9?9?9?9*9*_*9*9*9*9*9	1.1	-4.0	66	103120	9999	9999	249	322	237	187	999900	999900	999900	99990	180	1.0	0	0	999.0	999	9	999999999	0	0.0000	0	88	999.000	999.0	99.0
2005	1	9	13	0	?9?9?9?9E0?9?9?9*9*9?9*9*9?9?9?9?9?9*9*_*9*9*9*9*9	1.8	-3.7	65	103120	9999	9999	265	356	0	356	999900	999900	999900	99990	180	2.0	4	4	999.0	999	9	999999999	0	0.0000	0	88	999.000	999.0	99.0
2005	1	9	14	0	?9?9?9?9E0?9?9?9*9*9?9*9*9?9?9?9?9?9*9*_*9*9*9*9*9	2.3	-5.1	55	103120	9999	9999	261	331	288	190	999900	999900	999900	99990	180	1.0	2	2	999.0	999	9	999999999	0	0.0000	0	88	999.000	999.0	99.0
2005	1	9	15	0	?9?9?9?9E0?9?9?9*9*9?9*9*9?9?9?9?9?9*9*_*9*9*9*9*9	3.6	-4.4	53	103120	9999	9999	275	414	722	91	999900	999900	999900	99990	0	0.0	6	6	999.0	999	9	999999999	0	0.0000	0	88	999.000	999.0	99.0
2005	1	9	16	0	?9?9?9?9E0?9?9?9*9*9?9*9*9?9?9?9?9?9*9*_*9*9*9*9*9	2.8	-4.2	58	103120	9999	9999	286	208	447	111	999900	999900	999900	99990	180	2.0	9	9	999.0	999	9	999999999	0	0.0000	0	88	999.000	999.0	99.0
2005	1	9	17	0	?9?9?9?9E0?9?9?9*9*9?9*9*9?9?9?9?9?9*9*_*9*9*9*9*9	2.8	-4.4	56	103120	9999	9999	259	119	211	70	999900	999900	999900	99990	180	1.0	1	1	999.0	999	9	999999999	0	0.0000	0	88	999.000	999.0	99.0
2005	1	9	18	0	?9?9?9?9E0?9?9?9*9*9?9*9*9?9?9?9?9?9*9*_*9*9*9*9*9	2.0	-3.4	65	103120	9999	9999	278	58	0	0	999900	999900	999900	99990	135	1.0	8	8	999.0	999	9	999999999	0	0.0000	0	88	999.000	999.0	99.0
2005	1	9	19	0	?9?9?9?9E0?9?9?9*9*9?9*9*9?9?9?9?9?9*9*_*9*9*9*9*9	1.2	-3.7	68	103120	9999	9999	274	0	0	0	999900	999900	999900	99990	247	1.0	8	8	999.0	999	9	999999999	0	0.0000	0	88	999.000	999.0	99.0
2005	1	9	20	0	?9?9?9?9E0?9?9?9*9*9?9*9*9?9?9?9?9?9*9*_*9*9*9*9*9	0.3	-3.1	75	103120	9999	9999	264	0	0	0	999900	999900	999900	99990	247	1.0	6	6	999.0	999	9	999999999	0	0.0000	0	88	999.000	999.0	99.0
2005	1	9	21	0	?9?9?9?9E0?9?9?9*9*9?9*9*9?9?9?9?9?9*9*_*9*9*9*9*9	-1.7	-2.9	90	103120	9999	9999	263	0	0	0	999900	999900	999900	99990	0	0.0	8	8	999.0	999	9	999999999	0	0.0000	0	88	999.000	999.0	99.0
2005	1	9	22	0	?9?9?9?9E0?9?9?9*9*9?9*9*9?9?9?9?9?9*9*_*9*9*9*9*9	-2.3	-3.1	93	103120	9999	9999	252	0	0	0	999900	999900	999900	99990	0	0.0	5	5	999.0	999	9	999999999	0	0.0000	0	88	999.000	999.0	99.0
2005	1	9	23	0	?9?9?9?9E0?9?9?9*9*9?9*9*9?9?9?9?9?9*9*_*9*9*9*9*9	-2.6	-3.1	96	103120	9999	9999	244	0	0	0	999900	999900	999900	99990	0	0.0	2	2	999.0	999	9	999999999	0	0.0000	0	88	999.000	999.0	99.0
2005	1	9	24	0	?9?9?9?9E0?9?9?9*9*9?9*9*9?9?9?9?9?9*9*_*9*9*9*9*9	-3.3	-3.4	99	103120	9999	9999	257	0	0	0	999900	999900	999900	99990	0	0.0	8	8	999.0	999	9	999999999	0	0.0000	0	88	999.000	999.0	99.0
2005	1	10	1	0	?9?9?9?9E0?9?9?9*9*9?9*9*9?9?9?9?9?9*9*_*9*9*9*9*9	-3.4	-3.4	100	102850	9999	9999	241	0	0	0	999900	999900	999900	99990	0	0.0	2	2	999.0	999	9	999999999	0	0.0000	0	88	999.000	999.0	99.0
2005	1	10	2	0	?9?9?9?9E0?9?9?9*9*9?9*9*9?9?9?9?9?9*9*_*9*9*9*9*9	-3.8	-3.9	99	102850	9999	9999	247	0	0	0	999900	999900	999900	99990	0	0.0	6	6	999.0	999	9	999999999	0	0.0000	0	88	999.000	999.0	99.0
2005	1	10	3	0	?9?9?9?9E0?9?9?9*9*9?9*9*9?9?9?9?9?9*9*_*9*9*9*9*9	-4.1	-4.5	97	102850	9999	9999	258	0	0	0	999900	999900	999900	99990	0	0.0	9	9	999.0	999	9	999999999	0	0.0000	0	88	999.000	999.0	99.0
2005	1	10	4	0	?9?9?9?9E0?9?9?9*9*9?9*9*9?9?9?9?9?9*9*_*9*9*9*9*9	-3.3	-3.9	95	102850	9999	9999	245	0	0	0	999900	999900	999900	99990	0	0.0	4	4	999.0	999	9	999999999	0	0.0000	0	88	999.000	999.0	99.0
2005	1	10	5	0	?9?9?9?9E0?9?9?9*9*9?9*9*9?9?9?9?9?9*9*_*9*9*9*9*9	-3.9	-4.2	97	102850	9999	9999	241	0	0	0	999900	999900	999900	99990	0	0.0	3	3	999.0	999	9	999999999	0	0.0000	0	88	999.000	999.0	99.0
2005	1	10	6	0	?9?9?9?9E0?9?9?9*9*9?9*9*9?9?9?9?9?9*9*_*9*9*9*9*9	-4.3	-4.2	101	102850	9999	9999	240	0	0	0	999900	999900	999900	99990	0	0.0	3	3	999.0	999	9	999999999	0	0.0000	0	88	999.000	999.0	99.0
2005	1	10	7	0	?9?9?9?9E0?9?9?9*9*9?9*9*9?9?9?9?9?9*9*_*9*9*9*9*9	-4.5	-4.5	100	102850	9999	9999	251	0	0	0	999900	999900	999900	99990	0	0.0	8	8	999.0	999	9	999999999	0	0.0000	0	88	999.000	999.0	99.0
2005	1	10	8	0	?9?9?9?9E0?9?9?9*9*9?9*9*9?9?9?9?9?9*9*_*9*9*9*9*9	-4.6	-5.0	96	102850	9999	9999	240	0	0	0	999900	999900	999900	99990	0	0.0	4	4	999.0	999	9	999999999	0	0.0000	0	88	999.000	999.0	99.0
2005	1	10	9	0	?9?9?9?9E0?9?9?9*9*9?9*9*9?9?9?9?9?9*9*_*9*9*9*9*9	-3.9	-4.2	97	102850	9999	9999	245	17	0	17	999900	999900	999900	99990	0	0.0	5	5	999.0	999	9	999999999	0	0.0000	0	88	999.000	999.0	99.0
2005	1	10	10	0	?9?9?9?9E0?9?9?9*9*9?9*9*9?9?9?9?9?9*9*_*9*9*9*9*9	-1.9	-3.2	90	102850	9999	9999	249	97	0	97	999900	999900	999900	99990	0	0.0	3	3	999.0	999	9	999999999	0	0.0000	0	88	999.000	999.0	99.0
2005	1	10	11	0	?9?9?9?9E0?9?9?9*9*9?9*9*9?9?9?9?9?9*9*_*9*9*9*9*9	0.1	-2.0	84	102850	9999	9999	260	206	67	169	999900	999900	999900	99990	0	0.0	4	4	999.0	999	9	999999999	0	0.0000	0	88	999.000	999.0	99.0
2005	1	10	12	0	?9?9?9?9E0?9?9?9*9*9?9*9*9?9?9?9?9?9*9*_*9*9*9*9*9	2.2	-1.3	77	102850	9999	9999	271	325	280	164	999900	999900	999900	99990	202	1.0	5	5	999.0	999	9	999999999	0	0.0000	0	88	999.000	999.0	99.0
2005	1	10	13	0	?9?9?9?9E0?9?9?9*9*9?9*9*9?9?9?9?9?9*9*_*9*9*9*9*9	3.8	-3.9	55	102850	9999	9999	284	378	392	159	999900	999900	999900	99990	315	2.0	8	8	999.0	999	9	999999999	0	0.0000	0	88	999.000	999.0	99.0
2005	1	10	14	0	?9?9?9?9E0?9?9?9*9*9?9*9*9?9?9?9?9?9*9*_*9*9*9*9*9	4.5	-3.7	53	102850	9999	9999	262	392	511	141	999900	999900	999900	99990	337	3.0	0	0	999.0	999	9	999999999	0	0.0000	0	88	999.000	999.0	99.0
2005	1	10	15	0	?9?9?9?9E0?9?9?9*9*9?9*9*9?9?9?9?9?9*9*_*9*9*9*9*9	5.5	-4.5	47	102850	9999	9999	265	356	639	116	999900	999900	999900	99990	337	2.0	0	0	999.0	999	9	999999999	0	0.0000	0	88	999.000	999.0	99.0
2005	1	10	16	0	?9?9?9?9E0?9?9?9*9*9?9*9*9?9?9?9?9?9*9*_*9*9*9*9*9	5.6	-2.9	53	102850	9999	9999	275	272	622	85	999900	999900	999900	99990	270	2.0	2	2	999.0	999	9	999999999	0	0.0000	0	88	999.000	999.0	99.0
2005	1	10	17	0	?9?9?9?9E0?9?9?9*9*9?9*9*9?9?9?9?9?9*9*_*9*9*9*9*9	5.4	-3.6	50	102850	9999	9999	283	156	217	48	999900	999900	999900	99990	270	2.0	6	6	999.0	999	9	999999999	0	0.0000	0	88	999.000	999.0	99.0
2005	1	10	18	0	?9?9?9?9E0?9?9?9*9*9?9*9*9?9?9?9?9?9*9*_*9*9*9*9*9	4.6	-3.1	55	102850	9999	9999	271	42	0	0	999900	999900	999900	99990	0	0.0	2	2	999.0	999	9	999999999	0	0.0000	0	88	999.000	999.0	99.0
2005	1	10	19	0	?9?9?9?9E0?9?9?9*9*9?9*9*9?9?9?9?9?9*9*_*9*9*9*9*9	2.1	-2.0	73	102850	9999	9999	272	0	0	0	999900	999900	999900	99990	0	0.0	6	6	999.0	999	9	999999999	0	0.0000	0	88	999.000	999.0	99.0
2005	1	10	20	0	?9?9?9?9E0?9?9?9*9*9?9*9*9?9?9?9?9?9*9*_*9*9*9*9*9	1.1	-2.0	79	102850	9999	9999	262	0	0	0	999900	999900	999900	99990	0	0.0	3	3	999.0	999	9	999999999	0	0.0000	0	88	999.000	999.0	99.0
2005	1	10	21	0	?9?9?9?9E0?9?9?9*9*9?9*9*9?9?9?9?9?9*9*_*9*9*9*9*9	-0.4	-2.0	88	102850	9999	9999	275	0	0	0	999900	999900	999900	99990	0	0.0	9	9	999.0	999	9	999999999	0	0.0000	0	88	999.000	999.0	99.0
2005	1	10	22	0	?9?9?9?9E0?9?9?9*9*9?9*9*9?9?9?9?9?9*9*_*9*9*9*9*9	-1.0	-2.2	91	102850	9999	9999	248	0	0	0	999900	999900	999900	99990	0	0.0	1	1	999.0	999	9	999999999	0	0.0000	0	88	999.000	999.0	99.0
2005	1	10	23	0	?9?9?9?9E0?9?9?9*9*9?9*9*9?9?9?9?9?9*9*_*9*9*9*9*9	-1.6	-2.7	92	102850	9999	9999	240	0	0	0	999900	999900	999900	99990	0	0.0	0	0	999.0	999	9	999999999	0	0.0000	0	88	999.000	999.0	99.0
2005	1	10	24	0	?9?9?9?9E0?9?9?9*9*9?9*9*9?9?9?9?9?9*9*_*9*9*9*9*9	-2.1	-2.4	97	102850	9999	9999	249	0	0	0	999900	999900	999900	99990	0	0.0	3	3	999.0	999	9	999999999	0	0.0000	0	88	999.000	999.0	99.0
2005	1	11	1	0	?9?9?9?9E0?9?9?9*9*9?9*9*9?9?9?9?9?9*9*_*9*9*9*9*9	-2.3	-2.4	99	102740	9999	9999	257	0	0	0	999900	999900	999900	99990	0	0.0	7	7	999.0	999	9	999999999	0	0.0000	0	88	999.000	999.0	99.0
2005	1	11	2	0	?9?9?9?9E0?9?9?9*9*9?9*9*9?9?9?9?9?9*9*_*9*9*9*9*9	-2.4	-2.9	96	102740	9999	9999	250	0	0	0	999900	999900	999900	99990	0	0.0	4	4	999.0	999	9	999999999	0	0.0000	0	88	999.000	999.0	99.0
2005	1	11	3	0	?9?9?9?9E0?9?9?9*9*9?9*9*9?9?9?9?9?9*9*_*9*9*9*9*9	-2.8	-3.1	97	102740	9999	9999	252	0	0	0	999900	999900	999900	99990	0	0.0	6	6	999.0	999	9	999999999	0	0.0000	0	88	999.000	999.0	99.0
2005	1	11	4	0	?9?9?9?9E0?9?9?9*9*9?9*9*9?9?9?9?9?9*9*_*9*9*9*9*9	-3.0	-3.4	96	102740	9999	9999	242	0	0	0	999900	999900	999900	99990	0	0.0	2	2	999.0	999	9	999999999	0	0.0000	0	88	999.000	999.0	99.0
2005	1	11	5	0	?9?9?9?9E0?9?9?9*9*9?9*9*9?9?9?9?9?9*9*_*9*9*9*9*9	-3.5	-4.0	96	102740	9999	9999	246	0	0	0	999900	999900	999900	99990	0	0.0	5	5	999.0	999	9	999999999	0	0.0000	0	88	999.000	999.0	99.0
2005	1	11	6	0	?9?9?9?9E0?9?9?9*9*9?9*9*9?9?9?9?9?9*9*_*9*9*9*9*9	-3.6	-3.7	100	102740	9999	9999	232	0	0	0	999900	999900	999900	99990	0	0.0	0	0	999.0	999	9	999999999	0	0.0000	0	88	999.000	999.0	99.0
2005	1	11	7	0	?9?9?9?9E0?9?9?9*9*9?9*9*9?9?9?9?9?9*9*_*9*9*9*9*9	-4.0	-4.0	100	102740	9999	9999	243	0	0	0	999900	999900	999900	99990	0	0.0	4	4	999.0	999	9	999999999	0	0.0000	0	88	999.000	999.0	99.0
2005	1	11	8	0	?9?9?9?9E0?9?9?9*9*9?9*9*9?9?9?9?9?9*9*_*9*9*9*9*9	-4.0	-4.0	100	102740	9999	9999	241	0	0	0	999900	999900	999900	99990	0	0.0	3	3	999.0	999	9	999999999	0	0.0000	0	88	999.000	999.0	99.0
2005	1	11	9	0	?9?9?9?9E0?9?9?9*9*9?9*9*9?9?9?9?9?9*9*_*9*9*9*9*9	-3.8	-4.0	99	102740	9999	9999	232	14	0	14	999900	999900	999900	99990	0	0.0	0	0	999.0	999	9	999999999	0	0.0000	0	88	999.000	999.0	99.0
2005	1	11	10	0	?9?9?9?9E0?9?9?9*9*9?9*9*9?9?9?9?9?9*9*_*9*9*9*9*9	-1.6	-2.2	95	102740	9999	9999	251	83	0	83	999900	999900	999900	99990	0	0.0	3	3	999.0	999	9	999999999	0	0.0000	0	88	999.000	999.0	99.0
2005	1	11	11	0	?9?9?9?9E0?9?9?9*9*9?9*9*9?9?9?9?9?9*9*_*9*9*9*9*9	0.8	-1.3	85	102740	9999	9999	261	183	7	180	999900	999900	999900	99990	0	0.0	3	3	999.0	999	9	999999999	0	0.0000	0	88	999.000	999.0	99.0
2005	1	11	12	0	?9?9?9?9E0?9?9?9*9*9?9*9*9?9?9?9?9?9*9*_*9*9*9*9*9	2.9	-1.7	70	102740	9999	9999	278	322	271	166	999900	999900	999900	99990	315	2.0	7	7	999.0	999	9	999999999	0	0.0000	0	88	999.000	999.0	99.0
2005	1	11	13	0	?9?9?9?9E0?9?9?9*9*9?9*9*9?9?9?9?9?9*9*_*9*9*9*9*9	4.6	-2.7	58	102740	9999	9999	295	425	508	140	999900	999900	999900	99990	292	1.0	9	9	999.0	999	9	999999999	0	0.0000	0	88	999.000	999.0	99.0
2005	1	11	14	0	?9?9?9?9E0?9?9?9*9*9?9*9*9?9?9?9?9?9*9*_*9*9*9*9*9	6.2	-3.1	50	102740	9999	9999	285	417	578	132	999900	999900	999900	99990	315	2.0	5	5	999.0	999	9	999999999	0	0.0000	0	88	999.000	999.0	99.0
2005	1	11	15	0	?9?9?9?9E0?9?9?9*9*9?9*9*9?9?9?9?9?9*9*_*9*9*9*9*9	7.1	-3.4	46	102740	9999	9999	291	356	631	117	999900	999900	999900	99990	292	2.0	6	6	999.0	999	9	999999999	0	0.0000	0	88	999.000	999.0	99.0
2005	1	11	16	0	?9?9?9?9E0?9?9?9*9*9?9*9*9?9?9?9?9?9*9*_*9*9*9*9*9	7.1	-2.7	49	102740	9999	9999	299	256	625	93	999900	999900	999900	99990	292	2.0	8	8	999.0	999	9	999999999	0	0.0000	0	88	999.000	999.0	99.0
2005	1	11	17	0	?9?9?9?9E0?9?9?9*9*9?9*9*9?9?9?9?9?9*9*_*9*9*9*9*9	6.9	-2.9	48	102740	9999	9999	286	139	224	56	999900	999900	999900	99990	292	2.0	4	4	999.0	999	9	999999999	0	0.0000	0	88	999.000	999.0	99.0
2005	1	11	18	0	?9?9?9?9E0?9?9?9*9*9?9*9*9?9?9?9?9?9*9*_*9*9*9*9*9	5.9	-1.7	57	102740	9999	9999	283	36	0	0	999900	999900	999900	99990	0	0.0	4	4	999.0	999	9	999999999	0	0.0000	0	88	999.000	999.0	99.0
2005	1	11	19	0	?9?9?9?9E0?9?9?9*9*9?9*9*9?9?9?9?9?9*9*_*9*9*9*9*9	2.4	-0.8	79	102740	9999	9999	257	0	0	0	999900	999900	999900	99990	0	0.0	0	0	999.0	999	9	999999999	0	0.0000	0	88	999.000	999.0	99.0
2005	1	11	20	0	?9?9?9?9E0?9?9?9*9*9?9*9*9?9?9?9?9?9*9*_*9*9*9*9*9	0.5	-1.0	88	102740	9999	9999	274	0	0	0	999900	999900	999900	99990	0	0.0	8	8	999.0	999	9	999999999	0	0.0000	0	88	999.000	999.0	99.0
2005	1	11	21	0	?9?9?9?9E0?9?9?9*9*9?9*9*9?9?9?9?9?9*9*_*9*9*9*9*9	0.1	-1.7	86	102740	9999	9999	262	0	0	0	999900	999900	999900	99990	0	0.0	5	5	999.0	999	9	999999999	0	0.0000	0	88	999.000	999.0	99.0
2005	1	11	22	0	?9?9?9?9E0?9?9?9*9*9?9*9*9?9?9?9?9?9*9*_*9*9*9*9*9	-0.5	-1.5	92	102740	9999	9999	245	0	0	0	999900	999900	999900	99990	0	0.0	0	0	999.0	999	9	999999999	0	0.0000	0	88	999.000	999.0	99.0
2005	1	11	23	0	?9?9?9?9E0?9?9?9*9*9?9*9*9?9?9?9?9?9*9*_*9*9*9*9*9	-1.1	-1.7	95	102740	9999	9999	263	0	0	0	999900	999900	999900	99990	0	0.0	7	7	999.0	999	9	999999999	0	0.0000	0	88	999.000	999.0	99.0
2005	1	11	24	0	?9?9?9?9E0?9?9?9*9*9?9*9*9?9?9?9?9?9*9*_*9*9*9*9*9	-1.9	-2.2	98	102740	9999	9999	244	0	0	0	999900	999900	999900	99990	0	0.0	1	1	999.0	999	9	999999999	0	0.0000	0	88	999.000	999.0	99.0
2005	1	12	1	0	?9?9?9?9E0?9?9?9*9*9?9*9*9?9?9?9?9?9*9*_*9*9*9*9*9	-2.2	-2.2	100	102430	9999	9999	258	0	0	0	999900	999900	999900	99990	0	0.0	7	7	999.0	999	9	999999999	0	0.0000	0	88	999.000	999.0	99.0
2005	1	12	2	0	?9?9?9?9E0?9?9?9*9*9?9*9*9?9?9?9?9?9*9*_*9*9*9*9*9	-2.8	-3.2	97	102430	9999	9999	236	0	0	0	999900	999900	999900	99990	0	0.0	0	0	999.0	999	9	999999999	0	0.0000	0	88	999.000	999.0	99.0
2005	1	12	3	0	?9?9?9?9E0?9?9?9*9*9?9*9*9?9?9?9?9?9*9*_*9*9*9*9*9	-3.1	-3.4	97	102430	9999	9999	257	0	0	0	999900	999900	999900	99990	0	0.0	8	8	999.0	999	9	999999999	0	0.0000	0	88	999.000	999.0	99.0
2005	1	12	4	0	?9?9?9?9E0?9?9?9*9*9?9*9*9?9?9?9?9?9*9*_*9*9*9*9*9	-3.3	-3.7	97	102430	9999	9999	252	0	0	0	999900	999900	999900	99990	0	0.0	7	7	999.0	999	9	999999999	0	0.0000	0	88	999.000	999.0	99.0
2005	1	12	5	0	?9?9?9?9E0?9?9?9*9*9?9*9*9?9?9?9?9?9*9*_*9*9*9*9*9	-3.5	-3.4	101	102430	9999	9999	237	0	0	0	999900	999900	999900	99990	0	0.0	1	1	999.0	999	9	999999999	0	0.0000	0	88	999.000	999.0	99.0
2005	1	12	6	0	?9?9?9?9E0?9?9?9*9*9?9*9*9?9?9?9?9?9*9*_*9*9*9*9*9	-3.5	-3.4	101	102430	9999	9999	256	0	0	0	999900	999900	999900	99990	0	0.0	8	8	999.0	999	9	999999999	0	0.0000	0	88	999.000	999.0	99.0
2005	1	12	7	0	?9?9?9?9E0?9?9?9*9*9?9*9*9?9?9?9?9?9*9*_*9*9*9*9*9	-4.0	-3.9	100	102430	9999	9999	235	0	0	0	999900	999900	999900	99990	0	0.0	1	1	999.0	999	9	999999999	0	0.0000	0	88	999.000	999.0	99.0
2005	1	12	8	0	?9?9?9?9E0?9?9?9*9*9?9*9*9?9?9?9?9?9*9*_*9*9*9*9*9	-3.9	-3.9	100	102430	9999	9999	243	0	0	0	999900	999900	999900	99990	0	0.0	4	4	999.0	999	9	999999999	0	0.0000	0	88	999.000	999.0	99.0
2005	1	12	9	0	?9?9?9?9E0?9?9?9*9*9?9*9*9?9?9?9?9?9*9*_*9*9*9*9*9	-3.6	-3.7	99	102430	9999	9999	244	19	0	19	999900	999900	999900	99990	0	0.0	4	4	999.0	999	9	999999999	0	0.0000	0	88	999.000	999.0	99.0
2005	1	12	10	0	?9?9?9?9E0?9?9?9*9*9?9*9*9?9?9?9?9?9*9*_*9*9*9*9*9	-0.6	-1.5	93	102430	9999	9999	275	111	0	111	999900	999900	999900	99990	0	0.0	9	9	999.0	999	9	999999999	0	0.0000	0	88	999.000	999.0	99.0
2005	1	12	11	0	?9?9?9?9E0?9?9?9*9*9?9*9*9?9?9?9?9?9*9*_*9*9*9*9*9	2.4	-0.7	80	102430	9999	9999	272	253	187	152	999900	999900	999900	99990	225	1.0	5	5	999.0	999	9	999999999	0	0.0000	0	88	999.000	999.0	99.0
2005	1	12	12	0	?9?9?9?9E0?9?9?9*9*9?9*9*9?9?9?9?9?9*9*_*9*9*9*9*9	5.3	-0.6	65	102430	9999	9999	276	375	397	146	999900	999900	999900	99990	202	2.0	2	2	999.0	999	9	999999999	0	0.0000	0	88	999.000	999.0	99.0
2005	1	12	13	0	?9?9?9?9E0?9?9?9*9*9?9*9*9?9?9?9?9?9*9*_*9*9*9*9*9	7.8	-0.2	57	102430	9999	9999	312	458	588	128	999900	999900	999900	99990	180	2.0	9	9	999.0	999	9	999999999	0	0.0000	0	88	999.000	999.0	99.0
2005	1	12	14	0	?9?9?9?9E0?9?9?9*9*9?9*9*9?9?9?9?9?9*9*_*9*9*9*9*9	9.4	-0.2	51	102430	9999	9999	294	481	755	106	999900	999900	999900	99990	180	3.0	2	2	999.0	999	9	999999999	0	0.0000	0	88	999.000	999.0	99.0
2005	1	12	15	0	?9?9?9?9E0?9?9?9*9*9?9*9*9?9?9?9?9?9*9*_*9*9*9*9*9	10.6	-1.3	43	102430	9999	9999	293	422	725	90	999900	999900	999900	99990	180	3.0	1	1	999.0	999	9	999999999	0	0.0000	0	88	999.000	999.0	99.0
2005	1	12	16	0	?9?9?9?9E0?9?9?9*9*9?9*9*9?9?9?9?9?9*9*_*9*9*9*9*9	11.0	-0.4	45	102430	9999	9999	303	322	628	67	999900	999900	999900	99990	157	2.0	3	3	999.0	999	9	999999999	0	0.0000	0	88	999.000	999.0	99.0
2005	1	12	17	0	?9?9?9?9E0?9?9?9*9*9?9*9*9?9?9?9?9?9*9*_*9*9*9*9*9	10.8	-0.2	46	102430	9999	9999	290	169	231	44	999900	999900	999900	99990	157	2.0	0	0	999.0	999	9	999999999	0	0.0000	0	88	999.000	999.0	99.0
2005	1	12	18	0	?9?9?9?9E0?9?9?9*9*9?9*9*9?9?9?9?9?9*9*_*9*9*9*9*9	9.0	1.7	60	102430	9999	9999	290	44	0	0	999900	999900	999900	99990	135	1.0	1	1	999.0	999	9	999999999	0	0.0000	0	88	999.000	999.0	99.0
2005	1	12	19	0	?9?9?9?9E0?9?9?9*9*9?9*9*9?9?9?9?9?9*9*_*9*9*9*9*9	6.2	1.5	72	102430	9999	9999	307	0	0	0	999900	999900	999900	99990	90	1.0	9	9	999.0	999	9	999999999	0	0.0000	0	88	999.000	999.0	99.0
2005	1	12	20	0	?9?9?9?9E0?9?9?9*9*9?9*9*9?9?9?9?9?9*9*_*9*9*9*9*9	3.9	0.5	78	102430	9999	9999	279	0	0	0	999900	999900	999900	99990	0	0.0	5	5	999.0	999	9	999999999	0	0.0000	0	88	999.000	999.0	99.0
2005	1	12	21	0	?9?9?9?9E0?9?9?9*9*9?9*9*9?9?9?9?9?9*9*_*9*9*9*9*9	3.3	-0.2	78	102430	9999	9999	278	0	0	0	999900	999900	999900	99990	0	0.0	6	6	999.0	999	9	999999999	0	0.0000	0	88	999.000	999.0	99.0
2005	1	12	22	0	?9?9?9?9E0?9?9?9*9*9?9*9*9?9?9?9?9?9*9*_*9*9*9*9*9	2.8	-1.3	74	102430	9999	9999	283	0	0	0	999900	999900	999900	99990	180	1.0	8	8	999.0	999	9	999999999	0	0.0000	0	88	999.000	999.0	99.0
2005	1	12	23	0	?9?9?9?9E0?9?9?9*9*9?9*9*9?9?9?9?9?9*9*_*9*9*9*9*9	5.1	-2.2	58	102430	9999	9999	284	0	0	0	999900	999900	999900	99990	202	1.0	6	6	999.0	999	9	999999999	0	0.0000	0	88	999.000	999.0	99.0
2005	1	12	24	0	?9?9?9?9E0?9?9?9*9*9?9*9*9?9?9?9?9?9*9*_*9*9*9*9*9	4.6	-1.2	65	102430	9999	9999	278	0	0	0	999900	999900	999900	99990	157	2.0	4	4	999.0	999	9	999999999	0	0.0000	0	88	999.000	999.0	99.0
2005	1	13	1	0	?9?9?9?9E0?9?9?9*9*9?9*9*9?9?9?9?9?9*9*_*9*9*9*9*9	4.6	-0.8	67	102080	9999	9999	297	0	0	0	999900	999900	999900	99990	180	3.0	9	9	999.0	999	9	999999999	0	0.0000	0	88	999.000	999.0	99.0
2005	1	13	2	0	?9?9?9?9E0?9?9?9*9*9?9*9*9?9?9?9?9?9*9*_*9*9*9*9*9	3.2	-0.4	77	102080	9999	9999	275	0	0	0	999900	999900	999900	99990	202	1.0	5	5	999.0	999	9	999999999	0	0.0000	0	88	999.000	999.0	99.0
2005	1	13	3	0	?9?9?9?9E0?9?9?9*9*9?9*9*9?9?9?9?9?9*9*_*9*9*9*9*9	4.4	-1.1	67	102080	9999	9999	269	0	0	0	999900	999900	999900	99990	180	3.0	1	1	999.0	999	9	999999999	0	0.0000	0	88	999.000	999.0	99.0
2005	1	13	4	0	?9?9?9?9E0?9?9?9*9*9?9*9*9?9?9?9?9?9*9*_*9*9*9*9*9	4.5	-1.5	64	102080	9999	9999	269	0	0	0	999900	999900	999900	99990	180	3.0	1	1	999.0	999	9	999999999	0	0.0000	0	88	999.000	999.0	99.0
2005	1	13	5	0	?9?9?9?9E0?9?9?9*9*9?9*9*9?9?9?9?9?9*9*_*9*9*9*9*9	3.2	-1.5	70	102080	9999	9999	259	0	0	0	999900	999900	999900	99990	180	2.0	0	0	999.0	999	9	999999999	0	0.0000	0	88	999.000	999.0	99.0
2005	1	13	6	0	?9?9?9?9E0?9?9?9*9*9?9*9*9?9?9?9?9?9*9*_*9*9*9*9*9	3.0	-1.1	74	102080	9999	9999	284	0	0	0	999900	999900	999900	99990	0	0.0	8	8	999.0	999	9	999999999	0	0.0000	0	88	999.000	999.0	99.0
2005	1	13	7	0	?9?9?9?9E0?9?9?9*9*9?9*9*9?9?9?9?9?9*9*_*9*9*9*9*9	1.4	-1.1	83	102080	9999	9999	268	0	0	0	999900	999900	999900	99990	225	2.0	5	5	999.0	999	9	999999999	0	0.0000	0	88	999.000	999.0	99.0
2005	1	13	8	0	?9?9?9?9E0?9?9?9*9*9?9*9*9?9?9?9?9?9*9*_*9*9*9*9*9	1.2	-0.6	87	102080	9999	9999	277	0	0	0	999900	999900	999900	99990	225	1.0	8	8	999.0	999	9	999999999	0	0.0000	0	88	999.000	999.0	99.0
2005	1	13	9	0	?9?9?9?9E0?9?9?9*9*9?9*9*9?9?9?9?9?9*9*_*9*9*9*9*9	1.8	-0.4	85	102080	9999	9999	270	31	0	31	999900	999900	999900	99990	247	2.0	5	5	999.0	999	9	999999999	0	0.0000	0	88	999.000	999.0	99.0
2005	1	13	10	0	?9?9?9?9E0?9?9?9*9*9?9*9*9?9?9?9?9?9*9*_*9*9*9*9*9	3.3	0.4	81	102080	9999	9999	277	103	0	103	999900	999900	999900	99990	225	1.0	5	5	999.0	999	9	999999999	0	0.0000	0	88	999.000	999.0	99.0
2005	1	13	11	0	?9?9?9?9E0?9?9?9*9*9?9*9*9?9?9?9?9?9*9*_*9*9*9*9*9	5.6	0.6	70	102080	9999	9999	286	169	0	169	999900	999900	999900	99990	225	1.0	5	5	999.0	999	9	999999999	0	0.0000	0	88	999.000	999.0	99.0
2005	1	13	12	0	?9?9?9?9E0?9?9?9*9*9?9*9*9?9?9?9?9?9*9*_*9*9*9*9*9	8.7	1.1	59	102080	9999	9999	302	356	0	356	999900	999900	999900	99990	247	2.0	6	6	999.0	999	9	999999999	0	0.0000	0	88	999.000	999.0	99.0
2005	1	13	13	0	?9?9?9?9E0?9?9?9*9*9?9*9*9?9?9?9?9?9*9*_*9*9*9*9*9	11.9	0.5	45	102080	9999	9999	310	492	568	171	999900	999900	999900	99990	225	1.0	4	4	999.0	999	9	999999999	0	0.0000	0	88	999.000	999.0	99.0
2005	1	13	14	0	?9?9?9?9E0?9?9?9*9*9?9*9*9?9?9?9?9?9*9*_*9*9*9*9*9	12.4	2.5	51	102080	9999	9999	309	233	0	233	999900	999900	999900	99990	225	1.0	2	2	999.0	999	9	999999999	0	0.0000	0	88	999.000	999.0	99.0
2005	1	13	15	0	?9?9?9?9E0?9?9?9*9*9?9*9*9?9?9?9?9?9*9*_*9*9*9*9*9	14.0	3.6	50	102080	9999	9999	323	331	523	130	999900	999900	999900	99990	0	0.0	4	4	999.0	999	9	999999999	0	0.0000	0	88	999.000	999.0	99.0
2005	1	13	16	0	?9?9?9?9E0?9?9?9*9*9?9*9*9?9?9?9?9?9*9*_*9*9*9*9*9	13.9	1.7	44	102080	9999	9999	318	203	0	203	999900	999900	999900	99990	315	1.0	3	3	999.0	999	9	999999999	0	0.0000	0	88	999.000	999.0	99.0
2005	1	13	17	0	?9?9?9?9E0?9?9?9*9*9?9*9*9?9?9?9?9?9*9*_*9*9*9*9*9	13.3	3.4	51	102080	9999	9999	329	103	239	68	999900	999900	999900	99990	0	0.0	7	7	999.0	999	9	999999999	0	0.0000	0	88	999.000	999.0	99.0
2005	1	13	18	0	?9?9?9?9E0?9?9?9*9*9?9*9*9?9?9?9?9?9*9*_*9*9*9*9*9	12.1	4.8	61	102080	9999	9999	306	22	0	7	999900	999900	999900	99990	0	0.0	1	1	999.0	999	9	999999999	0	0.0000	0	88	999.000	999.0	99.0
2005	1	13	19	0	?9?9?9?9E0?9?9?9*9*9?9*9*9?9?9?9?9?9*9*_*9*9*9*9*9	11.8	2.5	53	102080	9999	9999	307	0	0	0	999900	999900	999900	99990	45	3.0	2	2	999.0	999	9	999999999	0	0.0000	0	88	999.000	999.0	99.0
2005	1	13	20	0	?9?9?9?9E0?9?9?9*9*9?9*9*9?9?9?9?9?9*9*_*9*9*9*9*9	9.6	1.0	55	102080	9999	9999	286	0	0	0	999900	999900	999900	99990	22	4.0	0	0	999.0	999	9	999999999	0	0.0000	0	88	999.000	999.0	99.0
2005	1	13	21	0	?9?9?9?9E0?9?9?9*9*9?9*9*9?9?9?9?9?9*9*_*9*9*9*9*9	8.1	0.4	58	102080	9999	9999	302	0	0	0	999900	999900	999900	99990	45	4.0	7	7	999.0	999	9	999999999	0	0.0000	0	88	999.000	999.0	99.0
2005	1	13	22	0	?9?9?9?9E0?9?9?9*9*9?9*9*9?9?9?9?9?9*9*_*9*9*9*9*9	6.7	0.2	63	102080	9999	9999	307	0	0	0	999900	999900	999900	99990	45	5.0	9	9	999.0	999	9	999999999	0	0.0000	0	88	999.000	999.0	99.0
2005	1	13	23	0	?9?9?9?9E0?9?9?9*9*9?9*9*9?9?9?9?9?9*9*_*9*9*9*9*9	5.1	0.6	73	102080	9999	9999	273	0	0	0	999900	999900	999900	99990	45	4.0	1	1	999.0	999	9	999999999	0	0.0000	0	88	999.000	999.0	99.0
2005	1	13	24	0	?9?9?9?9E0?9?9?9*9*9?9*9*9?9?9?9?9?9*9*_*9*9*9*9*9	4.0	0.1	76	102080	9999	9999	296	0	0	0	999900	999900	999900	99990	45	6.0	9	9	999.0	999	9	999999999	0	0.0000	0	88	999.000	999.0	99.0
2005	1	14	1	0	?9?9?9?9E0?9?9?9*9*9?9*9*9?9?9?9?9?9*9*_*9*9*9*9*9	3.1	-0.6	76	102900	9999	9999	268	0	0	0	999900	999900	999900	99990	45	4.0	2	2	999.0	999	9	999999999	0	0.0000	0	88	999.000	999.0	99.0
2005	1	14	2	0	?9?9?9?9E0?9?9?9*9*9?9*9*9?9?9?9?9?9*9*_*9*9*9*9*9	3.0	-0.8	75	102900	9999	9999	277	0	0	0	999900	999900	999900	99990	45	3.0	6	6	999.0	999	9	999999999	0	0.0000	0	88	999.000	999.0	99.0
2005	1	14	3	0	?9?9?9?9E0?9?9?9*9*9?9*9*9?9?9?9?9?9*9*_*9*9*9*9*9	2.6	-1.0	76	102900	9999	9999	268	0	0	0	999900	999900	999900	99990	45	3.0	3	3	999.0	999	9	999999999	0	0.0000	0	88	999.000	999.0	99.0
2005	1	14	4	0	?9?9?9?9E0?9?9?9*9*9?9*9*9?9?9?9?9?9*9*_*9*9*9*9*9	2.2	-1.7	74	102900	9999	9999	272	0	0	0	999900	999900	999900	99990	67	5.0	6	6	999.0	999	9	999999999	0	0.0000	0	88	999.000	999.0	99.0
2005	1	14	5	0	?9?9?9?9E0?9?9?9*9*9?9*9*9?9?9?9?9?9*9*_*9*9*9*9*9	1.8	-1.7	76	102900	9999	9999	274	0	0	0	999900	999900	999900	99990	45	4.0	7	7	999.0	999	9	999999999	0	0.0000	0	88	999.000	999.0	99.0
2005	1	14	6	0	?9?9?9?9E0?9?9?9*9*9?9*9*9?9?9?9?9?9*9*_*9*9*9*9*9	1.4	-1.7	78	102900	9999	9999	257	0	0	0	999900	999900	999900	99990	45	5.0	1	1	999.0	999	9	999999999	0	0.0000	0	88	999.000	999.0	99.0
2005	1	14	7	0	?9?9?9?9E0?9?9?9*9*9?9*9*9?9?9?9?9?9*9*_*9*9*9*9*9	0.6	-0.8	89	102900	9999	9999	280	0	0	0	999900	999900	999900	99990	45	5.0	9	9	999.0	999	9	999999999	0	0.0000	0	88	999.000	999.0	99.0
2005	1	14	8	0	?9?9?9?9E0?9?9?9*9*9?9*9*9?9?9?9?9?9*9*_*9*9*9*9*9	0.4	-0.9	91	102900	9999	9999	280	0	0	0	999900	999900	999900	99990	45	3.0	9	9	999.0	999	9	999999999	0	0.0000	0	88	999.000	999.0	99.0
2005	1	14	9	0	?9?9?9?9E0?9?9?9*9*9?9*9*9?9?9?9?9?9*9*_*9*9*9*9*9	0.1	-1.3	89	102900	9999	9999	268	3	0	3	999900	999900	999900	99990	45	3.0	7	7	999.0	999	9	999999999	0	0.0000	0	88	999.000	999.0	99.0
2005	1	14	10	0	?9?9?9?9E0?9?9?9*9*9?9*9*9?9?9?9?9?9*9*_*9*9*9*9*9	0.4	-0.6	92	102900	9999	9999	258	33	0	33	999900	999900	999900	99990	45	1.0	2	2	999.0	999	9	999999999	0	0.0000	0	88	999.000	999.0	99.0
2005	1	14	11	0	?9?9?9?9E0?9?9?9*9*9?9*9*9?9?9?9?9?9*9*_*9*9*9*9*9	1.4	-2.4	74	102900	9999	9999	264	67	0	67	999900	999900	999900	99990	22	4.0	4	4	999.0	999	9	999999999	0	0.0000	0	88	999.000	999.0	99.0
2005	1	14	12	0	?9?9?9?9E0?9?9?9*9*9?9*9*9?9?9?9?9?9*9*_*9*9*9*9*9	1.5	-2.7	72	102900	9999	9999	276	89	0	89	999900	999900	999900	99990	22	3.0	8	8	999.0	999	9	999999999	0	0.0000	0	88	999.000	999.0	99.0
2005	1	14	13	0	?9?9?9?9E0?9?9?9*9*9?9*9*9?9?9?9?9?9*9*_*9*9*9*9*9	2.3	-1.9	72	102900	9999	9999	255	164	0	164	999900	999900	999900	99990	45	2.0	0	0	999.0	999	9	999999999	0	0.0000	0	88	999.000	999.0	99.0
2005	1	14	14	0	?9?9?9?9E0?9?9?9*9*9?9*9*9?9?9?9?9?9*9*_*9*9*9*9*9	3.3	-1.3	71	102900	9999	9999	268	244	145	172	999900	999900	999900	99990	67	2.0	2	2	999.0	999	9	999999999	0	0.0000	0	88	999.000	999.0	99.0
2005	1	14	15	0	?9?9?9?9E0?9?9?9*9*9?9*9*9?9?9?9?9?9*9*_*9*9*9*9*9	3.9	-1.3	68	102900	9999	9999	270	267	263	165	999900	999900	999900	99990	45	4.0	2	2	999.0	999	9	999999999	0	0.0000	0	88	999.000	999.0	99.0
2005	1	14	16	0	?9?9?9?9E0?9?9?9*9*9?9*9*9?9?9?9?9?9*9*_*9*9*9*9*9	4.3	-1.9	63	102900	9999	9999	268	236	466	128	999900	999900	999900	99990	67	4.0	1	1	999.0	999	9	999999999	0	0.0000	0	88	999.000	999.0	99.0
2005	1	14	17	0	?9?9?9?9E0?9?9?9*9*9?9*9*9?9?9?9?9?9*9*_*9*9*9*9*9	4.7	-1.3	64	102900	9999	9999	291	178	247	42	999900	999900	999900	99990	112	3.0	8	8	999.0	999	9	999999999	0	0.0000	0	88	999.000	999.0	99.0
2005	1	14	18	0	?9?9?9?9E0?9?9?9*9*9?9*9*9?9?9?9?9?9*9*_*9*9*9*9*9	4.4	-1.3	66	102900	9999	9999	277	42	0	0	999900	999900	999900	99990	90	1.0	4	4	999.0	999	9	999999999	0	0.0000	0	88	999.000	999.0	99.0
2005	1	14	19	0	?9?9?9?9E0?9?9?9*9*9?9*9*9?9?9?9?9?9*9*_*9*9*9*9*9	3.7	0.0	77	102900	9999	9999	271	0	0	0	999900	999900	999900	99990	0	0.0	2	2	999.0	999	9	999999999	0	0.0000	0	88	999.000	999.0	99.0
2005	1	14	20	0	?9?9?9?9E0?9?9?9*9*9?9*9*9?9?9?9?9?9*9*_*9*9*9*9*9	2.9	0.0	81	102900	9999	9999	280	0	0	0	999900	999900	999900	99990	0	0.0	7	7	999.0	999	9	999999999	0	0.0000	0	88	999.000	999.0	99.0
2005	1	14	21	0	?9?9?9?9E0?9?9?9*9*9?9*9*9?9?9?9?9?9*9*_*9*9*9*9*9	2.3	0.2	86	102900	9999	9999	262	0	0	0	999900	999900	999900	99990	0	0.0	1	1	999.0	999	9	999999999	0	0.0000	0	88	999.000	999.0	99.0
2005	1	14	22	0	?9?9?9?9E0?9?9?9*9*9?9*9*9?9?9?9?9?9*9*_*9*9*9*9*9	1.1	-0.2	91	102900	9999	9999	267	0	0	0	999900	999900	999900	99990	0	0.0	5	5	999.0	999	9	999999999	0	0.0000	0	88	999.000	999.0	99.0
2005	1	14	23	0	?9?9?9?9E0?9?9?9*9*9?9*9*9?9?9?9?9?9*9*_*9*9*9*9*9	2.1	-0.8	80	102900	9999	9999	273	0	0	0	999900	999900	999900	99990	90	2.0	6	6	999.0	999	9	999999999	0	0.0000	0	88	999.000	999.0	99.0
2005	1	14	24	0	?9?9?9?9E0?9?9?9*9*9?9*9*9?9?9?9?9?9*9*_*9*9*9*9*9	2.2	-1.0	78	102900	9999	9999	269	0	0	0	999900	999900	999900	99990	112	3.0	4	4	999.0	999	9	999999999	0	0.0000	0	88	999.000	999.0	99.0
2005	1	15	1	0	?9?9?9?9E0?9?9?9*9*9?9*9*9?9?9?9?9?9*9*_*9*9*9*9*9	1.2	-1.8	79	102620	9999	9999	256	0	0	0	999900	999900	999900	99990	90	1.0	1	1	999.0	999	9	999999999	0	0.0000	0	88	999.000	999.0	99.0
2005	1	15	2	0	?9?9?9?9E0?9?9?9*9*9?9*9*9?9?9?9?9?9*9*_*9*9*9*9*9	1.2	-2.2	76	102620	9999	9999	271	0	0	0	999900	999900	999900	99990	112	2.0	7	7	999.0	999	9	999999999	0	0.0000	0	88	999.000	999.0	99.0
2005	1	15	3	0	?9?9?9?9E0?9?9?9*9*9?9*9*9?9?9?9?9?9*9*_*9*9*9*9*9	1.5	-2.2	75	102620	9999	9999	272	0	0	0	999900	999900	999900	99990	90	2.0	7	7	999.0	999	9	999999999	0	0.0000	0	88	999.000	999.0	99.0
2005	1	15	4	0	?9?9?9?9E0?9?9?9*9*9?9*9*9?9?9?9?9?9*9*_*9*9*9*9*9	1.4	-2.0	77	102620	9999	9999	252	0	0	0	999900	999900	999900	99990	90	3.0	0	0	999.0	999	9	999999999	0	0.0000	0	88	999.000	999.0	99.0
2005	1	15	5	0	?9?9?9?9E0?9?9?9*9*9?9*9*9?9?9?9?9?9*9*_*9*9*9*9*9	1.5	-1.8	78	102620	9999	9999	252	0	0	0	999900	999900	999900	99990	90	2.0	0	0	999.0	999	9	999999999	0	0.0000	0	88	999.000	999.0	99.0
2005	1	15	6	0	?9?9?9?9E0?9?9?9*9*9?9*9*9?9?9?9?9?9*9*_*9*9*9*9*9	1.5	-1.8	78	102620	9999	9999	283	0	0	0	999900	999900	999900	99990	90	2.0	9	9	999.0	999	9	999999999	0	0.0000	0	88	999.000	999.0	99.0
2005	1	15	7	0	?9?9?9?9E0?9?9?9*9*9?9*9*9?9?9?9?9?9*9*_*9*9*9*9*9	1.3	-1.8	79	102620	9999	9999	262	0	0	0	999900	999900	999900	99990	67	3.0	3	3	999.0	999	9	999999999	0	0.0000	0	88	999.000	999.0	99.0
2005	1	15	8	0	?9?9?9?9E0?9?9?9*9*9?9*9*9?9?9?9?9?9*9*_*9*9*9*9*9	1.1	-2.0	78	102620	9999	9999	268	0	0	0	999900	999900	999900	99990	90	3.0	6	6	999.0	999	9	999999999	0	0.0000	0	88	999.000	999.0	99.0
2005	1	15	9	0	?9?9?9?9E0?9?9?9*9*9?9*9*9?9?9?9?9?9*9*_*9*9*9*9*9	1.1	-1.8	80	102620	9999	9999	268	3	0	3	999900	999900	999900	99990	90	3.0	6	6	999.0	999	9	999999999	0	0.0000	0	88	999.000	999.0	99.0
2005	1	15	10	0	?9?9?9?9E0?9?9?9*9*9?9*9*9?9?9?9?9?9*9*_*9*9*9*9*9	1.3	-2.0	77	102620	9999	9999	269	14	0	14	999900	999900	999900	99990	67	2.0	6	6	999.0	999	9	999999999	0	0.0000	0	88	999.000	999.0	99.0
2005	1	15	11	0	?9?9?9?9E0?9?9?9*9*9?9*9*9?9?9?9?9?9*9*_*9*9*9*9*9	1.7	-1.5	78	102620	9999	9999	271	53	0	53	999900	999900	999900	99990	112	2.0	6	6	999.0	999	9	999999999	0	0.0000	0	88	999.000	999.0	99.0
2005	1	15	12	0	?9?9?9?9E0?9?9?9*9*9?9*9*9?9?9?9?9?9*9*_*9*9*9*9*9	2.3	-1.5	75	102620	9999	9999	260	94	0	94	999900	999900	999900	99990	90	2.0	1	1	999.0	999	9	999999999	0	0.0000	0	88	999.000	999.0	99.0
2005	1	15	13	0	?9?9?9?9E0?9?9?9*9*9?9*9*9?9?9?9?9?9*9*_*9*9*9*9*9	2.8	-1.5	72	102620	9999	9999	273	111	0	111	999900	999900	999900	99990	90	3.0	5	5	999.0	999	9	999999999	0	0.0000	0	88	999.000	999.0	99.0
2005	1	15	14	0	?9?9?9?9E0?9?9?9*9*9?9*9*9?9?9?9?9?9*9*_*9*9*9*9*9	2.9	-2.4	66	102620	9999	9999	275	97	0	97	999900	999900	999900	99990	90	2.0	6	6	999.0	999	9	999999999	0	0.0000	0	88	999.000	999.0	99.0
2005	1	15	15	0	?9?9?9?9E0?9?9?9*9*9?9*9*9?9?9?9?9?9*9*_*9*9*9*9*9	3.3	-1.9	67	102620	9999	9999	277	103	0	103	999900	999900	999900	99990	90	2.0	6	6	999.0	999	9	999999999	0	0.0000	0	88	999.000	999.0	99.0
2005	1	15	16	0	?9?9?9?9E0?9?9?9*9*9?9*9*9?9?9?9?9?9*9*_*9*9*9*9*9	3.8	-1.7	66	102620	9999	9999	274	111	0	111	999900	999900	999900	99990	112	2.0	4	4	999.0	999	9	999999999	0	0.0000	0	88	999.000	999.0	99.0
2005	1	15	17	0	?9?9?9?9E0?9?9?9*9*9?9*9*9?9?9?9?9?9*9*_*9*9*9*9*9	3.8	-0.8	71	102620	9999	9999	277	67	0	67	999900	999900	999900	99990	157	1.0	5	5	999.0	999	9	999999999	0	0.0000	0	88	999.000	999.0	99.0
2005	1	15	18	0	?9?9?9?9E0?9?9?9*9*9?9*9*9?9?9?9?9?9*9*_*9*9*9*9*9	3.6	-0.4	75	102620	9999	9999	266	19	0	19	999900	999900	999900	99990	135	2.0	1	1	999.0	999	9	999999999	0	0.0000	0	88	999.000	999.0	99.0
2005	1	15	19	0	?9?9?9?9E0?9?9?9*9*9?9*9*9?9?9?9?9?9*9*_*9*9*9*9*9	3.4	-0.2	77	102620	9999	9999	266	0	0	0	999900	999900	999900	99990	112	2.0	1	1	999.0	999	9	999999999	0	0.0000	0	88	999.000	999.0	99.0
2005	1	15	20	0	?9?9?9?9E0?9?9?9*9*9?9*9*9?9?9?9?9?9*9*_*9*9*9*9*9	3.3	0.0	79	102620	9999	9999	266	0	0	0	999900	999900	999900	99990	90	2.0	1	1	999.0	999	9	999999999	0	0.0000	0	88	999.000	999.0	99.0
2005	1	15	21	0	?9?9?9?9E0?9?9?9*9*9?9*9*9?9?9?9?9?9*9*_*9*9*9*9*9	3.3	0.0	79	102620	9999	9999	261	0	0	0	999900	999900	999900	99990	157	2.0	0	0	999.0	999	9	999999999	0	0.0000	0	88	999.000	999.0	99.0
2005	1	15	22	0	?9?9?9?9E0?9?9?9*9*9?9*9*9?9?9?9?9?9*9*_*9*9*9*9*9	3.4	0.5	81	102620	9999	9999	277	0	0	0	999900	999900	999900	99990	0	0.0	5	5	999.0	999	9	999999999	0	0.0000	0	88	999.000	999.0	99.0
2005	1	15	23	0	?9?9?9?9E0?9?9?9*9*9?9*9*9?9?9?9?9?9*9*_*9*9*9*9*9	3.4	0.7	82	102620	9999	9999	270	0	0	0	999900	999900	999900	99990	90	1.0	2	2	999.0	999	9	999999999	0	0.0000	0	88	999.000	999.0	99.0
2005	1	15	24	0	?9?9?9?9E0?9?9?9*9*9?9*9*9?9?9?9?9?9*9*_*9*9*9*9*9	3.3	0.7	83	102620	9999	9999	293	0	0	0	999900	999900	999900	99990	0	0.0	9	9	999.0	999	9	999999999	0	0.0000	0	88	999.000	999.0	99.0
2005	1	16	1	0	?9?9?9?9E0?9?9?9*9*9?9*9*9?9?9?9?9?9*9*_*9*9*9*9*9	3.2	0.9	85	102300	9999	9999	272	0	0	0	999900	999900	999900	99990	0	0.0	3	3	999.0	999	9	999999999	0	0.0000	0	88	999.000	999.0	99.0
2005	1	16	2	0	?9?9?9?9E0?9?9?9*9*9?9*9*9?9?9?9?9?9*9*_*9*9*9*9*9	3.2	0.9	85	102300	9999	9999	279	0	0	0	999900	999900	999900	99990	90	1.0	6	6	999.0	999	9	999999999	0	0.0000	0	88	999.000	999.0	99.0
2005	1	16	3	0	?9?9?9?9E0?9?9?9*9*9?9*9*9?9?9?9?9?9*9*_*9*9*9*9*9	3.2	1.3	87	102300	9999	9999	283	0	0	0	999900	999900	999900	99990	0	0.0	7	7	999.0	999	9	999999999	0	0.0000	0	88	999.000	999.0	99.0
2005	1	16	4	0	?9?9?9?9E0?9?9?9*9*9?9*9*9?9?9?9?9?9*9*_*9*9*9*9*9	3.1	1.5	89	102300	9999	9999	293	0	0	0	999900	999900	999900	99990	0	0.0	9	9	999.0	999	9	999999999	0	0.0000	0	88	999.000	999.0	99.0
2005	1	16	5	0	?9?9?9?9E0?9?9?9*9*9?9*9*9?9?9?9?9?9*9*_*9*9*9*9*9	2.8	2.1	95	102300	9999	9999	261	0	0	0	999900	999900	999900	99990	0	0.0	0	0	999.0	999	9	999999999	0	0.0000	0	88	999.000	999.0	99.0
2005	1	16	6	0	?9?9?9?9E0?9?9?9*9*9?9*9*9?9?9?9?9?9*9*_*9*9*9*9*9	2.8	2.1	95	102300	9999	9999	274	0	0	0	999900	999900	999900	99990	0	0.0	4	4	999.0	999	9	999999999	0	0.0000	0	88	999.000	999.0	99.0
2005	1	16	7	0	?9?9?9?9E0?9?9?9*9*9?9*9*9?9?9?9?9?9*9*_*9*9*9*9*9	2.3	1.7	96	102300	9999	9999	279	0	0	0	999900	999900	999900	99990	90	1.0	7	7	999.0	999	9	999999999	0	0.0000	0	88	999.000	999.0	99.0
2005	1	16	8	0	?9?9?9?9E0?9?9?9*9*9?9*9*9?9?9?9?9?9*9*_*9*9*9*9*9	2.4	1.7	95	102300	9999	9999	274	0	0	0	999900	999900	999900	99990	112	1.0	5	5	999.0	999	9	999999999	0	0.0000	0	88	999.000	999.0	99.0
2005	1	16	9	0	?9?9?9?9E0?9?9?9*9*9?9*9*9?9?9?9?9?9*9*_*9*9*9*9*9	2.7	1.9	94	102300	9999	9999	292	3	0	3	999900	999900	999900	99990	0	0.0	9	9	999.0	999	9	999999999	0	0.0000	0	88	999.000	999.0	99.0
2005	1	16	10	0	?9?9?9?9E0?9?9?9*9*9?9*9*9?9?9?9?9?9*9*_*9*9*9*9*9	2.9	2.1	94	102300	9999	9999	266	25	0	25	999900	999900	999900	99990	0	0.0	1	1	999.0	999	9	999999999	0	0.0000	0	88	999.000	999.0	99.0
2005	1	16	11	0	?9?9?9?9E0?9?9?9*9*9?9*9*9?9?9?9?9?9*9*_*9*9*9*9*9	3.4	2.3	92	102300	9999	9999	281	44	0	44	999900	999900	999900	99990	112	1.0	6	6	999.0	999	9	999999999	0	0.0000	0	88	999.000	999.0	99.0
2005	1	16	12	0	?9?9?9?9E0?9?9?9*9*9?9*9*9?9?9?9?9?9*9*_*9*9*9*9*9	3.6	2.1	90	102300	9999	9999	296	114	0	114	999900	999900	999900	99990	0	0.0	9	9	999.0	999	9	999999999	0	0.0000	0	88	999.000	999.0	99.0
2005	1	16	13	0	?9?9?9?9E0?9?9?9*9*9?9*9*9?9?9?9?9?9*9*_*9*9*9*9*9	4.5	2.7	88	102300	9999	9999	281	142	0	142	999900	999900	999900	99990	0	0.0	4	4	999.0	999	9	999999999	0	0.0000	0	88	999.000	999.0	99.0
2005	1	16	14	0	?9?9?9?9E0?9?9?9*9*9?9*9*9?9?9?9?9?9*9*_*9*9*9*9*9	5.1	2.3	82	102300	9999	9999	279	128	0	128	999900	999900	999900	99990	0	0.0	2	2	999.0	999	9	999999999	0	0.0000	0	88	999.000	999.0	99.0
2005	1	16	15	0	?9?9?9?9E0?9?9?9*9*9?9*9*9?9?9?9?9?9*9*_*9*9*9*9*9	5.5	2.9	83	102300	9999	9999	284	156	0	156	999900	999900	999900	99990	112	1.0	3	3	999.0	999	9	999999999	0	0.0000	0	88	999.000	999.0	99.0
2005	1	16	16	0	?9?9?9?9E0?9?9?9*9*9?9*9*9?9?9?9?9?9*9*_*9*9*9*9*9	5.8	2.9	81	102300	9999	9999	292	108	0	108	999900	999900	999900	99990	180	3.0	6	6	999.0	999	9	999999999	0	0.0000	0	88	999.000	999.0	99.0
2005	1	16	17	0	?9?9?9?9E0?9?9?9*9*9?9*9*9?9?9?9?9?9*9*_*9*9*9*9*9	5.7	3.1	83	102300	9999	9999	295	61	0	61	999900	999900	999900	99990	0	0.0	7	7	999.0	999	9	999999999	0	0.0000	0	88	999.000	999.0	99.0
2005	1	16	18	0	?9?9?9?9E0?9?9?9*9*9?9*9*9?9?9?9?9?9*9*_*9*9*9*9*9	5.6	3.2	85	102300	9999	9999	281	33	0	33	999900	999900	999900	99990	0	0.0	2	2	999.0	999	9	999999999	0	0.0000	0	88	999.000	999.0	99.0
2005	1	16	19	0	?9?9?9?9E0?9?9?9*9*9?9*9*9?9?9?9?9?9*9*_*9*9*9*9*9	5.3	2.9	84	102300	9999	9999	287	0	0	0	999900	999900	999900	99990	90	2.0	5	5	999.0	999	9	999999999	0	0.0000	0	88	999.000	999.0	99.0
2005	1	16	20	0	?9?9?9?9E0?9?9?9*9*9?9*9*9?9?9?9?9?9*9*_*9*9*9*9*9	4.2	2.7	90	102300	9999	9999	280	0	0	0	999900	999900	999900	99990	112	3.0	4	4	999.0	999	9	999999999	0	0.0000	0	88	999.000	999.0	99.0
2005	1	16	21	0	?9?9?9?9E0?9?9?9*9*9?9*9*9?9?9?9?9?9*9*_*9*9*9*9*9	4.2	2.7	90	102300	9999	9999	293	0	0	0	999900	999900	999900	99990	0	0.0	8	8	999.0	999	9	999999999	0	0.0000	0	88	999.000	999.0	99.0
2005	1	16	22	0	?9?9?9?9E0?9?9?9*9*9?9*9*9?9?9?9?9?9*9*_*9*9*9*9*9	4.7	3.0	89	102300	9999	9999	302	0	0	0	999900	999900	999900	99990	135	4.0	9	9	999.0	999	9	999999999	0	0.0000	0	88	999.000	999.0	99.0
2005	1	16	23	0	?9?9?9?9E0?9?9?9*9*9?9*9*9?9?9?9?9?9*9*_*9*9*9*9*9	5.1	2.8	85	102300	9999	9999	297	0	0	0	999900	999900	999900	99990	112	3.0	8	8	999.0	999	9	999999999	0	0.0000	0	88	999.000	999.0	99.0
2005	1	16	24	0	?9?9?9?9E0?9?9?9*9*9?9*9*9?9?9?9?9?9*9*_*9*9*9*9*9	5.3	2.8	84	102300	9999	9999	285	0	0	0	999900	999900	999900	99990	135	3.0	4	4	999.0	999	9	999999999	0	0.0000	0	88	999.000	999.0	99.0
2005	1	17	1	0	?9?9?9?9E0?9?9?9*9*9?9*9*9?9?9?9?9?9*9*_*9*9*9*9*9	5.2	3.2	87	102250	9999	9999	285	0	0	0	999900	999900	999900	99990	135	2.0	4	4	999.0	999	9	999999999	0	0.0000	0	88	999.000	999.0	99.0
2005	1	17	2	0	?9?9?9?9E0?9?9?9*9*9?9*9*9?9?9?9?9?9*9*_*9*9*9*9*9	5.1	3.2	88	102250	9999	9999	293	0	0	0	999900	999900	999900	99990	112	2.0	7	7	999.0	999	9	999999999	0	0.0000	0	88	999.000	999.0	99.0
2005	1	17	3	0	?9?9?9?9E0?9?9?9*9*9?9*9*9?9?9?9?9?9*9*_*9*9*9*9*9	5.3	2.9	84	102250	9999	9999	276	0	0	0	999900	999900	999900	99990	90	2.0	1	1	999.0	999	9	999999999	0	0.0000	0	88	999.000	999.0	99.0
2005	1	17	4	0	?9?9?9?9E0?9?9?9*9*9?9*9*9?9?9?9?9?9*9*_*9*9*9*9*9	5.1	2.9	85	102250	9999	9999	286	0	0	0	999900	999900	999900	99990	112	2.0	5	5	999.0	999	9	999999999	0	0.0000	0	88	999.000	999.0	99.0
2005	1	17	5	0	?9?9?9?9E0?9?9?9*9*9?9*9*9?9?9?9?9?9*9*_*9*9*9*9*9	5.1	2.9	85	102250	9999	9999	286	0	0	0	999900	999900	999900	99990	90	2.0	5	5	999.0	999	9	999999999	0	0.0000	0	88	999.000	999.0	99.0
2005	1	17	6	0	?9?9?9?9E0?9?9?9*9*9?9*9*9?9?9?9?9?9*9*_*9*9*9*9*9	5.1	3.2	88	102250	9999	9999	297	0	0	0	999900	999900	999900	99990	90	2.0	8	8	999.0	999	9	999999999	0	0.0000	0	88	999.000	999.0	99.0
2005	1	17	7	0	?9?9?9?9E0?9?9?9*9*9?9*9*9?9?9?9?9?9*9*_*9*9*9*9*9	5.1	3.2	88	102250	9999	9999	304	0	0	0	999900	999900	999900	99990	112	3.0	9	9	999.0	999	9	999999999	0	0.0000	0	88	999.000	999.0	99.0
2005	1	17	8	0	?9?9?9?9E0?9?9?9*9*9?9*9*9?9?9?9?9?9*9*_*9*9*9*9*9	5.1	2.9	85	102250	9999	9999	275	0	0	0	999900	999900	999900	99990	90	2.0	1	1	999.0	999	9	999999999	0	0.0000	0	88	999.000	999.0	99.0
2005	1	17	9	0	?9?9?9?9E0?9?9?9*9*9?9*9*9?9?9?9?9?9*9*_*9*9*9*9*9	5.4	3.2	86	102250	9999	9999	298	6	0	6	999900	999900	999900	99990	112	2.0	8	8	999.0	999	9	999999999	0	0.0000	0	88	999.000	999.0	99.0
2005	1	17	10	0	?9?9?9?9E0?9?9?9*9*9?9*9*9?9?9?9?9?9*9*_*9*9*9*9*9	5.5	3.6	88	102250	9999	9999	299	36	0	36	999900	999900	999900	99990	90	3.0	8	8	999.0	999	9	999999999	0	0.0000	0	88	999.000	999.0	99.0
2005	1	17	11	0	?9?9?9?9E0?9?9?9*9*9?9*9*9?9?9?9?9?9*9*_*9*9*9*9*9	5.6	4.1	90	102250	9999	9999	300	39	0	39	999900	999900	999900	99990	67	3.0	8	8	999.0	999	9	999999999	0	0.0000	0	88	999.000	999.0	99.0
2005	1	17	12	0	?9?9?9?9E0?9?9?9*9*9?9*9*9?9?9?9?9?9*9*_*9*9*9*9*9	6.0	4.8	92	102250	9999	9999	285	50	0	50	999900	999900	999900	99990	67	3.0	2	2	999.0	999	9	999999999	0	0.0000	0	88	999.000	999.0	99.0
2005	1	17	13	0	?9?9?9?9E0?9?9?9*9*9?9*9*9?9?9?9?9?9*9*_*9*9*9*9*9	6.3	5.5	94	102250	9999	9999	277	78	0	78	999900	999900	999900	99990	67	2.0	0	0	999.0	999	9	999999999	0	0.0000	0	88	999.000	999.0	99.0
2005	1	17	14	0	?9?9?9?9E0?9?9?9*9*9?9*9*9?9?9?9?9?9*9*_*9*9*9*9*9	6.0	5.2	94	102250	9999	9999	285	47	0	47	999900	999900	999900	99990	22	2.0	2	2	999.0	999	9	999999999	0	0.0000	0	88	999.000	999.0	99.0
2005	1	17	15	0	?9?9?9?9E0?9?9?9*9*9?9*9*9?9?9?9?9?9*9*_*9*9*9*9*9	5.4	4.3	93	102250	9999	9999	273	36	0	36	999900	999900	999900	99990	45	3.0	0	0	999.0	999	9	999999999	0	0.0000	0	88	999.000	999.0	99.0
2005	1	17	16	0	?9?9?9?9E0?9?9?9*9*9?9*9*9?9?9?9?9?9*9*_*9*9*9*9*9	5.2	4.0	92	102250	9999	9999	277	28	0	28	999900	999900	999900	99990	45	3.0	1	1	999.0	999	9	999999999	0	0.0000	0	88	999.000	999.0	99.0
2005	1	17	17	0	?9?9?9?9E0?9?9?9*9*9?9*9*9?9?9?9?9?9*9*_*9*9*9*9*9	5.1	3.6	90	102250	9999	9999	271	17	0	17	999900	999900	999900	99990	45	4.0	0	0	999.0	999	9	999999999	0	0.0000	0	88	999.000	999.0	99.0
2005	1	17	18	0	?9?9?9?9E0?9?9?9*9*9?9*9*9?9?9?9?9?9*9*_*9*9*9*9*9	4.8	3.6	92	102250	9999	9999	284	3	0	3	999900	999900	999900	99990	45	3.0	4	4	999.0	999	9	999999999	0	0.0000	0	88	999.000	999.0	99.0
2005	1	17	19	0	?9?9?9?9E0?9?9?9*9*9?9*9*9?9?9?9?9?9*9*_*9*9*9*9*9	4.6	2.8	88	102250	9999	9999	301	0	0	0	999900	999900	999900	99990	67	5.0	9	9	999.0	999	9	999999999	0	0.0000	0	88	999.000	999.0	99.0
2005	1	17	20	0	?9?9?9?9E0?9?9?9*9*9?9*9*9?9?9?9?9?9*9*_*9*9*9*9*9	4.6	2.7	87	102250	9999	9999	280	0	0	0	999900	999900	999900	99990	67	3.0	3	3	999.0	999	9	999999999	0	0.0000	0	88	999.000	999.0	99.0
2005	1	17	21	0	?9?9?9?9E0?9?9?9*9*9?9*9*9?9?9?9?9?9*9*_*9*9*9*9*9	4.5	2.6	88	102250	9999	9999	289	0	0	0	999900	999900	999900	99990	67	4.0	7	7	999.0	999	9	999999999	0	0.0000	0	88	999.000	999.0	99.0
2005	1	17	22	0	?9?9?9?9E0?9?9?9*9*9?9*9*9?9?9?9?9?9*9*_*9*9*9*9*9	4.1	2.2	88	102250	9999	9999	284	0	0	0	999900	999900	999900	99990	67	3.0	6	6	999.0	999	9	999999999	0	0.0000	0	88	999.000	999.0	99.0
2005	1	17	23	0	?9?9?9?9E0?9?9?9*9*9?9*9*9?9?9?9?9?9*9*_*9*9*9*9*9	3.8	2.4	91	102250	9999	9999	265	0	0	0	999900	999900	999900	99990	0	0.0	0	0	999.0	999	9	999999999	0	0.0000	0	88	999.000	999.0	99.0
2005	1	17	24	0	?9?9?9?9E0?9?9?9*9*9?9*9*9?9?9?9?9?9*9*_*9*9*9*9*9	4.1	2.0	86	102250	9999	9999	271	0	0	0	999900	999900	999900	99990	67	2.0	1	1	999.0	999	9	999999999	0	0.0000	0	88	999.000	999.0	99.0
2005	1	18	1	0	?9?9?9?9E0?9?9?9*9*9?9*9*9?9?9?9?9?9*9*_*9*9*9*9*9	4.0	2.3	89	102630	9999	9999	265	0	0	0	999900	999900	999900	99990	22	1.0	0	0	999.0	999	9	999999999	0	0.0000	0	88	999.000	999.0	99.0
2005	1	18	2	0	?9?9?9?9E0?9?9?9*9*9?9*9*9?9?9?9?9?9*9*_*9*9*9*9*9	3.8	2.3	90	102630	9999	9999	291	0	0	0	999900	999900	999900	99990	22	1.0	8	8	999.0	999	9	999999999	0	0.0000	0	88	999.000	999.0	99.0
2005	1	18	3	0	?9?9?9?9E0?9?9?9*9*9?9*9*9?9?9?9?9?9*9*_*9*9*9*9*9	3.7	2.1	89	102630	9999	9999	280	0	0	0	999900	999900	999900	99990	45	3.0	5	5	999.0	999	9	999999999	0	0.0000	0	88	999.000	999.0	99.0
2005	1	18	4	0	?9?9?9?9E0?9?9?9*9*9?9*9*9?9?9?9?9?9*9*_*9*9*9*9*9	3.2	0.0	79	102630	9999	9999	292	0	0	0	999900	999900	999900	99990	67	3.0	9	9	999.0	999	9	999999999	0	0.0000	0	88	999.000	999.0	99.0
2005	1	18	5	0	?9?9?9?9E0?9?9?9*9*9?9*9*9?9?9?9?9?9*9*_*9*9*9*9*9	2.6	-3.9	60	102630	9999	9999	263	0	0	0	999900	999900	999900	99990	67	2.0	2	2	999.0	999	9	999999999	0	0.0000	0	88	999.000	999.0	99.0
2005	1	18	6	0	?9?9?9?9E0?9?9?9*9*9?9*9*9?9?9?9?9?9*9*_*9*9*9*9*9	2.0	-3.4	65	102630	9999	9999	257	0	0	0	999900	999900	999900	99990	90	5.0	1	1	999.0	999	9	999999999	0	0.0000	0	88	999.000	999.0	99.0
2005	1	18	7	0	?9?9?9?9E0?9?9?9*9*9?9*9*9?9?9?9?9?9*9*_*9*9*9*9*9	1.3	-3.9	66	102630	9999	9999	280	0	0	0	999900	999900	999900	99990	90	3.0	9	9	999.0	999	9	999999999	0	0.0000	0	88	999.000	999.0	99.0
2005	1	18	8	0	?9?9?9?9E0?9?9?9*9*9?9*9*9?9?9?9?9?9*9*_*9*9*9*9*9	1.1	-3.4	69	102630	9999	9999	270	1	2	1	999900	999900	999900	99990	67	3.0	7	7	999.0	999	9	999999999	0	0.0000	0	88	999.000	999.0	99.0
2005	1	18	9	0	?9?9?9?9E0?9?9?9*9*9?9*9*9?9?9?9?9?9*9*_*9*9*9*9*9	1.0	-3.2	71	102630	9999	9999	260	11	0	11	999900	999900	999900	99990	67	2.0	3	3	999.0	999	9	999999999	0	0.0000	0	88	999.000	999.0	99.0
2005	1	18	10	0	?9?9?9?9E0?9?9?9*9*9?9*9*9?9?9?9?9?9*9*_*9*9*9*9*9	1.4	-2.4	74	102630	9999	9999	269	72	0	72	999900	999900	999900	99990	90	2.0	6	6	999.0	999	9	999999999	0	0.0000	0	88	999.000	999.0	99.0
2005	1	18	11	0	?9?9?9?9E0?9?9?9*9*9?9*9*9?9?9?9?9?9*9*_*9*9*9*9*9	1.6	-2.2	74	102630	9999	9999	252	150	0	150	999900	999900	999900	99990	0	0.0	0	0	999.0	999	9	999999999	0	0.0000	0	88	999.000	999.0	99.0
2005	1	18	12	0	?9?9?9?9E0?9?9?9*9*9?9*9*9?9?9?9?9?9*9*_*9*9*9*9*9	2.7	-2.0	70	102630	9999	9999	257	225	0	225	999900	999900	999900	99990	0	0.0	0	0	999.0	999	9	999999999	0	0.0000	0	88	999.000	999.0	99.0
2005	1	18	13	0	?9?9?9?9E0?9?9?9*9*9?9*9*9?9?9?9?9?9*9*_*9*9*9*9*9	3.1	-1.5	71	102630	9999	9999	270	269	95	214	999900	999900	999900	99990	0	0.0	3	3	999.0	999	9	999999999	0	0.0000	0	88	999.000	999.0	99.0
2005	1	18	14	0	?9?9?9?9E0?9?9?9*9*9?9*9*9?9?9?9?9?9*9*_*9*9*9*9*9	4.5	-1.7	63	102630	9999	9999	272	419	545	140	999900	999900	999900	99990	225	2.0	2	2	999.0	999	9	999999999	0	0.0000	0	88	999.000	999.0	99.0
2005	1	18	15	0	?9?9?9?9E0?9?9?9*9*9?9*9*9?9?9?9?9?9*9*_*9*9*9*9*9	5.9	-1.7	57	102630	9999	9999	302	419	731	99	999900	999900	999900	99990	0	0.0	9	9	999.0	999	9	999999999	0	0.0000	0	88	999.000	999.0	99.0
2005	1	18	16	0	?9?9?9?9E0?9?9?9*9*9?9*9*9?9?9?9?9?9*9*_*9*9*9*9*9	6.4	-2.6	51	102630	9999	9999	279	342	645	66	999900	999900	999900	99990	90	1.0	2	2	999.0	999	9	999999999	0	0.0000	0	88	999.000	999.0	99.0
2005	1	18	17	0	?9?9?9?9E0?9?9?9*9*9?9*9*9?9?9?9?9?9*9*_*9*9*9*9*9	6.1	-5.0	43	102630	9999	9999	272	197	291	39	999900	999900	999900	99990	90	2.0	1	1	999.0	999	9	999999999	0	0.0000	0	88	999.000	999.0	99.0
2005	1	18	18	0	?9?9?9?9E0?9?9?9*9*9?9*9*9?9?9?9?9?9*9*_*9*9*9*9*9	5.2	-4.2	49	102630	9999	9999	285	61	0	0	999900	999900	999900	99990	90	2.0	7	7	999.0	999	9	999999999	0	0.0000	0	88	999.000	999.0	99.0
2005	1	18	19	0	?9?9?9?9E0?9?9?9*9*9?9*9*9?9?9?9?9?9*9*_*9*9*9*9*9	3.1	-1.3	72	102630	9999	9999	290	0	0	0	999900	999900	999900	99990	112	1.0	9	9	999.0	999	9	999999999	0	0.0000	0	88	999.000	999.0	99.0
2005	1	18	20	0	?9?9?9?9E0?9?9?9*9*9?9*9*9?9?9?9?9?9*9*_*9*9*9*9*9	2.0	-1.1	79	102630	9999	9999	286	0	0	0	999900	999900	999900	99990	0	0.0	9	9	999.0	999	9	999999999	0	0.0000	0	88	999.000	999.0	99.0
2005	1	18	21	0	?9?9?9?9E0?9?9?9*9*9?9*9*9?9?9?9?9?9*9*_*9*9*9*9*9	0.8	-1.0	87	102630	9999	9999	271	0	0	0	999900	999900	999900	99990	0	0.0	7	7	999.0	999	9	999999999	0	0.0000	0	88	999.000	999.0	99.0
2005	1	18	22	0	?9?9?9?9E0?9?9?9*9*9?9*9*9?9?9?9?9?9*9*_*9*9*9*9*9	0.1	-1.2	90	102630	9999	9999	278	0	0	0	999900	999900	999900	99990	0	0.0	9	9	999.0	999	9	999999999	0	0.0000	0	88	999.000	999.0	99.0
2005	1	18	23	0	?9?9?9?9E0?9?9?9*9*9?9*9*9?9?9?9?9?9*9*_*9*9*9*9*9	-0.5	-1.5	92	102630	9999	9999	250	0	0	0	999900	999900	999900	99990	0	0.0	1	1	999.0	999	9	999999999	0	0.0000	0	88	999.000	999.0	99.0
2005	1	18	24	0	?9?9?9?9E0?9?9?9*9*9?9*9*9?9?9?9?9?9*9*_*9*9*9*9*9	-1.0	-1.5	96	102630	9999	9999	252	0	0	0	999900	999900	999900	99990	0	0.0	2	2	999.0	999	9	999999999	0	0.0000	0	88	999.000	999.0	99.0
2005	1	19	1	0	?9?9?9?9E0?9?9?9*9*9?9*9*9?9?9?9?9?9*9*_*9*9*9*9*9	-1.2	-1.5	97	102080	9999	9999	267	0	0	0	999900	999900	999900	99990	0	0.0	8	8	999.0	999	9	999999999	0	0.0000	0	88	999.000	999.0	99.0
2005	1	19	2	0	?9?9?9?9E0?9?9?9*9*9?9*9*9?9?9?9?9?9*9*_*9*9*9*9*9	-1.6	-1.7	99	102080	9999	9999	252	0	0	0	999900	999900	999900	99990	0	0.0	3	3	999.0	999	9	999999999	0	0.0000	0	88	999.000	999.0	99.0
2005	1	19	3	0	?9?9?9?9E0?9?9?9*9*9?9*9*9?9?9?9?9?9*9*_*9*9*9*9*9	-1.5	-1.7	98	102080	9999	9999	271	0	0	0	999900	999900	999900	99990	0	0.0	9	9	999.0	999	9	999999999	0	0.0000	0	88	999.000	999.0	99.0
2005	1	19	4	0	?9?9?9?9E0?9?9?9*9*9?9*9*9?9?9?9?9?9*9*_*9*9*9*9*9	-1.8	-1.7	100	102080	9999	9999	257	0	0	0	999900	999900	999900	99990	0	0.0	6	6	999.0	999	9	999999999	0	0.0000	0	88	999.000	999.0	99.0
2005	1	19	5	0	?9?9?9?9E0?9?9?9*9*9?9*9*9?9?9?9?9?9*9*_*9*9*9*9*9	-0.9	-1.3	97	102080	9999	9999	268	0	0	0	999900	999900	999900	99990	0	0.0	8	8	999.0	999	9	999999999	0	0.0000	0	88	999.000	999.0	99.0
2005	1	19	6	0	?9?9?9?9E0?9?9?9*9*9?9*9*9?9?9?9?9?9*9*_*9*9*9*9*9	-0.8	-1.1	98	102080	9999	9999	259	0	0	0	999900	999900	999900	99990	0	0.0	5	5	999.0	999	9	999999999	0	0.0000	0	88	999.000	999.0	99.0
2005	1	19	7	0	?9?9?9?9E0?9?9?9*9*9?9*9*9?9?9?9?9?9*9*_*9*9*9*9*9	-0.5	-1.1	96	102080	9999	9999	260	0	0	0	999900	999900	999900	99990	0	0.0	5	5	999.0	999	9	999999999	0	0.0000	0	88	999.000	999.0	99.0
2005	1	19	8	0	?9?9?9?9E0?9?9?9*9*9?9*9*9?9?9?9?9?9*9*_*9*9*9*9*9	-1.0	-1.3	98	102080	9999	9999	263	2	7	1	999900	999900	999900	99990	0	0.0	7	7	999.0	999	9	999999999	0	0.0000	0	88	999.000	999.0	99.0
2005	1	19	9	0	?9?9?9?9E0?9?9?9*9*9?9*9*9?9?9?9?9?9*9*_*9*9*9*9*9	-0.8	-1.1	98	102080	9999	9999	257	17	3	16	999900	999900	999900	99990	0	0.0	4	4	999.0	999	9	999999999	0	0.0000	0	88	999.000	999.0	99.0
2005	1	19	10	0	?9?9?9?9E0?9?9?9*9*9?9*9*9?9?9?9?9?9*9*_*9*9*9*9*9	0.9	0.0	93	102080	9999	9999	272	128	66	97	999900	999900	999900	99990	0	0.0	7	7	999.0	999	9	999999999	0	0.0000	0	88	999.000	999.0	99.0
2005	1	19	11	0	?9?9?9?9E0?9?9?9*9*9?9*9*9?9?9?9?9?9*9*_*9*9*9*9*9	3.1	0.6	84	102080	9999	9999	282	239	147	157	999900	999900	999900	99990	180	3.0	7	7	999.0	999	9	999999999	0	0.0000	0	88	999.000	999.0	99.0
2005	1	19	12	0	?9?9?9?9E0?9?9?9*9*9?9*9*9?9?9?9?9?9*9*_*9*9*9*9*9	4.2	1.3	81	102080	9999	9999	287	306	205	184	999900	999900	999900	99990	202	3.0	7	7	999.0	999	9	999999999	0	0.0000	0	88	999.000	999.0	99.0
2005	1	19	13	0	?9?9?9?9E0?9?9?9*9*9?9*9*9?9?9?9?9?9*9*_*9*9*9*9*9	6.5	0.9	67	102080	9999	9999	290	419	457	153	999900	999900	999900	99990	202	1.0	5	5	999.0	999	9	999999999	0	0.0000	0	88	999.000	999.0	99.0
2005	1	19	14	0	?9?9?9?9E0?9?9?9*9*9?9*9*9?9?9?9?9?9*9*_*9*9*9*9*9	7.0	1.3	67	102080	9999	9999	299	347	289	198	999900	999900	999900	99990	180	3.0	7	7	999.0	999	9	999999999	0	0.0000	0	88	999.000	999.0	99.0
2005	1	19	15	0	?9?9?9?9E0?9?9?9*9*9?9*9*9?9?9?9?9?9*9*_*9*9*9*9*9	8.0	1.1	62	102080	9999	9999	285	408	733	105	999900	999900	999900	99990	180	2.0	1	1	999.0	999	9	999999999	0	0.0000	0	88	999.000	999.0	99.0
2005	1	19	16	0	?9?9?9?9E0?9?9?9*9*9?9*9*9?9?9?9?9?9*9*_*9*9*9*9*9	8.9	1.7	61	102080	9999	9999	301	294	648	87	999900	999900	999900	99990	180	2.0	5	5	999.0	999	9	999999999	0	0.0000	0	88	999.000	999.0	99.0
2005	1	19	17	0	?9?9?9?9E0?9?9?9*9*9?9*9*9?9?9?9?9?9*9*_*9*9*9*9*9	9.0	2.1	62	102080	9999	9999	320	175	304	49	999900	999900	999900	99990	180	2.0	9	9	999.0	999	9	999999999	0	0.0000	0	88	999.000	999.0	99.0
2005	1	19	18	0	?9?9?9?9E0?9?9?9*9*9?9*9*9?9?9?9?9?9*9*_*9*9*9*9*9	8.2	3.1	70	102080	9999	9999	295	53	0	0	999900	999900	999900	99990	0	0.0	3	3	999.0	999	9	999999999	0	0.0000	0	88	999.000	999.0	99.0
2005	1	19	19	0	?9?9?9?9E0?9?9?9*9*9?9*9*9?9?9?9?9?9*9*_*9*9*9*9*9	5.8	2.9	81	102080	9999	9999	287	0	0	0	999900	999900	999900	99990	0	0.0	4	4	999.0	999	9	999999999	0	0.0000	0	88	999.000	999.0	99.0
2005	1	19	20	0	?9?9?9?9E0?9?9?9*9*9?9*9*9?9?9?9?9?9*9*_*9*9*9*9*9	4.2	2.7	90	102080	9999	9999	267	0	0	0	999900	999900	999900	99990	0	0.0	0	0	999.0	999	9	999999999	0	0.0000	0	88	999.000	999.0	99.0
2005	1	19	21	0	?9?9?9?9E0?9?9?9*9*9?9*9*9?9?9?9?9?9*9*_*9*9*9*9*9	3.4	2.5	94	102080	9999	9999	272	0	0	0	999900	999900	999900	99990	0	0.0	2	2	999.0	999	9	999999999	0	0.0000	0	88	999.000	999.0	99.0
2005	1	19	22	0	?9?9?9?9E0?9?9?9*9*9?9*9*9?9?9?9?9?9*9*_*9*9*9*9*9	2.7	1.7	93	102080	9999	9999	269	0	0	0	999900	999900	999900	99990	0	0.0	2	2	999.0	999	9	999999999	0	0.0000	0	88	999.000	999.0	99.0
2005	1	19	23	0	?9?9?9?9E0?9?9?9*9*9?9*9*9?9?9?9?9?9*9*_*9*9*9*9*9	2.2	1.7	97	102080	9999	9999	258	0	0	0	999900	999900	999900	99990	0	0.0	0	0	999.0	999	9	999999999	0	0.0000	0	88	999.000	999.0	99.0
2005	1	19	24	0	?9?9?9?9E0?9?9?9*9*9?9*9*9?9?9?9?9?9*9*_*9*9*9*9*9	1.5	0.9	96	102080	9999	9999	275	0	0	0	999900	999900	999900	99990	0	0.0	7	7	999.0	999	9	999999999	0	0.0000	0	88	999.000	999.0	99.0
2005	1	20	1	0	?9?9?9?9E0?9?9?9*9*9?9*9*9?9?9?9?9?9*9*_*9*9*9*9*9	2.9	2.5	97	101810	9999	9999	261	0	0	0	999900	999900	999900	99990	202	2.0	0	0	999.0	999	9	999999999	0	0.0000	0	88	999.000	999.0	99.0
2005	1	20	2	0	?9?9?9?9E0?9?9?9*9*9?9*9*9?9?9?9?9?9*9*_*9*9*9*9*9	2.5	1.9	96	101810	9999	9999	268	0	0	0	999900	999900	999900	99990	0	0.0	2	2	999.0	999	9	999999999	0	0.0000	0	88	999.000	999.0	99.0
2005	1	20	3	0	?9?9?9?9E0?9?9?9*9*9?9*9*9?9?9?9?9?9*9*_*9*9*9*9*9	2.0	1.7	98	101810	9999	9999	275	0	0	0	999900	999900	999900	99990	0	0.0	6	6	999.0	999	9	999999999	0	0.0000	0	88	999.000	999.0	99.0
2005	1	20	4	0	?9?9?9?9E0?9?9?9*9*9?9*9*9?9?9?9?9?9*9*_*9*9*9*9*9	0.5	0.4	99	101810	9999	9999	281	0	0	0	999900	999900	999900	99990	0	0.0	9	9	999.0	999	9	999999999	0	0.0000	0	88	999.000	999.0	99.0
2005	1	20	5	0	?9?9?9?9E0?9?9?9*9*9?9*9*9?9?9?9?9?9*9*_*9*9*9*9*9	0.1	0.2	101	101810	9999	9999	266	0	0	0	999900	999900	999900	99990	0	0.0	6	6	999.0	999	9	999999999	0	0.0000	0	88	999.000	999.0	99.0
2005	1	20	6	0	?9?9?9?9E0?9?9?9*9*9?9*9*9?9?9?9?9?9*9*_*9*9*9*9*9	0.0	0.0	100	101810	9999	9999	269	0	0	0	999900	999900	999900	99990	0	0.0	7	7	999.0	999	9	999999999	0	0.0000	0	88	999.000	999.0	99.0
2005	1	20	7	0	?9?9?9?9E0?9?9?9*9*9?9*9*9?9?9?9?9?9*9*_*9*9*9*9*9	0.3	0.2	99	101810	9999	9999	258	0	0	0	999900	999900	999900	99990	0	0.0	2	2	999.0	999	9	999999999	0	0.0000	0	88	999.000	999.0	99.0
2005	1	20	8	0	?9?9?9?9E0?9?9?9*9*9?9*9*9?9?9?9?9?9*9*_*9*9*9*9*9	0.2	0.2	100	101810	9999	9999	264	3	8	2	999900	999900	999900	99990	202	1.0	5	5	999.0	999	9	999999999	0	0.0000	0	88	999.000	999.0	99.0
2005	1	20	9	0	?9?9?9?9E0?9?9?9*9*9?9*9*9?9?9?9?9?9*9*_*9*9*9*9*9	0.5	0.4	99	101810	9999	9999	263	14	0	14	999900	999900	999900	99990	180	1.0	4	4	999.0	999	9	999999999	0	0.0000	0	88	999.000	999.0	99.0
2005	1	20	10	0	?9?9?9?9E0?9?9?9*9*9?9*9*9?9?9?9?9?9*9*_*9*9*9*9*9	1.3	1.3	100	101810	9999	9999	279	67	0	67	999900	999900	999900	99990	180	2.0	8	8	999.0	999	9	999999999	0	0.0000	0	88	999.000	999.0	99.0
2005	1	20	11	0	?9?9?9?9E0?9?9?9*9*9?9*9*9?9?9?9?9?9*9*_*9*9*9*9*9	1.9	1.9	100	101810	9999	9999	288	114	0	114	999900	999900	999900	99990	202	2.0	9	9	999.0	999	9	999999999	0	0.0000	0	88	999.000	999.0	99.0
2005	1	20	12	0	?9?9?9?9E0?9?9?9*9*9?9*9*9?9?9?9?9?9*9*_*9*9*9*9*9	3.3	3.2	100	101810	9999	9999	290	197	0	197	999900	999900	999900	99990	0	0.0	8	8	999.0	999	9	999999999	0	0.0000	0	88	999.000	999.0	99.0
2005	1	20	13	0	?9?9?9?9E0?9?9?9*9*9?9*9*9?9?9?9?9?9*9*_*9*9*9*9*9	5.3	4.6	96	101810	9999	9999	289	319	203	201	999900	999900	999900	99990	0	0.0	5	5	999.0	999	9	999999999	0	0.0000	0	88	999.000	999.0	99.0
2005	1	20	14	0	?9?9?9?9E0?9?9?9*9*9?9*9*9?9?9?9?9?9*9*_*9*9*9*9*9	9.0	5.2	77	101810	9999	9999	288	483	707	116	999900	999900	999900	99990	0	0.0	0	0	999.0	999	9	999999999	0	0.0000	0	88	999.000	999.0	99.0
2005	1	20	15	0	?9?9?9?9E0?9?9?9*9*9?9*9*9?9?9?9?9?9*9*_*9*9*9*9*9	11.2	6.1	71	101810	9999	9999	316	436	734	95	999900	999900	999900	99990	0	0.0	5	5	999.0	999	9	999999999	0	0.0000	0	88	999.000	999.0	99.0
2005	1	20	16	0	?9?9?9?9E0?9?9?9*9*9?9*9*9?9?9?9?9?9*9*_*9*9*9*9*9	12.6	6.3	65	101810	9999	9999	320	344	650	67	999900	999900	999900	99990	0	0.0	4	4	999.0	999	9	999999999	0	0.0000	0	88	999.000	999.0	99.0
2005	1	20	17	0	?9?9?9?9E0?9?9?9*9*9?9*9*9?9?9?9?9?9*9*_*9*9*9*9*9	12.7	5.9	63	101810	9999	9999	329	211	318	36	999900	999900	999900	99990	315	2.0	7	7	999.0	999	9	999999999	0	0.0000	0	88	999.000	999.0	99.0
2005	1	20	18	0	?9?9?9?9E0?9?9?9*9*9?9*9*9?9?9?9?9?9*9*_*9*9*9*9*9	11.3	5.9	70	101810	9999	9999	304	58	0	0	999900	999900	999900	99990	0	0.0	1	1	999.0	999	9	999999999	0	0.0000	0	88	999.000	999.0	99.0
2005	1	20	19	0	?9?9?9?9E0?9?9?9*9*9?9*9*9?9?9?9?9?9*9*_*9*9*9*9*9	9.5	6.2	80	101810	9999	9999	297	0	0	0	999900	999900	999900	99990	0	0.0	1	1	999.0	999	9	999999999	0	0.0000	0	88	999.000	999.0	99.0
2005	1	20	20	0	?9?9?9?9E0?9?9?9*9*9?9*9*9?9?9?9?9?9*9*_*9*9*9*9*9	9.6	6.5	81	101810	9999	9999	327	0	0	0	999900	999900	999900	99990	180	3.0	9	9	999.0	999	9	999999999	0	0.0000	0	88	999.000	999.0	99.0
2005	1	20	21	0	?9?9?9?9E0?9?9?9*9*9?9*9*9?9?9?9?9?9*9*_*9*9*9*9*9	8.6	6.4	86	101810	9999	9999	302	0	0	0	999900	999900	999900	99990	157	1.0	4	4	999.0	999	9	999999999	0	0.0000	0	88	999.000	999.0	99.0
2005	1	20	22	0	?9?9?9?9E0?9?9?9*9*9?9*9*9?9?9?9?9?9*9*_*9*9*9*9*9	7.8	6.2	90	101810	9999	9999	307	0	0	0	999900	999900	999900	99990	180	2.0	7	7	999.0	999	9	999999999	0	0.0000	0	88	999.000	999.0	99.0
2005	1	20	23	0	?9?9?9?9E0?9?9?9*9*9?9*9*9?9?9?9?9?9*9*_*9*9*9*9*9	6.8	5.1	89	101810	9999	9999	279	0	0	0	999900	999900	999900	99990	180	2.0	0	0	999.0	999	9	999999999	0	0.0000	0	88	999.000	999.0	99.0
2005	1	20	24	0	?9?9?9?9E0?9?9?9*9*9?9*9*9?9?9?9?9?9*9*_*9*9*9*9*9	6.6	5.3	91	101810	9999	9999	288	0	0	0	999900	999900	999900	99990	180	2.0	2	2	999.0	999	9	999999999	0	0.0000	0	88	999.000	999.0	99.0
2005	1	21	1	0	?9?9?9?9E0?9?9?9*9*9?9*9*9?9?9?9?9?9*9*_*9*9*9*9*9	6.4	5.6	94	102800	9999	9999	305	0	0	0	999900	999900	999900	99990	0	0.0	8	8	999.0	999	9	999999999	0	0.0000	0	88	999.000	999.0	99.0
2005	1	21	2	0	?9?9?9?9E0?9?9?9*9*9?9*9*9?9?9?9?9?9*9*_*9*9*9*9*9	6.3	5.7	96	102800	9999	9999	283	0	0	0	999900	999900	999900	99990	45	1.0	1	1	999.0	999	9	999999999	0	0.0000	0	88	999.000	999.0	99.0
2005	1	21	3	0	?9?9?9?9E0?9?9?9*9*9?9*9*9?9?9?9?9?9*9*_*9*9*9*9*9	6.6	5.9	95	102800	9999	9999	302	0	0	0	999900	999900	999900	99990	45	1.0	7	7	999.0	999	9	999999999	0	0.0000	0	88	999.000	999.0	99.0
2005	1	21	4	0	?9?9?9?9E0?9?9?9*9*9?9*9*9?9?9?9?9?9*9*_*9*9*9*9*9	6.3	5.1	92	102800	9999	9999	296	0	0	0	999900	999900	999900	99990	67	2.0	6	6	999.0	999	9	999999999	0	0.0000	0	88	999.000	999.0	99.0
2005	1	21	5	0	?9?9?9?9E0?9?9?9*9*9?9*9*9?9?9?9?9?9*9*_*9*9*9*9*9	6.1	4.5	90	102800	9999	9999	303	0	0	0	999900	999900	999900	99990	67	2.0	8	8	999.0	999	9	999999999	0	0.0000	0	88	999.000	999.0	99.0
2005	1	21	6	0	?9?9?9?9E0?9?9?9*9*9?9*9*9?9?9?9?9?9*9*_*9*9*9*9*9	5.4	3.3	86	102800	9999	9999	281	0	0	0	999900	999900	999900	99990	67	4.0	2	2	999.0	999	9	999999999	0	0.0000	0	88	999.000	999.0	99.0
2005	1	21	7	0	?9?9?9?9E0?9?9?9*9*9?9*9*9?9?9?9?9?9*9*_*9*9*9*9*9	4.0	2.7	91	102800	9999	9999	287	0	0	0	999900	999900	999900	99990	67	5.0	7	7	999.0	999	9	999999999	0	0.0000	0	88	999.000	999.0	99.0
2005	1	21	8	0	?9?9?9?9E0?9?9?9*9*9?9*9*9?9?9?9?9?9*9*_*9*9*9*9*9	3.7	2.7	93	102800	9999	9999	276	4	10	3	999900	999900	999900	99990	67	5.0	3	3	999.0	999	9	999999999	0	0.0000	0	88	999.000	999.0	99.0
2005	1	21	9	0	?9?9?9?9E0?9?9?9*9*9?9*9*9?9?9?9?9?9*9*_*9*9*9*9*9	4.1	2.3	88	102800	9999	9999	292	8	0	8	999900	999900	999900	99990	67	5.0	8	8	999.0	999	9	999999999	0	0.0000	0	88	999.000	999.0	99.0
2005	1	21	10	0	?9?9?9?9E0?9?9?9*9*9?9*9*9?9?9?9?9?9*9*_*9*9*9*9*9	4.4	1.9	84	102800	9999	9999	282	64	16	56	999900	999900	999900	99990	67	5.0	5	5	999.0	999	9	999999999	0	0.0000	0	88	999.000	999.0	99.0
2005	1	21	11	0	?9?9?9?9E0?9?9?9*9*9?9*9*9?9?9?9?9?9*9*_*9*9*9*9*9	4.6	0.8	76	102800	9999	9999	275	69	0	69	999900	999900	999900	99990	67	6.0	2	2	999.0	999	9	999999999	0	0.0000	0	88	999.000	999.0	99.0
2005	1	21	12	0	?9?9?9?9E0?9?9?9*9*9?9*9*9?9?9?9?9?9*9*_*9*9*9*9*9	4.2	0.4	76	102800	9999	9999	283	58	0	58	999900	999900	999900	99990	67	5.0	6	6	999.0	999	9	999999999	0	0.0000	0	88	999.000	999.0	99.0
2005	1	21	13	0	?9?9?9?9E0?9?9?9*9*9?9*9*9?9?9?9?9?9*9*_*9*9*9*9*9	4.3	-0.9	68	102800	9999	9999	264	189	0	189	999900	999900	999900	99990	67	5.0	0	0	999.0	999	9	999999999	0	0.0000	0	88	999.000	999.0	99.0
2005	1	21	14	0	?9?9?9?9E0?9?9?9*9*9?9*9*9?9?9?9?9?9*9*_*9*9*9*9*9	5.2	-2.5	56	102800	9999	9999	274	394	373	199	999900	999900	999900	99990	67	6.0	2	2	999.0	999	9	999999999	0	0.0000	0	88	999.000	999.0	99.0
2005	1	21	15	0	?9?9?9?9E0?9?9?9*9*9?9*9*9?9?9?9?9?9*9*_*9*9*9*9*9	5.6	-2.9	53	102800	9999	9999	278	461	735	130	999900	999900	999900	99990	67	6.0	3	3	999.0	999	9	999999999	0	0.0000	0	88	999.000	999.0	99.0
2005	1	21	16	0	?9?9?9?9E0?9?9?9*9*9?9*9*9?9?9?9?9?9*9*_*9*9*9*9*9	4.5	-3.7	53	102800	9999	9999	273	122	0	122	999900	999900	999900	99990	67	5.0	3	3	999.0	999	9	999999999	0	0.0000	0	88	999.000	999.0	99.0
2005	1	21	17	0	?9?9?9?9E0?9?9?9*9*9?9*9*9?9?9?9?9?9*9*_*9*9*9*9*9	4.2	-4.5	51	102800	9999	9999	260	63	0	63	999900	999900	999900	99990	90	4.0	0	0	999.0	999	9	999999999	0	0.0000	0	88	999.000	999.0	99.0
2005	1	21	18	0	?9?9?9?9E0?9?9?9*9*9?9*9*9?9?9?9?9?9*9*_*9*9*9*9*9	3.5	-4.2	55	102800	9999	9999	283	94	0	0	999900	999900	999900	99990	67	5.0	8	8	999.0	999	9	999999999	0	0.0000	0	88	999.000	999.0	99.0
2005	1	21	19	0	?9?9?9?9E0?9?9?9*9*9?9*9*9?9?9?9?9?9*9*_*9*9*9*9*9	2.5	-5.4	53	102800	9999	9999	273	3	0	0	999900	999900	999900	99990	67	4.0	7	7	999.0	999	9	999999999	0	0.0000	0	88	999.000	999.0	99.0
2005	1	21	20	0	?9?9?9?9E0?9?9?9*9*9?9*9*9?9?9?9?9?9*9*_*9*9*9*9*9	1.6	-5.4	57	102800	9999	9999	280	0	0	0	999900	999900	999900	99990	90	4.0	9	9	999.0	999	9	999999999	0	0.0000	0	88	999.000	999.0	99.0
2005	1	21	21	0	?9?9?9?9E0?9?9?9*9*9?9*9*9?9?9?9?9?9*9*_*9*9*9*9*9	0.8	-6.0	57	102800	9999	9999	263	0	0	0	999900	999900	999900	99990	67	5.0	6	6	999.0	999	9	999999999	0	0.0000	0	88	999.000	999.0	99.0
2005	1	21	22	0	?9?9?9?9E0?9?9?9*9*9?9*9*9?9?9?9?9?9*9*_*9*9*9*9*9	-0.7	-6.3	62	102800	9999	9999	253	0	0	0	999900	999900	999900	99990	67	4.0	4	4	999.0	999	9	999999999	0	0.0000	0	88	999.000	999.0	99.0
2005	1	21	23	0	?9?9?9?9E0?9?9?9*9*9?9*9*9?9?9?9?9?9*9*_*9*9*9*9*9	-1.5	-6.7	64	102800	9999	9999	251	0	0	0	999900	999900	999900	99990	67	5.0	5	5	999.0	999	9	999999999	0	0.0000	0	88	999.000	999.0	99.0
2005	1	21	24	0	?9?9?9?9E0?9?9?9*9*9?9*9*9?9?9?9?9?9*9*_*9*9*9*9*9	-2.2	-6.3	71	102800	9999	9999	251	0	0	0	999900	999900	999900	99990	90	4.0	6	6	999.0	999	9	999999999	0	0.0000	0	88	999.000	999.0	99.0
2005	1	22	1	0	?9?9?9?9E0?9?9?9*9*9?9*9*9?9?9?9?9?9*9*_*9*9*9*9*9	-2.5	-6.6	70	102720	9999	9999	248	0	0	0	999900	999900	999900	99990	67	4.0	5	5	999.0	999	9	999999999	0	0.0000	0	88	999.000	999.0	99.0
2005	1	22	2	0	?9?9?9?9E0?9?9?9*9*9?9*9*9?9?9?9?9?9*9*_*9*9*9*9*9	-3.1	-6.3	76	102720	9999	9999	251	0	0	0	999900	999900	999900	99990	67	3.0	7	7	999.0	999	9	999999999	0	0.0000	0	88	999.000	999.0	99.0
2005	1	22	3	0	?9?9?9?9E0?9?9?9*9*9?9*9*9?9?9?9?9?9*9*_*9*9*9*9*9	-3.3	-7.4	71	102720	9999	9999	249	0	0	0	999900	999900	999900	99990	67	3.0	7	7	999.0	999	9	999999999	0	0.0000	0	88	999.000	999.0	99.0
2005	1	22	4	0	?9?9?9?9E0?9?9?9*9*9?9*9*9?9?9?9?9?9*9*_*9*9*9*9*9	-4.0	-6.6	80	102720	9999	9999	229	0	0	0	999900	999900	999900	99990	0	0.0	0	0	999.0	999	9	999999999	0	0.0000	0	88	999.000	999.0	99.0
2005	1	22	5	0	?9?9?9?9E0?9?9?9*9*9?9*9*9?9?9?9?9?9*9*_*9*9*9*9*9	-3.2	-7.7	68	102720	9999	9999	259	0	0	0	999900	999900	999900	99990	90	3.0	9	9	999.0	999	9	999999999	0	0.0000	0	88	999.000	999.0	99.0
2005	1	22	6	0	?9?9?9?9E0?9?9?9*9*9?9*9*9?9?9?9?9?9*9*_*9*9*9*9*9	-3.6	-7.3	73	102720	9999	9999	243	0	0	0	999900	999900	999900	99990	112	2.0	5	5	999.0	999	9	999999999	0	0.0000	0	88	999.000	999.0	99.0
2005	1	22	7	0	?9?9?9?9E0?9?9?9*9*9?9*9*9?9?9?9?9?9*9*_*9*9*9*9*9	-3.3	-7.0	73	102720	9999	9999	235	0	0	0	999900	999900	999900	99990	90	2.0	1	1	999.0	999	9	999999999	0	0.0000	0	88	999.000	999.0	99.0
2005	1	22	8	0	?9?9?9?9E0?9?9?9*9*9?9*9*9?9?9?9?9?9*9*_*9*9*9*9*9	-2.5	-6.6	70	102720	9999	9999	246	3	6	2	999900	999900	999900	99990	112	4.0	4	4	999.0	999	9	999999999	0	0.0000	0	88	999.000	999.0	99.0
2005	1	22	9	0	?9?9?9?9E0?9?9?9*9*9?9*9*9?9?9?9?9?9*9*_*9*9*9*9*9	-2.2	-6.0	72	102720	9999	9999	243	36	13	32	999900	999900	999900	99990	135	3.0	2	2	999.0	999	9	999999999	0	0.0000	0	88	999.000	999.0	99.0
2005	1	22	10	0	?9?9?9?9E0?9?9?9*9*9?9*9*9?9?9?9?9?9*9*_*9*9*9*9*9	-1.4	-6.3	66	102720	9999	9999	238	136	0	136	999900	999900	999900	99990	135	3.0	0	0	999.0	999	9	999999999	0	0.0000	0	88	999.000	999.0	99.0
2005	1	22	11	0	?9?9?9?9E0?9?9?9*9*9?9*9*9?9?9?9?9?9*9*_*9*9*9*9*9	-0.8	-5.7	66	102720	9999	9999	240	103	0	103	999900	999900	999900	99990	135	3.0	0	0	999.0	999	9	999999999	0	0.0000	0	88	999.000	999.0	99.0
2005	1	22	12	0	?9?9?9?9E0?9?9?9*9*9?9*9*9?9?9?9?9?9*9*_*9*9*9*9*9	0.6	-4.8	64	102720	9999	9999	257	153	0	153	999900	999900	999900	99990	135	4.0	3	3	999.0	999	9	999999999	0	0.0000	0	88	999.000	999.0	99.0
2005	1	22	13	0	?9?9?9?9E0?9?9?9*9*9?9*9*9?9?9?9?9?9*9*_*9*9*9*9*9	1.7	-4.2	62	102720	9999	9999	259	347	237	207	999900	999900	999900	99990	112	3.0	2	2	999.0	999	9	999999999	0	0.0000	0	88	999.000	999.0	99.0
2005	1	22	14	0	?9?9?9?9E0?9?9?9*9*9?9*9*9?9?9?9?9?9*9*_*9*9*9*9*9	1.7	-4.4	61	102720	9999	9999	275	264	0	264	999900	999900	999900	99990	112	4.0	8	8	999.0	999	9	999999999	0	0.0000	0	88	999.000	999.0	99.0
2005	1	22	15	0	?9?9?9?9E0?9?9?9*9*9?9*9*9?9?9?9?9?9*9*_*9*9*9*9*9	2.5	-3.7	62	102720	9999	9999	269	211	0	211	999900	999900	999900	99990	135	3.0	5	5	999.0	999	9	999999999	0	0.0000	0	88	999.000	999.0	99.0
2005	1	22	16	0	?9?9?9?9E0?9?9?9*9*9?9*9*9?9?9?9?9?9*9*_*9*9*9*9*9	2.9	-3.6	60	102720	9999	9999	287	239	0	239	999900	999900	999900	99990	112	5.0	9	9	999.0	999	9	999999999	0	0.0000	0	88	999.000	999.0	99.0
2005	1	22	17	0	?9?9?9?9E0?9?9?9*9*9?9*9*9?9?9?9?9?9*9*_*9*9*9*9*9	3.0	-3.1	62	102720	9999	9999	288	122	0	122	999900	999900	999900	99990	112	5.0	9	9	999.0	999	9	999999999	0	0.0000	0	88	999.000	999.0	99.0
2005	1	22	18	0	?9?9?9?9E0?9?9?9*9*9?9*9*9?9?9?9?9?9*9*_*9*9*9*9*9	2.7	-2.9	65	102720	9999	9999	277	33	0	33	999900	999900	999900	99990	90	4.0	7	7	999.0	999	9	999999999	0	0.0000	0	88	999.000	999.0	99.0
2005	1	22	19	0	?9?9?9?9E0?9?9?9*9*9?9*9*9?9?9?9?9?9*9*_*9*9*9*9*9	2.4	-2.6	68	102720	9999	9999	272	0	0	0	999900	999900	999900	99990	90	4.0	6	6	999.0	999	9	999999999	0	0.0000	0	88	999.000	999.0	99.0
2005	1	22	20	0	?9?9?9?9E0?9?9?9*9*9?9*9*9?9?9?9?9?9*9*_*9*9*9*9*9	2.3	-2.2	71	102720	9999	9999	280	0	0	0	999900	999900	999900	99990	67	3.0	8	8	999.0	999	9	999999999	0	0.0000	0	88	999.000	999.0	99.0
2005	1	22	21	0	?9?9?9?9E0?9?9?9*9*9?9*9*9?9?9?9?9?9*9*_*9*9*9*9*9	2.2	-2.1	72	102720	9999	9999	268	0	0	0	999900	999900	999900	99990	90	4.0	4	4	999.0	999	9	999999999	0	0.0000	0	88	999.000	999.0	99.0
2005	1	22	22	0	?9?9?9?9E0?9?9?9*9*9?9*9*9?9?9?9?9?9*9*_*9*9*9*9*9	2.1	-1.7	75	102720	9999	9999	255	0	0	0	999900	999900	999900	99990	90	5.0	0	0	999.0	999	9	999999999	0	0.0000	0	88	999.000	999.0	99.0
2005	1	22	23	0	?9?9?9?9E0?9?9?9*9*9?9*9*9?9?9?9?9?9*9*_*9*9*9*9*9	2.1	-1.7	75	102720	9999	9999	275	0	0	0	999900	999900	999900	99990	67	4.0	7	7	999.0	999	9	999999999	0	0.0000	0	88	999.000	999.0	99.0
2005	1	22	24	0	?9?9?9?9E0?9?9?9*9*9?9*9*9?9?9?9?9?9*9*_*9*9*9*9*9	1.9	-1.0	80	102720	9999	9999	254	0	0	0	999900	999900	999900	99990	67	3.0	0	0	999.0	999	9	999999999	0	0.0000	0	88	999.000	999.0	99.0
2005	1	23	1	0	?9?9?9?9E0?9?9?9*9*9?9*9*9?9?9?9?9?9*9*_*9*9*9*9*9	0.3	0.0	98	102220	9999	9999	262	0	0	0	999900	999900	999900	99990	67	3.0	4	4	999.0	999	9	999999999	0	0.0000	0	88	999.000	999.0	99.0
2005	1	23	2	0	?9?9?9?9E0?9?9?9*9*9?9*9*9?9?9?9?9?9*9*_*9*9*9*9*9	0.4	0.2	99	102220	9999	9999	263	0	0	0	999900	999900	999900	99990	67	3.0	4	4	999.0	999	9	999999999	0	0.0000	0	88	999.000	999.0	99.0
2005	1	23	3	0	?9?9?9?9E0?9?9?9*9*9?9*9*9?9?9?9?9?9*9*_*9*9*9*9*9	0.3	0.2	99	102220	9999	9999	270	0	0	0	999900	999900	999900	99990	67	3.0	7	7	999.0	999	9	999999999	0	0.0000	0	88	999.000	999.0	99.0
2005	1	23	4	0	?9?9?9?9E0?9?9?9*9*9?9*9*9?9?9?9?9?9*9*_*9*9*9*9*9	0.5	0.2	98	102220	9999	9999	250	0	0	0	999900	999900	999900	99990	45	3.0	0	0	999.0	999	9	999999999	0	0.0000	0	88	999.000	999.0	99.0
2005	1	23	5	0	?9?9?9?9E0?9?9?9*9*9?9*9*9?9?9?9?9?9*9*_*9*9*9*9*9	0.4	0.2	99	102220	9999	9999	267	0	0	0	999900	999900	999900	99990	67	5.0	6	6	999.0	999	9	999999999	0	0.0000	0	88	999.000	999.0	99.0
2005	1	23	6	0	?9?9?9?9E0?9?9?9*9*9?9*9*9?9?9?9?9?9*9*_*9*9*9*9*9	0.3	0.0	98	102220	9999	9999	270	0	0	0	999900	999900	999900	99990	67	3.0	7	7	999.0	999	9	999999999	0	0.0000	0	88	999.000	999.0	99.0
2005	1	23	7	0	?9?9?9?9E0?9?9?9*9*9?9*9*9?9?9?9?9?9*9*_*9*9*9*9*9	0.3	0.0	98	102220	9999	9999	267	0	0	0	999900	999900	999900	99990	45	3.0	6	6	999.0	999	9	999999999	0	0.0000	0	88	999.000	999.0	99.0
2005	1	23	8	0	?9?9?9?9E0?9?9?9*9*9?9*9*9?9?9?9?9?9*9*_*9*9*9*9*9	0.2	0.0	99	102220	9999	9999	266	1	0	1	999900	999900	999900	99990	45	3.0	6	6	999.0	999	9	999999999	0	0.0000	0	88	999.000	999.0	99.0
2005	1	23	9	0	?9?9?9?9E0?9?9?9*9*9?9*9*9?9?9?9?9?9*9*_*9*9*9*9*9	0.3	-0.4	95	102220	9999	9999	257	0	0	0	999900	999900	999900	99990	45	4.0	2	2	999.0	999	9	999999999	0	0.0000	0	88	999.000	999.0	99.0
2005	1	23	10	0	?9?9?9?9E0?9?9?9*9*9?9*9*9?9?9?9?9?9*9*_*9*9*9*9*9	0.2	-0.4	95	102220	9999	9999	279	36	0	36	999900	999900	999900	99990	45	3.0	9	9	999.0	999	9	999999999	0	0.0000	0	88	999.000	999.0	99.0
2005	1	23	11	0	?9?9?9?9E0?9?9?9*9*9?9*9*9?9?9?9?9?9*9*_*9*9*9*9*9	0.2	-0.4	95	102220	9999	9999	257	69	0	69	999900	999900	999900	99990	45	4.0	2	2	999.0	999	9	999999999	0	0.0000	0	88	999.000	999.0	99.0
2005	1	23	12	0	?9?9?9?9E0?9?9?9*9*9?9*9*9?9?9?9?9?9*9*_*9*9*9*9*9	0.0	-0.4	97	102220	9999	9999	278	119	0	119	999900	999900	999900	99990	22	4.0	9	9	999.0	999	9	999999999	0	0.0000	0	88	999.000	999.0	99.0
2005	1	23	13	0	?9?9?9?9E0?9?9?9*9*9?9*9*9?9?9?9?9?9*9*_*9*9*9*9*9	0.1	-0.4	96	102220	9999	9999	259	117	0	117	999900	999900	999900	99990	22	3.0	3	3	999.0	999	9	999999999	0	0.0000	0	88	999.000	999.0	99.0
2005	1	23	14	0	?9?9?9?9E0?9?9?9*9*9?9*9*9?9?9?9?9?9*9*_*9*9*9*9*9	0.0	-1.0	92	102220	9999	9999	247	64	0	64	999900	999900	999900	99990	45	4.0	0	0	999.0	999	9	999999999	0	0.0000	0	88	999.000	999.0	99.0
2005	1	23	15	0	?9?9?9?9E0?9?9?9*9*9?9*9*9?9?9?9?9?9*9*_*9*9*9*9*9	0.1	-1.0	91	102220	9999	9999	272	86	0	86	999900	999900	999900	99990	22	3.0	8	8	999.0	999	9	999999999	0	0.0000	0	88	999.000	999.0	99.0
2005	1	23	16	0	?9?9?9?9E0?9?9?9*9*9?9*9*9?9?9?9?9?9*9*_*9*9*9*9*9	0.5	-0.8	90	102220	9999	9999	258	122	0	122	999900	999900	999900	99990	45	4.0	2	2	999.0	999	9	999999999	0	0.0000	0	88	999.000	999.0	99.0
2005	1	23	17	0	?9?9?9?9E0?9?9?9*9*9?9*9*9?9?9?9?9?9*9*_*9*9*9*9*9	0.6	-0.8	89	102220	9999	9999	258	44	0	44	999900	999900	999900	99990	45	4.0	2	2	999.0	999	9	999999999	0	0.0000	0	88	999.000	999.0	99.0
2005	1	23	18	0	?9?9?9?9E0?9?9?9*9*9?9*9*9?9?9?9?9?9*9*_*9*9*9*9*9	0.4	-0.6	92	102220	9999	9999	274	14	0	14	999900	999900	999900	99990	45	4.0	8	8	999.0	999	9	999999999	0	0.0000	0	88	999.000	999.0	99.0
2005	1	23	19	0	?9?9?9?9E0?9?9?9*9*9?9*9*9?9?9?9?9?9*9*_*9*9*9*9*9	0.3	-0.4	95	102220	9999	9999	280	0	0	0	999900	999900	999900	99990	22	3.0	9	9	999.0	999	9	999999999	0	0.0000	0	88	999.000	999.0	99.0
2005	1	23	20	0	?9?9?9?9E0?9?9?9*9*9?9*9*9?9?9?9?9?9*9*_*9*9*9*9*9	0.3	-0.9	91	102220	9999	9999	259	0	0	0	999900	999900	999900	99990	22	2.0	3	3	999.0	999	9	999999999	0	0.0000	0	88	999.000	999.0	99.0
2005	1	23	21	0	?9?9?9?9E0?9?9?9*9*9?9*9*9?9?9?9?9?9*9*_*9*9*9*9*9	0.2	-1.3	89	102220	9999	9999	278	0	0	0	999900	999900	999900	99990	22	3.0	9	9	999.0	999	9	999999999	0	0.0000	0	88	999.000	999.0	99.0
2005	1	23	22	0	?9?9?9?9E0?9?9?9*9*9?9*9*9?9?9?9?9?9*9*_*9*9*9*9*9	0.2	-1.5	87	102220	9999	9999	253	0	0	0	999900	999900	999900	99990	22	5.0	1	1	999.0	999	9	999999999	0	0.0000	0	88	999.000	999.0	99.0
2005	1	23	23	0	?9?9?9?9E0?9?9?9*9*9?9*9*9?9?9?9?9?9*9*_*9*9*9*9*9	0.2	-1.5	87	102220	9999	9999	268	0	0	0	999900	999900	999900	99990	22	3.0	7	7	999.0	999	9	999999999	0	0.0000	0	88	999.000	999.0	99.0
2005	1	23	24	0	?9?9?9?9E0?9?9?9*9*9?9*9*9?9?9?9?9?9*9*_*9*9*9*9*9	0.0	-2.0	85	102220	9999	9999	251	0	0	0	999900	999900	999900	99990	22	3.0	1	1	999.0	999	9	999999999	0	0.0000	0	88	999.000	999.0	99.0
2005	1	24	1	0	?9?9?9?9E0?9?9?9*9*9?9*9*9?9?9?9?9?9*9*_*9*9*9*9*9	-0.2	-2.0	86	102460	9999	9999	254	0	0	0	999900	999900	999900	99990	360	2.0	2	2	999.0	999	9	999999999	0	0.0000	0	88	999.000	999.0	99.0
2005	1	24	2	0	?9?9?9?9E0?9?9?9*9*9?9*9*9?9?9?9?9?9*9*_*9*9*9*9*9	-0.3	-2.2	85	102460	9999	9999	260	0	0	0	999900	999900	999900	99990	360	3.0	5	5	999.0	999	9	999999999	0	0.0000	0	88	999.000	999.0	99.0
2005	1	24	3	0	?9?9?9?9E0?9?9?9*9*9?9*9*9?9?9?9?9?9*9*_*9*9*9*9*9	-0.7	-2.2	88	102460	9999	9999	268	0	0	0	999900	999900	999900	99990	22	2.0	8	8	999.0	999	9	999999999	0	0.0000	0	88	999.000	999.0	99.0
2005	1	24	4	0	?9?9?9?9E0?9?9?9*9*9?9*9*9?9?9?9?9?9*9*_*9*9*9*9*9	-0.8	-2.7	86	102460	9999	9999	248	0	0	0	999900	999900	999900	99990	360	2.0	1	1	999.0	999	9	999999999	0	0.0000	0	88	999.000	999.0	99.0
2005	1	24	5	0	?9?9?9?9E0?9?9?9*9*9?9*9*9?9?9?9?9?9*9*_*9*9*9*9*9	-0.8	-2.9	84	102460	9999	9999	248	0	0	0	999900	999900	999900	99990	360	2.0	1	1	999.0	999	9	999999999	0	0.0000	0	88	999.000	999.0	99.0
2005	1	24	6	0	?9?9?9?9E0?9?9?9*9*9?9*9*9?9?9?9?9?9*9*_*9*9*9*9*9	-0.9	-3.6	79	102460	9999	9999	256	0	0	0	999900	999900	999900	99990	22	1.0	5	5	999.0	999	9	999999999	0	0.0000	0	88	999.000	999.0	99.0
2005	1	24	7	0	?9?9?9?9E0?9?9?9*9*9?9*9*9?9?9?9?9?9*9*_*9*9*9*9*9	-1.4	-3.1	86	102460	9999	9999	260	0	0	0	999900	999900	999900	99990	0	0.0	7	7	999.0	999	9	999999999	0	0.0000	0	88	999.000	999.0	99.0
2005	1	24	8	0	?9?9?9?9E0?9?9?9*9*9?9*9*9?9?9?9?9?9*9*_*9*9*9*9*9	-1.6	-3.4	86	102460	9999	9999	240	0	0	0	999900	999900	999900	99990	22	1.0	0	0	999.0	999	9	999999999	0	0.0000	0	88	999.000	999.0	99.0
2005	1	24	9	0	?9?9?9?9E0?9?9?9*9*9?9*9*9?9?9?9?9?9*9*_*9*9*9*9*9	-1.6	-3.4	86	102460	9999	9999	259	22	0	22	999900	999900	999900	99990	360	1.0	7	7	999.0	999	9	999999999	0	0.0000	0	88	999.000	999.0	99.0
2005	1	24	10	0	?9?9?9?9E0?9?9?9*9*9?9*9*9?9?9?9?9?9*9*_*9*9*9*9*9	-1.3	-3.9	80	102460	9999	9999	245	122	0	122	999900	999900	999900	99990	337	1.0	1	1	999.0	999	9	999999999	0	0.0000	0	88	999.000	999.0	99.0
2005	1	24	11	0	?9?9?9?9E0?9?9?9*9*9?9*9*9?9?9?9?9?9*9*_*9*9*9*9*9	-0.6	-3.2	81	102460	9999	9999	251	206	31	188	999900	999900	999900	99990	292	1.0	2	2	999.0	999	9	999999999	0	0.0000	0	88	999.000	999.0	99.0
2005	1	24	12	0	?9?9?9?9E0?9?9?9*9*9?9*9*9?9?9?9?9?9*9*_*9*9*9*9*9	0.2	-4.2	69	102460	9999	9999	258	328	238	182	999900	999900	999900	99990	22	1.0	4	4	999.0	999	9	999999999	0	0.0000	0	88	999.000	999.0	99.0
2005	1	24	13	0	?9?9?9?9E0?9?9?9*9*9?9*9*9?9?9?9?9?9*9*_*9*9*9*9*9	0.7	-5.0	62	102460	9999	9999	257	450	504	148	999900	999900	999900	99990	22	3.0	3	3	999.0	999	9	999999999	0	0.0000	0	88	999.000	999.0	99.0
2005	1	24	14	0	?9?9?9?9E0?9?9?9*9*9?9*9*9?9?9?9?9?9*9*_*9*9*9*9*9	0.9	-3.1	72	102460	9999	9999	273	450	588	136	999900	999900	999900	99990	22	3.0	8	8	999.0	999	9	999999999	0	0.0000	0	88	999.000	999.0	99.0
2005	1	24	15	0	?9?9?9?9E0?9?9?9*9*9?9*9*9?9?9?9?9?9*9*_*9*9*9*9*9	1.3	-3.7	67	102460	9999	9999	270	394	657	119	999900	999900	999900	99990	360	3.0	7	7	999.0	999	9	999999999	0	0.0000	0	88	999.000	999.0	99.0
2005	1	24	16	0	?9?9?9?9E0?9?9?9*9*9?9*9*9?9?9?9?9?9*9*_*9*9*9*9*9	1.7	-3.7	65	102460	9999	9999	264	331	660	79	999900	999900	999900	99990	22	2.0	4	4	999.0	999	9	999999999	0	0.0000	0	88	999.000	999.0	99.0
2005	1	24	17	0	?9?9?9?9E0?9?9?9*9*9?9*9*9?9?9?9?9?9*9*_*9*9*9*9*9	1.2	-4.2	64	102460	9999	9999	264	194	365	48	999900	999900	999900	99990	22	3.0	5	5	999.0	999	9	999999999	0	0.0000	0	88	999.000	999.0	99.0
2005	1	24	18	0	?9?9?9?9E0?9?9?9*9*9?9*9*9?9?9?9?9?9*9*_*9*9*9*9*9	0.7	-5.0	62	102460	9999	9999	277	61	0	1	999900	999900	999900	99990	0	0.0	9	9	999.0	999	9	999999999	0	0.0000	0	88	999.000	999.0	99.0
2005	1	24	19	0	?9?9?9?9E0?9?9?9*9*9?9*9*9?9?9?9?9?9*9*_*9*9*9*9*9	0.1	-4.2	70	102460	9999	9999	262	0	0	0	999900	999900	999900	99990	0	0.0	6	6	999.0	999	9	999999999	0	0.0000	0	88	999.000	999.0	99.0
2005	1	24	20	0	?9?9?9?9E0?9?9?9*9*9?9*9*9?9?9?9?9?9*9*_*9*9*9*9*9	-1.1	-2.9	86	102460	9999	9999	242	0	0	0	999900	999900	999900	99990	0	0.0	0	0	999.0	999	9	999999999	0	0.0000	0	88	999.000	999.0	99.0
2005	1	24	21	0	?9?9?9?9E0?9?9?9*9*9?9*9*9?9?9?9?9?9*9*_*9*9*9*9*9	-1.6	-3.7	84	102460	9999	9999	239	0	0	0	999900	999900	999900	99990	0	0.0	0	0	999.0	999	9	999999999	0	0.0000	0	88	999.000	999.0	99.0
2005	1	24	22	0	?9?9?9?9E0?9?9?9*9*9?9*9*9?9?9?9?9?9*9*_*9*9*9*9*9	-2.5	-3.7	91	102460	9999	9999	250	0	0	0	999900	999900	999900	99990	0	0.0	5	5	999.0	999	9	999999999	0	0.0000	0	88	999.000	999.0	99.0
2005	1	24	23	0	?9?9?9?9E0?9?9?9*9*9?9*9*9?9?9?9?9?9*9*_*9*9*9*9*9	-3.2	-3.7	96	102460	9999	9999	238	0	0	0	999900	999900	999900	99990	0	0.0	1	1	999.0	999	9	999999999	0	0.0000	0	88	999.000	999.0	99.0
2005	1	24	24	0	?9?9?9?9E0?9?9?9*9*9?9*9*9?9?9?9?9?9*9*_*9*9*9*9*9	-4.1	-4.2	99	102460	9999	9999	244	0	0	0	999900	999900	999900	99990	0	0.0	5	5	999.0	999	9	999999999	0	0.0000	0	88	999.000	999.0	99.0
2005	1	25	1	0	?9?9?9?9E0?9?9?9*9*9?9*9*9?9?9?9?9?9*9*_*9*9*9*9*9	-4.3	-3.9	103	102490	9999	9999	244	0	0	0	999900	999900	999900	99990	0	0.0	5	5	999.0	999	9	999999999	0	0.0000	0	88	999.000	999.0	99.0
2005	1	25	2	0	?9?9?9?9E0?9?9?9*9*9?9*9*9?9?9?9?9?9*9*_*9*9*9*9*9	-4.6	-4.5	101	102490	9999	9999	240	0	0	0	999900	999900	999900	99990	0	0.0	4	4	999.0	999	9	999999999	0	0.0000	0	88	999.000	999.0	99.0
2005	1	25	3	0	?9?9?9?9E0?9?9?9*9*9?9*9*9?9?9?9?9?9*9*_*9*9*9*9*9	-5.1	-5.4	98	102490	9999	9999	233	0	0	0	999900	999900	999900	99990	0	0.0	2	2	999.0	999	9	999999999	0	0.0000	0	88	999.000	999.0	99.0
2005	1	25	4	0	?9?9?9?9E0?9?9?9*9*9?9*9*9?9?9?9?9?9*9*_*9*9*9*9*9	-5.6	-5.7	99	102490	9999	9999	234	0	0	0	999900	999900	999900	99990	0	0.0	3	3	999.0	999	9	999999999	0	0.0000	0	88	999.000	999.0	99.0
2005	1	25	5	0	?9?9?9?9E0?9?9?9*9*9?9*9*9?9?9?9?9?9*9*_*9*9*9*9*9	-5.4	-5.0	103	102490	9999	9999	235	0	0	0	999900	999900	999900	99990	0	0.0	3	3	999.0	999	9	999999999	0	0.0000	0	88	999.000	999.0	99.0
2005	1	25	6	0	?9?9?9?9E0?9?9?9*9*9?9*9*9?9?9?9?9?9*9*_*9*9*9*9*9	-5.6	-5.7	99	102490	9999	9999	237	0	0	0	999900	999900	999900	99990	0	0.0	5	5	999.0	999	9	999999999	0	0.0000	0	88	999.000	999.0	99.0
2005	1	25	7	0	?9?9?9?9E0?9?9?9*9*9?9*9*9?9?9?9?9?9*9*_*9*9*9*9*9	-5.5	-5.0	104	102490	9999	9999	229	0	0	0	999900	999900	999900	99990	0	0.0	1	1	999.0	999	9	999999999	0	0.0000	0	88	999.000	999.0	99.0
2005	1	25	8	0	?9?9?9?9E0?9?9?9*9*9?9*9*9?9?9?9?9?9*9*_*9*9*9*9*9	-5.4	-5.4	100	102490	9999	9999	232	0	0	0	999900	999900	999900	99990	270	1.0	2	2	999.0	999	9	999999999	0	0.0000	0	88	999.000	999.0	99.0
2005	1	25	9	0	?9?9?9?9E0?9?9?9*9*9?9*9*9?9?9?9?9?9*9*_*9*9*9*9*9	-5.0	-5.1	99	102490	9999	9999	249	14	0	14	999900	999900	999900	99990	0	0.0	8	8	999.0	999	9	999999999	0	0.0000	0	88	999.000	999.0	99.0
2005	1	25	10	0	?9?9?9?9E0?9?9?9*9*9?9*9*9?9?9?9?9?9*9*_*9*9*9*9*9	-4.6	-4.2	103	102490	9999	9999	240	58	0	58	999900	999900	999900	99990	0	0.0	4	4	999.0	999	9	999999999	0	0.0000	0	88	999.000	999.0	99.0
2005	1	25	11	0	?9?9?9?9E0?9?9?9*9*9?9*9*9?9?9?9?9?9*9*_*9*9*9*9*9	-4.3	-3.9	103	102490	9999	9999	237	153	0	153	999900	999900	999900	99990	0	0.0	2	2	999.0	999	9	999999999	0	0.0000	0	88	999.000	999.0	99.0
2005	1	25	12	0	?9?9?9?9E0?9?9?9*9*9?9*9*9?9?9?9?9?9*9*_*9*9*9*9*9	-3.2	-2.9	102	102490	9999	9999	247	211	0	211	999900	999900	999900	99990	0	0.0	4	4	999.0	999	9	999999999	0	0.0000	0	88	999.000	999.0	99.0
2005	1	25	13	0	?9?9?9?9E0?9?9?9*9*9?9*9*9?9?9?9?9?9*9*_*9*9*9*9*9	-1.4	-1.1	103	102490	9999	9999	250	406	394	169	999900	999900	999900	99990	0	0.0	2	2	999.0	999	9	999999999	0	0.0000	0	88	999.000	999.0	99.0
2005	1	25	14	0	?9?9?9?9E0?9?9?9*9*9?9*9*9?9?9?9?9?9*9*_*9*9*9*9*9	1.4	1.1	98	102490	9999	9999	272	519	764	109	999900	999900	999900	99990	202	2.0	6	6	999.0	999	9	999999999	0	0.0000	0	88	999.000	999.0	99.0
2005	1	25	15	0	?9?9?9?9E0?9?9?9*9*9?9*9*9?9?9?9?9?9*9*_*9*9*9*9*9	3.0	-0.6	77	102490	9999	9999	274	489	739	81	999900	999900	999900	99990	202	3.0	5	5	999.0	999	9	999999999	0	0.0000	0	88	999.000	999.0	99.0
2005	1	25	16	0	?9?9?9?9E0?9?9?9*9*9?9*9*9?9?9?9?9?9*9*_*9*9*9*9*9	3.5	-2.4	64	102490	9999	9999	270	353	663	71	999900	999900	999900	99990	202	2.0	3	3	999.0	999	9	999999999	0	0.0000	0	88	999.000	999.0	99.0
2005	1	25	17	0	?9?9?9?9E0?9?9?9*9*9?9*9*9?9?9?9?9?9*9*_*9*9*9*9*9	4.3	-6.9	41	102490	9999	9999	258	267	376	19	999900	999900	999900	99990	225	3.0	0	0	999.0	999	9	999999999	0	0.0000	0	88	999.000	999.0	99.0
2005	1	25	18	0	?9?9?9?9E0?9?9?9*9*9?9*9*9?9?9?9?9?9*9*_*9*9*9*9*9	3.5	-6.2	46	102490	9999	9999	276	86	0	0	999900	999900	999900	99990	225	1.0	7	7	999.0	999	9	999999999	0	0.0000	0	88	999.000	999.0	99.0
2005	1	25	19	0	?9?9?9?9E0?9?9?9*9*9?9*9*9?9?9?9?9?9*9*_*9*9*9*9*9	1.1	-1.3	83	102490	9999	9999	282	3	0	0	999900	999900	999900	99990	0	0.0	9	9	999.0	999	9	999999999	0	0.0000	0	88	999.000	999.0	99.0
2005	1	25	20	0	?9?9?9?9E0?9?9?9*9*9?9*9*9?9?9?9?9?9*9*_*9*9*9*9*9	-0.6	-1.3	95	102490	9999	9999	265	0	0	0	999900	999900	999900	99990	0	0.0	7	7	999.0	999	9	999999999	0	0.0000	0	88	999.000	999.0	99.0
2005	1	25	21	0	?9?9?9?9E0?9?9?9*9*9?9*9*9?9?9?9?9?9*9*_*9*9*9*9*9	-0.3	-1.3	92	102490	9999	9999	263	0	0	0	999900	999900	999900	99990	0	0.0	6	6	999.0	999	9	999999999	0	0.0000	0	88	999.000	999.0	99.0
2005	1	25	22	0	?9?9?9?9E0?9?9?9*9*9?9*9*9?9?9?9?9?9*9*_*9*9*9*9*9	-1.5	-1.9	97	102490	9999	9999	258	0	0	0	999900	999900	999900	99990	0	0.0	6	6	999.0	999	9	999999999	0	0.0000	0	88	999.000	999.0	99.0
2005	1	25	23	0	?9?9?9?9E0?9?9?9*9*9?9*9*9?9?9?9?9?9*9*_*9*9*9*9*9	-2.2	-2.2	100	102490	9999	9999	258	0	0	0	999900	999900	999900	99990	0	0.0	7	7	999.0	999	9	999999999	0	0.0000	0	88	999.000	999.0	99.0
2005	1	25	24	0	?9?9?9?9E0?9?9?9*9*9?9*9*9?9?9?9?9?9*9*_*9*9*9*9*9	-2.4	-2.4	100	102490	9999	9999	250	0	0	0	999900	999900	999900	99990	0	0.0	4	4	999.0	999	9	999999999	0	0.0000	0	88	999.000	999.0	99.0
2005	1	26	1	0	?9?9?9?9E0?9?9?9*9*9?9*9*9?9?9?9?9?9*9*_*9*9*9*9*9	-2.9	-2.9	100	102280	9999	9999	240	0	0	0	999900	999900	999900	99990	0	0.0	1	1	999.0	999	9	999999999	0	0.0000	0	88	999.000	999.0	99.0
2005	1	26	2	0	?9?9?9?9E0?9?9?9*9*9?9*9*9?9?9?9?9?9*9*_*9*9*9*9*9	-3.3	-3.4	99	102280	9999	9999	257	0	0	0	999900	999900	999900	99990	0	0.0	8	8	999.0	999	9	999999999	0	0.0000	0	88	999.000	999.0	99.0
2005	1	26	3	0	?9?9?9?9E0?9?9?9*9*9?9*9*9?9?9?9?9?9*9*_*9*9*9*9*9	-3.5	-3.4	101	102280	9999	9999	262	0	0	0	999900	999900	999900	99990	0	0.0	9	9	999.0	999	9	999999999	0	0.0000	0	88	999.000	999.0	99.0
2005	1	26	4	0	?9?9?9?9E0?9?9?9*9*9?9*9*9?9?9?9?9?9*9*_*9*9*9*9*9	-3.5	-3.4	101	102280	9999	9999	245	0	0	0	999900	999900	999900	99990	0	0.0	4	4	999.0	999	9	999999999	0	0.0000	0	88	999.000	999.0	99.0
2005	1	26	5	0	?9?9?9?9E0?9?9?9*9*9?9*9*9?9?9?9?9?9*9*_*9*9*9*9*9	-3.9	-3.9	100	102280	9999	9999	259	0	0	0	999900	999900	999900	99990	0	0.0	9	9	999.0	999	9	999999999	0	0.0000	0	88	999.000	999.0	99.0
2005	1	26	6	0	?9?9?9?9E0?9?9?9*9*9?9*9*9?9?9?9?9?9*9*_*9*9*9*9*9	-4.1	-4.2	99	102280	9999	9999	235	0	0	0	999900	999900	999900	99990	0	0.0	1	1	999.0	999	9	999999999	0	0.0000	0	88	999.000	999.0	99.0
2005	1	26	7	0	?9?9?9?9E0?9?9?9*9*9?9*9*9?9?9?9?9?9*9*_*9*9*9*9*9	-4.3	-4.2	101	102280	9999	9999	258	0	0	0	999900	999900	999900	99990	0	0.0	9	9	999.0	999	9	999999999	0	0.0000	0	88	999.000	999.0	99.0
2005	1	26	8	0	?9?9?9?9E0?9?9?9*9*9?9*9*9?9?9?9?9?9*9*_*9*9*9*9*9	-4.6	-4.2	103	102280	9999	9999	247	0	0	0	999900	999900	999900	99990	0	0.0	7	7	999.0	999	9	999999999	0	0.0000	0	88	999.000	999.0	99.0
2005	1	26	9	0	?9?9?9?9E0?9?9?9*9*9?9*9*9?9?9?9?9?9*9*_*9*9*9*9*9	-3.8	-4.0	99	102280	9999	9999	250	36	0	36	999900	999900	999900	99990	0	0.0	7	7	999.0	999	9	999999999	0	0.0000	0	88	999.000	999.0	99.0
2005	1	26	10	0	?9?9?9?9E0?9?9?9*9*9?9*9*9?9?9?9?9?9*9*_*9*9*9*9*9	-0.6	-1.7	91	102280	9999	9999	269	161	45	139	999900	999900	999900	99990	0	0.0	8	8	999.0	999	9	999999999	0	0.0000	0	88	999.000	999.0	99.0
2005	1	26	11	0	?9?9?9?9E0?9?9?9*9*9?9*9*9?9?9?9?9?9*9*_*9*9*9*9*9	1.6	-0.6	84	102280	9999	9999	285	272	189	163	999900	999900	999900	99990	225	1.0	9	9	999.0	999	9	999999999	0	0.0000	0	88	999.000	999.0	99.0
2005	1	26	12	0	?9?9?9?9E0?9?9?9*9*9?9*9*9?9?9?9?9?9*9*_*9*9*9*9*9	4.0	-0.6	71	102280	9999	9999	263	453	517	134	999900	999900	999900	99990	0	0.0	0	0	999.0	999	9	999999999	0	0.0000	0	88	999.000	999.0	99.0
2005	1	26	13	0	?9?9?9?9E0?9?9?9*9*9?9*9*9?9?9?9?9?9*9*_*9*9*9*9*9	5.7	-1.3	60	102280	9999	9999	295	536	694	116	999900	999900	999900	99990	270	3.0	8	8	999.0	999	9	999999999	0	0.0000	0	88	999.000	999.0	99.0
2005	1	26	14	0	?9?9?9?9E0?9?9?9*9*9?9*9*9?9?9?9?9?9*9*_*9*9*9*9*9	7.0	-1.7	53	102280	9999	9999	282	569	770	90	999900	999900	999900	99990	247	5.0	2	2	999.0	999	9	999999999	0	0.0000	0	88	999.000	999.0	99.0
2005	1	26	15	0	?9?9?9?9E0?9?9?9*9*9?9*9*9?9?9?9?9?9*9*_*9*9*9*9*9	7.7	-1.2	52	102280	9999	9999	299	517	740	71	999900	999900	999900	99990	270	4.0	7	7	999.0	999	9	999999999	0	0.0000	0	88	999.000	999.0	99.0
2005	1	26	16	0	?9?9?9?9E0?9?9?9*9*9?9*9*9?9?9?9?9?9*9*_*9*9*9*9*9	7.7	-0.8	54	102280	9999	9999	282	381	665	61	999900	999900	999900	99990	270	5.0	1	1	999.0	999	9	999999999	0	0.0000	0	88	999.000	999.0	99.0
2005	1	26	17	0	?9?9?9?9E0?9?9?9*9*9?9*9*9?9?9?9?9?9*9*_*9*9*9*9*9	8.0	-0.8	53	102280	9999	9999	301	239	388	32	999900	999900	999900	99990	270	3.0	7	7	999.0	999	9	999999999	0	0.0000	0	88	999.000	999.0	99.0
2005	1	26	18	0	?9?9?9?9E0?9?9?9*9*9?9*9*9?9?9?9?9?9*9*_*9*9*9*9*9	7.2	-2.4	49	102280	9999	9999	295	94	0	0	999900	999900	999900	99990	292	3.0	7	7	999.0	999	9	999999999	0	0.0000	0	88	999.000	999.0	99.0
2005	1	26	19	0	?9?9?9?9E0?9?9?9*9*9?9*9*9?9?9?9?9?9*9*_*9*9*9*9*9	5.7	-1.5	59	102280	9999	9999	282	3	0	0	999900	999900	999900	99990	270	1.0	4	4	999.0	999	9	999999999	0	0.0000	0	88	999.000	999.0	99.0
2005	1	26	20	0	?9?9?9?9E0?9?9?9*9*9?9*9*9?9?9?9?9?9*9*_*9*9*9*9*9	3.5	0.9	83	102280	9999	9999	262	0	0	0	999900	999900	999900	99990	0	0.0	0	0	999.0	999	9	999999999	0	0.0000	0	88	999.000	999.0	99.0
2005	1	26	21	0	?9?9?9?9E0?9?9?9*9*9?9*9*9?9?9?9?9?9*9*_*9*9*9*9*9	1.7	-0.2	87	102280	9999	9999	268	0	0	0	999900	999900	999900	99990	0	0.0	4	4	999.0	999	9	999999999	0	0.0000	0	88	999.000	999.0	99.0
2005	1	26	22	0	?9?9?9?9E0?9?9?9*9*9?9*9*9?9?9?9?9?9*9*_*9*9*9*9*9	2.1	0.4	89	102280	9999	9999	265	0	0	0	999900	999900	999900	99990	292	2.0	2	2	999.0	999	9	999999999	0	0.0000	0	88	999.000	999.0	99.0
2005	1	26	23	0	?9?9?9?9E0?9?9?9*9*9?9*9*9?9?9?9?9?9*9*_*9*9*9*9*9	1.3	0.0	91	102280	9999	9999	284	0	0	0	999900	999900	999900	99990	292	1.0	9	9	999.0	999	9	999999999	0	0.0000	0	88	999.000	999.0	99.0
2005	1	26	24	0	?9?9?9?9E0?9?9?9*9*9?9*9*9?9?9?9?9?9*9*_*9*9*9*9*9	0.5	-0.6	92	102280	9999	9999	270	0	0	0	999900	999900	999900	99990	0	0.0	7	7	999.0	999	9	999999999	0	0.0000	0	88	999.000	999.0	99.0
2005	1	27	1	0	?9?9?9?9E0?9?9?9*9*9?9*9*9?9?9?9?9?9*9*_*9*9*9*9*9	0.1	-0.5	96	101900	9999	9999	261	0	0	0	999900	999900	999900	99990	0	0.0	4	4	999.0	999	9	999999999	0	0.0000	0	88	999.000	999.0	99.0
2005	1	27	2	0	?9?9?9?9E0?9?9?9*9*9?9*9*9?9?9?9?9?9*9*_*9*9*9*9*9	-0.5	-1.1	95	101900	9999	9999	254	0	0	0	999900	999900	999900	99990	0	0.0	2	2	999.0	999	9	999999999	0	0.0000	0	88	999.000	999.0	99.0
2005	1	27	3	0	?9?9?9?9E0?9?9?9*9*9?9*9*9?9?9?9?9?9*9*_*9*9*9*9*9	-0.5	-0.7	99	101900	9999	9999	246	0	0	0	999900	999900	999900	99990	270	1.0	0	0	999.0	999	9	999999999	0	0.0000	0	88	999.000	999.0	99.0
2005	1	27	4	0	?9?9?9?9E0?9?9?9*9*9?9*9*9?9?9?9?9?9*9*_*9*9*9*9*9	-1.0	-1.1	99	101900	9999	9999	274	0	0	0	999900	999900	999900	99990	0	0.0	9	9	999.0	999	9	999999999	0	0.0000	0	88	999.000	999.0	99.0
2005	1	27	5	0	?9?9?9?9E0?9?9?9*9*9?9*9*9?9?9?9?9?9*9*_*9*9*9*9*9	-0.8	-1.3	96	101900	9999	9999	259	0	0	0	999900	999900	999900	99990	0	0.0	5	5	999.0	999	9	999999999	0	0.0000	0	88	999.000	999.0	99.0
2005	1	27	6	0	?9?9?9?9E0?9?9?9*9*9?9*9*9?9?9?9?9?9*9*_*9*9*9*9*9	-1.0	-1.1	99	101900	9999	9999	268	0	0	0	999900	999900	999900	99990	0	0.0	8	8	999.0	999	9	999999999	0	0.0000	0	88	999.000	999.0	99.0
2005	1	27	7	0	?9?9?9?9E0?9?9?9*9*9?9*9*9?9?9?9?9?9*9*_*9*9*9*9*9	-1.4	-1.5	99	101900	9999	9999	256	0	0	0	999900	999900	999900	99990	0	0.0	5	5	999.0	999	9	999999999	0	0.0000	0	88	999.000	999.0	99.0
2005	1	27	8	0	?9?9?9?9E0?9?9?9*9*9?9*9*9?9?9?9?9?9*9*_*9*9*9*9*9	-0.5	-1.1	95	101900	9999	9999	254	0	0	0	999900	999900	999900	99990	247	1.0	2	2	999.0	999	9	999999999	0	0.0000	0	88	999.000	999.0	99.0
2005	1	27	9	0	?9?9?9?9E0?9?9?9*9*9?9*9*9?9?9?9?9?9*9*_*9*9*9*9*9	0.3	-0.4	94	101900	9999	9999	266	44	0	44	999900	999900	999900	99990	270	1.0	6	6	999.0	999	9	999999999	0	0.0000	0	88	999.000	999.0	99.0
2005	1	27	10	0	?9?9?9?9E0?9?9?9*9*9?9*9*9?9?9?9?9?9*9*_*9*9*9*9*9	3.1	-0.2	79	101900	9999	9999	271	169	66	137	999900	999900	999900	99990	270	3.0	3	3	999.0	999	9	999999999	0	0.0000	0	88	999.000	999.0	99.0
2005	1	27	11	0	?9?9?9?9E0?9?9?9*9*9?9*9*9?9?9?9?9?9*9*_*9*9*9*9*9	5.6	-0.9	63	101900	9999	9999	274	325	315	143	999900	999900	999900	99990	292	4.0	1	1	999.0	999	9	999999999	0	0.0000	0	88	999.000	999.0	99.0
2005	1	27	12	0	?9?9?9?9E0?9?9?9*9*9?9*9*9?9?9?9?9?9*9*_*9*9*9*9*9	7.6	-1.7	51	101900	9999	9999	309	461	438	189	999900	999900	999900	99990	270	5.0	9	9	999.0	999	9	999999999	0	0.0000	0	88	999.000	999.0	99.0
2005	1	27	13	0	?9?9?9?9E0?9?9?9*9*9?9*9*9?9?9?9?9?9*9*_*9*9*9*9*9	9.0	-0.6	51	101900	9999	9999	294	531	674	120	999900	999900	999900	99990	292	5.0	3	3	999.0	999	9	999999999	0	0.0000	0	88	999.000	999.0	99.0
2005	1	27	14	0	?9?9?9?9E0?9?9?9*9*9?9*9*9?9?9?9?9?9*9*_*9*9*9*9*9	10.6	0.0	48	101900	9999	9999	299	536	770	106	999900	999900	999900	99990	292	3.0	2	2	999.0	999	9	999999999	0	0.0000	0	88	999.000	999.0	99.0
2005	1	27	15	0	?9?9?9?9E0?9?9?9*9*9?9*9*9?9?9?9?9?9*9*_*9*9*9*9*9	11.6	-1.0	41	101900	9999	9999	316	528	741	68	999900	999900	999900	99990	292	6.0	7	7	999.0	999	9	999999999	0	0.0000	0	88	999.000	999.0	99.0
2005	1	27	16	0	?9?9?9?9E0?9?9?9*9*9?9*9*9?9?9?9?9?9*9*_*9*9*9*9*9	12.0	-1.3	39	101900	9999	9999	309	419	668	47	999900	999900	999900	99990	270	5.0	4	4	999.0	999	9	999999999	0	0.0000	0	88	999.000	999.0	99.0
2005	1	27	17	0	?9?9?9?9E0?9?9?9*9*9?9*9*9?9?9?9?9?9*9*_*9*9*9*9*9	12.0	-0.6	42	101900	9999	9999	307	261	397	25	999900	999900	999900	99990	270	5.0	3	3	999.0	999	9	999999999	0	0.0000	0	88	999.000	999.0	99.0
2005	1	27	18	0	?9?9?9?9E0?9?9?9*9*9?9*9*9?9?9?9?9?9*9*_*9*9*9*9*9	11.2	1.1	50	101900	9999	9999	308	92	0	0	999900	999900	999900	99990	292	3.0	4	4	999.0	999	9	999999999	0	0.0000	0	88	999.000	999.0	99.0
2005	1	27	19	0	?9?9?9?9E0?9?9?9*9*9?9*9*9?9?9?9?9?9*9*_*9*9*9*9*9	9.7	1.1	55	101900	9999	9999	296	3	0	0	999900	999900	999900	99990	292	3.0	2	2	999.0	999	9	999999999	0	0.0000	0	88	999.000	999.0	99.0
2005	1	27	20	0	?9?9?9?9E0?9?9?9*9*9?9*9*9?9?9?9?9?9*9*_*9*9*9*9*9	8.1	1.7	64	101900	9999	9999	295	0	0	0	999900	999900	999900	99990	270	2.0	4	4	999.0	999	9	999999999	0	0.0000	0	88	999.000	999.0	99.0
2005	1	27	21	0	?9?9?9?9E0?9?9?9*9*9?9*9*9?9?9?9?9?9*9*_*9*9*9*9*9	8.0	0.5	59	101900	9999	9999	291	0	0	0	999900	999900	999900	99990	292	3.0	3	3	999.0	999	9	999999999	0	0.0000	0	88	999.000	999.0	99.0
2005	1	27	22	0	?9?9?9?9E0?9?9?9*9*9?9*9*9?9?9?9?9?9*9*_*9*9*9*9*9	6.9	0.0	61	101900	9999	9999	274	0	0	0	999900	999900	999900	99990	292	3.0	0	0	999.0	999	9	999999999	0	0.0000	0	88	999.000	999.0	99.0
2005	1	27	23	0	?9?9?9?9E0?9?9?9*9*9?9*9*9?9?9?9?9?9*9*_*9*9*9*9*9	6.5	-0.6	60	101900	9999	9999	299	0	0	0	999900	999900	999900	99990	292	2.0	8	8	999.0	999	9	999999999	0	0.0000	0	88	999.000	999.0	99.0
2005	1	27	24	0	?9?9?9?9E0?9?9?9*9*9?9*9*9?9?9?9?9?9*9*_*9*9*9*9*9	4.9	-0.2	69	101900	9999	9999	267	0	0	0	999900	999900	999900	99990	292	2.0	0	0	999.0	999	9	999999999	0	0.0000	0	88	999.000	999.0	99.0
2005	1	28	1	0	?9?9?9?9E0?9?9?9*9*9?9*9*9?9?9?9?9?9*9*_*9*9*9*9*9	2.5	0.4	86	101740	9999	9999	273	0	0	0	999900	999900	999900	99990	0	0.0	5	5	999.0	999	9	999999999	0	0.0000	0	88	999.000	999.0	99.0
2005	1	28	2	0	?9?9?9?9E0?9?9?9*9*9?9*9*9?9?9?9?9?9*9*_*9*9*9*9*9	1.3	0.0	91	101740	9999	9999	253	0	0	0	999900	999900	999900	99990	0	0.0	0	0	999.0	999	9	999999999	0	0.0000	0	88	999.000	999.0	99.0
2005	1	28	3	0	?9?9?9?9E0?9?9?9*9*9?9*9*9?9?9?9?9?9*9*_*9*9*9*9*9	0.6	-0.2	94	101740	9999	9999	281	0	0	0	999900	999900	999900	99990	0	0.0	9	9	999.0	999	9	999999999	0	0.0000	0	88	999.000	999.0	99.0
2005	1	28	4	0	?9?9?9?9E0?9?9?9*9*9?9*9*9?9?9?9?9?9*9*_*9*9*9*9*9	0.3	-0.2	96	101740	9999	9999	262	0	0	0	999900	999900	999900	99990	0	0.0	4	4	999.0	999	9	999999999	0	0.0000	0	88	999.000	999.0	99.0
2005	1	28	5	0	?9?9?9?9E0?9?9?9*9*9?9*9*9?9?9?9?9?9*9*_*9*9*9*9*9	0.1	-0.2	98	101740	9999	9999	259	0	0	0	999900	999900	999900	99990	0	0.0	3	3	999.0	999	9	999999999	0	0.0000	0	88	999.000	999.0	99.0
2005	1	28	6	0	?9?9?9?9E0?9?9?9*9*9?9*9*9?9?9?9?9?9*9*_*9*9*9*9*9	-0.2	-0.6	97	101740	9999	9999	247	0	0	0	999900	999900	999900	99990	0	0.0	0	0	999.0	999	9	999999999	0	0.0000	0	88	999.000	999.0	99.0
2005	1	28	7	0	?9?9?9?9E0?9?9?9*9*9?9*9*9?9?9?9?9?9*9*_*9*9*9*9*9	-0.1	-0.4	97	101740	9999	9999	252	0	0	0	999900	999900	999900	99990	0	0.0	1	1	999.0	999	9	999999999	0	0.0000	0	88	999.000	999.0	99.0
2005	1	28	8	0	?9?9?9?9E0?9?9?9*9*9?9*9*9?9?9?9?9?9*9*_*9*9*9*9*9	-0.2	-0.6	97	101740	9999	9999	277	0	0	0	999900	999900	999900	99990	0	0.0	9	9	999.0	999	9	999999999	0	0.0000	0	88	999.000	999.0	99.0
2005	1	28	9	0	?9?9?9?9E0?9?9?9*9*9?9*9*9?9?9?9?9?9*9*_*9*9*9*9*9	0.1	-0.4	96	101740	9999	9999	263	36	0	36	999900	999900	999900	99990	0	0.0	5	5	999.0	999	9	999999999	0	0.0000	0	88	999.000	999.0	99.0
2005	1	28	10	0	?9?9?9?9E0?9?9?9*9*9?9*9*9?9?9?9?9?9*9*_*9*9*9*9*9	3.9	2.1	88	101740	9999	9999	286	169	63	139	999900	999900	999900	99990	0	0.0	7	7	999.0	999	9	999999999	0	0.0000	0	88	999.000	999.0	99.0
2005	1	28	11	0	?9?9?9?9E0?9?9?9*9*9?9*9*9?9?9?9?9?9*9*_*9*9*9*9*9	7.2	2.1	70	101740	9999	9999	290	306	263	153	999900	999900	999900	99990	202	1.0	3	3	999.0	999	9	999999999	0	0.0000	0	88	999.000	999.0	99.0
2005	1	28	12	0	?9?9?9?9E0?9?9?9*9*9?9*9*9?9?9?9?9?9*9*_*9*9*9*9*9	9.4	2.5	62	101740	9999	9999	315	408	405	156	999900	999900	999900	99990	0	0.0	8	8	999.0	999	9	999999999	0	0.0000	0	88	999.000	999.0	99.0
2005	1	28	13	0	?9?9?9?9E0?9?9?9*9*9?9*9*9?9?9?9?9?9*9*_*9*9*9*9*9	10.3	1.7	55	101740	9999	9999	318	483	558	142	999900	999900	999900	99990	315	3.0	8	8	999.0	999	9	999999999	0	0.0000	0	88	999.000	999.0	99.0
2005	1	28	14	0	?9?9?9?9E0?9?9?9*9*9?9*9*9?9?9?9?9?9*9*_*9*9*9*9*9	11.6	-0.2	44	101740	9999	9999	313	536	771	107	999900	999900	999900	99990	292	3.0	6	6	999.0	999	9	999999999	0	0.0000	0	88	999.000	999.0	99.0
2005	1	28	15	0	?9?9?9?9E0?9?9?9*9*9?9*9*9?9?9?9?9?9*9*_*9*9*9*9*9	12.8	2.3	49	101740	9999	9999	321	497	742	83	999900	999900	999900	99990	270	1.0	6	6	999.0	999	9	999999999	0	0.0000	0	88	999.000	999.0	99.0
2005	1	28	16	0	?9?9?9?9E0?9?9?9*9*9?9*9*9?9?9?9?9?9*9*_*9*9*9*9*9	13.0	-1.0	37	101740	9999	9999	316	397	670	58	999900	999900	999900	99990	292	3.0	5	5	999.0	999	9	999999999	0	0.0000	0	88	999.000	999.0	99.0
2005	1	28	17	0	?9?9?9?9E0?9?9?9*9*9?9*9*9?9?9?9?9?9*9*_*9*9*9*9*9	13.1	0.0	41	101740	9999	9999	336	242	406	34	999900	999900	999900	99990	292	3.0	9	9	999.0	999	9	999999999	0	0.0000	0	88	999.000	999.0	99.0
2005	1	28	18	0	?9?9?9?9E0?9?9?9*9*9?9*9*9?9?9?9?9?9*9*_*9*9*9*9*9	12.4	1.1	46	101740	9999	9999	308	83	0	0	999900	999900	999900	99990	292	2.0	2	2	999.0	999	9	999999999	0	0.0000	0	88	999.000	999.0	99.0
2005	1	28	19	0	?9?9?9?9E0?9?9?9*9*9?9*9*9?9?9?9?9?9*9*_*9*9*9*9*9	10.2	3.2	62	101740	9999	9999	320	3	0	0	999900	999900	999900	99990	315	1.0	8	8	999.0	999	9	999999999	0	0.0000	0	88	999.000	999.0	99.0
2005	1	28	20	0	?9?9?9?9E0?9?9?9*9*9?9*9*9?9?9?9?9?9*9*_*9*9*9*9*9	7.9	2.7	70	101740	9999	9999	309	0	0	0	999900	999900	999900	99990	0	0.0	8	8	999.0	999	9	999999999	0	0.0000	0	88	999.000	999.0	99.0
2005	1	28	21	0	?9?9?9?9E0?9?9?9*9*9?9*9*9?9?9?9?9?9*9*_*9*9*9*9*9	7.4	2.9	73	101740	9999	9999	291	0	0	0	999900	999900	999900	99990	67	2.0	3	3	999.0	999	9	999999999	0	0.0000	0	88	999.000	999.0	99.0
2005	1	28	22	0	?9?9?9?9E0?9?9?9*9*9?9*9*9?9?9?9?9?9*9*_*9*9*9*9*9	6.1	2.6	78	101740	9999	9999	283	0	0	0	999900	999900	999900	99990	0	0.0	2	2	999.0	999	9	999999999	0	0.0000	0	88	999.000	999.0	99.0
2005	1	28	23	0	?9?9?9?9E0?9?9?9*9*9?9*9*9?9?9?9?9?9*9*_*9*9*9*9*9	4.1	2.3	88	101740	9999	9999	282	0	0	0	999900	999900	999900	99990	0	0.0	5	5	999.0	999	9	999999999	0	0.0000	0	88	999.000	999.0	99.0
2005	1	28	24	0	?9?9?9?9E0?9?9?9*9*9?9*9*9?9?9?9?9?9*9*_*9*9*9*9*9	3.1	1.5	89	101740	9999	9999	266	0	0	0	999900	999900	999900	99990	0	0.0	1	1	999.0	999	9	999999999	0	0.0000	0	88	999.000	999.0	99.0
2005	1	29	1	0	?9?9?9?9E0?9?9?9*9*9?9*9*9?9?9?9?9?9*9*_*9*9*9*9*9	1.5	0.9	95	101960	9999	9999	270	0	0	0	999900	999900	999900	99990	0	0.0	5	5	999.0	999	9	999999999	0	0.0000	0	88	999.000	999.0	99.0
2005	1	29	2	0	?9?9?9?9E0?9?9?9*9*9?9*9*9?9?9?9?9?9*9*_*9*9*9*9*9	1.8	0.6	92	101960	9999	9999	281	0	0	0	999900	999900	999900	99990	0	0.0	8	8	999.0	999	9	999999999	0	0.0000	0	88	999.000	999.0	99.0
2005	1	29	3	0	?9?9?9?9E0?9?9?9*9*9?9*9*9?9?9?9?9?9*9*_*9*9*9*9*9	1.1	0.2	94	101960	9999	9999	261	0	0	0	999900	999900	999900	99990	0	0.0	2	2	999.0	999	9	999999999	0	0.0000	0	88	999.000	999.0	99.0
2005	1	29	4	0	?9?9?9?9E0?9?9?9*9*9?9*9*9?9?9?9?9?9*9*_*9*9*9*9*9	0.7	0.4	98	101960	9999	9999	266	0	0	0	999900	999900	999900	99990	0	0.0	5	5	999.0	999	9	999999999	0	0.0000	0	88	999.000	999.0	99.0
2005	1	29	5	0	?9?9?9?9E0?9?9?9*9*9?9*9*9?9?9?9?9?9*9*_*9*9*9*9*9	0.1	-0.4	96	101960	9999	9999	253	0	0	0	999900	999900	999900	99990	0	0.0	1	1	999.0	999	9	999999999	0	0.0000	0	88	999.000	999.0	99.0
2005	1	29	6	0	?9?9?9?9E0?9?9?9*9*9?9*9*9?9?9?9?9?9*9*_*9*9*9*9*9	-0.3	-0.4	99	101960	9999	9999	264	0	0	0	999900	999900	999900	99990	0	0.0	6	6	999.0	999	9	999999999	0	0.0000	0	88	999.000	999.0	99.0
2005	1	29	7	0	?9?9?9?9E0?9?9?9*9*9?9*9*9?9?9?9?9?9*9*_*9*9*9*9*9	-0.7	-0.9	99	101960	9999	9999	260	0	0	0	999900	999900	999900	99990	0	0.0	5	5	999.0	999	9	999999999	0	0.0000	0	88	999.000	999.0	99.0
2005	1	29	8	0	?9?9?9?9E0?9?9?9*9*9?9*9*9?9?9?9?9?9*9*_*9*9*9*9*9	-1.0	-1.1	99	101960	9999	9999	268	0	0	0	999900	999900	999900	99990	0	0.0	8	8	999.0	999	9	999999999	0	0.0000	0	88	999.000	999.0	99.0
2005	1	29	9	0	?9?9?9?9E0?9?9?9*9*9?9*9*9?9?9?9?9?9*9*_*9*9*9*9*9	-0.2	-0.4	98	101960	9999	9999	277	44	0	44	999900	999900	999900	99990	0	0.0	9	9	999.0	999	9	999999999	0	0.0000	0	88	999.000	999.0	99.0
2005	1	29	10	0	?9?9?9?9E0?9?9?9*9*9?9*9*9?9?9?9?9?9*9*_*9*9*9*9*9	3.8	1.3	83	101960	9999	9999	279	189	115	133	999900	999900	999900	99990	0	0.0	5	5	999.0	999	9	999999999	0	0.0000	0	88	999.000	999.0	99.0
2005	1	29	11	0	?9?9?9?9E0?9?9?9*9*9?9*9*9?9?9?9?9?9*9*_*9*9*9*9*9	6.3	1.3	70	101960	9999	9999	300	339	339	141	999900	999900	999900	99990	180	2.0	8	8	999.0	999	9	999999999	0	0.0000	0	88	999.000	999.0	99.0
2005	1	29	12	0	?9?9?9?9E0?9?9?9*9*9?9*9*9?9?9?9?9?9*9*_*9*9*9*9*9	7.8	1.7	65	101960	9999	9999	307	478	557	128	999900	999900	999900	99990	180	3.0	8	8	999.0	999	9	999999999	0	0.0000	0	88	999.000	999.0	99.0
2005	1	29	13	0	?9?9?9?9E0?9?9?9*9*9?9*9*9?9?9?9?9?9*9*_*9*9*9*9*9	9.7	-2.9	40	101960	9999	9999	317	567	743	109	999900	999900	999900	99990	180	3.0	9	9	999.0	999	9	999999999	0	0.0000	0	88	999.000	999.0	99.0
2005	1	29	14	0	?9?9?9?9E0?9?9?9*9*9?9*9*9?9?9?9?9?9*9*_*9*9*9*9*9	10.7	0.6	50	101960	9999	9999	300	575	771	93	999900	999900	999900	99990	180	4.0	2	2	999.0	999	9	999999999	0	0.0000	0	88	999.000	999.0	99.0
2005	1	29	15	0	?9?9?9?9E0?9?9?9*9*9?9*9*9?9?9?9?9?9*9*_*9*9*9*9*9	11.3	-0.6	43	101960	9999	9999	297	514	743	77	999900	999900	999900	99990	157	3.0	1	1	999.0	999	9	999999999	0	0.0000	0	88	999.000	999.0	99.0
2005	1	29	16	0	?9?9?9?9E0?9?9?9*9*9?9*9*9?9?9?9?9?9*9*_*9*9*9*9*9	11.9	-3.4	33	101960	9999	9999	304	417	672	51	999900	999900	999900	99990	157	3.0	3	3	999.0	999	9	999999999	0	0.0000	0	88	999.000	999.0	99.0
2005	1	29	17	0	?9?9?9?9E0?9?9?9*9*9?9*9*9?9?9?9?9?9*9*_*9*9*9*9*9	11.7	-1.2	40	101960	9999	9999	313	258	414	29	999900	999900	999900	99990	135	2.0	6	6	999.0	999	9	999999999	0	0.0000	0	88	999.000	999.0	99.0
2005	1	29	18	0	?9?9?9?9E0?9?9?9*9*9?9*9*9?9?9?9?9?9*9*_*9*9*9*9*9	10.9	0.5	49	101960	9999	9999	306	94	0	0	999900	999900	999900	99990	135	2.0	4	4	999.0	999	9	999999999	0	0.0000	0	88	999.000	999.0	99.0
2005	1	29	19	0	?9?9?9?9E0?9?9?9*9*9?9*9*9?9?9?9?9?9*9*_*9*9*9*9*9	9.0	0.5	55	101960	9999	9999	283	3	0	0	999900	999900	999900	99990	112	3.0	0	0	999.0	999	9	999999999	0	0.0000	0	88	999.000	999.0	99.0
2005	1	29	20	0	?9?9?9?9E0?9?9?9*9*9?9*9*9?9?9?9?9?9*9*_*9*9*9*9*9	7.5	0.0	59	101960	9999	9999	293	0	0	0	999900	999900	999900	99990	112	3.0	5	5	999.0	999	9	999999999	0	0.0000	0	88	999.000	999.0	99.0
2005	1	29	21	0	?9?9?9?9E0?9?9?9*9*9?9*9*9?9?9?9?9?9*9*_*9*9*9*9*9	8.1	0.0	57	101960	9999	9999	313	0	0	0	999900	999900	999900	99990	112	3.0	9	9	999.0	999	9	999999999	0	0.0000	0	88	999.000	999.0	99.0
2005	1	29	22	0	?9?9?9?9E0?9?9?9*9*9?9*9*9?9?9?9?9?9*9*_*9*9*9*9*9	7.4	0.2	60	101960	9999	9999	282	0	0	0	999900	999900	999900	99990	112	3.0	1	1	999.0	999	9	999999999	0	0.0000	0	88	999.000	999.0	99.0
2005	1	29	23	0	?9?9?9?9E0?9?9?9*9*9?9*9*9?9?9?9?9?9*9*_*9*9*9*9*9	7.1	-1.7	53	101960	9999	9999	290	0	0	0	999900	999900	999900	99990	90	4.0	5	5	999.0	999	9	999999999	0	0.0000	0	88	999.000	999.0	99.0
2005	1	29	24	0	?9?9?9?9E0?9?9?9*9*9?9*9*9?9?9?9?9?9*9*_*9*9*9*9*9	6.5	-1.0	58	101960	9999	9999	294	0	0	0	999900	999900	999900	99990	112	5.0	7	7	999.0	999	9	999999999	0	0.0000	0	88	999.000	999.0	99.0
2005	1	30	1	0	?9?9?9?9E0?9?9?9*9*9?9*9*9?9?9?9?9?9*9*_*9*9*9*9*9	5.7	0.2	68	101500	9999	9999	286	0	0	0	999900	999900	999900	99990	112	5.0	5	5	999.0	999	9	999999999	0	0.0000	0	88	999.000	999.0	99.0
2005	1	30	2	0	?9?9?9?9E0?9?9?9*9*9?9*9*9?9?9?9?9?9*9*_*9*9*9*9*9	6.0	0.2	66	101500	9999	9999	271	0	0	0	999900	999900	999900	99990	135	4.0	0	0	999.0	999	9	999999999	0	0.0000	0	88	999.000	999.0	99.0
2005	1	30	3	0	?9?9?9?9E0?9?9?9*9*9?9*9*9?9?9?9?9?9*9*_*9*9*9*9*9	6.0	0.6	68	101500	9999	9999	294	0	0	0	999900	999900	999900	99990	135	3.0	7	7	999.0	999	9	999999999	0	0.0000	0	88	999.000	999.0	99.0
2005	1	30	4	0	?9?9?9?9E0?9?9?9*9*9?9*9*9?9?9?9?9?9*9*_*9*9*9*9*9	5.8	0.6	69	101500	9999	9999	276	0	0	0	999900	999900	999900	99990	135	3.0	1	1	999.0	999	9	999999999	0	0.0000	0	88	999.000	999.0	99.0
2005	1	30	5	0	?9?9?9?9E0?9?9?9*9*9?9*9*9?9?9?9?9?9*9*_*9*9*9*9*9	5.7	0.9	71	101500	9999	9999	304	0	0	0	999900	999900	999900	99990	112	6.0	9	9	999.0	999	9	999999999	0	0.0000	0	88	999.000	999.0	99.0
2005	1	30	6	0	?9?9?9?9E0?9?9?9*9*9?9*9*9?9?9?9?9?9*9*_*9*9*9*9*9	5.6	1.3	74	101500	9999	9999	297	0	0	0	999900	999900	999900	99990	90	4.0	8	8	999.0	999	9	999999999	0	0.0000	0	88	999.000	999.0	99.0
2005	1	30	7	0	?9?9?9?9E0?9?9?9*9*9?9*9*9?9?9?9?9?9*9*_*9*9*9*9*9	5.4	1.3	75	101500	9999	9999	270	0	0	0	999900	999900	999900	99990	112	3.0	0	0	999.0	999	9	999999999	0	0.0000	0	88	999.000	999.0	99.0
2005	1	30	8	0	?9?9?9?9E0?9?9?9*9*9?9*9*9?9?9?9?9?9*9*_*9*9*9*9*9	5.5	1.5	75	101500	9999	9999	270	0	0	0	999900	999900	999900	99990	90	4.0	0	0	999.0	999	9	999999999	0	0.0000	0	88	999.000	999.0	99.0
2005	1	30	9	0	?9?9?9?9E0?9?9?9*9*9?9*9*9?9?9?9?9?9*9*_*9*9*9*9*9	5.8	1.5	74	101500	9999	9999	290	8	0	8	999900	999900	999900	99990	90	5.0	6	6	999.0	999	9	999999999	0	0.0000	0	88	999.000	999.0	99.0
2005	1	30	10	0	?9?9?9?9E0?9?9?9*9*9?9*9*9?9?9?9?9?9*9*_*9*9*9*9*9	6.3	1.9	73	101500	9999	9999	301	33	0	33	999900	999900	999900	99990	112	3.0	8	8	999.0	999	9	999999999	0	0.0000	0	88	999.000	999.0	99.0
2005	1	30	11	0	?9?9?9?9E0?9?9?9*9*9?9*9*9?9?9?9?9?9*9*_*9*9*9*9*9	6.5	2.7	77	101500	9999	9999	281	44	0	44	999900	999900	999900	99990	90	3.0	1	1	999.0	999	9	999999999	0	0.0000	0	88	999.000	999.0	99.0
2005	1	30	12	0	?9?9?9?9E0?9?9?9*9*9?9*9*9?9?9?9?9?9*9*_*9*9*9*9*9	7.1	3.1	75	101500	9999	9999	284	111	0	111	999900	999900	999900	99990	67	3.0	1	1	999.0	999	9	999999999	0	0.0000	0	88	999.000	999.0	99.0
2005	1	30	13	0	?9?9?9?9E0?9?9?9*9*9?9*9*9?9?9?9?9?9*9*_*9*9*9*9*9	7.9	3.8	75	101500	9999	9999	305	133	0	133	999900	999900	999900	99990	67	3.0	7	7	999.0	999	9	999999999	0	0.0000	0	88	999.000	999.0	99.0
2005	1	30	14	0	?9?9?9?9E0?9?9?9*9*9?9*9*9?9?9?9?9?9*9*_*9*9*9*9*9	8.5	4.5	76	101500	9999	9999	295	111	0	111	999900	999900	999900	99990	67	2.0	2	2	999.0	999	9	999999999	0	0.0000	0	88	999.000	999.0	99.0
2005	1	30	15	0	?9?9?9?9E0?9?9?9*9*9?9*9*9?9?9?9?9?9*9*_*9*9*9*9*9	8.6	4.8	77	101500	9999	9999	286	100	0	100	999900	999900	999900	99990	67	3.0	0	0	999.0	999	9	999999999	0	0.0000	0	88	999.000	999.0	99.0
2005	1	30	16	0	?9?9?9?9E0?9?9?9*9*9?9*9*9?9?9?9?9?9*9*_*9*9*9*9*9	8.8	5.3	79	101500	9999	9999	293	114	0	114	999900	999900	999900	99990	67	3.0	1	1	999.0	999	9	999999999	0	0.0000	0	88	999.000	999.0	99.0
2005	1	30	17	0	?9?9?9?9E0?9?9?9*9*9?9*9*9?9?9?9?9?9*9*_*9*9*9*9*9	8.9	4.7	75	101500	9999	9999	302	94	0	94	999900	999900	999900	99990	67	2.0	4	4	999.0	999	9	999999999	0	0.0000	0	88	999.000	999.0	99.0
2005	1	30	18	0	?9?9?9?9E0?9?9?9*9*9?9*9*9?9?9?9?9?9*9*_*9*9*9*9*9	8.1	4.5	78	101500	9999	9999	284	22	0	22	999900	999900	999900	99990	67	2.0	0	0	999.0	999	9	999999999	0	0.0000	0	88	999.000	999.0	99.0
2005	1	30	19	0	?9?9?9?9E0?9?9?9*9*9?9*9*9?9?9?9?9?9*9*_*9*9*9*9*9	7.1	4.1	81	101500	9999	9999	288	0	0	0	999900	999900	999900	99990	90	3.0	2	2	999.0	999	9	999999999	0	0.0000	0	88	999.000	999.0	99.0
2005	1	30	20	0	?9?9?9?9E0?9?9?9*9*9?9*9*9?9?9?9?9?9*9*_*9*9*9*9*9	6.7	4.1	84	101500	9999	9999	300	0	0	0	999900	999900	999900	99990	45	1.0	7	7	999.0	999	9	999999999	0	0.0000	0	88	999.000	999.0	99.0
2005	1	30	21	0	?9?9?9?9E0?9?9?9*9*9?9*9*9?9?9?9?9?9*9*_*9*9*9*9*9	5.8	2.8	81	101500	9999	9999	289	0	0	0	999900	999900	999900	99990	22	4.0	5	5	999.0	999	9	999999999	0	0.0000	0	88	999.000	999.0	99.0
2005	1	30	22	0	?9?9?9?9E0?9?9?9*9*9?9*9*9?9?9?9?9?9*9*_*9*9*9*9*9	4.9	3.4	90	101500	9999	9999	279	0	0	0	999900	999900	999900	99990	22	3.0	2	2	999.0	999	9	999999999	0	0.0000	0	88	999.000	999.0	99.0
2005	1	30	23	0	?9?9?9?9E0?9?9?9*9*9?9*9*9?9?9?9?9?9*9*_*9*9*9*9*9	4.6	3.4	92	101500	9999	9999	278	0	0	0	999900	999900	999900	99990	22	2.0	2	2	999.0	999	9	999999999	0	0.0000	0	88	999.000	999.0	99.0
2005	1	30	24	0	?9?9?9?9E0?9?9?9*9*9?9*9*9?9?9?9?9?9*9*_*9*9*9*9*9	4.3	3.5	95	101500	9999	9999	300	0	0	0	999900	999900	999900	99990	22	3.0	9	9	999.0	999	9	999999999	0	0.0000	0	88	999.000	999.0	99.0
2005	1	31	1	0	?9?9?9?9E0?9?9?9*9*9?9*9*9?9?9?9?9?9*9*_*9*9*9*9*9	4.1	3.5	96	102340	9999	9999	283	0	0	0	999900	999900	999900	99990	22	3.0	5	5	999.0	999	9	999999999	0	0.0000	0	88	999.000	999.0	99.0
2005	1	31	2	0	?9?9?9?9E0?9?9?9*9*9?9*9*9?9?9?9?9?9*9*_*9*9*9*9*9	4.0	3.3	95	102340	9999	9999	278	0	0	0	999900	999900	999900	99990	45	2.0	3	3	999.0	999	9	999999999	0	0.0000	0	88	999.000	999.0	99.0
2005	1	31	3	0	?9?9?9?9E0?9?9?9*9*9?9*9*9?9?9?9?9?9*9*_*9*9*9*9*9	4.0	3.6	97	102340	9999	9999	275	0	0	0	999900	999900	999900	99990	45	3.0	2	2	999.0	999	9	999999999	0	0.0000	0	88	999.000	999.0	99.0
2005	1	31	4	0	?9?9?9?9E0?9?9?9*9*9?9*9*9?9?9?9?9?9*9*_*9*9*9*9*9	4.0	3.1	94	102340	9999	9999	271	0	0	0	999900	999900	999900	99990	22	3.0	1	1	999.0	999	9	999999999	0	0.0000	0	88	999.000	999.0	99.0
2005	1	31	5	0	?9?9?9?9E0?9?9?9*9*9?9*9*9?9?9?9?9?9*9*_*9*9*9*9*9	3.9	2.9	93	102340	9999	9999	277	0	0	0	999900	999900	999900	99990	45	1.0	3	3	999.0	999	9	999999999	0	0.0000	0	88	999.000	999.0	99.0
2005	1	31	6	0	?9?9?9?9E0?9?9?9*9*9?9*9*9?9?9?9?9?9*9*_*9*9*9*9*9	3.9	2.9	93	102340	9999	9999	277	0	0	0	999900	999900	999900	99990	45	3.0	3	3	999.0	999	9	999999999	0	0.0000	0	88	999.000	999.0	99.0
2005	1	31	7	0	?9?9?9?9E0?9?9?9*9*9?9*9*9?9?9?9?9?9*9*_*9*9*9*9*9	3.7	2.9	94	102340	9999	9999	283	0	0	0	999900	999900	999900	99990	0	0.0	6	6	999.0	999	9	999999999	0	0.0000	0	88	999.000	999.0	99.0
2005	1	31	8	0	?9?9?9?9E0?9?9?9*9*9?9*9*9?9?9?9?9?9*9*_*9*9*9*9*9	3.3	2.9	97	102340	9999	9999	272	0	0	0	999900	999900	999900	99990	22	2.0	2	2	999.0	999	9	999999999	0	0.0000	0	88	999.000	999.0	99.0
2005	1	31	9	0	?9?9?9?9E0?9?9?9*9*9?9*9*9?9?9?9?9?9*9*_*9*9*9*9*9	3.4	2.9	96	102340	9999	9999	277	6	0	6	999900	999900	999900	99990	67	1.0	4	4	999.0	999	9	999999999	0	0.0000	0	88	999.000	999.0	99.0
2005	1	31	10	0	?9?9?9?9E0?9?9?9*9*9?9*9*9?9?9?9?9?9*9*_*9*9*9*9*9	3.7	3.2	97	102340	9999	9999	270	19	0	19	999900	999900	999900	99990	90	1.0	1	1	999.0	999	9	999999999	0	0.0000	0	88	999.000	999.0	99.0
2005	1	31	11	0	?9?9?9?9E0?9?9?9*9*9?9*9*9?9?9?9?9?9*9*_*9*9*9*9*9	4.2	3.4	94	102340	9999	9999	281	11	0	11	999900	999900	999900	99990	135	1.0	4	4	999.0	999	9	999999999	0	0.0000	0	88	999.000	999.0	99.0
2005	1	31	12	0	?9?9?9?9E0?9?9?9*9*9?9*9*9?9?9?9?9?9*9*_*9*9*9*9*9	5.2	3.2	87	102340	9999	9999	304	108	0	108	999900	999900	999900	99990	67	1.0	9	9	999.0	999	9	999999999	0	0.0000	0	88	999.000	999.0	99.0
2005	1	31	13	0	?9?9?9?9E0?9?9?9*9*9?9*9*9?9?9?9?9?9*9*_*9*9*9*9*9	5.7	3.6	86	102340	9999	9999	278	125	0	125	999900	999900	999900	99990	22	2.0	1	1	999.0	999	9	999999999	0	0.0000	0	88	999.000	999.0	99.0
2005	1	31	14	0	?9?9?9?9E0?9?9?9*9*9?9*9*9?9?9?9?9?9*9*_*9*9*9*9*9	7.6	3.7	77	102340	9999	9999	315	464	0	464	999900	999900	999900	99990	67	2.0	9	9	999.0	999	9	999999999	0	0.0000	0	88	999.000	999.0	99.0
2005	1	31	15	0	?9?9?9?9E0?9?9?9*9*9?9*9*9?9?9?9?9?9*9*_*9*9*9*9*9	6.7	3.4	79	102340	9999	9999	304	139	0	139	999900	999900	999900	99990	67	3.0	8	8	999.0	999	9	999999999	0	0.0000	0	88	999.000	999.0	99.0
2005	1	31	16	0	?9?9?9?9E0?9?9?9*9*9?9*9*9?9?9?9?9?9*9*_*9*9*9*9*9	6.8	3.4	79	102340	9999	9999	289	153	0	153	999900	999900	999900	99990	67	5.0	3	3	999.0	999	9	999999999	0	0.0000	0	88	999.000	999.0	99.0
2005	1	31	17	0	?9?9?9?9E0?9?9?9*9*9?9*9*9?9?9?9?9?9*9*_*9*9*9*9*9	6.9	3.0	76	102340	9999	9999	311	167	0	167	999900	999900	999900	99990	67	5.0	9	9	999.0	999	9	999999999	0	0.0000	0	88	999.000	999.0	99.0
2005	1	31	18	0	?9?9?9?9E0?9?9?9*9*9?9*9*9?9?9?9?9?9*9*_*9*9*9*9*9	6.5	2.9	77	102340	9999	9999	285	44	0	44	999900	999900	999900	99990	67	4.0	2	2	999.0	999	9	999999999	0	0.0000	0	88	999.000	999.0	99.0
2005	1	31	19	0	?9?9?9?9E0?9?9?9*9*9?9*9*9?9?9?9?9?9*9*_*9*9*9*9*9	6.4	2.4	76	102340	9999	9999	297	3	0	0	999900	999900	999900	99990	90	4.0	7	7	999.0	999	9	999999999	0	0.0000	0	88	999.000	999.0	99.0
2005	1	31	20	0	?9?9?9?9E0?9?9?9*9*9?9*9*9?9?9?9?9?9*9*_*9*9*9*9*9	6.1	2.4	77	102340	9999	9999	283	0	0	0	999900	999900	999900	99990	90	2.0	2	2	999.0	999	9	999999999	0	0.0000	0	88	999.000	999.0	99.0
2005	1	31	21	0	?9?9?9?9E0?9?9?9*9*9?9*9*9?9?9?9?9?9*9*_*9*9*9*9*9	5.2	2.4	82	102340	9999	9999	297	0	0	0	999900	999900	999900	99990	90	3.0	8	8	999.0	999	9	999999999	0	0.0000	0	88	999.000	999.0	99.0
2005	1	31	22	0	?9?9?9?9E0?9?9?9*9*9?9*9*9?9?9?9?9?9*9*_*9*9*9*9*9	4.4	2.6	88	102340	9999	9999	267	0	0	0	999900	999900	999900	99990	67	3.0	0	0	999.0	999	9	999999999	0	0.0000	0	88	999.000	999.0	99.0
2005	1	31	23	0	?9?9?9?9E0?9?9?9*9*9?9*9*9?9?9?9?9?9*9*_*9*9*9*9*9	4.3	2.3	87	102340	9999	9999	280	0	0	0	999900	999900	999900	99990	90	3.0	4	4	999.0	999	9	999999999	0	0.0000	0	88	999.000	999.0	99.0
2005	1	31	24	0	?9?9?9?9E0?9?9?9*9*9?9*9*9?9?9?9?9?9*9*_*9*9*9*9*9	4.7	2.4	85	102340	9999	9999	280	0	0	0	999900	999900	999900	99990	90	3.0	3	3	999.0	999	9	999999999	0	0.0000	0	88	999.000	999.0	99.0
2005	2	1	1	0	?9?9?9?9E0?9?9?9*9*9?9*9*9?9?9?9?9?9*9*_*9*9*9*9*9	4.5	2.3	86	102810	9999	9999	289	0	0	0	999900	999900	999900	99990	90	4.0	7	7	999.0	999	9	999999999	0	0.0000	0	88	999.000	999.0	99.0
2005	2	1	2	0	?9?9?9?9E0?9?9?9*9*9?9*9*9?9?9?9?9?9*9*_*9*9*9*9*9	2.5	0.9	89	102810	9999	9999	276	0	0	0	999900	999900	999900	99990	337	3.0	6	6	999.0	999	9	999999999	0	0.0000	0	88	999.000	999.0	99.0
2005	2	1	3	0	?9?9?9?9E0?9?9?9*9*9?9*9*9?9?9?9?9?9*9*_*9*9*9*9*9	2.5	0.9	89	102810	9999	9999	270	0	0	0	999900	999900	999900	99990	337	4.0	3	3	999.0	999	9	999999999	0	0.0000	0	88	999.000	999.0	99.0
2005	2	1	4	0	?9?9?9?9E0?9?9?9*9*9?9*9*9?9?9?9?9?9*9*_*9*9*9*9*9	2.4	1.1	91	102810	9999	9999	276	0	0	0	999900	999900	999900	99990	337	4.0	6	6	999.0	999	9	999999999	0	0.0000	0	88	999.000	999.0	99.0
2005	2	1	5	0	?9?9?9?9E0?9?9?9*9*9?9*9*9?9?9?9?9?9*9*_*9*9*9*9*9	2.3	1.3	93	102810	9999	9999	271	0	0	0	999900	999900	999900	99990	337	4.0	4	4	999.0	999	9	999999999	0	0.0000	0	88	999.000	999.0	99.0
2005	2	1	6	0	?9?9?9?9E0?9?9?9*9*9?9*9*9?9?9?9?9?9*9*_*9*9*9*9*9	2.3	1.3	93	102810	9999	9999	279	0	0	0	999900	999900	999900	99990	337	4.0	7	7	999.0	999	9	999999999	0	0.0000	0	88	999.000	999.0	99.0
2005	2	1	7	0	?9?9?9?9E0?9?9?9*9*9?9*9*9?9?9?9?9?9*9*_*9*9*9*9*9	2.1	1.5	96	102810	9999	9999	283	0	0	0	999900	999900	999900	99990	337	3.0	8	8	999.0	999	9	999999999	0	0.0000	0	88	999.000	999.0	99.0
2005	2	1	8	0	?9?9?9?9E0?9?9?9*9*9?9*9*9?9?9?9?9?9*9*_*9*9*9*9*9	2.2	1.5	95	102810	9999	9999	258	0	0	0	999900	999900	999900	99990	360	4.0	0	0	999.0	999	9	999999999	0	0.0000	0	88	999.000	999.0	99.0
2005	2	1	9	0	?9?9?9?9E0?9?9?9*9*9?9*9*9?9?9?9?9?9*9*_*9*9*9*9*9	2.2	1.5	95	102810	9999	9999	283	11	0	11	999900	999900	999900	99990	360	4.0	8	8	999.0	999	9	999999999	0	0.0000	0	88	999.000	999.0	99.0
2005	2	1	10	0	?9?9?9?9E0?9?9?9*9*9?9*9*9?9?9?9?9?9*9*_*9*9*9*9*9	2.6	1.5	92	102810	9999	9999	280	42	0	42	999900	999900	999900	99990	22	3.0	7	7	999.0	999	9	999999999	0	0.0000	0	88	999.000	999.0	99.0
2005	2	1	11	0	?9?9?9?9E0?9?9?9*9*9?9*9*9?9?9?9?9?9*9*_*9*9*9*9*9	3.1	0.4	82	102810	9999	9999	286	103	0	103	999900	999900	999900	99990	360	4.0	8	8	999.0	999	9	999999999	0	0.0000	0	88	999.000	999.0	99.0
2005	2	1	12	0	?9?9?9?9E0?9?9?9*9*9?9*9*9?9?9?9?9?9*9*_*9*9*9*9*9	4.6	0.6	75	102810	9999	9999	271	353	227	208	999900	999900	999900	99990	360	4.0	1	1	999.0	999	9	999999999	0	0.0000	0	88	999.000	999.0	99.0
2005	2	1	13	0	?9?9?9?9E0?9?9?9*9*9?9*9*9?9?9?9?9?9*9*_*9*9*9*9*9	5.0	-0.4	68	102810	9999	9999	293	369	241	218	999900	999900	999900	99990	360	4.0	8	8	999.0	999	9	999999999	0	0.0000	0	88	999.000	999.0	99.0
2005	2	1	14	0	?9?9?9?9E0?9?9?9*9*9?9*9*9?9?9?9?9?9*9*_*9*9*9*9*9	6.6	0.4	65	102810	9999	9999	293	519	602	180	999900	999900	999900	99990	360	6.0	6	6	999.0	999	9	999999999	0	0.0000	0	88	999.000	999.0	99.0
2005	2	1	15	0	?9?9?9?9E0?9?9?9*9*9?9*9*9?9?9?9?9?9*9*_*9*9*9*9*9	6.6	-0.8	59	102810	9999	9999	287	303	0	303	999900	999900	999900	99990	360	6.0	4	4	999.0	999	9	999999999	0	0.0000	0	88	999.000	999.0	99.0
2005	2	1	16	0	?9?9?9?9E0?9?9?9*9*9?9*9*9?9?9?9?9?9*9*_*9*9*9*9*9	7.2	-1.5	53	102810	9999	9999	286	167	153	122	999900	999900	999900	99990	360	6.0	3	3	999.0	999	9	999999999	0	0.0000	0	88	999.000	999.0	99.0
2005	2	1	17	0	?9?9?9?9E0?9?9?9*9*9?9*9*9?9?9?9?9?9*9*_*9*9*9*9*9	7.4	-1.7	51	102810	9999	9999	294	136	0	136	999900	999900	999900	99990	22	5.0	6	6	999.0	999	9	999999999	0	0.0000	0	88	999.000	999.0	99.0
2005	2	1	18	0	?9?9?9?9E0?9?9?9*9*9?9*9*9?9?9?9?9?9*9*_*9*9*9*9*9	6.8	-2.4	51	102810	9999	9999	277	72	0	8	999900	999900	999900	99990	360	5.0	1	1	999.0	999	9	999999999	0	0.0000	0	88	999.000	999.0	99.0
2005	2	1	19	0	?9?9?9?9E0?9?9?9*9*9?9*9*9?9?9?9?9?9*9*_*9*9*9*9*9	6.0	-0.4	63	102810	9999	9999	293	8	0	0	999900	999900	999900	99990	360	3.0	7	7	999.0	999	9	999999999	0	0.0000	0	88	999.000	999.0	99.0
2005	2	1	20	0	?9?9?9?9E0?9?9?9*9*9?9*9*9?9?9?9?9?9*9*_*9*9*9*9*9	5.2	-1.1	63	102810	9999	9999	285	0	0	0	999900	999900	999900	99990	22	4.0	6	6	999.0	999	9	999999999	0	0.0000	0	88	999.000	999.0	99.0
2005	2	1	21	0	?9?9?9?9E0?9?9?9*9*9?9*9*9?9?9?9?9?9*9*_*9*9*9*9*9	4.4	-0.7	69	102810	9999	9999	286	0	0	0	999900	999900	999900	99990	45	3.0	7	7	999.0	999	9	999999999	0	0.0000	0	88	999.000	999.0	99.0
2005	2	1	22	0	?9?9?9?9E0?9?9?9*9*9?9*9*9?9?9?9?9?9*9*_*9*9*9*9*9	3.5	-0.2	76	102810	9999	9999	293	0	0	0	999900	999900	999900	99990	67	2.0	9	9	999.0	999	9	999999999	0	0.0000	0	88	999.000	999.0	99.0
2005	2	1	23	0	?9?9?9?9E0?9?9?9*9*9?9*9*9?9?9?9?9?9*9*_*9*9*9*9*9	3.0	-0.7	76	102810	9999	9999	290	0	0	0	999900	999900	999900	99990	45	3.0	9	9	999.0	999	9	999999999	0	0.0000	0	88	999.000	999.0	99.0
2005	2	1	24	0	?9?9?9?9E0?9?9?9*9*9?9*9*9?9?9?9?9?9*9*_*9*9*9*9*9	2.2	-0.7	81	102810	9999	9999	269	0	0	0	999900	999900	999900	99990	45	3.0	4	4	999.0	999	9	999999999	0	0.0000	0	88	999.000	999.0	99.0
2005	2	2	1	0	?9?9?9?9E0?9?9?9*9*9?9*9*9?9?9?9?9?9*9*_*9*9*9*9*9	1.3	-0.9	85	103060	9999	9999	252	0	0	0	999900	999900	999900	99990	0	0.0	0	0	999.0	999	9	999999999	0	0.0000	0	88	999.000	999.0	99.0
2005	2	2	2	0	?9?9?9?9E0?9?9?9*9*9?9*9*9?9?9?9?9?9*9*_*9*9*9*9*9	0.9	-1.3	84	103060	9999	9999	259	0	0	0	999900	999900	999900	99990	0	0.0	2	2	999.0	999	9	999999999	0	0.0000	0	88	999.000	999.0	99.0
2005	2	2	3	0	?9?9?9?9E0?9?9?9*9*9?9*9*9?9?9?9?9?9*9*_*9*9*9*9*9	0.1	-1.7	86	103060	9999	9999	255	0	0	0	999900	999900	999900	99990	0	0.0	2	2	999.0	999	9	999999999	0	0.0000	0	88	999.000	999.0	99.0
2005	2	2	4	0	?9?9?9?9E0?9?9?9*9*9?9*9*9?9?9?9?9?9*9*_*9*9*9*9*9	-1.0	-2.7	87	103060	9999	9999	250	0	0	0	999900	999900	999900	99990	0	0.0	2	2	999.0	999	9	999999999	0	0.0000	0	88	999.000	999.0	99.0
2005	2	2	5	0	?9?9?9?9E0?9?9?9*9*9?9*9*9?9?9?9?9?9*9*_*9*9*9*9*9	-1.7	-2.4	94	103060	9999	9999	240	0	0	0	999900	999900	999900	99990	0	0.0	0	0	999.0	999	9	999999999	0	0.0000	0	88	999.000	999.0	99.0
2005	2	2	6	0	?9?9?9?9E0?9?9?9*9*9?9*9*9?9?9?9?9?9*9*_*9*9*9*9*9	-2.0	-2.4	96	103060	9999	9999	239	0	0	0	999900	999900	999900	99990	0	0.0	0	0	999.0	999	9	999999999	0	0.0000	0	88	999.000	999.0	99.0
2005	2	2	7	0	?9?9?9?9E0?9?9?9*9*9?9*9*9?9?9?9?9?9*9*_*9*9*9*9*9	-2.7	-2.9	98	103060	9999	9999	248	0	0	0	999900	999900	999900	99990	0	0.0	4	4	999.0	999	9	999999999	0	0.0000	0	88	999.000	999.0	99.0
2005	2	2	8	0	?9?9?9?9E0?9?9?9*9*9?9*9*9?9?9?9?9?9*9*_*9*9*9*9*9	-3.2	-3.4	98	103060	9999	9999	248	0	0	0	999900	999900	999900	99990	0	0.0	5	5	999.0	999	9	999999999	0	0.0000	0	88	999.000	999.0	99.0
2005	2	2	9	0	?9?9?9?9E0?9?9?9*9*9?9*9*9?9?9?9?9?9*9*_*9*9*9*9*9	-2.7	-2.7	100	103060	9999	9999	236	36	0	36	999900	999900	999900	99990	0	0.0	0	0	999.0	999	9	999999999	0	0.0000	0	88	999.000	999.0	99.0
2005	2	2	10	0	?9?9?9?9E0?9?9?9*9*9?9*9*9?9?9?9?9?9*9*_*9*9*9*9*9	0.0	-0.3	98	103060	9999	9999	259	147	0	147	999900	999900	999900	99990	0	0.0	3	3	999.0	999	9	999999999	0	0.0000	0	88	999.000	999.0	99.0
2005	2	2	11	0	?9?9?9?9E0?9?9?9*9*9?9*9*9?9?9?9?9?9*9*_*9*9*9*9*9	2.2	-3.2	65	103060	9999	9999	285	333	306	150	999900	999900	999900	99990	180	3.0	9	9	999.0	999	9	999999999	0	0.0000	0	88	999.000	999.0	99.0
2005	2	2	12	0	?9?9?9?9E0?9?9?9*9*9?9*9*9?9?9?9?9?9*9*_*9*9*9*9*9	3.4	-2.7	63	103060	9999	9999	267	453	477	146	999900	999900	999900	99990	180	3.0	2	2	999.0	999	9	999999999	0	0.0000	0	88	999.000	999.0	99.0
2005	2	2	13	0	?9?9?9?9E0?9?9?9*9*9?9*9*9?9?9?9?9?9*9*_*9*9*9*9*9	5.0	-3.2	54	103060	9999	9999	280	517	601	137	999900	999900	999900	99990	202	3.0	5	5	999.0	999	9	999999999	0	0.0000	0	88	999.000	999.0	99.0
2005	2	2	14	0	?9?9?9?9E0?9?9?9*9*9?9*9*9?9?9?9?9?9*9*_*9*9*9*9*9	6.4	-1.9	54	103060	9999	9999	271	522	705	122	999900	999900	999900	99990	225	3.0	0	0	999.0	999	9	999999999	0	0.0000	0	88	999.000	999.0	99.0
2005	2	2	15	0	?9?9?9?9E0?9?9?9*9*9?9*9*9?9?9?9?9?9*9*_*9*9*9*9*9	7.0	-1.7	53	103060	9999	9999	295	453	747	110	999900	999900	999900	99990	270	4.0	7	7	999.0	999	9	999999999	0	0.0000	0	88	999.000	999.0	99.0
2005	2	2	16	0	?9?9?9?9E0?9?9?9*9*9?9*9*9?9?9?9?9?9*9*_*9*9*9*9*9	7.6	-1.2	53	103060	9999	9999	292	375	681	75	999900	999900	999900	99990	292	3.0	5	5	999.0	999	9	999999999	0	0.0000	0	88	999.000	999.0	99.0
2005	2	2	17	0	?9?9?9?9E0?9?9?9*9*9?9*9*9?9?9?9?9?9*9*_*9*9*9*9*9	8.1	-1.0	52	103060	9999	9999	290	236	447	45	999900	999900	999900	99990	292	2.0	3	3	999.0	999	9	999999999	0	0.0000	0	88	999.000	999.0	99.0
2005	2	2	18	0	?9?9?9?9E0?9?9?9*9*9?9*9*9?9?9?9?9?9*9*_*9*9*9*9*9	7.3	-1.4	53	103060	9999	9999	302	83	0	4	999900	999900	999900	99990	0	0.0	8	8	999.0	999	9	999999999	0	0.0000	0	88	999.000	999.0	99.0
2005	2	2	19	0	?9?9?9?9E0?9?9?9*9*9?9*9*9?9?9?9?9?9*9*_*9*9*9*9*9	5.5	0.9	72	103060	9999	9999	275	3	0	0	999900	999900	999900	99990	0	0.0	1	1	999.0	999	9	999999999	0	0.0000	0	88	999.000	999.0	99.0
2005	2	2	20	0	?9?9?9?9E0?9?9?9*9*9?9*9*9?9?9?9?9?9*9*_*9*9*9*9*9	4.5	-0.4	70	103060	9999	9999	278	0	0	0	999900	999900	999900	99990	247	1.0	4	4	999.0	999	9	999999999	0	0.0000	0	88	999.000	999.0	99.0
2005	2	2	21	0	?9?9?9?9E0?9?9?9*9*9?9*9*9?9?9?9?9?9*9*_*9*9*9*9*9	2.7	0.9	88	103060	9999	9999	277	0	0	0	999900	999900	999900	99990	0	0.0	6	6	999.0	999	9	999999999	0	0.0000	0	88	999.000	999.0	99.0
2005	2	2	22	0	?9?9?9?9E0?9?9?9*9*9?9*9*9?9?9?9?9?9*9*_*9*9*9*9*9	1.1	0.0	93	103060	9999	9999	267	0	0	0	999900	999900	999900	99990	0	0.0	5	5	999.0	999	9	999999999	0	0.0000	0	88	999.000	999.0	99.0
2005	2	2	23	0	?9?9?9?9E0?9?9?9*9*9?9*9*9?9?9?9?9?9*9*_*9*9*9*9*9	0.3	-0.2	96	103060	9999	9999	260	0	0	0	999900	999900	999900	99990	0	0.0	3	3	999.0	999	9	999999999	0	0.0000	0	88	999.000	999.0	99.0
2005	2	2	24	0	?9?9?9?9E0?9?9?9*9*9?9*9*9?9?9?9?9?9*9*_*9*9*9*9*9	-0.3	-1.0	94	103060	9999	9999	251	0	0	0	999900	999900	999900	99990	0	0.0	1	1	999.0	999	9	999999999	0	0.0000	0	88	999.000	999.0	99.0
2005	2	3	1	0	?9?9?9?9E0?9?9?9*9*9?9*9*9?9?9?9?9?9*9*_*9*9*9*9*9	-0.7	-1.1	97	102470	9999	9999	250	0	0	0	999900	999900	999900	99990	0	0.0	1	1	999.0	999	9	999999999	0	0.0000	0	88	999.000	999.0	99.0
2005	2	3	2	0	?9?9?9?9E0?9?9?9*9*9?9*9*9?9?9?9?9?9*9*_*9*9*9*9*9	-1.3	-1.7	96	102470	9999	9999	242	0	0	0	999900	999900	999900	99990	0	0.0	0	0	999.0	999	9	999999999	0	0.0000	0	88	999.000	999.0	99.0
2005	2	3	3	0	?9?9?9?9E0?9?9?9*9*9?9*9*9?9?9?9?9?9*9*_*9*9*9*9*9	-1.5	-2.0	96	102470	9999	9999	271	0	0	0	999900	999900	999900	99990	0	0.0	9	9	999.0	999	9	999999999	0	0.0000	0	88	999.000	999.0	99.0
2005	2	3	4	0	?9?9?9?9E0?9?9?9*9*9?9*9*9?9?9?9?9?9*9*_*9*9*9*9*9	-1.5	-1.5	100	102470	9999	9999	254	0	0	0	999900	999900	999900	99990	0	0.0	4	4	999.0	999	9	999999999	0	0.0000	0	88	999.000	999.0	99.0
2005	2	3	5	0	?9?9?9?9E0?9?9?9*9*9?9*9*9?9?9?9?9?9*9*_*9*9*9*9*9	-2.0	-2.0	100	102470	9999	9999	240	0	0	0	999900	999900	999900	99990	0	0.0	0	0	999.0	999	9	999999999	0	0.0000	0	88	999.000	999.0	99.0
2005	2	3	6	0	?9?9?9?9E0?9?9?9*9*9?9*9*9?9?9?9?9?9*9*_*9*9*9*9*9	-2.6	-2.7	100	102470	9999	9999	256	0	0	0	999900	999900	999900	99990	0	0.0	7	7	999.0	999	9	999999999	0	0.0000	0	88	999.000	999.0	99.0
2005	2	3	7	0	?9?9?9?9E0?9?9?9*9*9?9*9*9?9?9?9?9?9*9*_*9*9*9*9*9	-2.9	-2.7	102	102470	9999	9999	265	0	0	0	999900	999900	999900	99990	0	0.0	9	9	999.0	999	9	999999999	0	0.0000	0	88	999.000	999.0	99.0
2005	2	3	8	0	?9?9?9?9E0?9?9?9*9*9?9*9*9?9?9?9?9?9*9*_*9*9*9*9*9	-3.4	-2.9	104	102470	9999	9999	248	0	0	0	999900	999900	999900	99990	0	0.0	5	5	999.0	999	9	999999999	0	0.0000	0	88	999.000	999.0	99.0
2005	2	3	9	0	?9?9?9?9E0?9?9?9*9*9?9*9*9?9?9?9?9?9*9*_*9*9*9*9*9	-2.8	-2.5	103	102470	9999	9999	244	22	0	22	999900	999900	999900	99990	0	0.0	2	2	999.0	999	9	999999999	0	0.0000	0	88	999.000	999.0	99.0
2005	2	3	10	0	?9?9?9?9E0?9?9?9*9*9?9*9*9?9?9?9?9?9*9*_*9*9*9*9*9	-1.5	-1.3	102	102470	9999	9999	271	83	0	83	999900	999900	999900	99990	0	0.0	9	9	999.0	999	9	999999999	0	0.0000	0	88	999.000	999.0	99.0
2005	2	3	11	0	?9?9?9?9E0?9?9?9*9*9?9*9*9?9?9?9?9?9*9*_*9*9*9*9*9	1.5	1.3	98	102470	9999	9999	280	250	105	187	999900	999900	999900	99990	0	0.0	8	8	999.0	999	9	999999999	0	0.0000	0	88	999.000	999.0	99.0
2005	2	3	12	0	?9?9?9?9E0?9?9?9*9*9?9*9*9?9?9?9?9?9*9*_*9*9*9*9*9	7.4	1.5	66	102470	9999	9999	297	428	417	159	999900	999900	999900	99990	180	2.0	6	6	999.0	999	9	999999999	0	0.0000	0	88	999.000	999.0	99.0
2005	2	3	13	0	?9?9?9?9E0?9?9?9*9*9?9*9*9?9?9?9?9?9*9*_*9*9*9*9*9	9.0	-2.7	43	102470	9999	9999	299	339	198	213	999900	999900	999900	99990	90	4.0	6	6	999.0	999	9	999999999	0	0.0000	0	88	999.000	999.0	99.0
2005	2	3	14	0	?9?9?9?9E0?9?9?9*9*9?9*9*9?9?9?9?9?9*9*_*9*9*9*9*9	8.5	-2.4	45	102470	9999	9999	278	153	0	153	999900	999900	999900	99990	112	3.0	0	0	999.0	999	9	999999999	0	0.0000	0	88	999.000	999.0	99.0
2005	2	3	15	0	?9?9?9?9E0?9?9?9*9*9?9*9*9?9?9?9?9?9*9*_*9*9*9*9*9	8.3	-1.7	48	102470	9999	9999	287	81	0	81	999900	999900	999900	99990	112	4.0	2	2	999.0	999	9	999999999	0	0.0000	0	88	999.000	999.0	99.0
2005	2	3	16	0	?9?9?9?9E0?9?9?9*9*9?9*9*9?9?9?9?9?9*9*_*9*9*9*9*9	7.9	-0.4	56	102470	9999	9999	297	47	0	47	999900	999900	999900	99990	135	2.0	6	6	999.0	999	9	999999999	0	0.0000	0	88	999.000	999.0	99.0
2005	2	3	17	0	?9?9?9?9E0?9?9?9*9*9?9*9*9?9?9?9?9?9*9*_*9*9*9*9*9	7.1	1.1	66	102470	9999	9999	304	17	0	17	999900	999900	999900	99990	157	3.0	8	8	999.0	999	9	999999999	0	0.0000	0	88	999.000	999.0	99.0
2005	2	3	18	0	?9?9?9?9E0?9?9?9*9*9?9*9*9?9?9?9?9?9*9*_*9*9*9*9*9	6.1	0.0	65	102470	9999	9999	271	6	0	6	999900	999900	999900	99990	112	5.0	0	0	999.0	999	9	999999999	0	0.0000	0	88	999.000	999.0	99.0
2005	2	3	19	0	?9?9?9?9E0?9?9?9*9*9?9*9*9?9?9?9?9?9*9*_*9*9*9*9*9	5.5	1.5	75	102470	9999	9999	276	0	0	0	999900	999900	999900	99990	67	2.0	1	1	999.0	999	9	999999999	0	0.0000	0	88	999.000	999.0	99.0
2005	2	3	20	0	?9?9?9?9E0?9?9?9*9*9?9*9*9?9?9?9?9?9*9*_*9*9*9*9*9	5.1	1.5	78	102470	9999	9999	283	0	0	0	999900	999900	999900	99990	90	3.0	4	4	999.0	999	9	999999999	0	0.0000	0	88	999.000	999.0	99.0
2005	2	3	21	0	?9?9?9?9E0?9?9?9*9*9?9*9*9?9?9?9?9?9*9*_*9*9*9*9*9	5.2	1.1	75	102470	9999	9999	302	0	0	0	999900	999900	999900	99990	67	6.0	9	9	999.0	999	9	999999999	0	0.0000	0	88	999.000	999.0	99.0
2005	2	3	22	0	?9?9?9?9E0?9?9?9*9*9?9*9*9?9?9?9?9?9*9*_*9*9*9*9*9	5.0	1.9	80	102470	9999	9999	281	0	0	0	999900	999900	999900	99990	112	4.0	3	3	999.0	999	9	999999999	0	0.0000	0	88	999.000	999.0	99.0
2005	2	3	23	0	?9?9?9?9E0?9?9?9*9*9?9*9*9?9?9?9?9?9*9*_*9*9*9*9*9	4.6	2.7	88	102470	9999	9999	290	0	0	0	999900	999900	999900	99990	67	4.0	7	7	999.0	999	9	999999999	0	0.0000	0	88	999.000	999.0	99.0
2005	2	3	24	0	?9?9?9?9E0?9?9?9*9*9?9*9*9?9?9?9?9?9*9*_*9*9*9*9*9	4.8	2.9	87	102470	9999	9999	278	0	0	0	999900	999900	999900	99990	67	4.0	2	2	999.0	999	9	999999999	0	0.0000	0	88	999.000	999.0	99.0
2005	2	4	1	0	?9?9?9?9E0?9?9?9*9*9?9*9*9?9?9?9?9?9*9*_*9*9*9*9*9	5.0	2.5	84	102150	9999	9999	283	0	0	0	999900	999900	999900	99990	90	6.0	4	4	999.0	999	9	999999999	0	0.0000	0	88	999.000	999.0	99.0
2005	2	4	2	0	?9?9?9?9E0?9?9?9*9*9?9*9*9?9?9?9?9?9*9*_*9*9*9*9*9	4.6	3.4	92	102150	9999	9999	295	0	0	0	999900	999900	999900	99990	90	3.0	8	8	999.0	999	9	999999999	0	0.0000	0	88	999.000	999.0	99.0
2005	2	4	3	0	?9?9?9?9E0?9?9?9*9*9?9*9*9?9?9?9?9?9*9*_*9*9*9*9*9	4.3	3.2	93	102150	9999	9999	281	0	0	0	999900	999900	999900	99990	90	3.0	4	4	999.0	999	9	999999999	0	0.0000	0	88	999.000	999.0	99.0
2005	2	4	4	0	?9?9?9?9E0?9?9?9*9*9?9*9*9?9?9?9?9?9*9*_*9*9*9*9*9	3.7	2.7	93	102150	9999	9999	297	0	0	0	999900	999900	999900	99990	90	2.0	9	9	999.0	999	9	999999999	0	0.0000	0	88	999.000	999.0	99.0
2005	2	4	5	0	?9?9?9?9E0?9?9?9*9*9?9*9*9?9?9?9?9?9*9*_*9*9*9*9*9	3.7	2.7	93	102150	9999	9999	276	0	0	0	999900	999900	999900	99990	67	1.0	3	3	999.0	999	9	999999999	0	0.0000	0	88	999.000	999.0	99.0
2005	2	4	6	0	?9?9?9?9E0?9?9?9*9*9?9*9*9?9?9?9?9?9*9*_*9*9*9*9*9	3.5	2.7	95	102150	9999	9999	296	0	0	0	999900	999900	999900	99990	45	1.0	9	9	999.0	999	9	999999999	0	0.0000	0	88	999.000	999.0	99.0
2005	2	4	7	0	?9?9?9?9E0?9?9?9*9*9?9*9*9?9?9?9?9?9*9*_*9*9*9*9*9	3.4	2.3	92	102150	9999	9999	295	0	0	0	999900	999900	999900	99990	22	4.0	9	9	999.0	999	9	999999999	0	0.0000	0	88	999.000	999.0	99.0
2005	2	4	8	0	?9?9?9?9E0?9?9?9*9*9?9*9*9?9?9?9?9?9*9*_*9*9*9*9*9	2.4	1.7	95	102150	9999	9999	274	0	0	0	999900	999900	999900	99990	45	2.0	5	5	999.0	999	9	999999999	0	0.0000	0	88	999.000	999.0	99.0
2005	2	4	9	0	?9?9?9?9E0?9?9?9*9*9?9*9*9?9?9?9?9?9*9*_*9*9*9*9*9	2.3	1.5	94	102150	9999	9999	272	3	0	3	999900	999900	999900	99990	22	1.0	4	4	999.0	999	9	999999999	0	0.0000	0	88	999.000	999.0	99.0
2005	2	4	10	0	?9?9?9?9E0?9?9?9*9*9?9*9*9?9?9?9?9?9*9*_*9*9*9*9*9	2.4	1.3	92	102150	9999	9999	274	11	0	11	999900	999900	999900	99990	22	3.0	5	5	999.0	999	9	999999999	0	0.0000	0	88	999.000	999.0	99.0
2005	2	4	11	0	?9?9?9?9E0?9?9?9*9*9?9*9*9?9?9?9?9?9*9*_*9*9*9*9*9	2.7	1.3	90	102150	9999	9999	281	50	0	50	999900	999900	999900	99990	360	4.0	7	7	999.0	999	9	999999999	0	0.0000	0	88	999.000	999.0	99.0
2005	2	4	12	0	?9?9?9?9E0?9?9?9*9*9?9*9*9?9?9?9?9?9*9*_*9*9*9*9*9	3.6	1.8	88	102150	9999	9999	289	267	60	228	999900	999900	999900	99990	22	3.0	8	8	999.0	999	9	999999999	0	0.0000	0	88	999.000	999.0	99.0
2005	2	4	13	0	?9?9?9?9E0?9?9?9*9*9?9*9*9?9?9?9?9?9*9*_*9*9*9*9*9	4.4	2.1	85	102150	9999	9999	276	350	207	218	999900	999900	999900	99990	22	3.0	2	2	999.0	999	9	999999999	0	0.0000	0	88	999.000	999.0	99.0
2005	2	4	14	0	?9?9?9?9E0?9?9?9*9*9?9*9*9?9?9?9?9?9*9*_*9*9*9*9*9	5.1	2.1	81	102150	9999	9999	269	228	0	228	999900	999900	999900	99990	337	2.0	0	0	999.0	999	9	999999999	0	0.0000	0	88	999.000	999.0	99.0
2005	2	4	15	0	?9?9?9?9E0?9?9?9*9*9?9*9*9?9?9?9?9?9*9*_*9*9*9*9*9	5.3	2.1	80	102150	9999	9999	275	150	0	150	999900	999900	999900	99990	360	2.0	1	1	999.0	999	9	999999999	0	0.0000	0	88	999.000	999.0	99.0
2005	2	4	16	0	?9?9?9?9E0?9?9?9*9*9?9*9*9?9?9?9?9?9*9*_*9*9*9*9*9	5.7	2.3	79	102150	9999	9999	286	133	0	133	999900	999900	999900	99990	360	2.0	4	4	999.0	999	9	999999999	0	0.0000	0	88	999.000	999.0	99.0
2005	2	4	17	0	?9?9?9?9E0?9?9?9*9*9?9*9*9?9?9?9?9?9*9*_*9*9*9*9*9	5.4	2.1	79	102150	9999	9999	285	78	0	78	999900	999900	999900	99990	45	3.0	4	4	999.0	999	9	999999999	0	0.0000	0	88	999.000	999.0	99.0
2005	2	4	18	0	?9?9?9?9E0?9?9?9*9*9?9*9*9?9?9?9?9?9*9*_*9*9*9*9*9	5.4	2.1	79	102150	9999	9999	285	36	0	36	999900	999900	999900	99990	45	2.0	4	4	999.0	999	9	999999999	0	0.0000	0	88	999.000	999.0	99.0
2005	2	4	19	0	?9?9?9?9E0?9?9?9*9*9?9*9*9?9?9?9?9?9*9*_*9*9*9*9*9	5.0	2.3	82	102150	9999	9999	285	3	0	0	999900	999900	999900	99990	90	1.0	5	5	999.0	999	9	999999999	0	0.0000	0	88	999.000	999.0	99.0
2005	2	4	20	0	?9?9?9?9E0?9?9?9*9*9?9*9*9?9?9?9?9?9*9*_*9*9*9*9*9	4.7	2.5	86	102150	9999	9999	273	0	0	0	999900	999900	999900	99990	135	1.0	1	1	999.0	999	9	999999999	0	0.0000	0	88	999.000	999.0	99.0
2005	2	4	21	0	?9?9?9?9E0?9?9?9*9*9?9*9*9?9?9?9?9?9*9*_*9*9*9*9*9	4.4	2.5	87	102150	9999	9999	283	0	0	0	999900	999900	999900	99990	0	0.0	5	5	999.0	999	9	999999999	0	0.0000	0	88	999.000	999.0	99.0
2005	2	4	22	0	?9?9?9?9E0?9?9?9*9*9?9*9*9?9?9?9?9?9*9*_*9*9*9*9*9	4.2	2.7	90	102150	9999	9999	272	0	0	0	999900	999900	999900	99990	0	0.0	1	1	999.0	999	9	999999999	0	0.0000	0	88	999.000	999.0	99.0
2005	2	4	23	0	?9?9?9?9E0?9?9?9*9*9?9*9*9?9?9?9?9?9*9*_*9*9*9*9*9	4.1	2.3	88	102150	9999	9999	266	0	0	0	999900	999900	999900	99990	0	0.0	0	0	999.0	999	9	999999999	0	0.0000	0	88	999.000	999.0	99.0
2005	2	4	24	0	?9?9?9?9E0?9?9?9*9*9?9*9*9?9?9?9?9?9*9*_*9*9*9*9*9	3.9	1.9	87	102150	9999	9999	265	0	0	0	999900	999900	999900	99990	0	0.0	0	0	999.0	999	9	999999999	0	0.0000	0	88	999.000	999.0	99.0
2005	2	5	1	0	?9?9?9?9E0?9?9?9*9*9?9*9*9?9?9?9?9?9*9*_*9*9*9*9*9	3.7	1.8	88	101880	9999	9999	277	0	0	0	999900	999900	999900	99990	0	0.0	4	4	999.0	999	9	999999999	0	0.0000	0	88	999.000	999.0	99.0
2005	2	5	2	0	?9?9?9?9E0?9?9?9*9*9?9*9*9?9?9?9?9?9*9*_*9*9*9*9*9	3.7	1.8	88	101880	9999	9999	275	0	0	0	999900	999900	999900	99990	67	3.0	3	3	999.0	999	9	999999999	0	0.0000	0	88	999.000	999.0	99.0
2005	2	5	3	0	?9?9?9?9E0?9?9?9*9*9?9*9*9?9?9?9?9?9*9*_*9*9*9*9*9	3.6	1.9	88	101880	9999	9999	269	0	0	0	999900	999900	999900	99990	90	3.0	1	1	999.0	999	9	999999999	0	0.0000	0	88	999.000	999.0	99.0
2005	2	5	4	0	?9?9?9?9E0?9?9?9*9*9?9*9*9?9?9?9?9?9*9*_*9*9*9*9*9	3.5	1.5	87	101880	9999	9999	278	0	0	0	999900	999900	999900	99990	90	3.0	5	5	999.0	999	9	999999999	0	0.0000	0	88	999.000	999.0	99.0
2005	2	5	5	0	?9?9?9?9E0?9?9?9*9*9?9*9*9?9?9?9?9?9*9*_*9*9*9*9*9	3.6	1.3	85	101880	9999	9999	263	0	0	0	999900	999900	999900	99990	112	2.0	0	0	999.0	999	9	999999999	0	0.0000	0	88	999.000	999.0	99.0
2005	2	5	6	0	?9?9?9?9E0?9?9?9*9*9?9*9*9?9?9?9?9?9*9*_*9*9*9*9*9	3.8	0.9	81	101880	9999	9999	268	0	0	0	999900	999900	999900	99990	135	3.0	1	1	999.0	999	9	999999999	0	0.0000	0	88	999.000	999.0	99.0
2005	2	5	7	0	?9?9?9?9E0?9?9?9*9*9?9*9*9?9?9?9?9?9*9*_*9*9*9*9*9	3.7	1.1	83	101880	9999	9999	277	0	0	0	999900	999900	999900	99990	90	3.0	4	4	999.0	999	9	999999999	0	0.0000	0	88	999.000	999.0	99.0
2005	2	5	8	0	?9?9?9?9E0?9?9?9*9*9?9*9*9?9?9?9?9?9*9*_*9*9*9*9*9	3.6	1.3	85	101880	9999	9999	274	0	0	0	999900	999900	999900	99990	112	3.0	3	3	999.0	999	9	999999999	0	0.0000	0	88	999.000	999.0	99.0
2005	2	5	9	0	?9?9?9?9E0?9?9?9*9*9?9*9*9?9?9?9?9?9*9*_*9*9*9*9*9	3.9	1.0	82	101880	9999	9999	277	8	0	8	999900	999900	999900	99990	112	3.0	4	4	999.0	999	9	999999999	0	0.0000	0	88	999.000	999.0	99.0
2005	2	5	10	0	?9?9?9?9E0?9?9?9*9*9?9*9*9?9?9?9?9?9*9*_*9*9*9*9*9	3.9	1.9	87	101880	9999	9999	283	28	0	28	999900	999900	999900	99990	112	3.0	6	6	999.0	999	9	999999999	0	0.0000	0	88	999.000	999.0	99.0
2005	2	5	11	0	?9?9?9?9E0?9?9?9*9*9?9*9*9?9?9?9?9?9*9*_*9*9*9*9*9	3.8	2.3	90	101880	9999	9999	278	33	0	33	999900	999900	999900	99990	112	3.0	4	4	999.0	999	9	999999999	0	0.0000	0	88	999.000	999.0	99.0
2005	2	5	12	0	?9?9?9?9E0?9?9?9*9*9?9*9*9?9?9?9?9?9*9*_*9*9*9*9*9	3.8	2.4	91	101880	9999	9999	265	28	0	28	999900	999900	999900	99990	135	2.0	0	0	999.0	999	9	999999999	0	0.0000	0	88	999.000	999.0	99.0
2005	2	5	13	0	?9?9?9?9E0?9?9?9*9*9?9*9*9?9?9?9?9?9*9*_*9*9*9*9*9	3.8	3.0	95	101880	9999	9999	270	44	0	44	999900	999900	999900	99990	90	3.0	1	1	999.0	999	9	999999999	0	0.0000	0	88	999.000	999.0	99.0
2005	2	5	14	0	?9?9?9?9E0?9?9?9*9*9?9*9*9?9?9?9?9?9*9*_*9*9*9*9*9	4.0	3.2	95	101880	9999	9999	282	0	0	0	999900	999900	999900	99990	90	5.0	5	5	999.0	999	9	999999999	0	0.0000	0	88	999.000	999.0	99.0
2005	2	5	15	0	?9?9?9?9E0?9?9?9*9*9?9*9*9?9?9?9?9?9*9*_*9*9*9*9*9	4.1	3.4	96	101880	9999	9999	272	31	0	31	999900	999900	999900	99990	90	3.0	1	1	999.0	999	9	999999999	0	0.0000	0	88	999.000	999.0	99.0
2005	2	5	16	0	?9?9?9?9E0?9?9?9*9*9?9*9*9?9?9?9?9?9*9*_*9*9*9*9*9	4.2	3.2	93	101880	9999	9999	272	25	0	25	999900	999900	999900	99990	90	3.0	1	1	999.0	999	9	999999999	0	0.0000	0	88	999.000	999.0	99.0
2005	2	5	17	0	?9?9?9?9E0?9?9?9*9*9?9*9*9?9?9?9?9?9*9*_*9*9*9*9*9	4.0	3.6	97	101880	9999	9999	275	0	0	0	999900	999900	999900	99990	90	2.0	2	2	999.0	999	9	999999999	0	0.0000	0	88	999.000	999.0	99.0
2005	2	5	18	0	?9?9?9?9E0?9?9?9*9*9?9*9*9?9?9?9?9?9*9*_*9*9*9*9*9	4.1	3.6	97	101880	9999	9999	267	8	0	8	999900	999900	999900	99990	67	3.0	0	0	999.0	999	9	999999999	0	0.0000	0	88	999.000	999.0	99.0
2005	2	5	19	0	?9?9?9?9E0?9?9?9*9*9?9*9*9?9?9?9?9?9*9*_*9*9*9*9*9	4.0	3.6	97	101880	9999	9999	275	3	0	0	999900	999900	999900	99990	67	2.0	2	2	999.0	999	9	999999999	0	0.0000	0	88	999.000	999.0	99.0
2005	2	5	20	0	?9?9?9?9E0?9?9?9*9*9?9*9*9?9?9?9?9?9*9*_*9*9*9*9*9	4.1	3.4	95	101880	9999	9999	276	0	0	0	999900	999900	999900	99990	67	3.0	2	2	999.0	999	9	999999999	0	0.0000	0	88	999.000	999.0	99.0
2005	2	5	21	0	?9?9?9?9E0?9?9?9*9*9?9*9*9?9?9?9?9?9*9*_*9*9*9*9*9	4.0	3.6	97	101880	9999	9999	278	0	0	0	999900	999900	999900	99990	90	2.0	3	3	999.0	999	9	999999999	0	0.0000	0	88	999.000	999.0	99.0
2005	2	5	22	0	?9?9?9?9E0?9?9?9*9*9?9*9*9?9?9?9?9?9*9*_*9*9*9*9*9	4.5	3.8	95	101880	9999	9999	295	0	0	0	999900	999900	999900	99990	45	4.0	8	8	999.0	999	9	999999999	0	0.0000	0	88	999.000	999.0	99.0
2005	2	5	23	0	?9?9?9?9E0?9?9?9*9*9?9*9*9?9?9?9?9?9*9*_*9*9*9*9*9	4.4	3.9	97	101880	9999	9999	282	0	0	0	999900	999900	999900	99990	67	3.0	4	4	999.0	999	9	999999999	0	0.0000	0	88	999.000	999.0	99.0
2005	2	5	24	0	?9?9?9?9E0?9?9?9*9*9?9*9*9?9?9?9?9?9*9*_*9*9*9*9*9	4.4	3.9	97	101880	9999	9999	282	0	0	0	999900	999900	999900	99990	0	0.0	4	4	999.0	999	9	999999999	0	0.0000	0	88	999.000	999.0	99.0
2005	2	6	1	0	?9?9?9?9E0?9?9?9*9*9?9*9*9?9?9?9?9?9*9*_*9*9*9*9*9	4.5	4.3	99	101960	9999	9999	296	0	0	0	999900	999900	999900	99990	0	0.0	8	8	999.0	999	9	999999999	0	0.0000	0	88	999.000	999.0	99.0
2005	2	6	2	0	?9?9?9?9E0?9?9?9*9*9?9*9*9?9?9?9?9?9*9*_*9*9*9*9*9	4.5	3.9	96	101960	9999	9999	283	0	0	0	999900	999900	999900	99990	67	2.0	4	4	999.0	999	9	999999999	0	0.0000	0	88	999.000	999.0	99.0
2005	2	6	3	0	?9?9?9?9E0?9?9?9*9*9?9*9*9?9?9?9?9?9*9*_*9*9*9*9*9	4.5	4.3	99	101960	9999	9999	288	0	0	0	999900	999900	999900	99990	0	0.0	6	6	999.0	999	9	999999999	0	0.0000	0	88	999.000	999.0	99.0
2005	2	6	4	0	?9?9?9?9E0?9?9?9*9*9?9*9*9?9?9?9?9?9*9*_*9*9*9*9*9	4.7	4.5	98	101960	9999	9999	282	0	0	0	999900	999900	999900	99990	0	0.0	3	3	999.0	999	9	999999999	0	0.0000	0	88	999.000	999.0	99.0
2005	2	6	5	0	?9?9?9?9E0?9?9?9*9*9?9*9*9?9?9?9?9?9*9*_*9*9*9*9*9	4.7	4.5	98	101960	9999	9999	282	0	0	0	999900	999900	999900	99990	0	0.0	3	3	999.0	999	9	999999999	0	0.0000	0	88	999.000	999.0	99.0
2005	2	6	6	0	?9?9?9?9E0?9?9?9*9*9?9*9*9?9?9?9?9?9*9*_*9*9*9*9*9	4.8	4.6	99	101960	9999	9999	289	0	0	0	999900	999900	999900	99990	360	1.0	6	6	999.0	999	9	999999999	0	0.0000	0	88	999.000	999.0	99.0
2005	2	6	7	0	?9?9?9?9E0?9?9?9*9*9?9*9*9?9?9?9?9?9*9*_*9*9*9*9*9	4.7	4.5	98	101960	9999	9999	270	0	0	0	999900	999900	999900	99990	360	2.0	0	0	999.0	999	9	999999999	0	0.0000	0	88	999.000	999.0	99.0
2005	2	6	8	0	?9?9?9?9E0?9?9?9*9*9?9*9*9?9?9?9?9?9*9*_*9*9*9*9*9	4.7	4.5	98	101960	9999	9999	270	0	0	0	999900	999900	999900	99990	22	3.0	0	0	999.0	999	9	999999999	0	0.0000	0	88	999.000	999.0	99.0
2005	2	6	9	0	?9?9?9?9E0?9?9?9*9*9?9*9*9?9?9?9?9?9*9*_*9*9*9*9*9	4.8	4.6	99	101960	9999	9999	304	3	0	3	999900	999900	999900	99990	360	1.0	9	9	999.0	999	9	999999999	0	0.0000	0	88	999.000	999.0	99.0
2005	2	6	10	0	?9?9?9?9E0?9?9?9*9*9?9*9*9?9?9?9?9?9*9*_*9*9*9*9*9	5.0	4.8	99	101960	9999	9999	283	19	0	19	999900	999900	999900	99990	22	2.0	3	3	999.0	999	9	999999999	0	0.0000	0	88	999.000	999.0	99.0
2005	2	6	11	0	?9?9?9?9E0?9?9?9*9*9?9*9*9?9?9?9?9?9*9*_*9*9*9*9*9	5.1	4.6	97	101960	9999	9999	294	25	0	25	999900	999900	999900	99990	360	2.0	7	7	999.0	999	9	999999999	0	0.0000	0	88	999.000	999.0	99.0
2005	2	6	12	0	?9?9?9?9E0?9?9?9*9*9?9*9*9?9?9?9?9?9*9*_*9*9*9*9*9	5.3	5.1	99	101960	9999	9999	282	36	0	36	999900	999900	999900	99990	22	2.0	2	2	999.0	999	9	999999999	0	0.0000	0	88	999.000	999.0	99.0
2005	2	6	13	0	?9?9?9?9E0?9?9?9*9*9?9*9*9?9?9?9?9?9*9*_*9*9*9*9*9	5.6	5.3	98	101960	9999	9999	280	58	0	58	999900	999900	999900	99990	22	2.0	1	1	999.0	999	9	999999999	0	0.0000	0	88	999.000	999.0	99.0
2005	2	6	14	0	?9?9?9?9E0?9?9?9*9*9?9*9*9?9?9?9?9?9*9*_*9*9*9*9*9	5.8	5.3	97	101960	9999	9999	280	81	0	81	999900	999900	999900	99990	360	3.0	1	1	999.0	999	9	999999999	0	0.0000	0	88	999.000	999.0	99.0
2005	2	6	15	0	?9?9?9?9E0?9?9?9*9*9?9*9*9?9?9?9?9?9*9*_*9*9*9*9*9	6.0	5.6	97	101960	9999	9999	299	114	0	114	999900	999900	999900	99990	22	3.0	7	7	999.0	999	9	999999999	0	0.0000	0	88	999.000	999.0	99.0
2005	2	6	16	0	?9?9?9?9E0?9?9?9*9*9?9*9*9?9?9?9?9?9*9*_*9*9*9*9*9	6.2	5.3	94	101960	9999	9999	289	61	0	61	999900	999900	999900	99990	22	2.0	3	3	999.0	999	9	999999999	0	0.0000	0	88	999.000	999.0	99.0
2005	2	6	17	0	?9?9?9?9E0?9?9?9*9*9?9*9*9?9?9?9?9?9*9*_*9*9*9*9*9	6.2	5.8	97	101960	9999	9999	286	22	0	22	999900	999900	999900	99990	0	0.0	2	2	999.0	999	9	999999999	0	0.0000	0	88	999.000	999.0	99.0
2005	2	6	18	0	?9?9?9?9E0?9?9?9*9*9?9*9*9?9?9?9?9?9*9*_*9*9*9*9*9	6.2	5.9	98	101960	9999	9999	294	11	0	11	999900	999900	999900	99990	0	0.0	5	5	999.0	999	9	999999999	0	0.0000	0	88	999.000	999.0	99.0
2005	2	6	19	0	?9?9?9?9E0?9?9?9*9*9?9*9*9?9?9?9?9?9*9*_*9*9*9*9*9	6.1	5.9	99	101960	9999	9999	277	0	0	0	999900	999900	999900	99990	0	0.0	0	0	999.0	999	9	999999999	0	0.0000	0	88	999.000	999.0	99.0
2005	2	6	20	0	?9?9?9?9E0?9?9?9*9*9?9*9*9?9?9?9?9?9*9*_*9*9*9*9*9	6.1	5.6	97	101960	9999	9999	282	0	0	0	999900	999900	999900	99990	0	0.0	1	1	999.0	999	9	999999999	0	0.0000	0	88	999.000	999.0	99.0
2005	2	6	21	0	?9?9?9?9E0?9?9?9*9*9?9*9*9?9?9?9?9?9*9*_*9*9*9*9*9	6.1	5.9	99	101960	9999	9999	304	0	0	0	999900	999900	999900	99990	0	0.0	8	8	999.0	999	9	999999999	0	0.0000	0	88	999.000	999.0	99.0
2005	2	6	22	0	?9?9?9?9E0?9?9?9*9*9?9*9*9?9?9?9?9?9*9*_*9*9*9*9*9	6.1	5.9	99	101960	9999	9999	296	0	0	0	999900	999900	999900	99990	0	0.0	6	6	999.0	999	9	999999999	0	0.0000	0	88	999.000	999.0	99.0
2005	2	6	23	0	?9?9?9?9E0?9?9?9*9*9?9*9*9?9?9?9?9?9*9*_*9*9*9*9*9	6.0	5.6	97	101960	9999	9999	310	0	0	0	999900	999900	999900	99990	0	0.0	9	9	999.0	999	9	999999999	0	0.0000	0	88	999.000	999.0	99.0
2005	2	6	24	0	?9?9?9?9E0?9?9?9*9*9?9*9*9?9?9?9?9?9*9*_*9*9*9*9*9	4.6	4.3	98	101960	9999	9999	288	0	0	0	999900	999900	999900	99990	0	0.0	6	6	999.0	999	9	999999999	0	0.0000	0	88	999.000	999.0	99.0
2005	2	7	1	0	?9?9?9?9E0?9?9?9*9*9?9*9*9?9?9?9?9?9*9*_*9*9*9*9*9	3.4	3.4	100	101900	9999	9999	276	0	0	0	999900	999900	999900	99990	22	1.0	3	3	999.0	999	9	999999999	0	0.0000	0	88	999.000	999.0	99.0
2005	2	7	2	0	?9?9?9?9E0?9?9?9*9*9?9*9*9?9?9?9?9?9*9*_*9*9*9*9*9	3.2	3.2	100	101900	9999	9999	275	0	0	0	999900	999900	999900	99990	0	0.0	3	3	999.0	999	9	999999999	0	0.0000	0	88	999.000	999.0	99.0
2005	2	7	3	0	?9?9?9?9E0?9?9?9*9*9?9*9*9?9?9?9?9?9*9*_*9*9*9*9*9	3.0	3.0	100	101900	9999	9999	288	0	0	0	999900	999900	999900	99990	0	0.0	8	8	999.0	999	9	999999999	0	0.0000	0	88	999.000	999.0	99.0
2005	2	7	4	0	?9?9?9?9E0?9?9?9*9*9?9*9*9?9?9?9?9?9*9*_*9*9*9*9*9	3.1	3.0	99	101900	9999	9999	268	0	0	0	999900	999900	999900	99990	0	0.0	1	1	999.0	999	9	999999999	0	0.0000	0	88	999.000	999.0	99.0
2005	2	7	5	0	?9?9?9?9E0?9?9?9*9*9?9*9*9?9?9?9?9?9*9*_*9*9*9*9*9	2.8	2.8	100	101900	9999	9999	273	0	0	0	999900	999900	999900	99990	0	0.0	3	3	999.0	999	9	999999999	0	0.0000	0	88	999.000	999.0	99.0
2005	2	7	6	0	?9?9?9?9E0?9?9?9*9*9?9*9*9?9?9?9?9?9*9*_*9*9*9*9*9	2.9	2.8	99	101900	9999	9999	294	0	0	0	999900	999900	999900	99990	0	0.0	9	9	999.0	999	9	999999999	0	0.0000	0	88	999.000	999.0	99.0
2005	2	7	7	0	?9?9?9?9E0?9?9?9*9*9?9*9*9?9?9?9?9?9*9*_*9*9*9*9*9	2.6	2.6	100	101900	9999	9999	269	0	0	0	999900	999900	999900	99990	22	1.0	2	2	999.0	999	9	999999999	0	0.0000	0	88	999.000	999.0	99.0
2005	2	7	8	0	?9?9?9?9E0?9?9?9*9*9?9*9*9?9?9?9?9?9*9*_*9*9*9*9*9	2.6	2.6	100	101900	9999	9999	292	0	0	0	999900	999900	999900	99990	0	0.0	9	9	999.0	999	9	999999999	0	0.0000	0	88	999.000	999.0	99.0
2005	2	7	9	0	?9?9?9?9E0?9?9?9*9*9?9*9*9?9?9?9?9?9*9*_*9*9*9*9*9	2.8	2.8	100	101900	9999	9999	275	17	0	17	999900	999900	999900	99990	202	1.0	4	4	999.0	999	9	999999999	0	0.0000	0	88	999.000	999.0	99.0
2005	2	7	10	0	?9?9?9?9E0?9?9?9*9*9?9*9*9?9?9?9?9?9*9*_*9*9*9*9*9	2.7	2.6	100	101900	9999	9999	266	61	0	61	999900	999900	999900	99990	157	3.0	1	1	999.0	999	9	999999999	0	0.0000	0	88	999.000	999.0	99.0
2005	2	7	11	0	?9?9?9?9E0?9?9?9*9*9?9*9*9?9?9?9?9?9*9*_*9*9*9*9*9	2.9	2.8	99	101900	9999	9999	270	86	0	86	999900	999900	999900	99990	202	3.0	2	2	999.0	999	9	999999999	0	0.0000	0	88	999.000	999.0	99.0
2005	2	7	12	0	?9?9?9?9E0?9?9?9*9*9?9*9*9?9?9?9?9?9*9*_*9*9*9*9*9	3.8	3.7	100	101900	9999	9999	266	94	0	94	999900	999900	999900	99990	180	2.0	0	0	999.0	999	9	999999999	0	0.0000	0	88	999.000	999.0	99.0
2005	2	7	13	0	?9?9?9?9E0?9?9?9*9*9?9*9*9?9?9?9?9?9*9*_*9*9*9*9*9	4.3	4.3	100	101900	9999	9999	284	114	0	114	999900	999900	999900	99990	180	2.0	5	5	999.0	999	9	999999999	0	0.0000	0	88	999.000	999.0	99.0
2005	2	7	14	0	?9?9?9?9E0?9?9?9*9*9?9*9*9?9?9?9?9?9*9*_*9*9*9*9*9	5.0	4.5	96	101900	9999	9999	304	244	0	244	999900	999900	999900	99990	157	1.0	9	9	999.0	999	9	999999999	0	0.0000	0	88	999.000	999.0	99.0
2005	2	7	15	0	?9?9?9?9E0?9?9?9*9*9?9*9*9?9?9?9?9?9*9*_*9*9*9*9*9	6.4	4.5	88	101900	9999	9999	286	358	0	358	999900	999900	999900	99990	67	2.0	2	2	999.0	999	9	999999999	0	0.0000	0	88	999.000	999.0	99.0
2005	2	7	16	0	?9?9?9?9E0?9?9?9*9*9?9*9*9?9?9?9?9?9*9*_*9*9*9*9*9	7.8	5.2	83	101900	9999	9999	288	267	0	267	999900	999900	999900	99990	67	3.0	1	1	999.0	999	9	999999999	0	0.0000	0	88	999.000	999.0	99.0
2005	2	7	17	0	?9?9?9?9E0?9?9?9*9*9?9*9*9?9?9?9?9?9*9*_*9*9*9*9*9	8.0	4.9	80	101900	9999	9999	307	167	0	167	999900	999900	999900	99990	67	4.0	7	7	999.0	999	9	999999999	0	0.0000	0	88	999.000	999.0	99.0
2005	2	7	18	0	?9?9?9?9E0?9?9?9*9*9?9*9*9?9?9?9?9?9*9*_*9*9*9*9*9	8.2	4.9	79	101900	9999	9999	319	75	0	75	999900	999900	999900	99990	112	2.0	9	9	999.0	999	9	999999999	0	0.0000	0	88	999.000	999.0	99.0
2005	2	7	19	0	?9?9?9?9E0?9?9?9*9*9?9*9*9?9?9?9?9?9*9*_*9*9*9*9*9	7.4	5.2	86	101900	9999	9999	291	6	0	0	999900	999900	999900	99990	90	3.0	2	2	999.0	999	9	999999999	0	0.0000	0	88	999.000	999.0	99.0
2005	2	7	20	0	?9?9?9?9E0?9?9?9*9*9?9*9*9?9?9?9?9?9*9*_*9*9*9*9*9	6.8	4.5	85	101900	9999	9999	306	0	0	0	999900	999900	999900	99990	90	2.0	8	8	999.0	999	9	999999999	0	0.0000	0	88	999.000	999.0	99.0
2005	2	7	21	0	?9?9?9?9E0?9?9?9*9*9?9*9*9?9?9?9?9?9*9*_*9*9*9*9*9	7.1	4.4	83	101900	9999	9999	292	0	0	0	999900	999900	999900	99990	180	3.0	3	3	999.0	999	9	999999999	0	0.0000	0	88	999.000	999.0	99.0
2005	2	7	22	0	?9?9?9?9E0?9?9?9*9*9?9*9*9?9?9?9?9?9*9*_*9*9*9*9*9	6.7	4.7	87	101900	9999	9999	290	0	0	0	999900	999900	999900	99990	0	0.0	3	3	999.0	999	9	999999999	0	0.0000	0	88	999.000	999.0	99.0
2005	2	7	23	0	?9?9?9?9E0?9?9?9*9*9?9*9*9?9?9?9?9?9*9*_*9*9*9*9*9	6.2	4.9	91	101900	9999	9999	310	0	0	0	999900	999900	999900	99990	0	0.0	9	9	999.0	999	9	999999999	0	0.0000	0	88	999.000	999.0	99.0
2005	2	7	24	0	?9?9?9?9E0?9?9?9*9*9?9*9*9?9?9?9?9?9*9*_*9*9*9*9*9	6.2	5.2	93	101900	9999	9999	291	0	0	0	999900	999900	999900	99990	0	0.0	4	4	999.0	999	9	999999999	0	0.0000	0	88	999.000	999.0	99.0
2005	2	8	1	0	?9?9?9?9E0?9?9?9*9*9?9*9*9?9?9?9?9?9*9*_*9*9*9*9*9	6.0	5.1	94	101380	9999	9999	295	0	0	0	999900	999900	999900	99990	0	0.0	6	6	999.0	999	9	999999999	0	0.0000	0	88	999.000	999.0	99.0
2005	2	8	2	0	?9?9?9?9E0?9?9?9*9*9?9*9*9?9?9?9?9?9*9*_*9*9*9*9*9	6.0	5.1	94	101380	9999	9999	288	0	0	0	999900	999900	999900	99990	0	0.0	3	3	999.0	999	9	999999999	0	0.0000	0	88	999.000	999.0	99.0
2005	2	8	3	0	?9?9?9?9E0?9?9?9*9*9?9*9*9?9?9?9?9?9*9*_*9*9*9*9*9	5.8	5.3	97	101380	9999	9999	275	0	0	0	999900	999900	999900	99990	247	1.0	0	0	999.0	999	9	999999999	0	0.0000	0	88	999.000	999.0	99.0
2005	2	8	4	0	?9?9?9?9E0?9?9?9*9*9?9*9*9?9?9?9?9?9*9*_*9*9*9*9*9	5.7	5.3	97	101380	9999	9999	280	0	0	0	999900	999900	999900	99990	0	0.0	1	1	999.0	999	9	999999999	0	0.0000	0	88	999.000	999.0	99.0
2005	2	8	5	0	?9?9?9?9E0?9?9?9*9*9?9*9*9?9?9?9?9?9*9*_*9*9*9*9*9	5.5	4.8	95	101380	9999	9999	296	0	0	0	999900	999900	999900	99990	0	0.0	7	7	999.0	999	9	999999999	0	0.0000	0	88	999.000	999.0	99.0
2005	2	8	6	0	?9?9?9?9E0?9?9?9*9*9?9*9*9?9?9?9?9?9*9*_*9*9*9*9*9	5.0	4.5	97	101380	9999	9999	285	0	0	0	999900	999900	999900	99990	247	2.0	4	4	999.0	999	9	999999999	0	0.0000	0	88	999.000	999.0	99.0
2005	2	8	7	0	?9?9?9?9E0?9?9?9*9*9?9*9*9?9?9?9?9?9*9*_*9*9*9*9*9	5.5	4.7	94	101380	9999	9999	288	0	0	0	999900	999900	999900	99990	270	3.0	4	4	999.0	999	9	999999999	0	0.0000	0	88	999.000	999.0	99.0
2005	2	8	8	0	?9?9?9?9E0?9?9?9*9*9?9*9*9?9?9?9?9?9*9*_*9*9*9*9*9	5.7	4.8	94	101380	9999	9999	289	0	0	0	999900	999900	999900	99990	270	6.0	4	4	999.0	999	9	999999999	0	0.0000	0	88	999.000	999.0	99.0
2005	2	8	9	0	?9?9?9?9E0?9?9?9*9*9?9*9*9?9?9?9?9?9*9*_*9*9*9*9*9	6.0	4.0	87	101380	9999	9999	291	44	0	44	999900	999900	999900	99990	270	8.0	5	5	999.0	999	9	999999999	0	0.0000	0	88	999.000	999.0	99.0
2005	2	8	10	0	?9?9?9?9E0?9?9?9*9*9?9*9*9?9?9?9?9?9*9*_*9*9*9*9*9	7.4	2.7	72	101380	9999	9999	296	172	29	157	999900	999900	999900	99990	292	8.0	5	5	999.0	999	9	999999999	0	0.0000	0	88	999.000	999.0	99.0
2005	2	8	11	0	?9?9?9?9E0?9?9?9*9*9?9*9*9?9?9?9?9?9*9*_*9*9*9*9*9	8.6	2.5	65	101380	9999	9999	303	339	289	159	999900	999900	999900	99990	292	9.0	6	6	999.0	999	9	999999999	0	0.0000	0	88	999.000	999.0	99.0
2005	2	8	12	0	?9?9?9?9E0?9?9?9*9*9?9*9*9?9?9?9?9?9*9*_*9*9*9*9*9	10.2	2.1	57	101380	9999	9999	305	456	449	157	999900	999900	999900	99990	292	8.0	4	4	999.0	999	9	999999999	0	0.0000	0	88	999.000	999.0	99.0
2005	2	8	13	0	?9?9?9?9E0?9?9?9*9*9?9*9*9?9?9?9?9?9*9*_*9*9*9*9*9	11.2	-1.2	41	101380	9999	9999	305	519	567	148	999900	999900	999900	99990	292	9.0	4	4	999.0	999	9	999999999	0	0.0000	0	88	999.000	999.0	99.0
2005	2	8	14	0	?9?9?9?9E0?9?9?9*9*9?9*9*9?9?9?9?9?9*9*_*9*9*9*9*9	11.9	-1.9	37	101380	9999	9999	313	536	690	128	999900	999900	999900	99990	315	9.0	6	6	999.0	999	9	999999999	0	0.0000	0	88	999.000	999.0	99.0
2005	2	8	15	0	?9?9?9?9E0?9?9?9*9*9?9*9*9?9?9?9?9?9*9*_*9*9*9*9*9	12.5	-3.4	32	101380	9999	9999	329	486	752	108	999900	999900	999900	99990	315	9.0	9	9	999.0	999	9	999999999	0	0.0000	0	88	999.000	999.0	99.0
2005	2	8	16	0	?9?9?9?9E0?9?9?9*9*9?9*9*9?9?9?9?9?9*9*_*9*9*9*9*9	12.4	-3.6	31	101380	9999	9999	313	375	692	86	999900	999900	999900	99990	315	5.0	6	6	999.0	999	9	999999999	0	0.0000	0	88	999.000	999.0	99.0
2005	2	8	17	0	?9?9?9?9E0?9?9?9*9*9?9*9*9?9?9?9?9?9*9*_*9*9*9*9*9	12.2	-3.4	32	101380	9999	9999	310	236	486	55	999900	999900	999900	99990	315	6.0	5	5	999.0	999	9	999999999	0	0.0000	0	88	999.000	999.0	99.0
2005	2	8	18	0	?9?9?9?9E0?9?9?9*9*9?9*9*9?9?9?9?9?9*9*_*9*9*9*9*9	11.4	-7.3	24	101380	9999	9999	308	103	0	6	999900	999900	999900	99990	315	4.0	7	7	999.0	999	9	999999999	0	0.0000	0	88	999.000	999.0	99.0
2005	2	8	19	0	?9?9?9?9E0?9?9?9*9*9?9*9*9?9?9?9?9?9*9*_*9*9*9*9*9	10.0	-5.6	31	101380	9999	9999	309	11	0	0	999900	999900	999900	99990	360	7.0	8	8	999.0	999	9	999999999	0	0.0000	0	88	999.000	999.0	99.0
2005	2	8	20	0	?9?9?9?9E0?9?9?9*9*9?9*9*9?9?9?9?9?9*9*_*9*9*9*9*9	8.8	-6.0	33	101380	9999	9999	303	0	0	0	999900	999900	999900	99990	360	5.0	8	8	999.0	999	9	999999999	0	0.0000	0	88	999.000	999.0	99.0
2005	2	8	21	0	?9?9?9?9E0?9?9?9*9*9?9*9*9?9?9?9?9?9*9*_*9*9*9*9*9	7.6	-8.8	28	101380	9999	9999	282	0	0	0	999900	999900	999900	99990	360	6.0	4	4	999.0	999	9	999999999	0	0.0000	0	88	999.000	999.0	99.0
2005	2	8	22	0	?9?9?9?9E0?9?9?9*9*9?9*9*9?9?9?9?9?9*9*_*9*9*9*9*9	6.4	-7.0	35	101380	9999	9999	279	0	0	0	999900	999900	999900	99990	22	3.0	4	4	999.0	999	9	999999999	0	0.0000	0	88	999.000	999.0	99.0
2005	2	8	23	0	?9?9?9?9E0?9?9?9*9*9?9*9*9?9?9?9?9?9*9*_*9*9*9*9*9	5.4	-8.5	33	101380	9999	9999	265	0	0	0	999900	999900	999900	99990	360	5.0	1	1	999.0	999	9	999999999	0	0.0000	0	88	999.000	999.0	99.0
2005	2	8	24	0	?9?9?9?9E0?9?9?9*9*9?9*9*9?9?9?9?9?9*9*_*9*9*9*9*9	4.8	-9.2	32	101380	9999	9999	278	0	0	0	999900	999900	999900	99990	360	4.0	7	7	999.0	999	9	999999999	0	0.0000	0	88	999.000	999.0	99.0
2005	2	9	1	0	?9?9?9?9E0?9?9?9*9*9?9*9*9?9?9?9?9?9*9*_*9*9*9*9*9	4.2	-9.1	34	102400	9999	9999	271	0	0	0	999900	999900	999900	99990	337	3.0	5	5	999.0	999	9	999999999	0	0.0000	0	88	999.000	999.0	99.0
2005	2	9	2	0	?9?9?9?9E0?9?9?9*9*9?9*9*9?9?9?9?9?9*9*_*9*9*9*9*9	3.3	-7.3	43	102400	9999	9999	265	0	0	0	999900	999900	999900	99990	22	3.0	3	3	999.0	999	9	999999999	0	0.0000	0	88	999.000	999.0	99.0
2005	2	9	3	0	?9?9?9?9E0?9?9?9*9*9?9*9*9?9?9?9?9?9*9*_*9*9*9*9*9	2.5	-7.3	45	102400	9999	9999	259	0	0	0	999900	999900	999900	99990	22	4.0	2	2	999.0	999	9	999999999	0	0.0000	0	88	999.000	999.0	99.0
2005	2	9	4	0	?9?9?9?9E0?9?9?9*9*9?9*9*9?9?9?9?9?9*9*_*9*9*9*9*9	2.3	-10.5	35	102400	9999	9999	258	0	0	0	999900	999900	999900	99990	22	5.0	3	3	999.0	999	9	999999999	0	0.0000	0	88	999.000	999.0	99.0
2005	2	9	5	0	?9?9?9?9E0?9?9?9*9*9?9*9*9?9?9?9?9?9*9*_*9*9*9*9*9	0.7	-9.5	42	102400	9999	9999	266	0	0	0	999900	999900	999900	99990	0	0.0	8	8	999.0	999	9	999999999	0	0.0000	0	88	999.000	999.0	99.0
2005	2	9	6	0	?9?9?9?9E0?9?9?9*9*9?9*9*9?9?9?9?9?9*9*_*9*9*9*9*9	-0.4	-6.9	57	102400	9999	9999	260	0	0	0	999900	999900	999900	99990	0	0.0	7	7	999.0	999	9	999999999	0	0.0000	0	88	999.000	999.0	99.0
2005	2	9	7	0	?9?9?9?9E0?9?9?9*9*9?9*9*9?9?9?9?9?9*9*_*9*9*9*9*9	-1.0	-5.0	71	102400	9999	9999	264	0	0	0	999900	999900	999900	99990	0	0.0	8	8	999.0	999	9	999999999	0	0.0000	0	88	999.000	999.0	99.0
2005	2	9	8	0	?9?9?9?9E0?9?9?9*9*9?9*9*9?9?9?9?9?9*9*_*9*9*9*9*9	-1.7	-4.8	77	102400	9999	9999	252	0	0	0	999900	999900	999900	99990	0	0.0	5	5	999.0	999	9	999999999	0	0.0000	0	88	999.000	999.0	99.0
2005	2	9	9	0	?9?9?9?9E0?9?9?9*9*9?9*9*9?9?9?9?9?9*9*_*9*9*9*9*9	-0.1	-3.7	74	102400	9999	9999	269	56	0	56	999900	999900	999900	99990	315	1.0	8	8	999.0	999	9	999999999	0	0.0000	0	88	999.000	999.0	99.0
2005	2	9	10	0	?9?9?9?9E0?9?9?9*9*9?9*9*9?9?9?9?9?9*9*_*9*9*9*9*9	2.6	-7.6	43	102400	9999	9999	262	244	219	129	999900	999900	999900	99990	360	3.0	3	3	999.0	999	9	999999999	0	0.0000	0	88	999.000	999.0	99.0
2005	2	9	11	0	?9?9?9?9E0?9?9?9*9*9?9*9*9?9?9?9?9?9*9*_*9*9*9*9*9	4.2	-9.2	34	102400	9999	9999	286	406	355	184	999900	999900	999900	99990	22	2.0	9	9	999.0	999	9	999999999	0	0.0000	0	88	999.000	999.0	99.0
2005	2	9	12	0	?9?9?9?9E0?9?9?9*9*9?9*9*9?9?9?9?9?9*9*_*9*9*9*9*9	5.6	-9.6	30	102400	9999	9999	278	514	473	197	999900	999900	999900	99990	360	1.0	6	6	999.0	999	9	999999999	0	0.0000	0	88	999.000	999.0	99.0
2005	2	9	13	0	?9?9?9?9E0?9?9?9*9*9?9*9*9?9?9?9?9?9*9*_*9*9*9*9*9	5.4	-12.4	23	102400	9999	9999	288	506	435	219	999900	999900	999900	99990	45	2.0	9	9	999.0	999	9	999999999	0	0.0000	0	88	999.000	999.0	99.0
2005	2	9	14	0	?9?9?9?9E0?9?9?9*9*9?9*9*9?9?9?9?9?9*9*_*9*9*9*9*9	6.7	-11.4	23	102400	9999	9999	284	611	777	99	999900	999900	999900	99990	22	2.0	7	7	999.0	999	9	999999999	0	0.0000	0	88	999.000	999.0	99.0
2005	2	9	15	0	?9?9?9?9E0?9?9?9*9*9?9*9*9?9?9?9?9?9*9*_*9*9*9*9*9	6.7	-11.4	23	102400	9999	9999	294	592	752	66	999900	999900	999900	99990	135	2.0	9	9	999.0	999	9	999999999	0	0.0000	0	88	999.000	999.0	99.0
2005	2	9	16	0	?9?9?9?9E0?9?9?9*9*9?9*9*9?9?9?9?9?9*9*_*9*9*9*9*9	8.1	-11.9	20	102400	9999	9999	276	472	694	48	999900	999900	999900	99990	135	2.0	2	2	999.0	999	9	999999999	0	0.0000	0	88	999.000	999.0	99.0
2005	2	9	17	0	?9?9?9?9E0?9?9?9*9*9?9*9*9?9?9?9?9?9*9*_*9*9*9*9*9	7.1	-12.9	20	102400	9999	9999	280	303	493	29	999900	999900	999900	99990	0	0.0	6	6	999.0	999	9	999999999	0	0.0000	0	88	999.000	999.0	99.0
2005	2	9	18	0	?9?9?9?9E0?9?9?9*9*9?9*9*9?9?9?9?9?9*9*_*9*9*9*9*9	7.0	-13.4	19	102400	9999	9999	261	122	0	0	999900	999900	999900	99990	202	1.0	0	0	999.0	999	9	999999999	0	0.0000	0	88	999.000	999.0	99.0
2005	2	9	19	0	?9?9?9?9E0?9?9?9*9*9?9*9*9?9?9?9?9?9*9*_*9*9*9*9*9	5.1	-10.0	30	102400	9999	9999	279	11	0	0	999900	999900	999900	99990	180	2.0	7	7	999.0	999	9	999999999	0	0.0000	0	88	999.000	999.0	99.0
2005	2	9	20	0	?9?9?9?9E0?9?9?9*9*9?9*9*9?9?9?9?9?9*9*_*9*9*9*9*9	3.0	-6.3	47	102400	9999	9999	269	0	0	0	999900	999900	999900	99990	157	2.0	5	5	999.0	999	9	999999999	0	0.0000	0	88	999.000	999.0	99.0
2005	2	9	21	0	?9?9?9?9E0?9?9?9*9*9?9*9*9?9?9?9?9?9*9*_*9*9*9*9*9	3.3	-6.6	45	102400	9999	9999	272	0	0	0	999900	999900	999900	99990	90	3.0	6	6	999.0	999	9	999999999	0	0.0000	0	88	999.000	999.0	99.0
2005	2	9	22	0	?9?9?9?9E0?9?9?9*9*9?9*9*9?9?9?9?9?9*9*_*9*9*9*9*9	1.4	-6.6	52	102400	9999	9999	278	0	0	0	999900	999900	999900	99990	135	1.0	9	9	999.0	999	9	999999999	0	0.0000	0	88	999.000	999.0	99.0
2005	2	9	23	0	?9?9?9?9E0?9?9?9*9*9?9*9*9?9?9?9?9?9*9*_*9*9*9*9*9	0.3	-5.3	63	102400	9999	9999	275	0	0	0	999900	999900	999900	99990	135	2.0	9	9	999.0	999	9	999999999	0	0.0000	0	88	999.000	999.0	99.0
2005	2	9	24	0	?9?9?9?9E0?9?9?9*9*9?9*9*9?9?9?9?9?9*9*_*9*9*9*9*9	0.3	-5.3	63	102400	9999	9999	259	0	0	0	999900	999900	999900	99990	135	2.0	5	5	999.0	999	9	999999999	0	0.0000	0	88	999.000	999.0	99.0
2005	2	10	1	0	?9?9?9?9E0?9?9?9*9*9?9*9*9?9?9?9?9?9*9*_*9*9*9*9*9	1.3	-5.7	56	101660	9999	9999	272	0	0	0	999900	999900	999900	99990	180	3.0	8	8	999.0	999	9	999999999	0	0.0000	0	88	999.000	999.0	99.0
2005	2	10	2	0	?9?9?9?9E0?9?9?9*9*9?9*9*9?9?9?9?9?9*9*_*9*9*9*9*9	0.6	-5.7	59	101660	9999	9999	275	0	0	0	999900	999900	999900	99990	157	3.0	9	9	999.0	999	9	999999999	0	0.0000	0	88	999.000	999.0	99.0
2005	2	10	3	0	?9?9?9?9E0?9?9?9*9*9?9*9*9?9?9?9?9?9*9*_*9*9*9*9*9	1.0	-6.0	56	101660	9999	9999	259	0	0	0	999900	999900	999900	99990	135	4.0	4	4	999.0	999	9	999999999	0	0.0000	0	88	999.000	999.0	99.0
2005	2	10	4	0	?9?9?9?9E0?9?9?9*9*9?9*9*9?9?9?9?9?9*9*_*9*9*9*9*9	1.2	-6.6	52	101660	9999	9999	267	0	0	0	999900	999900	999900	99990	135	4.0	7	7	999.0	999	9	999999999	0	0.0000	0	88	999.000	999.0	99.0
2005	2	10	5	0	?9?9?9?9E0?9?9?9*9*9?9*9*9?9?9?9?9?9*9*_*9*9*9*9*9	1.4	-4.8	60	101660	9999	9999	260	0	0	0	999900	999900	999900	99990	112	4.0	3	3	999.0	999	9	999999999	0	0.0000	0	88	999.000	999.0	99.0
2005	2	10	6	0	?9?9?9?9E0?9?9?9*9*9?9*9*9?9?9?9?9?9*9*_*9*9*9*9*9	0.7	-4.0	68	101660	9999	9999	247	0	0	0	999900	999900	999900	99990	135	4.0	0	0	999.0	999	9	999999999	0	0.0000	0	88	999.000	999.0	99.0
2005	2	10	7	0	?9?9?9?9E0?9?9?9*9*9?9*9*9?9?9?9?9?9*9*_*9*9*9*9*9	1.1	-4.5	63	101660	9999	9999	263	0	0	0	999900	999900	999900	99990	135	7.0	5	5	999.0	999	9	999999999	0	0.0000	0	88	999.000	999.0	99.0
2005	2	10	8	0	?9?9?9?9E0?9?9?9*9*9?9*9*9?9?9?9?9?9*9*_*9*9*9*9*9	1.4	-5.1	59	101660	9999	9999	266	0	0	0	999900	999900	999900	99990	135	7.0	6	6	999.0	999	9	999999999	0	0.0000	0	88	999.000	999.0	99.0
2005	2	10	9	0	?9?9?9?9E0?9?9?9*9*9?9*9*9?9?9?9?9?9*9*_*9*9*9*9*9	2.1	-7.3	46	101660	9999	9999	249	67	0	67	999900	999900	999900	99990	135	8.0	0	0	999.0	999	9	999999999	0	0.0000	0	88	999.000	999.0	99.0
2005	2	10	10	0	?9?9?9?9E0?9?9?9*9*9?9*9*9?9?9?9?9?9*9*_*9*9*9*9*9	2.7	-10.0	35	101660	9999	9999	262	78	0	78	999900	999900	999900	99990	135	6.0	4	4	999.0	999	9	999999999	0	0.0000	0	88	999.000	999.0	99.0
2005	2	10	11	0	?9?9?9?9E0?9?9?9*9*9?9*9*9?9?9?9?9?9*9*_*9*9*9*9*9	3.0	-7.7	42	101660	9999	9999	270	117	0	117	999900	999900	999900	99990	135	6.0	6	6	999.0	999	9	999999999	0	0.0000	0	88	999.000	999.0	99.0
2005	2	10	12	0	?9?9?9?9E0?9?9?9*9*9?9*9*9?9?9?9?9?9*9*_*9*9*9*9*9	3.3	-5.7	49	101660	9999	9999	268	117	0	117	999900	999900	999900	99990	157	6.0	4	4	999.0	999	9	999999999	0	0.0000	0	88	999.000	999.0	99.0
2005	2	10	13	0	?9?9?9?9E0?9?9?9*9*9?9*9*9?9?9?9?9?9*9*_*9*9*9*9*9	4.0	-3.9	54	101660	9999	9999	260	97	0	97	999900	999900	999900	99990	157	6.0	0	0	999.0	999	9	999999999	0	0.0000	0	88	999.000	999.0	99.0
2005	2	10	14	0	?9?9?9?9E0?9?9?9*9*9?9*9*9?9?9?9?9?9*9*_*9*9*9*9*9	4.0	-2.4	62	101660	9999	9999	279	81	0	81	999900	999900	999900	99990	135	5.0	6	6	999.0	999	9	999999999	0	0.0000	0	88	999.000	999.0	99.0
2005	2	10	15	0	?9?9?9?9E0?9?9?9*9*9?9*9*9?9?9?9?9?9*9*_*9*9*9*9*9	3.4	0.0	79	101660	9999	9999	282	56	0	56	999900	999900	999900	99990	135	7.0	7	7	999.0	999	9	999999999	0	0.0000	0	88	999.000	999.0	99.0
2005	2	10	16	0	?9?9?9?9E0?9?9?9*9*9?9*9*9?9?9?9?9?9*9*_*9*9*9*9*9	3.4	1.7	89	101660	9999	9999	263	11	0	11	999900	999900	999900	99990	135	7.0	0	0	999.0	999	9	999999999	0	0.0000	0	88	999.000	999.0	99.0
2005	2	10	17	0	?9?9?9?9E0?9?9?9*9*9?9*9*9?9?9?9?9?9*9*_*9*9*9*9*9	3.5	1.9	90	101660	9999	9999	268	0	0	0	999900	999900	999900	99990	135	7.0	1	1	999.0	999	9	999999999	0	0.0000	0	88	999.000	999.0	99.0
2005	2	10	18	0	?9?9?9?9E0?9?9?9*9*9?9*9*9?9?9?9?9?9*9*_*9*9*9*9*9	3.6	2.1	90	101660	9999	9999	279	0	0	0	999900	999900	999900	99990	135	7.0	5	5	999.0	999	9	999999999	0	0.0000	0	88	999.000	999.0	99.0
2005	2	10	19	0	?9?9?9?9E0?9?9?9*9*9?9*9*9?9?9?9?9?9*9*_*9*9*9*9*9	3.9	2.5	91	101660	9999	9999	298	0	0	0	999900	999900	999900	99990	157	8.0	9	9	999.0	999	9	999999999	0	0.0000	0	88	999.000	999.0	99.0
2005	2	10	20	0	?9?9?9?9E0?9?9?9*9*9?9*9*9?9?9?9?9?9*9*_*9*9*9*9*9	4.1	3.5	96	101660	9999	9999	281	0	0	0	999900	999900	999900	99990	135	7.0	4	4	999.0	999	9	999999999	0	0.0000	0	88	999.000	999.0	99.0
2005	2	10	21	0	?9?9?9?9E0?9?9?9*9*9?9*9*9?9?9?9?9?9*9*_*9*9*9*9*9	4.3	3.3	93	101660	9999	9999	273	0	0	0	999900	999900	999900	99990	135	7.0	1	1	999.0	999	9	999999999	0	0.0000	0	88	999.000	999.0	99.0
2005	2	10	22	0	?9?9?9?9E0?9?9?9*9*9?9*9*9?9?9?9?9?9*9*_*9*9*9*9*9	4.5	3.7	94	101660	9999	9999	274	0	0	0	999900	999900	999900	99990	135	6.0	1	1	999.0	999	9	999999999	0	0.0000	0	88	999.000	999.0	99.0
2005	2	10	23	0	?9?9?9?9E0?9?9?9*9*9?9*9*9?9?9?9?9?9*9*_*9*9*9*9*9	4.5	3.8	96	101660	9999	9999	285	0	0	0	999900	999900	999900	99990	157	4.0	5	5	999.0	999	9	999999999	0	0.0000	0	88	999.000	999.0	99.0
2005	2	10	24	0	?9?9?9?9E0?9?9?9*9*9?9*9*9?9?9?9?9?9*9*_*9*9*9*9*9	4.6	4.0	96	101660	9999	9999	296	0	0	0	999900	999900	999900	99990	157	4.0	8	8	999.0	999	9	999999999	0	0.0000	0	88	999.000	999.0	99.0
2005	2	11	1	0	?9?9?9?9E0?9?9?9*9*9?9*9*9?9?9?9?9?9*9*_*9*9*9*9*9	4.7	4.3	98	101180	9999	9999	292	0	0	0	999900	999900	999900	99990	157	2.0	7	7	999.0	999	9	999999999	0	0.0000	0	88	999.000	999.0	99.0
2005	2	11	2	0	?9?9?9?9E0?9?9?9*9*9?9*9*9?9?9?9?9?9*9*_*9*9*9*9*9	4.8	4.7	99	101180	9999	9999	271	0	0	0	999900	999900	999900	99990	0	0.0	0	0	999.0	999	9	999999999	0	0.0000	0	88	999.000	999.0	99.0
2005	2	11	3	0	?9?9?9?9E0?9?9?9*9*9?9*9*9?9?9?9?9?9*9*_*9*9*9*9*9	4.8	4.7	99	101180	9999	9999	276	0	0	0	999900	999900	999900	99990	0	0.0	1	1	999.0	999	9	999999999	0	0.0000	0	88	999.000	999.0	99.0
2005	2	11	4	0	?9?9?9?9E0?9?9?9*9*9?9*9*9?9?9?9?9?9*9*_*9*9*9*9*9	4.8	4.7	99	101180	9999	9999	280	0	0	0	999900	999900	999900	99990	202	1.0	2	2	999.0	999	9	999999999	0	0.0000	0	88	999.000	999.0	99.0
2005	2	11	5	0	?9?9?9?9E0?9?9?9*9*9?9*9*9?9?9?9?9?9*9*_*9*9*9*9*9	4.8	4.7	99	101180	9999	9999	276	0	0	0	999900	999900	999900	99990	337	3.0	1	1	999.0	999	9	999999999	0	0.0000	0	88	999.000	999.0	99.0
2005	2	11	6	0	?9?9?9?9E0?9?9?9*9*9?9*9*9?9?9?9?9?9*9*_*9*9*9*9*9	4.6	4.3	98	101180	9999	9999	296	0	0	0	999900	999900	999900	99990	337	2.0	8	8	999.0	999	9	999999999	0	0.0000	0	88	999.000	999.0	99.0
2005	2	11	7	0	?9?9?9?9E0?9?9?9*9*9?9*9*9?9?9?9?9?9*9*_*9*9*9*9*9	4.5	4.3	99	101180	9999	9999	302	0	0	0	999900	999900	999900	99990	315	3.0	9	9	999.0	999	9	999999999	0	0.0000	0	88	999.000	999.0	99.0
2005	2	11	8	0	?9?9?9?9E0?9?9?9*9*9?9*9*9?9?9?9?9?9*9*_*9*9*9*9*9	4.4	4.2	98	101180	9999	9999	291	0	0	0	999900	999900	999900	99990	315	5.0	7	7	999.0	999	9	999999999	0	0.0000	0	88	999.000	999.0	99.0
2005	2	11	9	0	?9?9?9?9E0?9?9?9*9*9?9*9*9?9?9?9?9?9*9*_*9*9*9*9*9	4.3	4.1	99	101180	9999	9999	290	3	0	3	999900	999900	999900	99990	315	5.0	7	7	999.0	999	9	999999999	0	0.0000	0	88	999.000	999.0	99.0
2005	2	11	10	0	?9?9?9?9E0?9?9?9*9*9?9*9*9?9?9?9?9?9*9*_*9*9*9*9*9	4.0	3.3	95	101180	9999	9999	278	8	0	8	999900	999900	999900	99990	292	6.0	3	3	999.0	999	9	999999999	0	0.0000	0	88	999.000	999.0	99.0
2005	2	11	11	0	?9?9?9?9E0?9?9?9*9*9?9*9*9?9?9?9?9?9*9*_*9*9*9*9*9	3.2	2.7	96	101180	9999	9999	271	31	0	31	999900	999900	999900	99990	292	6.0	2	2	999.0	999	9	999999999	0	0.0000	0	88	999.000	999.0	99.0
2005	2	11	12	0	?9?9?9?9E0?9?9?9*9*9?9*9*9?9?9?9?9?9*9*_*9*9*9*9*9	3.0	2.5	96	101180	9999	9999	280	36	0	36	999900	999900	999900	99990	292	6.0	6	6	999.0	999	9	999999999	0	0.0000	0	88	999.000	999.0	99.0
2005	2	11	13	0	?9?9?9?9E0?9?9?9*9*9?9*9*9?9?9?9?9?9*9*_*9*9*9*9*9	2.8	2.1	95	101180	9999	9999	272	28	0	28	999900	999900	999900	99990	292	7.0	3	3	999.0	999	9	999999999	0	0.0000	0	88	999.000	999.0	99.0
2005	2	11	14	0	?9?9?9?9E0?9?9?9*9*9?9*9*9?9?9?9?9?9*9*_*9*9*9*9*9	3.1	2.3	94	101180	9999	9999	262	58	0	58	999900	999900	999900	99990	315	4.0	0	0	999.0	999	9	999999999	0	0.0000	0	88	999.000	999.0	99.0
2005	2	11	15	0	?9?9?9?9E0?9?9?9*9*9?9*9*9?9?9?9?9?9*9*_*9*9*9*9*9	3.2	2.5	95	101180	9999	9999	281	53	0	53	999900	999900	999900	99990	292	6.0	6	6	999.0	999	9	999999999	0	0.0000	0	88	999.000	999.0	99.0
2005	2	11	16	0	?9?9?9?9E0?9?9?9*9*9?9*9*9?9?9?9?9?9*9*_*9*9*9*9*9	3.4	2.9	96	101180	9999	9999	272	61	0	61	999900	999900	999900	99990	292	5.0	2	2	999.0	999	9	999999999	0	0.0000	0	88	999.000	999.0	99.0
2005	2	11	17	0	?9?9?9?9E0?9?9?9*9*9?9*9*9?9?9?9?9?9*9*_*9*9*9*9*9	3.6	3.0	96	101180	9999	9999	276	22	0	22	999900	999900	999900	99990	315	4.0	3	3	999.0	999	9	999999999	0	0.0000	0	88	999.000	999.0	99.0
2005	2	11	18	0	?9?9?9?9E0?9?9?9*9*9?9*9*9?9?9?9?9?9*9*_*9*9*9*9*9	4.0	3.2	95	101180	9999	9999	280	11	0	11	999900	999900	999900	99990	22	3.0	4	4	999.0	999	9	999999999	0	0.0000	0	88	999.000	999.0	99.0
2005	2	11	19	0	?9?9?9?9E0?9?9?9*9*9?9*9*9?9?9?9?9?9*9*_*9*9*9*9*9	3.8	2.4	91	101180	9999	9999	270	3	0	0	999900	999900	999900	99990	22	4.0	1	1	999.0	999	9	999999999	0	0.0000	0	88	999.000	999.0	99.0
2005	2	11	20	0	?9?9?9?9E0?9?9?9*9*9?9*9*9?9?9?9?9?9*9*_*9*9*9*9*9	3.6	2.2	91	101180	9999	9999	277	0	0	0	999900	999900	999900	99990	22	6.0	4	4	999.0	999	9	999999999	0	0.0000	0	88	999.000	999.0	99.0
2005	2	11	21	0	?9?9?9?9E0?9?9?9*9*9?9*9*9?9?9?9?9?9*9*_*9*9*9*9*9	3.4	2.4	93	101180	9999	9999	285	0	0	0	999900	999900	999900	99990	22	6.0	7	7	999.0	999	9	999999999	0	0.0000	0	88	999.000	999.0	99.0
2005	2	11	22	0	?9?9?9?9E0?9?9?9*9*9?9*9*9?9?9?9?9?9*9*_*9*9*9*9*9	3.6	2.0	89	101180	9999	9999	296	0	0	0	999900	999900	999900	99990	22	7.0	9	9	999.0	999	9	999999999	0	0.0000	0	88	999.000	999.0	99.0
2005	2	11	23	0	?9?9?9?9E0?9?9?9*9*9?9*9*9?9?9?9?9?9*9*_*9*9*9*9*9	3.4	1.4	86	101180	9999	9999	262	0	0	0	999900	999900	999900	99990	45	7.0	0	0	999.0	999	9	999999999	0	0.0000	0	88	999.000	999.0	99.0
2005	2	11	24	0	?9?9?9?9E0?9?9?9*9*9?9*9*9?9?9?9?9?9*9*_*9*9*9*9*9	3.0	1.0	86	101180	9999	9999	282	0	0	0	999900	999900	999900	99990	22	6.0	7	7	999.0	999	9	999999999	0	0.0000	0	88	999.000	999.0	99.0
2005	2	12	1	0	?9?9?9?9E0?9?9?9*9*9?9*9*9?9?9?9?9?9*9*_*9*9*9*9*9	2.8	0.1	82	102650	9999	9999	277	0	0	0	999900	999900	999900	99990	45	5.0	6	6	999.0	999	9	999999999	0	0.0000	0	88	999.000	999.0	99.0
2005	2	12	2	0	?9?9?9?9E0?9?9?9*9*9?9*9*9?9?9?9?9?9*9*_*9*9*9*9*9	2.8	0.5	85	102650	9999	9999	264	0	0	0	999900	999900	999900	99990	45	5.0	1	1	999.0	999	9	999999999	0	0.0000	0	88	999.000	999.0	99.0
2005	2	12	3	0	?9?9?9?9E0?9?9?9*9*9?9*9*9?9?9?9?9?9*9*_*9*9*9*9*9	2.5	0.5	86	102650	9999	9999	258	0	0	0	999900	999900	999900	99990	22	6.0	0	0	999.0	999	9	999999999	0	0.0000	0	88	999.000	999.0	99.0
2005	2	12	4	0	?9?9?9?9E0?9?9?9*9*9?9*9*9?9?9?9?9?9*9*_*9*9*9*9*9	2.1	0.5	89	102650	9999	9999	288	0	0	0	999900	999900	999900	99990	22	5.0	9	9	999.0	999	9	999999999	0	0.0000	0	88	999.000	999.0	99.0
2005	2	12	5	0	?9?9?9?9E0?9?9?9*9*9?9*9*9?9?9?9?9?9*9*_*9*9*9*9*9	1.8	-0.4	85	102650	9999	9999	260	0	0	0	999900	999900	999900	99990	22	6.0	1	1	999.0	999	9	999999999	0	0.0000	0	88	999.000	999.0	99.0
2005	2	12	6	0	?9?9?9?9E0?9?9?9*9*9?9*9*9?9?9?9?9?9*9*_*9*9*9*9*9	1.7	-0.8	83	102650	9999	9999	254	0	0	0	999900	999900	999900	99990	22	5.0	0	0	999.0	999	9	999999999	0	0.0000	0	88	999.000	999.0	99.0
2005	2	12	7	0	?9?9?9?9E0?9?9?9*9*9?9*9*9?9?9?9?9?9*9*_*9*9*9*9*9	1.3	-1.1	83	102650	9999	9999	265	0	0	0	999900	999900	999900	99990	22	6.0	4	4	999.0	999	9	999999999	0	0.0000	0	88	999.000	999.0	99.0
2005	2	12	8	0	?9?9?9?9E0?9?9?9*9*9?9*9*9?9?9?9?9?9*9*_*9*9*9*9*9	1.2	-1.3	83	102650	9999	9999	272	0	0	0	999900	999900	999900	99990	22	4.0	7	7	999.0	999	9	999999999	0	0.0000	0	88	999.000	999.0	99.0
2005	2	12	9	0	?9?9?9?9E0?9?9?9*9*9?9*9*9?9?9?9?9?9*9*_*9*9*9*9*9	1.2	-1.5	81	102650	9999	9999	262	31	0	31	999900	999900	999900	99990	22	4.0	3	3	999.0	999	9	999999999	0	0.0000	0	88	999.000	999.0	99.0
2005	2	12	10	0	?9?9?9?9E0?9?9?9*9*9?9*9*9?9?9?9?9?9*9*_*9*9*9*9*9	1.4	-1.3	81	102650	9999	9999	270	72	0	72	999900	999900	999900	99990	45	5.0	6	6	999.0	999	9	999999999	0	0.0000	0	88	999.000	999.0	99.0
2005	2	12	11	0	?9?9?9?9E0?9?9?9*9*9?9*9*9?9?9?9?9?9*9*_*9*9*9*9*9	1.4	-2.0	77	102650	9999	9999	277	92	0	92	999900	999900	999900	99990	45	5.0	8	8	999.0	999	9	999999999	0	0.0000	0	88	999.000	999.0	99.0
2005	2	12	12	0	?9?9?9?9E0?9?9?9*9*9?9*9*9?9?9?9?9?9*9*_*9*9*9*9*9	1.5	-2.2	75	102650	9999	9999	257	108	0	108	999900	999900	999900	99990	45	4.0	1	1	999.0	999	9	999999999	0	0.0000	0	88	999.000	999.0	99.0
2005	2	12	13	0	?9?9?9?9E0?9?9?9*9*9?9*9*9?9?9?9?9?9*9*_*9*9*9*9*9	1.7	-1.5	78	102650	9999	9999	274	169	0	169	999900	999900	999900	99990	360	4.0	7	7	999.0	999	9	999999999	0	0.0000	0	88	999.000	999.0	99.0
2005	2	12	14	0	?9?9?9?9E0?9?9?9*9*9?9*9*9?9?9?9?9?9*9*_*9*9*9*9*9	2.0	-2.2	72	102650	9999	9999	285	131	0	131	999900	999900	999900	99990	360	5.0	9	9	999.0	999	9	999999999	0	0.0000	0	88	999.000	999.0	99.0
2005	2	12	15	0	?9?9?9?9E0?9?9?9*9*9?9*9*9?9?9?9?9?9*9*_*9*9*9*9*9	2.2	-2.7	68	102650	9999	9999	262	125	0	125	999900	999900	999900	99990	22	4.0	2	2	999.0	999	9	999999999	0	0.0000	0	88	999.000	999.0	99.0
2005	2	12	16	0	?9?9?9?9E0?9?9?9*9*9?9*9*9?9?9?9?9?9*9*_*9*9*9*9*9	2.3	-2.4	69	102650	9999	9999	260	94	0	94	999900	999900	999900	99990	22	3.0	1	1	999.0	999	9	999999999	0	0.0000	0	88	999.000	999.0	99.0
2005	2	12	17	0	?9?9?9?9E0?9?9?9*9*9?9*9*9?9?9?9?9?9*9*_*9*9*9*9*9	2.6	-2.2	69	102650	9999	9999	267	78	0	78	999900	999900	999900	99990	360	3.0	3	3	999.0	999	9	999999999	0	0.0000	0	88	999.000	999.0	99.0
2005	2	12	18	0	?9?9?9?9E0?9?9?9*9*9?9*9*9?9?9?9?9?9*9*_*9*9*9*9*9	2.6	-1.8	72	102650	9999	9999	267	33	0	33	999900	999900	999900	99990	67	2.0	3	3	999.0	999	9	999999999	0	0.0000	0	88	999.000	999.0	99.0
2005	2	12	19	0	?9?9?9?9E0?9?9?9*9*9?9*9*9?9?9?9?9?9*9*_*9*9*9*9*9	2.6	-1.5	73	102650	9999	9999	257	6	0	0	999900	999900	999900	99990	22	1.0	0	0	999.0	999	9	999999999	0	0.0000	0	88	999.000	999.0	99.0
2005	2	12	20	0	?9?9?9?9E0?9?9?9*9*9?9*9*9?9?9?9?9?9*9*_*9*9*9*9*9	2.3	-1.1	78	102650	9999	9999	287	0	0	0	999900	999900	999900	99990	45	1.0	9	9	999.0	999	9	999999999	0	0.0000	0	88	999.000	999.0	99.0
2005	2	12	21	0	?9?9?9?9E0?9?9?9*9*9?9*9*9?9?9?9?9?9*9*_*9*9*9*9*9	2.5	-2.2	70	102650	9999	9999	260	0	0	0	999900	999900	999900	99990	67	3.0	1	1	999.0	999	9	999999999	0	0.0000	0	88	999.000	999.0	99.0
2005	2	12	22	0	?9?9?9?9E0?9?9?9*9*9?9*9*9?9?9?9?9?9*9*_*9*9*9*9*9	2.4	-2.4	69	102650	9999	9999	263	0	0	0	999900	999900	999900	99990	67	3.0	2	2	999.0	999	9	999999999	0	0.0000	0	88	999.000	999.0	99.0
2005	2	12	23	0	?9?9?9?9E0?9?9?9*9*9?9*9*9?9?9?9?9?9*9*_*9*9*9*9*9	2.4	-2.0	71	102650	9999	9999	269	0	0	0	999900	999900	999900	99990	67	4.0	4	4	999.0	999	9	999999999	0	0.0000	0	88	999.000	999.0	99.0
2005	2	12	24	0	?9?9?9?9E0?9?9?9*9*9?9*9*9?9?9?9?9?9*9*_*9*9*9*9*9	2.3	-2.4	69	102650	9999	9999	280	0	0	0	999900	999900	999900	99990	90	3.0	8	8	999.0	999	9	999999999	0	0.0000	0	88	999.000	999.0	99.0
2005	2	13	1	0	?9?9?9?9E0?9?9?9*9*9?9*9*9?9?9?9?9?9*9*_*9*9*9*9*9	2.0	-2.0	73	102560	9999	9999	262	0	0	0	999900	999900	999900	99990	90	1.0	2	2	999.0	999	9	999999999	0	0.0000	0	88	999.000	999.0	99.0
2005	2	13	2	0	?9?9?9?9E0?9?9?9*9*9?9*9*9?9?9?9?9?9*9*_*9*9*9*9*9	1.9	-2.0	74	102560	9999	9999	279	0	0	0	999900	999900	999900	99990	67	3.0	8	8	999.0	999	9	999999999	0	0.0000	0	88	999.000	999.0	99.0
2005	2	13	3	0	?9?9?9?9E0?9?9?9*9*9?9*9*9?9?9?9?9?9*9*_*9*9*9*9*9	1.5	-1.5	79	102560	9999	9999	268	0	0	0	999900	999900	999900	99990	67	2.0	5	5	999.0	999	9	999999999	0	0.0000	0	88	999.000	999.0	99.0
2005	2	13	4	0	?9?9?9?9E0?9?9?9*9*9?9*9*9?9?9?9?9?9*9*_*9*9*9*9*9	1.2	-2.4	75	102560	9999	9999	275	0	0	0	999900	999900	999900	99990	67	3.0	8	8	999.0	999	9	999999999	0	0.0000	0	88	999.000	999.0	99.0
2005	2	13	5	0	?9?9?9?9E0?9?9?9*9*9?9*9*9?9?9?9?9?9*9*_*9*9*9*9*9	0.8	-2.2	78	102560	9999	9999	262	0	0	0	999900	999900	999900	99990	90	3.0	4	4	999.0	999	9	999999999	0	0.0000	0	88	999.000	999.0	99.0
2005	2	13	6	0	?9?9?9?9E0?9?9?9*9*9?9*9*9?9?9?9?9?9*9*_*9*9*9*9*9	0.7	-2.0	81	102560	9999	9999	266	0	0	0	999900	999900	999900	99990	90	2.0	6	6	999.0	999	9	999999999	0	0.0000	0	88	999.000	999.0	99.0
2005	2	13	7	0	?9?9?9?9E0?9?9?9*9*9?9*9*9?9?9?9?9?9*9*_*9*9*9*9*9	0.7	-2.0	81	102560	9999	9999	249	0	0	0	999900	999900	999900	99990	90	2.0	0	0	999.0	999	9	999999999	0	0.0000	0	88	999.000	999.0	99.0
2005	2	13	8	0	?9?9?9?9E0?9?9?9*9*9?9*9*9?9?9?9?9?9*9*_*9*9*9*9*9	1.0	-2.4	76	102560	9999	9999	270	0	0	0	999900	999900	999900	99990	112	3.0	7	7	999.0	999	9	999999999	0	0.0000	0	88	999.000	999.0	99.0
2005	2	13	9	0	?9?9?9?9E0?9?9?9*9*9?9*9*9?9?9?9?9?9*9*_*9*9*9*9*9	1.3	-2.4	75	102560	9999	9999	262	78	0	78	999900	999900	999900	99990	67	4.0	3	3	999.0	999	9	999999999	0	0.0000	0	88	999.000	999.0	99.0
2005	2	13	10	0	?9?9?9?9E0?9?9?9*9*9?9*9*9?9?9?9?9?9*9*_*9*9*9*9*9	2.5	-2.9	65	102560	9999	9999	268	178	0	178	999900	999900	999900	99990	112	4.0	4	4	999.0	999	9	999999999	0	0.0000	0	88	999.000	999.0	99.0
2005	2	13	11	0	?9?9?9?9E0?9?9?9*9*9?9*9*9?9?9?9?9?9*9*_*9*9*9*9*9	3.0	-2.7	64	102560	9999	9999	278	211	0	211	999900	999900	999900	99990	112	5.0	7	7	999.0	999	9	999999999	0	0.0000	0	88	999.000	999.0	99.0
2005	2	13	12	0	?9?9?9?9E0?9?9?9*9*9?9*9*9?9?9?9?9?9*9*_*9*9*9*9*9	3.8	-1.3	69	102560	9999	9999	293	258	0	258	999900	999900	999900	99990	112	4.0	9	9	999.0	999	9	999999999	0	0.0000	0	88	999.000	999.0	99.0
2005	2	13	13	0	?9?9?9?9E0?9?9?9*9*9?9*9*9?9?9?9?9?9*9*_*9*9*9*9*9	4.2	-1.3	67	102560	9999	9999	272	153	0	153	999900	999900	999900	99990	135	4.0	2	2	999.0	999	9	999999999	0	0.0000	0	88	999.000	999.0	99.0
2005	2	13	14	0	?9?9?9?9E0?9?9?9*9*9?9*9*9?9?9?9?9?9*9*_*9*9*9*9*9	4.2	-0.8	69	102560	9999	9999	289	164	0	164	999900	999900	999900	99990	112	6.0	8	8	999.0	999	9	999999999	0	0.0000	0	88	999.000	999.0	99.0
2005	2	13	15	0	?9?9?9?9E0?9?9?9*9*9?9*9*9?9?9?9?9?9*9*_*9*9*9*9*9	4.5	-0.6	69	102560	9999	9999	278	111	0	111	999900	999900	999900	99990	112	6.0	4	4	999.0	999	9	999999999	0	0.0000	0	88	999.000	999.0	99.0
2005	2	13	16	0	?9?9?9?9E0?9?9?9*9*9?9*9*9?9?9?9?9?9*9*_*9*9*9*9*9	5.0	-0.4	68	102560	9999	9999	293	103	0	103	999900	999900	999900	99990	112	5.0	8	8	999.0	999	9	999999999	0	0.0000	0	88	999.000	999.0	99.0
2005	2	13	17	0	?9?9?9?9E0?9?9?9*9*9?9*9*9?9?9?9?9?9*9*_*9*9*9*9*9	5.0	-0.4	68	102560	9999	9999	278	136	0	136	999900	999900	999900	99990	112	7.0	3	3	999.0	999	9	999999999	0	0.0000	0	88	999.000	999.0	99.0
2005	2	13	18	0	?9?9?9?9E0?9?9?9*9*9?9*9*9?9?9?9?9?9*9*_*9*9*9*9*9	5.0	0.2	71	102560	9999	9999	294	19	0	19	999900	999900	999900	99990	157	5.0	8	8	999.0	999	9	999999999	0	0.0000	0	88	999.000	999.0	99.0
2005	2	13	19	0	?9?9?9?9E0?9?9?9*9*9?9*9*9?9?9?9?9?9*9*_*9*9*9*9*9	4.5	1.7	82	102560	9999	9999	272	0	0	0	999900	999900	999900	99990	112	5.0	1	1	999.0	999	9	999999999	0	0.0000	0	88	999.000	999.0	99.0
2005	2	13	20	0	?9?9?9?9E0?9?9?9*9*9?9*9*9?9?9?9?9?9*9*_*9*9*9*9*9	4.4	1.5	81	102560	9999	9999	285	0	0	0	999900	999900	999900	99990	90	3.0	6	6	999.0	999	9	999999999	0	0.0000	0	88	999.000	999.0	99.0
2005	2	13	21	0	?9?9?9?9E0?9?9?9*9*9?9*9*9?9?9?9?9?9*9*_*9*9*9*9*9	4.5	1.9	83	102560	9999	9999	293	0	0	0	999900	999900	999900	99990	90	3.0	8	8	999.0	999	9	999999999	0	0.0000	0	88	999.000	999.0	99.0
2005	2	13	22	0	?9?9?9?9E0?9?9?9*9*9?9*9*9?9?9?9?9?9*9*_*9*9*9*9*9	4.5	1.9	83	102560	9999	9999	285	0	0	0	999900	999900	999900	99990	90	3.0	6	6	999.0	999	9	999999999	0	0.0000	0	88	999.000	999.0	99.0
2005	2	13	23	0	?9?9?9?9E0?9?9?9*9*9?9*9*9?9?9?9?9?9*9*_*9*9*9*9*9	4.6	1.5	80	102560	9999	9999	281	0	0	0	999900	999900	999900	99990	112	4.0	4	4	999.0	999	9	999999999	0	0.0000	0	88	999.000	999.0	99.0
2005	2	13	24	0	?9?9?9?9E0?9?9?9*9*9?9*9*9?9?9?9?9?9*9*_*9*9*9*9*9	4.7	1.7	81	102560	9999	9999	279	0	0	0	999900	999900	999900	99990	112	5.0	3	3	999.0	999	9	999999999	0	0.0000	0	88	999.000	999.0	99.0
2005	2	14	1	0	?9?9?9?9E0?9?9?9*9*9?9*9*9?9?9?9?9?9*9*_*9*9*9*9*9	4.6	1.9	82	102090	9999	9999	286	0	0	0	999900	999900	999900	99990	112	5.0	6	6	999.0	999	9	999999999	0	0.0000	0	88	999.000	999.0	99.0
2005	2	14	2	0	?9?9?9?9E0?9?9?9*9*9?9*9*9?9?9?9?9?9*9*_*9*9*9*9*9	4.5	2.4	86	102090	9999	9999	294	0	0	0	999900	999900	999900	99990	90	4.0	8	8	999.0	999	9	999999999	0	0.0000	0	88	999.000	999.0	99.0
2005	2	14	3	0	?9?9?9?9E0?9?9?9*9*9?9*9*9?9?9?9?9?9*9*_*9*9*9*9*9	4.4	2.6	88	102090	9999	9999	283	0	0	0	999900	999900	999900	99990	112	3.0	5	5	999.0	999	9	999999999	0	0.0000	0	88	999.000	999.0	99.0
2005	2	14	4	0	?9?9?9?9E0?9?9?9*9*9?9*9*9?9?9?9?9?9*9*_*9*9*9*9*9	4.0	3.0	93	102090	9999	9999	266	0	0	0	999900	999900	999900	99990	90	3.0	0	0	999.0	999	9	999999999	0	0.0000	0	88	999.000	999.0	99.0
2005	2	14	5	0	?9?9?9?9E0?9?9?9*9*9?9*9*9?9?9?9?9?9*9*_*9*9*9*9*9	3.8	2.9	94	102090	9999	9999	287	0	0	0	999900	999900	999900	99990	90	3.0	7	7	999.0	999	9	999999999	0	0.0000	0	88	999.000	999.0	99.0
2005	2	14	6	0	?9?9?9?9E0?9?9?9*9*9?9*9*9?9?9?9?9?9*9*_*9*9*9*9*9	3.8	3.1	95	102090	9999	9999	279	0	0	0	999900	999900	999900	99990	90	3.0	4	4	999.0	999	9	999999999	0	0.0000	0	88	999.000	999.0	99.0
2005	2	14	7	0	?9?9?9?9E0?9?9?9*9*9?9*9*9?9?9?9?9?9*9*_*9*9*9*9*9	4.0	3.2	95	102090	9999	9999	275	0	0	0	999900	999900	999900	99990	90	3.0	2	2	999.0	999	9	999999999	0	0.0000	0	88	999.000	999.0	99.0
2005	2	14	8	0	?9?9?9?9E0?9?9?9*9*9?9*9*9?9?9?9?9?9*9*_*9*9*9*9*9	4.0	3.1	94	102090	9999	9999	271	0	0	0	999900	999900	999900	99990	67	2.0	1	1	999.0	999	9	999999999	0	0.0000	0	88	999.000	999.0	99.0
2005	2	14	9	0	?9?9?9?9E0?9?9?9*9*9?9*9*9?9?9?9?9?9*9*_*9*9*9*9*9	3.8	3.6	99	102090	9999	9999	271	0	0	0	999900	999900	999900	99990	90	2.0	1	1	999.0	999	9	999999999	0	0.0000	0	88	999.000	999.0	99.0
2005	2	14	10	0	?9?9?9?9E0?9?9?9*9*9?9*9*9?9?9?9?9?9*9*_*9*9*9*9*9	3.8	3.6	99	102090	9999	9999	287	14	0	14	999900	999900	999900	99990	67	1.0	7	7	999.0	999	9	999999999	0	0.0000	0	88	999.000	999.0	99.0
2005	2	14	11	0	?9?9?9?9E0?9?9?9*9*9?9*9*9?9?9?9?9?9*9*_*9*9*9*9*9	4.2	3.9	98	102090	9999	9999	289	50	0	50	999900	999900	999900	99990	67	3.0	7	7	999.0	999	9	999999999	0	0.0000	0	88	999.000	999.0	99.0
2005	2	14	12	0	?9?9?9?9E0?9?9?9*9*9?9*9*9?9?9?9?9?9*9*_*9*9*9*9*9	4.6	4.1	97	102090	9999	9999	269	39	0	39	999900	999900	999900	99990	0	0.0	0	0	999.0	999	9	999999999	0	0.0000	0	88	999.000	999.0	99.0
2005	2	14	13	0	?9?9?9?9E0?9?9?9*9*9?9*9*9?9?9?9?9?9*9*_*9*9*9*9*9	4.8	4.3	97	102090	9999	9999	303	50	0	50	999900	999900	999900	99990	0	0.0	9	9	999.0	999	9	999999999	0	0.0000	0	88	999.000	999.0	99.0
2005	2	14	14	0	?9?9?9?9E0?9?9?9*9*9?9*9*9?9?9?9?9?9*9*_*9*9*9*9*9	4.9	4.5	97	102090	9999	9999	293	67	0	67	999900	999900	999900	99990	0	0.0	7	7	999.0	999	9	999999999	0	0.0000	0	88	999.000	999.0	99.0
2005	2	14	15	0	?9?9?9?9E0?9?9?9*9*9?9*9*9?9?9?9?9?9*9*_*9*9*9*9*9	5.1	4.7	97	102090	9999	9999	288	36	0	36	999900	999900	999900	99990	0	0.0	5	5	999.0	999	9	999999999	0	0.0000	0	88	999.000	999.0	99.0
2005	2	14	16	0	?9?9?9?9E0?9?9?9*9*9?9*9*9?9?9?9?9?9*9*_*9*9*9*9*9	5.0	4.5	97	102090	9999	9999	280	19	0	19	999900	999900	999900	99990	45	1.0	2	2	999.0	999	9	999999999	0	0.0000	0	88	999.000	999.0	99.0
2005	2	14	17	0	?9?9?9?9E0?9?9?9*9*9?9*9*9?9?9?9?9?9*9*_*9*9*9*9*9	5.0	4.5	97	102090	9999	9999	290	8	0	8	999900	999900	999900	99990	337	2.0	6	6	999.0	999	9	999999999	0	0.0000	0	88	999.000	999.0	99.0
2005	2	14	18	0	?9?9?9?9E0?9?9?9*9*9?9*9*9?9?9?9?9?9*9*_*9*9*9*9*9	4.8	4.7	99	102090	9999	9999	304	0	0	0	999900	999900	999900	99990	337	2.0	9	9	999.0	999	9	999999999	0	0.0000	0	88	999.000	999.0	99.0
2005	2	14	19	0	?9?9?9?9E0?9?9?9*9*9?9*9*9?9?9?9?9?9*9*_*9*9*9*9*9	4.6	4.1	97	102090	9999	9999	269	0	0	0	999900	999900	999900	99990	292	2.0	0	0	999.0	999	9	999999999	0	0.0000	0	88	999.000	999.0	99.0
2005	2	14	20	0	?9?9?9?9E0?9?9?9*9*9?9*9*9?9?9?9?9?9*9*_*9*9*9*9*9	4.4	4.0	97	102090	9999	9999	295	0	0	0	999900	999900	999900	99990	292	4.0	8	8	999.0	999	9	999999999	0	0.0000	0	88	999.000	999.0	99.0
2005	2	14	21	0	?9?9?9?9E0?9?9?9*9*9?9*9*9?9?9?9?9?9*9*_*9*9*9*9*9	4.4	4.0	97	102090	9999	9999	287	0	0	0	999900	999900	999900	99990	292	5.0	6	6	999.0	999	9	999999999	0	0.0000	0	88	999.000	999.0	99.0
2005	2	14	22	0	?9?9?9?9E0?9?9?9*9*9?9*9*9?9?9?9?9?9*9*_*9*9*9*9*9	4.1	3.4	95	102090	9999	9999	285	0	0	0	999900	999900	999900	99990	292	5.0	6	6	999.0	999	9	999999999	0	0.0000	0	88	999.000	999.0	99.0
2005	2	14	23	0	?9?9?9?9E0?9?9?9*9*9?9*9*9?9?9?9?9?9*9*_*9*9*9*9*9	3.8	3.0	95	102090	9999	9999	265	0	0	0	999900	999900	999900	99990	292	5.0	0	0	999.0	999	9	999999999	0	0.0000	0	88	999.000	999.0	99.0
2005	2	14	24	0	?9?9?9?9E0?9?9?9*9*9?9*9*9?9?9?9?9?9*9*_*9*9*9*9*9	3.4	2.3	92	102090	9999	9999	268	0	0	0	999900	999900	999900	99990	292	6.0	1	1	999.0	999	9	999999999	0	0.0000	0	88	999.000	999.0	99.0
2005	2	15	1	0	?9?9?9?9E0?9?9?9*9*9?9*9*9?9?9?9?9?9*9*_*9*9*9*9*9	3.2	2.1	92	102340	9999	9999	262	0	0	0	999900	999900	999900	99990	292	6.0	0	0	999.0	999	9	999999999	0	0.0000	0	88	999.000	999.0	99.0
2005	2	15	2	0	?9?9?9?9E0?9?9?9*9*9?9*9*9?9?9?9?9?9*9*_*9*9*9*9*9	2.9	2.1	94	102340	9999	9999	287	0	0	0	999900	999900	999900	99990	292	3.0	8	8	999.0	999	9	999999999	0	0.0000	0	88	999.000	999.0	99.0
2005	2	15	3	0	?9?9?9?9E0?9?9?9*9*9?9*9*9?9?9?9?9?9*9*_*9*9*9*9*9	2.6	1.9	95	102340	9999	9999	271	0	0	0	999900	999900	999900	99990	292	4.0	3	3	999.0	999	9	999999999	0	0.0000	0	88	999.000	999.0	99.0
2005	2	15	4	0	?9?9?9?9E0?9?9?9*9*9?9*9*9?9?9?9?9?9*9*_*9*9*9*9*9	2.7	1.9	95	102340	9999	9999	278	0	0	0	999900	999900	999900	99990	315	4.0	6	6	999.0	999	9	999999999	0	0.0000	0	88	999.000	999.0	99.0
2005	2	15	5	0	?9?9?9?9E0?9?9?9*9*9?9*9*9?9?9?9?9?9*9*_*9*9*9*9*9	2.6	1.9	95	102340	9999	9999	273	0	0	0	999900	999900	999900	99990	315	3.0	4	4	999.0	999	9	999999999	0	0.0000	0	88	999.000	999.0	99.0
2005	2	15	6	0	?9?9?9?9E0?9?9?9*9*9?9*9*9?9?9?9?9?9*9*_*9*9*9*9*9	2.7	1.3	90	102340	9999	9999	281	0	0	0	999900	999900	999900	99990	292	5.0	7	7	999.0	999	9	999999999	0	0.0000	0	88	999.000	999.0	99.0
2005	2	15	7	0	?9?9?9?9E0?9?9?9*9*9?9*9*9?9?9?9?9?9*9*_*9*9*9*9*9	2.5	1.5	93	102340	9999	9999	280	0	0	0	999900	999900	999900	99990	315	4.0	7	7	999.0	999	9	999999999	0	0.0000	0	88	999.000	999.0	99.0
2005	2	15	8	0	?9?9?9?9E0?9?9?9*9*9?9*9*9?9?9?9?9?9*9*_*9*9*9*9*9	2.4	1.3	92	102340	9999	9999	272	0	0	0	999900	999900	999900	99990	292	3.0	4	4	999.0	999	9	999999999	0	0.0000	0	88	999.000	999.0	99.0
2005	2	15	9	0	?9?9?9?9E0?9?9?9*9*9?9*9*9?9?9?9?9?9*9*_*9*9*9*9*9	2.2	0.8	91	102340	9999	9999	273	6	0	6	999900	999900	999900	99990	292	4.0	5	5	999.0	999	9	999999999	0	0.0000	0	88	999.000	999.0	99.0
2005	2	15	10	0	?9?9?9?9E0?9?9?9*9*9?9*9*9?9?9?9?9?9*9*_*9*9*9*9*9	2.2	0.6	89	102340	9999	9999	262	56	0	56	999900	999900	999900	99990	292	4.0	1	1	999.0	999	9	999999999	0	0.0000	0	88	999.000	999.0	99.0
2005	2	15	11	0	?9?9?9?9E0?9?9?9*9*9?9*9*9?9?9?9?9?9*9*_*9*9*9*9*9	2.6	0.6	87	102340	9999	9999	290	97	0	97	999900	999900	999900	99990	292	4.0	9	9	999.0	999	9	999999999	0	0.0000	0	88	999.000	999.0	99.0
2005	2	15	12	0	?9?9?9?9E0?9?9?9*9*9?9*9*9?9?9?9?9?9*9*_*9*9*9*9*9	3.0	0.6	84	102340	9999	9999	260	133	0	133	999900	999900	999900	99990	337	3.0	0	0	999.0	999	9	999999999	0	0.0000	0	88	999.000	999.0	99.0
2005	2	15	13	0	?9?9?9?9E0?9?9?9*9*9?9*9*9?9?9?9?9?9*9*_*9*9*9*9*9	3.1	0.4	83	102340	9999	9999	276	158	0	158	999900	999900	999900	99990	292	3.0	5	5	999.0	999	9	999999999	0	0.0000	0	88	999.000	999.0	99.0
2005	2	15	14	0	?9?9?9?9E0?9?9?9*9*9?9*9*9?9?9?9?9?9*9*_*9*9*9*9*9	3.2	0.0	79	102340	9999	9999	278	167	0	167	999900	999900	999900	99990	315	3.0	6	6	999.0	999	9	999999999	0	0.0000	0	88	999.000	999.0	99.0
2005	2	15	15	0	?9?9?9?9E0?9?9?9*9*9?9*9*9?9?9?9?9?9*9*_*9*9*9*9*9	4.5	0.0	72	102340	9999	9999	265	358	0	358	999900	999900	999900	99990	315	5.0	0	0	999.0	999	9	999999999	0	0.0000	0	88	999.000	999.0	99.0
2005	2	15	16	0	?9?9?9?9E0?9?9?9*9*9?9*9*9?9?9?9?9?9*9*_*9*9*9*9*9	4.6	-0.2	71	102340	9999	9999	279	186	0	186	999900	999900	999900	99990	315	4.0	4	4	999.0	999	9	999999999	0	0.0000	0	88	999.000	999.0	99.0
2005	2	15	17	0	?9?9?9?9E0?9?9?9*9*9?9*9*9?9?9?9?9?9*9*_*9*9*9*9*9	4.7	0.0	71	102340	9999	9999	266	106	0	106	999900	999900	999900	99990	270	3.0	0	0	999.0	999	9	999999999	0	0.0000	0	88	999.000	999.0	99.0
2005	2	15	18	0	?9?9?9?9E0?9?9?9*9*9?9*9*9?9?9?9?9?9*9*_*9*9*9*9*9	4.6	0.0	72	102340	9999	9999	271	42	0	42	999900	999900	999900	99990	360	3.0	1	1	999.0	999	9	999999999	0	0.0000	0	88	999.000	999.0	99.0
2005	2	15	19	0	?9?9?9?9E0?9?9?9*9*9?9*9*9?9?9?9?9?9*9*_*9*9*9*9*9	4.3	-0.6	70	102340	9999	9999	277	6	0	0	999900	999900	999900	99990	360	4.0	4	4	999.0	999	9	999999999	0	0.0000	0	88	999.000	999.0	99.0
2005	2	15	20	0	?9?9?9?9E0?9?9?9*9*9?9*9*9?9?9?9?9?9*9*_*9*9*9*9*9	4.1	0.0	75	102340	9999	9999	282	0	0	0	999900	999900	999900	99990	337	2.0	6	6	999.0	999	9	999999999	0	0.0000	0	88	999.000	999.0	99.0
2005	2	15	21	0	?9?9?9?9E0?9?9?9*9*9?9*9*9?9?9?9?9?9*9*_*9*9*9*9*9	3.9	-0.2	74	102340	9999	9999	289	0	0	0	999900	999900	999900	99990	360	2.0	8	8	999.0	999	9	999999999	0	0.0000	0	88	999.000	999.0	99.0
2005	2	15	22	0	?9?9?9?9E0?9?9?9*9*9?9*9*9?9?9?9?9?9*9*_*9*9*9*9*9	2.1	0.2	87	102340	9999	9999	261	0	0	0	999900	999900	999900	99990	0	0.0	1	1	999.0	999	9	999999999	0	0.0000	0	88	999.000	999.0	99.0
2005	2	15	23	0	?9?9?9?9E0?9?9?9*9*9?9*9*9?9?9?9?9?9*9*_*9*9*9*9*9	1.4	0.0	90	102340	9999	9999	264	0	0	0	999900	999900	999900	99990	0	0.0	3	3	999.0	999	9	999999999	0	0.0000	0	88	999.000	999.0	99.0
2005	2	15	24	0	?9?9?9?9E0?9?9?9*9*9?9*9*9?9?9?9?9?9*9*_*9*9*9*9*9	0.5	0.0	96	102340	9999	9999	258	0	0	0	999900	999900	999900	99990	0	0.0	2	2	999.0	999	9	999999999	0	0.0000	0	88	999.000	999.0	99.0
2005	2	16	1	0	?9?9?9?9E0?9?9?9*9*9?9*9*9?9?9?9?9?9*9*_*9*9*9*9*9	0.0	-0.4	97	102570	9999	9999	278	0	0	0	999900	999900	999900	99990	0	0.0	9	9	999.0	999	9	999999999	0	0.0000	0	88	999.000	999.0	99.0
2005	2	16	2	0	?9?9?9?9E0?9?9?9*9*9?9*9*9?9?9?9?9?9*9*_*9*9*9*9*9	-0.2	-0.6	97	102570	9999	9999	267	0	0	0	999900	999900	999900	99990	0	0.0	7	7	999.0	999	9	999999999	0	0.0000	0	88	999.000	999.0	99.0
2005	2	16	3	0	?9?9?9?9E0?9?9?9*9*9?9*9*9?9?9?9?9?9*9*_*9*9*9*9*9	0.4	-0.2	95	102570	9999	9999	254	0	0	0	999900	999900	999900	99990	0	0.0	1	1	999.0	999	9	999999999	0	0.0000	0	88	999.000	999.0	99.0
2005	2	16	4	0	?9?9?9?9E0?9?9?9*9*9?9*9*9?9?9?9?9?9*9*_*9*9*9*9*9	-0.2	-0.4	98	102570	9999	9999	278	0	0	0	999900	999900	999900	99990	292	1.0	9	9	999.0	999	9	999999999	0	0.0000	0	88	999.000	999.0	99.0
2005	2	16	5	0	?9?9?9?9E0?9?9?9*9*9?9*9*9?9?9?9?9?9*9*_*9*9*9*9*9	-0.5	-0.6	99	102570	9999	9999	254	0	0	0	999900	999900	999900	99990	0	0.0	2	2	999.0	999	9	999999999	0	0.0000	0	88	999.000	999.0	99.0
2005	2	16	6	0	?9?9?9?9E0?9?9?9*9*9?9*9*9?9?9?9?9?9*9*_*9*9*9*9*9	-0.7	-0.8	99	102570	9999	9999	275	0	0	0	999900	999900	999900	99990	0	0.0	9	9	999.0	999	9	999999999	0	0.0000	0	88	999.000	999.0	99.0
2005	2	16	7	0	?9?9?9?9E0?9?9?9*9*9?9*9*9?9?9?9?9?9*9*_*9*9*9*9*9	-0.2	-0.4	98	102570	9999	9999	258	0	0	0	999900	999900	999900	99990	292	1.0	3	3	999.0	999	9	999999999	0	0.0000	0	88	999.000	999.0	99.0
2005	2	16	8	0	?9?9?9?9E0?9?9?9*9*9?9*9*9?9?9?9?9?9*9*_*9*9*9*9*9	-0.9	-1.1	99	102570	9999	9999	268	0	0	0	999900	999900	999900	99990	0	0.0	8	8	999.0	999	9	999999999	0	0.0000	0	88	999.000	999.0	99.0
2005	2	16	9	0	?9?9?9?9E0?9?9?9*9*9?9*9*9?9?9?9?9?9*9*_*9*9*9*9*9	-0.5	-0.6	99	102570	9999	9999	257	39	9	35	999900	999900	999900	99990	0	0.0	3	3	999.0	999	9	999999999	0	0.0000	0	88	999.000	999.0	99.0
2005	2	16	10	0	?9?9?9?9E0?9?9?9*9*9?9*9*9?9?9?9?9?9*9*_*9*9*9*9*9	1.6	1.0	96	102570	9999	9999	286	167	0	167	999900	999900	999900	99990	0	0.0	9	9	999.0	999	9	999999999	0	0.0000	0	88	999.000	999.0	99.0
2005	2	16	11	0	?9?9?9?9E0?9?9?9*9*9?9*9*9?9?9?9?9?9*9*_*9*9*9*9*9	3.6	1.4	86	102570	9999	9999	263	286	0	286	999900	999900	999900	99990	67	3.0	0	0	999.0	999	9	999999999	0	0.0000	0	88	999.000	999.0	99.0
2005	2	16	12	0	?9?9?9?9E0?9?9?9*9*9?9*9*9?9?9?9?9?9*9*_*9*9*9*9*9	5.8	-0.9	62	102570	9999	9999	275	525	544	145	999900	999900	999900	99990	67	3.0	1	1	999.0	999	9	999999999	0	0.0000	0	88	999.000	999.0	99.0
2005	2	16	13	0	?9?9?9?9E0?9?9?9*9*9?9*9*9?9?9?9?9?9*9*_*9*9*9*9*9	6.4	-1.7	55	102570	9999	9999	304	575	532	209	999900	999900	999900	99990	112	4.0	9	9	999.0	999	9	999999999	0	0.0000	0	88	999.000	999.0	99.0
2005	2	16	14	0	?9?9?9?9E0?9?9?9*9*9?9*9*9?9?9?9?9?9*9*_*9*9*9*9*9	7.0	-1.7	53	102570	9999	9999	307	386	252	229	999900	999900	999900	99990	22	2.0	9	9	999.0	999	9	999999999	0	0.0000	0	88	999.000	999.0	99.0
2005	2	16	15	0	?9?9?9?9E0?9?9?9*9*9?9*9*9?9?9?9?9?9*9*_*9*9*9*9*9	7.1	-1.0	56	102570	9999	9999	291	403	0	403	999900	999900	999900	99990	90	1.0	5	5	999.0	999	9	999999999	0	0.0000	0	88	999.000	999.0	99.0
2005	2	16	16	0	?9?9?9?9E0?9?9?9*9*9?9*9*9?9?9?9?9?9*9*_*9*9*9*9*9	7.0	-1.2	55	102570	9999	9999	279	244	253	156	999900	999900	999900	99990	67	4.0	1	1	999.0	999	9	999999999	0	0.0000	0	88	999.000	999.0	99.0
2005	2	16	17	0	?9?9?9?9E0?9?9?9*9*9?9*9*9?9?9?9?9?9*9*_*9*9*9*9*9	6.9	-1.0	56	102570	9999	9999	288	181	536	93	999900	999900	999900	99990	67	3.0	4	4	999.0	999	9	999999999	0	0.0000	0	88	999.000	999.0	99.0
2005	2	16	18	0	?9?9?9?9E0?9?9?9*9*9?9*9*9?9?9?9?9?9*9*_*9*9*9*9*9	6.3	-1.0	59	102570	9999	9999	283	97	0	33	999900	999900	999900	99990	67	3.0	3	3	999.0	999	9	999999999	0	0.0000	0	88	999.000	999.0	99.0
2005	2	16	19	0	?9?9?9?9E0?9?9?9*9*9?9*9*9?9?9?9?9?9*9*_*9*9*9*9*9	5.4	-1.0	63	102570	9999	9999	268	14	0	0	999900	999900	999900	99990	67	3.0	0	0	999.0	999	9	999999999	0	0.0000	0	88	999.000	999.0	99.0
2005	2	16	20	0	?9?9?9?9E0?9?9?9*9*9?9*9*9?9?9?9?9?9*9*_*9*9*9*9*9	5.2	-0.6	66	102570	9999	9999	283	0	0	0	999900	999900	999900	99990	90	2.0	5	5	999.0	999	9	999999999	0	0.0000	0	88	999.000	999.0	99.0
2005	2	16	21	0	?9?9?9?9E0?9?9?9*9*9?9*9*9?9?9?9?9?9*9*_*9*9*9*9*9	4.6	-0.4	70	102570	9999	9999	287	0	0	0	999900	999900	999900	99990	67	4.0	7	7	999.0	999	9	999999999	0	0.0000	0	88	999.000	999.0	99.0
2005	2	16	22	0	?9?9?9?9E0?9?9?9*9*9?9*9*9?9?9?9?9?9*9*_*9*9*9*9*9	4.3	-0.2	72	102570	9999	9999	290	0	0	0	999900	999900	999900	99990	90	3.0	8	8	999.0	999	9	999999999	0	0.0000	0	88	999.000	999.0	99.0
2005	2	16	23	0	?9?9?9?9E0?9?9?9*9*9?9*9*9?9?9?9?9?9*9*_*9*9*9*9*9	4.0	0.0	75	102570	9999	9999	289	0	0	0	999900	999900	999900	99990	90	1.0	8	8	999.0	999	9	999999999	0	0.0000	0	88	999.000	999.0	99.0
2005	2	16	24	0	?9?9?9?9E0?9?9?9*9*9?9*9*9?9?9?9?9?9*9*_*9*9*9*9*9	3.7	0.2	78	102570	9999	9999	271	0	0	0	999900	999900	999900	99990	67	2.0	2	2	999.0	999	9	999999999	0	0.0000	0	88	999.000	999.0	99.0
2005	2	17	1	0	?9?9?9?9E0?9?9?9*9*9?9*9*9?9?9?9?9?9*9*_*9*9*9*9*9	3.6	-0.2	76	102490	9999	9999	280	0	0	0	999900	999900	999900	99990	90	2.0	6	6	999.0	999	9	999999999	0	0.0000	0	88	999.000	999.0	99.0
2005	2	17	2	0	?9?9?9?9E0?9?9?9*9*9?9*9*9?9?9?9?9?9*9*_*9*9*9*9*9	3.4	-0.4	76	102490	9999	9999	269	0	0	0	999900	999900	999900	99990	67	2.0	2	2	999.0	999	9	999999999	0	0.0000	0	88	999.000	999.0	99.0
2005	2	17	3	0	?9?9?9?9E0?9?9?9*9*9?9*9*9?9?9?9?9?9*9*_*9*9*9*9*9	3.0	-0.6	77	102490	9999	9999	267	0	0	0	999900	999900	999900	99990	67	3.0	2	2	999.0	999	9	999999999	0	0.0000	0	88	999.000	999.0	99.0
2005	2	17	4	0	?9?9?9?9E0?9?9?9*9*9?9*9*9?9?9?9?9?9*9*_*9*9*9*9*9	2.7	-0.2	81	102490	9999	9999	258	0	0	0	999900	999900	999900	99990	67	2.0	0	0	999.0	999	9	999999999	0	0.0000	0	88	999.000	999.0	99.0
2005	2	17	5	0	?9?9?9?9E0?9?9?9*9*9?9*9*9?9?9?9?9?9*9*_*9*9*9*9*9	2.4	0.0	84	102490	9999	9999	289	0	0	0	999900	999900	999900	99990	67	2.0	9	9	999.0	999	9	999999999	0	0.0000	0	88	999.000	999.0	99.0
2005	2	17	6	0	?9?9?9?9E0?9?9?9*9*9?9*9*9?9?9?9?9?9*9*_*9*9*9*9*9	2.1	-0.6	82	102490	9999	9999	260	0	0	0	999900	999900	999900	99990	112	2.0	1	1	999.0	999	9	999999999	0	0.0000	0	88	999.000	999.0	99.0
2005	2	17	7	0	?9?9?9?9E0?9?9?9*9*9?9*9*9?9?9?9?9?9*9*_*9*9*9*9*9	1.1	-0.6	88	102490	9999	9999	277	0	0	0	999900	999900	999900	99990	0	0.0	8	8	999.0	999	9	999999999	0	0.0000	0	88	999.000	999.0	99.0
2005	2	17	8	0	?9?9?9?9E0?9?9?9*9*9?9*9*9?9?9?9?9?9*9*_*9*9*9*9*9	1.4	-1.7	78	102490	9999	9999	257	0	0	0	999900	999900	999900	99990	67	1.0	1	1	999.0	999	9	999999999	0	0.0000	0	88	999.000	999.0	99.0
2005	2	17	9	0	?9?9?9?9E0?9?9?9*9*9?9*9*9?9?9?9?9?9*9*_*9*9*9*9*9	1.6	-0.9	83	102490	9999	9999	253	78	0	78	999900	999900	999900	99990	67	2.0	0	0	999.0	999	9	999999999	0	0.0000	0	88	999.000	999.0	99.0
2005	2	17	10	0	?9?9?9?9E0?9?9?9*9*9?9*9*9?9?9?9?9?9*9*_*9*9*9*9*9	3.2	-1.3	71	102490	9999	9999	264	247	185	144	999900	999900	999900	99990	67	4.0	1	1	999.0	999	9	999999999	0	0.0000	0	88	999.000	999.0	99.0
2005	2	17	11	0	?9?9?9?9E0?9?9?9*9*9?9*9*9?9?9?9?9?9*9*_*9*9*9*9*9	4.6	-1.1	66	102490	9999	9999	297	428	436	141	999900	999900	999900	99990	90	3.0	9	9	999.0	999	9	999999999	0	0.0000	0	88	999.000	999.0	99.0
2005	2	17	12	0	?9?9?9?9E0?9?9?9*9*9?9*9*9?9?9?9?9?9*9*_*9*9*9*9*9	5.5	-1.3	61	102490	9999	9999	268	567	622	129	999900	999900	999900	99990	90	2.0	0	0	999.0	999	9	999999999	0	0.0000	0	88	999.000	999.0	99.0
2005	2	17	13	0	?9?9?9?9E0?9?9?9*9*9?9*9*9?9?9?9?9?9*9*_*9*9*9*9*9	7.1	-0.8	57	102490	9999	9999	286	636	747	118	999900	999900	999900	99990	90	3.0	3	3	999.0	999	9	999999999	0	0.0000	0	88	999.000	999.0	99.0
2005	2	17	14	0	?9?9?9?9E0?9?9?9*9*9?9*9*9?9?9?9?9?9*9*_*9*9*9*9*9	8.0	-1.0	52	102490	9999	9999	290	611	780	116	999900	999900	999900	99990	180	3.0	3	3	999.0	999	9	999999999	0	0.0000	0	88	999.000	999.0	99.0
2005	2	17	15	0	?9?9?9?9E0?9?9?9*9*9?9*9*9?9?9?9?9?9*9*_*9*9*9*9*9	8.4	-0.6	53	102490	9999	9999	280	586	758	84	999900	999900	999900	99990	90	2.0	0	0	999.0	999	9	999999999	0	0.0000	0	88	999.000	999.0	99.0
2005	2	17	16	0	?9?9?9?9E0?9?9?9*9*9?9*9*9?9?9?9?9?9*9*_*9*9*9*9*9	8.4	-1.3	50	102490	9999	9999	302	419	706	86	999900	999900	999900	99990	112	3.0	7	7	999.0	999	9	999999999	0	0.0000	0	88	999.000	999.0	99.0
2005	2	17	17	0	?9?9?9?9E0?9?9?9*9*9?9*9*9?9?9?9?9?9*9*_*9*9*9*9*9	8.4	-0.8	52	102490	9999	9999	289	294	541	48	999900	999900	999900	99990	112	2.0	2	2	999.0	999	9	999999999	0	0.0000	0	88	999.000	999.0	99.0
2005	2	17	18	0	?9?9?9?9E0?9?9?9*9*9?9*9*9?9?9?9?9?9*9*_*9*9*9*9*9	7.7	0.0	58	102490	9999	9999	294	136	0	8	999900	999900	999900	99990	135	2.0	5	5	999.0	999	9	999999999	0	0.0000	0	88	999.000	999.0	99.0
2005	2	17	19	0	?9?9?9?9E0?9?9?9*9*9?9*9*9?9?9?9?9?9*9*_*9*9*9*9*9	6.3	0.0	64	102490	9999	9999	294	19	0	0	999900	999900	999900	99990	112	2.0	7	7	999.0	999	9	999999999	0	0.0000	0	88	999.000	999.0	99.0
2005	2	17	20	0	?9?9?9?9E0?9?9?9*9*9?9*9*9?9?9?9?9?9*9*_*9*9*9*9*9	5.5	0.2	69	102490	9999	9999	274	0	0	0	999900	999900	999900	99990	90	2.0	1	1	999.0	999	9	999999999	0	0.0000	0	88	999.000	999.0	99.0
2005	2	17	21	0	?9?9?9?9E0?9?9?9*9*9?9*9*9?9?9?9?9?9*9*_*9*9*9*9*9	4.6	0.4	74	102490	9999	9999	284	0	0	0	999900	999900	999900	99990	90	2.0	6	6	999.0	999	9	999999999	0	0.0000	0	88	999.000	999.0	99.0
2005	2	17	22	0	?9?9?9?9E0?9?9?9*9*9?9*9*9?9?9?9?9?9*9*_*9*9*9*9*9	3.1	0.6	84	102490	9999	9999	274	0	0	0	999900	999900	999900	99990	0	0.0	4	4	999.0	999	9	999999999	0	0.0000	0	88	999.000	999.0	99.0
2005	2	17	23	0	?9?9?9?9E0?9?9?9*9*9?9*9*9?9?9?9?9?9*9*_*9*9*9*9*9	2.6	0.4	86	102490	9999	9999	270	0	0	0	999900	999900	999900	99990	135	1.0	3	3	999.0	999	9	999999999	0	0.0000	0	88	999.000	999.0	99.0
2005	2	17	24	0	?9?9?9?9E0?9?9?9*9*9?9*9*9?9?9?9?9?9*9*_*9*9*9*9*9	2.0	0.4	89	102490	9999	9999	277	0	0	0	999900	999900	999900	99990	0	0.0	7	7	999.0	999	9	999999999	0	0.0000	0	88	999.000	999.0	99.0
2005	2	18	1	0	?9?9?9?9E0?9?9?9*9*9?9*9*9?9?9?9?9?9*9*_*9*9*9*9*9	1.2	0.0	91	102080	9999	9999	258	0	0	0	999900	999900	999900	99990	0	0.0	1	1	999.0	999	9	999999999	0	0.0000	0	88	999.000	999.0	99.0
2005	2	18	2	0	?9?9?9?9E0?9?9?9*9*9?9*9*9?9?9?9?9?9*9*_*9*9*9*9*9	1.8	-0.2	86	102080	9999	9999	266	0	0	0	999900	999900	999900	99990	90	1.0	3	3	999.0	999	9	999999999	0	0.0000	0	88	999.000	999.0	99.0
2005	2	18	3	0	?9?9?9?9E0?9?9?9*9*9?9*9*9?9?9?9?9?9*9*_*9*9*9*9*9	2.0	-0.2	85	102080	9999	9999	276	0	0	0	999900	999900	999900	99990	90	2.0	7	7	999.0	999	9	999999999	0	0.0000	0	88	999.000	999.0	99.0
2005	2	18	4	0	?9?9?9?9E0?9?9?9*9*9?9*9*9?9?9?9?9?9*9*_*9*9*9*9*9	2.0	0.4	89	102080	9999	9999	256	0	0	0	999900	999900	999900	99990	90	2.0	0	0	999.0	999	9	999999999	0	0.0000	0	88	999.000	999.0	99.0
2005	2	18	5	0	?9?9?9?9E0?9?9?9*9*9?9*9*9?9?9?9?9?9*9*_*9*9*9*9*9	1.2	0.0	91	102080	9999	9999	258	0	0	0	999900	999900	999900	99990	0	0.0	1	1	999.0	999	9	999999999	0	0.0000	0	88	999.000	999.0	99.0
2005	2	18	6	0	?9?9?9?9E0?9?9?9*9*9?9*9*9?9?9?9?9?9*9*_*9*9*9*9*9	1.3	0.2	92	102080	9999	9999	262	0	0	0	999900	999900	999900	99990	90	1.0	2	2	999.0	999	9	999999999	0	0.0000	0	88	999.000	999.0	99.0
2005	2	18	7	0	?9?9?9?9E0?9?9?9*9*9?9*9*9?9?9?9?9?9*9*_*9*9*9*9*9	1.6	0.0	89	102080	9999	9999	285	0	0	0	999900	999900	999900	99990	90	2.0	9	9	999.0	999	9	999999999	0	0.0000	0	88	999.000	999.0	99.0
2005	2	18	8	0	?9?9?9?9E0?9?9?9*9*9?9*9*9?9?9?9?9?9*9*_*9*9*9*9*9	1.4	-0.2	89	102080	9999	9999	268	3	0	3	999900	999900	999900	99990	67	2.0	5	5	999.0	999	9	999999999	0	0.0000	0	88	999.000	999.0	99.0
2005	2	18	9	0	?9?9?9?9E0?9?9?9*9*9?9*9*9?9?9?9?9?9*9*_*9*9*9*9*9	2.1	0.0	86	102080	9999	9999	271	89	0	89	999900	999900	999900	99990	90	2.0	5	5	999.0	999	9	999999999	0	0.0000	0	88	999.000	999.0	99.0
2005	2	18	10	0	?9?9?9?9E0?9?9?9*9*9?9*9*9?9?9?9?9?9*9*_*9*9*9*9*9	4.5	1.0	78	102080	9999	9999	271	289	285	128	999900	999900	999900	99990	90	2.0	1	1	999.0	999	9	999999999	0	0.0000	0	88	999.000	999.0	99.0
2005	2	18	11	0	?9?9?9?9E0?9?9?9*9*9?9*9*9?9?9?9?9?9*9*_*9*9*9*9*9	6.3	0.8	68	102080	9999	9999	285	481	543	121	999900	999900	999900	99990	135	4.0	3	3	999.0	999	9	999999999	0	0.0000	0	88	999.000	999.0	99.0
2005	2	18	12	0	?9?9?9?9E0?9?9?9*9*9?9*9*9?9?9?9?9?9*9*_*9*9*9*9*9	7.4	0.8	63	102080	9999	9999	296	606	693	115	999900	999900	999900	99990	135	3.0	6	6	999.0	999	9	999999999	0	0.0000	0	88	999.000	999.0	99.0
2005	2	18	13	0	?9?9?9?9E0?9?9?9*9*9?9*9*9?9?9?9?9?9*9*_*9*9*9*9*9	8.3	1.1	60	102080	9999	9999	293	675	790	104	999900	999900	999900	99990	135	5.0	3	3	999.0	999	9	999999999	0	0.0000	0	88	999.000	999.0	99.0
2005	2	18	14	0	?9?9?9?9E0?9?9?9*9*9?9*9*9?9?9?9?9?9*9*_*9*9*9*9*9	8.8	0.9	57	102080	9999	9999	311	694	780	83	999900	999900	999900	99990	135	3.0	8	8	999.0	999	9	999999999	0	0.0000	0	88	999.000	999.0	99.0
2005	2	18	15	0	?9?9?9?9E0?9?9?9*9*9?9*9*9?9?9?9?9?9*9*_*9*9*9*9*9	9.7	0.9	54	102080	9999	9999	292	603	758	80	999900	999900	999900	99990	90	4.0	1	1	999.0	999	9	999999999	0	0.0000	0	88	999.000	999.0	99.0
2005	2	18	16	0	?9?9?9?9E0?9?9?9*9*9?9*9*9?9?9?9?9?9*9*_*9*9*9*9*9	10.0	0.7	52	102080	9999	9999	293	383	656	149	999900	999900	999900	99990	112	5.0	1	1	999.0	999	9	999999999	0	0.0000	0	88	999.000	999.0	99.0
2005	2	18	17	0	?9?9?9?9E0?9?9?9*9*9?9*9*9?9?9?9?9?9*9*_*9*9*9*9*9	9.6	1.1	55	102080	9999	9999	303	178	0	178	999900	999900	999900	99990	90	4.0	5	5	999.0	999	9	999999999	0	0.0000	0	88	999.000	999.0	99.0
2005	2	18	18	0	?9?9?9?9E0?9?9?9*9*9?9*9*9?9?9?9?9?9*9*_*9*9*9*9*9	9.1	1.3	58	102080	9999	9999	290	78	0	78	999900	999900	999900	99990	135	4.0	1	1	999.0	999	9	999999999	0	0.0000	0	88	999.000	999.0	99.0
2005	2	18	19	0	?9?9?9?9E0?9?9?9*9*9?9*9*9?9?9?9?9?9*9*_*9*9*9*9*9	8.7	1.3	60	102080	9999	9999	297	11	0	0	999900	999900	999900	99990	112	3.0	4	4	999.0	999	9	999999999	0	0.0000	0	88	999.000	999.0	99.0
2005	2	18	20	0	?9?9?9?9E0?9?9?9*9*9?9*9*9?9?9?9?9?9*9*_*9*9*9*9*9	8.4	1.9	64	102080	9999	9999	305	0	0	0	999900	999900	999900	99990	112	3.0	7	7	999.0	999	9	999999999	0	0.0000	0	88	999.000	999.0	99.0
2005	2	18	21	0	?9?9?9?9E0?9?9?9*9*9?9*9*9?9?9?9?9?9*9*_*9*9*9*9*9	7.8	1.9	66	102080	9999	9999	294	0	0	0	999900	999900	999900	99990	112	3.0	4	4	999.0	999	9	999999999	0	0.0000	0	88	999.000	999.0	99.0
2005	2	18	22	0	?9?9?9?9E0?9?9?9*9*9?9*9*9?9?9?9?9?9*9*_*9*9*9*9*9	7.0	2.7	74	102080	9999	9999	292	0	0	0	999900	999900	999900	99990	135	1.0	4	4	999.0	999	9	999999999	0	0.0000	0	88	999.000	999.0	99.0
2005	2	18	23	0	?9?9?9?9E0?9?9?9*9*9?9*9*9?9?9?9?9?9*9*_*9*9*9*9*9	6.1	2.9	80	102080	9999	9999	288	0	0	0	999900	999900	999900	99990	0	0.0	4	4	999.0	999	9	999999999	0	0.0000	0	88	999.000	999.0	99.0
2005	2	18	24	0	?9?9?9?9E0?9?9?9*9*9?9*9*9?9?9?9?9?9*9*_*9*9*9*9*9	6.6	3.1	78	102080	9999	9999	276	0	0	0	999900	999900	999900	99990	112	3.0	0	0	999.0	999	9	999999999	0	0.0000	0	88	999.000	999.0	99.0
2005	2	19	1	0	?9?9?9?9E0?9?9?9*9*9?9*9*9?9?9?9?9?9*9*_*9*9*9*9*9	6.1	2.7	79	101790	9999	9999	307	0	0	0	999900	999900	999900	99990	112	3.0	9	9	999.0	999	9	999999999	0	0.0000	0	88	999.000	999.0	99.0
2005	2	19	2	0	?9?9?9?9E0?9?9?9*9*9?9*9*9?9?9?9?9?9*9*_*9*9*9*9*9	5.7	2.5	80	101790	9999	9999	299	0	0	0	999900	999900	999900	99990	90	3.0	8	8	999.0	999	9	999999999	0	0.0000	0	88	999.000	999.0	99.0
2005	2	19	3	0	?9?9?9?9E0?9?9?9*9*9?9*9*9?9?9?9?9?9*9*_*9*9*9*9*9	5.5	2.5	81	101790	9999	9999	305	0	0	0	999900	999900	999900	99990	67	2.0	9	9	999.0	999	9	999999999	0	0.0000	0	88	999.000	999.0	99.0
2005	2	19	4	0	?9?9?9?9E0?9?9?9*9*9?9*9*9?9?9?9?9?9*9*_*9*9*9*9*9	5.5	2.8	83	101790	9999	9999	288	0	0	0	999900	999900	999900	99990	0	0.0	5	5	999.0	999	9	999999999	0	0.0000	0	88	999.000	999.0	99.0
2005	2	19	5	0	?9?9?9?9E0?9?9?9*9*9?9*9*9?9?9?9?9?9*9*_*9*9*9*9*9	5.3	2.7	83	101790	9999	9999	282	0	0	0	999900	999900	999900	99990	90	2.0	3	3	999.0	999	9	999999999	0	0.0000	0	88	999.000	999.0	99.0
2005	2	19	6	0	?9?9?9?9E0?9?9?9*9*9?9*9*9?9?9?9?9?9*9*_*9*9*9*9*9	5.0	3.0	87	101790	9999	9999	286	0	0	0	999900	999900	999900	99990	67	1.0	5	5	999.0	999	9	999999999	0	0.0000	0	88	999.000	999.0	99.0
2005	2	19	7	0	?9?9?9?9E0?9?9?9*9*9?9*9*9?9?9?9?9?9*9*_*9*9*9*9*9	4.9	2.9	87	101790	9999	9999	278	0	0	0	999900	999900	999900	99990	67	2.0	2	2	999.0	999	9	999999999	0	0.0000	0	88	999.000	999.0	99.0
2005	2	19	8	0	?9?9?9?9E0?9?9?9*9*9?9*9*9?9?9?9?9?9*9*_*9*9*9*9*9	4.6	3.0	90	101790	9999	9999	280	0	0	0	999900	999900	999900	99990	67	2.0	3	3	999.0	999	9	999999999	0	0.0000	0	88	999.000	999.0	99.0
2005	2	19	9	0	?9?9?9?9E0?9?9?9*9*9?9*9*9?9?9?9?9?9*9*_*9*9*9*9*9	4.7	3.0	89	101790	9999	9999	283	39	0	39	999900	999900	999900	99990	90	1.0	4	4	999.0	999	9	999999999	0	0.0000	0	88	999.000	999.0	99.0
2005	2	19	10	0	?9?9?9?9E0?9?9?9*9*9?9*9*9?9?9?9?9?9*9*_*9*9*9*9*9	5.7	3.2	84	101790	9999	9999	273	156	0	156	999900	999900	999900	99990	67	2.0	0	0	999.0	999	9	999999999	0	0.0000	0	88	999.000	999.0	99.0
2005	2	19	11	0	?9?9?9?9E0?9?9?9*9*9?9*9*9?9?9?9?9?9*9*_*9*9*9*9*9	6.7	3.9	82	101790	9999	9999	287	208	0	208	999900	999900	999900	99990	67	2.0	2	2	999.0	999	9	999999999	0	0.0000	0	88	999.000	999.0	99.0
2005	2	19	12	0	?9?9?9?9E0?9?9?9*9*9?9*9*9?9?9?9?9?9*9*_*9*9*9*9*9	7.6	4.3	80	101790	9999	9999	304	300	0	300	999900	999900	999900	99990	67	2.0	7	7	999.0	999	9	999999999	0	0.0000	0	88	999.000	999.0	99.0
2005	2	19	13	0	?9?9?9?9E0?9?9?9*9*9?9*9*9?9?9?9?9?9*9*_*9*9*9*9*9	8.4	4.3	75	101790	9999	9999	294	228	0	228	999900	999900	999900	99990	67	2.0	2	2	999.0	999	9	999999999	0	0.0000	0	88	999.000	999.0	99.0
2005	2	19	14	0	?9?9?9?9E0?9?9?9*9*9?9*9*9?9?9?9?9?9*9*_*9*9*9*9*9	8.0	4.3	78	101790	9999	9999	295	100	0	100	999900	999900	999900	99990	67	3.0	3	3	999.0	999	9	999999999	0	0.0000	0	88	999.000	999.0	99.0
2005	2	19	15	0	?9?9?9?9E0?9?9?9*9*9?9*9*9?9?9?9?9?9*9*_*9*9*9*9*9	8.0	4.7	79	101790	9999	9999	311	94	0	94	999900	999900	999900	99990	90	3.0	8	8	999.0	999	9	999999999	0	0.0000	0	88	999.000	999.0	99.0
2005	2	19	16	0	?9?9?9?9E0?9?9?9*9*9?9*9*9?9?9?9?9?9*9*_*9*9*9*9*9	8.3	4.7	78	101790	9999	9999	290	81	0	81	999900	999900	999900	99990	67	3.0	1	1	999.0	999	9	999999999	0	0.0000	0	88	999.000	999.0	99.0
2005	2	19	17	0	?9?9?9?9E0?9?9?9*9*9?9*9*9?9?9?9?9?9*9*_*9*9*9*9*9	8.4	4.3	75	101790	9999	9999	319	53	0	53	999900	999900	999900	99990	67	3.0	9	9	999.0	999	9	999999999	0	0.0000	0	88	999.000	999.0	99.0
2005	2	19	18	0	?9?9?9?9E0?9?9?9*9*9?9*9*9?9?9?9?9?9*9*_*9*9*9*9*9	8.4	4.3	75	101790	9999	9999	319	42	0	42	999900	999900	999900	99990	90	4.0	9	9	999.0	999	9	999999999	0	0.0000	0	88	999.000	999.0	99.0
2005	2	19	19	0	?9?9?9?9E0?9?9?9*9*9?9*9*9?9?9?9?9?9*9*_*9*9*9*9*9	8.1	4.7	79	101790	9999	9999	293	6	0	0	999900	999900	999900	99990	67	4.0	2	2	999.0	999	9	999999999	0	0.0000	0	88	999.000	999.0	99.0
2005	2	19	20	0	?9?9?9?9E0?9?9?9*9*9?9*9*9?9?9?9?9?9*9*_*9*9*9*9*9	7.7	4.8	82	101790	9999	9999	282	0	0	0	999900	999900	999900	99990	67	3.0	0	0	999.0	999	9	999999999	0	0.0000	0	88	999.000	999.0	99.0
2005	2	19	21	0	?9?9?9?9E0?9?9?9*9*9?9*9*9?9?9?9?9?9*9*_*9*9*9*9*9	7.2	4.6	84	101790	9999	9999	286	0	0	0	999900	999900	999900	99990	90	2.0	1	1	999.0	999	9	999999999	0	0.0000	0	88	999.000	999.0	99.0
2005	2	19	22	0	?9?9?9?9E0?9?9?9*9*9?9*9*9?9?9?9?9?9*9*_*9*9*9*9*9	7.0	5.0	87	101790	9999	9999	292	0	0	0	999900	999900	999900	99990	67	2.0	3	3	999.0	999	9	999999999	0	0.0000	0	88	999.000	999.0	99.0
2005	2	19	23	0	?9?9?9?9E0?9?9?9*9*9?9*9*9?9?9?9?9?9*9*_*9*9*9*9*9	7.0	5.0	87	101790	9999	9999	285	0	0	0	999900	999900	999900	99990	45	3.0	1	1	999.0	999	9	999999999	0	0.0000	0	88	999.000	999.0	99.0
2005	2	19	24	0	?9?9?9?9E0?9?9?9*9*9?9*9*9?9?9?9?9?9*9*_*9*9*9*9*9	7.0	5.0	87	101790	9999	9999	280	0	0	0	999900	999900	999900	99990	67	2.0	0	0	999.0	999	9	999999999	0	0.0000	0	88	999.000	999.0	99.0
2005	2	20	1	0	?9?9?9?9E0?9?9?9*9*9?9*9*9?9?9?9?9?9*9*_*9*9*9*9*9	6.8	5.4	91	101560	9999	9999	299	0	0	0	999900	999900	999900	99990	0	0.0	6	6	999.0	999	9	999999999	0	0.0000	0	88	999.000	999.0	99.0
2005	2	20	2	0	?9?9?9?9E0?9?9?9*9*9?9*9*9?9?9?9?9?9*9*_*9*9*9*9*9	6.5	5.8	95	101560	9999	9999	284	0	0	0	999900	999900	999900	99990	0	0.0	1	1	999.0	999	9	999999999	0	0.0000	0	88	999.000	999.0	99.0
2005	2	20	3	0	?9?9?9?9E0?9?9?9*9*9?9*9*9?9?9?9?9?9*9*_*9*9*9*9*9	6.1	5.9	99	101560	9999	9999	289	0	0	0	999900	999900	999900	99990	90	2.0	3	3	999.0	999	9	999999999	0	0.0000	0	88	999.000	999.0	99.0
2005	2	20	4	0	?9?9?9?9E0?9?9?9*9*9?9*9*9?9?9?9?9?9*9*_*9*9*9*9*9	6.0	5.3	95	101560	9999	9999	276	0	0	0	999900	999900	999900	99990	0	0.0	0	0	999.0	999	9	999999999	0	0.0000	0	88	999.000	999.0	99.0
2005	2	20	5	0	?9?9?9?9E0?9?9?9*9*9?9*9*9?9?9?9?9?9*9*_*9*9*9*9*9	5.9	5.5	97	101560	9999	9999	298	0	0	0	999900	999900	999900	99990	225	1.0	7	7	999.0	999	9	999999999	0	0.0000	0	88	999.000	999.0	99.0
2005	2	20	6	0	?9?9?9?9E0?9?9?9*9*9?9*9*9?9?9?9?9?9*9*_*9*9*9*9*9	6.2	5.8	97	101560	9999	9999	311	0	0	0	999900	999900	999900	99990	0	0.0	9	9	999.0	999	9	999999999	0	0.0000	0	88	999.000	999.0	99.0
2005	2	20	7	0	?9?9?9?9E0?9?9?9*9*9?9*9*9?9?9?9?9?9*9*_*9*9*9*9*9	6.2	5.8	97	101560	9999	9999	311	0	0	0	999900	999900	999900	99990	315	1.0	9	9	999.0	999	9	999999999	0	0.0000	0	88	999.000	999.0	99.0
2005	2	20	8	0	?9?9?9?9E0?9?9?9*9*9?9*9*9?9?9?9?9?9*9*_*9*9*9*9*9	6.3	5.6	95	101560	9999	9999	305	0	0	0	999900	999900	999900	99990	337	2.0	8	8	999.0	999	9	999999999	0	0.0000	0	88	999.000	999.0	99.0
2005	2	20	9	0	?9?9?9?9E0?9?9?9*9*9?9*9*9?9?9?9?9?9*9*_*9*9*9*9*9	6.6	5.4	92	101560	9999	9999	313	22	0	22	999900	999900	999900	99990	360	2.0	9	9	999.0	999	9	999999999	0	0.0000	0	88	999.000	999.0	99.0
2005	2	20	10	0	?9?9?9?9E0?9?9?9*9*9?9*9*9?9?9?9?9?9*9*_*9*9*9*9*9	7.6	5.3	85	101560	9999	9999	297	153	0	153	999900	999900	999900	99990	360	2.0	4	4	999.0	999	9	999999999	0	0.0000	0	88	999.000	999.0	99.0
2005	2	20	11	0	?9?9?9?9E0?9?9?9*9*9?9*9*9?9?9?9?9?9*9*_*9*9*9*9*9	8.0	5.1	82	101560	9999	9999	301	172	0	172	999900	999900	999900	99990	315	4.0	5	5	999.0	999	9	999999999	0	0.0000	0	88	999.000	999.0	99.0
2005	2	20	12	0	?9?9?9?9E0?9?9?9*9*9?9*9*9?9?9?9?9?9*9*_*9*9*9*9*9	9.2	4.6	73	101560	9999	9999	294	297	0	297	999900	999900	999900	99990	315	5.0	1	1	999.0	999	9	999999999	0	0.0000	0	88	999.000	999.0	99.0
2005	2	20	13	0	?9?9?9?9E0?9?9?9*9*9?9*9*9?9?9?9?9?9*9*_*9*9*9*9*9	11.0	3.8	61	101560	9999	9999	319	594	641	142	999900	999900	999900	99990	337	8.0	7	7	999.0	999	9	999999999	0	0.0000	0	88	999.000	999.0	99.0
2005	2	20	14	0	?9?9?9?9E0?9?9?9*9*9?9*9*9?9?9?9?9?9*9*_*9*9*9*9*9	12.0	2.3	51	101560	9999	9999	303	675	781	96	999900	999900	999900	99990	315	3.0	1	1	999.0	999	9	999999999	0	0.0000	0	88	999.000	999.0	99.0
2005	2	20	15	0	?9?9?9?9E0?9?9?9*9*9?9*9*9?9?9?9?9?9*9*_*9*9*9*9*9	12.9	3.8	54	101560	9999	9999	321	558	759	102	999900	999900	999900	99990	270	6.0	5	5	999.0	999	9	999999999	0	0.0000	0	88	999.000	999.0	99.0
2005	2	20	16	0	?9?9?9?9E0?9?9?9*9*9?9*9*9?9?9?9?9?9*9*_*9*9*9*9*9	13.1	2.7	49	101560	9999	9999	318	458	710	75	999900	999900	999900	99990	292	5.0	4	4	999.0	999	9	999999999	0	0.0000	0	88	999.000	999.0	99.0
2005	2	20	17	0	?9?9?9?9E0?9?9?9*9*9?9*9*9?9?9?9?9?9*9*_*9*9*9*9*9	13.1	3.3	51	101560	9999	9999	319	289	557	56	999900	999900	999900	99990	315	5.0	4	4	999.0	999	9	999999999	0	0.0000	0	88	999.000	999.0	99.0
2005	2	20	18	0	?9?9?9?9E0?9?9?9*9*9?9*9*9?9?9?9?9?9*9*_*9*9*9*9*9	12.6	3.6	54	101560	9999	9999	317	119	0	20	999900	999900	999900	99990	292	4.0	4	4	999.0	999	9	999999999	0	0.0000	0	88	999.000	999.0	99.0
2005	2	20	19	0	?9?9?9?9E0?9?9?9*9*9?9*9*9?9?9?9?9?9*9*_*9*9*9*9*9	11.3	5.0	65	101560	9999	9999	321	19	0	0	999900	999900	999900	99990	292	3.0	7	7	999.0	999	9	999999999	0	0.0000	0	88	999.000	999.0	99.0
2005	2	20	20	0	?9?9?9?9E0?9?9?9*9*9?9*9*9?9?9?9?9?9*9*_*9*9*9*9*9	10.4	5.3	71	101560	9999	9999	299	0	0	0	999900	999900	999900	99990	292	2.0	1	1	999.0	999	9	999999999	0	0.0000	0	88	999.000	999.0	99.0
2005	2	20	21	0	?9?9?9?9E0?9?9?9*9*9?9*9*9?9?9?9?9?9*9*_*9*9*9*9*9	9.6	5.5	75	101560	9999	9999	303	0	0	0	999900	999900	999900	99990	270	2.0	3	3	999.0	999	9	999999999	0	0.0000	0	88	999.000	999.0	99.0
2005	2	20	22	0	?9?9?9?9E0?9?9?9*9*9?9*9*9?9?9?9?9?9*9*_*9*9*9*9*9	9.1	5.3	77	101560	9999	9999	317	0	0	0	999900	999900	999900	99990	292	3.0	8	8	999.0	999	9	999999999	0	0.0000	0	88	999.000	999.0	99.0
2005	2	20	23	0	?9?9?9?9E0?9?9?9*9*9?9*9*9?9?9?9?9?9*9*_*9*9*9*9*9	9.1	5.1	76	101560	9999	9999	288	0	0	0	999900	999900	999900	99990	270	2.0	0	0	999.0	999	9	999999999	0	0.0000	0	88	999.000	999.0	99.0
2005	2	20	24	0	?9?9?9?9E0?9?9?9*9*9?9*9*9?9?9?9?9?9*9*_*9*9*9*9*9	8.2	4.8	79	101560	9999	9999	307	0	0	0	999900	999900	999900	99990	270	2.0	7	7	999.0	999	9	999999999	0	0.0000	0	88	999.000	999.0	99.0
2005	2	21	1	0	?9?9?9?9E0?9?9?9*9*9?9*9*9?9?9?9?9?9*9*_*9*9*9*9*9	7.4	4.1	80	101670	9999	9999	308	0	0	0	999900	999900	999900	99990	315	1.0	8	8	999.0	999	9	999999999	0	0.0000	0	88	999.000	999.0	99.0
2005	2	21	2	0	?9?9?9?9E0?9?9?9*9*9?9*9*9?9?9?9?9?9*9*_*9*9*9*9*9	7.0	4.1	82	101670	9999	9999	306	0	0	0	999900	999900	999900	99990	337	4.0	8	8	999.0	999	9	999999999	0	0.0000	0	88	999.000	999.0	99.0
2005	2	21	3	0	?9?9?9?9E0?9?9?9*9*9?9*9*9?9?9?9?9?9*9*_*9*9*9*9*9	5.8	3.4	84	101670	9999	9999	279	0	0	0	999900	999900	999900	99990	22	3.0	1	1	999.0	999	9	999999999	0	0.0000	0	88	999.000	999.0	99.0
2005	2	21	4	0	?9?9?9?9E0?9?9?9*9*9?9*9*9?9?9?9?9?9*9*_*9*9*9*9*9	6.6	1.3	69	101670	9999	9999	308	0	0	0	999900	999900	999900	99990	90	2.0	9	9	999.0	999	9	999999999	0	0.0000	0	88	999.000	999.0	99.0
2005	2	21	5	0	?9?9?9?9E0?9?9?9*9*9?9*9*9?9?9?9?9?9*9*_*9*9*9*9*9	5.5	1.7	76	101670	9999	9999	293	0	0	0	999900	999900	999900	99990	90	3.0	7	7	999.0	999	9	999999999	0	0.0000	0	88	999.000	999.0	99.0
2005	2	21	6	0	?9?9?9?9E0?9?9?9*9*9?9*9*9?9?9?9?9?9*9*_*9*9*9*9*9	4.6	1.5	80	101670	9999	9999	279	0	0	0	999900	999900	999900	99990	0	0.0	3	3	999.0	999	9	999999999	0	0.0000	0	88	999.000	999.0	99.0
2005	2	21	7	0	?9?9?9?9E0?9?9?9*9*9?9*9*9?9?9?9?9?9*9*_*9*9*9*9*9	2.9	1.3	89	101670	9999	9999	276	0	0	0	999900	999900	999900	99990	180	1.0	5	5	999.0	999	9	999999999	0	0.0000	0	88	999.000	999.0	99.0
2005	2	21	8	0	?9?9?9?9E0?9?9?9*9*9?9*9*9?9?9?9?9?9*9*_*9*9*9*9*9	2.2	1.1	92	101670	9999	9999	289	3	0	3	999900	999900	999900	99990	0	0.0	9	9	999.0	999	9	999999999	0	0.0000	0	88	999.000	999.0	99.0
2005	2	21	9	0	?9?9?9?9E0?9?9?9*9*9?9*9*9?9?9?9?9?9*9*_*9*9*9*9*9	3.2	2.4	95	101670	9999	9999	262	81	34	66	999900	999900	999900	99990	0	0.0	0	0	999.0	999	9	999999999	0	0.0000	0	88	999.000	999.0	99.0
2005	2	21	10	0	?9?9?9?9E0?9?9?9*9*9?9*9*9?9?9?9?9?9*9*_*9*9*9*9*9	6.5	2.8	77	101670	9999	9999	281	239	0	239	999900	999900	999900	99990	0	0.0	1	1	999.0	999	9	999999999	0	0.0000	0	88	999.000	999.0	99.0
2005	2	21	11	0	?9?9?9?9E0?9?9?9*9*9?9*9*9?9?9?9?9?9*9*_*9*9*9*9*9	8.4	-1.3	50	101670	9999	9999	313	353	219	205	999900	999900	999900	99990	157	1.0	9	9	999.0	999	9	999999999	0	0.0000	0	88	999.000	999.0	99.0
2005	2	21	12	0	?9?9?9?9E0?9?9?9*9*9?9*9*9?9?9?9?9?9*9*_*9*9*9*9*9	10.8	-6.6	27	101670	9999	9999	293	561	492	206	999900	999900	999900	99990	135	3.0	2	2	999.0	999	9	999999999	0	0.0000	0	88	999.000	999.0	99.0
2005	2	21	13	0	?9?9?9?9E0?9?9?9*9*9?9*9*9?9?9?9?9?9*9*_*9*9*9*9*9	11.0	-3.9	33	101670	9999	9999	296	561	568	158	999900	999900	999900	99990	180	4.0	2	2	999.0	999	9	999999999	0	0.0000	0	88	999.000	999.0	99.0
2005	2	21	14	0	?9?9?9?9E0?9?9?9*9*9?9*9*9?9?9?9?9?9*9*_*9*9*9*9*9	10.5	-7.7	25	101670	9999	9999	304	406	262	237	999900	999900	999900	99990	180	3.0	7	7	999.0	999	9	999999999	0	0.0000	0	88	999.000	999.0	99.0
2005	2	21	15	0	?9?9?9?9E0?9?9?9*9*9?9*9*9?9?9?9?9?9*9*_*9*9*9*9*9	10.8	-4.2	33	101670	9999	9999	305	389	336	212	999900	999900	999900	99990	135	3.0	6	6	999.0	999	9	999999999	0	0.0000	0	88	999.000	999.0	99.0
2005	2	21	16	0	?9?9?9?9E0?9?9?9*9*9?9*9*9?9?9?9?9?9*9*_*9*9*9*9*9	11.3	-4.2	32	101670	9999	9999	311	319	410	169	999900	999900	999900	99990	180	3.0	7	7	999.0	999	9	999999999	0	0.0000	0	88	999.000	999.0	99.0
2005	2	21	17	0	?9?9?9?9E0?9?9?9*9*9?9*9*9?9?9?9?9?9*9*_*9*9*9*9*9	11.3	-4.2	32	101670	9999	9999	303	283	561	60	999900	999900	999900	99990	157	3.0	4	4	999.0	999	9	999999999	0	0.0000	0	88	999.000	999.0	99.0
2005	2	21	18	0	?9?9?9?9E0?9?9?9*9*9?9*9*9?9?9?9?9?9*9*_*9*9*9*9*9	10.9	-3.2	36	101670	9999	9999	316	133	0	17	999900	999900	999900	99990	157	2.0	8	8	999.0	999	9	999999999	0	0.0000	0	88	999.000	999.0	99.0
2005	2	21	19	0	?9?9?9?9E0?9?9?9*9*9?9*9*9?9?9?9?9?9*9*_*9*9*9*9*9	9.1	-2.2	44	101670	9999	9999	295	22	0	0	999900	999900	999900	99990	157	2.0	4	4	999.0	999	9	999999999	0	0.0000	0	88	999.000	999.0	99.0
2005	2	21	20	0	?9?9?9?9E0?9?9?9*9*9?9*9*9?9?9?9?9?9*9*_*9*9*9*9*9	8.0	-1.2	51	101670	9999	9999	300	0	0	0	999900	999900	999900	99990	157	3.0	7	7	999.0	999	9	999999999	0	0.0000	0	88	999.000	999.0	99.0
2005	2	21	21	0	?9?9?9?9E0?9?9?9*9*9?9*9*9?9?9?9?9?9*9*_*9*9*9*9*9	7.2	-1.7	52	101670	9999	9999	296	0	0	0	999900	999900	999900	99990	180	3.0	7	7	999.0	999	9	999999999	0	0.0000	0	88	999.000	999.0	99.0
2005	2	21	22	0	?9?9?9?9E0?9?9?9*9*9?9*9*9?9?9?9?9?9*9*_*9*9*9*9*9	6.4	-1.5	56	101670	9999	9999	283	0	0	0	999900	999900	999900	99990	157	2.0	3	3	999.0	999	9	999999999	0	0.0000	0	88	999.000	999.0	99.0
2005	2	21	23	0	?9?9?9?9E0?9?9?9*9*9?9*9*9?9?9?9?9?9*9*_*9*9*9*9*9	5.4	-1.2	61	101670	9999	9999	294	0	0	0	999900	999900	999900	99990	180	2.0	8	8	999.0	999	9	999999999	0	0.0000	0	88	999.000	999.0	99.0
2005	2	21	24	0	?9?9?9?9E0?9?9?9*9*9?9*9*9?9?9?9?9?9*9*_*9*9*9*9*9	5.3	-2.9	54	101670	9999	9999	298	0	0	0	999900	999900	999900	99990	180	3.0	9	9	999.0	999	9	999999999	0	0.0000	0	88	999.000	999.0	99.0
2005	2	22	1	0	?9?9?9?9E0?9?9?9*9*9?9*9*9?9?9?9?9?9*9*_*9*9*9*9*9	5.5	-2.7	54	101010	9999	9999	278	0	0	0	999900	999900	999900	99990	112	2.0	3	3	999.0	999	9	999999999	0	0.0000	0	88	999.000	999.0	99.0
2005	2	22	2	0	?9?9?9?9E0?9?9?9*9*9?9*9*9?9?9?9?9?9*9*_*9*9*9*9*9	6.6	-2.2	52	101010	9999	9999	285	0	0	0	999900	999900	999900	99990	157	6.0	4	4	999.0	999	9	999999999	0	0.0000	0	88	999.000	999.0	99.0
2005	2	22	3	0	?9?9?9?9E0?9?9?9*9*9?9*9*9?9?9?9?9?9*9*_*9*9*9*9*9	6.0	-1.1	60	101010	9999	9999	270	0	0	0	999900	999900	999900	99990	157	6.0	0	0	999.0	999	9	999999999	0	0.0000	0	88	999.000	999.0	99.0
2005	2	22	4	0	?9?9?9?9E0?9?9?9*9*9?9*9*9?9?9?9?9?9*9*_*9*9*9*9*9	5.0	0.2	71	101010	9999	9999	294	0	0	0	999900	999900	999900	99990	180	4.0	8	8	999.0	999	9	999999999	0	0.0000	0	88	999.000	999.0	99.0
2005	2	22	5	0	?9?9?9?9E0?9?9?9*9*9?9*9*9?9?9?9?9?9*9*_*9*9*9*9*9	5.0	0.2	71	101010	9999	9999	300	0	0	0	999900	999900	999900	99990	157	5.0	9	9	999.0	999	9	999999999	0	0.0000	0	88	999.000	999.0	99.0
2005	2	22	6	0	?9?9?9?9E0?9?9?9*9*9?9*9*9?9?9?9?9?9*9*_*9*9*9*9*9	5.0	-0.6	67	101010	9999	9999	267	0	0	0	999900	999900	999900	99990	157	5.0	0	0	999.0	999	9	999999999	0	0.0000	0	88	999.000	999.0	99.0
2005	2	22	7	0	?9?9?9?9E0?9?9?9*9*9?9*9*9?9?9?9?9?9*9*_*9*9*9*9*9	4.8	-1.0	65	101010	9999	9999	281	0	0	0	999900	999900	999900	99990	157	4.0	5	5	999.0	999	9	999999999	0	0.0000	0	88	999.000	999.0	99.0
2005	2	22	8	0	?9?9?9?9E0?9?9?9*9*9?9*9*9?9?9?9?9?9*9*_*9*9*9*9*9	3.8	-0.4	74	101010	9999	9999	276	3	0	3	999900	999900	999900	99990	157	2.0	4	4	999.0	999	9	999999999	0	0.0000	0	88	999.000	999.0	99.0
2005	2	22	9	0	?9?9?9?9E0?9?9?9*9*9?9*9*9?9?9?9?9?9*9*_*9*9*9*9*9	4.9	0.4	73	101010	9999	9999	276	83	0	83	999900	999900	999900	99990	0	0.0	2	2	999.0	999	9	999999999	0	0.0000	0	88	999.000	999.0	99.0
2005	2	22	10	0	?9?9?9?9E0?9?9?9*9*9?9*9*9?9?9?9?9?9*9*_*9*9*9*9*9	7.6	0.9	62	101010	9999	9999	283	225	107	163	999900	999900	999900	99990	0	0.0	1	1	999.0	999	9	999999999	0	0.0000	0	88	999.000	999.0	99.0
2005	2	22	11	0	?9?9?9?9E0?9?9?9*9*9?9*9*9?9?9?9?9?9*9*_*9*9*9*9*9	9.2	2.1	61	101010	9999	9999	300	369	286	175	999900	999900	999900	99990	202	4.0	4	4	999.0	999	9	999999999	0	0.0000	0	88	999.000	999.0	99.0
2005	2	22	12	0	?9?9?9?9E0?9?9?9*9*9?9*9*9?9?9?9?9?9*9*_*9*9*9*9*9	11.4	2.3	53	101010	9999	9999	305	550	556	147	999900	999900	999900	99990	202	4.0	2	2	999.0	999	9	999999999	0	0.0000	0	88	999.000	999.0	99.0
2005	2	22	13	0	?9?9?9?9E0?9?9?9*9*9?9*9*9?9?9?9?9?9*9*_*9*9*9*9*9	13.4	2.9	49	101010	9999	9999	329	606	650	141	999900	999900	999900	99990	180	5.0	7	7	999.0	999	9	999999999	0	0.0000	0	88	999.000	999.0	99.0
2005	2	22	14	0	?9?9?9?9E0?9?9?9*9*9?9*9*9?9?9?9?9?9*9*_*9*9*9*9*9	15.8	4.3	46	101010	9999	9999	335	628	781	119	999900	999900	999900	99990	202	2.0	5	5	999.0	999	9	999999999	0	0.0000	0	88	999.000	999.0	99.0
2005	2	22	15	0	?9?9?9?9E0?9?9?9*9*9?9*9*9?9?9?9?9?9*9*_*9*9*9*9*9	17.7	4.3	41	101010	9999	9999	356	550	760	110	999900	999900	999900	99990	270	3.0	8	8	999.0	999	9	999999999	0	0.0000	0	88	999.000	999.0	99.0
2005	2	22	16	0	?9?9?9?9E0?9?9?9*9*9?9*9*9?9?9?9?9?9*9*_*9*9*9*9*9	18.1	4.0	39	101010	9999	9999	336	442	713	86	999900	999900	999900	99990	270	2.0	2	2	999.0	999	9	999999999	0	0.0000	0	88	999.000	999.0	99.0
2005	2	22	17	0	?9?9?9?9E0?9?9?9*9*9?9*9*9?9?9?9?9?9*9*_*9*9*9*9*9	17.7	4.5	42	101010	9999	9999	344	275	566	65	999900	999900	999900	99990	0	0.0	5	5	999.0	999	9	999999999	0	0.0000	0	88	999.000	999.0	99.0
2005	2	22	18	0	?9?9?9?9E0?9?9?9*9*9?9*9*9?9?9?9?9?9*9*_*9*9*9*9*9	17.3	4.2	42	101010	9999	9999	328	117	0	25	999900	999900	999900	99990	22	2.0	1	1	999.0	999	9	999999999	0	0.0000	0	88	999.000	999.0	99.0
2005	2	22	19	0	?9?9?9?9E0?9?9?9*9*9?9*9*9?9?9?9?9?9*9*_*9*9*9*9*9	15.6	5.3	50	101010	9999	9999	330	17	0	0	999900	999900	999900	99990	90	2.0	3	3	999.0	999	9	999999999	0	0.0000	0	88	999.000	999.0	99.0
2005	2	22	20	0	?9?9?9?9E0?9?9?9*9*9?9*9*9?9?9?9?9?9*9*_*9*9*9*9*9	14.7	5.5	54	101010	9999	9999	331	0	0	0	999900	999900	999900	99990	67	2.0	5	5	999.0	999	9	999999999	0	0.0000	0	88	999.000	999.0	99.0
2005	2	22	21	0	?9?9?9?9E0?9?9?9*9*9?9*9*9?9?9?9?9?9*9*_*9*9*9*9*9	14.7	4.6	51	101010	9999	9999	342	0	0	0	999900	999900	999900	99990	67	5.0	8	8	999.0	999	9	999999999	0	0.0000	0	88	999.000	999.0	99.0
2005	2	22	22	0	?9?9?9?9E0?9?9?9*9*9?9*9*9?9?9?9?9?9*9*_*9*9*9*9*9	12.6	3.6	54	101010	9999	9999	338	0	0	0	999900	999900	999900	99990	67	6.0	9	9	999.0	999	9	999999999	0	0.0000	0	88	999.000	999.0	99.0
2005	2	22	23	0	?9?9?9?9E0?9?9?9*9*9?9*9*9?9?9?9?9?9*9*_*9*9*9*9*9	10.3	1.6	55	101010	9999	9999	310	0	0	0	999900	999900	999900	99990	45	7.0	6	6	999.0	999	9	999999999	0	0.0000	0	88	999.000	999.0	99.0
2005	2	22	24	0	?9?9?9?9E0?9?9?9*9*9?9*9*9?9?9?9?9?9*9*_*9*9*9*9*9	9.4	-0.5	50	101010	9999	9999	319	0	0	0	999900	999900	999900	99990	45	7.0	9	9	999.0	999	9	999999999	0	0.0000	0	88	999.000	999.0	99.0
2005	2	23	1	0	?9?9?9?9E0?9?9?9*9*9?9*9*9?9?9?9?9?9*9*_*9*9*9*9*9	8.5	-0.5	53	102010	9999	9999	286	0	0	0	999900	999900	999900	99990	45	8.0	1	1	999.0	999	9	999999999	0	0.0000	0	88	999.000	999.0	99.0
2005	2	23	2	0	?9?9?9?9E0?9?9?9*9*9?9*9*9?9?9?9?9?9*9*_*9*9*9*9*9	7.9	0.7	60	102010	9999	9999	279	0	0	0	999900	999900	999900	99990	45	8.0	0	0	999.0	999	9	999999999	0	0.0000	0	88	999.000	999.0	99.0
2005	2	23	3	0	?9?9?9?9E0?9?9?9*9*9?9*9*9?9?9?9?9?9*9*_*9*9*9*9*9	7.5	2.7	72	102010	9999	9999	314	0	0	0	999900	999900	999900	99990	45	7.0	9	9	999.0	999	9	999999999	0	0.0000	0	88	999.000	999.0	99.0
2005	2	23	4	0	?9?9?9?9E0?9?9?9*9*9?9*9*9?9?9?9?9?9*9*_*9*9*9*9*9	7.4	3.6	77	102010	9999	9999	285	0	0	0	999900	999900	999900	99990	45	7.0	1	1	999.0	999	9	999999999	0	0.0000	0	88	999.000	999.0	99.0
2005	2	23	5	0	?9?9?9?9E0?9?9?9*9*9?9*9*9?9?9?9?9?9*9*_*9*9*9*9*9	6.9	2.9	76	102010	9999	9999	311	0	0	0	999900	999900	999900	99990	45	7.0	9	9	999.0	999	9	999999999	0	0.0000	0	88	999.000	999.0	99.0
2005	2	23	6	0	?9?9?9?9E0?9?9?9*9*9?9*9*9?9?9?9?9?9*9*_*9*9*9*9*9	5.6	0.0	67	102010	9999	9999	291	0	0	0	999900	999900	999900	99990	45	6.0	7	7	999.0	999	9	999999999	0	0.0000	0	88	999.000	999.0	99.0
2005	2	23	7	0	?9?9?9?9E0?9?9?9*9*9?9*9*9?9?9?9?9?9*9*_*9*9*9*9*9	5.1	0.4	72	102010	9999	9999	286	0	0	0	999900	999900	999900	99990	67	6.0	6	6	999.0	999	9	999999999	0	0.0000	0	88	999.000	999.0	99.0
2005	2	23	8	0	?9?9?9?9E0?9?9?9*9*9?9*9*9?9?9?9?9?9*9*_*9*9*9*9*9	4.8	0.4	73	102010	9999	9999	283	0	0	0	999900	999900	999900	99990	90	7.0	5	5	999.0	999	9	999999999	0	0.0000	0	88	999.000	999.0	99.0
2005	2	23	9	0	?9?9?9?9E0?9?9?9*9*9?9*9*9?9?9?9?9?9*9*_*9*9*9*9*9	4.7	1.1	77	102010	9999	9999	278	3	0	3	999900	999900	999900	99990	67	7.0	3	3	999.0	999	9	999999999	0	0.0000	0	88	999.000	999.0	99.0
2005	2	23	10	0	?9?9?9?9E0?9?9?9*9*9?9*9*9?9?9?9?9?9*9*_*9*9*9*9*9	4.4	1.5	81	102010	9999	9999	288	11	0	11	999900	999900	999900	99990	67	7.0	7	7	999.0	999	9	999999999	0	0.0000	0	88	999.000	999.0	99.0
2005	2	23	11	0	?9?9?9?9E0?9?9?9*9*9?9*9*9?9?9?9?9?9*9*_*9*9*9*9*9	4.2	1.9	85	102010	9999	9999	266	19	0	19	999900	999900	999900	99990	67	5.0	0	0	999.0	999	9	999999999	0	0.0000	0	88	999.000	999.0	99.0
2005	2	23	12	0	?9?9?9?9E0?9?9?9*9*9?9*9*9?9?9?9?9?9*9*_*9*9*9*9*9	4.3	2.2	86	102010	9999	9999	275	39	0	39	999900	999900	999900	99990	67	6.0	2	2	999.0	999	9	999999999	0	0.0000	0	88	999.000	999.0	99.0
2005	2	23	13	0	?9?9?9?9E0?9?9?9*9*9?9*9*9?9?9?9?9?9*9*_*9*9*9*9*9	4.2	2.7	90	102010	9999	9999	288	47	0	47	999900	999900	999900	99990	67	6.0	7	7	999.0	999	9	999999999	0	0.0000	0	88	999.000	999.0	99.0
2005	2	23	14	0	?9?9?9?9E0?9?9?9*9*9?9*9*9?9?9?9?9?9*9*_*9*9*9*9*9	4.1	2.3	88	102010	9999	9999	275	39	0	39	999900	999900	999900	99990	67	5.0	2	2	999.0	999	9	999999999	0	0.0000	0	88	999.000	999.0	99.0
2005	2	23	15	0	?9?9?9?9E0?9?9?9*9*9?9*9*9?9?9?9?9?9*9*_*9*9*9*9*9	3.6	2.3	91	102010	9999	9999	280	0	0	0	999900	999900	999900	99990	67	6.0	5	5	999.0	999	9	999999999	0	0.0000	0	88	999.000	999.0	99.0
2005	2	23	16	0	?9?9?9?9E0?9?9?9*9*9?9*9*9?9?9?9?9?9*9*_*9*9*9*9*9	3.2	2.1	92	102010	9999	9999	274	0	0	0	999900	999900	999900	99990	45	6.0	3	3	999.0	999	9	999999999	0	0.0000	0	88	999.000	999.0	99.0
2005	2	23	17	0	?9?9?9?9E0?9?9?9*9*9?9*9*9?9?9?9?9?9*9*_*9*9*9*9*9	2.7	1.7	93	102010	9999	9999	260	0	0	0	999900	999900	999900	99990	67	6.0	0	0	999.0	999	9	999999999	0	0.0000	0	88	999.000	999.0	99.0
2005	2	23	18	0	?9?9?9?9E0?9?9?9*9*9?9*9*9?9?9?9?9?9*9*_*9*9*9*9*9	2.4	1.3	92	102010	9999	9999	284	3	0	3	999900	999900	999900	99990	67	5.0	8	8	999.0	999	9	999999999	0	0.0000	0	88	999.000	999.0	99.0
2005	2	23	19	0	?9?9?9?9E0?9?9?9*9*9?9*9*9?9?9?9?9?9*9*_*9*9*9*9*9	1.6	0.8	95	102010	9999	9999	263	0	0	0	999900	999900	999900	99990	67	6.0	2	2	999.0	999	9	999999999	0	0.0000	0	88	999.000	999.0	99.0
2005	2	23	20	0	?9?9?9?9E0?9?9?9*9*9?9*9*9?9?9?9?9?9*9*_*9*9*9*9*9	1.2	0.4	94	102010	9999	9999	268	0	0	0	999900	999900	999900	99990	67	8.0	5	5	999.0	999	9	999999999	0	0.0000	0	88	999.000	999.0	99.0
2005	2	23	21	0	?9?9?9?9E0?9?9?9*9*9?9*9*9?9?9?9?9?9*9*_*9*9*9*9*9	1.0	0.4	96	102010	9999	9999	257	0	0	0	999900	999900	999900	99990	90	5.0	1	1	999.0	999	9	999999999	0	0.0000	0	88	999.000	999.0	99.0
2005	2	23	22	0	?9?9?9?9E0?9?9?9*9*9?9*9*9?9?9?9?9?9*9*_*9*9*9*9*9	0.9	-0.1	93	102010	9999	9999	267	0	0	0	999900	999900	999900	99990	67	6.0	5	5	999.0	999	9	999999999	0	0.0000	0	88	999.000	999.0	99.0
2005	2	23	23	0	?9?9?9?9E0?9?9?9*9*9?9*9*9?9?9?9?9?9*9*_*9*9*9*9*9	0.9	-0.1	93	102010	9999	9999	272	0	0	0	999900	999900	999900	99990	67	7.0	7	7	999.0	999	9	999999999	0	0.0000	0	88	999.000	999.0	99.0
2005	2	23	24	0	?9?9?9?9E0?9?9?9*9*9?9*9*9?9?9?9?9?9*9*_*9*9*9*9*9	0.7	0.1	96	102010	9999	9999	271	0	0	0	999900	999900	999900	99990	67	5.0	7	7	999.0	999	9	999999999	0	0.0000	0	88	999.000	999.0	99.0
2005	2	24	1	0	?9?9?9?9E0?9?9?9*9*9?9*9*9?9?9?9?9?9*9*_*9*9*9*9*9	0.6	0.0	96	102850	9999	9999	255	0	0	0	999900	999900	999900	99990	45	5.0	1	1	999.0	999	9	999999999	0	0.0000	0	88	999.000	999.0	99.0
2005	2	24	2	0	?9?9?9?9E0?9?9?9*9*9?9*9*9?9?9?9?9?9*9*_*9*9*9*9*9	0.4	0.2	99	102850	9999	9999	275	0	0	0	999900	999900	999900	99990	45	4.0	8	8	999.0	999	9	999999999	0	0.0000	0	88	999.000	999.0	99.0
2005	2	24	3	0	?9?9?9?9E0?9?9?9*9*9?9*9*9?9?9?9?9?9*9*_*9*9*9*9*9	0.3	0.0	98	102850	9999	9999	264	0	0	0	999900	999900	999900	99990	67	4.0	5	5	999.0	999	9	999999999	0	0.0000	0	88	999.000	999.0	99.0
2005	2	24	4	0	?9?9?9?9E0?9?9?9*9*9?9*9*9?9?9?9?9?9*9*_*9*9*9*9*9	0.3	0.0	98	102850	9999	9999	250	0	0	0	999900	999900	999900	99990	67	4.0	0	0	999.0	999	9	999999999	0	0.0000	0	88	999.000	999.0	99.0
2005	2	24	5	0	?9?9?9?9E0?9?9?9*9*9?9*9*9?9?9?9?9?9*9*_*9*9*9*9*9	0.4	-0.2	96	102850	9999	9999	258	0	0	0	999900	999900	999900	99990	45	4.0	2	2	999.0	999	9	999999999	0	0.0000	0	88	999.000	999.0	99.0
2005	2	24	6	0	?9?9?9?9E0?9?9?9*9*9?9*9*9?9?9?9?9?9*9*_*9*9*9*9*9	0.4	-0.2	96	102850	9999	9999	274	0	0	0	999900	999900	999900	99990	45	5.0	8	8	999.0	999	9	999999999	0	0.0000	0	88	999.000	999.0	99.0
2005	2	24	7	0	?9?9?9?9E0?9?9?9*9*9?9*9*9?9?9?9?9?9*9*_*9*9*9*9*9	0.5	-0.2	95	102850	9999	9999	281	0	0	0	999900	999900	999900	99990	45	5.0	9	9	999.0	999	9	999999999	0	0.0000	0	88	999.000	999.0	99.0
2005	2	24	8	0	?9?9?9?9E0?9?9?9*9*9?9*9*9?9?9?9?9?9*9*_*9*9*9*9*9	0.4	-0.4	94	102850	9999	9999	270	0	0	0	999900	999900	999900	99990	45	6.0	7	7	999.0	999	9	999999999	0	0.0000	0	88	999.000	999.0	99.0
2005	2	24	9	0	?9?9?9?9E0?9?9?9*9*9?9*9*9?9?9?9?9?9*9*_*9*9*9*9*9	0.5	-0.6	92	102850	9999	9999	263	17	0	17	999900	999900	999900	99990	45	5.0	4	4	999.0	999	9	999999999	0	0.0000	0	88	999.000	999.0	99.0
2005	2	24	10	0	?9?9?9?9E0?9?9?9*9*9?9*9*9?9?9?9?9?9*9*_*9*9*9*9*9	0.8	-1.7	82	102850	9999	9999	261	56	0	56	999900	999900	999900	99990	45	5.0	3	3	999.0	999	9	999999999	0	0.0000	0	88	999.000	999.0	99.0
2005	2	24	11	0	?9?9?9?9E0?9?9?9*9*9?9*9*9?9?9?9?9?9*9*_*9*9*9*9*9	0.8	-1.1	86	102850	9999	9999	259	97	0	97	999900	999900	999900	99990	22	4.0	2	2	999.0	999	9	999999999	0	0.0000	0	88	999.000	999.0	99.0
2005	2	24	12	0	?9?9?9?9E0?9?9?9*9*9?9*9*9?9?9?9?9?9*9*_*9*9*9*9*9	0.9	-1.3	84	102850	9999	9999	255	111	0	111	999900	999900	999900	99990	360	5.0	1	1	999.0	999	9	999999999	0	0.0000	0	88	999.000	999.0	99.0
2005	2	24	13	0	?9?9?9?9E0?9?9?9*9*9?9*9*9?9?9?9?9?9*9*_*9*9*9*9*9	1.1	-1.3	83	102850	9999	9999	269	131	0	131	999900	999900	999900	99990	22	5.0	6	6	999.0	999	9	999999999	0	0.0000	0	88	999.000	999.0	99.0
2005	2	24	14	0	?9?9?9?9E0?9?9?9*9*9?9*9*9?9?9?9?9?9*9*_*9*9*9*9*9	1.2	-1.1	84	102850	9999	9999	263	92	0	92	999900	999900	999900	99990	22	5.0	3	3	999.0	999	9	999999999	0	0.0000	0	88	999.000	999.0	99.0
2005	2	24	15	0	?9?9?9?9E0?9?9?9*9*9?9*9*9?9?9?9?9?9*9*_*9*9*9*9*9	1.2	-0.4	89	102850	9999	9999	283	169	0	169	999900	999900	999900	99990	22	5.0	9	9	999.0	999	9	999999999	0	0.0000	0	88	999.000	999.0	99.0
2005	2	24	16	0	?9?9?9?9E0?9?9?9*9*9?9*9*9?9?9?9?9?9*9*_*9*9*9*9*9	1.9	-0.2	86	102850	9999	9999	280	186	0	186	999900	999900	999900	99990	22	4.0	8	8	999.0	999	9	999999999	0	0.0000	0	88	999.000	999.0	99.0
2005	2	24	17	0	?9?9?9?9E0?9?9?9*9*9?9*9*9?9?9?9?9?9*9*_*9*9*9*9*9	2.2	-0.6	81	102850	9999	9999	267	100	0	100	999900	999900	999900	99990	22	3.0	3	3	999.0	999	9	999999999	0	0.0000	0	88	999.000	999.0	99.0
2005	2	24	18	0	?9?9?9?9E0?9?9?9*9*9?9*9*9?9?9?9?9?9*9*_*9*9*9*9*9	2.6	-0.6	79	102850	9999	9999	271	64	0	64	999900	999900	999900	99990	22	3.0	4	4	999.0	999	9	999999999	0	0.0000	0	88	999.000	999.0	99.0
2005	2	24	19	0	?9?9?9?9E0?9?9?9*9*9?9*9*9?9?9?9?9?9*9*_*9*9*9*9*9	2.5	-0.9	78	102850	9999	9999	265	11	0	0	999900	999900	999900	99990	360	3.0	2	2	999.0	999	9	999999999	0	0.0000	0	88	999.000	999.0	99.0
2005	2	24	20	0	?9?9?9?9E0?9?9?9*9*9?9*9*9?9?9?9?9?9*9*_*9*9*9*9*9	2.4	-0.9	78	102850	9999	9999	282	0	0	0	999900	999900	999900	99990	360	3.0	8	8	999.0	999	9	999999999	0	0.0000	0	88	999.000	999.0	99.0
2005	2	24	21	0	?9?9?9?9E0?9?9?9*9*9?9*9*9?9?9?9?9?9*9*_*9*9*9*9*9	2.1	-0.6	81	102850	9999	9999	276	0	0	0	999900	999900	999900	99990	360	3.0	7	7	999.0	999	9	999999999	0	0.0000	0	88	999.000	999.0	99.0
2005	2	24	22	0	?9?9?9?9E0?9?9?9*9*9?9*9*9?9?9?9?9?9*9*_*9*9*9*9*9	1.7	-1.3	80	102850	9999	9999	262	0	0	0	999900	999900	999900	99990	360	4.0	2	2	999.0	999	9	999999999	0	0.0000	0	88	999.000	999.0	99.0
2005	2	24	23	0	?9?9?9?9E0?9?9?9*9*9?9*9*9?9?9?9?9?9*9*_*9*9*9*9*9	1.6	-1.5	79	102850	9999	9999	261	0	0	0	999900	999900	999900	99990	360	3.0	2	2	999.0	999	9	999999999	0	0.0000	0	88	999.000	999.0	99.0
2005	2	24	24	0	?9?9?9?9E0?9?9?9*9*9?9*9*9?9?9?9?9?9*9*_*9*9*9*9*9	1.5	-1.1	82	102850	9999	9999	253	0	0	0	999900	999900	999900	99990	360	3.0	0	0	999.0	999	9	999999999	0	0.0000	0	88	999.000	999.0	99.0
2005	2	25	1	0	?9?9?9?9E0?9?9?9*9*9?9*9*9?9?9?9?9?9*9*_*9*9*9*9*9	1.6	-0.8	83	103070	9999	9999	258	0	0	0	999900	999900	999900	99990	360	3.0	1	1	999.0	999	9	999999999	0	0.0000	0	88	999.000	999.0	99.0
2005	2	25	2	0	?9?9?9?9E0?9?9?9*9*9?9*9*9?9?9?9?9?9*9*_*9*9*9*9*9	1.6	-0.8	83	103070	9999	9999	264	0	0	0	999900	999900	999900	99990	337	2.0	3	3	999.0	999	9	999999999	0	0.0000	0	88	999.000	999.0	99.0
2005	2	25	3	0	?9?9?9?9E0?9?9?9*9*9?9*9*9?9?9?9?9?9*9*_*9*9*9*9*9	1.3	-1.5	81	103070	9999	9999	257	0	0	0	999900	999900	999900	99990	337	2.0	1	1	999.0	999	9	999999999	0	0.0000	0	88	999.000	999.0	99.0
2005	2	25	4	0	?9?9?9?9E0?9?9?9*9*9?9*9*9?9?9?9?9?9*9*_*9*9*9*9*9	1.0	-1.5	82	103070	9999	9999	262	0	0	0	999900	999900	999900	99990	337	1.0	3	3	999.0	999	9	999999999	0	0.0000	0	88	999.000	999.0	99.0
2005	2	25	5	0	?9?9?9?9E0?9?9?9*9*9?9*9*9?9?9?9?9?9*9*_*9*9*9*9*9	0.8	-1.7	82	103070	9999	9999	265	0	0	0	999900	999900	999900	99990	337	2.0	5	5	999.0	999	9	999999999	0	0.0000	0	88	999.000	999.0	99.0
2005	2	25	6	0	?9?9?9?9E0?9?9?9*9*9?9*9*9?9?9?9?9?9*9*_*9*9*9*9*9	0.1	-2.2	83	103070	9999	9999	267	0	0	0	999900	999900	999900	99990	360	1.0	7	7	999.0	999	9	999999999	0	0.0000	0	88	999.000	999.0	99.0
2005	2	25	7	0	?9?9?9?9E0?9?9?9*9*9?9*9*9?9?9?9?9?9*9*_*9*9*9*9*9	-0.5	-2.4	85	103070	9999	9999	253	0	0	0	999900	999900	999900	99990	337	1.0	2	2	999.0	999	9	999999999	0	0.0000	0	88	999.000	999.0	99.0
2005	2	25	8	0	?9?9?9?9E0?9?9?9*9*9?9*9*9?9?9?9?9?9*9*_*9*9*9*9*9	-1.2	-2.4	90	103070	9999	9999	250	6	0	6	999900	999900	999900	99990	0	0.0	2	2	999.0	999	9	999999999	0	0.0000	0	88	999.000	999.0	99.0
2005	2	25	9	0	?9?9?9?9E0?9?9?9*9*9?9*9*9?9?9?9?9?9*9*_*9*9*9*9*9	0.0	-2.2	83	103070	9999	9999	255	122	9	118	999900	999900	999900	99990	0	0.0	2	2	999.0	999	9	999999999	0	0.0000	0	88	999.000	999.0	99.0
2005	2	25	10	0	?9?9?9?9E0?9?9?9*9*9?9*9*9?9?9?9?9?9*9*_*9*9*9*9*9	1.6	-3.2	69	103070	9999	9999	266	311	299	133	999900	999900	999900	99990	360	3.0	5	5	999.0	999	9	999999999	0	0.0000	0	88	999.000	999.0	99.0
2005	2	25	11	0	?9?9?9?9E0?9?9?9*9*9?9*9*9?9?9?9?9?9*9*_*9*9*9*9*9	2.7	-2.9	65	103070	9999	9999	261	483	504	134	999900	999900	999900	99990	360	3.0	1	1	999.0	999	9	999999999	0	0.0000	0	88	999.000	999.0	99.0
2005	2	25	12	0	?9?9?9?9E0?9?9?9*9*9?9*9*9?9?9?9?9?9*9*_*9*9*9*9*9	3.7	-3.2	59	103070	9999	9999	280	625	681	122	999900	999900	999900	99990	360	4.0	7	7	999.0	999	9	999999999	0	0.0000	0	88	999.000	999.0	99.0
2005	2	25	13	0	?9?9?9?9E0?9?9?9*9*9?9*9*9?9?9?9?9?9*9*_*9*9*9*9*9	5.0	-1.5	62	103070	9999	9999	292	661	738	124	999900	999900	999900	99990	360	4.0	8	8	999.0	999	9	999999999	0	0.0000	0	88	999.000	999.0	99.0
2005	2	25	14	0	?9?9?9?9E0?9?9?9*9*9?9*9*9?9?9?9?9?9*9*_*9*9*9*9*9	5.5	-1.7	59	103070	9999	9999	300	647	782	118	999900	999900	999900	99990	360	3.0	9	9	999.0	999	9	999999999	0	0.0000	0	88	999.000	999.0	99.0
2005	2	25	15	0	?9?9?9?9E0?9?9?9*9*9?9*9*9?9?9?9?9?9*9*_*9*9*9*9*9	6.1	-1.5	57	103070	9999	9999	275	578	762	104	999900	999900	999900	99990	337	4.0	1	1	999.0	999	9	999999999	0	0.0000	0	88	999.000	999.0	99.0
2005	2	25	16	0	?9?9?9?9E0?9?9?9*9*9?9*9*9?9?9?9?9?9*9*_*9*9*9*9*9	6.6	-3.7	46	103070	9999	9999	279	425	716	99	999900	999900	999900	99990	360	4.0	2	2	999.0	999	9	999999999	0	0.0000	0	88	999.000	999.0	99.0
2005	2	25	17	0	?9?9?9?9E0?9?9?9*9*9?9*9*9?9?9?9?9?9*9*_*9*9*9*9*9	6.6	-4.5	43	103070	9999	9999	274	336	578	46	999900	999900	999900	99990	22	4.0	1	1	999.0	999	9	999999999	0	0.0000	0	88	999.000	999.0	99.0
2005	2	25	18	0	?9?9?9?9E0?9?9?9*9*9?9*9*9?9?9?9?9?9*9*_*9*9*9*9*9	6.3	-4.7	43	103070	9999	9999	279	150	0	17	999900	999900	999900	99990	45	3.0	3	3	999.0	999	9	999999999	0	0.0000	0	88	999.000	999.0	99.0
2005	2	25	19	0	?9?9?9?9E0?9?9?9*9*9?9*9*9?9?9?9?9?9*9*_*9*9*9*9*9	5.5	-4.7	46	103070	9999	9999	273	25	0	0	999900	999900	999900	99990	45	3.0	2	2	999.0	999	9	999999999	0	0.0000	0	88	999.000	999.0	99.0
2005	2	25	20	0	?9?9?9?9E0?9?9?9*9*9?9*9*9?9?9?9?9?9*9*_*9*9*9*9*9	4.1	-3.9	54	103070	9999	9999	269	0	0	0	999900	999900	999900	99990	22	1.0	2	2	999.0	999	9	999999999	0	0.0000	0	88	999.000	999.0	99.0
2005	2	25	21	0	?9?9?9?9E0?9?9?9*9*9?9*9*9?9?9?9?9?9*9*_*9*9*9*9*9	3.6	-4.2	54	103070	9999	9999	271	0	0	0	999900	999900	999900	99990	45	1.0	4	4	999.0	999	9	999999999	0	0.0000	0	88	999.000	999.0	99.0
2005	2	25	22	0	?9?9?9?9E0?9?9?9*9*9?9*9*9?9?9?9?9?9*9*_*9*9*9*9*9	1.7	-2.2	74	103070	9999	9999	266	0	0	0	999900	999900	999900	99990	45	1.0	4	4	999.0	999	9	999999999	0	0.0000	0	88	999.000	999.0	99.0
2005	2	25	23	0	?9?9?9?9E0?9?9?9*9*9?9*9*9?9?9?9?9?9*9*_*9*9*9*9*9	0.9	-1.5	83	103070	9999	9999	255	0	0	0	999900	999900	999900	99990	0	0.0	1	1	999.0	999	9	999999999	0	0.0000	0	88	999.000	999.0	99.0
2005	2	25	24	0	?9?9?9?9E0?9?9?9*9*9?9*9*9?9?9?9?9?9*9*_*9*9*9*9*9	0.3	-1.0	90	103070	9999	9999	249	0	0	0	999900	999900	999900	99990	0	0.0	0	0	999.0	999	9	999999999	0	0.0000	0	88	999.000	999.0	99.0
2005	2	26	1	0	?9?9?9?9E0?9?9?9*9*9?9*9*9?9?9?9?9?9*9*_*9*9*9*9*9	1.0	-2.0	79	102860	9999	9999	265	0	0	0	999900	999900	999900	99990	0	0.0	5	5	999.0	999	9	999999999	0	0.0000	0	88	999.000	999.0	99.0
2005	2	26	2	0	?9?9?9?9E0?9?9?9*9*9?9*9*9?9?9?9?9?9*9*_*9*9*9*9*9	1.2	-2.5	75	102860	9999	9999	271	0	0	0	999900	999900	999900	99990	45	2.0	7	7	999.0	999	9	999999999	0	0.0000	0	88	999.000	999.0	99.0
2005	2	26	3	0	?9?9?9?9E0?9?9?9*9*9?9*9*9?9?9?9?9?9*9*_*9*9*9*9*9	0.8	-2.9	74	102860	9999	9999	273	0	0	0	999900	999900	999900	99990	0	0.0	8	8	999.0	999	9	999999999	0	0.0000	0	88	999.000	999.0	99.0
2005	2	26	4	0	?9?9?9?9E0?9?9?9*9*9?9*9*9?9?9?9?9?9*9*_*9*9*9*9*9	-0.5	-1.7	90	102860	9999	9999	275	0	0	0	999900	999900	999900	99990	0	0.0	9	9	999.0	999	9	999999999	0	0.0000	0	88	999.000	999.0	99.0
2005	2	26	5	0	?9?9?9?9E0?9?9?9*9*9?9*9*9?9?9?9?9?9*9*_*9*9*9*9*9	-0.2	-1.7	88	102860	9999	9999	251	0	0	0	999900	999900	999900	99990	0	0.0	1	1	999.0	999	9	999999999	0	0.0000	0	88	999.000	999.0	99.0
2005	2	26	6	0	?9?9?9?9E0?9?9?9*9*9?9*9*9?9?9?9?9?9*9*_*9*9*9*9*9	0.1	-2.2	83	102860	9999	9999	257	0	0	0	999900	999900	999900	99990	225	1.0	3	3	999.0	999	9	999999999	0	0.0000	0	88	999.000	999.0	99.0
2005	2	26	7	0	?9?9?9?9E0?9?9?9*9*9?9*9*9?9?9?9?9?9*9*_*9*9*9*9*9	0.0	-1.5	88	102860	9999	9999	277	0	0	0	999900	999900	999900	99990	0	0.0	9	9	999.0	999	9	999999999	0	0.0000	0	88	999.000	999.0	99.0
2005	2	26	8	0	?9?9?9?9E0?9?9?9*9*9?9*9*9?9?9?9?9?9*9*_*9*9*9*9*9	-0.2	-1.5	90	102860	9999	9999	259	3	0	3	999900	999900	999900	99990	0	0.0	4	4	999.0	999	9	999999999	0	0.0000	0	88	999.000	999.0	99.0
2005	2	26	9	0	?9?9?9?9E0?9?9?9*9*9?9*9*9?9?9?9?9?9*9*_*9*9*9*9*9	0.7	-2.0	81	102860	9999	9999	257	67	21	57	999900	999900	999900	99990	22	3.0	2	2	999.0	999	9	999999999	0	0.0000	0	88	999.000	999.0	99.0
2005	2	26	10	0	?9?9?9?9E0?9?9?9*9*9?9*9*9?9?9?9?9?9*9*_*9*9*9*9*9	2.6	-2.5	68	102860	9999	9999	281	289	241	144	999900	999900	999900	99990	67	3.0	8	8	999.0	999	9	999999999	0	0.0000	0	88	999.000	999.0	99.0
2005	2	26	11	0	?9?9?9?9E0?9?9?9*9*9?9*9*9?9?9?9?9?9*9*_*9*9*9*9*9	4.0	-2.7	60	102860	9999	9999	272	517	565	122	999900	999900	999900	99990	67	4.0	3	3	999.0	999	9	999999999	0	0.0000	0	88	999.000	999.0	99.0
2005	2	26	12	0	?9?9?9?9E0?9?9?9*9*9?9*9*9?9?9?9?9?9*9*_*9*9*9*9*9	5.0	-2.2	58	102860	9999	9999	279	622	669	125	999900	999900	999900	99990	22	3.0	4	4	999.0	999	9	999999999	0	0.0000	0	88	999.000	999.0	99.0
2005	2	26	13	0	?9?9?9?9E0?9?9?9*9*9?9*9*9?9?9?9?9?9*9*_*9*9*9*9*9	5.9	-4.8	44	102860	9999	9999	298	728	791	99	999900	999900	999900	99990	360	3.0	9	9	999.0	999	9	999999999	0	0.0000	0	88	999.000	999.0	99.0
2005	2	26	14	0	?9?9?9?9E0?9?9?9*9*9?9*9*9?9?9?9?9?9*9*_*9*9*9*9*9	7.3	-3.7	44	102860	9999	9999	272	750	782	77	999900	999900	999900	99990	90	5.0	0	0	999.0	999	9	999999999	0	0.0000	0	88	999.000	999.0	99.0
2005	2	26	15	0	?9?9?9?9E0?9?9?9*9*9?9*9*9?9?9?9?9?9*9*_*9*9*9*9*9	7.9	-3.6	42	102860	9999	9999	287	683	762	63	999900	999900	999900	99990	135	3.0	3	3	999.0	999	9	999999999	0	0.0000	0	88	999.000	999.0	99.0
2005	2	26	16	0	?9?9?9?9E0?9?9?9*9*9?9*9*9?9?9?9?9?9*9*_*9*9*9*9*9	8.4	-4.8	37	102860	9999	9999	298	517	717	102	999900	999900	999900	99990	90	2.0	7	7	999.0	999	9	999999999	0	0.0000	0	88	999.000	999.0	99.0
2005	2	26	17	0	?9?9?9?9E0?9?9?9*9*9?9*9*9?9?9?9?9?9*9*_*9*9*9*9*9	8.4	-3.6	41	102860	9999	9999	291	333	582	77	999900	999900	999900	99990	22	4.0	4	4	999.0	999	9	999999999	0	0.0000	0	88	999.000	999.0	99.0
2005	2	26	18	0	?9?9?9?9E0?9?9?9*9*9?9*9*9?9?9?9?9?9*9*_*9*9*9*9*9	7.8	-2.9	45	102860	9999	9999	309	164	0	13	999900	999900	999900	99990	67	3.0	9	9	999.0	999	9	999999999	0	0.0000	0	88	999.000	999.0	99.0
2005	2	26	19	0	?9?9?9?9E0?9?9?9*9*9?9*9*9?9?9?9?9?9*9*_*9*9*9*9*9	6.9	-2.7	49	102860	9999	9999	288	25	0	0	999900	999900	999900	99990	67	3.0	5	5	999.0	999	9	999999999	0	0.0000	0	88	999.000	999.0	99.0
2005	2	26	20	0	?9?9?9?9E0?9?9?9*9*9?9*9*9?9?9?9?9?9*9*_*9*9*9*9*9	6.0	-2.2	55	102860	9999	9999	302	0	0	0	999900	999900	999900	99990	45	3.0	9	9	999.0	999	9	999999999	0	0.0000	0	88	999.000	999.0	99.0
2005	2	26	21	0	?9?9?9?9E0?9?9?9*9*9?9*9*9?9?9?9?9?9*9*_*9*9*9*9*9	5.1	-2.0	59	102860	9999	9999	279	0	0	0	999900	999900	999900	99990	45	1.0	4	4	999.0	999	9	999999999	0	0.0000	0	88	999.000	999.0	99.0
2005	2	26	22	0	?9?9?9?9E0?9?9?9*9*9?9*9*9?9?9?9?9?9*9*_*9*9*9*9*9	3.8	-1.0	70	102860	9999	9999	273	0	0	0	999900	999900	999900	99990	0	0.0	3	3	999.0	999	9	999999999	0	0.0000	0	88	999.000	999.0	99.0
2005	2	26	23	0	?9?9?9?9E0?9?9?9*9*9?9*9*9?9?9?9?9?9*9*_*9*9*9*9*9	3.5	0.0	78	102860	9999	9999	287	0	0	0	999900	999900	999900	99990	0	0.0	8	8	999.0	999	9	999999999	0	0.0000	0	88	999.000	999.0	99.0
2005	2	26	24	0	?9?9?9?9E0?9?9?9*9*9?9*9*9?9?9?9?9?9*9*_*9*9*9*9*9	2.5	0.0	83	102860	9999	9999	275	0	0	0	999900	999900	999900	99990	0	0.0	6	6	999.0	999	9	999999999	0	0.0000	0	88	999.000	999.0	99.0
2005	2	27	1	0	?9?9?9?9E0?9?9?9*9*9?9*9*9?9?9?9?9?9*9*_*9*9*9*9*9	2.8	0.9	87	102780	9999	9999	281	0	0	0	999900	999900	999900	99990	0	0.0	7	7	999.0	999	9	999999999	0	0.0000	0	88	999.000	999.0	99.0
2005	2	27	2	0	?9?9?9?9E0?9?9?9*9*9?9*9*9?9?9?9?9?9*9*_*9*9*9*9*9	3.5	-0.2	76	102780	9999	9999	261	0	0	0	999900	999900	999900	99990	67	2.0	0	0	999.0	999	9	999999999	0	0.0000	0	88	999.000	999.0	99.0
2005	2	27	3	0	?9?9?9?9E0?9?9?9*9*9?9*9*9?9?9?9?9?9*9*_*9*9*9*9*9	2.5	0.0	83	102780	9999	9999	275	0	0	0	999900	999900	999900	99990	0	0.0	6	6	999.0	999	9	999999999	0	0.0000	0	88	999.000	999.0	99.0
2005	2	27	4	0	?9?9?9?9E0?9?9?9*9*9?9*9*9?9?9?9?9?9*9*_*9*9*9*9*9	1.7	-0.2	87	102780	9999	9999	268	0	0	0	999900	999900	999900	99990	0	0.0	4	4	999.0	999	9	999999999	0	0.0000	0	88	999.000	999.0	99.0
2005	2	27	5	0	?9?9?9?9E0?9?9?9*9*9?9*9*9?9?9?9?9?9*9*_*9*9*9*9*9	1.6	0.0	89	102780	9999	9999	269	0	0	0	999900	999900	999900	99990	0	0.0	5	5	999.0	999	9	999999999	0	0.0000	0	88	999.000	999.0	99.0
2005	2	27	6	0	?9?9?9?9E0?9?9?9*9*9?9*9*9?9?9?9?9?9*9*_*9*9*9*9*9	1.5	-0.6	85	102780	9999	9999	258	0	0	0	999900	999900	999900	99990	90	2.0	1	1	999.0	999	9	999999999	0	0.0000	0	88	999.000	999.0	99.0
2005	2	27	7	0	?9?9?9?9E0?9?9?9*9*9?9*9*9?9?9?9?9?9*9*_*9*9*9*9*9	1.8	-0.4	85	102780	9999	9999	263	0	0	0	999900	999900	999900	99990	90	2.0	2	2	999.0	999	9	999999999	0	0.0000	0	88	999.000	999.0	99.0
2005	2	27	8	0	?9?9?9?9E0?9?9?9*9*9?9*9*9?9?9?9?9?9*9*_*9*9*9*9*9	1.8	-0.4	85	102780	9999	9999	275	3	0	3	999900	999900	999900	99990	90	1.0	7	7	999.0	999	9	999999999	0	0.0000	0	88	999.000	999.0	99.0
2005	2	27	9	0	?9?9?9?9E0?9?9?9*9*9?9*9*9?9?9?9?9?9*9*_*9*9*9*9*9	2.6	0.4	86	102780	9999	9999	272	64	0	64	999900	999900	999900	99990	0	0.0	4	4	999.0	999	9	999999999	0	0.0000	0	88	999.000	999.0	99.0
2005	2	27	10	0	?9?9?9?9E0?9?9?9*9*9?9*9*9?9?9?9?9?9*9*_*9*9*9*9*9	4.2	0.0	74	102780	9999	9999	285	242	125	166	999900	999900	999900	99990	0	0.0	7	7	999.0	999	9	999999999	0	0.0000	0	88	999.000	999.0	99.0
2005	2	27	11	0	?9?9?9?9E0?9?9?9*9*9?9*9*9?9?9?9?9?9*9*_*9*9*9*9*9	5.9	0.2	67	102780	9999	9999	285	272	66	226	999900	999900	999900	99990	247	1.0	4	4	999.0	999	9	999999999	0	0.0000	0	88	999.000	999.0	99.0
2005	2	27	12	0	?9?9?9?9E0?9?9?9*9*9?9*9*9?9?9?9?9?9*9*_*9*9*9*9*9	7.1	0.2	61	102780	9999	9999	285	475	384	188	999900	999900	999900	99990	135	1.0	2	2	999.0	999	9	999999999	0	0.0000	0	88	999.000	999.0	99.0
2005	2	27	13	0	?9?9?9?9E0?9?9?9*9*9?9*9*9?9?9?9?9?9*9*_*9*9*9*9*9	7.3	-0.2	59	102780	9999	9999	298	400	207	248	999900	999900	999900	99990	0	0.0	7	7	999.0	999	9	999999999	0	0.0000	0	88	999.000	999.0	99.0
2005	2	27	14	0	?9?9?9?9E0?9?9?9*9*9?9*9*9?9?9?9?9?9*9*_*9*9*9*9*9	8.4	-0.8	52	102780	9999	9999	294	467	330	246	999900	999900	999900	99990	22	3.0	4	4	999.0	999	9	999999999	0	0.0000	0	88	999.000	999.0	99.0
2005	2	27	15	0	?9?9?9?9E0?9?9?9*9*9?9*9*9?9?9?9?9?9*9*_*9*9*9*9*9	8.5	0.0	55	102780	9999	9999	315	428	380	219	999900	999900	999900	99990	360	4.0	9	9	999.0	999	9	999999999	0	0.0000	0	88	999.000	999.0	99.0
2005	2	27	16	0	?9?9?9?9E0?9?9?9*9*9?9*9*9?9?9?9?9?9*9*_*9*9*9*9*9	8.3	-0.4	54	102780	9999	9999	299	247	0	247	999900	999900	999900	99990	22	3.0	6	6	999.0	999	9	999999999	0	0.0000	0	88	999.000	999.0	99.0
2005	2	27	17	0	?9?9?9?9E0?9?9?9*9*9?9*9*9?9?9?9?9?9*9*_*9*9*9*9*9	8.3	-1.0	51	102780	9999	9999	302	247	586	117	999900	999900	999900	99990	360	1.0	7	7	999.0	999	9	999999999	0	0.0000	0	88	999.000	999.0	99.0
2005	2	27	18	0	?9?9?9?9E0?9?9?9*9*9?9*9*9?9?9?9?9?9*9*_*9*9*9*9*9	8.3	-0.8	52	102780	9999	9999	291	136	0	27	999900	999900	999900	99990	0	0.0	3	3	999.0	999	9	999999999	0	0.0000	0	88	999.000	999.0	99.0
2005	2	27	19	0	?9?9?9?9E0?9?9?9*9*9?9*9*9?9?9?9?9?9*9*_*9*9*9*9*9	7.3	-0.8	56	102780	9999	9999	309	25	0	0	999900	999900	999900	99990	90	1.0	9	9	999.0	999	9	999999999	0	0.0000	0	88	999.000	999.0	99.0
2005	2	27	20	0	?9?9?9?9E0?9?9?9*9*9?9*9*9?9?9?9?9?9*9*_*9*9*9*9*9	6.2	0.0	64	102780	9999	9999	305	0	0	0	999900	999900	999900	99990	45	2.0	9	9	999.0	999	9	999999999	0	0.0000	0	88	999.000	999.0	99.0
2005	2	27	21	0	?9?9?9?9E0?9?9?9*9*9?9*9*9?9?9?9?9?9*9*_*9*9*9*9*9	5.6	0.0	67	102780	9999	9999	278	0	0	0	999900	999900	999900	99990	45	2.0	2	2	999.0	999	9	999999999	0	0.0000	0	88	999.000	999.0	99.0
2005	2	27	22	0	?9?9?9?9E0?9?9?9*9*9?9*9*9?9?9?9?9?9*9*_*9*9*9*9*9	5.2	-0.2	68	102780	9999	9999	281	0	0	0	999900	999900	999900	99990	67	2.0	4	4	999.0	999	9	999999999	0	0.0000	0	88	999.000	999.0	99.0
2005	2	27	23	0	?9?9?9?9E0?9?9?9*9*9?9*9*9?9?9?9?9?9*9*_*9*9*9*9*9	3.8	0.6	80	102780	9999	9999	268	0	0	0	999900	999900	999900	99990	90	2.0	1	1	999.0	999	9	999999999	0	0.0000	0	88	999.000	999.0	99.0
2005	2	27	24	0	?9?9?9?9E0?9?9?9*9*9?9*9*9?9?9?9?9?9*9*_*9*9*9*9*9	4.2	0.2	75	102780	9999	9999	264	0	0	0	999900	999900	999900	99990	67	1.0	0	0	999.0	999	9	999999999	0	0.0000	0	88	999.000	999.0	99.0
2005	2	28	1	0	?9?9?9?9E0?9?9?9*9*9?9*9*9?9?9?9?9?9*9*_*9*9*9*9*9	3.4	0.2	80	103080	9999	9999	266	0	0	0	999900	999900	999900	99990	0	0.0	1	1	999.0	999	9	999999999	0	0.0000	0	88	999.000	999.0	99.0
2005	2	28	2	0	?9?9?9?9E0?9?9?9*9*9?9*9*9?9?9?9?9?9*9*_*9*9*9*9*9	3.3	0.4	82	103080	9999	9999	287	0	0	0	999900	999900	999900	99990	0	0.0	8	8	999.0	999	9	999999999	0	0.0000	0	88	999.000	999.0	99.0
2005	2	28	3	0	?9?9?9?9E0?9?9?9*9*9?9*9*9?9?9?9?9?9*9*_*9*9*9*9*9	2.0	0.4	89	103080	9999	9999	271	0	0	0	999900	999900	999900	99990	0	0.0	5	5	999.0	999	9	999999999	0	0.0000	0	88	999.000	999.0	99.0
2005	2	28	4	0	?9?9?9?9E0?9?9?9*9*9?9*9*9?9?9?9?9?9*9*_*9*9*9*9*9	1.2	0.0	92	103080	9999	9999	253	0	0	0	999900	999900	999900	99990	157	1.0	0	0	999.0	999	9	999999999	0	0.0000	0	88	999.000	999.0	99.0
2005	2	28	5	0	?9?9?9?9E0?9?9?9*9*9?9*9*9?9?9?9?9?9*9*_*9*9*9*9*9	0.9	0.0	94	103080	9999	9999	272	0	0	0	999900	999900	999900	99990	0	0.0	7	7	999.0	999	9	999999999	0	0.0000	0	88	999.000	999.0	99.0
2005	2	28	6	0	?9?9?9?9E0?9?9?9*9*9?9*9*9?9?9?9?9?9*9*_*9*9*9*9*9	0.8	0.0	94	103080	9999	9999	282	0	0	0	999900	999900	999900	99990	90	1.0	9	9	999.0	999	9	999999999	0	0.0000	0	88	999.000	999.0	99.0
2005	2	28	7	0	?9?9?9?9E0?9?9?9*9*9?9*9*9?9?9?9?9?9*9*_*9*9*9*9*9	2.7	1.3	91	103080	9999	9999	285	0	0	0	999900	999900	999900	99990	67	4.0	8	8	999.0	999	9	999999999	0	0.0000	0	88	999.000	999.0	99.0
2005	2	28	8	0	?9?9?9?9E0?9?9?9*9*9?9*9*9?9?9?9?9?9*9*_*9*9*9*9*9	3.5	-6.3	46	103080	9999	9999	276	3	0	3	999900	999900	999900	99990	45	4.0	7	7	999.0	999	9	999999999	0	0.0000	0	88	999.000	999.0	99.0
2005	2	28	9	0	?9?9?9?9E0?9?9?9*9*9?9*9*9?9?9?9?9?9*9*_*9*9*9*9*9	3.5	-3.4	59	103080	9999	9999	284	64	18	55	999900	999900	999900	99990	67	3.0	8	8	999.0	999	9	999999999	0	0.0000	0	88	999.000	999.0	99.0
2005	2	28	10	0	?9?9?9?9E0?9?9?9*9*9?9*9*9?9?9?9?9?9*9*_*9*9*9*9*9	4.4	-2.0	62	103080	9999	9999	272	181	74	136	999900	999900	999900	99990	90	3.0	2	2	999.0	999	9	999999999	0	0.0000	0	88	999.000	999.0	99.0
2005	2	28	11	0	?9?9?9?9E0?9?9?9*9*9?9*9*9?9?9?9?9?9*9*_*9*9*9*9*9	5.5	-1.7	59	103080	9999	9999	279	328	170	207	999900	999900	999900	99990	67	3.0	3	3	999.0	999	9	999999999	0	0.0000	0	88	999.000	999.0	99.0
2005	2	28	12	0	?9?9?9?9E0?9?9?9*9*9?9*9*9?9?9?9?9?9*9*_*9*9*9*9*9	7.0	-1.3	55	103080	9999	9999	274	514	368	238	999900	999900	999900	99990	67	2.0	0	0	999.0	999	9	999999999	0	0.0000	0	88	999.000	999.0	99.0
2005	2	28	13	0	?9?9?9?9E0?9?9?9*9*9?9*9*9?9?9?9?9?9*9*_*9*9*9*9*9	6.8	-0.9	58	103080	9999	9999	295	456	323	216	999900	999900	999900	99990	360	4.0	7	7	999.0	999	9	999999999	0	0.0000	0	88	999.000	999.0	99.0
2005	2	28	14	0	?9?9?9?9E0?9?9?9*9*9?9*9*9?9?9?9?9?9*9*_*9*9*9*9*9	7.4	-0.6	56	103080	9999	9999	295	550	574	164	999900	999900	999900	99990	360	4.0	6	6	999.0	999	9	999999999	0	0.0000	0	88	999.000	999.0	99.0
2005	2	28	15	0	?9?9?9?9E0?9?9?9*9*9?9*9*9?9?9?9?9?9*9*_*9*9*9*9*9	7.5	-2.2	49	103080	9999	9999	287	467	559	157	999900	999900	999900	99990	90	3.0	3	3	999.0	999	9	999999999	0	0.0000	0	88	999.000	999.0	99.0
2005	2	28	16	0	?9?9?9?9E0?9?9?9*9*9?9*9*9?9?9?9?9?9*9*_*9*9*9*9*9	7.7	-2.4	48	103080	9999	9999	280	425	719	105	999900	999900	999900	99990	67	5.0	1	1	999.0	999	9	999999999	0	0.0000	0	88	999.000	999.0	99.0
2005	2	28	17	0	?9?9?9?9E0?9?9?9*9*9?9*9*9?9?9?9?9?9*9*_*9*9*9*9*9	7.7	-2.9	46	103080	9999	9999	275	264	0	264	999900	999900	999900	99990	45	4.0	0	0	999.0	999	9	999999999	0	0.0000	0	88	999.000	999.0	99.0
2005	2	28	18	0	?9?9?9?9E0?9?9?9*9*9?9*9*9?9?9?9?9?9*9*_*9*9*9*9*9	7.2	-2.9	47	103080	9999	9999	278	117	0	37	999900	999900	999900	99990	90	4.0	1	1	999.0	999	9	999999999	0	0.0000	0	88	999.000	999.0	99.0
2005	2	28	19	0	?9?9?9?9E0?9?9?9*9*9?9*9*9?9?9?9?9?9*9*_*9*9*9*9*9	6.6	-2.4	51	103080	9999	9999	283	28	0	0	999900	999900	999900	99990	90	3.0	3	3	999.0	999	9	999999999	0	0.0000	0	88	999.000	999.0	99.0
2005	2	28	20	0	?9?9?9?9E0?9?9?9*9*9?9*9*9?9?9?9?9?9*9*_*9*9*9*9*9	5.7	-2.0	57	103080	9999	9999	268	0	0	0	999900	999900	999900	99990	90	2.0	0	0	999.0	999	9	999999999	0	0.0000	0	88	999.000	999.0	99.0
2005	2	28	21	0	?9?9?9?9E0?9?9?9*9*9?9*9*9?9?9?9?9?9*9*_*9*9*9*9*9	4.8	-0.8	66	103080	9999	9999	281	0	0	0	999900	999900	999900	99990	90	2.0	5	5	999.0	999	9	999999999	0	0.0000	0	88	999.000	999.0	99.0
2005	2	28	22	0	?9?9?9?9E0?9?9?9*9*9?9*9*9?9?9?9?9?9*9*_*9*9*9*9*9	4.3	-1.7	64	103080	9999	9999	284	0	0	0	999900	999900	999900	99990	67	4.0	7	7	999.0	999	9	999999999	0	0.0000	0	88	999.000	999.0	99.0
2005	2	28	23	0	?9?9?9?9E0?9?9?9*9*9?9*9*9?9?9?9?9?9*9*_*9*9*9*9*9	3.5	-2.0	66	103080	9999	9999	291	0	0	0	999900	999900	999900	99990	67	3.0	9	9	999.0	999	9	999999999	0	0.0000	0	88	999.000	999.0	99.0
2005	2	28	24	0	?9?9?9?9E0?9?9?9*9*9?9*9*9?9?9?9?9?9*9*_*9*9*9*9*9	2.8	-2.4	67	103080	9999	9999	288	0	0	0	999900	999900	999900	99990	90	4.0	9	9	999.0	999	9	999999999	0	0.0000	0	88	999.000	999.0	99.0
2005	3	1	1	0	?9?9?9?9E0?9?9?9*9*9?9*9*9?9?9?9?9?9*9*_*9*9*9*9*9	2.3	-3.4	64	103100	9999	9999	279	0	0	0	999900	999900	999900	99990	90	3.0	8	8	999.0	999	9	999999999	0	0.0000	0	88	999.000	999.0	99.0
2005	3	1	2	0	?9?9?9?9E0?9?9?9*9*9?9*9*9?9?9?9?9?9*9*_*9*9*9*9*9	1.8	-2.7	70	103100	9999	9999	264	0	0	0	999900	999900	999900	99990	0	0.0	3	3	999.0	999	9	999999999	0	0.0000	0	88	999.000	999.0	99.0
2005	3	1	3	0	?9?9?9?9E0?9?9?9*9*9?9*9*9?9?9?9?9?9*9*_*9*9*9*9*9	1.7	-3.4	66	103100	9999	9999	260	0	0	0	999900	999900	999900	99990	67	2.0	2	2	999.0	999	9	999999999	0	0.0000	0	88	999.000	999.0	99.0
2005	3	1	4	0	?9?9?9?9E0?9?9?9*9*9?9*9*9?9?9?9?9?9*9*_*9*9*9*9*9	1.0	-3.1	72	103100	9999	9999	249	0	0	0	999900	999900	999900	99990	0	0.0	0	0	999.0	999	9	999999999	0	0.0000	0	88	999.000	999.0	99.0
2005	3	1	5	0	?9?9?9?9E0?9?9?9*9*9?9*9*9?9?9?9?9?9*9*_*9*9*9*9*9	0.5	-2.9	76	103100	9999	9999	260	0	0	0	999900	999900	999900	99990	0	0.0	4	4	999.0	999	9	999999999	0	0.0000	0	88	999.000	999.0	99.0
2005	3	1	6	0	?9?9?9?9E0?9?9?9*9*9?9*9*9?9?9?9?9?9*9*_*9*9*9*9*9	0.3	-2.4	80	103100	9999	9999	264	0	0	0	999900	999900	999900	99990	0	0.0	6	6	999.0	999	9	999999999	0	0.0000	0	88	999.000	999.0	99.0
2005	3	1	7	0	?9?9?9?9E0?9?9?9*9*9?9*9*9?9?9?9?9?9*9*_*9*9*9*9*9	-0.1	-2.0	86	103100	9999	9999	266	0	0	0	999900	999900	999900	99990	0	0.0	7	7	999.0	999	9	999999999	0	0.0000	0	88	999.000	999.0	99.0
2005	3	1	8	0	?9?9?9?9E0?9?9?9*9*9?9*9*9?9?9?9?9?9*9*_*9*9*9*9*9	-0.6	-2.0	89	103100	9999	9999	274	6	1	5	999900	999900	999900	99990	0	0.0	9	9	999.0	999	9	999999999	0	0.0000	0	88	999.000	999.0	99.0
2005	3	1	9	0	?9?9?9?9E0?9?9?9*9*9?9*9*9?9?9?9?9?9*9*_*9*9*9*9*9	1.0	-1.5	82	103100	9999	9999	268	86	0	86	999900	999900	999900	99990	112	1.0	6	6	999.0	999	9	999999999	0	0.0000	0	88	999.000	999.0	99.0
2005	3	1	10	0	?9?9?9?9E0?9?9?9*9*9?9*9*9?9?9?9?9?9*9*_*9*9*9*9*9	3.1	-3.4	60	103100	9999	9999	278	261	162	162	999900	999900	999900	99990	180	1.0	7	7	999.0	999	9	999999999	0	0.0000	0	88	999.000	999.0	99.0
2005	3	1	11	0	?9?9?9?9E0?9?9?9*9*9?9*9*9?9?9?9?9?9*9*_*9*9*9*9*9	4.9	-4.0	51	103100	9999	9999	289	478	469	145	999900	999900	999900	99990	90	2.0	8	8	999.0	999	9	999999999	0	0.0000	0	88	999.000	999.0	99.0
2005	3	1	12	0	?9?9?9?9E0?9?9?9*9*9?9*9*9?9?9?9?9?9*9*_*9*9*9*9*9	5.6	-5.1	44	103100	9999	9999	291	444	263	246	999900	999900	999900	99990	180	2.0	8	8	999.0	999	9	999999999	0	0.0000	0	88	999.000	999.0	99.0
2005	3	1	13	0	?9?9?9?9E0?9?9?9*9*9?9*9*9?9?9?9?9?9*9*_*9*9*9*9*9	7.1	-3.7	44	103100	9999	9999	290	542	483	182	999900	999900	999900	99990	202	1.0	6	6	999.0	999	9	999999999	0	0.0000	0	88	999.000	999.0	99.0
2005	3	1	14	0	?9?9?9?9E0?9?9?9*9*9?9*9*9?9?9?9?9?9*9*_*9*9*9*9*9	7.7	-3.9	42	103100	9999	9999	290	569	608	158	999900	999900	999900	99990	315	2.0	5	5	999.0	999	9	999999999	0	0.0000	0	88	999.000	999.0	99.0
2005	3	1	15	0	?9?9?9?9E0?9?9?9*9*9?9*9*9?9?9?9?9?9*9*_*9*9*9*9*9	8.2	-3.9	41	103100	9999	9999	292	519	686	137	999900	999900	999900	99990	225	2.0	5	5	999.0	999	9	999999999	0	0.0000	0	88	999.000	999.0	99.0
2005	3	1	16	0	?9?9?9?9E0?9?9?9*9*9?9*9*9?9?9?9?9?9*9*_*9*9*9*9*9	8.6	-3.9	39	103100	9999	9999	305	408	720	114	999900	999900	999900	99990	360	3.0	8	8	999.0	999	9	999999999	0	0.0000	0	88	999.000	999.0	99.0
2005	3	1	17	0	?9?9?9?9E0?9?9?9*9*9?9*9*9?9?9?9?9?9*9*_*9*9*9*9*9	8.2	-3.9	41	103100	9999	9999	298	197	0	197	999900	999900	999900	99990	315	3.0	7	7	999.0	999	9	999999999	0	0.0000	0	88	999.000	999.0	99.0
2005	3	1	18	0	?9?9?9?9E0?9?9?9*9*9?9*9*9?9?9?9?9?9*9*_*9*9*9*9*9	8.1	-3.9	41	103100	9999	9999	275	122	0	122	999900	999900	999900	99990	0	0.0	0	0	999.0	999	9	999999999	0	0.0000	0	88	999.000	999.0	99.0
2005	3	1	19	0	?9?9?9?9E0?9?9?9*9*9?9*9*9?9?9?9?9?9*9*_*9*9*9*9*9	7.2	-3.1	46	103100	9999	9999	284	36	0	0	999900	999900	999900	99990	0	0.0	3	3	999.0	999	9	999999999	0	0.0000	0	88	999.000	999.0	99.0
2005	3	1	20	0	?9?9?9?9E0?9?9?9*9*9?9*9*9?9?9?9?9?9*9*_*9*9*9*9*9	5.6	-1.7	58	103100	9999	9999	290	0	0	0	999900	999900	999900	99990	0	0.0	7	7	999.0	999	9	999999999	0	0.0000	0	88	999.000	999.0	99.0
2005	3	1	21	0	?9?9?9?9E0?9?9?9*9*9?9*9*9?9?9?9?9?9*9*_*9*9*9*9*9	4.0	-0.4	73	103100	9999	9999	263	0	0	0	999900	999900	999900	99990	135	2.0	0	0	999.0	999	9	999999999	0	0.0000	0	88	999.000	999.0	99.0
2005	3	1	22	0	?9?9?9?9E0?9?9?9*9*9?9*9*9?9?9?9?9?9*9*_*9*9*9*9*9	4.1	-0.8	70	103100	9999	9999	281	0	0	0	999900	999900	999900	99990	0	0.0	6	6	999.0	999	9	999999999	0	0.0000	0	88	999.000	999.0	99.0
2005	3	1	23	0	?9?9?9?9E0?9?9?9*9*9?9*9*9?9?9?9?9?9*9*_*9*9*9*9*9	2.6	-0.2	82	103100	9999	9999	273	0	0	0	999900	999900	999900	99990	0	0.0	5	5	999.0	999	9	999999999	0	0.0000	0	88	999.000	999.0	99.0
2005	3	1	24	0	?9?9?9?9E0?9?9?9*9*9?9*9*9?9?9?9?9?9*9*_*9*9*9*9*9	1.9	-0.2	86	103100	9999	9999	273	0	0	0	999900	999900	999900	99990	0	0.0	6	6	999.0	999	9	999999999	0	0.0000	0	88	999.000	999.0	99.0
2005	3	2	1	0	?9?9?9?9E0?9?9?9*9*9?9*9*9?9?9?9?9?9*9*_*9*9*9*9*9	1.2	-0.6	87	102620	9999	9999	283	0	0	0	999900	999900	999900	99990	0	0.0	9	9	999.0	999	9	999999999	0	0.0000	0	88	999.000	999.0	99.0
2005	3	2	2	0	?9?9?9?9E0?9?9?9*9*9?9*9*9?9?9?9?9?9*9*_*9*9*9*9*9	0.5	-1.1	88	102620	9999	9999	262	0	0	0	999900	999900	999900	99990	0	0.0	4	4	999.0	999	9	999999999	0	0.0000	0	88	999.000	999.0	99.0
2005	3	2	3	0	?9?9?9?9E0?9?9?9*9*9?9*9*9?9?9?9?9?9*9*_*9*9*9*9*9	0.1	-1.3	89	102620	9999	9999	260	0	0	0	999900	999900	999900	99990	0	0.0	4	4	999.0	999	9	999999999	0	0.0000	0	88	999.000	999.0	99.0
2005	3	2	4	0	?9?9?9?9E0?9?9?9*9*9?9*9*9?9?9?9?9?9*9*_*9*9*9*9*9	-0.2	-1.1	93	102620	9999	9999	267	0	0	0	999900	999900	999900	99990	0	0.0	7	7	999.0	999	9	999999999	0	0.0000	0	88	999.000	999.0	99.0
2005	3	2	5	0	?9?9?9?9E0?9?9?9*9*9?9*9*9?9?9?9?9?9*9*_*9*9*9*9*9	-0.6	-1.1	96	102620	9999	9999	258	0	0	0	999900	999900	999900	99990	0	0.0	4	4	999.0	999	9	999999999	0	0.0000	0	88	999.000	999.0	99.0
2005	3	2	6	0	?9?9?9?9E0?9?9?9*9*9?9*9*9?9?9?9?9?9*9*_*9*9*9*9*9	-0.9	-1.3	97	102620	9999	9999	261	0	0	0	999900	999900	999900	99990	0	0.0	6	6	999.0	999	9	999999999	0	0.0000	0	88	999.000	999.0	99.0
2005	3	2	7	0	?9?9?9?9E0?9?9?9*9*9?9*9*9?9?9?9?9?9*9*_*9*9*9*9*9	-1.0	-1.5	96	102620	9999	9999	258	0	0	0	999900	999900	999900	99990	0	0.0	5	5	999.0	999	9	999999999	0	0.0000	0	88	999.000	999.0	99.0
2005	3	2	8	0	?9?9?9?9E0?9?9?9*9*9?9*9*9?9?9?9?9?9*9*_*9*9*9*9*9	-0.7	-0.8	99	102620	9999	9999	275	6	0	6	999900	999900	999900	99990	0	0.0	9	9	999.0	999	9	999999999	0	0.0000	0	88	999.000	999.0	99.0
2005	3	2	9	0	?9?9?9?9E0?9?9?9*9*9?9*9*9?9?9?9?9?9*9*_*9*9*9*9*9	0.8	0.0	94	102620	9999	9999	266	106	48	83	999900	999900	999900	99990	202	1.0	5	5	999.0	999	9	999999999	0	0.0000	0	88	999.000	999.0	99.0
2005	3	2	10	0	?9?9?9?9E0?9?9?9*9*9?9*9*9?9?9?9?9?9*9*_*9*9*9*9*9	4.0	0.2	76	102620	9999	9999	275	300	247	148	999900	999900	999900	99990	202	3.0	3	3	999.0	999	9	999999999	0	0.0000	0	88	999.000	999.0	99.0
2005	3	2	11	0	?9?9?9?9E0?9?9?9*9*9?9*9*9?9?9?9?9?9*9*_*9*9*9*9*9	6.2	-0.4	62	102620	9999	9999	287	469	446	150	999900	999900	999900	99990	225	2.0	5	5	999.0	999	9	999999999	0	0.0000	0	88	999.000	999.0	99.0
2005	3	2	12	0	?9?9?9?9E0?9?9?9*9*9?9*9*9?9?9?9?9?9*9*_*9*9*9*9*9	8.6	-2.0	46	102620	9999	9999	285	617	633	136	999900	999900	999900	99990	225	3.0	1	1	999.0	999	9	999999999	0	0.0000	0	88	999.000	999.0	99.0
2005	3	2	13	0	?9?9?9?9E0?9?9?9*9*9?9*9*9?9?9?9?9?9*9*_*9*9*9*9*9	9.6	-2.9	40	102620	9999	9999	317	689	756	123	999900	999900	999900	99990	180	3.0	9	9	999.0	999	9	999999999	0	0.0000	0	88	999.000	999.0	99.0
2005	3	2	14	0	?9?9?9?9E0?9?9?9*9*9?9*9*9?9?9?9?9?9*9*_*9*9*9*9*9	10.3	-2.2	41	102620	9999	9999	286	667	783	120	999900	999900	999900	99990	180	3.0	0	0	999.0	999	9	999999999	0	0.0000	0	88	999.000	999.0	99.0
2005	3	2	15	0	?9?9?9?9E0?9?9?9*9*9?9*9*9?9?9?9?9?9*9*_*9*9*9*9*9	10.3	-2.9	38	102620	9999	9999	285	508	0	508	999900	999900	999900	99990	157	2.0	0	0	999.0	999	9	999999999	0	0.0000	0	88	999.000	999.0	99.0
2005	3	2	16	0	?9?9?9?9E0?9?9?9*9*9?9*9*9?9?9?9?9?9*9*_*9*9*9*9*9	10.6	-3.1	37	102620	9999	9999	301	442	721	152	999900	999900	999900	99990	180	3.0	4	4	999.0	999	9	999999999	0	0.0000	0	88	999.000	999.0	99.0
2005	3	2	17	0	?9?9?9?9E0?9?9?9*9*9?9*9*9?9?9?9?9?9*9*_*9*9*9*9*9	10.7	-3.9	34	102620	9999	9999	295	311	596	98	999900	999900	999900	99990	180	2.0	2	2	999.0	999	9	999999999	0	0.0000	0	88	999.000	999.0	99.0
2005	3	2	18	0	?9?9?9?9E0?9?9?9*9*9?9*9*9?9?9?9?9?9*9*_*9*9*9*9*9	10.2	-3.6	36	102620	9999	9999	284	125	0	53	999900	999900	999900	99990	180	1.0	0	0	999.0	999	9	999999999	0	0.0000	0	88	999.000	999.0	99.0
2005	3	2	19	0	?9?9?9?9E0?9?9?9*9*9?9*9*9?9?9?9?9?9*9*_*9*9*9*9*9	9.4	-1.7	45	102620	9999	9999	306	33	0	0	999900	999900	999900	99990	0	0.0	7	7	999.0	999	9	999999999	0	0.0000	0	88	999.000	999.0	99.0
2005	3	2	20	0	?9?9?9?9E0?9?9?9*9*9?9*9*9?9?9?9?9?9*9*_*9*9*9*9*9	8.3	-0.4	54	102620	9999	9999	294	0	0	0	999900	999900	999900	99990	135	1.0	4	4	999.0	999	9	999999999	0	0.0000	0	88	999.000	999.0	99.0
2005	3	2	21	0	?9?9?9?9E0?9?9?9*9*9?9*9*9?9?9?9?9?9*9*_*9*9*9*9*9	7.9	-3.1	44	102620	9999	9999	294	0	0	0	999900	999900	999900	99990	157	2.0	6	6	999.0	999	9	999999999	0	0.0000	0	88	999.000	999.0	99.0
2005	3	2	22	0	?9?9?9?9E0?9?9?9*9*9?9*9*9?9?9?9?9?9*9*_*9*9*9*9*9	6.9	-1.9	52	102620	9999	9999	284	0	0	0	999900	999900	999900	99990	135	1.0	3	3	999.0	999	9	999999999	0	0.0000	0	88	999.000	999.0	99.0
2005	3	2	23	0	?9?9?9?9E0?9?9?9*9*9?9*9*9?9?9?9?9?9*9*_*9*9*9*9*9	6.6	-0.4	61	102620	9999	9999	273	0	0	0	999900	999900	999900	99990	0	0.0	0	0	999.0	999	9	999999999	0	0.0000	0	88	999.000	999.0	99.0
2005	3	2	24	0	?9?9?9?9E0?9?9?9*9*9?9*9*9?9?9?9?9?9*9*_*9*9*9*9*9	6.1	0.0	65	102620	9999	9999	271	0	0	0	999900	999900	999900	99990	0	0.0	0	0	999.0	999	9	999999999	0	0.0000	0	88	999.000	999.0	99.0
2005	3	3	1	0	?9?9?9?9E0?9?9?9*9*9?9*9*9?9?9?9?9?9*9*_*9*9*9*9*9	6.2	0.2	65	102070	9999	9999	299	0	0	0	999900	999900	999900	99990	180	1.0	8	8	999.0	999	9	999999999	0	0.0000	0	88	999.000	999.0	99.0
2005	3	3	2	0	?9?9?9?9E0?9?9?9*9*9?9*9*9?9?9?9?9?9*9*_*9*9*9*9*9	6.0	0.8	69	102070	9999	9999	299	0	0	0	999900	999900	999900	99990	180	1.0	8	8	999.0	999	9	999999999	0	0.0000	0	88	999.000	999.0	99.0
2005	3	3	3	0	?9?9?9?9E0?9?9?9*9*9?9*9*9?9?9?9?9?9*9*_*9*9*9*9*9	5.8	1.3	73	102070	9999	9999	290	0	0	0	999900	999900	999900	99990	0	0.0	6	6	999.0	999	9	999999999	0	0.0000	0	88	999.000	999.0	99.0
2005	3	3	4	0	?9?9?9?9E0?9?9?9*9*9?9*9*9?9?9?9?9?9*9*_*9*9*9*9*9	5.5	1.5	75	102070	9999	9999	292	0	0	0	999900	999900	999900	99990	0	0.0	7	7	999.0	999	9	999999999	0	0.0000	0	88	999.000	999.0	99.0
2005	3	3	5	0	?9?9?9?9E0?9?9?9*9*9?9*9*9?9?9?9?9?9*9*_*9*9*9*9*9	5.4	1.7	77	102070	9999	9999	282	0	0	0	999900	999900	999900	99990	202	1.0	3	3	999.0	999	9	999999999	0	0.0000	0	88	999.000	999.0	99.0
2005	3	3	6	0	?9?9?9?9E0?9?9?9*9*9?9*9*9?9?9?9?9?9*9*_*9*9*9*9*9	5.3	1.7	77	102070	9999	9999	286	0	0	0	999900	999900	999900	99990	0	0.0	5	5	999.0	999	9	999999999	0	0.0000	0	88	999.000	999.0	99.0
2005	3	3	7	0	?9?9?9?9E0?9?9?9*9*9?9*9*9?9?9?9?9?9*9*_*9*9*9*9*9	4.7	2.5	85	102070	9999	9999	273	0	0	0	999900	999900	999900	99990	0	0.0	1	1	999.0	999	9	999999999	0	0.0000	0	88	999.000	999.0	99.0
2005	3	3	8	0	?9?9?9?9E0?9?9?9*9*9?9*9*9?9?9?9?9?9*9*_*9*9*9*9*9	4.1	2.3	88	102070	9999	9999	284	6	1	5	999900	999900	999900	99990	0	0.0	6	6	999.0	999	9	999999999	0	0.0000	0	88	999.000	999.0	99.0
2005	3	3	9	0	?9?9?9?9E0?9?9?9*9*9?9*9*9?9?9?9?9?9*9*_*9*9*9*9*9	5.7	2.5	80	102070	9999	9999	281	94	0	94	999900	999900	999900	99990	247	2.0	2	2	999.0	999	9	999999999	0	0.0000	0	88	999.000	999.0	99.0
2005	3	3	10	0	?9?9?9?9E0?9?9?9*9*9?9*9*9?9?9?9?9?9*9*_*9*9*9*9*9	7.3	3.6	77	102070	9999	9999	314	261	153	166	999900	999900	999900	99990	247	3.0	9	9	999.0	999	9	999999999	0	0.0000	0	88	999.000	999.0	99.0
2005	3	3	11	0	?9?9?9?9E0?9?9?9*9*9?9*9*9?9?9?9?9?9*9*_*9*9*9*9*9	9.1	3.0	66	102070	9999	9999	292	439	381	165	999900	999900	999900	99990	270	5.0	1	1	999.0	999	9	999999999	0	0.0000	0	88	999.000	999.0	99.0
2005	3	3	12	0	?9?9?9?9E0?9?9?9*9*9?9*9*9?9?9?9?9?9*9*_*9*9*9*9*9	10.8	3.9	63	102070	9999	9999	330	575	549	155	999900	999900	999900	99990	270	5.0	9	9	999.0	999	9	999999999	0	0.0000	0	88	999.000	999.0	99.0
2005	3	3	13	0	?9?9?9?9E0?9?9?9*9*9?9*9*9?9?9?9?9?9*9*_*9*9*9*9*9	11.7	3.2	56	102070	9999	9999	333	619	618	154	999900	999900	999900	99990	270	5.0	9	9	999.0	999	9	999999999	0	0.0000	0	88	999.000	999.0	99.0
2005	3	3	14	0	?9?9?9?9E0?9?9?9*9*9?9*9*9?9?9?9?9?9*9*_*9*9*9*9*9	12.7	2.1	48	102070	9999	9999	318	622	704	140	999900	999900	999900	99990	292	4.0	5	5	999.0	999	9	999999999	0	0.0000	0	88	999.000	999.0	99.0
2005	3	3	15	0	?9?9?9?9E0?9?9?9*9*9?9*9*9?9?9?9?9?9*9*_*9*9*9*9*9	13.1	1.7	46	102070	9999	9999	338	583	764	114	999900	999900	999900	99990	247	5.0	9	9	999.0	999	9	999999999	0	0.0000	0	88	999.000	999.0	99.0
2005	3	3	16	0	?9?9?9?9E0?9?9?9*9*9?9*9*9?9?9?9?9?9*9*_*9*9*9*9*9	13.7	2.3	46	102070	9999	9999	335	475	722	91	999900	999900	999900	99990	247	6.0	8	8	999.0	999	9	999999999	0	0.0000	0	88	999.000	999.0	99.0
2005	3	3	17	0	?9?9?9?9E0?9?9?9*9*9?9*9*9?9?9?9?9?9*9*_*9*9*9*9*9	13.6	2.5	47	102070	9999	9999	304	317	599	66	999900	999900	999900	99990	247	4.0	0	0	999.0	999	9	999999999	0	0.0000	0	88	999.000	999.0	99.0
2005	3	3	18	0	?9?9?9?9E0?9?9?9*9*9?9*9*9?9?9?9?9?9*9*_*9*9*9*9*9	13.1	2.7	49	102070	9999	9999	320	156	0	26	999900	999900	999900	99990	225	5.0	5	5	999.0	999	9	999999999	0	0.0000	0	88	999.000	999.0	99.0
2005	3	3	19	0	?9?9?9?9E0?9?9?9*9*9?9*9*9?9?9?9?9?9*9*_*9*9*9*9*9	12.0	3.4	56	102070	9999	9999	328	31	0	0	999900	999900	999900	99990	225	3.0	8	8	999.0	999	9	999999999	0	0.0000	0	88	999.000	999.0	99.0
2005	3	3	20	0	?9?9?9?9E0?9?9?9*9*9?9*9*9?9?9?9?9?9*9*_*9*9*9*9*9	10.4	4.2	65	102070	9999	9999	328	0	0	0	999900	999900	999900	99990	202	1.0	9	9	999.0	999	9	999999999	0	0.0000	0	88	999.000	999.0	99.0
2005	3	3	21	0	?9?9?9?9E0?9?9?9*9*9?9*9*9?9?9?9?9?9*9*_*9*9*9*9*9	9.2	4.1	71	102070	9999	9999	297	0	0	0	999900	999900	999900	99990	202	1.0	2	2	999.0	999	9	999999999	0	0.0000	0	88	999.000	999.0	99.0
2005	3	3	22	0	?9?9?9?9E0?9?9?9*9*9?9*9*9?9?9?9?9?9*9*_*9*9*9*9*9	8.7	4.7	76	102070	9999	9999	303	0	0	0	999900	999900	999900	99990	0	0.0	5	5	999.0	999	9	999999999	0	0.0000	0	88	999.000	999.0	99.0
2005	3	3	23	0	?9?9?9?9E0?9?9?9*9*9?9*9*9?9?9?9?9?9*9*_*9*9*9*9*9	6.8	4.3	84	102070	9999	9999	295	0	0	0	999900	999900	999900	99990	180	2.0	5	5	999.0	999	9	999999999	0	0.0000	0	88	999.000	999.0	99.0
2005	3	3	24	0	?9?9?9?9E0?9?9?9*9*9?9*9*9?9?9?9?9?9*9*_*9*9*9*9*9	6.2	4.1	87	102070	9999	9999	285	0	0	0	999900	999900	999900	99990	0	0.0	2	2	999.0	999	9	999999999	0	0.0000	0	88	999.000	999.0	99.0
2005	3	4	1	0	?9?9?9?9E0?9?9?9*9*9?9*9*9?9?9?9?9?9*9*_*9*9*9*9*9	5.2	3.7	90	101700	9999	9999	288	0	0	0	999900	999900	999900	99990	0	0.0	5	5	999.0	999	9	999999999	0	0.0000	0	88	999.000	999.0	99.0
2005	3	4	2	0	?9?9?9?9E0?9?9?9*9*9?9*9*9?9?9?9?9?9*9*_*9*9*9*9*9	5.1	3.9	92	101700	9999	9999	283	0	0	0	999900	999900	999900	99990	0	0.0	3	3	999.0	999	9	999999999	0	0.0000	0	88	999.000	999.0	99.0
2005	3	4	3	0	?9?9?9?9E0?9?9?9*9*9?9*9*9?9?9?9?9?9*9*_*9*9*9*9*9	4.2	3.4	94	101700	9999	9999	281	0	0	0	999900	999900	999900	99990	0	0.0	4	4	999.0	999	9	999999999	0	0.0000	0	88	999.000	999.0	99.0
2005	3	4	4	0	?9?9?9?9E0?9?9?9*9*9?9*9*9?9?9?9?9?9*9*_*9*9*9*9*9	4.1	3.0	93	101700	9999	9999	280	0	0	0	999900	999900	999900	99990	180	2.0	4	4	999.0	999	9	999999999	0	0.0000	0	88	999.000	999.0	99.0
2005	3	4	5	0	?9?9?9?9E0?9?9?9*9*9?9*9*9?9?9?9?9?9*9*_*9*9*9*9*9	3.9	2.9	93	101700	9999	9999	266	0	0	0	999900	999900	999900	99990	0	0.0	0	0	999.0	999	9	999999999	0	0.0000	0	88	999.000	999.0	99.0
2005	3	4	6	0	?9?9?9?9E0?9?9?9*9*9?9*9*9?9?9?9?9?9*9*_*9*9*9*9*9	3.4	2.7	95	101700	9999	9999	275	0	0	0	999900	999900	999900	99990	0	0.0	3	3	999.0	999	9	999999999	0	0.0000	0	88	999.000	999.0	99.0
2005	3	4	7	0	?9?9?9?9E0?9?9?9*9*9?9*9*9?9?9?9?9?9*9*_*9*9*9*9*9	3.3	2.9	97	101700	9999	9999	279	0	0	0	999900	999900	999900	99990	180	2.0	5	5	999.0	999	9	999999999	0	0.0000	0	88	999.000	999.0	99.0
2005	3	4	8	0	?9?9?9?9E0?9?9?9*9*9?9*9*9?9?9?9?9?9*9*_*9*9*9*9*9	3.6	2.7	94	101700	9999	9999	276	8	0	8	999900	999900	999900	99990	157	1.0	3	3	999.0	999	9	999999999	0	0.0000	0	88	999.000	999.0	99.0
2005	3	4	9	0	?9?9?9?9E0?9?9?9*9*9?9*9*9?9?9?9?9?9*9*_*9*9*9*9*9	7.0	3.8	80	101700	9999	9999	293	114	0	114	999900	999900	999900	99990	180	4.0	4	4	999.0	999	9	999999999	0	0.0000	0	88	999.000	999.0	99.0
2005	3	4	10	0	?9?9?9?9E0?9?9?9*9*9?9*9*9?9?9?9?9?9*9*_*9*9*9*9*9	9.5	4.5	71	101700	9999	9999	306	286	205	157	999900	999900	999900	99990	202	4.0	5	5	999.0	999	9	999999999	0	0.0000	0	88	999.000	999.0	99.0
2005	3	4	11	0	?9?9?9?9E0?9?9?9*9*9?9*9*9?9?9?9?9?9*9*_*9*9*9*9*9	13.3	3.8	52	101700	9999	9999	342	475	446	152	999900	999900	999900	99990	180	4.0	9	9	999.0	999	9	999999999	0	0.0000	0	88	999.000	999.0	99.0
2005	3	4	12	0	?9?9?9?9E0?9?9?9*9*9?9*9*9?9?9?9?9?9*9*_*9*9*9*9*9	15.6	2.5	41	101700	9999	9999	332	622	631	137	999900	999900	999900	99990	225	5.0	5	5	999.0	999	9	999999999	0	0.0000	0	88	999.000	999.0	99.0
2005	3	4	13	0	?9?9?9?9E0?9?9?9*9*9?9*9*9?9?9?9?9?9*9*_*9*9*9*9*9	16.3	2.9	40	101700	9999	9999	338	669	706	135	999900	999900	999900	99990	247	6.0	6	6	999.0	999	9	999999999	0	0.0000	0	88	999.000	999.0	99.0
2005	3	4	14	0	?9?9?9?9E0?9?9?9*9*9?9*9*9?9?9?9?9?9*9*_*9*9*9*9*9	16.9	3.2	40	101700	9999	9999	333	683	783	117	999900	999900	999900	99990	225	5.0	3	3	999.0	999	9	999999999	0	0.0000	0	88	999.000	999.0	99.0
2005	3	4	15	0	?9?9?9?9E0?9?9?9*9*9?9*9*9?9?9?9?9?9*9*_*9*9*9*9*9	18.3	4.5	40	101700	9999	9999	367	606	764	107	999900	999900	999900	99990	270	5.0	9	9	999.0	999	9	999999999	0	0.0000	0	88	999.000	999.0	99.0
2005	3	4	16	0	?9?9?9?9E0?9?9?9*9*9?9*9*9?9?9?9?9?9*9*_*9*9*9*9*9	18.7	2.7	34	101700	9999	9999	346	506	722	80	999900	999900	999900	99990	270	5.0	5	5	999.0	999	9	999999999	0	0.0000	0	88	999.000	999.0	99.0
2005	3	4	17	0	?9?9?9?9E0?9?9?9*9*9?9*9*9?9?9?9?9?9*9*_*9*9*9*9*9	18.5	4.0	38	101700	9999	9999	367	333	602	61	999900	999900	999900	99990	270	4.0	9	9	999.0	999	9	999999999	0	0.0000	0	88	999.000	999.0	99.0
2005	3	4	18	0	?9?9?9?9E0?9?9?9*9*9?9*9*9?9?9?9?9?9*9*_*9*9*9*9*9	18.3	5.7	43	101700	9999	9999	339	156	0	28	999900	999900	999900	99990	292	2.0	2	2	999.0	999	9	999999999	0	0.0000	0	88	999.000	999.0	99.0
2005	3	4	19	0	?9?9?9?9E0?9?9?9*9*9?9*9*9?9?9?9?9?9*9*_*9*9*9*9*9	16.8	5.2	46	101700	9999	9999	347	31	0	0	999900	999900	999900	99990	315	2.0	7	7	999.0	999	9	999999999	0	0.0000	0	88	999.000	999.0	99.0
2005	3	4	20	0	?9?9?9?9E0?9?9?9*9*9?9*9*9?9?9?9?9?9*9*_*9*9*9*9*9	14.8	6.6	58	101700	9999	9999	333	0	0	0	999900	999900	999900	99990	315	2.0	5	5	999.0	999	9	999999999	0	0.0000	0	88	999.000	999.0	99.0
2005	3	4	21	0	?9?9?9?9E0?9?9?9*9*9?9*9*9?9?9?9?9?9*9*_*9*9*9*9*9	12.9	7.4	69	101700	9999	9999	312	0	0	0	999900	999900	999900	99990	22	1.0	1	1	999.0	999	9	999999999	0	0.0000	0	88	999.000	999.0	99.0
2005	3	4	22	0	?9?9?9?9E0?9?9?9*9*9?9*9*9?9?9?9?9?9*9*_*9*9*9*9*9	10.7	6.8	77	101700	9999	9999	306	0	0	0	999900	999900	999900	99990	0	0.0	2	2	999.0	999	9	999999999	0	0.0000	0	88	999.000	999.0	99.0
2005	3	4	23	0	?9?9?9?9E0?9?9?9*9*9?9*9*9?9?9?9?9?9*9*_*9*9*9*9*9	9.7	6.5	81	101700	9999	9999	302	0	0	0	999900	999900	999900	99990	0	0.0	2	2	999.0	999	9	999999999	0	0.0000	0	88	999.000	999.0	99.0
2005	3	4	24	0	?9?9?9?9E0?9?9?9*9*9?9*9*9?9?9?9?9?9*9*_*9*9*9*9*9	8.7	6.1	84	101700	9999	9999	311	0	0	0	999900	999900	999900	99990	0	0.0	7	7	999.0	999	9	999999999	0	0.0000	0	88	999.000	999.0	99.0
2005	3	5	1	0	?9?9?9?9E0?9?9?9*9*9?9*9*9?9?9?9?9?9*9*_*9*9*9*9*9	8.0	6.1	88	101890	9999	9999	285	0	0	0	999900	999900	999900	99990	135	2.0	0	0	999.0	999	9	999999999	0	0.0000	0	88	999.000	999.0	99.0
2005	3	5	2	0	?9?9?9?9E0?9?9?9*9*9?9*9*9?9?9?9?9?9*9*_*9*9*9*9*9	8.4	4.3	75	101890	9999	9999	319	0	0	0	999900	999900	999900	99990	90	3.0	9	9	999.0	999	9	999999999	0	0.0000	0	88	999.000	999.0	99.0
2005	3	5	3	0	?9?9?9?9E0?9?9?9*9*9?9*9*9?9?9?9?9?9*9*_*9*9*9*9*9	7.5	4.5	81	101890	9999	9999	293	0	0	0	999900	999900	999900	99990	90	2.0	3	3	999.0	999	9	999999999	0	0.0000	0	88	999.000	999.0	99.0
2005	3	5	4	0	?9?9?9?9E0?9?9?9*9*9?9*9*9?9?9?9?9?9*9*_*9*9*9*9*9	6.5	4.5	87	101890	9999	9999	289	0	0	0	999900	999900	999900	99990	112	3.0	3	3	999.0	999	9	999999999	0	0.0000	0	88	999.000	999.0	99.0
2005	3	5	5	0	?9?9?9?9E0?9?9?9*9*9?9*9*9?9?9?9?9?9*9*_*9*9*9*9*9	5.8	4.1	89	101890	9999	9999	296	0	0	0	999900	999900	999900	99990	90	3.0	7	7	999.0	999	9	999999999	0	0.0000	0	88	999.000	999.0	99.0
2005	3	5	6	0	?9?9?9?9E0?9?9?9*9*9?9*9*9?9?9?9?9?9*9*_*9*9*9*9*9	4.9	4.1	95	101890	9999	9999	287	0	0	0	999900	999900	999900	99990	90	3.0	5	5	999.0	999	9	999999999	0	0.0000	0	88	999.000	999.0	99.0
2005	3	5	7	0	?9?9?9?9E0?9?9?9*9*9?9*9*9?9?9?9?9?9*9*_*9*9*9*9*9	4.8	4.1	95	101890	9999	9999	297	0	0	0	999900	999900	999900	99990	90	3.0	8	8	999.0	999	9	999999999	0	0.0000	0	88	999.000	999.0	99.0
2005	3	5	8	0	?9?9?9?9E0?9?9?9*9*9?9*9*9?9?9?9?9?9*9*_*9*9*9*9*9	5.2	4.4	95	101890	9999	9999	299	3	0	3	999900	999900	999900	99990	157	2.0	8	8	999.0	999	9	999999999	0	0.0000	0	88	999.000	999.0	99.0
2005	3	5	9	0	?9?9?9?9E0?9?9?9*9*9?9*9*9?9?9?9?9?9*9*_*9*9*9*9*9	5.5	4.8	95	101890	9999	9999	283	33	0	33	999900	999900	999900	99990	135	1.0	2	2	999.0	999	9	999999999	0	0.0000	0	88	999.000	999.0	99.0
2005	3	5	10	0	?9?9?9?9E0?9?9?9*9*9?9*9*9?9?9?9?9?9*9*_*9*9*9*9*9	5.8	4.8	93	101890	9999	9999	289	81	0	81	999900	999900	999900	99990	157	2.0	4	4	999.0	999	9	999999999	0	0.0000	0	88	999.000	999.0	99.0
2005	3	5	11	0	?9?9?9?9E0?9?9?9*9*9?9*9*9?9?9?9?9?9*9*_*9*9*9*9*9	7.0	5.1	88	101890	9999	9999	280	217	0	217	999900	999900	999900	99990	112	1.0	0	0	999.0	999	9	999999999	0	0.0000	0	88	999.000	999.0	99.0
2005	3	5	12	0	?9?9?9?9E0?9?9?9*9*9?9*9*9?9?9?9?9?9*9*_*9*9*9*9*9	8.3	5.6	83	101890	9999	9999	305	392	191	244	999900	999900	999900	99990	67	3.0	6	6	999.0	999	9	999999999	0	0.0000	0	88	999.000	999.0	99.0
2005	3	5	13	0	?9?9?9?9E0?9?9?9*9*9?9*9*9?9?9?9?9?9*9*_*9*9*9*9*9	10.6	6.2	74	101890	9999	9999	296	583	539	173	999900	999900	999900	99990	112	2.0	0	0	999.0	999	9	999999999	0	0.0000	0	88	999.000	999.0	99.0
2005	3	5	14	0	?9?9?9?9E0?9?9?9*9*9?9*9*9?9?9?9?9?9*9*_*9*9*9*9*9	12.4	6.7	68	101890	9999	9999	322	661	770	128	999900	999900	999900	99990	135	2.0	5	5	999.0	999	9	999999999	0	0.0000	0	88	999.000	999.0	99.0
2005	3	5	15	0	?9?9?9?9E0?9?9?9*9*9?9*9*9?9?9?9?9?9*9*_*9*9*9*9*9	14.0	7.0	63	101890	9999	9999	324	608	765	108	999900	999900	999900	99990	135	3.0	3	3	999.0	999	9	999999999	0	0.0000	0	88	999.000	999.0	99.0
2005	3	5	16	0	?9?9?9?9E0?9?9?9*9*9?9*9*9?9?9?9?9?9*9*_*9*9*9*9*9	15.3	7.0	58	101890	9999	9999	335	494	723	86	999900	999900	999900	99990	90	4.0	5	5	999.0	999	9	999999999	0	0.0000	0	88	999.000	999.0	99.0
2005	3	5	17	0	?9?9?9?9E0?9?9?9*9*9?9*9*9?9?9?9?9?9*9*_*9*9*9*9*9	15.8	7.5	58	101890	9999	9999	333	322	605	67	999900	999900	999900	99990	135	5.0	3	3	999.0	999	9	999999999	0	0.0000	0	88	999.000	999.0	99.0
2005	3	5	18	0	?9?9?9?9E0?9?9?9*9*9?9*9*9?9?9?9?9?9*9*_*9*9*9*9*9	15.2	7.6	60	101890	9999	9999	317	150	0	32	999900	999900	999900	99990	112	4.0	0	0	999.0	999	9	999999999	0	0.0000	0	88	999.000	999.0	99.0
2005	3	5	19	0	?9?9?9?9E0?9?9?9*9*9?9*9*9?9?9?9?9?9*9*_*9*9*9*9*9	13.9	7.5	65	101890	9999	9999	327	31	0	0	999900	999900	999900	99990	112	5.0	4	4	999.0	999	9	999999999	0	0.0000	0	88	999.000	999.0	99.0
2005	3	5	20	0	?9?9?9?9E0?9?9?9*9*9?9*9*9?9?9?9?9?9*9*_*9*9*9*9*9	13.0	7.3	68	101890	9999	9999	337	0	0	0	999900	999900	999900	99990	112	4.0	8	8	999.0	999	9	999999999	0	0.0000	0	88	999.000	999.0	99.0
2005	3	5	21	0	?9?9?9?9E0?9?9?9*9*9?9*9*9?9?9?9?9?9*9*_*9*9*9*9*9	12.2	7.3	72	101890	9999	9999	313	0	0	0	999900	999900	999900	99990	112	5.0	2	2	999.0	999	9	999999999	0	0.0000	0	88	999.000	999.0	99.0
2005	3	5	22	0	?9?9?9?9E0?9?9?9*9*9?9*9*9?9?9?9?9?9*9*_*9*9*9*9*9	11.2	7.3	77	101890	9999	9999	324	0	0	0	999900	999900	999900	99990	112	6.0	7	7	999.0	999	9	999999999	0	0.0000	0	88	999.000	999.0	99.0
2005	3	5	23	0	?9?9?9?9E0?9?9?9*9*9?9*9*9?9?9?9?9?9*9*_*9*9*9*9*9	10.1	6.7	79	101890	9999	9999	304	0	0	0	999900	999900	999900	99990	112	5.0	2	2	999.0	999	9	999999999	0	0.0000	0	88	999.000	999.0	99.0
2005	3	5	24	0	?9?9?9?9E0?9?9?9*9*9?9*9*9?9?9?9?9?9*9*_*9*9*9*9*9	9.5	6.1	79	101890	9999	9999	308	0	0	0	999900	999900	999900	99990	157	5.0	5	5	999.0	999	9	999999999	0	0.0000	0	88	999.000	999.0	99.0
2005	3	6	1	0	?9?9?9?9E0?9?9?9*9*9?9*9*9?9?9?9?9?9*9*_*9*9*9*9*9	9.1	5.7	79	101330	9999	9999	298	0	0	0	999900	999900	999900	99990	157	6.0	2	2	999.0	999	9	999999999	0	0.0000	0	88	999.000	999.0	99.0
2005	3	6	2	0	?9?9?9?9E0?9?9?9*9*9?9*9*9?9?9?9?9?9*9*_*9*9*9*9*9	9.2	5.9	80	101330	9999	9999	289	0	0	0	999900	999900	999900	99990	157	5.0	0	0	999.0	999	9	999999999	0	0.0000	0	88	999.000	999.0	99.0
2005	3	6	3	0	?9?9?9?9E0?9?9?9*9*9?9*9*9?9?9?9?9?9*9*_*9*9*9*9*9	8.8	5.9	82	101330	9999	9999	303	0	0	0	999900	999900	999900	99990	157	5.0	4	4	999.0	999	9	999999999	0	0.0000	0	88	999.000	999.0	99.0
2005	3	6	4	0	?9?9?9?9E0?9?9?9*9*9?9*9*9?9?9?9?9?9*9*_*9*9*9*9*9	8.4	6.2	86	101330	9999	9999	296	0	0	0	999900	999900	999900	99990	180	4.0	2	2	999.0	999	9	999999999	0	0.0000	0	88	999.000	999.0	99.0
2005	3	6	5	0	?9?9?9?9E0?9?9?9*9*9?9*9*9?9?9?9?9?9*9*_*9*9*9*9*9	8.1	6.5	90	101330	9999	9999	305	0	0	0	999900	999900	999900	99990	157	4.0	6	6	999.0	999	9	999999999	0	0.0000	0	88	999.000	999.0	99.0
2005	3	6	6	0	?9?9?9?9E0?9?9?9*9*9?9*9*9?9?9?9?9?9*9*_*9*9*9*9*9	8.3	6.8	90	101330	9999	9999	306	0	0	0	999900	999900	999900	99990	157	2.0	6	6	999.0	999	9	999999999	0	0.0000	0	88	999.000	999.0	99.0
2005	3	6	7	0	?9?9?9?9E0?9?9?9*9*9?9*9*9?9?9?9?9?9*9*_*9*9*9*9*9	7.8	6.5	92	101330	9999	9999	294	0	0	0	999900	999900	999900	99990	0	0.0	2	2	999.0	999	9	999999999	0	0.0000	0	88	999.000	999.0	99.0
2005	3	6	8	0	?9?9?9?9E0?9?9?9*9*9?9*9*9?9?9?9?9?9*9*_*9*9*9*9*9	7.1	6.2	94	101330	9999	9999	298	11	2	11	999900	999900	999900	99990	90	1.0	5	5	999.0	999	9	999999999	0	0.0000	0	88	999.000	999.0	99.0
2005	3	6	9	0	?9?9?9?9E0?9?9?9*9*9?9*9*9?9?9?9?9?9*9*_*9*9*9*9*9	8.9	7.7	92	101330	9999	9999	310	81	0	81	999900	999900	999900	99990	135	1.0	6	6	999.0	999	9	999999999	0	0.0000	0	88	999.000	999.0	99.0
2005	3	6	10	0	?9?9?9?9E0?9?9?9*9*9?9*9*9?9?9?9?9?9*9*_*9*9*9*9*9	11.4	7.4	76	101330	9999	9999	325	144	0	144	999900	999900	999900	99990	180	4.0	7	7	999.0	999	9	999999999	0	0.0000	0	88	999.000	999.0	99.0
2005	3	6	11	0	?9?9?9?9E0?9?9?9*9*9?9*9*9?9?9?9?9?9*9*_*9*9*9*9*9	11.8	8.0	77	101330	9999	9999	332	169	0	169	999900	999900	999900	99990	180	4.0	8	8	999.0	999	9	999999999	0	0.0000	0	88	999.000	999.0	99.0
2005	3	6	12	0	?9?9?9?9E0?9?9?9*9*9?9*9*9?9?9?9?9?9*9*_*9*9*9*9*9	12.7	8.5	76	101330	9999	9999	320	200	0	200	999900	999900	999900	99990	202	2.0	3	3	999.0	999	9	999999999	0	0.0000	0	88	999.000	999.0	99.0
2005	3	6	13	0	?9?9?9?9E0?9?9?9*9*9?9*9*9?9?9?9?9?9*9*_*9*9*9*9*9	13.3	8.9	75	101330	9999	9999	335	133	0	133	999900	999900	999900	99990	225	2.0	7	7	999.0	999	9	999999999	0	0.0000	0	88	999.000	999.0	99.0
2005	3	6	14	0	?9?9?9?9E0?9?9?9*9*9?9*9*9?9?9?9?9?9*9*_*9*9*9*9*9	13.5	9.2	75	101330	9999	9999	321	89	0	89	999900	999900	999900	99990	180	1.0	2	2	999.0	999	9	999999999	0	0.0000	0	88	999.000	999.0	99.0
2005	3	6	15	0	?9?9?9?9E0?9?9?9*9*9?9*9*9?9?9?9?9?9*9*_*9*9*9*9*9	13.0	10.2	83	101330	9999	9999	340	81	0	81	999900	999900	999900	99990	202	1.0	8	8	999.0	999	9	999999999	0	0.0000	0	88	999.000	999.0	99.0
2005	3	6	16	0	?9?9?9?9E0?9?9?9*9*9?9*9*9?9?9?9?9?9*9*_*9*9*9*9*9	12.7	10.7	87	101330	9999	9999	315	72	0	72	999900	999900	999900	99990	202	1.0	1	1	999.0	999	9	999999999	0	0.0000	0	88	999.000	999.0	99.0
2005	3	6	17	0	?9?9?9?9E0?9?9?9*9*9?9*9*9?9?9?9?9?9*9*_*9*9*9*9*9	12.3	10.8	90	101330	9999	9999	332	53	0	53	999900	999900	999900	99990	157	3.0	7	7	999.0	999	9	999999999	0	0.0000	0	88	999.000	999.0	99.0
2005	3	6	18	0	?9?9?9?9E0?9?9?9*9*9?9*9*9?9?9?9?9?9*9*_*9*9*9*9*9	11.8	11.0	95	101330	9999	9999	319	17	0	17	999900	999900	999900	99990	157	2.0	3	3	999.0	999	9	999999999	0	0.0000	0	88	999.000	999.0	99.0
2005	3	6	19	0	?9?9?9?9E0?9?9?9*9*9?9*9*9?9?9?9?9?9*9*_*9*9*9*9*9	11.6	10.9	96	101330	9999	9999	325	0	0	0	999900	999900	999900	99990	157	2.0	6	6	999.0	999	9	999999999	0	0.0000	0	88	999.000	999.0	99.0
2005	3	6	20	0	?9?9?9?9E0?9?9?9*9*9?9*9*9?9?9?9?9?9*9*_*9*9*9*9*9	11.5	11.1	98	101330	9999	9999	342	0	0	0	999900	999900	999900	99990	180	1.0	9	9	999.0	999	9	999999999	0	0.0000	0	88	999.000	999.0	99.0
2005	3	6	21	0	?9?9?9?9E0?9?9?9*9*9?9*9*9?9?9?9?9?9*9*_*9*9*9*9*9	11.5	11.1	98	101330	9999	9999	325	0	0	0	999900	999900	999900	99990	0	0.0	6	6	999.0	999	9	999999999	0	0.0000	0	88	999.000	999.0	99.0
2005	3	6	22	0	?9?9?9?9E0?9?9?9*9*9?9*9*9?9?9?9?9?9*9*_*9*9*9*9*9	11.6	11.2	98	101330	9999	9999	311	0	0	0	999900	999900	999900	99990	202	1.0	1	1	999.0	999	9	999999999	0	0.0000	0	88	999.000	999.0	99.0
2005	3	6	23	0	?9?9?9?9E0?9?9?9*9*9?9*9*9?9?9?9?9?9*9*_*9*9*9*9*9	11.5	11.1	98	101330	9999	9999	325	0	0	0	999900	999900	999900	99990	0	0.0	6	6	999.0	999	9	999999999	0	0.0000	0	88	999.000	999.0	99.0
2005	3	6	24	0	?9?9?9?9E0?9?9?9*9*9?9*9*9?9?9?9?9?9*9*_*9*9*9*9*9	11.3	11.1	99	101330	9999	9999	317	0	0	0	999900	999900	999900	99990	0	0.0	3	3	999.0	999	9	999999999	0	0.0000	0	88	999.000	999.0	99.0
2005	3	7	1	0	?9?9?9?9E0?9?9?9*9*9?9*9*9?9?9?9?9?9*9*_*9*9*9*9*9	11.4	11.2	99	101340	9999	9999	320	0	0	0	999900	999900	999900	99990	0	0.0	4	4	999.0	999	9	999999999	0	0.0000	0	88	999.000	999.0	99.0
2005	3	7	2	0	?9?9?9?9E0?9?9?9*9*9?9*9*9?9?9?9?9?9*9*_*9*9*9*9*9	11.6	10.9	95	101340	9999	9999	342	0	0	0	999900	999900	999900	99990	315	3.0	9	9	999.0	999	9	999999999	0	0.0000	0	88	999.000	999.0	99.0
2005	3	7	3	0	?9?9?9?9E0?9?9?9*9*9?9*9*9?9?9?9?9?9*9*_*9*9*9*9*9	11.4	11.0	97	101340	9999	9999	319	0	0	0	999900	999900	999900	99990	292	1.0	4	4	999.0	999	9	999999999	0	0.0000	0	88	999.000	999.0	99.0
2005	3	7	4	0	?9?9?9?9E0?9?9?9*9*9?9*9*9?9?9?9?9?9*9*_*9*9*9*9*9	11.4	10.9	97	101340	9999	9999	317	0	0	0	999900	999900	999900	99990	292	2.0	3	3	999.0	999	9	999999999	0	0.0000	0	88	999.000	999.0	99.0
2005	3	7	5	0	?9?9?9?9E0?9?9?9*9*9?9*9*9?9?9?9?9?9*9*_*9*9*9*9*9	11.2	10.3	94	101340	9999	9999	312	0	0	0	999900	999900	999900	99990	360	4.0	2	2	999.0	999	9	999999999	0	0.0000	0	88	999.000	999.0	99.0
2005	3	7	6	0	?9?9?9?9E0?9?9?9*9*9?9*9*9?9?9?9?9?9*9*_*9*9*9*9*9	9.9	9.6	98	101340	9999	9999	325	0	0	0	999900	999900	999900	99990	315	3.0	8	8	999.0	999	9	999999999	0	0.0000	0	88	999.000	999.0	99.0
2005	3	7	7	0	?9?9?9?9E0?9?9?9*9*9?9*9*9?9?9?9?9?9*9*_*9*9*9*9*9	9.9	9.0	94	101340	9999	9999	305	0	0	0	999900	999900	999900	99990	360	3.0	2	2	999.0	999	9	999999999	0	0.0000	0	88	999.000	999.0	99.0
2005	3	7	8	0	?9?9?9?9E0?9?9?9*9*9?9*9*9?9?9?9?9?9*9*_*9*9*9*9*9	9.2	8.4	95	101340	9999	9999	328	3	0	3	999900	999900	999900	99990	360	5.0	9	9	999.0	999	9	999999999	0	0.0000	0	88	999.000	999.0	99.0
2005	3	7	9	0	?9?9?9?9E0?9?9?9*9*9?9*9*9?9?9?9?9?9*9*_*9*9*9*9*9	9.0	8.4	96	101340	9999	9999	306	19	0	19	999900	999900	999900	99990	360	3.0	4	4	999.0	999	9	999999999	0	0.0000	0	88	999.000	999.0	99.0
2005	3	7	10	0	?9?9?9?9E0?9?9?9*9*9?9*9*9?9?9?9?9?9*9*_*9*9*9*9*9	8.8	8.6	99	101340	9999	9999	319	25	0	25	999900	999900	999900	99990	360	2.0	8	8	999.0	999	9	999999999	0	0.0000	0	88	999.000	999.0	99.0
2005	3	7	11	0	?9?9?9?9E0?9?9?9*9*9?9*9*9?9?9?9?9?9*9*_*9*9*9*9*9	9.4	8.8	96	101340	9999	9999	311	114	0	114	999900	999900	999900	99990	360	3.0	5	5	999.0	999	9	999999999	0	0.0000	0	88	999.000	999.0	99.0
2005	3	7	12	0	?9?9?9?9E0?9?9?9*9*9?9*9*9?9?9?9?9?9*9*_*9*9*9*9*9	10.1	8.6	90	101340	9999	9999	320	128	0	128	999900	999900	999900	99990	360	3.0	7	7	999.0	999	9	999999999	0	0.0000	0	88	999.000	999.0	99.0
2005	3	7	13	0	?9?9?9?9E0?9?9?9*9*9?9*9*9?9?9?9?9?9*9*_*9*9*9*9*9	9.5	8.2	92	101340	9999	9999	306	103	0	103	999900	999900	999900	99990	22	5.0	3	3	999.0	999	9	999999999	0	0.0000	0	88	999.000	999.0	99.0
2005	3	7	14	0	?9?9?9?9E0?9?9?9*9*9?9*9*9?9?9?9?9?9*9*_*9*9*9*9*9	9.7	8.5	92	101340	9999	9999	309	142	0	142	999900	999900	999900	99990	360	3.0	4	4	999.0	999	9	999999999	0	0.0000	0	88	999.000	999.0	99.0
2005	3	7	15	0	?9?9?9?9E0?9?9?9*9*9?9*9*9?9?9?9?9?9*9*_*9*9*9*9*9	11.0	8.4	84	101340	9999	9999	329	281	0	281	999900	999900	999900	99990	22	3.0	8	8	999.0	999	9	999999999	0	0.0000	0	88	999.000	999.0	99.0
2005	3	7	16	0	?9?9?9?9E0?9?9?9*9*9?9*9*9?9?9?9?9?9*9*_*9*9*9*9*9	10.7	8.5	86	101340	9999	9999	319	106	0	106	999900	999900	999900	99990	360	3.0	6	6	999.0	999	9	999999999	0	0.0000	0	88	999.000	999.0	99.0
2005	3	7	17	0	?9?9?9?9E0?9?9?9*9*9?9*9*9?9?9?9?9?9*9*_*9*9*9*9*9	10.6	8.5	87	101340	9999	9999	316	56	0	56	999900	999900	999900	99990	337	2.0	5	5	999.0	999	9	999999999	0	0.0000	0	88	999.000	999.0	99.0
2005	3	7	18	0	?9?9?9?9E0?9?9?9*9*9?9*9*9?9?9?9?9?9*9*_*9*9*9*9*9	10.7	8.6	87	101340	9999	9999	308	25	0	25	999900	999900	999900	99990	22	3.0	2	2	999.0	999	9	999999999	0	0.0000	0	88	999.000	999.0	99.0
2005	3	7	19	0	?9?9?9?9E0?9?9?9*9*9?9*9*9?9?9?9?9?9*9*_*9*9*9*9*9	10.7	8.6	87	101340	9999	9999	314	6	0	0	999900	999900	999900	99990	22	3.0	4	4	999.0	999	9	999999999	0	0.0000	0	88	999.000	999.0	99.0
2005	3	7	20	0	?9?9?9?9E0?9?9?9*9*9?9*9*9?9?9?9?9?9*9*_*9*9*9*9*9	10.6	8.8	88	101340	9999	9999	308	0	0	0	999900	999900	999900	99990	22	1.0	2	2	999.0	999	9	999999999	0	0.0000	0	88	999.000	999.0	99.0
2005	3	7	21	0	?9?9?9?9E0?9?9?9*9*9?9*9*9?9?9?9?9?9*9*_*9*9*9*9*9	10.5	8.5	87	101340	9999	9999	315	0	0	0	999900	999900	999900	99990	22	2.0	5	5	999.0	999	9	999999999	0	0.0000	0	88	999.000	999.0	99.0
2005	3	7	22	0	?9?9?9?9E0?9?9?9*9*9?9*9*9?9?9?9?9?9*9*_*9*9*9*9*9	9.6	8.7	94	101340	9999	9999	323	0	0	0	999900	999900	999900	99990	22	3.0	8	8	999.0	999	9	999999999	0	0.0000	0	88	999.000	999.0	99.0
2005	3	7	23	0	?9?9?9?9E0?9?9?9*9*9?9*9*9?9?9?9?9?9*9*_*9*9*9*9*9	9.0	8.1	94	101340	9999	9999	326	0	0	0	999900	999900	999900	99990	22	4.0	9	9	999.0	999	9	999999999	0	0.0000	0	88	999.000	999.0	99.0
2005	3	7	24	0	?9?9?9?9E0?9?9?9*9*9?9*9*9?9?9?9?9?9*9*_*9*9*9*9*9	9.1	7.5	90	101340	9999	9999	311	0	0	0	999900	999900	999900	99990	22	3.0	6	6	999.0	999	9	999999999	0	0.0000	0	88	999.000	999.0	99.0
2005	3	8	1	0	?9?9?9?9E0?9?9?9*9*9?9*9*9?9?9?9?9?9*9*_*9*9*9*9*9	9.1	7.0	87	102100	9999	9999	307	0	0	0	999900	999900	999900	99990	22	3.0	5	5	999.0	999	9	999999999	0	0.0000	0	88	999.000	999.0	99.0
2005	3	8	2	0	?9?9?9?9E0?9?9?9*9*9?9*9*9?9?9?9?9?9*9*_*9*9*9*9*9	9.0	6.9	87	102100	9999	9999	295	0	0	0	999900	999900	999900	99990	22	3.0	1	1	999.0	999	9	999999999	0	0.0000	0	88	999.000	999.0	99.0
2005	3	8	3	0	?9?9?9?9E0?9?9?9*9*9?9*9*9?9?9?9?9?9*9*_*9*9*9*9*9	8.7	7.3	91	102100	9999	9999	294	0	0	0	999900	999900	999900	99990	360	4.0	1	1	999.0	999	9	999999999	0	0.0000	0	88	999.000	999.0	99.0
2005	3	8	4	0	?9?9?9?9E0?9?9?9*9*9?9*9*9?9?9?9?9?9*9*_*9*9*9*9*9	8.7	7.0	89	102100	9999	9999	306	0	0	0	999900	999900	999900	99990	22	2.0	5	5	999.0	999	9	999999999	0	0.0000	0	88	999.000	999.0	99.0
2005	3	8	5	0	?9?9?9?9E0?9?9?9*9*9?9*9*9?9?9?9?9?9*9*_*9*9*9*9*9	8.7	7.0	89	102100	9999	9999	294	0	0	0	999900	999900	999900	99990	22	3.0	1	1	999.0	999	9	999999999	0	0.0000	0	88	999.000	999.0	99.0
2005	3	8	6	0	?9?9?9?9E0?9?9?9*9*9?9*9*9?9?9?9?9?9*9*_*9*9*9*9*9	8.6	6.9	89	102100	9999	9999	311	0	0	0	999900	999900	999900	99990	22	3.0	7	7	999.0	999	9	999999999	0	0.0000	0	88	999.000	999.0	99.0
2005	3	8	7	0	?9?9?9?9E0?9?9?9*9*9?9*9*9?9?9?9?9?9*9*_*9*9*9*9*9	8.6	6.9	89	102100	9999	9999	288	0	0	0	999900	999900	999900	99990	22	3.0	0	0	999.0	999	9	999999999	0	0.0000	0	88	999.000	999.0	99.0
2005	3	8	8	0	?9?9?9?9E0?9?9?9*9*9?9*9*9?9?9?9?9?9*9*_*9*9*9*9*9	8.6	6.9	89	102100	9999	9999	311	3	0	3	999900	999900	999900	99990	22	1.0	7	7	999.0	999	9	999999999	0	0.0000	0	88	999.000	999.0	99.0
2005	3	8	9	0	?9?9?9?9E0?9?9?9*9*9?9*9*9?9?9?9?9?9*9*_*9*9*9*9*9	8.4	7.1	92	102100	9999	9999	323	17	0	17	999900	999900	999900	99990	45	2.0	9	9	999.0	999	9	999999999	0	0.0000	0	88	999.000	999.0	99.0
2005	3	8	10	0	?9?9?9?9E0?9?9?9*9*9?9*9*9?9?9?9?9?9*9*_*9*9*9*9*9	8.6	6.7	88	102100	9999	9999	323	50	0	50	999900	999900	999900	99990	45	3.0	9	9	999.0	999	9	999999999	0	0.0000	0	88	999.000	999.0	99.0
2005	3	8	11	0	?9?9?9?9E0?9?9?9*9*9?9*9*9?9?9?9?9?9*9*_*9*9*9*9*9	8.9	6.2	83	102100	9999	9999	298	111	0	111	999900	999900	999900	99990	45	3.0	2	2	999.0	999	9	999999999	0	0.0000	0	88	999.000	999.0	99.0
2005	3	8	12	0	?9?9?9?9E0?9?9?9*9*9?9*9*9?9?9?9?9?9*9*_*9*9*9*9*9	8.9	6.2	83	102100	9999	9999	306	147	0	147	999900	999900	999900	99990	45	3.0	5	5	999.0	999	9	999999999	0	0.0000	0	88	999.000	999.0	99.0
2005	3	8	13	0	?9?9?9?9E0?9?9?9*9*9?9*9*9?9?9?9?9?9*9*_*9*9*9*9*9	9.1	6.5	84	102100	9999	9999	302	117	0	117	999900	999900	999900	99990	67	3.0	3	3	999.0	999	9	999999999	0	0.0000	0	88	999.000	999.0	99.0
2005	3	8	14	0	?9?9?9?9E0?9?9?9*9*9?9*9*9?9?9?9?9?9*9*_*9*9*9*9*9	9.8	6.6	80	102100	9999	9999	298	192	0	192	999900	999900	999900	99990	45	4.0	1	1	999.0	999	9	999999999	0	0.0000	0	88	999.000	999.0	99.0
2005	3	8	15	0	?9?9?9?9E0?9?9?9*9*9?9*9*9?9?9?9?9?9*9*_*9*9*9*9*9	9.4	5.9	79	102100	9999	9999	300	150	0	150	999900	999900	999900	99990	67	4.0	2	2	999.0	999	9	999999999	0	0.0000	0	88	999.000	999.0	99.0
2005	3	8	16	0	?9?9?9?9E0?9?9?9*9*9?9*9*9?9?9?9?9?9*9*_*9*9*9*9*9	9.4	5.9	79	102100	9999	9999	290	83	0	83	999900	999900	999900	99990	67	5.0	0	0	999.0	999	9	999999999	0	0.0000	0	88	999.000	999.0	99.0
2005	3	8	17	0	?9?9?9?9E0?9?9?9*9*9?9*9*9?9?9?9?9?9*9*_*9*9*9*9*9	9.0	6.1	82	102100	9999	9999	306	58	0	58	999900	999900	999900	99990	67	6.0	5	5	999.0	999	9	999999999	0	0.0000	0	88	999.000	999.0	99.0
2005	3	8	18	0	?9?9?9?9E0?9?9?9*9*9?9*9*9?9?9?9?9?9*9*_*9*9*9*9*9	8.8	6.4	85	102100	9999	9999	288	44	0	44	999900	999900	999900	99990	90	3.0	0	0	999.0	999	9	999999999	0	0.0000	0	88	999.000	999.0	99.0
2005	3	8	19	0	?9?9?9?9E0?9?9?9*9*9?9*9*9?9?9?9?9?9*9*_*9*9*9*9*9	9.1	5.8	80	102100	9999	9999	289	3	0	0	999900	999900	999900	99990	67	4.0	0	0	999.0	999	9	999999999	0	0.0000	0	88	999.000	999.0	99.0
2005	3	8	20	0	?9?9?9?9E0?9?9?9*9*9?9*9*9?9?9?9?9?9*9*_*9*9*9*9*9	8.9	6.2	83	102100	9999	9999	324	0	0	0	999900	999900	999900	99990	67	7.0	9	9	999.0	999	9	999999999	0	0.0000	0	88	999.000	999.0	99.0
2005	3	8	21	0	?9?9?9?9E0?9?9?9*9*9?9*9*9?9?9?9?9?9*9*_*9*9*9*9*9	8.2	3.4	72	102100	9999	9999	318	0	0	0	999900	999900	999900	99990	90	6.0	9	9	999.0	999	9	999999999	0	0.0000	0	88	999.000	999.0	99.0
2005	3	8	22	0	?9?9?9?9E0?9?9?9*9*9?9*9*9?9?9?9?9?9*9*_*9*9*9*9*9	7.8	0.2	58	102100	9999	9999	312	0	0	0	999900	999900	999900	99990	90	7.0	9	9	999.0	999	9	999999999	0	0.0000	0	88	999.000	999.0	99.0
2005	3	8	23	0	?9?9?9?9E0?9?9?9*9*9?9*9*9?9?9?9?9?9*9*_*9*9*9*9*9	7.0	-2.2	51	102100	9999	9999	291	0	0	0	999900	999900	999900	99990	67	7.0	6	6	999.0	999	9	999999999	0	0.0000	0	88	999.000	999.0	99.0
2005	3	8	24	0	?9?9?9?9E0?9?9?9*9*9?9*9*9?9?9?9?9?9*9*_*9*9*9*9*9	6.5	-3.5	47	102100	9999	9999	270	0	0	0	999900	999900	999900	99990	67	9.0	0	0	999.0	999	9	999999999	0	0.0000	0	88	999.000	999.0	99.0
2005	3	9	1	0	?9?9?9?9E0?9?9?9*9*9?9*9*9?9?9?9?9?9*9*_*9*9*9*9*9	6.0	-2.1	55	102840	9999	9999	269	0	0	0	999900	999900	999900	99990	67	9.0	0	0	999.0	999	9	999999999	0	0.0000	0	88	999.000	999.0	99.0
2005	3	9	2	0	?9?9?9?9E0?9?9?9*9*9?9*9*9?9?9?9?9?9*9*_*9*9*9*9*9	5.8	-1.7	58	102840	9999	9999	301	0	0	0	999900	999900	999900	99990	67	7.0	9	9	999.0	999	9	999999999	0	0.0000	0	88	999.000	999.0	99.0
2005	3	9	3	0	?9?9?9?9E0?9?9?9*9*9?9*9*9?9?9?9?9?9*9*_*9*9*9*9*9	2.9	0.2	83	102840	9999	9999	275	0	0	0	999900	999900	999900	99990	45	9.0	5	5	999.0	999	9	999999999	0	0.0000	0	88	999.000	999.0	99.0
2005	3	9	4	0	?9?9?9?9E0?9?9?9*9*9?9*9*9?9?9?9?9?9*9*_*9*9*9*9*9	2.0	0.4	89	102840	9999	9999	277	0	0	0	999900	999900	999900	99990	45	6.0	7	7	999.0	999	9	999999999	0	0.0000	0	88	999.000	999.0	99.0
2005	3	9	5	0	?9?9?9?9E0?9?9?9*9*9?9*9*9?9?9?9?9?9*9*_*9*9*9*9*9	0.5	0.2	98	102840	9999	9999	250	0	0	0	999900	999900	999900	99990	67	3.0	0	0	999.0	999	9	999999999	0	0.0000	0	88	999.000	999.0	99.0
2005	3	9	6	0	?9?9?9?9E0?9?9?9*9*9?9*9*9?9?9?9?9?9*9*_*9*9*9*9*9	0.4	0.2	99	102840	9999	9999	265	0	0	0	999900	999900	999900	99990	67	3.0	5	5	999.0	999	9	999999999	0	0.0000	0	88	999.000	999.0	99.0
2005	3	9	7	0	?9?9?9?9E0?9?9?9*9*9?9*9*9?9?9?9?9?9*9*_*9*9*9*9*9	0.8	0.0	95	102840	9999	9999	264	0	0	0	999900	999900	999900	99990	67	6.0	4	4	999.0	999	9	999999999	0	0.0000	0	88	999.000	999.0	99.0
2005	3	9	8	0	?9?9?9?9E0?9?9?9*9*9?9*9*9?9?9?9?9?9*9*_*9*9*9*9*9	1.0	0.0	93	102840	9999	9999	257	0	0	0	999900	999900	999900	99990	67	5.0	1	1	999.0	999	9	999999999	0	0.0000	0	88	999.000	999.0	99.0
2005	3	9	9	0	?9?9?9?9E0?9?9?9*9*9?9*9*9?9?9?9?9?9*9*_*9*9*9*9*9	1.0	0.0	93	102840	9999	9999	257	3	0	3	999900	999900	999900	99990	45	4.0	1	1	999.0	999	9	999999999	0	0.0000	0	88	999.000	999.0	99.0
2005	3	9	10	0	?9?9?9?9E0?9?9?9*9*9?9*9*9?9?9?9?9?9*9*_*9*9*9*9*9	0.4	0.2	99	102840	9999	9999	267	0	0	0	999900	999900	999900	99990	45	2.0	6	6	999.0	999	9	999999999	0	0.0000	0	88	999.000	999.0	99.0
2005	3	9	11	0	?9?9?9?9E0?9?9?9*9*9?9*9*9?9?9?9?9?9*9*_*9*9*9*9*9	0.6	0.0	96	102840	9999	9999	263	0	0	0	999900	999900	999900	99990	67	5.0	4	4	999.0	999	9	999999999	0	0.0000	0	88	999.000	999.0	99.0
2005	3	9	12	0	?9?9?9?9E0?9?9?9*9*9?9*9*9?9?9?9?9?9*9*_*9*9*9*9*9	0.5	-0.9	90	102840	9999	9999	262	0	0	0	999900	999900	999900	99990	45	7.0	4	4	999.0	999	9	999999999	0	0.0000	0	88	999.000	999.0	99.0
2005	3	9	13	0	?9?9?9?9E0?9?9?9*9*9?9*9*9?9?9?9?9?9*9*_*9*9*9*9*9	0.7	-0.9	89	102840	9999	9999	267	56	0	56	999900	999900	999900	99990	67	6.0	6	6	999.0	999	9	999999999	0	0.0000	0	88	999.000	999.0	99.0
2005	3	9	14	0	?9?9?9?9E0?9?9?9*9*9?9*9*9?9?9?9?9?9*9*_*9*9*9*9*9	1.6	-0.6	85	102840	9999	9999	254	358	0	358	999900	999900	999900	99990	67	5.0	0	0	999.0	999	9	999999999	0	0.0000	0	88	999.000	999.0	99.0
2005	3	9	15	0	?9?9?9?9E0?9?9?9*9*9?9*9*9?9?9?9?9?9*9*_*9*9*9*9*9	2.3	-0.6	81	102840	9999	9999	267	211	0	211	999900	999900	999900	99990	67	4.0	3	3	999.0	999	9	999999999	0	0.0000	0	88	999.000	999.0	99.0
2005	3	9	16	0	?9?9?9?9E0?9?9?9*9*9?9*9*9?9?9?9?9?9*9*_*9*9*9*9*9	3.1	-2.0	68	102840	9999	9999	271	167	0	167	999900	999900	999900	99990	45	4.0	4	4	999.0	999	9	999999999	0	0.0000	0	88	999.000	999.0	99.0
2005	3	9	17	0	?9?9?9?9E0?9?9?9*9*9?9*9*9?9?9?9?9?9*9*_*9*9*9*9*9	3.2	-1.3	72	102840	9999	9999	277	61	0	61	999900	999900	999900	99990	67	3.0	6	6	999.0	999	9	999999999	0	0.0000	0	88	999.000	999.0	99.0
2005	3	9	18	0	?9?9?9?9E0?9?9?9*9*9?9*9*9?9?9?9?9?9*9*_*9*9*9*9*9	3.4	-1.3	70	102840	9999	9999	275	47	0	47	999900	999900	999900	99990	112	3.0	5	5	999.0	999	9	999999999	0	0.0000	0	88	999.000	999.0	99.0
2005	3	9	19	0	?9?9?9?9E0?9?9?9*9*9?9*9*9?9?9?9?9?9*9*_*9*9*9*9*9	3.2	-0.6	76	102840	9999	9999	285	11	0	0	999900	999900	999900	99990	135	1.0	8	8	999.0	999	9	999999999	0	0.0000	0	88	999.000	999.0	99.0
2005	3	9	20	0	?9?9?9?9E0?9?9?9*9*9?9*9*9?9?9?9?9?9*9*_*9*9*9*9*9	2.9	-0.4	78	102840	9999	9999	272	0	0	0	999900	999900	999900	99990	0	0.0	4	4	999.0	999	9	999999999	0	0.0000	0	88	999.000	999.0	99.0
2005	3	9	21	0	?9?9?9?9E0?9?9?9*9*9?9*9*9?9?9?9?9?9*9*_*9*9*9*9*9	3.2	-1.3	71	102840	9999	9999	272	0	0	0	999900	999900	999900	99990	0	0.0	4	4	999.0	999	9	999999999	0	0.0000	0	88	999.000	999.0	99.0
2005	3	9	22	0	?9?9?9?9E0?9?9?9*9*9?9*9*9?9?9?9?9?9*9*_*9*9*9*9*9	3.0	-0.9	75	102840	9999	9999	284	0	0	0	999900	999900	999900	99990	0	0.0	8	8	999.0	999	9	999999999	0	0.0000	0	88	999.000	999.0	99.0
2005	3	9	23	0	?9?9?9?9E0?9?9?9*9*9?9*9*9?9?9?9?9?9*9*_*9*9*9*9*9	2.8	-1.1	75	102840	9999	9999	276	0	0	0	999900	999900	999900	99990	0	0.0	6	6	999.0	999	9	999999999	0	0.0000	0	88	999.000	999.0	99.0
2005	3	9	24	0	?9?9?9?9E0?9?9?9*9*9?9*9*9?9?9?9?9?9*9*_*9*9*9*9*9	2.6	0.4	85	102840	9999	9999	276	0	0	0	999900	999900	999900	99990	0	0.0	6	6	999.0	999	9	999999999	0	0.0000	0	88	999.000	999.0	99.0
2005	3	10	1	0	?9?9?9?9E0?9?9?9*9*9?9*9*9?9?9?9?9?9*9*_*9*9*9*9*9	2.3	0.8	90	102590	9999	9999	273	0	0	0	999900	999900	999900	99990	292	1.0	5	5	999.0	999	9	999999999	0	0.0000	0	88	999.000	999.0	99.0
2005	3	10	2	0	?9?9?9?9E0?9?9?9*9*9?9*9*9?9?9?9?9?9*9*_*9*9*9*9*9	2.2	0.6	89	102590	9999	9999	268	0	0	0	999900	999900	999900	99990	0	0.0	3	3	999.0	999	9	999999999	0	0.0000	0	88	999.000	999.0	99.0
2005	3	10	3	0	?9?9?9?9E0?9?9?9*9*9?9*9*9?9?9?9?9?9*9*_*9*9*9*9*9	1.9	0.4	90	102590	9999	9999	269	0	0	0	999900	999900	999900	99990	0	0.0	4	4	999.0	999	9	999999999	0	0.0000	0	88	999.000	999.0	99.0
2005	3	10	4	0	?9?9?9?9E0?9?9?9*9*9?9*9*9?9?9?9?9?9*9*_*9*9*9*9*9	1.5	0.4	92	102590	9999	9999	267	0	0	0	999900	999900	999900	99990	0	0.0	4	4	999.0	999	9	999999999	0	0.0000	0	88	999.000	999.0	99.0
2005	3	10	5	0	?9?9?9?9E0?9?9?9*9*9?9*9*9?9?9?9?9?9*9*_*9*9*9*9*9	1.5	0.6	94	102590	9999	9999	270	0	0	0	999900	999900	999900	99990	0	0.0	5	5	999.0	999	9	999999999	0	0.0000	0	88	999.000	999.0	99.0
2005	3	10	6	0	?9?9?9?9E0?9?9?9*9*9?9*9*9?9?9?9?9?9*9*_*9*9*9*9*9	0.8	0.2	96	102590	9999	9999	264	0	0	0	999900	999900	999900	99990	0	0.0	4	4	999.0	999	9	999999999	0	0.0000	0	88	999.000	999.0	99.0
2005	3	10	7	0	?9?9?9?9E0?9?9?9*9*9?9*9*9?9?9?9?9?9*9*_*9*9*9*9*9	0.0	-0.2	98	102590	9999	9999	256	0	0	0	999900	999900	999900	99990	0	0.0	2	2	999.0	999	9	999999999	0	0.0000	0	88	999.000	999.0	99.0
2005	3	10	8	0	?9?9?9?9E0?9?9?9*9*9?9*9*9?9?9?9?9?9*9*_*9*9*9*9*9	0.5	0.2	98	102590	9999	9999	265	14	0	14	999900	999900	999900	99990	0	0.0	5	5	999.0	999	9	999999999	0	0.0000	0	88	999.000	999.0	99.0
2005	3	10	9	0	?9?9?9?9E0?9?9?9*9*9?9*9*9?9?9?9?9?9*9*_*9*9*9*9*9	2.0	0.6	90	102590	9999	9999	256	156	51	130	999900	999900	999900	99990	90	1.0	0	0	999.0	999	9	999999999	0	0.0000	0	88	999.000	999.0	99.0
2005	3	10	10	0	?9?9?9?9E0?9?9?9*9*9?9*9*9?9?9?9?9?9*9*_*9*9*9*9*9	4.2	-0.7	70	102590	9999	9999	275	344	305	145	999900	999900	999900	99990	135	1.0	3	3	999.0	999	9	999999999	0	0.0000	0	88	999.000	999.0	99.0
2005	3	10	11	0	?9?9?9?9E0?9?9?9*9*9?9*9*9?9?9?9?9?9*9*_*9*9*9*9*9	5.2	-2.9	54	102590	9999	9999	265	500	462	153	999900	999900	999900	99990	157	3.0	0	0	999.0	999	9	999999999	0	0.0000	0	88	999.000	999.0	99.0
2005	3	10	12	0	?9?9?9?9E0?9?9?9*9*9?9*9*9?9?9?9?9?9*9*_*9*9*9*9*9	6.3	-3.7	47	102590	9999	9999	301	644	635	140	999900	999900	999900	99990	180	3.0	9	9	999.0	999	9	999999999	0	0.0000	0	88	999.000	999.0	99.0
2005	3	10	13	0	?9?9?9?9E0?9?9?9*9*9?9*9*9?9?9?9?9?9*9*_*9*9*9*9*9	6.9	-2.9	48	102590	9999	9999	281	736	790	119	999900	999900	999900	99990	157	3.0	2	2	999.0	999	9	999999999	0	0.0000	0	88	999.000	999.0	99.0
2005	3	10	14	0	?9?9?9?9E0?9?9?9*9*9?9*9*9?9?9?9?9?9*9*_*9*9*9*9*9	7.4	-4.2	42	102590	9999	9999	277	739	784	106	999900	999900	999900	99990	180	5.0	1	1	999.0	999	9	999999999	0	0.0000	0	88	999.000	999.0	99.0
2005	3	10	15	0	?9?9?9?9E0?9?9?9*9*9?9*9*9?9?9?9?9?9*9*_*9*9*9*9*9	8.4	-2.2	46	102590	9999	9999	295	656	766	98	999900	999900	999900	99990	180	5.0	5	5	999.0	999	9	999999999	0	0.0000	0	88	999.000	999.0	99.0
2005	3	10	16	0	?9?9?9?9E0?9?9?9*9*9?9*9*9?9?9?9?9?9*9*_*9*9*9*9*9	8.6	-2.1	46	102590	9999	9999	313	525	727	84	999900	999900	999900	99990	180	4.0	9	9	999.0	999	9	999999999	0	0.0000	0	88	999.000	999.0	99.0
2005	3	10	17	0	?9?9?9?9E0?9?9?9*9*9?9*9*9?9?9?9?9?9*9*_*9*9*9*9*9	9.0	-2.4	44	102590	9999	9999	297	364	619	60	999900	999900	999900	99990	157	4.0	5	5	999.0	999	9	999999999	0	0.0000	0	88	999.000	999.0	99.0
2005	3	10	18	0	?9?9?9?9E0?9?9?9*9*9?9*9*9?9?9?9?9?9*9*_*9*9*9*9*9	8.4	-3.1	43	102590	9999	9999	311	183	4	28	999900	999900	999900	99990	157	5.0	9	9	999.0	999	9	999999999	0	0.0000	0	88	999.000	999.0	99.0
2005	3	10	19	0	?9?9?9?9E0?9?9?9*9*9?9*9*9?9?9?9?9?9*9*_*9*9*9*9*9	7.1	-2.8	48	102590	9999	9999	295	36	0	0	999900	999900	999900	99990	157	5.0	7	7	999.0	999	9	999999999	0	0.0000	0	88	999.000	999.0	99.0
2005	3	10	20	0	?9?9?9?9E0?9?9?9*9*9?9*9*9?9?9?9?9?9*9*_*9*9*9*9*9	6.0	-2.4	54	102590	9999	9999	295	0	0	0	999900	999900	999900	99990	135	5.0	8	8	999.0	999	9	999999999	0	0.0000	0	88	999.000	999.0	99.0
2005	3	10	21	0	?9?9?9?9E0?9?9?9*9*9?9*9*9?9?9?9?9?9*9*_*9*9*9*9*9	5.7	-0.8	63	102590	9999	9999	274	0	0	0	999900	999900	999900	99990	157	4.0	1	1	999.0	999	9	999999999	0	0.0000	0	88	999.000	999.0	99.0
2005	3	10	22	0	?9?9?9?9E0?9?9?9*9*9?9*9*9?9?9?9?9?9*9*_*9*9*9*9*9	5.5	-0.1	67	102590	9999	9999	285	0	0	0	999900	999900	999900	99990	157	5.0	5	5	999.0	999	9	999999999	0	0.0000	0	88	999.000	999.0	99.0
2005	3	10	23	0	?9?9?9?9E0?9?9?9*9*9?9*9*9?9?9?9?9?9*9*_*9*9*9*9*9	5.4	0.5	71	102590	9999	9999	296	0	0	0	999900	999900	999900	99990	157	5.0	8	8	999.0	999	9	999999999	0	0.0000	0	88	999.000	999.0	99.0
2005	3	10	24	0	?9?9?9?9E0?9?9?9*9*9?9*9*9?9?9?9?9?9*9*_*9*9*9*9*9	4.8	0.5	74	102590	9999	9999	272	0	0	0	999900	999900	999900	99990	157	3.0	1	1	999.0	999	9	999999999	0	0.0000	0	88	999.000	999.0	99.0
2005	3	11	1	0	?9?9?9?9E0?9?9?9*9*9?9*9*9?9?9?9?9?9*9*_*9*9*9*9*9	4.7	-0.7	68	101570	9999	9999	274	0	0	0	999900	999900	999900	99990	157	4.0	2	2	999.0	999	9	999999999	0	0.0000	0	88	999.000	999.0	99.0
2005	3	11	2	0	?9?9?9?9E0?9?9?9*9*9?9*9*9?9?9?9?9?9*9*_*9*9*9*9*9	4.3	0.6	77	101570	9999	9999	297	0	0	0	999900	999900	999900	99990	157	3.0	9	9	999.0	999	9	999999999	0	0.0000	0	88	999.000	999.0	99.0
2005	3	11	3	0	?9?9?9?9E0?9?9?9*9*9?9*9*9?9?9?9?9?9*9*_*9*9*9*9*9	4.4	0.6	76	101570	9999	9999	265	0	0	0	999900	999900	999900	99990	157	3.0	0	0	999.0	999	9	999999999	0	0.0000	0	88	999.000	999.0	99.0
2005	3	11	4	0	?9?9?9?9E0?9?9?9*9*9?9*9*9?9?9?9?9?9*9*_*9*9*9*9*9	4.7	1.2	78	101570	9999	9999	272	0	0	0	999900	999900	999900	99990	157	3.0	1	1	999.0	999	9	999999999	0	0.0000	0	88	999.000	999.0	99.0
2005	3	11	5	0	?9?9?9?9E0?9?9?9*9*9?9*9*9?9?9?9?9?9*9*_*9*9*9*9*9	4.7	1.9	82	101570	9999	9999	300	0	0	0	999900	999900	999900	99990	157	2.0	9	9	999.0	999	9	999999999	0	0.0000	0	88	999.000	999.0	99.0
2005	3	11	6	0	?9?9?9?9E0?9?9?9*9*9?9*9*9?9?9?9?9?9*9*_*9*9*9*9*9	4.8	2.1	82	101570	9999	9999	268	0	0	0	999900	999900	999900	99990	157	3.0	0	0	999.0	999	9	999999999	0	0.0000	0	88	999.000	999.0	99.0
2005	3	11	7	0	?9?9?9?9E0?9?9?9*9*9?9*9*9?9?9?9?9?9*9*_*9*9*9*9*9	4.8	2.5	85	101570	9999	9999	282	0	0	0	999900	999900	999900	99990	157	2.0	4	4	999.0	999	9	999999999	0	0.0000	0	88	999.000	999.0	99.0
2005	3	11	8	0	?9?9?9?9E0?9?9?9*9*9?9*9*9?9?9?9?9?9*9*_*9*9*9*9*9	4.9	2.7	85	101570	9999	9999	281	0	0	0	999900	999900	999900	99990	180	3.0	3	3	999.0	999	9	999999999	0	0.0000	0	88	999.000	999.0	99.0
2005	3	11	9	0	?9?9?9?9E0?9?9?9*9*9?9*9*9?9?9?9?9?9*9*_*9*9*9*9*9	5.3	2.7	83	101570	9999	9999	304	25	0	25	999900	999900	999900	99990	157	3.0	9	9	999.0	999	9	999999999	0	0.0000	0	88	999.000	999.0	99.0
2005	3	11	10	0	?9?9?9?9E0?9?9?9*9*9?9*9*9?9?9?9?9?9*9*_*9*9*9*9*9	5.8	2.7	80	101570	9999	9999	273	69	0	69	999900	999900	999900	99990	180	3.0	0	0	999.0	999	9	999999999	0	0.0000	0	88	999.000	999.0	99.0
2005	3	11	11	0	?9?9?9?9E0?9?9?9*9*9?9*9*9?9?9?9?9?9*9*_*9*9*9*9*9	6.9	2.5	73	101570	9999	9999	277	164	0	164	999900	999900	999900	99990	180	4.0	0	0	999.0	999	9	999999999	0	0.0000	0	88	999.000	999.0	99.0
2005	3	11	12	0	?9?9?9?9E0?9?9?9*9*9?9*9*9?9?9?9?9?9*9*_*9*9*9*9*9	7.7	3.2	73	101570	9999	9999	286	192	0	192	999900	999900	999900	99990	180	4.0	1	1	999.0	999	9	999999999	0	0.0000	0	88	999.000	999.0	99.0
2005	3	11	13	0	?9?9?9?9E0?9?9?9*9*9?9*9*9?9?9?9?9?9*9*_*9*9*9*9*9	7.4	3.6	77	101570	9999	9999	285	50	0	50	999900	999900	999900	99990	90	2.0	1	1	999.0	999	9	999999999	0	0.0000	0	88	999.000	999.0	99.0
2005	3	11	14	0	?9?9?9?9E0?9?9?9*9*9?9*9*9?9?9?9?9?9*9*_*9*9*9*9*9	6.6	5.0	90	101570	9999	9999	297	3	0	3	999900	999900	999900	99990	157	1.0	6	6	999.0	999	9	999999999	0	0.0000	0	88	999.000	999.0	99.0
2005	3	11	15	0	?9?9?9?9E0?9?9?9*9*9?9*9*9?9?9?9?9?9*9*_*9*9*9*9*9	6.6	5.3	92	101570	9999	9999	298	0	0	0	999900	999900	999900	99990	0	0.0	6	6	999.0	999	9	999999999	0	0.0000	0	88	999.000	999.0	99.0
2005	3	11	16	0	?9?9?9?9E0?9?9?9*9*9?9*9*9?9?9?9?9?9*9*_*9*9*9*9*9	6.7	5.6	93	101570	9999	9999	307	0	0	0	999900	999900	999900	99990	0	0.0	8	8	999.0	999	9	999999999	0	0.0000	0	88	999.000	999.0	99.0
2005	3	11	17	0	?9?9?9?9E0?9?9?9*9*9?9*9*9?9?9?9?9?9*9*_*9*9*9*9*9	6.6	6.0	96	101570	9999	9999	298	0	0	0	999900	999900	999900	99990	90	2.0	6	6	999.0	999	9	999999999	0	0.0000	0	88	999.000	999.0	99.0
2005	3	11	18	0	?9?9?9?9E0?9?9?9*9*9?9*9*9?9?9?9?9?9*9*_*9*9*9*9*9	6.5	6.1	98	101570	9999	9999	291	0	0	0	999900	999900	999900	99990	0	0.0	3	3	999.0	999	9	999999999	0	0.0000	0	88	999.000	999.0	99.0
2005	3	11	19	0	?9?9?9?9E0?9?9?9*9*9?9*9*9?9?9?9?9?9*9*_*9*9*9*9*9	6.6	6.4	99	101570	9999	9999	302	0	0	0	999900	999900	999900	99990	0	0.0	7	7	999.0	999	9	999999999	0	0.0000	0	88	999.000	999.0	99.0
2005	3	11	20	0	?9?9?9?9E0?9?9?9*9*9?9*9*9?9?9?9?9?9*9*_*9*9*9*9*9	6.8	6.6	98	101570	9999	9999	286	0	0	0	999900	999900	999900	99990	0	0.0	1	1	999.0	999	9	999999999	0	0.0000	0	88	999.000	999.0	99.0
2005	3	11	21	0	?9?9?9?9E0?9?9?9*9*9?9*9*9?9?9?9?9?9*9*_*9*9*9*9*9	7.0	6.6	97	101570	9999	9999	290	0	0	0	999900	999900	999900	99990	22	3.0	2	2	999.0	999	9	999999999	0	0.0000	0	88	999.000	999.0	99.0
2005	3	11	22	0	?9?9?9?9E0?9?9?9*9*9?9*9*9?9?9?9?9?9*9*_*9*9*9*9*9	6.8	6.4	97	101570	9999	9999	314	0	0	0	999900	999900	999900	99990	22	4.0	9	9	999.0	999	9	999999999	0	0.0000	0	88	999.000	999.0	99.0
2005	3	11	23	0	?9?9?9?9E0?9?9?9*9*9?9*9*9?9?9?9?9?9*9*_*9*9*9*9*9	6.4	5.9	97	101570	9999	9999	293	0	0	0	999900	999900	999900	99990	22	6.0	4	4	999.0	999	9	999999999	0	0.0000	0	88	999.000	999.0	99.0
2005	3	11	24	0	?9?9?9?9E0?9?9?9*9*9?9*9*9?9?9?9?9?9*9*_*9*9*9*9*9	6.3	5.8	96	101570	9999	9999	283	0	0	0	999900	999900	999900	99990	22	5.0	1	1	999.0	999	9	999999999	0	0.0000	0	88	999.000	999.0	99.0
2005	3	12	1	0	?9?9?9?9E0?9?9?9*9*9?9*9*9?9?9?9?9?9*9*_*9*9*9*9*9	6.2	5.5	96	102140	9999	9999	304	0	0	0	999900	999900	999900	99990	360	3.0	8	8	999.0	999	9	999999999	0	0.0000	0	88	999.000	999.0	99.0
2005	3	12	2	0	?9?9?9?9E0?9?9?9*9*9?9*9*9?9?9?9?9?9*9*_*9*9*9*9*9	6.0	5.4	96	102140	9999	9999	295	0	0	0	999900	999900	999900	99990	360	3.0	6	6	999.0	999	9	999999999	0	0.0000	0	88	999.000	999.0	99.0
2005	3	12	3	0	?9?9?9?9E0?9?9?9*9*9?9*9*9?9?9?9?9?9*9*_*9*9*9*9*9	6.0	5.4	96	102140	9999	9999	295	0	0	0	999900	999900	999900	99990	360	5.0	6	6	999.0	999	9	999999999	0	0.0000	0	88	999.000	999.0	99.0
2005	3	12	4	0	?9?9?9?9E0?9?9?9*9*9?9*9*9?9?9?9?9?9*9*_*9*9*9*9*9	6.1	5.2	94	102140	9999	9999	295	0	0	0	999900	999900	999900	99990	22	4.0	6	6	999.0	999	9	999999999	0	0.0000	0	88	999.000	999.0	99.0
2005	3	12	5	0	?9?9?9?9E0?9?9?9*9*9?9*9*9?9?9?9?9?9*9*_*9*9*9*9*9	6.0	5.4	96	102140	9999	9999	276	0	0	0	999900	999900	999900	99990	45	5.0	0	0	999.0	999	9	999999999	0	0.0000	0	88	999.000	999.0	99.0
2005	3	12	6	0	?9?9?9?9E0?9?9?9*9*9?9*9*9?9?9?9?9?9*9*_*9*9*9*9*9	5.3	4.7	96	102140	9999	9999	289	0	0	0	999900	999900	999900	99990	45	6.0	5	5	999.0	999	9	999999999	0	0.0000	0	88	999.000	999.0	99.0
2005	3	12	7	0	?9?9?9?9E0?9?9?9*9*9?9*9*9?9?9?9?9?9*9*_*9*9*9*9*9	5.0	3.8	92	102140	9999	9999	271	0	0	0	999900	999900	999900	99990	45	6.0	0	0	999.0	999	9	999999999	0	0.0000	0	88	999.000	999.0	99.0
2005	3	12	8	0	?9?9?9?9E0?9?9?9*9*9?9*9*9?9?9?9?9?9*9*_*9*9*9*9*9	4.8	3.8	93	102140	9999	9999	270	0	0	0	999900	999900	999900	99990	45	6.0	0	0	999.0	999	9	999999999	0	0.0000	0	88	999.000	999.0	99.0
2005	3	12	9	0	?9?9?9?9E0?9?9?9*9*9?9*9*9?9?9?9?9?9*9*_*9*9*9*9*9	4.8	3.8	93	102140	9999	9999	284	8	0	8	999900	999900	999900	99990	67	5.0	4	4	999.0	999	9	999999999	0	0.0000	0	88	999.000	999.0	99.0
2005	3	12	10	0	?9?9?9?9E0?9?9?9*9*9?9*9*9?9?9?9?9?9*9*_*9*9*9*9*9	5.0	3.6	91	102140	9999	9999	304	22	0	22	999900	999900	999900	99990	67	5.0	9	9	999.0	999	9	999999999	0	0.0000	0	88	999.000	999.0	99.0
2005	3	12	11	0	?9?9?9?9E0?9?9?9*9*9?9*9*9?9?9?9?9?9*9*_*9*9*9*9*9	5.5	3.8	89	102140	9999	9999	306	61	0	61	999900	999900	999900	99990	67	6.0	9	9	999.0	999	9	999999999	0	0.0000	0	88	999.000	999.0	99.0
2005	3	12	12	0	?9?9?9?9E0?9?9?9*9*9?9*9*9?9?9?9?9?9*9*_*9*9*9*9*9	5.8	3.9	88	102140	9999	9999	274	72	0	72	999900	999900	999900	99990	67	7.0	0	0	999.0	999	9	999999999	0	0.0000	0	88	999.000	999.0	99.0
2005	3	12	13	0	?9?9?9?9E0?9?9?9*9*9?9*9*9?9?9?9?9?9*9*_*9*9*9*9*9	7.2	3.6	78	102140	9999	9999	307	242	0	242	999900	999900	999900	99990	90	6.0	8	8	999.0	999	9	999999999	0	0.0000	0	88	999.000	999.0	99.0
2005	3	12	14	0	?9?9?9?9E0?9?9?9*9*9?9*9*9?9?9?9?9?9*9*_*9*9*9*9*9	6.3	3.4	82	102140	9999	9999	290	61	0	61	999900	999900	999900	99990	67	4.0	4	4	999.0	999	9	999999999	0	0.0000	0	88	999.000	999.0	99.0
2005	3	12	15	0	?9?9?9?9E0?9?9?9*9*9?9*9*9?9?9?9?9?9*9*_*9*9*9*9*9	5.5	3.6	88	102140	9999	9999	295	22	0	22	999900	999900	999900	99990	67	6.0	7	7	999.0	999	9	999999999	0	0.0000	0	88	999.000	999.0	99.0
2005	3	12	16	0	?9?9?9?9E0?9?9?9*9*9?9*9*9?9?9?9?9?9*9*_*9*9*9*9*9	4.9	3.4	90	102140	9999	9999	270	17	0	17	999900	999900	999900	99990	45	6.0	0	0	999.0	999	9	999999999	0	0.0000	0	88	999.000	999.0	99.0
2005	3	12	17	0	?9?9?9?9E0?9?9?9*9*9?9*9*9?9?9?9?9?9*9*_*9*9*9*9*9	5.4	2.1	79	102140	9999	9999	282	11	0	11	999900	999900	999900	99990	67	6.0	3	3	999.0	999	9	999999999	0	0.0000	0	88	999.000	999.0	99.0
2005	3	12	18	0	?9?9?9?9E0?9?9?9*9*9?9*9*9?9?9?9?9?9*9*_*9*9*9*9*9	5.2	1.3	76	102140	9999	9999	296	3	0	3	999900	999900	999900	99990	90	7.0	8	8	999.0	999	9	999999999	0	0.0000	0	88	999.000	999.0	99.0
2005	3	12	19	0	?9?9?9?9E0?9?9?9*9*9?9*9*9?9?9?9?9?9*9*_*9*9*9*9*9	4.1	2.3	88	102140	9999	9999	277	0	0	0	999900	999900	999900	99990	90	2.0	3	3	999.0	999	9	999999999	0	0.0000	0	88	999.000	999.0	99.0
2005	3	12	20	0	?9?9?9?9E0?9?9?9*9*9?9*9*9?9?9?9?9?9*9*_*9*9*9*9*9	3.2	1.0	86	102140	9999	9999	272	0	0	0	999900	999900	999900	99990	67	7.0	3	3	999.0	999	9	999999999	0	0.0000	0	88	999.000	999.0	99.0
2005	3	12	21	0	?9?9?9?9E0?9?9?9*9*9?9*9*9?9?9?9?9?9*9*_*9*9*9*9*9	3.2	0.4	82	102140	9999	9999	266	0	0	0	999900	999900	999900	99990	45	8.0	1	1	999.0	999	9	999999999	0	0.0000	0	88	999.000	999.0	99.0
2005	3	12	22	0	?9?9?9?9E0?9?9?9*9*9?9*9*9?9?9?9?9?9*9*_*9*9*9*9*9	2.6	-0.7	78	102140	9999	9999	275	0	0	0	999900	999900	999900	99990	45	9.0	6	6	999.0	999	9	999999999	0	0.0000	0	88	999.000	999.0	99.0
2005	3	12	23	0	?9?9?9?9E0?9?9?9*9*9?9*9*9?9?9?9?9?9*9*_*9*9*9*9*9	1.2	-0.3	89	102140	9999	9999	263	0	0	0	999900	999900	999900	99990	67	7.0	3	3	999.0	999	9	999999999	0	0.0000	0	88	999.000	999.0	99.0
2005	3	12	24	0	?9?9?9?9E0?9?9?9*9*9?9*9*9?9?9?9?9?9*9*_*9*9*9*9*9	1.8	-0.9	81	102140	9999	9999	285	0	0	0	999900	999900	999900	99990	67	6.0	9	9	999.0	999	9	999999999	0	0.0000	0	88	999.000	999.0	99.0
2005	3	13	1	0	?9?9?9?9E0?9?9?9*9*9?9*9*9?9?9?9?9?9*9*_*9*9*9*9*9	2.0	-0.8	81	103050	9999	9999	280	0	0	0	999900	999900	999900	99990	67	4.0	8	8	999.0	999	9	999999999	0	0.0000	0	88	999.000	999.0	99.0
2005	3	13	2	0	?9?9?9?9E0?9?9?9*9*9?9*9*9?9?9?9?9?9*9*_*9*9*9*9*9	2.3	-1.5	75	103050	9999	9999	264	0	0	0	999900	999900	999900	99990	67	4.0	2	2	999.0	999	9	999999999	0	0.0000	0	88	999.000	999.0	99.0
2005	3	13	3	0	?9?9?9?9E0?9?9?9*9*9?9*9*9?9?9?9?9?9*9*_*9*9*9*9*9	2.5	-2.9	66	103050	9999	9999	280	0	0	0	999900	999900	999900	99990	67	4.0	8	8	999.0	999	9	999999999	0	0.0000	0	88	999.000	999.0	99.0
2005	3	13	4	0	?9?9?9?9E0?9?9?9*9*9?9*9*9?9?9?9?9?9*9*_*9*9*9*9*9	2.4	-2.9	66	103050	9999	9999	263	0	0	0	999900	999900	999900	99990	45	6.0	2	2	999.0	999	9	999999999	0	0.0000	0	88	999.000	999.0	99.0
2005	3	13	5	0	?9?9?9?9E0?9?9?9*9*9?9*9*9?9?9?9?9?9*9*_*9*9*9*9*9	2.2	-3.9	62	103050	9999	9999	278	0	0	0	999900	999900	999900	99990	45	4.0	8	8	999.0	999	9	999999999	0	0.0000	0	88	999.000	999.0	99.0
2005	3	13	6	0	?9?9?9?9E0?9?9?9*9*9?9*9*9?9?9?9?9?9*9*_*9*9*9*9*9	1.9	-3.4	66	103050	9999	9999	273	0	0	0	999900	999900	999900	99990	45	2.0	7	7	999.0	999	9	999999999	0	0.0000	0	88	999.000	999.0	99.0
2005	3	13	7	0	?9?9?9?9E0?9?9?9*9*9?9*9*9?9?9?9?9?9*9*_*9*9*9*9*9	1.8	-2.9	69	103050	9999	9999	252	0	0	0	999900	999900	999900	99990	360	3.0	0	0	999.0	999	9	999999999	0	0.0000	0	88	999.000	999.0	99.0
2005	3	13	8	0	?9?9?9?9E0?9?9?9*9*9?9*9*9?9?9?9?9?9*9*_*9*9*9*9*9	1.8	-2.2	73	103050	9999	9999	266	6	0	6	999900	999900	999900	99990	22	3.0	4	4	999.0	999	9	999999999	0	0.0000	0	88	999.000	999.0	99.0
2005	3	13	9	0	?9?9?9?9E0?9?9?9*9*9?9*9*9?9?9?9?9?9*9*_*9*9*9*9*9	2.0	-2.2	72	103050	9999	9999	262	81	0	81	999900	999900	999900	99990	22	6.0	2	2	999.0	999	9	999999999	0	0.0000	0	88	999.000	999.0	99.0
2005	3	13	10	0	?9?9?9?9E0?9?9?9*9*9?9*9*9?9?9?9?9?9*9*_*9*9*9*9*9	2.6	-3.2	64	103050	9999	9999	273	172	0	172	999900	999900	999900	99990	45	4.0	6	6	999.0	999	9	999999999	0	0.0000	0	88	999.000	999.0	99.0
2005	3	13	11	0	?9?9?9?9E0?9?9?9*9*9?9*9*9?9?9?9?9?9*9*_*9*9*9*9*9	3.1	-3.2	61	103050	9999	9999	282	247	0	247	999900	999900	999900	99990	22	4.0	8	8	999.0	999	9	999999999	0	0.0000	0	88	999.000	999.0	99.0
2005	3	13	12	0	?9?9?9?9E0?9?9?9*9*9?9*9*9?9?9?9?9?9*9*_*9*9*9*9*9	4.2	-3.7	54	103050	9999	9999	282	583	511	171	999900	999900	999900	99990	45	5.0	7	7	999.0	999	9	999999999	0	0.0000	0	88	999.000	999.0	99.0
2005	3	13	13	0	?9?9?9?9E0?9?9?9*9*9?9*9*9?9?9?9?9?9*9*_*9*9*9*9*9	4.8	-4.0	51	103050	9999	9999	281	583	406	261	999900	999900	999900	99990	22	3.0	6	6	999.0	999	9	999999999	0	0.0000	0	88	999.000	999.0	99.0
2005	3	13	14	0	?9?9?9?9E0?9?9?9*9*9?9*9*9?9?9?9?9?9*9*_*9*9*9*9*9	5.4	-5.1	45	103050	9999	9999	275	608	614	166	999900	999900	999900	99990	360	6.0	3	3	999.0	999	9	999999999	0	0.0000	0	88	999.000	999.0	99.0
2005	3	13	15	0	?9?9?9?9E0?9?9?9*9*9?9*9*9?9?9?9?9?9*9*_*9*9*9*9*9	6.0	-3.4	49	103050	9999	9999	281	489	0	489	999900	999900	999900	99990	360	4.0	4	4	999.0	999	9	999999999	0	0.0000	0	88	999.000	999.0	99.0
2005	3	13	16	0	?9?9?9?9E0?9?9?9*9*9?9*9*9?9?9?9?9?9*9*_*9*9*9*9*9	6.1	-3.9	47	103050	9999	9999	276	403	0	403	999900	999900	999900	99990	22	5.0	2	2	999.0	999	9	999999999	0	0.0000	0	88	999.000	999.0	99.0
2005	3	13	17	0	?9?9?9?9E0?9?9?9*9*9?9*9*9?9?9?9?9?9*9*_*9*9*9*9*9	6.3	-3.4	48	103050	9999	9999	269	250	0	250	999900	999900	999900	99990	360	4.0	0	0	999.0	999	9	999999999	0	0.0000	0	88	999.000	999.0	99.0
2005	3	13	18	0	?9?9?9?9E0?9?9?9*9*9?9*9*9?9?9?9?9?9*9*_*9*9*9*9*9	6.4	-2.7	51	103050	9999	9999	303	147	186	67	999900	999900	999900	99990	360	6.0	9	9	999.0	999	9	999999999	0	0.0000	0	88	999.000	999.0	99.0
2005	3	13	19	0	?9?9?9?9E0?9?9?9*9*9?9*9*9?9?9?9?9?9*9*_*9*9*9*9*9	5.6	-2.9	53	103050	9999	9999	267	31	0	0	999900	999900	999900	99990	360	3.0	0	0	999.0	999	9	999999999	0	0.0000	0	88	999.000	999.0	99.0
2005	3	13	20	0	?9?9?9?9E0?9?9?9*9*9?9*9*9?9?9?9?9?9*9*_*9*9*9*9*9	5.1	-2.4	57	103050	9999	9999	287	0	0	0	999900	999900	999900	99990	360	1.0	7	7	999.0	999	9	999999999	0	0.0000	0	88	999.000	999.0	99.0
2005	3	13	21	0	?9?9?9?9E0?9?9?9*9*9?9*9*9?9?9?9?9?9*9*_*9*9*9*9*9	4.8	-1.5	63	103050	9999	9999	274	0	0	0	999900	999900	999900	99990	315	1.0	2	2	999.0	999	9	999999999	0	0.0000	0	88	999.000	999.0	99.0
2005	3	13	22	0	?9?9?9?9E0?9?9?9*9*9?9*9*9?9?9?9?9?9*9*_*9*9*9*9*9	5.0	-0.8	65	103050	9999	9999	288	0	0	0	999900	999900	999900	99990	315	2.0	7	7	999.0	999	9	999999999	0	0.0000	0	88	999.000	999.0	99.0
2005	3	13	23	0	?9?9?9?9E0?9?9?9*9*9?9*9*9?9?9?9?9?9*9*_*9*9*9*9*9	5.0	-1.3	63	103050	9999	9999	266	0	0	0	999900	999900	999900	99990	337	2.0	0	0	999.0	999	9	999999999	0	0.0000	0	88	999.000	999.0	99.0
2005	3	13	24	0	?9?9?9?9E0?9?9?9*9*9?9*9*9?9?9?9?9?9*9*_*9*9*9*9*9	4.6	-0.8	67	103050	9999	9999	291	0	0	0	999900	999900	999900	99990	315	3.0	8	8	999.0	999	9	999999999	0	0.0000	0	88	999.000	999.0	99.0
2005	3	14	1	0	?9?9?9?9E0?9?9?9*9*9?9*9*9?9?9?9?9?9*9*_*9*9*9*9*9	3.8	-0.9	71	102830	9999	9999	280	0	0	0	999900	999900	999900	99990	315	1.0	6	6	999.0	999	9	999999999	0	0.0000	0	88	999.000	999.0	99.0
2005	3	14	2	0	?9?9?9?9E0?9?9?9*9*9?9*9*9?9?9?9?9?9*9*_*9*9*9*9*9	3.1	-0.7	76	102830	9999	9999	291	0	0	0	999900	999900	999900	99990	0	0.0	9	9	999.0	999	9	999999999	0	0.0000	0	88	999.000	999.0	99.0
2005	3	14	3	0	?9?9?9?9E0?9?9?9*9*9?9*9*9?9?9?9?9?9*9*_*9*9*9*9*9	2.0	-0.4	83	102830	9999	9999	273	0	0	0	999900	999900	999900	99990	270	1.0	6	6	999.0	999	9	999999999	0	0.0000	0	88	999.000	999.0	99.0
2005	3	14	4	0	?9?9?9?9E0?9?9?9*9*9?9*9*9?9?9?9?9?9*9*_*9*9*9*9*9	1.3	-0.4	88	102830	9999	9999	278	0	0	0	999900	999900	999900	99990	0	0.0	8	8	999.0	999	9	999999999	0	0.0000	0	88	999.000	999.0	99.0
2005	3	14	5	0	?9?9?9?9E0?9?9?9*9*9?9*9*9?9?9?9?9?9*9*_*9*9*9*9*9	0.3	-0.8	91	102830	9999	9999	260	0	0	0	999900	999900	999900	99990	0	0.0	3	3	999.0	999	9	999999999	0	0.0000	0	88	999.000	999.0	99.0
2005	3	14	6	0	?9?9?9?9E0?9?9?9*9*9?9*9*9?9?9?9?9?9*9*_*9*9*9*9*9	1.5	-0.2	88	102830	9999	9999	269	0	0	0	999900	999900	999900	99990	292	2.0	5	5	999.0	999	9	999999999	0	0.0000	0	88	999.000	999.0	99.0
2005	3	14	7	0	?9?9?9?9E0?9?9?9*9*9?9*9*9?9?9?9?9?9*9*_*9*9*9*9*9	1.0	0.0	93	102830	9999	9999	267	0	0	0	999900	999900	999900	99990	0	0.0	5	5	999.0	999	9	999999999	0	0.0000	0	88	999.000	999.0	99.0
2005	3	14	8	0	?9?9?9?9E0?9?9?9*9*9?9*9*9?9?9?9?9?9*9*_*9*9*9*9*9	1.0	0.0	93	102830	9999	9999	283	14	0	14	999900	999900	999900	99990	0	0.0	9	9	999.0	999	9	999999999	0	0.0000	0	88	999.000	999.0	99.0
2005	3	14	9	0	?9?9?9?9E0?9?9?9*9*9?9*9*9?9?9?9?9?9*9*_*9*9*9*9*9	2.1	0.4	89	102830	9999	9999	272	119	0	119	999900	999900	999900	99990	270	1.0	5	5	999.0	999	9	999999999	0	0.0000	0	88	999.000	999.0	99.0
2005	3	14	10	0	?9?9?9?9E0?9?9?9*9*9?9*9*9?9?9?9?9?9*9*_*9*9*9*9*9	4.1	-0.2	73	102830	9999	9999	289	308	209	168	999900	999900	999900	99990	270	2.0	8	8	999.0	999	9	999999999	0	0.0000	0	88	999.000	999.0	99.0
2005	3	14	11	0	?9?9?9?9E0?9?9?9*9*9?9*9*9?9?9?9?9?9*9*_*9*9*9*9*9	6.1	0.4	67	102830	9999	9999	283	478	400	170	999900	999900	999900	99990	292	3.0	3	3	999.0	999	9	999999999	0	0.0000	0	88	999.000	999.0	99.0
2005	3	14	12	0	?9?9?9?9E0?9?9?9*9*9?9*9*9?9?9?9?9?9*9*_*9*9*9*9*9	6.7	-1.5	55	102830	9999	9999	299	619	569	158	999900	999900	999900	99990	270	4.0	8	8	999.0	999	9	999999999	0	0.0000	0	88	999.000	999.0	99.0
2005	3	14	13	0	?9?9?9?9E0?9?9?9*9*9?9*9*9?9?9?9?9?9*9*_*9*9*9*9*9	8.0	-2.4	47	102830	9999	9999	293	697	696	143	999900	999900	999900	99990	270	4.0	5	5	999.0	999	9	999999999	0	0.0000	0	88	999.000	999.0	99.0
2005	3	14	14	0	?9?9?9?9E0?9?9?9*9*9?9*9*9?9?9?9?9?9*9*_*9*9*9*9*9	8.8	-1.3	49	102830	9999	9999	295	625	537	235	999900	999900	999900	99990	270	6.0	4	4	999.0	999	9	999999999	0	0.0000	0	88	999.000	999.0	99.0
2005	3	14	15	0	?9?9?9?9E0?9?9?9*9*9?9*9*9?9?9?9?9?9*9*_*9*9*9*9*9	8.0	-1.5	50	102830	9999	9999	311	356	212	228	999900	999900	999900	99990	270	7.0	9	9	999.0	999	9	999999999	0	0.0000	0	88	999.000	999.0	99.0
2005	3	14	16	0	?9?9?9?9E0?9?9?9*9*9?9*9*9?9?9?9?9?9*9*_*9*9*9*9*9	8.2	-1.7	49	102830	9999	9999	305	378	420	194	999900	999900	999900	99990	270	8.0	8	8	999.0	999	9	999999999	0	0.0000	0	88	999.000	999.0	99.0
2005	3	14	17	0	?9?9?9?9E0?9?9?9*9*9?9*9*9?9?9?9?9?9*9*_*9*9*9*9*9	8.8	-2.1	45	102830	9999	9999	285	336	628	79	999900	999900	999900	99990	270	8.0	1	1	999.0	999	9	999999999	0	0.0000	0	88	999.000	999.0	99.0
2005	3	14	18	0	?9?9?9?9E0?9?9?9*9*9?9*9*9?9?9?9?9?9*9*_*9*9*9*9*9	8.3	-3.4	42	102830	9999	9999	277	192	191	32	999900	999900	999900	99990	292	7.0	0	0	999.0	999	9	999999999	0	0.0000	0	88	999.000	999.0	99.0
2005	3	14	19	0	?9?9?9?9E0?9?9?9*9*9?9*9*9?9?9?9?9?9*9*_*9*9*9*9*9	7.4	-2.9	47	102830	9999	9999	285	56	0	0	999900	999900	999900	99990	292	6.0	3	3	999.0	999	9	999999999	0	0.0000	0	88	999.000	999.0	99.0
2005	3	14	20	0	?9?9?9?9E0?9?9?9*9*9?9*9*9?9?9?9?9?9*9*_*9*9*9*9*9	6.7	-2.1	52	102830	9999	9999	288	0	0	0	999900	999900	999900	99990	292	4.0	5	5	999.0	999	9	999999999	0	0.0000	0	88	999.000	999.0	99.0
2005	3	14	21	0	?9?9?9?9E0?9?9?9*9*9?9*9*9?9?9?9?9?9*9*_*9*9*9*9*9	5.6	-0.4	65	102830	9999	9999	288	0	0	0	999900	999900	999900	99990	247	1.0	6	6	999.0	999	9	999999999	0	0.0000	0	88	999.000	999.0	99.0
2005	3	14	22	0	?9?9?9?9E0?9?9?9*9*9?9*9*9?9?9?9?9?9*9*_*9*9*9*9*9	5.0	0.2	71	102830	9999	9999	267	0	0	0	999900	999900	999900	99990	247	1.0	0	0	999.0	999	9	999999999	0	0.0000	0	88	999.000	999.0	99.0
2005	3	14	23	0	?9?9?9?9E0?9?9?9*9*9?9*9*9?9?9?9?9?9*9*_*9*9*9*9*9	5.0	0.2	71	102830	9999	9999	272	0	0	0	999900	999900	999900	99990	270	1.0	1	1	999.0	999	9	999999999	0	0.0000	0	88	999.000	999.0	99.0
2005	3	14	24	0	?9?9?9?9E0?9?9?9*9*9?9*9*9?9?9?9?9?9*9*_*9*9*9*9*9	4.8	0.7	75	102830	9999	9999	300	0	0	0	999900	999900	999900	99990	0	0.0	9	9	999.0	999	9	999999999	0	0.0000	0	88	999.000	999.0	99.0
2005	3	15	1	0	?9?9?9?9E0?9?9?9*9*9?9*9*9?9?9?9?9?9*9*_*9*9*9*9*9	4.1	1.2	82	102610	9999	9999	286	0	0	0	999900	999900	999900	99990	0	0.0	7	7	999.0	999	9	999999999	0	0.0000	0	88	999.000	999.0	99.0
2005	3	15	2	0	?9?9?9?9E0?9?9?9*9*9?9*9*9?9?9?9?9?9*9*_*9*9*9*9*9	3.8	1.2	83	102610	9999	9999	290	0	0	0	999900	999900	999900	99990	0	0.0	8	8	999.0	999	9	999999999	0	0.0000	0	88	999.000	999.0	99.0
2005	3	15	3	0	?9?9?9?9E0?9?9?9*9*9?9*9*9?9?9?9?9?9*9*_*9*9*9*9*9	2.7	0.8	88	102610	9999	9999	280	0	0	0	999900	999900	999900	99990	0	0.0	7	7	999.0	999	9	999999999	0	0.0000	0	88	999.000	999.0	99.0
2005	3	15	4	0	?9?9?9?9E0?9?9?9*9*9?9*9*9?9?9?9?9?9*9*_*9*9*9*9*9	1.8	0.2	89	102610	9999	9999	268	0	0	0	999900	999900	999900	99990	0	0.0	4	4	999.0	999	9	999999999	0	0.0000	0	88	999.000	999.0	99.0
2005	3	15	5	0	?9?9?9?9E0?9?9?9*9*9?9*9*9?9?9?9?9?9*9*_*9*9*9*9*9	1.3	0.2	92	102610	9999	9999	262	0	0	0	999900	999900	999900	99990	0	0.0	2	2	999.0	999	9	999999999	0	0.0000	0	88	999.000	999.0	99.0
2005	3	15	6	0	?9?9?9?9E0?9?9?9*9*9?9*9*9?9?9?9?9?9*9*_*9*9*9*9*9	0.7	-0.2	93	102610	9999	9999	251	0	0	0	999900	999900	999900	99990	0	0.0	0	0	999.0	999	9	999999999	0	0.0000	0	88	999.000	999.0	99.0
2005	3	15	7	0	?9?9?9?9E0?9?9?9*9*9?9*9*9?9?9?9?9?9*9*_*9*9*9*9*9	0.7	-0.2	93	102610	9999	9999	251	0	0	0	999900	999900	999900	99990	0	0.0	0	0	999.0	999	9	999999999	0	0.0000	0	88	999.000	999.0	99.0
2005	3	15	8	0	?9?9?9?9E0?9?9?9*9*9?9*9*9?9?9?9?9?9*9*_*9*9*9*9*9	0.7	0.4	98	102610	9999	9999	282	22	0	22	999900	999900	999900	99990	0	0.0	9	9	999.0	999	9	999999999	0	0.0000	0	88	999.000	999.0	99.0
2005	3	15	9	0	?9?9?9?9E0?9?9?9*9*9?9*9*9?9?9?9?9?9*9*_*9*9*9*9*9	3.2	1.6	90	102610	9999	9999	277	167	60	135	999900	999900	999900	99990	0	0.0	5	5	999.0	999	9	999999999	0	0.0000	0	88	999.000	999.0	99.0
2005	3	15	10	0	?9?9?9?9E0?9?9?9*9*9?9*9*9?9?9?9?9?9*9*_*9*9*9*9*9	6.3	2.0	74	102610	9999	9999	293	336	263	158	999900	999900	999900	99990	225	2.0	6	6	999.0	999	9	999999999	0	0.0000	0	88	999.000	999.0	99.0
2005	3	15	11	0	?9?9?9?9E0?9?9?9*9*9?9*9*9?9?9?9?9?9*9*_*9*9*9*9*9	9.2	-1.1	48	102610	9999	9999	317	519	472	154	999900	999900	999900	99990	157	2.0	9	9	999.0	999	9	999999999	0	0.0000	0	88	999.000	999.0	99.0
2005	3	15	12	0	?9?9?9?9E0?9?9?9*9*9?9*9*9?9?9?9?9?9*9*_*9*9*9*9*9	9.8	-2.9	40	102610	9999	9999	298	678	665	135	999900	999900	999900	99990	157	4.0	4	4	999.0	999	9	999999999	0	0.0000	0	88	999.000	999.0	99.0
2005	3	15	13	0	?9?9?9?9E0?9?9?9*9*9?9*9*9?9?9?9?9?9*9*_*9*9*9*9*9	10.8	-2.2	39	102610	9999	9999	316	764	792	117	999900	999900	999900	99990	157	5.0	8	8	999.0	999	9	999999999	0	0.0000	0	88	999.000	999.0	99.0
2005	3	15	14	0	?9?9?9?9E0?9?9?9*9*9?9*9*9?9?9?9?9?9*9*_*9*9*9*9*9	11.0	-1.5	41	102610	9999	9999	325	761	784	106	999900	999900	999900	99990	180	5.0	9	9	999.0	999	9	999999999	0	0.0000	0	88	999.000	999.0	99.0
2005	3	15	15	0	?9?9?9?9E0?9?9?9*9*9?9*9*9?9?9?9?9?9*9*_*9*9*9*9*9	11.7	-0.2	44	102610	9999	9999	322	689	767	94	999900	999900	999900	99990	180	4.0	8	8	999.0	999	9	999999999	0	0.0000	0	88	999.000	999.0	99.0
2005	3	15	16	0	?9?9?9?9E0?9?9?9*9*9?9*9*9?9?9?9?9?9*9*_*9*9*9*9*9	12.0	-0.6	41	102610	9999	9999	310	558	730	79	999900	999900	999900	99990	157	2.0	4	4	999.0	999	9	999999999	0	0.0000	0	88	999.000	999.0	99.0
2005	3	15	17	0	?9?9?9?9E0?9?9?9*9*9?9*9*9?9?9?9?9?9*9*_*9*9*9*9*9	11.8	-0.8	41	102610	9999	9999	308	386	630	60	999900	999900	999900	99990	180	4.0	4	4	999.0	999	9	999999999	0	0.0000	0	88	999.000	999.0	99.0
2005	3	15	18	0	?9?9?9?9E0?9?9?9*9*9?9*9*9?9?9?9?9?9*9*_*9*9*9*9*9	11.4	-0.6	43	102610	9999	9999	328	197	196	32	999900	999900	999900	99990	135	3.0	9	9	999.0	999	9	999999999	0	0.0000	0	88	999.000	999.0	99.0
2005	3	15	19	0	?9?9?9?9E0?9?9?9*9*9?9*9*9?9?9?9?9?9*9*_*9*9*9*9*9	10.3	1.1	53	102610	9999	9999	295	47	0	0	999900	999900	999900	99990	135	3.0	1	1	999.0	999	9	999999999	0	0.0000	0	88	999.000	999.0	99.0
2005	3	15	20	0	?9?9?9?9E0?9?9?9*9*9?9*9*9?9?9?9?9?9*9*_*9*9*9*9*9	8.6	-0.4	53	102610	9999	9999	290	0	0	0	999900	999900	999900	99990	135	2.0	2	2	999.0	999	9	999999999	0	0.0000	0	88	999.000	999.0	99.0
2005	3	15	21	0	?9?9?9?9E0?9?9?9*9*9?9*9*9?9?9?9?9?9*9*_*9*9*9*9*9	8.9	1.5	60	102610	9999	9999	296	0	0	0	999900	999900	999900	99990	157	3.0	3	3	999.0	999	9	999999999	0	0.0000	0	88	999.000	999.0	99.0
2005	3	15	22	0	?9?9?9?9E0?9?9?9*9*9?9*9*9?9?9?9?9?9*9*_*9*9*9*9*9	9.0	2.3	63	102610	9999	9999	285	0	0	0	999900	999900	999900	99990	157	2.0	0	0	999.0	999	9	999999999	0	0.0000	0	88	999.000	999.0	99.0
2005	3	15	23	0	?9?9?9?9E0?9?9?9*9*9?9*9*9?9?9?9?9?9*9*_*9*9*9*9*9	8.9	2.7	65	102610	9999	9999	285	0	0	0	999900	999900	999900	99990	157	3.0	0	0	999.0	999	9	999999999	0	0.0000	0	88	999.000	999.0	99.0
2005	3	15	24	0	?9?9?9?9E0?9?9?9*9*9?9*9*9?9?9?9?9?9*9*_*9*9*9*9*9	8.8	3.3	68	102610	9999	9999	320	0	0	0	999900	999900	999900	99990	157	2.0	9	9	999.0	999	9	999999999	0	0.0000	0	88	999.000	999.0	99.0
2005	3	16	1	0	?9?9?9?9E0?9?9?9*9*9?9*9*9?9?9?9?9?9*9*_*9*9*9*9*9	8.7	3.1	68	102260	9999	9999	302	0	0	0	999900	999900	999900	99990	157	2.0	5	5	999.0	999	9	999999999	0	0.0000	0	88	999.000	999.0	99.0
2005	3	16	2	0	?9?9?9?9E0?9?9?9*9*9?9*9*9?9?9?9?9?9*9*_*9*9*9*9*9	8.4	1.5	62	102260	9999	9999	282	0	0	0	999900	999900	999900	99990	157	4.0	0	0	999.0	999	9	999999999	0	0.0000	0	88	999.000	999.0	99.0
2005	3	16	3	0	?9?9?9?9E0?9?9?9*9*9?9*9*9?9?9?9?9?9*9*_*9*9*9*9*9	8.0	2.1	66	102260	9999	9999	293	0	0	0	999900	999900	999900	99990	180	4.0	3	3	999.0	999	9	999999999	0	0.0000	0	88	999.000	999.0	99.0
2005	3	16	4	0	?9?9?9?9E0?9?9?9*9*9?9*9*9?9?9?9?9?9*9*_*9*9*9*9*9	7.8	2.5	69	102260	9999	9999	300	0	0	0	999900	999900	999900	99990	180	2.0	6	6	999.0	999	9	999999999	0	0.0000	0	88	999.000	999.0	99.0
2005	3	16	5	0	?9?9?9?9E0?9?9?9*9*9?9*9*9?9?9?9?9?9*9*_*9*9*9*9*9	7.5	2.9	72	102260	9999	9999	314	0	0	0	999900	999900	999900	99990	180	1.0	9	9	999.0	999	9	999999999	0	0.0000	0	88	999.000	999.0	99.0
2005	3	16	6	0	?9?9?9?9E0?9?9?9*9*9?9*9*9?9?9?9?9?9*9*_*9*9*9*9*9	7.4	3.6	77	102260	9999	9999	299	0	0	0	999900	999900	999900	99990	0	0.0	6	6	999.0	999	9	999999999	0	0.0000	0	88	999.000	999.0	99.0
2005	3	16	7	0	?9?9?9?9E0?9?9?9*9*9?9*9*9?9?9?9?9?9*9*_*9*9*9*9*9	7.2	4.5	83	102260	9999	9999	299	0	0	0	999900	999900	999900	99990	0	0.0	6	6	999.0	999	9	999999999	0	0.0000	0	88	999.000	999.0	99.0
2005	3	16	8	0	?9?9?9?9E0?9?9?9*9*9?9*9*9?9?9?9?9?9*9*_*9*9*9*9*9	7.3	4.5	82	102260	9999	9999	308	3	0	3	999900	999900	999900	99990	0	0.0	8	8	999.0	999	9	999999999	0	0.0000	0	88	999.000	999.0	99.0
2005	3	16	9	0	?9?9?9?9E0?9?9?9*9*9?9*9*9?9?9?9?9?9*9*_*9*9*9*9*9	7.6	4.8	82	102260	9999	9999	296	22	0	22	999900	999900	999900	99990	0	0.0	4	4	999.0	999	9	999999999	0	0.0000	0	88	999.000	999.0	99.0
2005	3	16	10	0	?9?9?9?9E0?9?9?9*9*9?9*9*9?9?9?9?9?9*9*_*9*9*9*9*9	8.2	4.3	76	102260	9999	9999	298	61	0	61	999900	999900	999900	99990	225	1.0	4	4	999.0	999	9	999999999	0	0.0000	0	88	999.000	999.0	99.0
2005	3	16	11	0	?9?9?9?9E0?9?9?9*9*9?9*9*9?9?9?9?9?9*9*_*9*9*9*9*9	9.0	3.6	69	102260	9999	9999	286	72	0	72	999900	999900	999900	99990	315	2.0	0	0	999.0	999	9	999999999	0	0.0000	0	88	999.000	999.0	99.0
2005	3	16	12	0	?9?9?9?9E0?9?9?9*9*9?9*9*9?9?9?9?9?9*9*_*9*9*9*9*9	9.8	3.2	64	102260	9999	9999	306	122	0	122	999900	999900	999900	99990	315	1.0	5	5	999.0	999	9	999999999	0	0.0000	0	88	999.000	999.0	99.0
2005	3	16	13	0	?9?9?9?9E0?9?9?9*9*9?9*9*9?9?9?9?9?9*9*_*9*9*9*9*9	11.0	3.4	59	102260	9999	9999	300	278	0	278	999900	999900	999900	99990	315	3.0	1	1	999.0	999	9	999999999	0	0.0000	0	88	999.000	999.0	99.0
2005	3	16	14	0	?9?9?9?9E0?9?9?9*9*9?9*9*9?9?9?9?9?9*9*_*9*9*9*9*9	12.0	3.4	56	102260	9999	9999	328	492	0	492	999900	999900	999900	99990	315	2.0	8	8	999.0	999	9	999999999	0	0.0000	0	88	999.000	999.0	99.0
2005	3	16	15	0	?9?9?9?9E0?9?9?9*9*9?9*9*9?9?9?9?9?9*9*_*9*9*9*9*9	12.9	2.3	49	102260	9999	9999	338	564	684	147	999900	999900	999900	99990	360	3.0	9	9	999.0	999	9	999999999	0	0.0000	0	88	999.000	999.0	99.0
2005	3	16	16	0	?9?9?9?9E0?9?9?9*9*9?9*9*9?9?9?9?9?9*9*_*9*9*9*9*9	14.0	2.7	46	102260	9999	9999	331	436	563	186	999900	999900	999900	99990	292	3.0	7	7	999.0	999	9	999999999	0	0.0000	0	88	999.000	999.0	99.0
2005	3	16	17	0	?9?9?9?9E0?9?9?9*9*9?9*9*9?9?9?9?9?9*9*_*9*9*9*9*9	12.7	2.3	49	102260	9999	9999	318	117	0	117	999900	999900	999900	99990	270	2.0	5	5	999.0	999	9	999999999	0	0.0000	0	88	999.000	999.0	99.0
2005	3	16	18	0	?9?9?9?9E0?9?9?9*9*9?9*9*9?9?9?9?9?9*9*_*9*9*9*9*9	12.4	2.1	49	102260	9999	9999	328	50	0	50	999900	999900	999900	99990	270	3.0	8	8	999.0	999	9	999999999	0	0.0000	0	88	999.000	999.0	99.0
2005	3	16	19	0	?9?9?9?9E0?9?9?9*9*9?9*9*9?9?9?9?9?9*9*_*9*9*9*9*9	12.0	3.1	54	102260	9999	9999	328	19	0	2	999900	999900	999900	99990	270	2.0	8	8	999.0	999	9	999999999	0	0.0000	0	88	999.000	999.0	99.0
2005	3	16	20	0	?9?9?9?9E0?9?9?9*9*9?9*9*9?9?9?9?9?9*9*_*9*9*9*9*9	11.3	3.8	60	102260	9999	9999	296	0	0	0	999900	999900	999900	99990	247	2.0	0	0	999.0	999	9	999999999	0	0.0000	0	88	999.000	999.0	99.0
2005	3	16	21	0	?9?9?9?9E0?9?9?9*9*9?9*9*9?9?9?9?9?9*9*_*9*9*9*9*9	10.2	6.1	75	102260	9999	9999	303	0	0	0	999900	999900	999900	99990	247	2.0	2	2	999.0	999	9	999999999	0	0.0000	0	88	999.000	999.0	99.0
2005	3	16	22	0	?9?9?9?9E0?9?9?9*9*9?9*9*9?9?9?9?9?9*9*_*9*9*9*9*9	9.5	5.8	77	102260	9999	9999	311	0	0	0	999900	999900	999900	99990	0	0.0	6	6	999.0	999	9	999999999	0	0.0000	0	88	999.000	999.0	99.0
2005	3	16	23	0	?9?9?9?9E0?9?9?9*9*9?9*9*9?9?9?9?9?9*9*_*9*9*9*9*9	8.8	5.9	82	102260	9999	9999	308	0	0	0	999900	999900	999900	99990	0	0.0	6	6	999.0	999	9	999999999	0	0.0000	0	88	999.000	999.0	99.0
2005	3	16	24	0	?9?9?9?9E0?9?9?9*9*9?9*9*9?9?9?9?9?9*9*_*9*9*9*9*9	8.8	5.9	82	102260	9999	9999	311	0	0	0	999900	999900	999900	99990	0	0.0	7	7	999.0	999	9	999999999	0	0.0000	0	88	999.000	999.0	99.0
2005	3	17	1	0	?9?9?9?9E0?9?9?9*9*9?9*9*9?9?9?9?9?9*9*_*9*9*9*9*9	8.8	5.9	82	102280	9999	9999	305	0	0	0	999900	999900	999900	99990	0	0.0	5	5	999.0	999	9	999999999	0	0.0000	0	88	999.000	999.0	99.0
2005	3	17	2	0	?9?9?9?9E0?9?9?9*9*9?9*9*9?9?9?9?9?9*9*_*9*9*9*9*9	8.6	5.9	83	102280	9999	9999	287	0	0	0	999900	999900	999900	99990	270	1.0	0	0	999.0	999	9	999999999	0	0.0000	0	88	999.000	999.0	99.0
2005	3	17	3	0	?9?9?9?9E0?9?9?9*9*9?9*9*9?9?9?9?9?9*9*_*9*9*9*9*9	8.5	6.1	85	102280	9999	9999	304	0	0	0	999900	999900	999900	99990	225	1.0	5	5	999.0	999	9	999999999	0	0.0000	0	88	999.000	999.0	99.0
2005	3	17	4	0	?9?9?9?9E0?9?9?9*9*9?9*9*9?9?9?9?9?9*9*_*9*9*9*9*9	8.0	6.2	89	102280	9999	9999	290	0	0	0	999900	999900	999900	99990	0	0.0	1	1	999.0	999	9	999999999	0	0.0000	0	88	999.000	999.0	99.0
2005	3	17	5	0	?9?9?9?9E0?9?9?9*9*9?9*9*9?9?9?9?9?9*9*_*9*9*9*9*9	8.1	6.1	87	102280	9999	9999	302	0	0	0	999900	999900	999900	99990	0	0.0	5	5	999.0	999	9	999999999	0	0.0000	0	88	999.000	999.0	99.0
2005	3	17	6	0	?9?9?9?9E0?9?9?9*9*9?9*9*9?9?9?9?9?9*9*_*9*9*9*9*9	8.0	6.2	88	102280	9999	9999	305	0	0	0	999900	999900	999900	99990	315	2.0	6	6	999.0	999	9	999999999	0	0.0000	0	88	999.000	999.0	99.0
2005	3	17	7	0	?9?9?9?9E0?9?9?9*9*9?9*9*9?9?9?9?9?9*9*_*9*9*9*9*9	7.7	6.4	91	102280	9999	9999	307	0	0	0	999900	999900	999900	99990	180	2.0	7	7	999.0	999	9	999999999	0	0.0000	0	88	999.000	999.0	99.0
2005	3	17	8	0	?9?9?9?9E0?9?9?9*9*9?9*9*9?9?9?9?9?9*9*_*9*9*9*9*9	7.2	3.6	78	102280	9999	9999	288	3	0	3	999900	999900	999900	99990	90	3.0	2	2	999.0	999	9	999999999	0	0.0000	0	88	999.000	999.0	99.0
2005	3	17	9	0	?9?9?9?9E0?9?9?9*9*9?9*9*9?9?9?9?9?9*9*_*9*9*9*9*9	7.6	3.7	76	102280	9999	9999	290	103	34	84	999900	999900	999900	99990	90	3.0	2	2	999.0	999	9	999999999	0	0.0000	0	88	999.000	999.0	99.0
2005	3	17	10	0	?9?9?9?9E0?9?9?9*9*9?9*9*9?9?9?9?9?9*9*_*9*9*9*9*9	8.6	4.8	77	102280	9999	9999	301	214	0	214	999900	999900	999900	99990	157	1.0	4	4	999.0	999	9	999999999	0	0.0000	0	88	999.000	999.0	99.0
2005	3	17	11	0	?9?9?9?9E0?9?9?9*9*9?9*9*9?9?9?9?9?9*9*_*9*9*9*9*9	9.7	5.7	76	102280	9999	9999	320	278	0	278	999900	999900	999900	99990	270	2.0	8	8	999.0	999	9	999999999	0	0.0000	0	88	999.000	999.0	99.0
2005	3	17	12	0	?9?9?9?9E0?9?9?9*9*9?9*9*9?9?9?9?9?9*9*_*9*9*9*9*9	10.1	6.2	77	102280	9999	9999	329	289	0	289	999900	999900	999900	99990	270	2.0	9	9	999.0	999	9	999999999	0	0.0000	0	88	999.000	999.0	99.0
2005	3	17	13	0	?9?9?9?9E0?9?9?9*9*9?9*9*9?9?9?9?9?9*9*_*9*9*9*9*9	11.9	6.1	67	102280	9999	9999	311	561	358	272	999900	999900	999900	99990	270	3.0	2	2	999.0	999	9	999999999	0	0.0000	0	88	999.000	999.0	99.0
2005	3	17	14	0	?9?9?9?9E0?9?9?9*9*9?9*9*9?9?9?9?9?9*9*_*9*9*9*9*9	13.3	6.7	64	102280	9999	9999	318	594	464	253	999900	999900	999900	99990	225	2.0	2	2	999.0	999	9	999999999	0	0.0000	0	88	999.000	999.0	99.0
2005	3	17	15	0	?9?9?9?9E0?9?9?9*9*9?9*9*9?9?9?9?9?9*9*_*9*9*9*9*9	14.2	5.0	54	102280	9999	9999	347	586	728	140	999900	999900	999900	99990	270	3.0	9	9	999.0	999	9	999999999	0	0.0000	0	88	999.000	999.0	99.0
2005	3	17	16	0	?9?9?9?9E0?9?9?9*9*9?9*9*9?9?9?9?9?9*9*_*9*9*9*9*9	14.6	5.5	54	102280	9999	9999	337	436	555	188	999900	999900	999900	99990	270	4.0	7	7	999.0	999	9	999999999	0	0.0000	0	88	999.000	999.0	99.0
2005	3	17	17	0	?9?9?9?9E0?9?9?9*9*9?9*9*9?9?9?9?9?9*9*_*9*9*9*9*9	15.0	4.7	50	102280	9999	9999	343	344	634	120	999900	999900	999900	99990	292	2.0	8	8	999.0	999	9	999999999	0	0.0000	0	88	999.000	999.0	99.0
2005	3	17	18	0	?9?9?9?9E0?9?9?9*9*9?9*9*9?9?9?9?9?9*9*_*9*9*9*9*9	15.1	-1.5	32	102280	9999	9999	328	200	205	35	999900	999900	999900	99990	292	3.0	6	6	999.0	999	9	999999999	0	0.0000	0	88	999.000	999.0	99.0
2005	3	17	19	0	?9?9?9?9E0?9?9?9*9*9?9*9*9?9?9?9?9?9*9*_*9*9*9*9*9	13.9	1.9	44	102280	9999	9999	330	44	0	0	999900	999900	999900	99990	270	3.0	7	7	999.0	999	9	999999999	0	0.0000	0	88	999.000	999.0	99.0
2005	3	17	20	0	?9?9?9?9E0?9?9?9*9*9?9*9*9?9?9?9?9?9*9*_*9*9*9*9*9	12.6	6.3	65	102280	9999	9999	329	0	0	0	999900	999900	999900	99990	0	0.0	7	7	999.0	999	9	999999999	0	0.0000	0	88	999.000	999.0	99.0
2005	3	17	21	0	?9?9?9?9E0?9?9?9*9*9?9*9*9?9?9?9?9?9*9*_*9*9*9*9*9	10.7	6.3	74	102280	9999	9999	306	0	0	0	999900	999900	999900	99990	0	0.0	2	2	999.0	999	9	999999999	0	0.0000	0	88	999.000	999.0	99.0
2005	3	17	22	0	?9?9?9?9E0?9?9?9*9*9?9*9*9?9?9?9?9?9*9*_*9*9*9*9*9	8.5	5.8	83	102280	9999	9999	292	0	0	0	999900	999900	999900	99990	0	0.0	1	1	999.0	999	9	999999999	0	0.0000	0	88	999.000	999.0	99.0
2005	3	17	23	0	?9?9?9?9E0?9?9?9*9*9?9*9*9?9?9?9?9?9*9*_*9*9*9*9*9	7.4	5.3	87	102280	9999	9999	294	0	0	0	999900	999900	999900	99990	0	0.0	3	3	999.0	999	9	999999999	0	0.0000	0	88	999.000	999.0	99.0
2005	3	17	24	0	?9?9?9?9E0?9?9?9*9*9?9*9*9?9?9?9?9?9*9*_*9*9*9*9*9	6.6	5.0	90	102280	9999	9999	287	0	0	0	999900	999900	999900	99990	0	0.0	2	2	999.0	999	9	999999999	0	0.0000	0	88	999.000	999.0	99.0
2005	3	18	1	0	?9?9?9?9E0?9?9?9*9*9?9*9*9?9?9?9?9?9*9*_*9*9*9*9*9	6.2	4.8	91	101870	9999	9999	285	0	0	0	999900	999900	999900	99990	0	0.0	2	2	999.0	999	9	999999999	0	0.0000	0	88	999.000	999.0	99.0
2005	3	18	2	0	?9?9?9?9E0?9?9?9*9*9?9*9*9?9?9?9?9?9*9*_*9*9*9*9*9	5.0	3.7	92	101870	9999	9999	276	0	0	0	999900	999900	999900	99990	0	0.0	1	1	999.0	999	9	999999999	0	0.0000	0	88	999.000	999.0	99.0
2005	3	18	3	0	?9?9?9?9E0?9?9?9*9*9?9*9*9?9?9?9?9?9*9*_*9*9*9*9*9	4.6	3.4	92	101870	9999	9999	278	0	0	0	999900	999900	999900	99990	0	0.0	2	2	999.0	999	9	999999999	0	0.0000	0	88	999.000	999.0	99.0
2005	3	18	4	0	?9?9?9?9E0?9?9?9*9*9?9*9*9?9?9?9?9?9*9*_*9*9*9*9*9	3.8	3.0	95	101870	9999	9999	277	0	0	0	999900	999900	999900	99990	0	0.0	3	3	999.0	999	9	999999999	0	0.0000	0	88	999.000	999.0	99.0
2005	3	18	5	0	?9?9?9?9E0?9?9?9*9*9?9*9*9?9?9?9?9?9*9*_*9*9*9*9*9	3.1	2.7	97	101870	9999	9999	274	0	0	0	999900	999900	999900	99990	0	0.0	3	3	999.0	999	9	999999999	0	0.0000	0	88	999.000	999.0	99.0
2005	3	18	6	0	?9?9?9?9E0?9?9?9*9*9?9*9*9?9?9?9?9?9*9*_*9*9*9*9*9	3.8	3.6	99	101870	9999	9999	271	0	0	0	999900	999900	999900	99990	0	0.0	1	1	999.0	999	9	999999999	0	0.0000	0	88	999.000	999.0	99.0
2005	3	18	7	0	?9?9?9?9E0?9?9?9*9*9?9*9*9?9?9?9?9?9*9*_*9*9*9*9*9	3.2	2.8	98	101870	9999	9999	289	0	0	0	999900	999900	999900	99990	0	0.0	8	8	999.0	999	9	999999999	0	0.0000	0	88	999.000	999.0	99.0
2005	3	18	8	0	?9?9?9?9E0?9?9?9*9*9?9*9*9?9?9?9?9?9*9*_*9*9*9*9*9	4.0	3.8	98	101870	9999	9999	285	19	0	19	999900	999900	999900	99990	0	0.0	6	6	999.0	999	9	999999999	0	0.0000	0	88	999.000	999.0	99.0
2005	3	18	9	0	?9?9?9?9E0?9?9?9*9*9?9*9*9?9?9?9?9?9*9*_*9*9*9*9*9	6.3	4.6	89	101870	9999	9999	296	164	41	141	999900	999900	999900	99990	0	0.0	6	6	999.0	999	9	999999999	0	0.0000	0	88	999.000	999.0	99.0
2005	3	18	10	0	?9?9?9?9E0?9?9?9*9*9?9*9*9?9?9?9?9?9*9*_*9*9*9*9*9	10.7	6.2	74	101870	9999	9999	302	364	251	191	999900	999900	999900	99990	247	3.0	1	1	999.0	999	9	999999999	0	0.0000	0	88	999.000	999.0	99.0
2005	3	18	11	0	?9?9?9?9E0?9?9?9*9*9?9*9*9?9?9?9?9?9*9*_*9*9*9*9*9	12.7	5.9	63	101870	9999	9999	329	439	257	237	999900	999900	999900	99990	247	4.0	7	7	999.0	999	9	999999999	0	0.0000	0	88	999.000	999.0	99.0
2005	3	18	12	0	?9?9?9?9E0?9?9?9*9*9?9*9*9?9?9?9?9?9*9*_*9*9*9*9*9	14.1	5.3	55	101870	9999	9999	331	489	0	489	999900	999900	999900	99990	247	5.0	6	6	999.0	999	9	999999999	0	0.0000	0	88	999.000	999.0	99.0
2005	3	18	13	0	?9?9?9?9E0?9?9?9*9*9?9*9*9?9?9?9?9?9*9*_*9*9*9*9*9	15.1	4.8	50	101870	9999	9999	327	531	0	531	999900	999900	999900	99990	270	5.0	3	3	999.0	999	9	999999999	0	0.0000	0	88	999.000	999.0	99.0
2005	3	18	14	0	?9?9?9?9E0?9?9?9*9*9?9*9*9?9?9?9?9?9*9*_*9*9*9*9*9	16.7	5.0	46	101870	9999	9999	320	614	495	248	999900	999900	999900	99990	247	5.0	0	0	999.0	999	9	999999999	0	0.0000	0	88	999.000	999.0	99.0
2005	3	18	15	0	?9?9?9?9E0?9?9?9*9*9?9*9*9?9?9?9?9?9*9*_*9*9*9*9*9	17.2	4.3	42	101870	9999	9999	341	639	746	180	999900	999900	999900	99990	247	4.0	5	5	999.0	999	9	999999999	0	0.0000	0	88	999.000	999.0	99.0
2005	3	18	16	0	?9?9?9?9E0?9?9?9*9*9?9*9*9?9?9?9?9?9*9*_*9*9*9*9*9	17.3	4.2	42	101870	9999	9999	336	533	731	144	999900	999900	999900	99990	247	6.0	3	3	999.0	999	9	999999999	0	0.0000	0	88	999.000	999.0	99.0
2005	3	18	17	0	?9?9?9?9E0?9?9?9*9*9?9*9*9?9?9?9?9?9*9*_*9*9*9*9*9	17.3	5.8	47	101870	9999	9999	343	356	636	115	999900	999900	999900	99990	225	5.0	5	5	999.0	999	9	999999999	0	0.0000	0	88	999.000	999.0	99.0
2005	3	18	18	0	?9?9?9?9E0?9?9?9*9*9?9*9*9?9?9?9?9?9*9*_*9*9*9*9*9	16.6	5.3	47	101870	9999	9999	331	175	211	68	999900	999900	999900	99990	225	3.0	2	2	999.0	999	9	999999999	0	0.0000	0	88	999.000	999.0	99.0
2005	3	18	19	0	?9?9?9?9E0?9?9?9*9*9?9*9*9?9?9?9?9?9*9*_*9*9*9*9*9	15.3	6.0	54	101870	9999	9999	337	53	0	0	999900	999900	999900	99990	225	3.0	6	6	999.0	999	9	999999999	0	0.0000	0	88	999.000	999.0	99.0
2005	3	18	20	0	?9?9?9?9E0?9?9?9*9*9?9*9*9?9?9?9?9?9*9*_*9*9*9*9*9	13.6	5.5	58	101870	9999	9999	338	0	0	0	999900	999900	999900	99990	225	3.0	8	8	999.0	999	9	999999999	0	0.0000	0	88	999.000	999.0	99.0
2005	3	18	21	0	?9?9?9?9E0?9?9?9*9*9?9*9*9?9?9?9?9?9*9*_*9*9*9*9*9	12.7	5.6	62	101870	9999	9999	329	0	0	0	999900	999900	999900	99990	202	2.0	7	7	999.0	999	9	999999999	0	0.0000	0	88	999.000	999.0	99.0
2005	3	18	22	0	?9?9?9?9E0?9?9?9*9*9?9*9*9?9?9?9?9?9*9*_*9*9*9*9*9	11.8	5.5	65	101870	9999	9999	315	0	0	0	999900	999900	999900	99990	202	1.0	4	4	999.0	999	9	999999999	0	0.0000	0	88	999.000	999.0	99.0
2005	3	18	23	0	?9?9?9?9E0?9?9?9*9*9?9*9*9?9?9?9?9?9*9*_*9*9*9*9*9	10.6	6.3	74	101870	9999	9999	316	0	0	0	999900	999900	999900	99990	0	0.0	6	6	999.0	999	9	999999999	0	0.0000	0	88	999.000	999.0	99.0
2005	3	18	24	0	?9?9?9?9E0?9?9?9*9*9?9*9*9?9?9?9?9?9*9*_*9*9*9*9*9	9.7	6.5	81	101870	9999	9999	310	0	0	0	999900	999900	999900	99990	0	0.0	5	5	999.0	999	9	999999999	0	0.0000	0	88	999.000	999.0	99.0
2005	3	19	1	0	?9?9?9?9E0?9?9?9*9*9?9*9*9?9?9?9?9?9*9*_*9*9*9*9*9	9.6	6.5	81	101840	9999	9999	301	0	0	0	999900	999900	999900	99990	202	1.0	2	2	999.0	999	9	999999999	0	0.0000	0	88	999.000	999.0	99.0
2005	3	19	2	0	?9?9?9?9E0?9?9?9*9*9?9*9*9?9?9?9?9?9*9*_*9*9*9*9*9	9.2	6.5	83	101840	9999	9999	305	0	0	0	999900	999900	999900	99990	0	0.0	4	4	999.0	999	9	999999999	0	0.0000	0	88	999.000	999.0	99.0
2005	3	19	3	0	?9?9?9?9E0?9?9?9*9*9?9*9*9?9?9?9?9?9*9*_*9*9*9*9*9	8.9	6.5	85	101840	9999	9999	301	0	0	0	999900	999900	999900	99990	0	0.0	3	3	999.0	999	9	999999999	0	0.0000	0	88	999.000	999.0	99.0
2005	3	19	4	0	?9?9?9?9E0?9?9?9*9*9?9*9*9?9?9?9?9?9*9*_*9*9*9*9*9	8.5	6.8	89	101840	9999	9999	293	0	0	0	999900	999900	999900	99990	0	0.0	1	1	999.0	999	9	999999999	0	0.0000	0	88	999.000	999.0	99.0
2005	3	19	5	0	?9?9?9?9E0?9?9?9*9*9?9*9*9?9?9?9?9?9*9*_*9*9*9*9*9	8.4	6.8	90	101840	9999	9999	293	0	0	0	999900	999900	999900	99990	0	0.0	1	1	999.0	999	9	999999999	0	0.0000	0	88	999.000	999.0	99.0
2005	3	19	6	0	?9?9?9?9E0?9?9?9*9*9?9*9*9?9?9?9?9?9*9*_*9*9*9*9*9	8.4	6.7	89	101840	9999	9999	304	0	0	0	999900	999900	999900	99990	0	0.0	5	5	999.0	999	9	999999999	0	0.0000	0	88	999.000	999.0	99.0
2005	3	19	7	0	?9?9?9?9E0?9?9?9*9*9?9*9*9?9?9?9?9?9*9*_*9*9*9*9*9	7.7	6.4	91	101840	9999	9999	284	0	0	0	999900	999900	999900	99990	0	0.0	0	0	999.0	999	9	999999999	0	0.0000	0	88	999.000	999.0	99.0
2005	3	19	8	0	?9?9?9?9E0?9?9?9*9*9?9*9*9?9?9?9?9?9*9*_*9*9*9*9*9	7.7	6.8	94	101840	9999	9999	319	22	0	22	999900	999900	999900	99990	0	0.0	9	9	999.0	999	9	999999999	0	0.0000	0	88	999.000	999.0	99.0
2005	3	19	9	0	?9?9?9?9E0?9?9?9*9*9?9*9*9?9?9?9?9?9*9*_*9*9*9*9*9	9.2	8.0	92	101840	9999	9999	312	106	0	106	999900	999900	999900	99990	0	0.0	6	6	999.0	999	9	999999999	0	0.0000	0	88	999.000	999.0	99.0
2005	3	19	10	0	?9?9?9?9E0?9?9?9*9*9?9*9*9?9?9?9?9?9*9*_*9*9*9*9*9	11.8	7.8	77	101840	9999	9999	332	236	0	236	999900	999900	999900	99990	0	0.0	8	8	999.0	999	9	999999999	0	0.0000	0	88	999.000	999.0	99.0
2005	3	19	11	0	?9?9?9?9E0?9?9?9*9*9?9*9*9?9?9?9?9?9*9*_*9*9*9*9*9	13.8	8.0	68	101840	9999	9999	342	314	0	314	999900	999900	999900	99990	315	1.0	8	8	999.0	999	9	999999999	0	0.0000	0	88	999.000	999.0	99.0
2005	3	19	12	0	?9?9?9?9E0?9?9?9*9*9?9*9*9?9?9?9?9?9*9*_*9*9*9*9*9	15.4	7.1	58	101840	9999	9999	336	369	0	369	999900	999900	999900	99990	315	1.0	5	5	999.0	999	9	999999999	0	0.0000	0	88	999.000	999.0	99.0
2005	3	19	13	0	?9?9?9?9E0?9?9?9*9*9?9*9*9?9?9?9?9?9*9*_*9*9*9*9*9	16.6	6.1	50	101840	9999	9999	353	361	0	361	999900	999900	999900	99990	270	1.0	8	8	999.0	999	9	999999999	0	0.0000	0	88	999.000	999.0	99.0
2005	3	19	14	0	?9?9?9?9E0?9?9?9*9*9?9*9*9?9?9?9?9?9*9*_*9*9*9*9*9	17.1	5.8	47	101840	9999	9999	334	358	0	358	999900	999900	999900	99990	22	1.0	2	2	999.0	999	9	999999999	0	0.0000	0	88	999.000	999.0	99.0
2005	3	19	15	0	?9?9?9?9E0?9?9?9*9*9?9*9*9?9?9?9?9?9*9*_*9*9*9*9*9	18.0	5.8	45	101840	9999	9999	359	408	0	408	999900	999900	999900	99990	157	2.0	8	8	999.0	999	9	999999999	0	0.0000	0	88	999.000	999.0	99.0
2005	3	19	16	0	?9?9?9?9E0?9?9?9*9*9?9*9*9?9?9?9?9?9*9*_*9*9*9*9*9	18.4	7.3	48	101840	9999	9999	363	342	0	342	999900	999900	999900	99990	225	3.0	8	8	999.0	999	9	999999999	0	0.0000	0	88	999.000	999.0	99.0
2005	3	19	17	0	?9?9?9?9E0?9?9?9*9*9?9*9*9?9?9?9?9?9*9*_*9*9*9*9*9	18.3	7.4	49	101840	9999	9999	371	283	553	142	999900	999900	999900	99990	225	4.0	9	9	999.0	999	9	999999999	0	0.0000	0	88	999.000	999.0	99.0
2005	3	19	18	0	?9?9?9?9E0?9?9?9*9*9?9*9*9?9?9?9?9?9*9*_*9*9*9*9*9	17.7	7.8	52	101840	9999	9999	355	144	217	76	999900	999900	999900	99990	202	3.0	7	7	999.0	999	9	999999999	0	0.0000	0	88	999.000	999.0	99.0
2005	3	19	19	0	?9?9?9?9E0?9?9?9*9*9?9*9*9?9?9?9?9?9*9*_*9*9*9*9*9	16.1	7.0	55	101840	9999	9999	339	33	0	0	999900	999900	999900	99990	270	2.0	5	5	999.0	999	9	999999999	0	0.0000	0	88	999.000	999.0	99.0
2005	3	19	20	0	?9?9?9?9E0?9?9?9*9*9?9*9*9?9?9?9?9?9*9*_*9*9*9*9*9	13.6	9.0	74	101840	9999	9999	349	0	0	0	999900	999900	999900	99990	0	0.0	9	9	999.0	999	9	999999999	0	0.0000	0	88	999.000	999.0	99.0
2005	3	19	21	0	?9?9?9?9E0?9?9?9*9*9?9*9*9?9?9?9?9?9*9*_*9*9*9*9*9	13.2	8.1	71	101840	9999	9999	314	0	0	0	999900	999900	999900	99990	225	2.0	1	1	999.0	999	9	999999999	0	0.0000	0	88	999.000	999.0	99.0
2005	3	19	22	0	?9?9?9?9E0?9?9?9*9*9?9*9*9?9?9?9?9?9*9*_*9*9*9*9*9	11.6	7.8	78	101840	9999	9999	319	0	0	0	999900	999900	999900	99990	0	0.0	5	5	999.0	999	9	999999999	0	0.0000	0	88	999.000	999.0	99.0
2005	3	19	23	0	?9?9?9?9E0?9?9?9*9*9?9*9*9?9?9?9?9?9*9*_*9*9*9*9*9	10.2	8.0	86	101840	9999	9999	311	0	0	0	999900	999900	999900	99990	180	1.0	4	4	999.0	999	9	999999999	0	0.0000	0	88	999.000	999.0	99.0
2005	3	19	24	0	?9?9?9?9E0?9?9?9*9*9?9*9*9?9?9?9?9?9*9*_*9*9*9*9*9	9.3	7.8	91	101840	9999	9999	327	0	0	0	999900	999900	999900	99990	0	0.0	9	9	999.0	999	9	999999999	0	0.0000	0	88	999.000	999.0	99.0
2005	3	20	1	0	?9?9?9?9E0?9?9?9*9*9?9*9*9?9?9?9?9?9*9*_*9*9*9*9*9	9.0	8.1	94	101920	9999	9999	314	0	0	0	999900	999900	999900	99990	0	0.0	7	7	999.0	999	9	999999999	0	0.0000	0	88	999.000	999.0	99.0
2005	3	20	2	0	?9?9?9?9E0?9?9?9*9*9?9*9*9?9?9?9?9?9*9*_*9*9*9*9*9	8.1	7.7	97	101920	9999	9999	315	0	0	0	999900	999900	999900	99990	0	0.0	8	8	999.0	999	9	999999999	0	0.0000	0	88	999.000	999.0	99.0
2005	3	20	3	0	?9?9?9?9E0?9?9?9*9*9?9*9*9?9?9?9?9?9*9*_*9*9*9*9*9	8.0	7.8	99	101920	9999	9999	296	0	0	0	999900	999900	999900	99990	0	0.0	2	2	999.0	999	9	999999999	0	0.0000	0	88	999.000	999.0	99.0
2005	3	20	4	0	?9?9?9?9E0?9?9?9*9*9?9*9*9?9?9?9?9?9*9*_*9*9*9*9*9	7.4	7.0	97	101920	9999	9999	289	0	0	0	999900	999900	999900	99990	0	0.0	1	1	999.0	999	9	999999999	0	0.0000	0	88	999.000	999.0	99.0
2005	3	20	5	0	?9?9?9?9E0?9?9?9*9*9?9*9*9?9?9?9?9?9*9*_*9*9*9*9*9	7.7	7.3	97	101920	9999	9999	285	0	0	0	999900	999900	999900	99990	0	0.0	0	0	999.0	999	9	999999999	0	0.0000	0	88	999.000	999.0	99.0
2005	3	20	6	0	?9?9?9?9E0?9?9?9*9*9?9*9*9?9?9?9?9?9*9*_*9*9*9*9*9	7.0	6.8	99	101920	9999	9999	298	0	0	0	999900	999900	999900	99990	0	0.0	5	5	999.0	999	9	999999999	0	0.0000	0	88	999.000	999.0	99.0
2005	3	20	7	0	?9?9?9?9E0?9?9?9*9*9?9*9*9?9?9?9?9?9*9*_*9*9*9*9*9	6.5	6.1	97	101920	9999	9999	293	0	0	0	999900	999900	999900	99990	0	0.0	4	4	999.0	999	9	999999999	0	0.0000	0	88	999.000	999.0	99.0
2005	3	20	8	0	?9?9?9?9E0?9?9?9*9*9?9*9*9?9?9?9?9?9*9*_*9*9*9*9*9	6.2	5.8	97	101920	9999	9999	311	25	0	25	999900	999900	999900	99990	90	1.0	9	9	999.0	999	9	999999999	0	0.0000	0	88	999.000	999.0	99.0
2005	3	20	9	0	?9?9?9?9E0?9?9?9*9*9?9*9*9?9?9?9?9?9*9*_*9*9*9*9*9	7.2	7.3	100	101920	9999	9999	302	100	0	100	999900	999900	999900	99990	112	2.0	6	6	999.0	999	9	999999999	0	0.0000	0	88	999.000	999.0	99.0
2005	3	20	10	0	?9?9?9?9E0?9?9?9*9*9?9*9*9?9?9?9?9?9*9*_*9*9*9*9*9	7.8	7.8	100	101920	9999	9999	321	175	0	175	999900	999900	999900	99990	135	2.0	9	9	999.0	999	9	999999999	0	0.0000	0	88	999.000	999.0	99.0
2005	3	20	11	0	?9?9?9?9E0?9?9?9*9*9?9*9*9?9?9?9?9?9*9*_*9*9*9*9*9	10.6	8.5	87	101920	9999	9999	311	433	295	199	999900	999900	999900	99990	202	4.0	3	3	999.0	999	9	999999999	0	0.0000	0	88	999.000	999.0	99.0
2005	3	20	12	0	?9?9?9?9E0?9?9?9*9*9?9*9*9?9?9?9?9?9*9*_*9*9*9*9*9	13.0	8.6	75	101920	9999	9999	318	631	559	164	999900	999900	999900	99990	180	5.0	2	2	999.0	999	9	999999999	0	0.0000	0	88	999.000	999.0	99.0
2005	3	20	13	0	?9?9?9?9E0?9?9?9*9*9?9*9*9?9?9?9?9?9*9*_*9*9*9*9*9	16.0	8.8	62	101920	9999	9999	361	703	674	152	999900	999900	999900	99990	180	5.0	9	9	999.0	999	9	999999999	0	0.0000	0	88	999.000	999.0	99.0
2005	3	20	14	0	?9?9?9?9E0?9?9?9*9*9?9*9*9?9?9?9?9?9*9*_*9*9*9*9*9	18.2	8.5	53	101920	9999	9999	345	664	582	230	999900	999900	999900	99990	202	2.0	3	3	999.0	999	9	999999999	0	0.0000	0	88	999.000	999.0	99.0
2005	3	20	15	0	?9?9?9?9E0?9?9?9*9*9?9*9*9?9?9?9?9?9*9*_*9*9*9*9*9	18.9	8.3	50	101920	9999	9999	345	519	454	237	999900	999900	999900	99990	180	3.0	2	2	999.0	999	9	999999999	0	0.0000	0	88	999.000	999.0	99.0
2005	3	20	16	0	?9?9?9?9E0?9?9?9*9*9?9*9*9?9?9?9?9?9*9*_*9*9*9*9*9	19.1	5.5	41	101920	9999	9999	372	364	357	202	999900	999900	999900	99990	157	3.0	9	9	999.0	999	9	999999999	0	0.0000	0	88	999.000	999.0	99.0
2005	3	20	17	0	?9?9?9?9E0?9?9?9*9*9?9*9*9?9?9?9?9?9*9*_*9*9*9*9*9	18.7	4.1	38	101920	9999	9999	355	222	0	222	999900	999900	999900	99990	157	3.0	7	7	999.0	999	9	999999999	0	0.0000	0	88	999.000	999.0	99.0
2005	3	20	18	0	?9?9?9?9E0?9?9?9*9*9?9*9*9?9?9?9?9?9*9*_*9*9*9*9*9	18.1	4.8	41	101920	9999	9999	366	106	0	106	999900	999900	999900	99990	135	1.0	9	9	999.0	999	9	999999999	0	0.0000	0	88	999.000	999.0	99.0
2005	3	20	19	0	?9?9?9?9E0?9?9?9*9*9?9*9*9?9?9?9?9?9*9*_*9*9*9*9*9	16.5	5.8	49	101920	9999	9999	347	33	0	22	999900	999900	999900	99990	135	2.0	7	7	999.0	999	9	999999999	0	0.0000	0	88	999.000	999.0	99.0
2005	3	20	20	0	?9?9?9?9E0?9?9?9*9*9?9*9*9?9?9?9?9?9*9*_*9*9*9*9*9	15.7	5.5	51	101920	9999	9999	348	0	0	0	999900	999900	999900	99990	157	3.0	8	8	999.0	999	9	999999999	0	0.0000	0	88	999.000	999.0	99.0
2005	3	20	21	0	?9?9?9?9E0?9?9?9*9*9?9*9*9?9?9?9?9?9*9*_*9*9*9*9*9	14.4	6.6	59	101920	9999	9999	343	0	0	0	999900	999900	999900	99990	135	2.0	8	8	999.0	999	9	999999999	0	0.0000	0	88	999.000	999.0	99.0
2005	3	20	22	0	?9?9?9?9E0?9?9?9*9*9?9*9*9?9?9?9?9?9*9*_*9*9*9*9*9	13.7	8.8	72	101920	9999	9999	317	0	0	0	999900	999900	999900	99990	112	2.0	1	1	999.0	999	9	999999999	0	0.0000	0	88	999.000	999.0	99.0
2005	3	20	23	0	?9?9?9?9E0?9?9?9*9*9?9*9*9?9?9?9?9?9*9*_*9*9*9*9*9	11.8	8.5	80	101920	9999	9999	328	0	0	0	999900	999900	999900	99990	0	0.0	7	7	999.0	999	9	999999999	0	0.0000	0	88	999.000	999.0	99.0
2005	3	20	24	0	?9?9?9?9E0?9?9?9*9*9?9*9*9?9?9?9?9?9*9*_*9*9*9*9*9	12.3	9.2	81	101920	9999	9999	316	0	0	0	999900	999900	999900	99990	157	3.0	2	2	999.0	999	9	999999999	0	0.0000	0	88	999.000	999.0	99.0
2005	3	21	1	0	?9?9?9?9E0?9?9?9*9*9?9*9*9?9?9?9?9?9*9*_*9*9*9*9*9	12.9	9.3	79	101740	9999	9999	339	0	0	0	999900	999900	999900	99990	157	5.0	8	8	999.0	999	9	999999999	0	0.0000	0	88	999.000	999.0	99.0
2005	3	21	2	0	?9?9?9?9E0?9?9?9*9*9?9*9*9?9?9?9?9?9*9*_*9*9*9*9*9	12.2	9.0	81	101740	9999	9999	342	0	0	0	999900	999900	999900	99990	157	4.0	9	9	999.0	999	9	999999999	0	0.0000	0	88	999.000	999.0	99.0
2005	3	21	3	0	?9?9?9?9E0?9?9?9*9*9?9*9*9?9?9?9?9?9*9*_*9*9*9*9*9	11.2	8.5	83	101740	9999	9999	306	0	0	0	999900	999900	999900	99990	0	0.0	1	1	999.0	999	9	999999999	0	0.0000	0	88	999.000	999.0	99.0
2005	3	21	4	0	?9?9?9?9E0?9?9?9*9*9?9*9*9?9?9?9?9?9*9*_*9*9*9*9*9	10.6	7.3	80	101740	9999	9999	333	0	0	0	999900	999900	999900	99990	180	3.0	9	9	999.0	999	9	999999999	0	0.0000	0	88	999.000	999.0	99.0
2005	3	21	5	0	?9?9?9?9E0?9?9?9*9*9?9*9*9?9?9?9?9?9*9*_*9*9*9*9*9	10.0	6.1	77	101740	9999	9999	329	0	0	0	999900	999900	999900	99990	157	3.0	9	9	999.0	999	9	999999999	0	0.0000	0	88	999.000	999.0	99.0
2005	3	21	6	0	?9?9?9?9E0?9?9?9*9*9?9*9*9?9?9?9?9?9*9*_*9*9*9*9*9	10.0	5.6	74	101740	9999	9999	305	0	0	0	999900	999900	999900	99990	180	3.0	3	3	999.0	999	9	999999999	0	0.0000	0	88	999.000	999.0	99.0
2005	3	21	7	0	?9?9?9?9E0?9?9?9*9*9?9*9*9?9?9?9?9?9*9*_*9*9*9*9*9	9.3	6.1	80	101740	9999	9999	310	0	0	0	999900	999900	999900	99990	202	1.0	6	6	999.0	999	9	999999999	0	0.0000	0	88	999.000	999.0	99.0
2005	3	21	8	0	?9?9?9?9E0?9?9?9*9*9?9*9*9?9?9?9?9?9*9*_*9*9*9*9*9	8.3	6.1	86	101740	9999	9999	298	28	0	28	999900	999900	999900	99990	0	0.0	3	3	999.0	999	9	999999999	0	0.0000	0	88	999.000	999.0	99.0
2005	3	21	9	0	?9?9?9?9E0?9?9?9*9*9?9*9*9?9?9?9?9?9*9*_*9*9*9*9*9	10.7	6.4	75	101740	9999	9999	320	125	48	98	999900	999900	999900	99990	225	1.0	7	7	999.0	999	9	999999999	0	0.0000	0	88	999.000	999.0	99.0
2005	3	21	10	0	?9?9?9?9E0?9?9?9*9*9?9*9*9?9?9?9?9?9*9*_*9*9*9*9*9	12.6	6.5	66	101740	9999	9999	304	269	104	197	999900	999900	999900	99990	0	0.0	0	0	999.0	999	9	999999999	0	0.0000	0	88	999.000	999.0	99.0
2005	3	21	11	0	?9?9?9?9E0?9?9?9*9*9?9*9*9?9?9?9?9?9*9*_*9*9*9*9*9	14.7	6.4	57	101740	9999	9999	344	467	350	187	999900	999900	999900	99990	0	0.0	8	8	999.0	999	9	999999999	0	0.0000	0	88	999.000	999.0	99.0
2005	3	21	12	0	?9?9?9?9E0?9?9?9*9*9?9*9*9?9?9?9?9?9*9*_*9*9*9*9*9	17.5	7.8	53	101740	9999	9999	347	506	343	218	999900	999900	999900	99990	0	0.0	5	5	999.0	999	9	999999999	0	0.0000	0	88	999.000	999.0	99.0
2005	3	21	13	0	?9?9?9?9E0?9?9?9*9*9?9*9*9?9?9?9?9?9*9*_*9*9*9*9*9	18.6	7.5	49	101740	9999	9999	365	506	329	235	999900	999900	999900	99990	180	1.0	8	8	999.0	999	9	999999999	0	0.0000	0	88	999.000	999.0	99.0
2005	3	21	14	0	?9?9?9?9E0?9?9?9*9*9?9*9*9?9?9?9?9?9*9*_*9*9*9*9*9	19.6	6.4	42	101740	9999	9999	362	475	0	475	999900	999900	999900	99990	315	3.0	7	7	999.0	999	9	999999999	0	0.0000	0	88	999.000	999.0	99.0
2005	3	21	15	0	?9?9?9?9E0?9?9?9*9*9?9*9*9?9?9?9?9?9*9*_*9*9*9*9*9	19.0	7.4	47	101740	9999	9999	345	319	0	319	999900	999900	999900	99990	292	2.0	2	2	999.0	999	9	999999999	0	0.0000	0	88	999.000	999.0	99.0
2005	3	21	16	0	?9?9?9?9E0?9?9?9*9*9?9*9*9?9?9?9?9?9*9*_*9*9*9*9*9	18.6	8.4	51	101740	9999	9999	360	197	0	197	999900	999900	999900	99990	292	3.0	7	7	999.0	999	9	999999999	0	0.0000	0	88	999.000	999.0	99.0
2005	3	21	17	0	?9?9?9?9E0?9?9?9*9*9?9*9*9?9?9?9?9?9*9*_*9*9*9*9*9	18.2	9.0	55	101740	9999	9999	343	108	0	108	999900	999900	999900	99990	360	3.0	2	2	999.0	999	9	999999999	0	0.0000	0	88	999.000	999.0	99.0
2005	3	21	18	0	?9?9?9?9E0?9?9?9*9*9?9*9*9?9?9?9?9?9*9*_*9*9*9*9*9	17.4	9.4	59	101740	9999	9999	343	72	0	72	999900	999900	999900	99990	360	2.0	3	3	999.0	999	9	999999999	0	0.0000	0	88	999.000	999.0	99.0
2005	3	21	19	0	?9?9?9?9E0?9?9?9*9*9?9*9*9?9?9?9?9?9*9*_*9*9*9*9*9	17.0	8.3	56	101740	9999	9999	332	19	0	19	999900	999900	999900	99990	360	3.0	1	1	999.0	999	9	999999999	0	0.0000	0	88	999.000	999.0	99.0
2005	3	21	20	0	?9?9?9?9E0?9?9?9*9*9?9*9*9?9?9?9?9?9*9*_*9*9*9*9*9	16.5	8.9	61	101740	9999	9999	330	0	0	0	999900	999900	999900	99990	22	5.0	1	1	999.0	999	9	999999999	0	0.0000	0	88	999.000	999.0	99.0
2005	3	21	21	0	?9?9?9?9E0?9?9?9*9*9?9*9*9?9?9?9?9?9*9*_*9*9*9*9*9	16.1	10.0	67	101740	9999	9999	343	0	0	0	999900	999900	999900	99990	45	2.0	5	5	999.0	999	9	999999999	0	0.0000	0	88	999.000	999.0	99.0
2005	3	21	22	0	?9?9?9?9E0?9?9?9*9*9?9*9*9?9?9?9?9?9*9*_*9*9*9*9*9	14.7	10.2	74	101740	9999	9999	356	0	0	0	999900	999900	999900	99990	135	2.0	9	9	999.0	999	9	999999999	0	0.0000	0	88	999.000	999.0	99.0
2005	3	21	23	0	?9?9?9?9E0?9?9?9*9*9?9*9*9?9?9?9?9?9*9*_*9*9*9*9*9	14.3	10.0	76	101740	9999	9999	337	0	0	0	999900	999900	999900	99990	0	0.0	6	6	999.0	999	9	999999999	0	0.0000	0	88	999.000	999.0	99.0
2005	3	21	24	0	?9?9?9?9E0?9?9?9*9*9?9*9*9?9?9?9?9?9*9*_*9*9*9*9*9	14.2	10.6	79	101740	9999	9999	334	0	0	0	999900	999900	999900	99990	0	0.0	5	5	999.0	999	9	999999999	0	0.0000	0	88	999.000	999.0	99.0
2005	3	22	1	0	?9?9?9?9E0?9?9?9*9*9?9*9*9?9?9?9?9?9*9*_*9*9*9*9*9	14.2	10.8	80	102050	9999	9999	337	0	0	0	999900	999900	999900	99990	315	2.0	6	6	999.0	999	9	999999999	0	0.0000	0	88	999.000	999.0	99.0
2005	3	22	2	0	?9?9?9?9E0?9?9?9*9*9?9*9*9?9?9?9?9?9*9*_*9*9*9*9*9	13.7	9.8	77	102050	9999	9999	343	0	0	0	999900	999900	999900	99990	337	1.0	8	8	999.0	999	9	999999999	0	0.0000	0	88	999.000	999.0	99.0
2005	3	22	3	0	?9?9?9?9E0?9?9?9*9*9?9*9*9?9?9?9?9?9*9*_*9*9*9*9*9	13.6	9.7	77	102050	9999	9999	312	0	0	0	999900	999900	999900	99990	337	3.0	0	0	999.0	999	9	999999999	0	0.0000	0	88	999.000	999.0	99.0
2005	3	22	4	0	?9?9?9?9E0?9?9?9*9*9?9*9*9?9?9?9?9?9*9*_*9*9*9*9*9	13.0	9.3	78	102050	9999	9999	339	0	0	0	999900	999900	999900	99990	0	0.0	8	8	999.0	999	9	999999999	0	0.0000	0	88	999.000	999.0	99.0
2005	3	22	5	0	?9?9?9?9E0?9?9?9*9*9?9*9*9?9?9?9?9?9*9*_*9*9*9*9*9	12.8	9.3	79	102050	9999	9999	321	0	0	0	999900	999900	999900	99990	360	1.0	3	3	999.0	999	9	999999999	0	0.0000	0	88	999.000	999.0	99.0
2005	3	22	6	0	?9?9?9?9E0?9?9?9*9*9?9*9*9?9?9?9?9?9*9*_*9*9*9*9*9	12.7	9.3	80	102050	9999	9999	321	0	0	0	999900	999900	999900	99990	337	1.0	3	3	999.0	999	9	999999999	0	0.0000	0	88	999.000	999.0	99.0
2005	3	22	7	0	?9?9?9?9E0?9?9?9*9*9?9*9*9?9?9?9?9?9*9*_*9*9*9*9*9	12.5	9.3	81	102050	9999	9999	313	0	0	0	999900	999900	999900	99990	360	3.0	1	1	999.0	999	9	999999999	0	0.0000	0	88	999.000	999.0	99.0
2005	3	22	8	0	?9?9?9?9E0?9?9?9*9*9?9*9*9?9?9?9?9?9*9*_*9*9*9*9*9	12.5	9.6	82	102050	9999	9999	332	11	0	11	999900	999900	999900	99990	360	1.0	7	7	999.0	999	9	999999999	0	0.0000	0	88	999.000	999.0	99.0
2005	3	22	9	0	?9?9?9?9E0?9?9?9*9*9?9*9*9?9?9?9?9?9*9*_*9*9*9*9*9	12.9	10.0	83	102050	9999	9999	325	100	30	83	999900	999900	999900	99990	22	3.0	4	4	999.0	999	9	999999999	0	0.0000	0	88	999.000	999.0	99.0
2005	3	22	10	0	?9?9?9?9E0?9?9?9*9*9?9*9*9?9?9?9?9?9*9*_*9*9*9*9*9	13.8	9.9	77	102050	9999	9999	338	186	0	186	999900	999900	999900	99990	360	3.0	7	7	999.0	999	9	999999999	0	0.0000	0	88	999.000	999.0	99.0
2005	3	22	11	0	?9?9?9?9E0?9?9?9*9*9?9*9*9?9?9?9?9?9*9*_*9*9*9*9*9	15.2	9.4	68	102050	9999	9999	335	303	57	257	999900	999900	999900	99990	22	3.0	4	4	999.0	999	9	999999999	0	0.0000	0	88	999.000	999.0	99.0
2005	3	22	12	0	?9?9?9?9E0?9?9?9*9*9?9*9*9?9?9?9?9?9*9*_*9*9*9*9*9	15.7	9.3	65	102050	9999	9999	347	356	131	245	999900	999900	999900	99990	360	5.0	7	7	999.0	999	9	999999999	0	0.0000	0	88	999.000	999.0	99.0
2005	3	22	13	0	?9?9?9?9E0?9?9?9*9*9?9*9*9?9?9?9?9?9*9*_*9*9*9*9*9	17.0	6.4	50	102050	9999	9999	355	542	316	281	999900	999900	999900	99990	22	3.0	8	8	999.0	999	9	999999999	0	0.0000	0	88	999.000	999.0	99.0
2005	3	22	14	0	?9?9?9?9E0?9?9?9*9*9?9*9*9?9?9?9?9?9*9*_*9*9*9*9*9	17.3	5.5	46	102050	9999	9999	340	583	0	583	999900	999900	999900	99990	22	4.0	4	4	999.0	999	9	999999999	0	0.0000	0	88	999.000	999.0	99.0
2005	3	22	15	0	?9?9?9?9E0?9?9?9*9*9?9*9*9?9?9?9?9?9*9*_*9*9*9*9*9	17.4	5.1	44	102050	9999	9999	356	456	0	456	999900	999900	999900	99990	22	3.0	8	8	999.0	999	9	999999999	0	0.0000	0	88	999.000	999.0	99.0
2005	3	22	16	0	?9?9?9?9E0?9?9?9*9*9?9*9*9?9?9?9?9?9*9*_*9*9*9*9*9	17.7	3.6	39	102050	9999	9999	323	400	0	400	999900	999900	999900	99990	45	4.0	0	0	999.0	999	9	999999999	0	0.0000	0	88	999.000	999.0	99.0
2005	3	22	17	0	?9?9?9?9E0?9?9?9*9*9?9*9*9?9?9?9?9?9*9*_*9*9*9*9*9	17.7	4.7	42	102050	9999	9999	339	272	477	147	999900	999900	999900	99990	45	4.0	3	3	999.0	999	9	999999999	0	0.0000	0	88	999.000	999.0	99.0
2005	3	22	18	0	?9?9?9?9E0?9?9?9*9*9?9*9*9?9?9?9?9?9*9*_*9*9*9*9*9	17.1	4.3	43	102050	9999	9999	328	114	0	114	999900	999900	999900	99990	45	3.0	1	1	999.0	999	9	999999999	0	0.0000	0	88	999.000	999.0	99.0
2005	3	22	19	0	?9?9?9?9E0?9?9?9*9*9?9*9*9?9?9?9?9?9*9*_*9*9*9*9*9	16.4	6.4	51	102050	9999	9999	327	31	0	31	999900	999900	999900	99990	45	3.0	1	1	999.0	999	9	999999999	0	0.0000	0	88	999.000	999.0	99.0
2005	3	22	20	0	?9?9?9?9E0?9?9?9*9*9?9*9*9?9?9?9?9?9*9*_*9*9*9*9*9	15.6	6.8	56	102050	9999	9999	318	0	0	0	999900	999900	999900	99990	22	3.0	0	0	999.0	999	9	999999999	0	0.0000	0	88	999.000	999.0	99.0
2005	3	22	21	0	?9?9?9?9E0?9?9?9*9*9?9*9*9?9?9?9?9?9*9*_*9*9*9*9*9	14.4	6.5	59	102050	9999	9999	343	0	0	0	999900	999900	999900	99990	67	5.0	8	8	999.0	999	9	999999999	0	0.0000	0	88	999.000	999.0	99.0
2005	3	22	22	0	?9?9?9?9E0?9?9?9*9*9?9*9*9?9?9?9?9?9*9*_*9*9*9*9*9	10.4	8.3	87	102050	9999	9999	307	0	0	0	999900	999900	999900	99990	67	6.0	2	2	999.0	999	9	999999999	0	0.0000	0	88	999.000	999.0	99.0
2005	3	22	23	0	?9?9?9?9E0?9?9?9*9*9?9*9*9?9?9?9?9?9*9*_*9*9*9*9*9	9.3	7.8	90	102050	9999	9999	297	0	0	0	999900	999900	999900	99990	90	6.0	1	1	999.0	999	9	999999999	0	0.0000	0	88	999.000	999.0	99.0
2005	3	22	24	0	?9?9?9?9E0?9?9?9*9*9?9*9*9?9?9?9?9?9*9*_*9*9*9*9*9	9.1	6.2	82	102050	9999	9999	313	0	0	0	999900	999900	999900	99990	45	7.0	7	7	999.0	999	9	999999999	0	0.0000	0	88	999.000	999.0	99.0
2005	3	23	1	0	?9?9?9?9E0?9?9?9*9*9?9*9*9?9?9?9?9?9*9*_*9*9*9*9*9	8.6	4.8	77	102330	9999	9999	295	0	0	0	999900	999900	999900	99990	45	7.0	2	2	999.0	999	9	999999999	0	0.0000	0	88	999.000	999.0	99.0
2005	3	23	2	0	?9?9?9?9E0?9?9?9*9*9?9*9*9?9?9?9?9?9*9*_*9*9*9*9*9	7.6	3.5	75	102330	9999	9999	308	0	0	0	999900	999900	999900	99990	45	6.0	8	8	999.0	999	9	999999999	0	0.0000	0	88	999.000	999.0	99.0
2005	3	23	3	0	?9?9?9?9E0?9?9?9*9*9?9*9*9?9?9?9?9?9*9*_*9*9*9*9*9	7.1	1.2	66	102330	9999	9999	291	0	0	0	999900	999900	999900	99990	67	4.0	4	4	999.0	999	9	999999999	0	0.0000	0	88	999.000	999.0	99.0
2005	3	23	4	0	?9?9?9?9E0?9?9?9*9*9?9*9*9?9?9?9?9?9*9*_*9*9*9*9*9	6.4	-0.2	62	102330	9999	9999	294	0	0	0	999900	999900	999900	99990	67	4.0	7	7	999.0	999	9	999999999	0	0.0000	0	88	999.000	999.0	99.0
2005	3	23	5	0	?9?9?9?9E0?9?9?9*9*9?9*9*9?9?9?9?9?9*9*_*9*9*9*9*9	5.9	-0.4	63	102330	9999	9999	284	0	0	0	999900	999900	999900	99990	45	3.0	4	4	999.0	999	9	999999999	0	0.0000	0	88	999.000	999.0	99.0
2005	3	23	6	0	?9?9?9?9E0?9?9?9*9*9?9*9*9?9?9?9?9?9*9*_*9*9*9*9*9	5.4	-0.6	65	102330	9999	9999	277	0	0	0	999900	999900	999900	99990	45	3.0	2	2	999.0	999	9	999999999	0	0.0000	0	88	999.000	999.0	99.0
2005	3	23	7	0	?9?9?9?9E0?9?9?9*9*9?9*9*9?9?9?9?9?9*9*_*9*9*9*9*9	4.8	0.0	71	102330	9999	9999	293	0	0	0	999900	999900	999900	99990	360	2.0	8	8	999.0	999	9	999999999	0	0.0000	0	88	999.000	999.0	99.0
2005	3	23	8	0	?9?9?9?9E0?9?9?9*9*9?9*9*9?9?9?9?9?9*9*_*9*9*9*9*9	4.6	1.4	80	102330	9999	9999	276	47	0	47	999900	999900	999900	99990	0	0.0	2	2	999.0	999	9	999999999	0	0.0000	0	88	999.000	999.0	99.0
2005	3	23	9	0	?9?9?9?9E0?9?9?9*9*9?9*9*9?9?9?9?9?9*9*_*9*9*9*9*9	7.5	0.4	61	102330	9999	9999	311	231	189	123	999900	999900	999900	99990	0	0.0	9	9	999.0	999	9	999999999	0	0.0000	0	88	999.000	999.0	99.0
2005	3	23	10	0	?9?9?9?9E0?9?9?9*9*9?9*9*9?9?9?9?9?9*9*_*9*9*9*9*9	9.5	-2.7	41	102330	9999	9999	299	439	434	129	999900	999900	999900	99990	0	0.0	5	5	999.0	999	9	999999999	0	0.0000	0	88	999.000	999.0	99.0
2005	3	23	11	0	?9?9?9?9E0?9?9?9*9*9?9*9*9?9?9?9?9?9*9*_*9*9*9*9*9	10.4	-3.2	37	102330	9999	9999	285	619	611	127	999900	999900	999900	99990	157	2.0	0	0	999.0	999	9	999999999	0	0.0000	0	88	999.000	999.0	99.0
2005	3	23	12	0	?9?9?9?9E0?9?9?9*9*9?9*9*9?9?9?9?9?9*9*_*9*9*9*9*9	11.5	-2.7	36	102330	9999	9999	319	725	704	130	999900	999900	999900	99990	135	1.0	8	8	999.0	999	9	999999999	0	0.0000	0	88	999.000	999.0	99.0
2005	3	23	13	0	?9?9?9?9E0?9?9?9*9*9?9*9*9?9?9?9?9?9*9*_*9*9*9*9*9	12.3	-5.3	27	102330	9999	9999	319	786	791	122	999900	999900	999900	99990	202	4.0	8	8	999.0	999	9	999999999	0	0.0000	0	88	999.000	999.0	99.0
2005	3	23	14	0	?9?9?9?9E0?9?9?9*9*9?9*9*9?9?9?9?9?9*9*_*9*9*9*9*9	13.4	-4.4	27	102330	9999	9999	314	786	783	109	999900	999900	999900	99990	270	4.0	5	5	999.0	999	9	999999999	0	0.0000	0	88	999.000	999.0	99.0
2005	3	23	15	0	?9?9?9?9E0?9?9?9*9*9?9*9*9?9?9?9?9?9*9*_*9*9*9*9*9	14.3	-4.7	25	102330	9999	9999	309	717	767	96	999900	999900	999900	99990	247	4.0	2	2	999.0	999	9	999999999	0	0.0000	0	88	999.000	999.0	99.0
2005	3	23	16	0	?9?9?9?9E0?9?9?9*9*9?9*9*9?9?9?9?9?9*9*_*9*9*9*9*9	14.7	-6.3	22	102330	9999	9999	305	594	733	78	999900	999900	999900	99990	270	4.0	1	1	999.0	999	9	999999999	0	0.0000	0	88	999.000	999.0	99.0
2005	3	23	17	0	?9?9?9?9E0?9?9?9*9*9?9*9*9?9?9?9?9?9*9*_*9*9*9*9*9	14.9	-1.7	31	102330	9999	9999	343	425	645	58	999900	999900	999900	99990	247	5.0	9	9	999.0	999	9	999999999	0	0.0000	0	88	999.000	999.0	99.0
2005	3	23	18	0	?9?9?9?9E0?9?9?9*9*9?9*9*9?9?9?9?9?9*9*_*9*9*9*9*9	14.6	-0.6	35	102330	9999	9999	330	225	244	35	999900	999900	999900	99990	247	5.0	7	7	999.0	999	9	999999999	0	0.0000	0	88	999.000	999.0	99.0
2005	3	23	19	0	?9?9?9?9E0?9?9?9*9*9?9*9*9?9?9?9?9?9*9*_*9*9*9*9*9	14.3	-1.9	32	102330	9999	9999	321	58	0	0	999900	999900	999900	99990	270	2.0	5	5	999.0	999	9	999999999	0	0.0000	0	88	999.000	999.0	99.0
2005	3	23	20	0	?9?9?9?9E0?9?9?9*9*9?9*9*9?9?9?9?9?9*9*_*9*9*9*9*9	12.7	0.5	43	102330	9999	9999	304	0	0	0	999900	999900	999900	99990	270	2.0	1	1	999.0	999	9	999999999	0	0.0000	0	88	999.000	999.0	99.0
2005	3	23	21	0	?9?9?9?9E0?9?9?9*9*9?9*9*9?9?9?9?9?9*9*_*9*9*9*9*9	11.9	1.1	48	102330	9999	9999	320	0	0	0	999900	999900	999900	99990	247	3.0	7	7	999.0	999	9	999999999	0	0.0000	0	88	999.000	999.0	99.0
2005	3	23	22	0	?9?9?9?9E0?9?9?9*9*9?9*9*9?9?9?9?9?9*9*_*9*9*9*9*9	11.0	2.1	54	102330	9999	9999	293	0	0	0	999900	999900	999900	99990	247	1.0	0	0	999.0	999	9	999999999	0	0.0000	0	88	999.000	999.0	99.0
2005	3	23	23	0	?9?9?9?9E0?9?9?9*9*9?9*9*9?9?9?9?9?9*9*_*9*9*9*9*9	11.4	1.7	51	102330	9999	9999	323	0	0	0	999900	999900	999900	99990	247	3.0	8	8	999.0	999	9	999999999	0	0.0000	0	88	999.000	999.0	99.0
2005	3	23	24	0	?9?9?9?9E0?9?9?9*9*9?9*9*9?9?9?9?9?9*9*_*9*9*9*9*9	10.8	2.4	56	102330	9999	9999	305	0	0	0	999900	999900	999900	99990	247	2.0	3	3	999.0	999	9	999999999	0	0.0000	0	88	999.000	999.0	99.0
2005	3	24	1	0	?9?9?9?9E0?9?9?9*9*9?9*9*9?9?9?9?9?9*9*_*9*9*9*9*9	11.1	2.7	56	102070	9999	9999	309	0	0	0	999900	999900	999900	99990	270	4.0	4	4	999.0	999	9	999999999	0	0.0000	0	88	999.000	999.0	99.0
2005	3	24	2	0	?9?9?9?9E0?9?9?9*9*9?9*9*9?9?9?9?9?9*9*_*9*9*9*9*9	11.0	2.9	57	102070	9999	9999	299	0	0	0	999900	999900	999900	99990	292	4.0	1	1	999.0	999	9	999999999	0	0.0000	0	88	999.000	999.0	99.0
2005	3	24	3	0	?9?9?9?9E0?9?9?9*9*9?9*9*9?9?9?9?9?9*9*_*9*9*9*9*9	10.9	0.5	48	102070	9999	9999	308	0	0	0	999900	999900	999900	99990	337	4.0	5	5	999.0	999	9	999999999	0	0.0000	0	88	999.000	999.0	99.0
2005	3	24	4	0	?9?9?9?9E0?9?9?9*9*9?9*9*9?9?9?9?9?9*9*_*9*9*9*9*9	9.8	0.7	53	102070	9999	9999	287	0	0	0	999900	999900	999900	99990	360	2.0	0	0	999.0	999	9	999999999	0	0.0000	0	88	999.000	999.0	99.0
2005	3	24	5	0	?9?9?9?9E0?9?9?9*9*9?9*9*9?9?9?9?9?9*9*_*9*9*9*9*9	9.1	1.3	58	102070	9999	9999	308	0	0	0	999900	999900	999900	99990	360	3.0	7	7	999.0	999	9	999999999	0	0.0000	0	88	999.000	999.0	99.0
2005	3	24	6	0	?9?9?9?9E0?9?9?9*9*9?9*9*9?9?9?9?9?9*9*_*9*9*9*9*9	8.6	1.7	62	102070	9999	9999	297	0	0	0	999900	999900	999900	99990	360	2.0	4	4	999.0	999	9	999999999	0	0.0000	0	88	999.000	999.0	99.0
2005	3	24	7	0	?9?9?9?9E0?9?9?9*9*9?9*9*9?9?9?9?9?9*9*_*9*9*9*9*9	8.1	1.7	64	102070	9999	9999	304	0	0	0	999900	999900	999900	99990	360	4.0	7	7	999.0	999	9	999999999	0	0.0000	0	88	999.000	999.0	99.0
2005	3	24	8	0	?9?9?9?9E0?9?9?9*9*9?9*9*9?9?9?9?9?9*9*_*9*9*9*9*9	7.9	2.1	67	102070	9999	9999	308	36	0	36	999900	999900	999900	99990	22	4.0	8	8	999.0	999	9	999999999	0	0.0000	0	88	999.000	999.0	99.0
2005	3	24	9	0	?9?9?9?9E0?9?9?9*9*9?9*9*9?9?9?9?9?9*9*_*9*9*9*9*9	8.7	1.2	59	102070	9999	9999	306	197	103	138	999900	999900	999900	99990	22	3.0	7	7	999.0	999	9	999999999	0	0.0000	0	88	999.000	999.0	99.0
2005	3	24	10	0	?9?9?9?9E0?9?9?9*9*9?9*9*9?9?9?9?9?9*9*_*9*9*9*9*9	9.9	0.4	52	102070	9999	9999	310	392	336	151	999900	999900	999900	99990	22	5.0	7	7	999.0	999	9	999999999	0	0.0000	0	88	999.000	999.0	99.0
2005	3	24	11	0	?9?9?9?9E0?9?9?9*9*9?9*9*9?9?9?9?9?9*9*_*9*9*9*9*9	10.9	0.6	49	102070	9999	9999	291	561	504	153	999900	999900	999900	99990	360	3.0	0	0	999.0	999	9	999999999	0	0.0000	0	88	999.000	999.0	99.0
2005	3	24	12	0	?9?9?9?9E0?9?9?9*9*9?9*9*9?9?9?9?9?9*9*_*9*9*9*9*9	11.8	1.2	48	102070	9999	9999	332	697	652	143	999900	999900	999900	99990	0	0.0	9	9	999.0	999	9	999999999	0	0.0000	0	88	999.000	999.0	99.0
2005	3	24	13	0	?9?9?9?9E0?9?9?9*9*9?9*9*9?9?9?9?9?9*9*_*9*9*9*9*9	13.2	-1.1	37	102070	9999	9999	319	750	735	138	999900	999900	999900	99990	270	2.0	6	6	999.0	999	9	999999999	0	0.0000	0	88	999.000	999.0	99.0
2005	3	24	14	0	?9?9?9?9E0?9?9?9*9*9?9*9*9?9?9?9?9?9*9*_*9*9*9*9*9	14.5	-1.5	33	102070	9999	9999	329	769	783	118	999900	999900	999900	99990	270	1.0	7	7	999.0	999	9	999999999	0	0.0000	0	88	999.000	999.0	99.0
2005	3	24	15	0	?9?9?9?9E0?9?9?9*9*9?9*9*9?9?9?9?9?9*9*_*9*9*9*9*9	14.6	-2.2	31	102070	9999	9999	319	728	767	93	999900	999900	999900	99990	270	5.0	4	4	999.0	999	9	999999999	0	0.0000	0	88	999.000	999.0	99.0
[truncated: 6,777 more rows]
[truncated: 20 more columns]
