# Supplementary material for: Influence of geographical location and outdoor meteorological parameters on indoor humidity environment in rural residential buildings during the Plum Rains Season in the hot summer and cold winter region
Source: PLoS One. 2023 Oct 23;18(10):e0293181. doi: 10.1371/journal.pone.0293181 (PMC10593243; doi:10.1371/journal.pone.0293181)
Supplement: S9 Data — (CSV) [file pone.0293181.s009.csv]

LOCATION	Chengdu	Sichuan	CHN	CSWD	562940	30.67	104.02	8.0	506.1
DESIGN CONDITIONS	1	Climate Design Data 2009 ASHRAE Handbook		Heating	1	0.4	1.6	-3.7	2.9	6.2	-1.7	3.5	5	5.2	7.2	4.4	7.2	0.5	340	Cooling	7	6.9	33.1	25.3	31.9	24.8	30.7	24.3	27	31	26.2	29.9	25.5	28.9	1.9	200	26	22.7	29.7	25.2	21.6	28.6	24.6	20.9	27.9	89.1	31.1	85.4	30.3
TYPICAL/EXTREME PERIODS	6	Summer - Week Nearest Max Temperature For Period	Extreme	7/20	7/26	Summer - Week Nearest Average Temperature For Period	Typical	6/ 8	6/14	Winter - Week Nearest Min Temperature For Period	Extreme	1/ 6	1/12	Winter - Week Nearest Average Temperature For Period	Typical	12/22	12/28	Autumn - Week Nearest Average Temperature For Period	Typical	10/ 6	10/12	Spring - Week Nearest Average Temperature For Period	Typical	4/19	4/25
GROUND TEMPERATURES	3	.5				8.35	7.54	8.97	11.22	17.10	21.63	24.69	25.62	24.04	20.52	15.81	11.44	2				11.33	9.88	10.18	11.37	15.31	18.86	21.70	23.23	22.91	20.91	17.67	14.23	4				13.79	12.31	11.99	12.44	14.66	17.06	19.25	20.78	21.14	20.27	18.37	16.05
HOLIDAYS/DAYLIGHT SAVINGS	No	0	0	0
COMMENTS 1	Custom/User Format -- WMO#562940; China Standard Weather Data for Analyzing Building Thermal Conditions May 2010; China Meteorological Bureau-Climate Information Center-Climate Data Office and Tsinghua University-Department of Building Science and Technology
COMMENTS 2	-- Ground temps produced with a standard soil diffusivity of 2.3225760E-03 {m**2/day}
DATA PERIODS	1	1	Data	Sunday	1/ 1	12/31
2005	1	1	1	0	?9?9?9?9E0?9?9?9*9*9?9*9*9?9*9*9?9?9*9*_*9*9*9*9*9	3.0	2.4	95	97090	9999	9999	294	0	0	0	999900	999900	999900	99990	103	2.5	9	9	999.0	999	9	999999999	0	0.0000	0	88	999.000	999.0	99.0
2005	1	1	2	0	?9?9?9?9E0?9?9?9*9*9?9*9*9?9*9*9?9?9*9*_*9*9*9*9*9	2.7	2.1	96	97090	9999	9999	286	0	0	0	999900	999900	999900	99990	24	2.5	8	8	999.0	999	9	999999999	0	0.0000	0	88	999.000	999.0	99.0
2005	1	1	3	0	?9?9?9?9E0?9?9?9*9*9?9*9*9?9?9?9?9?9*9*_*9*9*9*9*9	2.4	1.8	96	97090	9999	9999	277	0	0	0	999900	999900	999900	99990	45	3.0	6	6	999.0	999	9	999999999	0	0.0000	0	88	999.000	999.0	99.0
2005	1	1	4	0	?9?9?9?9E0?9?9?9*9*9?9*9*9?9*9*9?9?9*9*_*9*9*9*9*9	2.1	1.6	96	97090	9999	9999	269	0	0	0	999900	999900	999900	99990	296	3.0	3	3	999.0	999	9	999999999	0	0.0000	0	88	999.000	999.0	99.0
2005	1	1	5	0	?9?9?9?9E0?9?9?9*9*9?9*9*9?9*9*9?9?9*9*_*9*9*9*9*9	1.9	1.3	96	97090	9999	9999	265	0	0	0	999900	999900	999900	99990	306	3.0	2	2	999.0	999	9	999999999	0	0.0000	0	88	999.000	999.0	99.0
2005	1	1	6	0	?9?9?9?9E0?9?9?9*9*9?9*9*9?9*9*9?9?9*9*_*9*9*9*9*9	1.6	1.0	95	97090	9999	9999	271	0	0	0	999900	999900	999900	99990	197	3.0	5	5	999.0	999	9	999999999	0	0.0000	0	88	999.000	999.0	99.0
2005	1	1	7	0	?9?9?9?9E0?9?9?9*9*9?9*9*9?9*9*9?9?9*9*_*9*9*9*9*9	1.6	0.8	95	97090	9999	9999	260	0	0	0	999900	999900	999900	99990	115	3.0	1	1	999.0	999	9	999999999	0	0.0000	0	88	999.000	999.0	99.0
2005	1	1	8	0	?9?9?9?9E0?9?9?9*9*9?9*9*9?9*9*9?9?9*9*_*9*9*9*9*9	1.7	0.8	93	97090	9999	9999	271	0	0	0	999900	999900	999900	99990	249	3.0	5	5	999.0	999	9	999999999	0	0.0000	0	88	999.000	999.0	99.0
2005	1	1	9	0	?9?9?9?9E0?9?9?9*9*9?9*9*9?9?9?9?9?9*9*_*9*9*9*9*9	2.0	0.8	92	97090	9999	9999	274	0	0	0	999900	999900	999900	99990	45	3.0	6	6	999.0	999	9	999999999	0	0.0000	0	88	999.000	999.0	99.0
2005	1	1	10	0	?9?9?9?9E0?9?9?9*9*9?9*9*9?9*9*9?9?9*9*_*9*9*9*9*9	2.3	0.8	90	97090	9999	9999	266	0	0	0	999900	999900	999900	99990	96	3.0	2	2	999.0	999	9	999999999	0	0.0000	0	88	999.000	999.0	99.0
2005	1	1	11	0	?9?9?9?9E0?9?9?9*9*9?9*9*9?9*9*9?9?9*9*_*9*9*9*9*9	2.6	0.8	88	97090	9999	9999	264	0	0	0	999900	999900	999900	99990	181	3.0	1	1	999.0	999	9	999999999	0	0.0000	0	88	999.000	999.0	99.0
2005	1	1	12	0	?9?9?9?9E0?9?9?9*9*9?9*9*9?9*9*9?9?9*9*_*9*9*9*9*9	2.8	0.7	86	97090	9999	9999	268	0	0	0	999900	999900	999900	99990	86	3.0	2	2	999.0	999	9	999999999	0	0.0000	0	88	999.000	999.0	99.0
2005	1	1	13	0	?9?9?9?9E0?9?9?9*9*9?9*9*9?9*9*9?9?9*9*_*9*9*9*9*9	3.0	0.5	84	97090	9999	9999	273	0	0	0	999900	999900	999900	99990	356	3.0	4	4	999.0	999	9	999999999	0	0.0000	0	88	999.000	999.0	99.0
2005	1	1	14	0	?9?9?9?9E0?9?9?9*9*9?9*9*9?9*9*9?9?9*9*_*9*9*9*9*9	3.1	0.4	82	97090	9999	9999	281	0	0	0	999900	999900	999900	99990	92	3.0	7	7	999.0	999	9	999999999	0	0.0000	0	88	999.000	999.0	99.0
2005	1	1	15	0	?9?9?9?9E0?9?9?9*9*9?9*9*9?9?9?9?9?9*9*_*9*9*9*9*9	3.2	0.3	81	97090	9999	9999	272	0	0	0	999900	999900	999900	99990	45	4.0	3	3	999.0	999	9	999999999	0	0.0000	0	88	999.000	999.0	99.0
2005	1	1	16	0	?9?9?9?9E0?9?9?9*9*9?9*9*9?9*9*9?9?9*9*_*9*9*9*9*9	3.2	0.2	80	97090	9999	9999	269	0	0	0	999900	999900	999900	99990	156	4.0	2	2	999.0	999	9	999999999	0	0.0000	0	88	999.000	999.0	99.0
2005	1	1	17	0	?9?9?9?9E0?9?9?9*9*9?9*9*9?9*9*9?9?9*9*_*9*9*9*9*9	3.2	0.2	80	97090	9999	9999	282	0	0	0	999900	999900	999900	99990	107	4.0	7	7	999.0	999	9	999999999	0	0.0000	0	88	999.000	999.0	99.0
2005	1	1	18	0	?9?9?9?9E0?9?9?9*9*9?9*9*9?9*9*9?9?9*9*_*9*9*9*9*9	3.2	0.3	81	97090	9999	9999	292	0	0	0	999900	999900	999900	99990	148	4.0	9	9	999.0	999	9	999999999	0	0.0000	0	88	999.000	999.0	99.0
2005	1	1	19	0	?9?9?9?9E0?9?9?9*9*9?9*9*9?9*9*9?9?9*9*_*9*9*9*9*9	3.1	0.4	82	97090	9999	9999	286	0	0	0	999900	999900	999900	99990	309	4.0	8	8	999.0	999	9	999999999	0	0.0000	0	88	999.000	999.0	99.0
2005	1	1	20	0	?9?9?9?9E0?9?9?9*9*9?9*9*9?9*9*9?9?9*9*_*9*9*9*9*9	3.1	0.5	83	97090	9999	9999	269	0	0	0	999900	999900	999900	99990	271	4.0	2	2	999.0	999	9	999999999	0	0.0000	0	88	999.000	999.0	99.0
2005	1	1	21	0	?9?9?9?9E0?9?9?9*9*9?9*9*9?9?9?9?9?9*9*_*9*9*9*9*9	3.0	0.6	84	97090	9999	9999	271	0	0	0	999900	999900	999900	99990	0	0.0	3	3	999.0	999	9	999999999	0	0.0000	0	88	999.000	999.0	99.0
2005	1	1	22	0	?9?9?9?9E0?9?9?9*9*9?9*9*9?9*9*9?9?9*9*_*9*9*9*9*9	3.0	0.7	85	97090	9999	9999	278	0	0	0	999900	999900	999900	99990	218	0.0	6	6	999.0	999	9	999999999	0	0.0000	0	88	999.000	999.0	99.0
2005	1	1	23	0	?9?9?9?9E0?9?9?9*9*9?9*9*9?9*9*9?9?9*9*_*9*9*9*9*9	2.9	0.8	86	97090	9999	9999	281	0	0	0	999900	999900	999900	99990	30	0.0	7	7	999.0	999	9	999999999	0	0.0000	0	88	999.000	999.0	99.0
2005	1	1	24	0	?9?9?9?9E0?9?9?9*9*9?9*9*9?9*9*9?9?9*9*_*9*9*9*9*9	2.9	0.9	87	97090	9999	9999	281	0	0	0	999900	999900	999900	99990	37	0.0	7	7	999.0	999	9	999999999	0	0.0000	0	88	999.000	999.0	99.0
2005	1	2	1	0	?9?9?9?9E0?9?9?9*9*9?9*9*9?9*9*9?9?9*9*_*9*9*9*9*9	2.8	1.1	88	96920	9999	9999	281	0	0	0	999900	999900	999900	99990	352	0.0	7	7	999.0	999	9	999999999	0	0.0000	0	88	999.000	999.0	99.0
2005	1	2	2	0	?9?9?9?9E0?9?9?9*9*9?9*9*9?9*9*9?9?9*9*_*9*9*9*9*9	2.7	1.2	90	96920	9999	9999	260	0	0	0	999900	999900	999900	99990	270	0.0	0	0	999.0	999	9	999999999	0	0.0000	0	88	999.000	999.0	99.0
2005	1	2	3	0	?9?9?9?9E0?9?9?9*9*9?9*9*9?9?9?9?9?9*9*_*9*9*9*9*9	2.6	1.4	92	96920	9999	9999	268	0	0	0	999900	999900	999900	99990	0	0.0	2	2	999.0	999	9	999999999	0	0.0000	0	88	999.000	999.0	99.0
2005	1	2	4	0	?9?9?9?9E0?9?9?9*9*9?9*9*9?9*9*9?9?9*9*_*9*9*9*9*9	2.5	1.7	94	96920	9999	9999	267	0	0	0	999900	999900	999900	99990	344	0.0	2	2	999.0	999	9	999999999	0	0.0000	0	88	999.000	999.0	99.0
2005	1	2	5	0	?9?9?9?9E0?9?9?9*9*9?9*9*9?9*9*9?9?9*9*_*9*9*9*9*9	2.3	1.9	97	96920	9999	9999	259	0	0	0	999900	999900	999900	99990	186	0.0	0	0	999.0	999	9	999999999	0	0.0000	0	88	999.000	999.0	99.0
2005	1	2	6	0	?9?9?9?9E0?9?9?9*9*9?9*9*9?9*9*9?9?9*9*_*9*9*9*9*9	2.2	2.0	99	96920	9999	9999	267	0	0	0	999900	999900	999900	99990	304	0.0	2	2	999.0	999	9	999999999	0	0.0000	0	88	999.000	999.0	99.0
2005	1	2	7	0	?9?9?9?9E0?9?9?9*9*9?9*9*9?9*9*9?9?9*9*_*9*9*9*9*9	2.0	2.0	100	96920	9999	9999	275	0	0	0	999900	999900	999900	99990	258	0.0	6	6	999.0	999	9	999999999	0	0.0000	0	88	999.000	999.0	99.0
2005	1	2	8	0	?9?9?9?9E0?9?9?9*9*9?9*9*9?9*9*9?9?9*9*_*9*9*9*9*9	2.0	1.9	99	96920	9999	9999	273	0	0	0	999900	999900	999900	99990	18	0.0	5	5	999.0	999	9	999999999	0	0.0000	0	88	999.000	999.0	99.0
2005	1	2	9	0	?9?9?9?9E0?9?9?9*9*9?9*9*9?9?9?9?9?9*9*_*9*9*9*9*9	2.4	1.8	96	96920	9999	9999	274	0	0	0	999900	999900	999900	99990	0	0.0	5	5	999.0	999	9	999999999	0	0.0000	0	88	999.000	999.0	99.0
2005	1	2	10	0	?9?9?9?9E0?9?9?9*9*9?9*9*9?9*9*9?9?9*9*_*9*9*9*9*9	3.0	1.6	91	96920	9999	9999	274	40	0	40	999900	999900	999900	99990	62	0.0	4	4	999.0	999	9	999999999	0	0.0000	0	88	999.000	999.0	99.0
2005	1	2	11	0	?9?9?9?9E0?9?9?9*9*9?9*9*9?9*9*9?9?9*9*_*9*9*9*9*9	3.5	0.9	83	96920	9999	9999	284	87	0	87	999900	999900	999900	99990	217	0.0	7	7	999.0	999	9	999999999	0	0.0000	0	88	999.000	999.0	99.0
2005	1	2	12	0	?9?9?9?9E0?9?9?9*9*9?9*9*9?9*9*9?9?9*9*_*9*9*9*9*9	4.1	0.1	75	96920	9999	9999	285	130	0	130	999900	999900	999900	99990	264	0.0	7	7	999.0	999	9	999999999	0	0.0000	0	88	999.000	999.0	99.0
2005	1	2	13	0	?9?9?9?9E0?9?9?9*9*9?9*9*9?9*9*9?9?9*9*_*9*9*9*9*9	4.9	-0.7	67	96920	9999	9999	275	310	173	208	999900	999900	999900	99990	189	0.0	2	2	999.0	999	9	999999999	0	0.0000	0	88	999.000	999.0	99.0
2005	1	2	14	0	?9?9?9?9E0?9?9?9*9*9?9*9*9?9*9*9?9?9*9*_*9*9*9*9*9	5.8	-1.2	60	96920	9999	9999	302	334	193	223	999900	999900	999900	99990	144	0.0	9	9	999.0	999	9	999999999	0	0.0000	0	88	999.000	999.0	99.0
2005	1	2	15	0	?9?9?9?9E0?9?9?9*9*9?9*9*9?9?9?9?9?9*9*_*9*9*9*9*9	6.9	-1.2	56	96920	9999	9999	292	316	209	211	999900	999900	999900	99990	270	2.0	6	6	999.0	999	9	999999999	0	0.0000	0	88	999.000	999.0	99.0
2005	1	2	16	0	?9?9?9?9E0?9?9?9*9*9?9*9*9?9*9*9?9?9*9*_*9*9*9*9*9	7.8	-0.8	54	96920	9999	9999	294	261	227	174	999900	999900	999900	99990	340	2.0	5	5	999.0	999	9	999999999	0	0.0000	0	88	999.000	999.0	99.0
2005	1	2	17	0	?9?9?9?9E0?9?9?9*9*9?9*9*9?9*9*9?9?9*9*_*9*9*9*9*9	7.6	-0.8	55	96920	9999	9999	276	180	271	120	999900	999900	999900	99990	166	2.0	0	0	999.0	999	9	999999999	0	0.0000	0	88	999.000	999.0	99.0
2005	1	2	18	0	?9?9?9?9E0?9?9?9*9*9?9*9*9?9*9*9?9?9*9*_*9*9*9*9*9	7.1	-0.6	58	96920	9999	9999	280	89	205	60	999900	999900	999900	99990	261	2.0	1	1	999.0	999	9	999999999	0	0.0000	0	88	999.000	999.0	99.0
2005	1	2	19	0	?9?9?9?9E0?9?9?9*9*9?9*9*9?9*9*9?9?9*9*_*9*9*9*9*9	6.4	-0.4	61	96920	9999	9999	281	7	0	5	999900	999900	999900	99990	312	2.0	2	2	999.0	999	9	999999999	0	0.0000	0	88	999.000	999.0	99.0
2005	1	2	20	0	?9?9?9?9E0?9?9?9*9*9?9*9*9?9*9*9?9?9*9*_*9*9*9*9*9	5.7	-0.2	65	96920	9999	9999	303	0	0	0	999900	999900	999900	99990	89	2.0	9	9	999.0	999	9	999999999	0	0.0000	0	88	999.000	999.0	99.0
2005	1	2	21	0	?9?9?9?9E0?9?9?9*9*9?9*9*9?9?9?9?9?9*9*_*9*9*9*9*9	5.2	0.0	69	96920	9999	9999	273	0	0	0	999900	999900	999900	99990	0	0.0	1	1	999.0	999	9	999999999	0	0.0000	0	88	999.000	999.0	99.0
2005	1	2	22	0	?9?9?9?9E0?9?9?9*9*9?9*9*9?9*9*9?9?9*9*_*9*9*9*9*9	4.9	0.2	71	96920	9999	9999	289	0	0	0	999900	999900	999900	99990	318	0.0	7	7	999.0	999	9	999999999	0	0.0000	0	88	999.000	999.0	99.0
2005	1	2	23	0	?9?9?9?9E0?9?9?9*9*9?9*9*9?9*9*9?9?9*9*_*9*9*9*9*9	4.8	0.4	73	96920	9999	9999	293	0	0	0	999900	999900	999900	99990	177	0.0	8	8	999.0	999	9	999999999	0	0.0000	0	88	999.000	999.0	99.0
2005	1	2	24	0	?9?9?9?9E0?9?9?9*9*9?9*9*9?9*9*9?9?9*9*_*9*9*9*9*9	4.8	0.6	74	96920	9999	9999	276	0	0	0	999900	999900	999900	99990	160	0.0	2	2	999.0	999	9	999999999	0	0.0000	0	88	999.000	999.0	99.0
2005	1	3	1	0	?9?9?9?9E0?9?9?9*9*9?9*9*9?9*9*9?9?9*9*_*9*9*9*9*9	4.8	0.7	75	96770	9999	9999	276	0	0	0	999900	999900	999900	99990	215	0.0	2	2	999.0	999	9	999999999	0	0.0000	0	88	999.000	999.0	99.0
2005	1	3	2	0	?9?9?9?9E0?9?9?9*9*9?9*9*9?9*9*9?9?9*9*_*9*9*9*9*9	4.6	0.8	76	96770	9999	9999	293	0	0	0	999900	999900	999900	99990	344	0.0	8	8	999.0	999	9	999999999	0	0.0000	0	88	999.000	999.0	99.0
2005	1	3	3	0	?9?9?9?9E0?9?9?9*9*9?9*9*9?9?9?9?9?9*9*_*9*9*9*9*9	4.2	0.9	79	96770	9999	9999	291	0	0	0	999900	999900	999900	99990	247	2.0	8	8	999.0	999	9	999999999	0	0.0000	0	88	999.000	999.0	99.0
2005	1	3	4	0	?9?9?9?9E0?9?9?9*9*9?9*9*9?9*9*9?9?9*9*_*9*9*9*9*9	3.5	0.7	82	96770	9999	9999	262	0	0	0	999900	999900	999900	99990	88	2.0	0	0	999.0	999	9	999999999	0	0.0000	0	88	999.000	999.0	99.0
2005	1	3	5	0	?9?9?9?9E0?9?9?9*9*9?9*9*9?9*9*9?9?9*9*_*9*9*9*9*9	2.6	0.5	86	96770	9999	9999	259	0	0	0	999900	999900	999900	99990	215	2.0	0	0	999.0	999	9	999999999	0	0.0000	0	88	999.000	999.0	99.0
2005	1	3	6	0	?9?9?9?9E0?9?9?9*9*9?9*9*9?9*9*9?9?9*9*_*9*9*9*9*9	1.8	0.2	89	96770	9999	9999	270	0	0	0	999900	999900	999900	99990	101	2.0	5	5	999.0	999	9	999999999	0	0.0000	0	88	999.000	999.0	99.0
2005	1	3	7	0	?9?9?9?9E0?9?9?9*9*9?9*9*9?9*9*9?9?9*9*_*9*9*9*9*9	1.1	-0.1	92	96770	9999	9999	283	0	0	0	999900	999900	999900	99990	62	2.0	9	9	999.0	999	9	999999999	0	0.0000	0	88	999.000	999.0	99.0
2005	1	3	8	0	?9?9?9?9E0?9?9?9*9*9?9*9*9?9*9*9?9?9*9*_*9*9*9*9*9	0.9	-0.2	92	96770	9999	9999	256	0	0	0	999900	999900	999900	99990	44	2.0	1	1	999.0	999	9	999999999	0	0.0000	0	88	999.000	999.0	99.0
2005	1	3	9	0	?9?9?9?9E0?9?9?9*9*9?9*9*9?9?9?9?9?9*9*_*9*9*9*9*9	1.9	0.4	90	96770	9999	9999	267	0	0	0	999900	999900	999900	99990	0	0.0	3	3	999.0	999	9	999999999	0	0.0000	0	88	999.000	999.0	99.0
2005	1	3	10	0	?9?9?9?9E0?9?9?9*9*9?9*9*9?9*9*9?9?9*9*_*9*9*9*9*9	3.5	1.2	85	96770	9999	9999	284	78	0	78	999900	999900	999900	99990	178	0.0	7	7	999.0	999	9	999999999	0	0.0000	0	88	999.000	999.0	99.0
2005	1	3	11	0	?9?9?9?9E0?9?9?9*9*9?9*9*9?9*9*9?9?9*9*_*9*9*9*9*9	5.2	1.6	78	96770	9999	9999	274	169	0	169	999900	999900	999900	99990	146	0.0	1	1	999.0	999	9	999999999	0	0.0000	0	88	999.000	999.0	99.0
2005	1	3	12	0	?9?9?9?9E0?9?9?9*9*9?9*9*9?9*9*9?9?9*9*_*9*9*9*9*9	6.9	1.6	69	96770	9999	9999	288	518	625	168	999900	999900	999900	99990	13	0.0	3	3	999.0	999	9	999999999	0	0.0000	0	88	999.000	999.0	99.0
2005	1	3	13	0	?9?9?9?9E0?9?9?9*9*9?9*9*9?9*9*9?9?9*9*_*9*9*9*9*9	8.5	1.3	61	96770	9999	9999	291	313	0	313	999900	999900	999900	99990	72	0.0	2	2	999.0	999	9	999999999	0	0.0000	0	88	999.000	999.0	99.0
2005	1	3	14	0	?9?9?9?9E0?9?9?9*9*9?9*9*9?9*9*9?9?9*9*_*9*9*9*9*9	9.9	0.8	53	96770	9999	9999	307	688	778	224	999900	999900	999900	99990	130	0.0	6	6	999.0	999	9	999999999	0	0.0000	0	88	999.000	999.0	99.0
2005	1	3	15	0	?9?9?9?9E0?9?9?9*9*9?9*9*9?9?9?9?9?9*9*_*9*9*9*9*9	11.2	0.5	48	96770	9999	9999	298	651	763	212	999900	999900	999900	99990	180	2.0	1	1	999.0	999	9	999999999	0	0.0000	0	88	999.000	999.0	99.0
2005	1	3	16	0	?9?9?9?9E0?9?9?9*9*9?9*9*9?9*9*9?9?9*9*_*9*9*9*9*9	11.9	0.3	45	96770	9999	9999	295	263	0	263	999900	999900	999900	99990	32	2.0	0	0	999.0	999	9	999999999	0	0.0000	0	88	999.000	999.0	99.0
2005	1	3	17	0	?9?9?9?9E0?9?9?9*9*9?9*9*9?9*9*9?9?9*9*_*9*9*9*9*9	11.6	0.0	45	96770	9999	9999	293	371	624	120	999900	999900	999900	99990	102	2.0	0	0	999.0	999	9	999999999	0	0.0000	0	88	999.000	999.0	99.0
2005	1	3	18	0	?9?9?9?9E0?9?9?9*9*9?9*9*9?9*9*9?9?9*9*_*9*9*9*9*9	10.8	-0.1	47	96770	9999	9999	307	90	0	90	999900	999900	999900	99990	94	2.0	5	5	999.0	999	9	999999999	0	0.0000	0	88	999.000	999.0	99.0
2005	1	3	19	0	?9?9?9?9E0?9?9?9*9*9?9*9*9?9*9*9?9?9*9*_*9*9*9*9*9	9.8	-0.1	50	96770	9999	9999	321	15	0	5	999900	999900	999900	99990	335	2.0	9	9	999.0	999	9	999999999	0	0.0000	0	88	999.000	999.0	99.0
2005	1	3	20	0	?9?9?9?9E0?9?9?9*9*9?9*9*9?9*9*9?9?9*9*_*9*9*9*9*9	8.6	0.0	55	96770	9999	9999	281	0	0	0	999900	999900	999900	99990	126	2.0	0	0	999.0	999	9	999999999	0	0.0000	0	88	999.000	999.0	99.0
2005	1	3	21	0	?9?9?9?9E0?9?9?9*9*9?9*9*9?9?9?9?9?9*9*_*9*9*9*9*9	7.5	0.2	60	96770	9999	9999	289	0	0	0	999900	999900	999900	99990	0	0.0	3	3	999.0	999	9	999999999	0	0.0000	0	88	999.000	999.0	99.0
2005	1	3	22	0	?9?9?9?9E0?9?9?9*9*9?9*9*9?9*9*9?9?9*9*_*9*9*9*9*9	6.7	0.4	65	96770	9999	9999	286	0	0	0	999900	999900	999900	99990	104	0.0	3	3	999.0	999	9	999999999	0	0.0000	0	88	999.000	999.0	99.0
2005	1	3	23	0	?9?9?9?9E0?9?9?9*9*9?9*9*9?9*9*9?9?9*9*_*9*9*9*9*9	6.0	0.8	69	96770	9999	9999	277	0	0	0	999900	999900	999900	99990	92	0.0	1	1	999.0	999	9	999999999	0	0.0000	0	88	999.000	999.0	99.0
2005	1	3	24	0	?9?9?9?9E0?9?9?9*9*9?9*9*9?9*9*9?9?9*9*_*9*9*9*9*9	5.5	1.2	74	96770	9999	9999	289	0	0	0	999900	999900	999900	99990	102	0.0	6	6	999.0	999	9	999999999	0	0.0000	0	88	999.000	999.0	99.0
2005	1	4	1	0	?9?9?9?9E0?9?9?9*9*9?9*9*9?9*9*9?9?9*9*_*9*9*9*9*9	5.1	1.6	78	97090	9999	9999	302	0	0	0	999900	999900	999900	99990	293	0.0	9	9	999.0	999	9	999999999	0	0.0000	0	88	999.000	999.0	99.0
2005	1	4	2	0	?9?9?9?9E0?9?9?9*9*9?9*9*9?9*9*9?9?9*9*_*9*9*9*9*9	4.8	2.0	82	97090	9999	9999	301	0	0	0	999900	999900	999900	99990	106	0.0	9	9	999.0	999	9	999999999	0	0.0000	0	88	999.000	999.0	99.0
2005	1	4	3	0	?9?9?9?9E0?9?9?9*9*9?9*9*9?9?9?9?9?9*9*_*9*9*9*9*9	4.4	2.4	87	97090	9999	9999	281	0	0	0	999900	999900	999900	99990	0	0.0	4	4	999.0	999	9	999999999	0	0.0000	0	88	999.000	999.0	99.0
2005	1	4	4	0	?9?9?9?9E0?9?9?9*9*9?9*9*9?9*9*9?9?9*9*_*9*9*9*9*9	4.0	2.7	91	97090	9999	9999	277	0	0	0	999900	999900	999900	99990	127	0.0	3	3	999.0	999	9	999999999	0	0.0000	0	88	999.000	999.0	99.0
2005	1	4	5	0	?9?9?9?9E0?9?9?9*9*9?9*9*9?9*9*9?9?9*9*_*9*9*9*9*9	3.5	2.8	95	97090	9999	9999	285	0	0	0	999900	999900	999900	99990	262	0.0	7	7	999.0	999	9	999999999	0	0.0000	0	88	999.000	999.0	99.0
2005	1	4	6	0	?9?9?9?9E0?9?9?9*9*9?9*9*9?9*9*9?9?9*9*_*9*9*9*9*9	3.1	2.7	97	97090	9999	9999	274	0	0	0	999900	999900	999900	99990	148	0.0	3	3	999.0	999	9	999999999	0	0.0000	0	88	999.000	999.0	99.0
2005	1	4	7	0	?9?9?9?9E0?9?9?9*9*9?9*9*9?9*9*9?9?9*9*_*9*9*9*9*9	2.8	2.6	98	97090	9999	9999	270	0	0	0	999900	999900	999900	99990	46	0.0	2	2	999.0	999	9	999999999	0	0.0000	0	88	999.000	999.0	99.0
2005	1	4	8	0	?9?9?9?9E0?9?9?9*9*9?9*9*9?9*9*9?9?9*9*_*9*9*9*9*9	2.7	2.3	97	97090	9999	9999	274	0	0	0	999900	999900	999900	99990	318	0.0	4	4	999.0	999	9	999999999	0	0.0000	0	88	999.000	999.0	99.0
2005	1	4	9	0	?9?9?9?9E0?9?9?9*9*9?9*9*9?9?9?9?9?9*9*_*9*9*9*9*9	3.3	2.3	93	97090	9999	9999	289	0	0	0	999900	999900	999900	99990	0	0.0	8	8	999.0	999	9	999999999	0	0.0000	0	88	999.000	999.0	99.0
2005	1	4	10	0	?9?9?9?9E0?9?9?9*9*9?9*9*9?9*9*9?9?9*9*_*9*9*9*9*9	4.6	2.4	86	97090	9999	9999	286	71	0	71	999900	999900	999900	99990	137	0.0	6	6	999.0	999	9	999999999	0	0.0000	0	88	999.000	999.0	99.0
2005	1	4	11	0	?9?9?9?9E0?9?9?9*9*9?9*9*9?9*9*9?9?9*9*_*9*9*9*9*9	6.1	2.4	77	97090	9999	9999	296	152	0	152	999900	999900	999900	99990	150	0.0	7	7	999.0	999	9	999999999	0	0.0000	0	88	999.000	999.0	99.0
2005	1	4	12	0	?9?9?9?9E0?9?9?9*9*9?9*9*9?9*9*9?9?9*9*_*9*9*9*9*9	7.9	2.2	67	97090	9999	9999	281	227	0	227	999900	999900	999900	99990	44	0.0	0	0	999.0	999	9	999999999	0	0.0000	0	88	999.000	999.0	99.0
2005	1	4	13	0	?9?9?9?9E0?9?9?9*9*9?9*9*9?9*9*9?9?9*9*_*9*9*9*9*9	9.7	1.8	58	97090	9999	9999	297	582	565	247	999900	999900	999900	99990	158	0.0	2	2	999.0	999	9	999999999	0	0.0000	0	88	999.000	999.0	99.0
2005	1	4	14	0	?9?9?9?9E0?9?9?9*9*9?9*9*9?9*9*9?9?9*9*_*9*9*9*9*9	11.2	1.5	51	97090	9999	9999	303	626	628	265	999900	999900	999900	99990	187	0.0	2	2	999.0	999	9	999999999	0	0.0000	0	88	999.000	999.0	99.0
2005	1	4	15	0	?9?9?9?9E0?9?9?9*9*9?9*9*9?9?9?9?9?9*9*_*9*9*9*9*9	12.5	1.6	47	97090	9999	9999	323	592	679	251	999900	999900	999900	99990	180	2.0	7	7	999.0	999	9	999999999	0	0.0000	0	88	999.000	999.0	99.0
2005	1	4	16	0	?9?9?9?9E0?9?9?9*9*9?9*9*9?9*9*9?9?9*9*_*9*9*9*9*9	13.1	2.4	48	97090	9999	9999	323	236	0	236	999900	999900	999900	99990	96	2.0	6	6	999.0	999	9	999999999	0	0.0000	0	88	999.000	999.0	99.0
2005	1	4	17	0	?9?9?9?9E0?9?9?9*9*9?9*9*9?9*9*9?9?9*9*_*9*9*9*9*9	12.6	3.2	53	97090	9999	9999	319	163	0	163	999900	999900	999900	99990	259	2.0	5	5	999.0	999	9	999999999	0	0.0000	0	88	999.000	999.0	99.0
2005	1	4	18	0	?9?9?9?9E0?9?9?9*9*9?9*9*9?9*9*9?9?9*9*_*9*9*9*9*9	11.4	3.8	60	97090	9999	9999	317	169	215	71	999900	999900	999900	99990	270	2.0	6	6	999.0	999	9	999999999	0	0.0000	0	88	999.000	999.0	99.0
2005	1	4	19	0	?9?9?9?9E0?9?9?9*9*9?9*9*9?9*9*9?9?9*9*_*9*9*9*9*9	9.6	4.0	68	97090	9999	9999	289	7	0	7	999900	999900	999900	99990	279	2.0	0	0	999.0	999	9	999999999	0	0.0000	0	88	999.000	999.0	99.0
2005	1	4	20	0	?9?9?9?9E0?9?9?9*9*9?9*9*9?9*9*9?9?9*9*_*9*9*9*9*9	7.8	3.8	76	97090	9999	9999	309	0	0	0	999900	999900	999900	99990	47	2.0	8	8	999.0	999	9	999999999	0	0.0000	0	88	999.000	999.0	99.0
2005	1	4	21	0	?9?9?9?9E0?9?9?9*9*9?9*9*9?9?9?9?9?9*9*_*9*9*9*9*9	6.0	3.3	83	97090	9999	9999	283	0	0	0	999900	999900	999900	99990	0	0.0	2	2	999.0	999	9	999999999	0	0.0000	0	88	999.000	999.0	99.0
2005	1	4	22	0	?9?9?9?9E0?9?9?9*9*9?9*9*9?9*9*9?9?9*9*_*9*9*9*9*9	4.6	2.8	88	97090	9999	9999	290	0	0	0	999900	999900	999900	99990	331	0.0	7	7	999.0	999	9	999999999	0	0.0000	0	88	999.000	999.0	99.0
2005	1	4	23	0	?9?9?9?9E0?9?9?9*9*9?9*9*9?9*9*9?9?9*9*_*9*9*9*9*9	3.6	2.3	91	97090	9999	9999	278	0	0	0	999900	999900	999900	99990	271	0.0	4	4	999.0	999	9	999999999	0	0.0000	0	88	999.000	999.0	99.0
2005	1	4	24	0	?9?9?9?9E0?9?9?9*9*9?9*9*9?9*9*9?9?9*9*_*9*9*9*9*9	2.9	1.9	93	97090	9999	9999	293	0	0	0	999900	999900	999900	99990	13	0.0	9	9	999.0	999	9	999999999	0	0.0000	0	88	999.000	999.0	99.0
2005	1	5	1	0	?9?9?9?9E0?9?9?9*9*9?9*9*9?9*9*9?9?9*9*_*9*9*9*9*9	2.3	1.4	94	96960	9999	9999	258	0	0	0	999900	999900	999900	99990	220	0.0	0	0	999.0	999	9	999999999	0	0.0000	0	88	999.000	999.0	99.0
2005	1	5	2	0	?9?9?9?9E0?9?9?9*9*9?9*9*9?9*9*9?9?9*9*_*9*9*9*9*9	1.8	1.0	95	96960	9999	9999	269	0	0	0	999900	999900	999900	99990	79	0.0	4	4	999.0	999	9	999999999	0	0.0000	0	88	999.000	999.0	99.0
2005	1	5	3	0	?9?9?9?9E0?9?9?9*9*9?9*9*9?9?9?9?9?9*9*_*9*9*9*9*9	1.3	0.6	95	96960	9999	9999	285	0	0	0	999900	999900	999900	99990	0	0.0	9	9	999.0	999	9	999999999	0	0.0000	0	88	999.000	999.0	99.0
2005	1	5	4	0	?9?9?9?9E0?9?9?9*9*9?9*9*9?9*9*9?9?9*9*_*9*9*9*9*9	0.7	0.2	96	96960	9999	9999	262	0	0	0	999900	999900	999900	99990	266	0.0	3	3	999.0	999	9	999999999	0	0.0000	0	88	999.000	999.0	99.0
2005	1	5	5	0	?9?9?9?9E0?9?9?9*9*9?9*9*9?9*9*9?9?9*9*_*9*9*9*9*9	0.1	-0.3	97	96960	9999	9999	259	0	0	0	999900	999900	999900	99990	243	0.0	3	3	999.0	999	9	999999999	0	0.0000	0	88	999.000	999.0	99.0
2005	1	5	6	0	?9?9?9?9E0?9?9?9*9*9?9*9*9?9*9*9?9?9*9*_*9*9*9*9*9	-0.4	-0.9	96	96960	9999	9999	259	0	0	0	999900	999900	999900	99990	166	0.0	4	4	999.0	999	9	999999999	0	0.0000	0	88	999.000	999.0	99.0
2005	1	5	7	0	?9?9?9?9E0?9?9?9*9*9?9*9*9?9*9*9?9?9*9*_*9*9*9*9*9	-0.8	-1.4	95	96960	9999	9999	252	0	0	0	999900	999900	999900	99990	345	0.0	2	2	999.0	999	9	999999999	0	0.0000	0	88	999.000	999.0	99.0
2005	1	5	8	0	?9?9?9?9E0?9?9?9*9*9?9*9*9?9*9*9?9?9*9*_*9*9*9*9*9	-0.9	-1.9	92	96960	9999	9999	258	0	0	0	999900	999900	999900	99990	70	0.0	5	5	999.0	999	9	999999999	0	0.0000	0	88	999.000	999.0	99.0
2005	1	5	9	0	?9?9?9?9E0?9?9?9*9*9?9*9*9?9?9?9?9?9*9*_*9*9*9*9*9	1.1	-0.6	88	96960	9999	9999	263	0	0	0	999900	999900	999900	99990	0	0.0	3	3	999.0	999	9	999999999	0	0.0000	0	88	999.000	999.0	99.0
2005	1	5	10	0	?9?9?9?9E0?9?9?9*9*9?9*9*9?9*9*9?9?9*9*_*9*9*9*9*9	3.9	0.8	80	96960	9999	9999	279	65	0	65	999900	999900	999900	99990	8	0.0	5	5	999.0	999	9	999999999	0	0.0000	0	88	999.000	999.0	99.0
2005	1	5	11	0	?9?9?9?9E0?9?9?9*9*9?9*9*9?9*9*9?9?9*9*_*9*9*9*9*9	6.3	1.5	71	96960	9999	9999	274	473	493	240	999900	999900	999900	99990	66	0.0	0	0	999.0	999	9	999999999	0	0.0000	0	88	999.000	999.0	99.0
2005	1	5	12	0	?9?9?9?9E0?9?9?9*9*9?9*9*9?9*9*9?9?9*9*_*9*9*9*9*9	8.5	1.5	62	96960	9999	9999	299	208	0	208	999900	999900	999900	99990	202	0.0	5	5	999.0	999	9	999999999	0	0.0000	0	88	999.000	999.0	99.0
2005	1	5	13	0	?9?9?9?9E0?9?9?9*9*9?9*9*9?9*9*9?9?9*9*_*9*9*9*9*9	10.2	1.1	53	96960	9999	9999	312	257	0	257	999900	999900	999900	99990	179	0.0	7	7	999.0	999	9	999999999	0	0.0000	0	88	999.000	999.0	99.0
2005	1	5	14	0	?9?9?9?9E0?9?9?9*9*9?9*9*9?9*9*9?9?9*9*_*9*9*9*9*9	11.6	0.7	47	96960	9999	9999	294	276	0	276	999900	999900	999900	99990	342	0.0	0	0	999.0	999	9	999999999	0	0.0000	0	88	999.000	999.0	99.0
2005	1	5	15	0	?9?9?9?9E0?9?9?9*9*9?9*9*9?9?9?9?9?9*9*_*9*9*9*9*9	12.5	0.7	44	96960	9999	9999	308	261	0	261	999900	999900	999900	99990	225	3.0	2	2	999.0	999	9	999999999	0	0.0000	0	88	999.000	999.0	99.0
2005	1	5	16	0	?9?9?9?9E0?9?9?9*9*9?9*9*9?9*9*9?9?9*9*_*9*9*9*9*9	12.9	1.7	46	96960	9999	9999	306	698	727	354	999900	999900	999900	99990	225	3.0	1	1	999.0	999	9	999999999	0	0.0000	0	88	999.000	999.0	99.0
2005	1	5	17	0	?9?9?9?9E0?9?9?9*9*9?9*9*9?9*9*9?9?9*9*_*9*9*9*9*9	12.4	2.9	52	96960	9999	9999	310	149	0	149	999900	999900	999900	99990	81	3.0	2	2	999.0	999	9	999999999	0	0.0000	0	88	999.000	999.0	99.0
2005	1	5	18	0	?9?9?9?9E0?9?9?9*9*9?9*9*9?9*9*9?9?9*9*_*9*9*9*9*9	11.2	3.7	60	96960	9999	9999	309	75	0	75	999900	999900	999900	99990	174	3.0	3	3	999.0	999	9	999999999	0	0.0000	0	88	999.000	999.0	99.0
2005	1	5	19	0	?9?9?9?9E0?9?9?9*9*9?9*9*9?9*9*9?9?9*9*_*9*9*9*9*9	9.6	4.2	69	96960	9999	9999	318	7	0	7	999900	999900	999900	99990	14	3.0	8	8	999.0	999	9	999999999	0	0.0000	0	88	999.000	999.0	99.0
2005	1	5	20	0	?9?9?9?9E0?9?9?9*9*9?9*9*9?9*9*9?9?9*9*_*9*9*9*9*9	7.8	4.1	78	96960	9999	9999	287	0	0	0	999900	999900	999900	99990	340	3.0	1	1	999.0	999	9	999999999	0	0.0000	0	88	999.000	999.0	99.0
2005	1	5	21	0	?9?9?9?9E0?9?9?9*9*9?9*9*9?9?9?9?9?9*9*_*9*9*9*9*9	6.1	3.8	85	96960	9999	9999	309	0	0	0	999900	999900	999900	99990	0	0.0	9	9	999.0	999	9	999999999	0	0.0000	0	88	999.000	999.0	99.0
2005	1	5	22	0	?9?9?9?9E0?9?9?9*9*9?9*9*9?9*9*9?9?9*9*_*9*9*9*9*9	4.8	3.2	90	96960	9999	9999	278	0	0	0	999900	999900	999900	99990	7	0.0	2	2	999.0	999	9	999999999	0	0.0000	0	88	999.000	999.0	99.0
2005	1	5	23	0	?9?9?9?9E0?9?9?9*9*9?9*9*9?9*9*9?9?9*9*_*9*9*9*9*9	3.8	2.7	93	96960	9999	9999	281	0	0	0	999900	999900	999900	99990	249	0.0	5	5	999.0	999	9	999999999	0	0.0000	0	88	999.000	999.0	99.0
2005	1	5	24	0	?9?9?9?9E0?9?9?9*9*9?9*9*9?9*9*9?9?9*9*_*9*9*9*9*9	3.0	2.2	94	96960	9999	9999	280	0	0	0	999900	999900	999900	99990	61	0.0	6	6	999.0	999	9	999999999	0	0.0000	0	88	999.000	999.0	99.0
2005	1	6	1	0	?9?9?9?9E0?9?9?9*9*9?9*9*9?9*9*9?9?9*9*_*9*9*9*9*9	2.5	1.6	94	96720	9999	9999	291	0	0	0	999900	999900	999900	99990	225	0.0	9	9	999.0	999	9	999999999	0	0.0000	0	88	999.000	999.0	99.0
2005	1	6	2	0	?9?9?9?9E0?9?9?9*9*9?9*9*9?9*9*9?9?9*9*_*9*9*9*9*9	2.0	1.2	94	96720	9999	9999	282	0	0	0	999900	999900	999900	99990	39	0.0	8	8	999.0	999	9	999999999	0	0.0000	0	88	999.000	999.0	99.0
2005	1	6	3	0	?9?9?9?9E0?9?9?9*9*9?9*9*9?9?9?9?9?9*9*_*9*9*9*9*9	1.5	0.8	95	96720	9999	9999	266	0	0	0	999900	999900	999900	99990	0	0.0	3	3	999.0	999	9	999999999	0	0.0000	0	88	999.000	999.0	99.0
2005	1	6	4	0	?9?9?9?9E0?9?9?9*9*9?9*9*9?9*9*9?9?9*9*_*9*9*9*9*9	1.0	0.5	96	96720	9999	9999	270	0	0	0	999900	999900	999900	99990	150	0.0	6	6	999.0	999	9	999999999	0	0.0000	0	88	999.000	999.0	99.0
2005	1	6	5	0	?9?9?9?9E0?9?9?9*9*9?9*9*9?9*9*9?9?9*9*_*9*9*9*9*9	0.4	0.2	98	96720	9999	9999	255	0	0	0	999900	999900	999900	99990	292	0.0	1	1	999.0	999	9	999999999	0	0.0000	0	88	999.000	999.0	99.0
2005	1	6	6	0	?9?9?9?9E0?9?9?9*9*9?9*9*9?9*9*9?9?9*9*_*9*9*9*9*9	0.0	-0.2	99	96720	9999	9999	256	0	0	0	999900	999900	999900	99990	268	0.0	2	2	999.0	999	9	999999999	0	0.0000	0	88	999.000	999.0	99.0
2005	1	6	7	0	?9?9?9?9E0?9?9?9*9*9?9*9*9?9*9*9?9?9*9*_*9*9*9*9*9	-0.4	-0.4	100	96720	9999	9999	264	0	0	0	999900	999900	999900	99990	267	0.0	6	6	999.0	999	9	999999999	0	0.0000	0	88	999.000	999.0	99.0
2005	1	6	8	0	?9?9?9?9E0?9?9?9*9*9?9*9*9?9*9*9?9?9*9*_*9*9*9*9*9	-0.5	-0.6	99	96720	9999	9999	257	0	0	0	999900	999900	999900	99990	10	0.0	3	3	999.0	999	9	999999999	0	0.0000	0	88	999.000	999.0	99.0
2005	1	6	9	0	?9?9?9?9E0?9?9?9*9*9?9*9*9?9?9?9?9?9*9*_*9*9*9*9*9	0.0	-0.3	97	96720	9999	9999	261	0	0	0	999900	999900	999900	99990	0	0.0	4	4	999.0	999	9	999999999	0	0.0000	0	88	999.000	999.0	99.0
2005	1	6	10	0	?9?9?9?9E0?9?9?9*9*9?9*9*9?9*9*9?9?9*9*_*9*9*9*9*9	1.3	0.1	92	96720	9999	9999	262	51	0	51	999900	999900	999900	99990	7	0.0	2	2	999.0	999	9	999999999	0	0.0000	0	88	999.000	999.0	99.0
2005	1	6	11	0	?9?9?9?9E0?9?9?9*9*9?9*9*9?9*9*9?9?9*9*_*9*9*9*9*9	3.3	0.9	84	96720	9999	9999	273	108	0	108	999900	999900	999900	99990	71	0.0	3	3	999.0	999	9	999999999	0	0.0000	0	88	999.000	999.0	99.0
2005	1	6	12	0	?9?9?9?9E0?9?9?9*9*9?9*9*9?9*9*9?9?9*9*_*9*9*9*9*9	5.5	1.7	76	96720	9999	9999	271	161	0	161	999900	999900	999900	99990	234	0.0	0	0	999.0	999	9	999999999	0	0.0000	0	88	999.000	999.0	99.0
2005	1	6	13	0	?9?9?9?9E0?9?9?9*9*9?9*9*9?9*9*9?9?9*9*_*9*9*9*9*9	7.8	2.4	69	96720	9999	9999	286	199	0	199	999900	999900	999900	99990	218	0.0	1	1	999.0	999	9	999999999	0	0.0000	0	88	999.000	999.0	99.0
2005	1	6	14	0	?9?9?9?9E0?9?9?9*9*9?9*9*9?9*9*9?9?9*9*_*9*9*9*9*9	9.8	3.0	63	96720	9999	9999	304	214	0	214	999900	999900	999900	99990	234	0.0	4	4	999.0	999	9	999999999	0	0.0000	0	88	999.000	999.0	99.0
2005	1	6	15	0	?9?9?9?9E0?9?9?9*9*9?9*9*9?9?9?9?9?9*9*_*9*9*9*9*9	11.4	3.6	59	96720	9999	9999	320	482	366	296	999900	999900	999900	99990	0	0.0	7	7	999.0	999	9	999999999	0	0.0000	0	88	999.000	999.0	99.0
2005	1	6	16	0	?9?9?9?9E0?9?9?9*9*9?9*9*9?9*9*9?9?9*9*_*9*9*9*9*9	12.1	4.1	58	96720	9999	9999	315	398	395	244	999900	999900	999900	99990	210	0.0	4	4	999.0	999	9	999999999	0	0.0000	0	88	999.000	999.0	99.0
2005	1	6	17	0	?9?9?9?9E0?9?9?9*9*9?9*9*9?9*9*9?9?9*9*_*9*9*9*9*9	11.7	4.2	60	96720	9999	9999	335	275	463	169	999900	999900	999900	99990	316	0.0	9	9	999.0	999	9	999999999	0	0.0000	0	88	999.000	999.0	99.0
2005	1	6	18	0	?9?9?9?9E0?9?9?9*9*9?9*9*9?9*9*9?9?9*9*_*9*9*9*9*9	10.8	4.1	64	96720	9999	9999	318	138	227	85	999900	999900	999900	99990	301	0.0	7	7	999.0	999	9	999999999	0	0.0000	0	88	999.000	999.0	99.0
2005	1	6	19	0	?9?9?9?9E0?9?9?9*9*9?9*9*9?9*9*9?9?9*9*_*9*9*9*9*9	9.5	3.9	68	96720	9999	9999	317	13	0	8	999900	999900	999900	99990	102	0.0	8	8	999.0	999	9	999999999	0	0.0000	0	88	999.000	999.0	99.0
2005	1	6	20	0	?9?9?9?9E0?9?9?9*9*9?9*9*9?9*9*9?9?9*9*_*9*9*9*9*9	8.0	3.5	73	96720	9999	9999	288	0	0	0	999900	999900	999900	99990	134	0.0	1	1	999.0	999	9	999999999	0	0.0000	0	88	999.000	999.0	99.0
2005	1	6	21	0	?9?9?9?9E0?9?9?9*9*9?9*9*9?9?9?9?9?9*9*_*9*9*9*9*9	6.7	3.1	78	96720	9999	9999	311	0	0	0	999900	999900	999900	99990	0	0.0	9	9	999.0	999	9	999999999	0	0.0000	0	88	999.000	999.0	99.0
2005	1	6	22	0	?9?9?9?9E0?9?9?9*9*9?9*9*9?9*9*9?9?9*9*_*9*9*9*9*9	5.7	2.7	81	96720	9999	9999	286	0	0	0	999900	999900	999900	99990	38	0.0	4	4	999.0	999	9	999999999	0	0.0000	0	88	999.000	999.0	99.0
2005	1	6	23	0	?9?9?9?9E0?9?9?9*9*9?9*9*9?9*9*9?9?9*9*_*9*9*9*9*9	4.9	2.4	84	96720	9999	9999	285	0	0	0	999900	999900	999900	99990	40	0.0	5	5	999.0	999	9	999999999	0	0.0000	0	88	999.000	999.0	99.0
2005	1	6	24	0	?9?9?9?9E0?9?9?9*9*9?9*9*9?9*9*9?9?9*9*_*9*9*9*9*9	4.2	2.1	86	96720	9999	9999	280	0	0	0	999900	999900	999900	99990	214	0.0	4	4	999.0	999	9	999999999	0	0.0000	0	88	999.000	999.0	99.0
2005	1	7	1	0	?9?9?9?9E0?9?9?9*9*9?9*9*9?9*9*9?9?9*9*_*9*9*9*9*9	3.7	1.9	88	96370	9999	9999	273	0	0	0	999900	999900	999900	99990	62	0.0	2	2	999.0	999	9	999999999	0	0.0000	0	88	999.000	999.0	99.0
2005	1	7	2	0	?9?9?9?9E0?9?9?9*9*9?9*9*9?9*9*9?9?9*9*_*9*9*9*9*9	3.2	1.7	90	96370	9999	9999	270	0	0	0	999900	999900	999900	99990	48	0.0	2	2	999.0	999	9	999999999	0	0.0000	0	88	999.000	999.0	99.0
2005	1	7	3	0	?9?9?9?9E0?9?9?9*9*9?9*9*9?9?9?9?9?9*9*_*9*9*9*9*9	2.6	1.4	92	96370	9999	9999	277	0	0	0	999900	999900	999900	99990	0	0.0	6	6	999.0	999	9	999999999	0	0.0000	0	88	999.000	999.0	99.0
2005	1	7	4	0	?9?9?9?9E0?9?9?9*9*9?9*9*9?9*9*9?9?9*9*_*9*9*9*9*9	1.9	1.0	94	96370	9999	9999	274	0	0	0	999900	999900	999900	99990	291	0.0	6	6	999.0	999	9	999999999	0	0.0000	0	88	999.000	999.0	99.0
2005	1	7	5	0	?9?9?9?9E0?9?9?9*9*9?9*9*9?9*9*9?9?9*9*_*9*9*9*9*9	1.1	0.7	97	96370	9999	9999	264	0	0	0	999900	999900	999900	99990	266	0.0	3	3	999.0	999	9	999999999	0	0.0000	0	88	999.000	999.0	99.0
2005	1	7	6	0	?9?9?9?9E0?9?9?9*9*9?9*9*9?9*9*9?9?9*9*_*9*9*9*9*9	0.4	0.4	100	96370	9999	9999	265	0	0	0	999900	999900	999900	99990	130	0.0	5	5	999.0	999	9	999999999	0	0.0000	0	88	999.000	999.0	99.0
2005	1	7	7	0	?9?9?9?9E0?9?9?9*9*9?9*9*9?9*9*9?9?9*9*_*9*9*9*9*9	-0.1	-0.2	99	96370	9999	9999	278	0	0	0	999900	999900	999900	99990	238	0.0	9	9	999.0	999	9	999999999	0	0.0000	0	88	999.000	999.0	99.0
2005	1	7	8	0	?9?9?9?9E0?9?9?9*9*9?9*9*9?9*9*9?9?9*9*_*9*9*9*9*9	-0.3	-0.3	100	96370	9999	9999	264	0	0	0	999900	999900	999900	99990	204	0.0	6	6	999.0	999	9	999999999	0	0.0000	0	88	999.000	999.0	99.0
2005	1	7	9	0	?9?9?9?9E0?9?9?9*9*9?9*9*9?9?9?9?9?9*9*_*9*9*9*9*9	0.5	0.4	99	96370	9999	9999	261	0	0	0	999900	999900	999900	99990	0	0.0	3	3	999.0	999	9	999999999	0	0.0000	0	88	999.000	999.0	99.0
2005	1	7	10	0	?9?9?9?9E0?9?9?9*9*9?9*9*9?9*9*9?9?9*9*_*9*9*9*9*9	1.8	0.8	93	96370	9999	9999	276	37	0	37	999900	999900	999900	99990	124	0.0	7	7	999.0	999	9	999999999	0	0.0000	0	88	999.000	999.0	99.0
2005	1	7	11	0	?9?9?9?9E0?9?9?9*9*9?9*9*9?9*9*9?9?9*9*_*9*9*9*9*9	3.2	1.0	86	96370	9999	9999	279	165	97	119	999900	999900	999900	99990	179	0.0	6	6	999.0	999	9	999999999	0	0.0000	0	88	999.000	999.0	99.0
2005	1	7	12	0	?9?9?9?9E0?9?9?9*9*9?9*9*9?9*9*9?9?9*9*_*9*9*9*9*9	4.7	1.0	77	96370	9999	9999	267	117	0	117	999900	999900	999900	99990	199	0.0	0	0	999.0	999	9	999999999	0	0.0000	0	88	999.000	999.0	99.0
2005	1	7	13	0	?9?9?9?9E0?9?9?9*9*9?9*9*9?9*9*9?9?9*9*_*9*9*9*9*9	6.3	1.0	69	96370	9999	9999	287	145	0	145	999900	999900	999900	99990	243	0.0	4	4	999.0	999	9	999999999	0	0.0000	0	88	999.000	999.0	99.0
2005	1	7	14	0	?9?9?9?9E0?9?9?9*9*9?9*9*9?9*9*9?9?9*9*_*9*9*9*9*9	8.0	1.2	62	96370	9999	9999	308	326	158	235	999900	999900	999900	99990	272	0.0	8	8	999.0	999	9	999999999	0	0.0000	0	88	999.000	999.0	99.0
2005	1	7	15	0	?9?9?9?9E0?9?9?9*9*9?9*9*9?9?9?9?9?9*9*_*9*9*9*9*9	9.9	1.9	58	96370	9999	9999	298	309	170	222	999900	999900	999900	99990	0	0.0	2	2	999.0	999	9	999999999	0	0.0000	0	88	999.000	999.0	99.0
2005	1	7	16	0	?9?9?9?9E0?9?9?9*9*9?9*9*9?9*9*9?9?9*9*_*9*9*9*9*9	11.2	2.9	57	96370	9999	9999	307	255	183	184	999900	999900	999900	99990	80	0.0	3	3	999.0	999	9	999999999	0	0.0000	0	88	999.000	999.0	99.0
2005	1	7	17	0	?9?9?9?9E0?9?9?9*9*9?9*9*9?9*9*9?9?9*9*_*9*9*9*9*9	10.9	3.1	59	96370	9999	9999	309	84	0	84	999900	999900	999900	99990	180	0.0	4	4	999.0	999	9	999999999	0	0.0000	0	88	999.000	999.0	99.0
2005	1	7	18	0	?9?9?9?9E0?9?9?9*9*9?9*9*9?9*9*9?9?9*9*_*9*9*9*9*9	10.1	3.3	63	96370	9999	9999	308	89	234	64	999900	999900	999900	99990	287	0.0	5	5	999.0	999	9	999999999	0	0.0000	0	88	999.000	999.0	99.0
2005	1	7	19	0	?9?9?9?9E0?9?9?9*9*9?9*9*9?9*9*9?9?9*9*_*9*9*9*9*9	9.0	3.4	68	96370	9999	9999	309	9	0	6	999900	999900	999900	99990	101	0.0	7	7	999.0	999	9	999999999	0	0.0000	0	88	999.000	999.0	99.0
2005	1	7	20	0	?9?9?9?9E0?9?9?9*9*9?9*9*9?9*9*9?9?9*9*_*9*9*9*9*9	7.8	3.3	74	96370	9999	9999	309	0	0	0	999900	999900	999900	99990	128	0.0	8	8	999.0	999	9	999999999	0	0.0000	0	88	999.000	999.0	99.0
2005	1	7	21	0	?9?9?9?9E0?9?9?9*9*9?9*9*9?9?9?9?9?9*9*_*9*9*9*9*9	6.6	3.2	79	96370	9999	9999	310	0	0	0	999900	999900	999900	99990	0	0.0	9	9	999.0	999	9	999999999	0	0.0000	0	88	999.000	999.0	99.0
2005	1	7	22	0	?9?9?9?9E0?9?9?9*9*9?9*9*9?9*9*9?9?9*9*_*9*9*9*9*9	5.6	3.0	83	96370	9999	9999	281	0	0	0	999900	999900	999900	99990	267	0.0	2	2	999.0	999	9	999999999	0	0.0000	0	88	999.000	999.0	99.0
2005	1	7	23	0	?9?9?9?9E0?9?9?9*9*9?9*9*9?9*9*9?9?9*9*_*9*9*9*9*9	4.9	2.8	87	96370	9999	9999	281	0	0	0	999900	999900	999900	99990	242	0.0	3	3	999.0	999	9	999999999	0	0.0000	0	88	999.000	999.0	99.0
2005	1	7	24	0	?9?9?9?9E0?9?9?9*9*9?9*9*9?9*9*9?9?9*9*_*9*9*9*9*9	4.2	2.6	89	96370	9999	9999	267	0	0	0	999900	999900	999900	99990	259	0.0	0	0	999.0	999	9	999999999	0	0.0000	0	88	999.000	999.0	99.0
2005	1	8	1	0	?9?9?9?9E0?9?9?9*9*9?9*9*9?9*9*9?9?9*9*_*9*9*9*9*9	3.7	2.5	92	96440	9999	9999	273	0	0	0	999900	999900	999900	99990	201	0.0	2	2	999.0	999	9	999999999	0	0.0000	0	88	999.000	999.0	99.0
2005	1	8	2	0	?9?9?9?9E0?9?9?9*9*9?9*9*9?9*9*9?9?9*9*_*9*9*9*9*9	3.2	2.3	94	96440	9999	9999	262	0	0	0	999900	999900	999900	99990	195	0.0	0	0	999.0	999	9	999999999	0	0.0000	0	88	999.000	999.0	99.0
2005	1	8	3	0	?9?9?9?9E0?9?9?9*9*9?9*9*9?9?9?9?9?9*9*_*9*9*9*9*9	2.6	2.0	96	96440	9999	9999	271	0	0	0	999900	999900	999900	99990	0	0.0	3	3	999.0	999	9	999999999	0	0.0000	0	88	999.000	999.0	99.0
2005	1	8	4	0	?9?9?9?9E0?9?9?9*9*9?9*9*9?9*9*9?9?9*9*_*9*9*9*9*9	2.0	1.6	97	96440	9999	9999	266	0	0	0	999900	999900	999900	99990	161	0.0	2	2	999.0	999	9	999999999	0	0.0000	0	88	999.000	999.0	99.0
2005	1	8	5	0	?9?9?9?9E0?9?9?9*9*9?9*9*9?9*9*9?9?9*9*_*9*9*9*9*9	1.4	1.3	99	96440	9999	9999	280	0	0	0	999900	999900	999900	99990	175	0.0	8	8	999.0	999	9	999999999	0	0.0000	0	88	999.000	999.0	99.0
2005	1	8	6	0	?9?9?9?9E0?9?9?9*9*9?9*9*9?9*9*9?9?9*9*_*9*9*9*9*9	0.8	1.0	101	96440	9999	9999	283	0	0	0	999900	999900	999900	99990	70	0.0	9	9	999.0	999	9	999999999	0	0.0000	0	88	999.000	999.0	99.0
2005	1	8	7	0	?9?9?9?9E0?9?9?9*9*9?9*9*9?9*9*9?9?9*9*_*9*9*9*9*9	0.4	0.4	100	96440	9999	9999	259	0	0	0	999900	999900	999900	99990	216	0.0	2	2	999.0	999	9	999999999	0	0.0000	0	88	999.000	999.0	99.0
2005	1	8	8	0	?9?9?9?9E0?9?9?9*9*9?9*9*9?9*9*9?9?9*9*_*9*9*9*9*9	0.3	0.3	100	96440	9999	9999	280	0	0	0	999900	999900	999900	99990	39	0.0	9	9	999.0	999	9	999999999	0	0.0000	0	88	999.000	999.0	99.0
2005	1	8	9	0	?9?9?9?9E0?9?9?9*9*9?9*9*9?9?9?9?9?9*9*_*9*9*9*9*9	0.8	0.4	97	96440	9999	9999	252	0	0	0	999900	999900	999900	99990	0	0.0	0	0	999.0	999	9	999999999	0	0.0000	0	88	999.000	999.0	99.0
2005	1	8	10	0	?9?9?9?9E0?9?9?9*9*9?9*9*9?9*9*9?9?9*9*_*9*9*9*9*9	2.1	0.7	91	96440	9999	9999	270	56	0	56	999900	999900	999900	99990	209	0.0	4	4	999.0	999	9	999999999	0	0.0000	0	88	999.000	999.0	99.0
2005	1	8	11	0	?9?9?9?9E0?9?9?9*9*9?9*9*9?9*9*9?9?9*9*_*9*9*9*9*9	4.0	1.3	82	96440	9999	9999	286	119	0	119	999900	999900	999900	99990	98	0.0	7	7	999.0	999	9	999999999	0	0.0000	0	88	999.000	999.0	99.0
2005	1	8	12	0	?9?9?9?9E0?9?9?9*9*9?9*9*9?9*9*9?9?9*9*_*9*9*9*9*9	6.3	2.0	74	96440	9999	9999	274	176	0	176	999900	999900	999900	99990	124	0.0	0	0	999.0	999	9	999999999	0	0.0000	0	88	999.000	999.0	99.0
2005	1	8	13	0	?9?9?9?9E0?9?9?9*9*9?9*9*9?9*9*9?9?9*9*_*9*9*9*9*9	8.7	2.7	66	96440	9999	9999	304	506	359	290	999900	999900	999900	99990	80	0.0	6	6	999.0	999	9	999999999	0	0.0000	0	88	999.000	999.0	99.0
2005	1	8	14	0	?9?9?9?9E0?9?9?9*9*9?9*9*9?9*9*9?9?9*9*_*9*9*9*9*9	11.2	3.7	60	96440	9999	9999	313	543	398	311	999900	999900	999900	99990	278	0.0	5	5	999.0	999	9	999999999	0	0.0000	0	88	999.000	999.0	99.0
2005	1	8	15	0	?9?9?9?9E0?9?9?9*9*9?9*9*9?9?9?9?9?9*9*_*9*9*9*9*9	13.4	5.0	57	96440	9999	9999	322	222	0	222	999900	999900	999900	99990	202	2.0	4	4	999.0	999	9	999999999	0	0.0000	0	88	999.000	999.0	99.0
2005	1	8	16	0	?9?9?9?9E0?9?9?9*9*9?9*9*9?9*9*9?9?9*9*_*9*9*9*9*9	14.7	6.4	57	96440	9999	9999	313	426	462	244	999900	999900	999900	99990	22	2.0	0	0	999.0	999	9	999999999	0	0.0000	0	88	999.000	999.0	99.0
2005	1	8	17	0	?9?9?9?9E0?9?9?9*9*9?9*9*9?9*9*9?9?9*9*_*9*9*9*9*9	14.2	6.8	61	96440	9999	9999	330	127	0	127	999900	999900	999900	99990	231	2.0	5	5	999.0	999	9	999999999	0	0.0000	0	88	999.000	999.0	99.0
2005	1	8	18	0	?9?9?9?9E0?9?9?9*9*9?9*9*9?9*9*9?9?9*9*_*9*9*9*9*9	12.8	6.8	67	96440	9999	9999	343	64	0	64	999900	999900	999900	99990	352	2.0	9	9	999.0	999	9	999999999	0	0.0000	0	88	999.000	999.0	99.0
2005	1	8	19	0	?9?9?9?9E0?9?9?9*9*9?9*9*9?9*9*9?9?9*9*_*9*9*9*9*9	10.9	6.5	74	96440	9999	9999	327	7	0	7	999900	999900	999900	99990	208	2.0	8	8	999.0	999	9	999999999	0	0.0000	0	88	999.000	999.0	99.0
2005	1	8	20	0	?9?9?9?9E0?9?9?9*9*9?9*9*9?9*9*9?9?9*9*_*9*9*9*9*9	9.0	5.9	81	96440	9999	9999	298	0	0	0	999900	999900	999900	99990	208	2.0	2	2	999.0	999	9	999999999	0	0.0000	0	88	999.000	999.0	99.0
2005	1	8	21	0	?9?9?9?9E0?9?9?9*9*9?9*9*9?9?9?9?9?9*9*_*9*9*9*9*9	7.3	5.3	87	96440	9999	9999	287	0	0	0	999900	999900	999900	99990	0	0.0	1	1	999.0	999	9	999999999	0	0.0000	0	88	999.000	999.0	99.0
2005	1	8	22	0	?9?9?9?9E0?9?9?9*9*9?9*9*9?9*9*9?9?9*9*_*9*9*9*9*9	6.2	4.8	91	96440	9999	9999	295	0	0	0	999900	999900	999900	99990	39	0.0	6	6	999.0	999	9	999999999	0	0.0000	0	88	999.000	999.0	99.0
2005	1	8	23	0	?9?9?9?9E0?9?9?9*9*9?9*9*9?9*9*9?9?9*9*_*9*9*9*9*9	5.5	4.5	93	96440	9999	9999	307	0	0	0	999900	999900	999900	99990	94	0.0	9	9	999.0	999	9	999999999	0	0.0000	0	88	999.000	999.0	99.0
2005	1	8	24	0	?9?9?9?9E0?9?9?9*9*9?9*9*9?9*9*9?9?9*9*_*9*9*9*9*9	5.2	4.4	95	96440	9999	9999	294	0	0	0	999900	999900	999900	99990	218	0.0	7	7	999.0	999	9	999999999	0	0.0000	0	88	999.000	999.0	99.0
2005	1	9	1	0	?9?9?9?9E0?9?9?9*9*9?9*9*9?9*9*9?9?9*9*_*9*9*9*9*9	5.1	4.3	95	95960	9999	9999	285	0	0	0	999900	999900	999900	99990	76	0.0	4	4	999.0	999	9	999999999	0	0.0000	0	88	999.000	999.0	99.0
2005	1	9	2	0	?9?9?9?9E0?9?9?9*9*9?9*9*9?9*9*9?9?9*9*_*9*9*9*9*9	5.0	4.1	94	95960	9999	9999	298	0	0	0	999900	999900	999900	99990	136	0.0	8	8	999.0	999	9	999999999	0	0.0000	0	88	999.000	999.0	99.0
2005	1	9	3	0	?9?9?9?9E0?9?9?9*9*9?9*9*9?9?9?9?9?9*9*_*9*9*9*9*9	4.8	3.8	93	95960	9999	9999	270	0	0	0	999900	999900	999900	99990	0	0.0	0	0	999.0	999	9	999999999	0	0.0000	0	88	999.000	999.0	99.0
2005	1	9	4	0	?9?9?9?9E0?9?9?9*9*9?9*9*9?9*9*9?9?9*9*_*9*9*9*9*9	4.4	3.3	92	95960	9999	9999	284	0	0	0	999900	999900	999900	99990	263	0.0	5	5	999.0	999	9	999999999	0	0.0000	0	88	999.000	999.0	99.0
2005	1	9	5	0	?9?9?9?9E0?9?9?9*9*9?9*9*9?9*9*9?9?9*9*_*9*9*9*9*9	3.9	2.6	91	95960	9999	9999	292	0	0	0	999900	999900	999900	99990	16	0.0	8	8	999.0	999	9	999999999	0	0.0000	0	88	999.000	999.0	99.0
2005	1	9	6	0	?9?9?9?9E0?9?9?9*9*9?9*9*9?9*9*9?9?9*9*_*9*9*9*9*9	3.4	1.9	90	95960	9999	9999	274	0	0	0	999900	999900	999900	99990	175	0.0	3	3	999.0	999	9	999999999	0	0.0000	0	88	999.000	999.0	99.0
2005	1	9	7	0	?9?9?9?9E0?9?9?9*9*9?9*9*9?9*9*9?9?9*9*_*9*9*9*9*9	3.0	1.4	89	95960	9999	9999	266	0	0	0	999900	999900	999900	99990	190	0.0	1	1	999.0	999	9	999999999	0	0.0000	0	88	999.000	999.0	99.0
2005	1	9	8	0	?9?9?9?9E0?9?9?9*9*9?9*9*9?9*9*9?9?9*9*_*9*9*9*9*9	2.9	1.0	87	95960	9999	9999	265	0	0	0	999900	999900	999900	99990	269	0.0	1	1	999.0	999	9	999999999	0	0.0000	0	88	999.000	999.0	99.0
2005	1	9	9	0	?9?9?9?9E0?9?9?9*9*9?9*9*9?9?9?9?9?9*9*_*9*9*9*9*9	5.5	3.3	86	95960	9999	9999	288	0	0	0	999900	999900	999900	99990	45	1.0	5	5	999.0	999	9	999999999	0	0.0000	0	88	999.000	999.0	99.0
2005	1	9	10	0	?9?9?9?9E0?9?9?9*9*9?9*9*9?9*9*9?9?9*9*_*9*9*9*9*9	8.0	5.6	84	95960	9999	9999	304	17	0	17	999900	999900	999900	99990	310	1.0	6	6	999.0	999	9	999999999	0	0.0000	0	88	999.000	999.0	99.0
2005	1	9	11	0	?9?9?9?9E0?9?9?9*9*9?9*9*9?9*9*9?9?9*9*_*9*9*9*9*9	9.1	6.4	83	95960	9999	9999	307	35	0	35	999900	999900	999900	99990	256	1.0	5	5	999.0	999	9	999999999	0	0.0000	0	88	999.000	999.0	99.0
2005	1	9	12	0	?9?9?9?9E0?9?9?9*9*9?9*9*9?9*9*9?9?9*9*_*9*9*9*9*9	9.2	6.2	82	95960	9999	9999	307	52	0	52	999900	999900	999900	99990	212	1.0	5	5	999.0	999	9	999999999	0	0.0000	0	88	999.000	999.0	99.0
2005	1	9	13	0	?9?9?9?9E0?9?9?9*9*9?9*9*9?9*9*9?9?9*9*_*9*9*9*9*9	8.7	5.7	81	95960	9999	9999	311	65	0	65	999900	999900	999900	99990	129	1.0	7	7	999.0	999	9	999999999	0	0.0000	0	88	999.000	999.0	99.0
2005	1	9	14	0	?9?9?9?9E0?9?9?9*9*9?9*9*9?9*9*9?9?9*9*_*9*9*9*9*9	8.1	5.1	81	95960	9999	9999	301	69	0	69	999900	999900	999900	99990	20	1.0	5	5	999.0	999	9	999999999	0	0.0000	0	88	999.000	999.0	99.0
2005	1	9	15	0	?9?9?9?9E0?9?9?9*9*9?9*9*9?9?9?9?9?9*9*_*9*9*9*9*9	7.9	5.0	82	95960	9999	9999	306	66	0	66	999900	999900	999900	99990	0	0.0	7	7	999.0	999	9	999999999	0	0.0000	0	88	999.000	999.0	99.0
2005	1	9	16	0	?9?9?9?9E0?9?9?9*9*9?9*9*9?9*9*9?9?9*9*_*9*9*9*9*9	8.1	5.5	84	95960	9999	9999	290	54	0	54	999900	999900	999900	99990	147	0.0	1	1	999.0	999	9	999999999	0	0.0000	0	88	999.000	999.0	99.0
2005	1	9	17	0	?9?9?9?9E0?9?9?9*9*9?9*9*9?9*9*9?9?9*9*_*9*9*9*9*9	8.0	5.9	86	95960	9999	9999	294	38	0	38	999900	999900	999900	99990	307	0.0	2	2	999.0	999	9	999999999	0	0.0000	0	88	999.000	999.0	99.0
2005	1	9	18	0	?9?9?9?9E0?9?9?9*9*9?9*9*9?9*9*9?9?9*9*_*9*9*9*9*9	7.8	6.1	89	95960	9999	9999	290	19	0	19	999900	999900	999900	99990	119	0.0	1	1	999.0	999	9	999999999	0	0.0000	0	88	999.000	999.0	99.0
2005	1	9	19	0	?9?9?9?9E0?9?9?9*9*9?9*9*9?9*9*9?9?9*9*_*9*9*9*9*9	7.6	6.2	91	95960	9999	9999	298	2	0	2	999900	999900	999900	99990	65	0.0	4	4	999.0	999	9	999999999	0	0.0000	0	88	999.000	999.0	99.0
2005	1	9	20	0	?9?9?9?9E0?9?9?9*9*9?9*9*9?9*9*9?9?9*9*_*9*9*9*9*9	7.4	6.1	91	95960	9999	9999	292	0	0	0	999900	999900	999900	99990	256	0.0	2	2	999.0	999	9	999999999	0	0.0000	0	88	999.000	999.0	99.0
2005	1	9	21	0	?9?9?9?9E0?9?9?9*9*9?9*9*9?9?9?9?9?9*9*_*9*9*9*9*9	7.3	5.8	90	95960	9999	9999	298	0	0	0	999900	999900	999900	99990	0	0.0	5	5	999.0	999	9	999999999	0	0.0000	0	88	999.000	999.0	99.0
2005	1	9	22	0	?9?9?9?9E0?9?9?9*9*9?9*9*9?9*9*9?9?9*9*_*9*9*9*9*9	7.3	5.2	87	95960	9999	9999	293	0	0	0	999900	999900	999900	99990	261	0.0	3	3	999.0	999	9	999999999	0	0.0000	0	88	999.000	999.0	99.0
2005	1	9	23	0	?9?9?9?9E0?9?9?9*9*9?9*9*9?9*9*9?9?9*9*_*9*9*9*9*9	7.4	4.5	82	95960	9999	9999	290	0	0	0	999900	999900	999900	99990	19	0.0	2	2	999.0	999	9	999999999	0	0.0000	0	88	999.000	999.0	99.0
2005	1	9	24	0	?9?9?9?9E0?9?9?9*9*9?9*9*9?9*9*9?9?9*9*_*9*9*9*9*9	7.5	3.7	77	95960	9999	9999	315	0	0	0	999900	999900	999900	99990	87	0.0	9	9	999.0	999	9	999999999	0	0.0000	0	88	999.000	999.0	99.0
2005	1	10	1	0	?9?9?9?9E0?9?9?9*9*9?9*9*9?9*9*9?9?9*9*_*9*9*9*9*9	7.5	2.8	72	96060	9999	9999	285	0	0	0	999900	999900	999900	99990	80	0.0	1	1	999.0	999	9	999999999	0	0.0000	0	88	999.000	999.0	99.0
2005	1	10	2	0	?9?9?9?9E0?9?9?9*9*9?9*9*9?9*9*9?9?9*9*_*9*9*9*9*9	7.4	2.0	69	96060	9999	9999	278	0	0	0	999900	999900	999900	99990	48	0.0	0	0	999.0	999	9	999999999	0	0.0000	0	88	999.000	999.0	99.0
2005	1	10	3	0	?9?9?9?9E0?9?9?9*9*9?9*9*9?9?9?9?9?9*9*_*9*9*9*9*9	7.1	1.6	68	96060	9999	9999	282	0	0	0	999900	999900	999900	99990	90	3.0	1	1	999.0	999	9	999999999	0	0.0000	0	88	999.000	999.0	99.0
2005	1	10	4	0	?9?9?9?9E0?9?9?9*9*9?9*9*9?9*9*9?9?9*9*_*9*9*9*9*9	6.5	1.4	70	96060	9999	9999	280	0	0	0	999900	999900	999900	99990	223	3.0	1	1	999.0	999	9	999999999	0	0.0000	0	88	999.000	999.0	99.0
2005	1	10	5	0	?9?9?9?9E0?9?9?9*9*9?9*9*9?9*9*9?9?9*9*_*9*9*9*9*9	5.8	1.6	74	96060	9999	9999	288	0	0	0	999900	999900	999900	99990	221	3.0	5	5	999.0	999	9	999999999	0	0.0000	0	88	999.000	999.0	99.0
2005	1	10	6	0	?9?9?9?9E0?9?9?9*9*9?9*9*9?9*9*9?9?9*9*_*9*9*9*9*9	5.1	1.8	79	96060	9999	9999	283	0	0	0	999900	999900	999900	99990	11	3.0	4	4	999.0	999	9	999999999	0	0.0000	0	88	999.000	999.0	99.0
2005	1	10	7	0	?9?9?9?9E0?9?9?9*9*9?9*9*9?9*9*9?9?9*9*_*9*9*9*9*9	4.6	2.2	84	96060	9999	9999	294	0	0	0	999900	999900	999900	99990	343	3.0	8	8	999.0	999	9	999999999	0	0.0000	0	88	999.000	999.0	99.0
2005	1	10	8	0	?9?9?9?9E0?9?9?9*9*9?9*9*9?9*9*9?9?9*9*_*9*9*9*9*9	4.4	2.5	87	96060	9999	9999	286	0	0	0	999900	999900	999900	99990	38	3.0	6	6	999.0	999	9	999999999	0	0.0000	0	88	999.000	999.0	99.0
2005	1	10	9	0	?9?9?9?9E0?9?9?9*9*9?9*9*9?9?9?9?9?9*9*_*9*9*9*9*9	4.9	3.1	88	96060	9999	9999	270	0	0	0	999900	999900	999900	99990	0	0.0	0	0	999.0	999	9	999999999	0	0.0000	0	88	999.000	999.0	99.0
2005	1	10	10	0	?9?9?9?9E0?9?9?9*9*9?9*9*9?9*9*9?9?9*9*_*9*9*9*9*9	5.5	3.1	85	96060	9999	9999	286	28	0	28	999900	999900	999900	99990	265	0.0	4	4	999.0	999	9	999999999	0	0.0000	0	88	999.000	999.0	99.0
2005	1	10	11	0	?9?9?9?9E0?9?9?9*9*9?9*9*9?9*9*9?9?9*9*_*9*9*9*9*9	5.9	2.5	79	96060	9999	9999	287	60	0	60	999900	999900	999900	99990	15	0.0	4	4	999.0	999	9	999999999	0	0.0000	0	88	999.000	999.0	99.0
2005	1	10	12	0	?9?9?9?9E0?9?9?9*9*9?9*9*9?9*9*9?9?9*9*_*9*9*9*9*9	6.1	1.3	71	96060	9999	9999	295	89	0	89	999900	999900	999900	99990	119	0.0	7	7	999.0	999	9	999999999	0	0.0000	0	88	999.000	999.0	99.0
2005	1	10	13	0	?9?9?9?9E0?9?9?9*9*9?9*9*9?9*9*9?9?9*9*_*9*9*9*9*9	6.4	-0.1	63	96060	9999	9999	306	110	0	110	999900	999900	999900	99990	153	0.0	9	9	999.0	999	9	999999999	0	0.0000	0	88	999.000	999.0	99.0
2005	1	10	14	0	?9?9?9?9E0?9?9?9*9*9?9*9*9?9*9*9?9?9*9*_*9*9*9*9*9	6.7	-1.4	55	96060	9999	9999	272	118	0	118	999900	999900	999900	99990	18	0.0	0	0	999.0	999	9	999999999	0	0.0000	0	88	999.000	999.0	99.0
2005	1	10	15	0	?9?9?9?9E0?9?9?9*9*9?9*9*9?9?9?9?9?9*9*_*9*9*9*9*9	7.1	-2.4	49	96060	9999	9999	295	111	0	111	999900	999900	999900	99990	22	2.0	7	7	999.0	999	9	999999999	0	0.0000	0	88	999.000	999.0	99.0
2005	1	10	16	0	?9?9?9?9E0?9?9?9*9*9?9*9*9?9*9*9?9?9*9*_*9*9*9*9*9	7.6	-2.8	46	96060	9999	9999	280	92	0	92	999900	999900	999900	99990	302	2.0	1	1	999.0	999	9	999999999	0	0.0000	0	88	999.000	999.0	99.0
2005	1	10	17	0	?9?9?9?9E0?9?9?9*9*9?9*9*9?9*9*9?9?9*9*_*9*9*9*9*9	7.9	-2.7	46	96060	9999	9999	292	64	0	64	999900	999900	999900	99990	53	2.0	5	5	999.0	999	9	999999999	0	0.0000	0	88	999.000	999.0	99.0
2005	1	10	18	0	?9?9?9?9E0?9?9?9*9*9?9*9*9?9*9*9?9?9*9*_*9*9*9*9*9	7.7	-2.5	47	96060	9999	9999	294	33	0	33	999900	999900	999900	99990	294	2.0	6	6	999.0	999	9	999999999	0	0.0000	0	88	999.000	999.0	99.0
2005	1	10	19	0	?9?9?9?9E0?9?9?9*9*9?9*9*9?9*9*9?9?9*9*_*9*9*9*9*9	7.3	-2.3	49	96060	9999	9999	293	4	0	4	999900	999900	999900	99990	87	2.0	6	6	999.0	999	9	999999999	0	0.0000	0	88	999.000	999.0	99.0
2005	1	10	20	0	?9?9?9?9E0?9?9?9*9*9?9*9*9?9*9*9?9?9*9*_*9*9*9*9*9	6.8	-1.9	53	96060	9999	9999	288	0	0	0	999900	999900	999900	99990	114	2.0	5	5	999.0	999	9	999999999	0	0.0000	0	88	999.000	999.0	99.0
2005	1	10	21	0	?9?9?9?9E0?9?9?9*9*9?9*9*9?9?9?9?9?9*9*_*9*9*9*9*9	6.3	-1.5	57	96060	9999	9999	304	0	0	0	999900	999900	999900	99990	67	1.0	9	9	999.0	999	9	999999999	0	0.0000	0	88	999.000	999.0	99.0
2005	1	10	22	0	?9?9?9?9E0?9?9?9*9*9?9*9*9?9*9*9?9?9*9*_*9*9*9*9*9	5.9	-1.0	60	96060	9999	9999	281	0	0	0	999900	999900	999900	99990	64	1.0	3	3	999.0	999	9	999999999	0	0.0000	0	88	999.000	999.0	99.0
2005	1	10	23	0	?9?9?9?9E0?9?9?9*9*9?9*9*9?9*9*9?9?9*9*_*9*9*9*9*9	5.7	-0.6	63	96060	9999	9999	296	0	0	0	999900	999900	999900	99990	281	1.0	8	8	999.0	999	9	999999999	0	0.0000	0	88	999.000	999.0	99.0
2005	1	10	24	0	?9?9?9?9E0?9?9?9*9*9?9*9*9?9*9*9?9?9*9*_*9*9*9*9*9	5.5	-0.2	66	96060	9999	9999	283	0	0	0	999900	999900	999900	99990	44	1.0	4	4	999.0	999	9	999999999	0	0.0000	0	88	999.000	999.0	99.0
2005	1	11	1	0	?9?9?9?9E0?9?9?9*9*9?9*9*9?9*9*9?9?9*9*_*9*9*9*9*9	5.3	0.1	69	96520	9999	9999	282	0	0	0	999900	999900	999900	99990	261	1.0	4	4	999.0	999	9	999999999	0	0.0000	0	88	999.000	999.0	99.0
2005	1	11	2	0	?9?9?9?9E0?9?9?9*9*9?9*9*9?9*9*9?9?9*9*_*9*9*9*9*9	5.2	0.4	71	96520	9999	9999	294	0	0	0	999900	999900	999900	99990	67	1.0	8	8	999.0	999	9	999999999	0	0.0000	0	88	999.000	999.0	99.0
2005	1	11	3	0	?9?9?9?9E0?9?9?9*9*9?9*9*9?9?9?9?9?9*9*_*9*9*9*9*9	4.9	0.4	73	96520	9999	9999	289	0	0	0	999900	999900	999900	99990	360	1.0	7	7	999.0	999	9	999999999	0	0.0000	0	88	999.000	999.0	99.0
2005	1	11	4	0	?9?9?9?9E0?9?9?9*9*9?9*9*9?9*9*9?9?9*9*_*9*9*9*9*9	4.6	0.3	74	96520	9999	9999	284	0	0	0	999900	999900	999900	99990	186	1.0	6	6	999.0	999	9	999999999	0	0.0000	0	88	999.000	999.0	99.0
2005	1	11	5	0	?9?9?9?9E0?9?9?9*9*9?9*9*9?9*9*9?9?9*9*_*9*9*9*9*9	4.2	0.0	74	96520	9999	9999	290	0	0	0	999900	999900	999900	99990	79	1.0	8	8	999.0	999	9	999999999	0	0.0000	0	88	999.000	999.0	99.0
2005	1	11	6	0	?9?9?9?9E0?9?9?9*9*9?9*9*9?9*9*9?9?9*9*_*9*9*9*9*9	3.8	-0.3	74	96520	9999	9999	273	0	0	0	999900	999900	999900	99990	178	1.0	3	3	999.0	999	9	999999999	0	0.0000	0	88	999.000	999.0	99.0
2005	1	11	7	0	?9?9?9?9E0?9?9?9*9*9?9*9*9?9*9*9?9?9*9*_*9*9*9*9*9	3.5	-0.7	73	96520	9999	9999	293	0	0	0	999900	999900	999900	99990	354	1.0	9	9	999.0	999	9	999999999	0	0.0000	0	88	999.000	999.0	99.0
2005	1	11	8	0	?9?9?9?9E0?9?9?9*9*9?9*9*9?9*9*9?9?9*9*_*9*9*9*9*9	3.4	-1.1	71	96520	9999	9999	271	0	0	0	999900	999900	999900	99990	340	1.0	3	3	999.0	999	9	999999999	0	0.0000	0	88	999.000	999.0	99.0
2005	1	11	9	0	?9?9?9?9E0?9?9?9*9*9?9*9*9?9?9?9?9?9*9*_*9*9*9*9*9	4.8	-0.4	69	96520	9999	9999	284	1	0	1	999900	999900	999900	99990	0	0.0	6	6	999.0	999	9	999999999	0	0.0000	0	88	999.000	999.0	99.0
2005	1	11	10	0	?9?9?9?9E0?9?9?9*9*9?9*9*9?9*9*9?9?9*9*_*9*9*9*9*9	6.3	0.2	65	96520	9999	9999	289	95	86	65	999900	999900	999900	99990	199	0.0	5	5	999.0	999	9	999999999	0	0.0000	0	88	999.000	999.0	99.0
2005	1	11	11	0	?9?9?9?9E0?9?9?9*9*9?9*9*9?9*9*9?9?9*9*_*9*9*9*9*9	7.1	0.2	61	96520	9999	9999	295	90	0	90	999900	999900	999900	99990	64	0.0	6	6	999.0	999	9	999999999	0	0.0000	0	88	999.000	999.0	99.0
2005	1	11	12	0	?9?9?9?9E0?9?9?9*9*9?9*9*9?9*9*9?9?9*9*_*9*9*9*9*9	7.5	-0.4	57	96520	9999	9999	289	296	162	204	999900	999900	999900	99990	155	0.0	3	3	999.0	999	9	999999999	0	0.0000	0	88	999.000	999.0	99.0
2005	1	11	13	0	?9?9?9?9E0?9?9?9*9*9?9*9*9?9*9*9?9?9*9*_*9*9*9*9*9	7.7	-1.1	53	96520	9999	9999	310	164	0	164	999900	999900	999900	99990	120	0.0	9	9	999.0	999	9	999999999	0	0.0000	0	88	999.000	999.0	99.0
2005	1	11	14	0	?9?9?9?9E0?9?9?9*9*9?9*9*9?9*9*9?9?9*9*_*9*9*9*9*9	7.9	-1.6	50	96520	9999	9999	304	177	0	177	999900	999900	999900	99990	314	0.0	8	8	999.0	999	9	999999999	0	0.0000	0	88	999.000	999.0	99.0
2005	1	11	15	0	?9?9?9?9E0?9?9?9*9*9?9*9*9?9?9?9?9?9*9*_*9*9*9*9*9	8.2	-1.8	49	96520	9999	9999	297	371	222	256	999900	999900	999900	99990	360	2.0	6	6	999.0	999	9	999999999	0	0.0000	0	88	999.000	999.0	99.0
2005	1	11	16	0	?9?9?9?9E0?9?9?9*9*9?9*9*9?9*9*9?9?9*9*_*9*9*9*9*9	8.6	-1.5	48	96520	9999	9999	294	308	238	212	999900	999900	999900	99990	307	2.0	4	4	999.0	999	9	999999999	0	0.0000	0	88	999.000	999.0	99.0
2005	1	11	17	0	?9?9?9?9E0?9?9?9*9*9?9*9*9?9*9*9?9?9*9*_*9*9*9*9*9	8.5	-1.3	49	96520	9999	9999	291	96	0	96	999900	999900	999900	99990	317	2.0	3	3	999.0	999	9	999999999	0	0.0000	0	88	999.000	999.0	99.0
2005	1	11	18	0	?9?9?9?9E0?9?9?9*9*9?9*9*9?9*9*9?9?9*9*_*9*9*9*9*9	8.2	-1.0	52	96520	9999	9999	306	109	266	75	999900	999900	999900	99990	119	2.0	8	8	999.0	999	9	999999999	0	0.0000	0	88	999.000	999.0	99.0
2005	1	11	19	0	?9?9?9?9E0?9?9?9*9*9?9*9*9?9*9*9?9?9*9*_*9*9*9*9*9	7.8	-0.7	55	96520	9999	9999	300	13	0	9	999900	999900	999900	99990	176	2.0	7	7	999.0	999	9	999999999	0	0.0000	0	88	999.000	999.0	99.0
2005	1	11	20	0	?9?9?9?9E0?9?9?9*9*9?9*9*9?9*9*9?9?9*9*_*9*9*9*9*9	7.3	-0.3	58	96520	9999	9999	288	0	0	0	999900	999900	999900	99990	62	2.0	3	3	999.0	999	9	999999999	0	0.0000	0	88	999.000	999.0	99.0
2005	1	11	21	0	?9?9?9?9E0?9?9?9*9*9?9*9*9?9?9?9?9?9*9*_*9*9*9*9*9	6.9	0.1	62	96520	9999	9999	291	0	0	0	999900	999900	999900	99990	0	0.0	5	5	999.0	999	9	999999999	0	0.0000	0	88	999.000	999.0	99.0
2005	1	11	22	0	?9?9?9?9E0?9?9?9*9*9?9*9*9?9*9*9?9?9*9*_*9*9*9*9*9	6.6	0.5	65	96520	9999	9999	301	0	0	0	999900	999900	999900	99990	35	0.0	8	8	999.0	999	9	999999999	0	0.0000	0	88	999.000	999.0	99.0
2005	1	11	23	0	?9?9?9?9E0?9?9?9*9*9?9*9*9?9*9*9?9?9*9*_*9*9*9*9*9	6.4	1.0	68	96520	9999	9999	307	0	0	0	999900	999900	999900	99990	88	0.0	9	9	999.0	999	9	999999999	0	0.0000	0	88	999.000	999.0	99.0
2005	1	11	24	0	?9?9?9?9E0?9?9?9*9*9?9*9*9?9*9*9?9?9*9*_*9*9*9*9*9	6.2	1.4	71	96520	9999	9999	289	0	0	0	999900	999900	999900	99990	345	0.0	5	5	999.0	999	9	999999999	0	0.0000	0	88	999.000	999.0	99.0
2005	1	12	1	0	?9?9?9?9E0?9?9?9*9*9?9*9*9?9*9*9?9?9*9*_*9*9*9*9*9	6.0	1.8	74	96700	9999	9999	273	0	0	0	999900	999900	999900	99990	65	0.0	0	0	999.0	999	9	999999999	0	0.0000	0	88	999.000	999.0	99.0
2005	1	12	2	0	?9?9?9?9E0?9?9?9*9*9?9*9*9?9*9*9?9?9*9*_*9*9*9*9*9	5.8	2.1	77	96700	9999	9999	272	0	0	0	999900	999900	999900	99990	193	0.0	0	0	999.0	999	9	999999999	0	0.0000	0	88	999.000	999.0	99.0
2005	1	12	3	0	?9?9?9?9E0?9?9?9*9*9?9*9*9?9?9?9?9?9*9*_*9*9*9*9*9	5.5	2.3	80	96700	9999	9999	293	0	0	0	999900	999900	999900	99990	0	0.0	7	7	999.0	999	9	999999999	0	0.0000	0	88	999.000	999.0	99.0
2005	1	12	4	0	?9?9?9?9E0?9?9?9*9*9?9*9*9?9*9*9?9?9*9*_*9*9*9*9*9	5.1	2.4	82	96700	9999	9999	288	0	0	0	999900	999900	999900	99990	225	0.0	6	6	999.0	999	9	999999999	0	0.0000	0	88	999.000	999.0	99.0
2005	1	12	5	0	?9?9?9?9E0?9?9?9*9*9?9*9*9?9*9*9?9?9*9*_*9*9*9*9*9	4.7	2.3	84	96700	9999	9999	301	0	0	0	999900	999900	999900	99990	342	0.0	9	9	999.0	999	9	999999999	0	0.0000	0	88	999.000	999.0	99.0
2005	1	12	6	0	?9?9?9?9E0?9?9?9*9*9?9*9*9?9*9*9?9?9*9*_*9*9*9*9*9	4.3	2.2	86	96700	9999	9999	282	0	0	0	999900	999900	999900	99990	34	0.0	5	5	999.0	999	9	999999999	0	0.0000	0	88	999.000	999.0	99.0
2005	1	12	7	0	?9?9?9?9E0?9?9?9*9*9?9*9*9?9*9*9?9?9*9*_*9*9*9*9*9	4.0	2.0	87	96700	9999	9999	291	0	0	0	999900	999900	999900	99990	155	0.0	8	8	999.0	999	9	999999999	0	0.0000	0	88	999.000	999.0	99.0
2005	1	12	8	0	?9?9?9?9E0?9?9?9*9*9?9*9*9?9*9*9?9?9*9*_*9*9*9*9*9	3.9	1.8	86	96700	9999	9999	270	0	0	0	999900	999900	999900	99990	259	0.0	1	1	999.0	999	9	999999999	0	0.0000	0	88	999.000	999.0	99.0
2005	1	12	9	0	?9?9?9?9E0?9?9?9*9*9?9*9*9?9?9?9?9?9*9*_*9*9*9*9*9	4.3	2.0	85	96700	9999	9999	293	1	0	1	999900	999900	999900	99990	0	0.0	8	8	999.0	999	9	999999999	0	0.0000	0	88	999.000	999.0	99.0
2005	1	12	10	0	?9?9?9?9E0?9?9?9*9*9?9*9*9?9*9*9?9?9*9*_*9*9*9*9*9	4.9	2.1	82	96700	9999	9999	274	48	0	48	999900	999900	999900	99990	160	0.0	1	1	999.0	999	9	999999999	0	0.0000	0	88	999.000	999.0	99.0
2005	1	12	11	0	?9?9?9?9E0?9?9?9*9*9?9*9*9?9*9*9?9?9*9*_*9*9*9*9*9	5.5	2.0	78	96700	9999	9999	280	100	0	100	999900	999900	999900	99990	210	0.0	2	2	999.0	999	9	999999999	0	0.0000	0	88	999.000	999.0	99.0
2005	1	12	12	0	?9?9?9?9E0?9?9?9*9*9?9*9*9?9*9*9?9?9*9*_*9*9*9*9*9	6.1	1.9	74	96700	9999	9999	287	149	0	149	999900	999900	999900	99990	180	0.0	4	4	999.0	999	9	999999999	0	0.0000	0	88	999.000	999.0	99.0
2005	1	12	13	0	?9?9?9?9E0?9?9?9*9*9?9*9*9?9*9*9?9?9*9*_*9*9*9*9*9	6.8	1.8	71	96700	9999	9999	281	183	0	183	999900	999900	999900	99990	275	0.0	1	1	999.0	999	9	999999999	0	0.0000	0	88	999.000	999.0	99.0
2005	1	12	14	0	?9?9?9?9E0?9?9?9*9*9?9*9*9?9*9*9?9?9*9*_*9*9*9*9*9	7.5	1.9	68	96700	9999	9999	306	196	0	196	999900	999900	999900	99990	303	0.0	8	8	999.0	999	9	999999999	0	0.0000	0	88	999.000	999.0	99.0
2005	1	12	15	0	?9?9?9?9E0?9?9?9*9*9?9*9*9?9?9?9?9?9*9*_*9*9*9*9*9	8.3	2.3	66	96700	9999	9999	305	186	0	186	999900	999900	999900	99990	247	2.0	7	7	999.0	999	9	999999999	0	0.0000	0	88	999.000	999.0	99.0
2005	1	12	16	0	?9?9?9?9E0?9?9?9*9*9?9*9*9?9*9*9?9?9*9*_*9*9*9*9*9	8.9	2.8	66	96700	9999	9999	300	154	0	154	999900	999900	999900	99990	211	2.0	4	4	999.0	999	9	999999999	0	0.0000	0	88	999.000	999.0	99.0
2005	1	12	17	0	?9?9?9?9E0?9?9?9*9*9?9*9*9?9*9*9?9?9*9*_*9*9*9*9*9	8.8	3.0	67	96700	9999	9999	313	107	0	107	999900	999900	999900	99990	250	2.0	8	8	999.0	999	9	999999999	0	0.0000	0	88	999.000	999.0	99.0
2005	1	12	18	0	?9?9?9?9E0?9?9?9*9*9?9*9*9?9*9*9?9?9*9*_*9*9*9*9*9	8.5	3.1	69	96700	9999	9999	318	55	0	55	999900	999900	999900	99990	219	2.0	9	9	999.0	999	9	999999999	0	0.0000	0	88	999.000	999.0	99.0
2005	1	12	19	0	?9?9?9?9E0?9?9?9*9*9?9*9*9?9*9*9?9?9*9*_*9*9*9*9*9	8.0	3.3	72	96700	9999	9999	297	7	0	7	999900	999900	999900	99990	176	2.0	4	4	999.0	999	9	999999999	0	0.0000	0	88	999.000	999.0	99.0
2005	1	12	20	0	?9?9?9?9E0?9?9?9*9*9?9*9*9?9*9*9?9?9*9*_*9*9*9*9*9	7.6	3.4	75	96700	9999	9999	295	0	0	0	999900	999900	999900	99990	213	2.0	4	4	999.0	999	9	999999999	0	0.0000	0	88	999.000	999.0	99.0
2005	1	12	21	0	?9?9?9?9E0?9?9?9*9*9?9*9*9?9?9?9?9?9*9*_*9*9*9*9*9	7.2	3.4	77	96700	9999	9999	313	0	0	0	999900	999900	999900	99990	0	0.0	9	9	999.0	999	9	999999999	0	0.0000	0	88	999.000	999.0	99.0
2005	1	12	22	0	?9?9?9?9E0?9?9?9*9*9?9*9*9?9*9*9?9?9*9*_*9*9*9*9*9	6.9	3.4	78	96700	9999	9999	292	0	0	0	999900	999900	999900	99990	303	0.0	4	4	999.0	999	9	999999999	0	0.0000	0	88	999.000	999.0	99.0
2005	1	12	23	0	?9?9?9?9E0?9?9?9*9*9?9*9*9?9*9*9?9?9*9*_*9*9*9*9*9	6.8	3.4	79	96700	9999	9999	277	0	0	0	999900	999900	999900	99990	80	0.0	0	0	999.0	999	9	999999999	0	0.0000	0	88	999.000	999.0	99.0
2005	1	12	24	0	?9?9?9?9E0?9?9?9*9*9?9*9*9?9*9*9?9?9*9*_*9*9*9*9*9	6.6	3.4	80	96700	9999	9999	311	0	0	0	999900	999900	999900	99990	50	0.0	9	9	999.0	999	9	999999999	0	0.0000	0	88	999.000	999.0	99.0
2005	1	13	1	0	?9?9?9?9E0?9?9?9*9*9?9*9*9?9*9*9?9?9*9*_*9*9*9*9*9	6.5	3.4	81	96500	9999	9999	298	0	0	0	999900	999900	999900	99990	322	0.0	7	7	999.0	999	9	999999999	0	0.0000	0	88	999.000	999.0	99.0
2005	1	13	2	0	?9?9?9?9E0?9?9?9*9*9?9*9*9?9*9*9?9?9*9*_*9*9*9*9*9	6.2	3.2	81	96500	9999	9999	289	0	0	0	999900	999900	999900	99990	145	0.0	4	4	999.0	999	9	999999999	0	0.0000	0	88	999.000	999.0	99.0
2005	1	13	3	0	?9?9?9?9E0?9?9?9*9*9?9*9*9?9?9?9?9?9*9*_*9*9*9*9*9	5.8	3.1	83	96500	9999	9999	273	0	0	0	999900	999900	999900	99990	0	0.0	0	0	999.0	999	9	999999999	0	0.0000	0	88	999.000	999.0	99.0
2005	1	13	4	0	?9?9?9?9E0?9?9?9*9*9?9*9*9?9*9*9?9?9*9*_*9*9*9*9*9	5.2	2.9	85	96500	9999	9999	276	0	0	0	999900	999900	999900	99990	329	0.0	1	1	999.0	999	9	999999999	0	0.0000	0	88	999.000	999.0	99.0
2005	1	13	5	0	?9?9?9?9E0?9?9?9*9*9?9*9*9?9*9*9?9?9*9*_*9*9*9*9*9	4.6	2.7	88	96500	9999	9999	277	0	0	0	999900	999900	999900	99990	203	0.0	2	2	999.0	999	9	999999999	0	0.0000	0	88	999.000	999.0	99.0
2005	1	13	6	0	?9?9?9?9E0?9?9?9*9*9?9*9*9?9*9*9?9?9*9*_*9*9*9*9*9	3.9	2.5	91	96500	9999	9999	279	0	0	0	999900	999900	999900	99990	11	0.0	4	4	999.0	999	9	999999999	0	0.0000	0	88	999.000	999.0	99.0
2005	1	13	7	0	?9?9?9?9E0?9?9?9*9*9?9*9*9?9*9*9?9?9*9*_*9*9*9*9*9	3.5	2.4	93	96500	9999	9999	263	0	0	0	999900	999900	999900	99990	150	0.0	0	0	999.0	999	9	999999999	0	0.0000	0	88	999.000	999.0	99.0
2005	1	13	8	0	?9?9?9?9E0?9?9?9*9*9?9*9*9?9*9*9?9?9*9*_*9*9*9*9*9	3.3	2.4	94	96500	9999	9999	289	0	0	0	999900	999900	999900	99990	149	0.0	8	8	999.0	999	9	999999999	0	0.0000	0	88	999.000	999.0	99.0
2005	1	13	9	0	?9?9?9?9E0?9?9?9*9*9?9*9*9?9?9?9?9?9*9*_*9*9*9*9*9	4.0	3.0	93	96500	9999	9999	292	1	0	1	999900	999900	999900	99990	0	0.0	8	8	999.0	999	9	999999999	0	0.0000	0	88	999.000	999.0	99.0
2005	1	13	10	0	?9?9?9?9E0?9?9?9*9*9?9*9*9?9*9*9?9?9*9*_*9*9*9*9*9	5.1	3.7	91	96500	9999	9999	280	37	0	37	999900	999900	999900	99990	34	0.0	2	2	999.0	999	9	999999999	0	0.0000	0	88	999.000	999.0	99.0
2005	1	13	11	0	?9?9?9?9E0?9?9?9*9*9?9*9*9?9*9*9?9?9*9*_*9*9*9*9*9	6.1	4.1	87	96500	9999	9999	289	77	0	77	999900	999900	999900	99990	169	0.0	4	4	999.0	999	9	999999999	0	0.0000	0	88	999.000	999.0	99.0
2005	1	13	12	0	?9?9?9?9E0?9?9?9*9*9?9*9*9?9*9*9?9?9*9*_*9*9*9*9*9	7.0	4.2	82	96500	9999	9999	302	114	0	114	999900	999900	999900	99990	59	0.0	7	7	999.0	999	9	999999999	0	0.0000	0	88	999.000	999.0	99.0
2005	1	13	13	0	?9?9?9?9E0?9?9?9*9*9?9*9*9?9*9*9?9?9*9*_*9*9*9*9*9	7.8	4.1	78	96500	9999	9999	299	140	0	140	999900	999900	999900	99990	22	0.0	5	5	999.0	999	9	999999999	0	0.0000	0	88	999.000	999.0	99.0
2005	1	13	14	0	?9?9?9?9E0?9?9?9*9*9?9*9*9?9*9*9?9?9*9*_*9*9*9*9*9	8.4	3.9	73	96500	9999	9999	301	151	0	151	999900	999900	999900	99990	9	0.0	5	5	999.0	999	9	999999999	0	0.0000	0	88	999.000	999.0	99.0
2005	1	13	15	0	?9?9?9?9E0?9?9?9*9*9?9*9*9?9?9?9?9?9*9*_*9*9*9*9*9	8.8	3.6	70	96500	9999	9999	320	143	0	143	999900	999900	999900	99990	360	1.0	9	9	999.0	999	9	999999999	0	0.0000	0	88	999.000	999.0	99.0
2005	1	13	16	0	?9?9?9?9E0?9?9?9*9*9?9*9*9?9*9*9?9?9*9*_*9*9*9*9*9	9.0	3.3	68	96500	9999	9999	291	118	0	118	999900	999900	999900	99990	255	1.0	1	1	999.0	999	9	999999999	0	0.0000	0	88	999.000	999.0	99.0
2005	1	13	17	0	?9?9?9?9E0?9?9?9*9*9?9*9*9?9*9*9?9?9*9*_*9*9*9*9*9	9.0	3.2	67	96500	9999	9999	286	82	0	82	999900	999900	999900	99990	190	1.0	0	0	999.0	999	9	999999999	0	0.0000	0	88	999.000	999.0	99.0
2005	1	13	18	0	?9?9?9?9E0?9?9?9*9*9?9*9*9?9*9*9?9?9*9*_*9*9*9*9*9	8.8	3.1	67	96500	9999	9999	291	42	0	42	999900	999900	999900	99990	359	1.0	1	1	999.0	999	9	999999999	0	0.0000	0	88	999.000	999.0	99.0
2005	1	13	19	0	?9?9?9?9E0?9?9?9*9*9?9*9*9?9*9*9?9?9*9*_*9*9*9*9*9	8.4	2.9	68	96500	9999	9999	296	5	0	5	999900	999900	999900	99990	128	1.0	3	3	999.0	999	9	999999999	0	0.0000	0	88	999.000	999.0	99.0
2005	1	13	20	0	?9?9?9?9E0?9?9?9*9*9?9*9*9?9*9*9?9?9*9*_*9*9*9*9*9	8.0	2.7	69	96500	9999	9999	304	0	0	0	999900	999900	999900	99990	271	1.0	7	7	999.0	999	9	999999999	0	0.0000	0	88	999.000	999.0	99.0
2005	1	13	21	0	?9?9?9?9E0?9?9?9*9*9?9*9*9?9?9?9?9?9*9*_*9*9*9*9*9	7.7	2.7	71	96500	9999	9999	286	0	0	0	999900	999900	999900	99990	157	2.0	1	1	999.0	999	9	999999999	0	0.0000	0	88	999.000	999.0	99.0
2005	1	13	22	0	?9?9?9?9E0?9?9?9*9*9?9*9*9?9*9*9?9?9*9*_*9*9*9*9*9	7.6	2.9	72	96500	9999	9999	295	0	0	0	999900	999900	999900	99990	359	2.0	4	4	999.0	999	9	999999999	0	0.0000	0	88	999.000	999.0	99.0
2005	1	13	23	0	?9?9?9?9E0?9?9?9*9*9?9*9*9?9*9*9?9?9*9*_*9*9*9*9*9	7.4	3.0	74	96500	9999	9999	299	0	0	0	999900	999900	999900	99990	157	2.0	6	6	999.0	999	9	999999999	0	0.0000	0	88	999.000	999.0	99.0
2005	1	13	24	0	?9?9?9?9E0?9?9?9*9*9?9*9*9?9*9*9?9?9*9*_*9*9*9*9*9	7.0	2.9	75	96500	9999	9999	297	0	0	0	999900	999900	999900	99990	235	2.0	6	6	999.0	999	9	999999999	0	0.0000	0	88	999.000	999.0	99.0
2005	1	14	1	0	?9?9?9?9E0?9?9?9*9*9?9*9*9?9*9*9?9?9*9*_*9*9*9*9*9	6.6	2.8	77	96500	9999	9999	303	0	0	0	999900	999900	999900	99990	194	2.0	8	8	999.0	999	9	999999999	0	0.0000	0	88	999.000	999.0	99.0
2005	1	14	2	0	?9?9?9?9E0?9?9?9*9*9?9*9*9?9*9*9?9?9*9*_*9*9*9*9*9	6.1	2.7	79	96500	9999	9999	274	0	0	0	999900	999900	999900	99990	123	2.0	0	0	999.0	999	9	999999999	0	0.0000	0	88	999.000	999.0	99.0
2005	1	14	3	0	?9?9?9?9E0?9?9?9*9*9?9*9*9?9?9?9?9?9*9*_*9*9*9*9*9	5.7	2.7	81	96500	9999	9999	272	0	0	0	999900	999900	999900	99990	45	3.0	0	0	999.0	999	9	999999999	0	0.0000	0	88	999.000	999.0	99.0
2005	1	14	4	0	?9?9?9?9E0?9?9?9*9*9?9*9*9?9*9*9?9?9*9*_*9*9*9*9*9	5.3	2.8	83	96500	9999	9999	298	0	0	0	999900	999900	999900	99990	349	3.0	8	8	999.0	999	9	999999999	0	0.0000	0	88	999.000	999.0	99.0
2005	1	14	5	0	?9?9?9?9E0?9?9?9*9*9?9*9*9?9*9*9?9?9*9*_*9*9*9*9*9	5.1	3.0	86	96500	9999	9999	303	0	0	0	999900	999900	999900	99990	57	3.0	9	9	999.0	999	9	999999999	0	0.0000	0	88	999.000	999.0	99.0
2005	1	14	6	0	?9?9?9?9E0?9?9?9*9*9?9*9*9?9*9*9?9?9*9*_*9*9*9*9*9	4.9	3.2	89	96500	9999	9999	292	0	0	0	999900	999900	999900	99990	131	3.0	7	7	999.0	999	9	999999999	0	0.0000	0	88	999.000	999.0	99.0
2005	1	14	7	0	?9?9?9?9E0?9?9?9*9*9?9*9*9?9*9*9?9?9*9*_*9*9*9*9*9	4.8	3.4	91	96500	9999	9999	302	0	0	0	999900	999900	999900	99990	144	3.0	9	9	999.0	999	9	999999999	0	0.0000	0	88	999.000	999.0	99.0
2005	1	14	8	0	?9?9?9?9E0?9?9?9*9*9?9*9*9?9*9*9?9?9*9*_*9*9*9*9*9	4.7	3.6	92	96500	9999	9999	291	0	0	0	999900	999900	999900	99990	79	3.0	7	7	999.0	999	9	999999999	0	0.0000	0	88	999.000	999.0	99.0
2005	1	14	9	0	?9?9?9?9E0?9?9?9*9*9?9*9*9?9?9?9?9?9*9*_*9*9*9*9*9	4.7	3.7	93	96500	9999	9999	275	0	0	0	999900	999900	999900	99990	45	2.0	1	1	999.0	999	9	999999999	0	0.0000	0	88	999.000	999.0	99.0
2005	1	14	10	0	?9?9?9?9E0?9?9?9*9*9?9*9*9?9*9*9?9?9*9*_*9*9*9*9*9	4.5	3.4	93	96500	9999	9999	282	15	0	15	999900	999900	999900	99990	244	2.0	4	4	999.0	999	9	999999999	0	0.0000	0	88	999.000	999.0	99.0
2005	1	14	11	0	?9?9?9?9E0?9?9?9*9*9?9*9*9?9*9*9?9?9*9*_*9*9*9*9*9	4.3	3.1	92	96500	9999	9999	267	32	0	32	999900	999900	999900	99990	162	2.0	0	0	999.0	999	9	999999999	0	0.0000	0	88	999.000	999.0	99.0
2005	1	14	12	0	?9?9?9?9E0?9?9?9*9*9?9*9*9?9*9*9?9?9*9*_*9*9*9*9*9	4.4	2.9	90	96500	9999	9999	279	47	0	47	999900	999900	999900	99990	245	2.0	3	3	999.0	999	9	999999999	0	0.0000	0	88	999.000	999.0	99.0
2005	1	14	13	0	?9?9?9?9E0?9?9?9*9*9?9*9*9?9*9*9?9?9*9*_*9*9*9*9*9	4.8	3.0	88	96500	9999	9999	278	58	0	58	999900	999900	999900	99990	266	2.0	2	2	999.0	999	9	999999999	0	0.0000	0	88	999.000	999.0	99.0
2005	1	14	14	0	?9?9?9?9E0?9?9?9*9*9?9*9*9?9*9*9?9?9*9*_*9*9*9*9*9	5.2	3.2	87	96500	9999	9999	271	62	0	62	999900	999900	999900	99990	158	2.0	0	0	999.0	999	9	999999999	0	0.0000	0	88	999.000	999.0	99.0
2005	1	14	15	0	?9?9?9?9E0?9?9?9*9*9?9*9*9?9?9?9?9?9*9*_*9*9*9*9*9	5.6	3.4	86	96500	9999	9999	300	59	0	59	999900	999900	999900	99990	45	2.0	8	8	999.0	999	9	999999999	0	0.0000	0	88	999.000	999.0	99.0
2005	1	14	16	0	?9?9?9?9E0?9?9?9*9*9?9*9*9?9*9*9?9?9*9*_*9*9*9*9*9	5.8	3.6	86	96500	9999	9999	292	49	0	49	999900	999900	999900	99990	25	2.0	6	6	999.0	999	9	999999999	0	0.0000	0	88	999.000	999.0	99.0
2005	1	14	17	0	?9?9?9?9E0?9?9?9*9*9?9*9*9?9*9*9?9?9*9*_*9*9*9*9*9	5.8	3.8	87	96500	9999	9999	279	34	0	34	999900	999900	999900	99990	274	2.0	1	1	999.0	999	9	999999999	0	0.0000	0	88	999.000	999.0	99.0
2005	1	14	18	0	?9?9?9?9E0?9?9?9*9*9?9*9*9?9*9*9?9?9*9*_*9*9*9*9*9	5.7	3.9	88	96500	9999	9999	301	17	0	17	999900	999900	999900	99990	204	2.0	8	8	999.0	999	9	999999999	0	0.0000	0	88	999.000	999.0	99.0
2005	1	14	19	0	?9?9?9?9E0?9?9?9*9*9?9*9*9?9*9*9?9?9*9*_*9*9*9*9*9	5.6	3.9	89	96500	9999	9999	285	2	0	2	999900	999900	999900	99990	339	2.0	3	3	999.0	999	9	999999999	0	0.0000	0	88	999.000	999.0	99.0
2005	1	14	20	0	?9?9?9?9E0?9?9?9*9*9?9*9*9?9*9*9?9?9*9*_*9*9*9*9*9	5.4	4.0	91	96500	9999	9999	306	0	0	0	999900	999900	999900	99990	69	2.0	9	9	999.0	999	9	999999999	0	0.0000	0	88	999.000	999.0	99.0
2005	1	14	21	0	?9?9?9?9E0?9?9?9*9*9?9*9*9?9?9?9?9?9*9*_*9*9*9*9*9	5.2	4.0	92	96500	9999	9999	283	0	0	0	999900	999900	999900	99990	67	1.0	3	3	999.0	999	9	999999999	0	0.0000	0	88	999.000	999.0	99.0
2005	1	14	22	0	?9?9?9?9E0?9?9?9*9*9?9*9*9?9*9*9?9?9*9*_*9*9*9*9*9	5.1	4.0	93	96500	9999	9999	304	0	0	0	999900	999900	999900	99990	19	1.0	9	9	999.0	999	9	999999999	0	0.0000	0	88	999.000	999.0	99.0
2005	1	14	23	0	?9?9?9?9E0?9?9?9*9*9?9*9*9?9*9*9?9?9*9*_*9*9*9*9*9	5.0	4.1	94	96500	9999	9999	293	0	0	0	999900	999900	999900	99990	82	1.0	7	7	999.0	999	9	999999999	0	0.0000	0	88	999.000	999.0	99.0
2005	1	14	24	0	?9?9?9?9E0?9?9?9*9*9?9*9*9?9*9*9?9?9*9*_*9*9*9*9*9	5.0	4.1	94	96500	9999	9999	271	0	0	0	999900	999900	999900	99990	174	1.0	0	0	999.0	999	9	999999999	0	0.0000	0	88	999.000	999.0	99.0
2005	1	15	1	0	?9?9?9?9E0?9?9?9*9*9?9*9*9?9*9*9?9?9*9*_*9*9*9*9*9	4.9	4.1	94	96780	9999	9999	287	0	0	0	999900	999900	999900	99990	178	1.0	5	5	999.0	999	9	999999999	0	0.0000	0	88	999.000	999.0	99.0
2005	1	15	2	0	?9?9?9?9E0?9?9?9*9*9?9*9*9?9*9*9?9?9*9*_*9*9*9*9*9	4.8	4.1	95	96780	9999	9999	270	0	0	0	999900	999900	999900	99990	310	1.0	0	0	999.0	999	9	999999999	0	0.0000	0	88	999.000	999.0	99.0
2005	1	15	3	0	?9?9?9?9E0?9?9?9*9*9?9*9*9?9?9?9?9?9*9*_*9*9*9*9*9	4.7	4.0	95	96780	9999	9999	303	0	0	0	999900	999900	999900	99990	0	0.0	9	9	999.0	999	9	999999999	0	0.0000	0	88	999.000	999.0	99.0
2005	1	15	4	0	?9?9?9?9E0?9?9?9*9*9?9*9*9?9*9*9?9?9*9*_*9*9*9*9*9	4.5	3.9	96	96780	9999	9999	274	0	0	0	999900	999900	999900	99990	69	0.0	1	1	999.0	999	9	999999999	0	0.0000	0	88	999.000	999.0	99.0
2005	1	15	5	0	?9?9?9?9E0?9?9?9*9*9?9*9*9?9*9*9?9?9*9*_*9*9*9*9*9	4.2	3.7	97	96780	9999	9999	268	0	0	0	999900	999900	999900	99990	175	0.0	0	0	999.0	999	9	999999999	0	0.0000	0	88	999.000	999.0	99.0
2005	1	15	6	0	?9?9?9?9E0?9?9?9*9*9?9*9*9?9*9*9?9?9*9*_*9*9*9*9*9	4.0	3.5	97	96780	9999	9999	275	0	0	0	999900	999900	999900	99990	193	0.0	2	2	999.0	999	9	999999999	0	0.0000	0	88	999.000	999.0	99.0
2005	1	15	7	0	?9?9?9?9E0?9?9?9*9*9?9*9*9?9*9*9?9?9*9*_*9*9*9*9*9	3.8	3.4	97	96780	9999	9999	279	0	0	0	999900	999900	999900	99990	72	0.0	4	4	999.0	999	9	999999999	0	0.0000	0	88	999.000	999.0	99.0
2005	1	15	8	0	?9?9?9?9E0?9?9?9*9*9?9*9*9?9*9*9?9?9*9*_*9*9*9*9*9	3.7	3.3	97	96780	9999	9999	281	0	0	0	999900	999900	999900	99990	64	0.0	5	5	999.0	999	9	999999999	0	0.0000	0	88	999.000	999.0	99.0
2005	1	15	9	0	?9?9?9?9E0?9?9?9*9*9?9*9*9?9?9?9?9?9*9*_*9*9*9*9*9	4.6	4.0	96	96780	9999	9999	278	1	0	1	999900	999900	999900	99990	0	0.0	2	2	999.0	999	9	999999999	0	0.0000	0	88	999.000	999.0	99.0
2005	1	15	10	0	?9?9?9?9E0?9?9?9*9*9?9*9*9?9*9*9?9?9*9*_*9*9*9*9*9	5.6	4.7	94	96780	9999	9999	307	36	0	36	999900	999900	999900	99990	212	0.0	9	9	999.0	999	9	999999999	0	0.0000	0	88	999.000	999.0	99.0
2005	1	15	11	0	?9?9?9?9E0?9?9?9*9*9?9*9*9?9*9*9?9?9*9*_*9*9*9*9*9	6.1	4.8	92	96780	9999	9999	310	74	0	74	999900	999900	999900	99990	15	0.0	9	9	999.0	999	9	999999999	0	0.0000	0	88	999.000	999.0	99.0
2005	1	15	12	0	?9?9?9?9E0?9?9?9*9*9?9*9*9?9*9*9?9?9*9*_*9*9*9*9*9	6.4	4.7	89	96780	9999	9999	289	109	0	109	999900	999900	999900	99990	84	0.0	3	3	999.0	999	9	999999999	0	0.0000	0	88	999.000	999.0	99.0
2005	1	15	13	0	?9?9?9?9E0?9?9?9*9*9?9*9*9?9*9*9?9?9*9*_*9*9*9*9*9	6.6	4.4	86	96780	9999	9999	311	134	0	134	999900	999900	999900	99990	171	0.0	9	9	999.0	999	9	999999999	0	0.0000	0	88	999.000	999.0	99.0
2005	1	15	14	0	?9?9?9?9E0?9?9?9*9*9?9*9*9?9*9*9?9?9*9*_*9*9*9*9*9	6.8	4.1	83	96780	9999	9999	301	143	0	143	999900	999900	999900	99990	251	0.0	7	7	999.0	999	9	999999999	0	0.0000	0	88	999.000	999.0	99.0
2005	1	15	15	0	?9?9?9?9E0?9?9?9*9*9?9*9*9?9?9?9?9?9*9*_*9*9*9*9*9	7.2	4.1	81	96780	9999	9999	292	136	0	136	999900	999900	999900	99990	0	0.0	3	3	999.0	999	9	999999999	0	0.0000	0	88	999.000	999.0	99.0
2005	1	15	16	0	?9?9?9?9E0?9?9?9*9*9?9*9*9?9*9*9?9?9*9*_*9*9*9*9*9	7.8	4.5	80	96780	9999	9999	288	113	0	113	999900	999900	999900	99990	21	0.0	1	1	999.0	999	9	999999999	0	0.0000	0	88	999.000	999.0	99.0
2005	1	15	17	0	?9?9?9?9E0?9?9?9*9*9?9*9*9?9*9*9?9?9*9*_*9*9*9*9*9	8.2	4.7	79	96780	9999	9999	284	79	0	79	999900	999900	999900	99990	139	0.0	0	0	999.0	999	9	999999999	0	0.0000	0	88	999.000	999.0	99.0
2005	1	15	18	0	?9?9?9?9E0?9?9?9*9*9?9*9*9?9*9*9?9?9*9*_*9*9*9*9*9	8.1	4.6	79	96780	9999	9999	298	41	0	41	999900	999900	999900	99990	171	0.0	4	4	999.0	999	9	999999999	0	0.0000	0	88	999.000	999.0	99.0
2005	1	15	19	0	?9?9?9?9E0?9?9?9*9*9?9*9*9?9*9*9?9?9*9*_*9*9*9*9*9	7.8	4.4	79	96780	9999	9999	310	6	0	6	999900	999900	999900	99990	1	0.0	8	8	999.0	999	9	999999999	0	0.0000	0	88	999.000	999.0	99.0
2005	1	15	20	0	?9?9?9?9E0?9?9?9*9*9?9*9*9?9*9*9?9?9*9*_*9*9*9*9*9	7.4	4.2	80	96780	9999	9999	315	0	0	0	999900	999900	999900	99990	15	0.0	9	9	999.0	999	9	999999999	0	0.0000	0	88	999.000	999.0	99.0
2005	1	15	21	0	?9?9?9?9E0?9?9?9*9*9?9*9*9?9?9?9?9?9*9*_*9*9*9*9*9	7.1	4.1	81	96780	9999	9999	288	0	0	0	999900	999900	999900	99990	0	0.0	2	2	999.0	999	9	999999999	0	0.0000	0	88	999.000	999.0	99.0
2005	1	15	22	0	?9?9?9?9E0?9?9?9*9*9?9*9*9?9*9*9?9?9*9*_*9*9*9*9*9	6.8	4.0	82	96780	9999	9999	305	0	0	0	999900	999900	999900	99990	46	0.0	8	8	999.0	999	9	999999999	0	0.0000	0	88	999.000	999.0	99.0
2005	1	15	23	0	?9?9?9?9E0?9?9?9*9*9?9*9*9?9*9*9?9?9*9*_*9*9*9*9*9	6.6	4.0	84	96780	9999	9999	300	0	0	0	999900	999900	999900	99990	37	0.0	7	7	999.0	999	9	999999999	0	0.0000	0	88	999.000	999.0	99.0
2005	1	15	24	0	?9?9?9?9E0?9?9?9*9*9?9*9*9?9*9*9?9?9*9*_*9*9*9*9*9	6.4	4.1	85	96780	9999	9999	289	0	0	0	999900	999900	999900	99990	121	0.0	3	3	999.0	999	9	999999999	0	0.0000	0	88	999.000	999.0	99.0
2005	1	16	1	0	?9?9?9?9E0?9?9?9*9*9?9*9*9?9*9*9?9?9*9*_*9*9*9*9*9	6.3	4.2	86	96760	9999	9999	310	0	0	0	999900	999900	999900	99990	329	0.0	9	9	999.0	999	9	999999999	0	0.0000	0	88	999.000	999.0	99.0
2005	1	16	2	0	?9?9?9?9E0?9?9?9*9*9?9*9*9?9*9*9?9?9*9*_*9*9*9*9*9	6.1	4.2	88	96760	9999	9999	275	0	0	0	999900	999900	999900	99990	244	0.0	0	0	999.0	999	9	999999999	0	0.0000	0	88	999.000	999.0	99.0
2005	1	16	3	0	?9?9?9?9E0?9?9?9*9*9?9*9*9?9?9?9?9?9*9*_*9*9*9*9*9	5.9	4.2	89	96760	9999	9999	286	0	0	0	999900	999900	999900	99990	0	0.0	3	3	999.0	999	9	999999999	0	0.0000	0	88	999.000	999.0	99.0
2005	1	16	4	0	?9?9?9?9E0?9?9?9*9*9?9*9*9?9*9*9?9?9*9*_*9*9*9*9*9	5.7	4.2	90	96760	9999	9999	296	0	0	0	999900	999900	999900	99990	207	0.0	7	7	999.0	999	9	999999999	0	0.0000	0	88	999.000	999.0	99.0
2005	1	16	5	0	?9?9?9?9E0?9?9?9*9*9?9*9*9?9*9*9?9?9*9*_*9*9*9*9*9	5.4	4.0	91	96760	9999	9999	278	0	0	0	999900	999900	999900	99990	107	0.0	1	1	999.0	999	9	999999999	0	0.0000	0	88	999.000	999.0	99.0
2005	1	16	6	0	?9?9?9?9E0?9?9?9*9*9?9*9*9?9*9*9?9?9*9*_*9*9*9*9*9	5.1	3.8	91	96760	9999	9999	287	0	0	0	999900	999900	999900	99990	137	0.0	5	5	999.0	999	9	999999999	0	0.0000	0	88	999.000	999.0	99.0
2005	1	16	7	0	?9?9?9?9E0?9?9?9*9*9?9*9*9?9*9*9?9?9*9*_*9*9*9*9*9	5.0	3.7	91	96760	9999	9999	289	0	0	0	999900	999900	999900	99990	198	0.0	6	6	999.0	999	9	999999999	0	0.0000	0	88	999.000	999.0	99.0
2005	1	16	8	0	?9?9?9?9E0?9?9?9*9*9?9*9*9?9*9*9?9?9*9*_*9*9*9*9*9	4.9	3.6	91	96760	9999	9999	270	0	0	0	999900	999900	999900	99990	37	0.0	0	0	999.0	999	9	999999999	0	0.0000	0	88	999.000	999.0	99.0
2005	1	16	9	0	?9?9?9?9E0?9?9?9*9*9?9*9*9?9?9?9?9?9*9*_*9*9*9*9*9	5.4	3.9	90	96760	9999	9999	278	1	0	1	999900	999900	999900	99990	0	0.0	1	1	999.0	999	9	999999999	0	0.0000	0	88	999.000	999.0	99.0
2005	1	16	10	0	?9?9?9?9E0?9?9?9*9*9?9*9*9?9*9*9?9?9*9*_*9*9*9*9*9	6.0	4.2	88	96760	9999	9999	309	29	0	29	999900	999900	999900	99990	105	0.0	9	9	999.0	999	9	999999999	0	0.0000	0	88	999.000	999.0	99.0
2005	1	16	11	0	?9?9?9?9E0?9?9?9*9*9?9*9*9?9*9*9?9?9*9*_*9*9*9*9*9	6.5	4.4	86	96760	9999	9999	277	60	0	60	999900	999900	999900	99990	211	0.0	0	0	999.0	999	9	999999999	0	0.0000	0	88	999.000	999.0	99.0
2005	1	16	12	0	?9?9?9?9E0?9?9?9*9*9?9*9*9?9*9*9?9?9*9*_*9*9*9*9*9	6.9	4.3	84	96760	9999	9999	293	88	0	88	999900	999900	999900	99990	113	0.0	4	4	999.0	999	9	999999999	0	0.0000	0	88	999.000	999.0	99.0
2005	1	16	13	0	?9?9?9?9E0?9?9?9*9*9?9*9*9?9*9*9?9?9*9*_*9*9*9*9*9	7.2	4.2	81	96760	9999	9999	285	108	0	108	999900	999900	999900	99990	25	0.0	1	1	999.0	999	9	999999999	0	0.0000	0	88	999.000	999.0	99.0
2005	1	16	14	0	?9?9?9?9E0?9?9?9*9*9?9*9*9?9*9*9?9?9*9*_*9*9*9*9*9	7.5	4.0	79	96760	9999	9999	281	116	0	116	999900	999900	999900	99990	122	0.0	0	0	999.0	999	9	999999999	0	0.0000	0	88	999.000	999.0	99.0
2005	1	16	15	0	?9?9?9?9E0?9?9?9*9*9?9*9*9?9?9?9?9?9*9*_*9*9*9*9*9	7.9	3.9	76	96760	9999	9999	292	110	0	110	999900	999900	999900	99990	202	1.0	2	2	999.0	999	9	999999999	0	0.0000	0	88	999.000	999.0	99.0
2005	1	16	16	0	?9?9?9?9E0?9?9?9*9*9?9*9*9?9*9*9?9?9*9*_*9*9*9*9*9	8.2	3.7	73	96760	9999	9999	283	91	0	91	999900	999900	999900	99990	112	1.0	0	0	999.0	999	9	999999999	0	0.0000	0	88	999.000	999.0	99.0
2005	1	16	17	0	?9?9?9?9E0?9?9?9*9*9?9*9*9?9*9*9?9?9*9*_*9*9*9*9*9	8.1	3.3	71	96760	9999	9999	295	64	0	64	999900	999900	999900	99990	43	1.0	3	3	999.0	999	9	999999999	0	0.0000	0	88	999.000	999.0	99.0
2005	1	16	18	0	?9?9?9?9E0?9?9?9*9*9?9*9*9?9*9*9?9?9*9*_*9*9*9*9*9	7.9	2.8	70	96760	9999	9999	287	33	0	33	999900	999900	999900	99990	324	1.0	1	1	999.0	999	9	999999999	0	0.0000	0	88	999.000	999.0	99.0
2005	1	16	19	0	?9?9?9?9E0?9?9?9*9*9?9*9*9?9*9*9?9?9*9*_*9*9*9*9*9	7.7	2.4	69	96760	9999	9999	303	5	0	5	999900	999900	999900	99990	256	1.0	7	7	999.0	999	9	999999999	0	0.0000	0	88	999.000	999.0	99.0
2005	1	16	20	0	?9?9?9?9E0?9?9?9*9*9?9*9*9?9*9*9?9?9*9*_*9*9*9*9*9	7.4	2.1	69	96760	9999	9999	301	0	0	0	999900	999900	999900	99990	182	1.0	7	7	999.0	999	9	999999999	0	0.0000	0	88	999.000	999.0	99.0
2005	1	16	21	0	?9?9?9?9E0?9?9?9*9*9?9*9*9?9?9?9?9?9*9*_*9*9*9*9*9	7.2	2.1	70	96760	9999	9999	287	0	0	0	999900	999900	999900	99990	180	2.0	2	2	999.0	999	9	999999999	0	0.0000	0	88	999.000	999.0	99.0
2005	1	16	22	0	?9?9?9?9E0?9?9?9*9*9?9*9*9?9*9*9?9?9*9*_*9*9*9*9*9	7.0	2.2	72	96760	9999	9999	286	0	0	0	999900	999900	999900	99990	190	2.0	2	2	999.0	999	9	999999999	0	0.0000	0	88	999.000	999.0	99.0
2005	1	16	23	0	?9?9?9?9E0?9?9?9*9*9?9*9*9?9*9*9?9?9*9*_*9*9*9*9*9	6.8	2.6	74	96760	9999	9999	277	0	0	0	999900	999900	999900	99990	297	2.0	0	0	999.0	999	9	999999999	0	0.0000	0	88	999.000	999.0	99.0
2005	1	16	24	0	?9?9?9?9E0?9?9?9*9*9?9*9*9?9*9*9?9?9*9*_*9*9*9*9*9	6.7	3.1	78	96760	9999	9999	296	0	0	0	999900	999900	999900	99990	50	2.0	6	6	999.0	999	9	999999999	0	0.0000	0	88	999.000	999.0	99.0
2005	1	17	1	0	?9?9?9?9E0?9?9?9*9*9?9*9*9?9*9*9?9?9*9*_*9*9*9*9*9	6.6	3.6	81	96610	9999	9999	310	0	0	0	999900	999900	999900	99990	352	2.0	9	9	999.0	999	9	999999999	0	0.0000	0	88	999.000	999.0	99.0
2005	1	17	2	0	?9?9?9?9E0?9?9?9*9*9?9*9*9?9*9*9?9?9*9*_*9*9*9*9*9	6.4	4.0	85	96610	9999	9999	276	0	0	0	999900	999900	999900	99990	54	2.0	0	0	999.0	999	9	999999999	0	0.0000	0	88	999.000	999.0	99.0
2005	1	17	3	0	?9?9?9?9E0?9?9?9*9*9?9*9*9?9?9?9?9?9*9*_*9*9*9*9*9	6.1	4.3	88	96610	9999	9999	290	0	0	0	999900	999900	999900	99990	67	1.0	4	4	999.0	999	9	999999999	0	0.0000	0	88	999.000	999.0	99.0
2005	1	17	4	0	?9?9?9?9E0?9?9?9*9*9?9*9*9?9*9*9?9?9*9*_*9*9*9*9*9	5.8	4.4	91	96610	9999	9999	290	0	0	0	999900	999900	999900	99990	66	1.0	5	5	999.0	999	9	999999999	0	0.0000	0	88	999.000	999.0	99.0
2005	1	17	5	0	?9?9?9?9E0?9?9?9*9*9?9*9*9?9*9*9?9?9*9*_*9*9*9*9*9	5.4	4.4	93	96610	9999	9999	306	0	0	0	999900	999900	999900	99990	122	1.0	9	9	999.0	999	9	999999999	0	0.0000	0	88	999.000	999.0	99.0
2005	1	17	6	0	?9?9?9?9E0?9?9?9*9*9?9*9*9?9*9*9?9?9*9*_*9*9*9*9*9	5.1	4.2	94	96610	9999	9999	290	0	0	0	999900	999900	999900	99990	203	1.0	6	6	999.0	999	9	999999999	0	0.0000	0	88	999.000	999.0	99.0
2005	1	17	7	0	?9?9?9?9E0?9?9?9*9*9?9*9*9?9*9*9?9?9*9*_*9*9*9*9*9	4.8	4.1	95	96610	9999	9999	289	0	0	0	999900	999900	999900	99990	267	1.0	6	6	999.0	999	9	999999999	0	0.0000	0	88	999.000	999.0	99.0
2005	1	17	8	0	?9?9?9?9E0?9?9?9*9*9?9*9*9?9*9*9?9?9*9*_*9*9*9*9*9	4.7	3.9	95	96610	9999	9999	279	0	0	0	999900	999900	999900	99990	2	1.0	2	2	999.0	999	9	999999999	0	0.0000	0	88	999.000	999.0	99.0
2005	1	17	9	0	?9?9?9?9E0?9?9?9*9*9?9*9*9?9?9?9?9?9*9*_*9*9*9*9*9	5.3	4.3	93	96610	9999	9999	284	1	0	1	999900	999900	999900	99990	0	0.0	3	3	999.0	999	9	999999999	0	0.0000	0	88	999.000	999.0	99.0
2005	1	17	10	0	?9?9?9?9E0?9?9?9*9*9?9*9*9?9*9*9?9?9*9*_*9*9*9*9*9	6.0	4.5	90	96610	9999	9999	284	28	0	28	999900	999900	999900	99990	7	0.0	2	2	999.0	999	9	999999999	0	0.0000	0	88	999.000	999.0	99.0
2005	1	17	11	0	?9?9?9?9E0?9?9?9*9*9?9*9*9?9*9*9?9?9*9*_*9*9*9*9*9	6.4	4.5	87	96610	9999	9999	289	57	0	57	999900	999900	999900	99990	285	0.0	3	3	999.0	999	9	999999999	0	0.0000	0	88	999.000	999.0	99.0
2005	1	17	12	0	?9?9?9?9E0?9?9?9*9*9?9*9*9?9*9*9?9?9*9*_*9*9*9*9*9	6.8	4.1	83	96610	9999	9999	292	84	0	84	999900	999900	999900	99990	54	0.0	4	4	999.0	999	9	999999999	0	0.0000	0	88	999.000	999.0	99.0
2005	1	17	13	0	?9?9?9?9E0?9?9?9*9*9?9*9*9?9*9*9?9?9*9*_*9*9*9*9*9	7.0	3.8	80	96610	9999	9999	295	103	0	103	999900	999900	999900	99990	239	0.0	5	5	999.0	999	9	999999999	0	0.0000	0	88	999.000	999.0	99.0
2005	1	17	14	0	?9?9?9?9E0?9?9?9*9*9?9*9*9?9*9*9?9?9*9*_*9*9*9*9*9	7.3	3.5	76	96610	9999	9999	289	111	0	111	999900	999900	999900	99990	11	0.0	2	2	999.0	999	9	999999999	0	0.0000	0	88	999.000	999.0	99.0
2005	1	17	15	0	?9?9?9?9E0?9?9?9*9*9?9*9*9?9?9?9?9?9*9*_*9*9*9*9*9	7.8	3.4	74	96610	9999	9999	316	105	0	105	999900	999900	999900	99990	0	0.0	9	9	999.0	999	9	999999999	0	0.0000	0	88	999.000	999.0	99.0
2005	1	17	16	0	?9?9?9?9E0?9?9?9*9*9?9*9*9?9*9*9?9?9*9*_*9*9*9*9*9	8.2	3.5	72	96610	9999	9999	283	87	0	87	999900	999900	999900	99990	270	0.0	0	0	999.0	999	9	999999999	0	0.0000	0	88	999.000	999.0	99.0
2005	1	17	17	0	?9?9?9?9E0?9?9?9*9*9?9*9*9?9*9*9?9?9*9*_*9*9*9*9*9	8.1	3.4	72	96610	9999	9999	295	61	0	61	999900	999900	999900	99990	248	0.0	3	3	999.0	999	9	999999999	0	0.0000	0	88	999.000	999.0	99.0
2005	1	17	18	0	?9?9?9?9E0?9?9?9*9*9?9*9*9?9*9*9?9?9*9*_*9*9*9*9*9	7.9	3.3	73	96610	9999	9999	316	32	0	32	999900	999900	999900	99990	205	0.0	9	9	999.0	999	9	999999999	0	0.0000	0	88	999.000	999.0	99.0
2005	1	17	19	0	?9?9?9?9E0?9?9?9*9*9?9*9*9?9*9*9?9?9*9*_*9*9*9*9*9	7.6	3.2	74	96610	9999	9999	286	5	0	5	999900	999900	999900	99990	105	0.0	1	1	999.0	999	9	999999999	0	0.0000	0	88	999.000	999.0	99.0
2005	1	17	20	0	?9?9?9?9E0?9?9?9*9*9?9*9*9?9*9*9?9?9*9*_*9*9*9*9*9	7.2	3.2	76	96610	9999	9999	288	0	0	0	999900	999900	999900	99990	128	0.0	2	2	999.0	999	9	999999999	0	0.0000	0	88	999.000	999.0	99.0
2005	1	17	21	0	?9?9?9?9E0?9?9?9*9*9?9*9*9?9?9?9?9?9*9*_*9*9*9*9*9	6.9	3.3	78	96610	9999	9999	294	0	0	0	999900	999900	999900	99990	45	2.0	5	5	999.0	999	9	999999999	0	0.0000	0	88	999.000	999.0	99.0
2005	1	17	22	0	?9?9?9?9E0?9?9?9*9*9?9*9*9?9*9*9?9?9*9*_*9*9*9*9*9	6.7	3.5	80	96610	9999	9999	277	0	0	0	999900	999900	999900	99990	33	2.0	0	0	999.0	999	9	999999999	0	0.0000	0	88	999.000	999.0	99.0
2005	1	17	23	0	?9?9?9?9E0?9?9?9*9*9?9*9*9?9*9*9?9?9*9*_*9*9*9*9*9	6.5	3.7	83	96610	9999	9999	276	0	0	0	999900	999900	999900	99990	202	2.0	0	0	999.0	999	9	999999999	0	0.0000	0	88	999.000	999.0	99.0
2005	1	17	24	0	?9?9?9?9E0?9?9?9*9*9?9*9*9?9*9*9?9?9*9*_*9*9*9*9*9	6.3	4.0	85	96610	9999	9999	290	0	0	0	999900	999900	999900	99990	243	2.0	4	4	999.0	999	9	999999999	0	0.0000	0	88	999.000	999.0	99.0
2005	1	18	1	0	?9?9?9?9E0?9?9?9*9*9?9*9*9?9*9*9?9?9*9*_*9*9*9*9*9	6.1	4.2	87	96440	9999	9999	303	0	0	0	999900	999900	999900	99990	326	2.0	8	8	999.0	999	9	999999999	0	0.0000	0	88	999.000	999.0	99.0
2005	1	18	2	0	?9?9?9?9E0?9?9?9*9*9?9*9*9?9*9*9?9?9*9*_*9*9*9*9*9	5.9	4.4	90	96440	9999	9999	294	0	0	0	999900	999900	999900	99990	345	2.0	6	6	999.0	999	9	999999999	0	0.0000	0	88	999.000	999.0	99.0
2005	1	18	3	0	?9?9?9?9E0?9?9?9*9*9?9*9*9?9?9?9?9?9*9*_*9*9*9*9*9	5.7	4.5	92	96440	9999	9999	296	0	0	0	999900	999900	999900	99990	45	1.0	7	7	999.0	999	9	999999999	0	0.0000	0	88	999.000	999.0	99.0
2005	1	18	4	0	?9?9?9?9E0?9?9?9*9*9?9*9*9?9*9*9?9?9*9*_*9*9*9*9*9	5.4	4.5	94	96440	9999	9999	278	0	0	0	999900	999900	999900	99990	148	1.0	1	1	999.0	999	9	999999999	0	0.0000	0	88	999.000	999.0	99.0
2005	1	18	5	0	?9?9?9?9E0?9?9?9*9*9?9*9*9?9*9*9?9?9*9*_*9*9*9*9*9	5.0	4.4	96	96440	9999	9999	283	0	0	0	999900	999900	999900	99990	257	1.0	3	3	999.0	999	9	999999999	0	0.0000	0	88	999.000	999.0	99.0
2005	1	18	6	0	?9?9?9?9E0?9?9?9*9*9?9*9*9?9*9*9?9?9*9*_*9*9*9*9*9	4.7	4.3	97	96440	9999	9999	303	0	0	0	999900	999900	999900	99990	55	1.0	9	9	999.0	999	9	999999999	0	0.0000	0	88	999.000	999.0	99.0
2005	1	18	7	0	?9?9?9?9E0?9?9?9*9*9?9*9*9?9*9*9?9?9*9*_*9*9*9*9*9	4.5	4.2	98	96440	9999	9999	302	0	0	0	999900	999900	999900	99990	87	1.0	9	9	999.0	999	9	999999999	0	0.0000	0	88	999.000	999.0	99.0
2005	1	18	8	0	?9?9?9?9E0?9?9?9*9*9?9*9*9?9*9*9?9?9*9*_*9*9*9*9*9	4.4	4.0	97	96440	9999	9999	277	0	0	0	999900	999900	999900	99990	339	1.0	2	2	999.0	999	9	999999999	0	0.0000	0	88	999.000	999.0	99.0
2005	1	18	9	0	?9?9?9?9E0?9?9?9*9*9?9*9*9?9?9?9?9?9*9*_*9*9*9*9*9	4.9	4.3	96	96440	9999	9999	304	1	0	1	999900	999900	999900	99990	0	0.0	9	9	999.0	999	9	999999999	0	0.0000	0	88	999.000	999.0	99.0
2005	1	18	10	0	?9?9?9?9E0?9?9?9*9*9?9*9*9?9*9*9?9?9*9*_*9*9*9*9*9	5.5	4.6	94	96440	9999	9999	292	25	0	25	999900	999900	999900	99990	100	0.0	6	6	999.0	999	9	999999999	0	0.0000	0	88	999.000	999.0	99.0
2005	1	18	11	0	?9?9?9?9E0?9?9?9*9*9?9*9*9?9*9*9?9?9*9*_*9*9*9*9*9	6.1	4.6	90	96440	9999	9999	290	50	0	50	999900	999900	999900	99990	302	0.0	4	4	999.0	999	9	999999999	0	0.0000	0	88	999.000	999.0	99.0
2005	1	18	12	0	?9?9?9?9E0?9?9?9*9*9?9*9*9?9*9*9?9?9*9*_*9*9*9*9*9	6.5	4.5	87	96440	9999	9999	292	74	0	74	999900	999900	999900	99990	98	0.0	4	4	999.0	999	9	999999999	0	0.0000	0	88	999.000	999.0	99.0
2005	1	18	13	0	?9?9?9?9E0?9?9?9*9*9?9*9*9?9*9*9?9?9*9*_*9*9*9*9*9	6.9	4.4	84	96440	9999	9999	288	90	0	90	999900	999900	999900	99990	48	0.0	2	2	999.0	999	9	999999999	0	0.0000	0	88	999.000	999.0	99.0
2005	1	18	14	0	?9?9?9?9E0?9?9?9*9*9?9*9*9?9*9*9?9?9*9*_*9*9*9*9*9	7.4	4.4	81	96440	9999	9999	295	97	0	97	999900	999900	999900	99990	29	0.0	4	4	999.0	999	9	999999999	0	0.0000	0	88	999.000	999.0	99.0
2005	1	18	15	0	?9?9?9?9E0?9?9?9*9*9?9*9*9?9?9?9?9?9*9*_*9*9*9*9*9	7.9	4.7	80	96440	9999	9999	300	92	0	92	999900	999900	999900	99990	315	2.0	5	5	999.0	999	9	999999999	0	0.0000	0	88	999.000	999.0	99.0
2005	1	18	16	0	?9?9?9?9E0?9?9?9*9*9?9*9*9?9*9*9?9?9*9*_*9*9*9*9*9	8.3	5.1	80	96440	9999	9999	308	76	0	76	999900	999900	999900	99990	229	2.0	7	7	999.0	999	9	999999999	0	0.0000	0	88	999.000	999.0	99.0
2005	1	18	17	0	?9?9?9?9E0?9?9?9*9*9?9*9*9?9*9*9?9?9*9*_*9*9*9*9*9	8.2	5.2	81	96440	9999	9999	320	54	0	54	999900	999900	999900	99990	109	2.0	9	9	999.0	999	9	999999999	0	0.0000	0	88	999.000	999.0	99.0
2005	1	18	18	0	?9?9?9?9E0?9?9?9*9*9?9*9*9?9*9*9?9?9*9*_*9*9*9*9*9	8.0	5.3	83	96440	9999	9999	301	28	0	28	999900	999900	999900	99990	62	2.0	5	5	999.0	999	9	999999999	0	0.0000	0	88	999.000	999.0	99.0
2005	1	18	19	0	?9?9?9?9E0?9?9?9*9*9?9*9*9?9*9*9?9?9*9*_*9*9*9*9*9	7.6	5.3	85	96440	9999	9999	295	4	0	4	999900	999900	999900	99990	232	2.0	3	3	999.0	999	9	999999999	0	0.0000	0	88	999.000	999.0	99.0
2005	1	18	20	0	?9?9?9?9E0?9?9?9*9*9?9*9*9?9*9*9?9?9*9*_*9*9*9*9*9	7.2	5.3	88	96440	9999	9999	298	0	0	0	999900	999900	999900	99990	336	2.0	5	5	999.0	999	9	999999999	0	0.0000	0	88	999.000	999.0	99.0
2005	1	18	21	0	?9?9?9?9E0?9?9?9*9*9?9*9*9?9?9?9?9?9*9*_*9*9*9*9*9	6.9	5.2	89	96440	9999	9999	292	0	0	0	999900	999900	999900	99990	0	0.0	3	3	999.0	999	9	999999999	0	0.0000	0	88	999.000	999.0	99.0
2005	1	18	22	0	?9?9?9?9E0?9?9?9*9*9?9*9*9?9*9*9?9?9*9*_*9*9*9*9*9	6.6	5.0	90	96440	9999	9999	301	0	0	0	999900	999900	999900	99990	317	0.0	7	7	999.0	999	9	999999999	0	0.0000	0	88	999.000	999.0	99.0
2005	1	18	23	0	?9?9?9?9E0?9?9?9*9*9?9*9*9?9*9*9?9?9*9*_*9*9*9*9*9	6.4	4.8	89	96440	9999	9999	289	0	0	0	999900	999900	999900	99990	284	0.0	3	3	999.0	999	9	999999999	0	0.0000	0	88	999.000	999.0	99.0
2005	1	18	24	0	?9?9?9?9E0?9?9?9*9*9?9*9*9?9*9*9?9?9*9*_*9*9*9*9*9	6.2	4.5	89	96440	9999	9999	295	0	0	0	999900	999900	999900	99990	88	0.0	6	6	999.0	999	9	999999999	0	0.0000	0	88	999.000	999.0	99.0
2005	1	19	1	0	?9?9?9?9E0?9?9?9*9*9?9*9*9?9*9*9?9?9*9*_*9*9*9*9*9	6.0	4.2	89	96420	9999	9999	289	0	0	0	999900	999900	999900	99990	10	0.0	4	4	999.0	999	9	999999999	0	0.0000	0	88	999.000	999.0	99.0
2005	1	19	2	0	?9?9?9?9E0?9?9?9*9*9?9*9*9?9*9*9?9?9*9*_*9*9*9*9*9	5.8	4.0	88	96420	9999	9999	283	0	0	0	999900	999900	999900	99990	116	0.0	2	2	999.0	999	9	999999999	0	0.0000	0	88	999.000	999.0	99.0
2005	1	19	3	0	?9?9?9?9E0?9?9?9*9*9?9*9*9?9?9?9?9?9*9*_*9*9*9*9*9	5.5	3.8	89	96420	9999	9999	284	0	0	0	999900	999900	999900	99990	45	3.0	3	3	999.0	999	9	999999999	0	0.0000	0	88	999.000	999.0	99.0
2005	1	19	4	0	?9?9?9?9E0?9?9?9*9*9?9*9*9?9*9*9?9?9*9*_*9*9*9*9*9	5.2	3.8	91	96420	9999	9999	293	0	0	0	999900	999900	999900	99990	240	3.0	7	7	999.0	999	9	999999999	0	0.0000	0	88	999.000	999.0	99.0
2005	1	19	5	0	?9?9?9?9E0?9?9?9*9*9?9*9*9?9*9*9?9?9*9*_*9*9*9*9*9	4.9	3.8	93	96420	9999	9999	303	0	0	0	999900	999900	999900	99990	284	3.0	9	9	999.0	999	9	999999999	0	0.0000	0	88	999.000	999.0	99.0
2005	1	19	6	0	?9?9?9?9E0?9?9?9*9*9?9*9*9?9*9*9?9?9*9*_*9*9*9*9*9	4.6	3.8	95	96420	9999	9999	288	0	0	0	999900	999900	999900	99990	318	3.0	6	6	999.0	999	9	999999999	0	0.0000	0	88	999.000	999.0	99.0
2005	1	19	7	0	?9?9?9?9E0?9?9?9*9*9?9*9*9?9*9*9?9?9*9*_*9*9*9*9*9	4.4	3.8	96	96420	9999	9999	295	0	0	0	999900	999900	999900	99990	145	3.0	8	8	999.0	999	9	999999999	0	0.0000	0	88	999.000	999.0	99.0
2005	1	19	8	0	?9?9?9?9E0?9?9?9*9*9?9*9*9?9*9*9?9?9*9*_*9*9*9*9*9	4.3	3.8	97	96420	9999	9999	282	0	0	0	999900	999900	999900	99990	272	3.0	4	4	999.0	999	9	999999999	0	0.0000	0	88	999.000	999.0	99.0
2005	1	19	9	0	?9?9?9?9E0?9?9?9*9*9?9*9*9?9?9?9?9?9*9*_*9*9*9*9*9	4.7	4.0	95	96420	9999	9999	303	3	0	3	999900	999900	999900	99990	292	1.0	9	9	999.0	999	9	999999999	0	0.0000	0	88	999.000	999.0	99.0
2005	1	19	10	0	?9?9?9?9E0?9?9?9*9*9?9*9*9?9*9*9?9?9*9*_*9*9*9*9*9	5.4	4.2	91	96420	9999	9999	282	43	0	43	999900	999900	999900	99990	62	1.0	2	2	999.0	999	9	999999999	0	0.0000	0	88	999.000	999.0	99.0
2005	1	19	11	0	?9?9?9?9E0?9?9?9*9*9?9*9*9?9*9*9?9?9*9*_*9*9*9*9*9	6.3	4.2	86	96420	9999	9999	295	196	114	140	999900	999900	999900	99990	53	1.0	6	6	999.0	999	9	999999999	0	0.0000	0	88	999.000	999.0	99.0
2005	1	19	12	0	?9?9?9?9E0?9?9?9*9*9?9*9*9?9*9*9?9?9*9*_*9*9*9*9*9	7.2	4.1	80	96420	9999	9999	289	129	0	129	999900	999900	999900	99990	283	1.0	2	2	999.0	999	9	999999999	0	0.0000	0	88	999.000	999.0	99.0
2005	1	19	13	0	?9?9?9?9E0?9?9?9*9*9?9*9*9?9*9*9?9?9*9*_*9*9*9*9*9	8.2	3.9	74	96420	9999	9999	300	352	161	251	999900	999900	999900	99990	53	1.0	5	5	999.0	999	9	999999999	0	0.0000	0	88	999.000	999.0	99.0
2005	1	19	14	0	?9?9?9?9E0?9?9?9*9*9?9*9*9?9*9*9?9?9*9*_*9*9*9*9*9	9.0	3.7	69	96420	9999	9999	301	377	176	270	999900	999900	999900	99990	10	1.0	4	4	999.0	999	9	999999999	0	0.0000	0	88	999.000	999.0	99.0
2005	1	19	15	0	?9?9?9?9E0?9?9?9*9*9?9*9*9?9?9?9?9?9*9*_*9*9*9*9*9	9.6	3.5	66	96420	9999	9999	312	161	0	161	999900	999900	999900	99990	202	1.0	7	7	999.0	999	9	999999999	0	0.0000	0	88	999.000	999.0	99.0
2005	1	19	16	0	?9?9?9?9E0?9?9?9*9*9?9*9*9?9*9*9?9?9*9*_*9*9*9*9*9	9.9	3.5	64	96420	9999	9999	314	134	0	134	999900	999900	999900	99990	244	1.0	7	7	999.0	999	9	999999999	0	0.0000	0	88	999.000	999.0	99.0
2005	1	19	17	0	?9?9?9?9E0?9?9?9*9*9?9*9*9?9*9*9?9?9*9*_*9*9*9*9*9	9.7	3.5	65	96420	9999	9999	289	209	223	149	999900	999900	999900	99990	17	1.0	0	0	999.0	999	9	999999999	0	0.0000	0	88	999.000	999.0	99.0
2005	1	19	18	0	?9?9?9?9E0?9?9?9*9*9?9*9*9?9*9*9?9?9*9*_*9*9*9*9*9	9.3	3.4	67	96420	9999	9999	297	49	0	49	999900	999900	999900	99990	241	1.0	2	2	999.0	999	9	999999999	0	0.0000	0	88	999.000	999.0	99.0
2005	1	19	19	0	?9?9?9?9E0?9?9?9*9*9?9*9*9?9*9*9?9?9*9*_*9*9*9*9*9	8.7	3.5	69	96420	9999	9999	320	17	0	12	999900	999900	999900	99990	347	1.0	9	9	999.0	999	9	999999999	0	0.0000	0	88	999.000	999.0	99.0
2005	1	19	20	0	?9?9?9?9E0?9?9?9*9*9?9*9*9?9*9*9?9?9*9*_*9*9*9*9*9	8.2	3.5	72	96420	9999	9999	289	0	0	0	999900	999900	999900	99990	212	1.0	1	1	999.0	999	9	999999999	0	0.0000	0	88	999.000	999.0	99.0
2005	1	19	21	0	?9?9?9?9E0?9?9?9*9*9?9*9*9?9?9?9?9?9*9*_*9*9*9*9*9	7.9	3.7	75	96420	9999	9999	305	0	0	0	999900	999900	999900	99990	67	2.0	7	7	999.0	999	9	999999999	0	0.0000	0	88	999.000	999.0	99.0
2005	1	19	22	0	?9?9?9?9E0?9?9?9*9*9?9*9*9?9*9*9?9?9*9*_*9*9*9*9*9	7.8	4.0	77	96420	9999	9999	310	0	0	0	999900	999900	999900	99990	13	2.0	8	8	999.0	999	9	999999999	0	0.0000	0	88	999.000	999.0	99.0
2005	1	19	23	0	?9?9?9?9E0?9?9?9*9*9?9*9*9?9*9*9?9?9*9*_*9*9*9*9*9	7.6	4.0	78	96420	9999	9999	281	0	0	0	999900	999900	999900	99990	29	2.0	0	0	999.0	999	9	999999999	0	0.0000	0	88	999.000	999.0	99.0
2005	1	19	24	0	?9?9?9?9E0?9?9?9*9*9?9*9*9?9*9*9?9?9*9*_*9*9*9*9*9	7.2	3.7	79	96420	9999	9999	288	0	0	0	999900	999900	999900	99990	117	2.0	2	2	999.0	999	9	999999999	0	0.0000	0	88	999.000	999.0	99.0
2005	1	20	1	0	?9?9?9?9E0?9?9?9*9*9?9*9*9?9*9*9?9?9*9*_*9*9*9*9*9	6.8	3.4	79	95540	9999	9999	292	0	0	0	999900	999900	999900	99990	249	2.0	4	4	999.0	999	9	999999999	0	0.0000	0	88	999.000	999.0	99.0
2005	1	20	2	0	?9?9?9?9E0?9?9?9*9*9?9*9*9?9*9*9?9?9*9*_*9*9*9*9*9	6.4	3.2	80	95540	9999	9999	288	0	0	0	999900	999900	999900	99990	234	2.0	3	3	999.0	999	9	999999999	0	0.0000	0	88	999.000	999.0	99.0
2005	1	20	3	0	?9?9?9?9E0?9?9?9*9*9?9*9*9?9?9?9?9?9*9*_*9*9*9*9*9	6.3	3.3	81	95540	9999	9999	287	0	0	0	999900	999900	999900	99990	45	1.0	3	3	999.0	999	9	999999999	0	0.0000	0	88	999.000	999.0	99.0
2005	1	20	4	0	?9?9?9?9E0?9?9?9*9*9?9*9*9?9*9*9?9?9*9*_*9*9*9*9*9	6.2	3.4	82	95540	9999	9999	287	0	0	0	999900	999900	999900	99990	278	1.0	3	3	999.0	999	9	999999999	0	0.0000	0	88	999.000	999.0	99.0
2005	1	20	5	0	?9?9?9?9E0?9?9?9*9*9?9*9*9?9*9*9?9?9*9*_*9*9*9*9*9	5.8	3.3	84	95540	9999	9999	285	0	0	0	999900	999900	999900	99990	130	1.0	3	3	999.0	999	9	999999999	0	0.0000	0	88	999.000	999.0	99.0
2005	1	20	6	0	?9?9?9?9E0?9?9?9*9*9?9*9*9?9*9*9?9?9*9*_*9*9*9*9*9	5.4	3.3	86	95540	9999	9999	294	0	0	0	999900	999900	999900	99990	207	1.0	7	7	999.0	999	9	999999999	0	0.0000	0	88	999.000	999.0	99.0
2005	1	20	7	0	?9?9?9?9E0?9?9?9*9*9?9*9*9?9*9*9?9?9*9*_*9*9*9*9*9	5.3	3.4	88	95540	9999	9999	304	0	0	0	999900	999900	999900	99990	260	1.0	9	9	999.0	999	9	999999999	0	0.0000	0	88	999.000	999.0	99.0
2005	1	20	8	0	?9?9?9?9E0?9?9?9*9*9?9*9*9?9*9*9?9?9*9*_*9*9*9*9*9	5.4	3.8	90	95540	9999	9999	288	0	0	0	999900	999900	999900	99990	152	1.0	5	5	999.0	999	9	999999999	0	0.0000	0	88	999.000	999.0	99.0
2005	1	20	9	0	?9?9?9?9E0?9?9?9*9*9?9*9*9?9?9?9?9?9*9*_*9*9*9*9*9	5.9	4.6	91	95540	9999	9999	284	0	0	0	999900	999900	999900	99990	45	1.0	2	2	999.0	999	9	999999999	0	0.0000	0	88	999.000	999.0	99.0
2005	1	20	10	0	?9?9?9?9E0?9?9?9*9*9?9*9*9?9*9*9?9?9*9*_*9*9*9*9*9	6.3	5.1	92	95540	9999	9999	291	5	0	5	999900	999900	999900	99990	205	1.0	4	4	999.0	999	9	999999999	0	0.0000	0	88	999.000	999.0	99.0
2005	1	20	11	0	?9?9?9?9E0?9?9?9*9*9?9*9*9?9*9*9?9?9*9*_*9*9*9*9*9	6.5	5.4	93	95540	9999	9999	290	11	0	11	999900	999900	999900	99990	19	1.0	3	3	999.0	999	9	999999999	0	0.0000	0	88	999.000	999.0	99.0
2005	1	20	12	0	?9?9?9?9E0?9?9?9*9*9?9*9*9?9*9*9?9?9*9*_*9*9*9*9*9	6.6	5.5	93	95540	9999	9999	288	16	0	16	999900	999900	999900	99990	9	1.0	2	2	999.0	999	9	999999999	0	0.0000	0	88	999.000	999.0	99.0
2005	1	20	13	0	?9?9?9?9E0?9?9?9*9*9?9*9*9?9*9*9?9?9*9*_*9*9*9*9*9	6.6	5.5	93	95540	9999	9999	293	19	0	19	999900	999900	999900	99990	104	1.0	4	4	999.0	999	9	999999999	0	0.0000	0	88	999.000	999.0	99.0
2005	1	20	14	0	?9?9?9?9E0?9?9?9*9*9?9*9*9?9*9*9?9?9*9*_*9*9*9*9*9	6.6	5.4	93	95540	9999	9999	284	21	0	21	999900	999900	999900	99990	204	1.0	1	1	999.0	999	9	999999999	0	0.0000	0	88	999.000	999.0	99.0
2005	1	20	15	0	?9?9?9?9E0?9?9?9*9*9?9*9*9?9?9?9?9?9*9*_*9*9*9*9*9	6.5	5.3	92	95540	9999	9999	297	20	0	20	999900	999900	999900	99990	45	3.0	6	6	999.0	999	9	999999999	0	0.0000	0	88	999.000	999.0	99.0
2005	1	20	16	0	?9?9?9?9E0?9?9?9*9*9?9*9*9?9*9*9?9?9*9*_*9*9*9*9*9	6.5	5.2	92	95540	9999	9999	305	16	0	16	999900	999900	999900	99990	328	3.0	8	8	999.0	999	9	999999999	0	0.0000	0	88	999.000	999.0	99.0
2005	1	20	17	0	?9?9?9?9E0?9?9?9*9*9?9*9*9?9*9*9?9?9*9*_*9*9*9*9*9	6.4	5.1	91	95540	9999	9999	287	12	0	12	999900	999900	999900	99990	240	3.0	2	2	999.0	999	9	999999999	0	0.0000	0	88	999.000	999.0	99.0
2005	1	20	18	0	?9?9?9?9E0?9?9?9*9*9?9*9*9?9*9*9?9?9*9*_*9*9*9*9*9	6.5	5.0	90	95540	9999	9999	305	6	0	6	999900	999900	999900	99990	252	3.0	8	8	999.0	999	9	999999999	0	0.0000	0	88	999.000	999.0	99.0
2005	1	20	19	0	?9?9?9?9E0?9?9?9*9*9?9*9*9?9*9*9?9?9*9*_*9*9*9*9*9	6.5	4.9	90	95540	9999	9999	297	1	0	1	999900	999900	999900	99990	116	3.0	6	6	999.0	999	9	999999999	0	0.0000	0	88	999.000	999.0	99.0
2005	1	20	20	0	?9?9?9?9E0?9?9?9*9*9?9*9*9?9*9*9?9?9*9*_*9*9*9*9*9	6.5	4.9	89	95540	9999	9999	311	0	0	0	999900	999900	999900	99990	247	3.0	9	9	999.0	999	9	999999999	0	0.0000	0	88	999.000	999.0	99.0
2005	1	20	21	0	?9?9?9?9E0?9?9?9*9*9?9*9*9?9?9?9?9?9*9*_*9*9*9*9*9	6.5	4.8	89	95540	9999	9999	305	0	0	0	999900	999900	999900	99990	45	3.0	8	8	999.0	999	9	999999999	0	0.0000	0	88	999.000	999.0	99.0
2005	1	20	22	0	?9?9?9?9E0?9?9?9*9*9?9*9*9?9*9*9?9?9*9*_*9*9*9*9*9	6.5	4.8	89	95540	9999	9999	300	0	0	0	999900	999900	999900	99990	20	3.0	7	7	999.0	999	9	999999999	0	0.0000	0	88	999.000	999.0	99.0
2005	1	20	23	0	?9?9?9?9E0?9?9?9*9*9?9*9*9?9*9*9?9?9*9*_*9*9*9*9*9	6.4	4.8	89	95540	9999	9999	292	0	0	0	999900	999900	999900	99990	305	3.0	4	4	999.0	999	9	999999999	0	0.0000	0	88	999.000	999.0	99.0
2005	1	20	24	0	?9?9?9?9E0?9?9?9*9*9?9*9*9?9*9*9?9?9*9*_*9*9*9*9*9	6.4	4.8	89	95540	9999	9999	291	0	0	0	999900	999900	999900	99990	71	3.0	4	4	999.0	999	9	999999999	0	0.0000	0	88	999.000	999.0	99.0
2005	1	21	1	0	?9?9?9?9E0?9?9?9*9*9?9*9*9?9*9*9?9?9*9*_*9*9*9*9*9	6.3	4.8	90	95610	9999	9999	282	0	0	0	999900	999900	999900	99990	145	3.0	1	1	999.0	999	9	999999999	0	0.0000	0	88	999.000	999.0	99.0
2005	1	21	2	0	?9?9?9?9E0?9?9?9*9*9?9*9*9?9*9*9?9?9*9*_*9*9*9*9*9	6.1	4.8	91	95610	9999	9999	281	0	0	0	999900	999900	999900	99990	279	3.0	1	1	999.0	999	9	999999999	0	0.0000	0	88	999.000	999.0	99.0
2005	1	21	3	0	?9?9?9?9E0?9?9?9*9*9?9*9*9?9?9?9?9?9*9*_*9*9*9*9*9	5.9	4.9	93	95610	9999	9999	280	0	0	0	999900	999900	999900	99990	360	2.0	1	1	999.0	999	9	999999999	0	0.0000	0	88	999.000	999.0	99.0
2005	1	21	4	0	?9?9?9?9E0?9?9?9*9*9?9*9*9?9*9*9?9?9*9*_*9*9*9*9*9	5.6	4.9	95	95610	9999	9999	274	0	0	0	999900	999900	999900	99990	209	2.0	0	0	999.0	999	9	999999999	0	0.0000	0	88	999.000	999.0	99.0
2005	1	21	5	0	?9?9?9?9E0?9?9?9*9*9?9*9*9?9*9*9?9?9*9*_*9*9*9*9*9	5.3	4.9	97	95610	9999	9999	282	0	0	0	999900	999900	999900	99990	169	2.0	2	2	999.0	999	9	999999999	0	0.0000	0	88	999.000	999.0	99.0
2005	1	21	6	0	?9?9?9?9E0?9?9?9*9*9?9*9*9?9*9*9?9?9*9*_*9*9*9*9*9	5.1	4.9	99	95610	9999	9999	284	0	0	0	999900	999900	999900	99990	44	2.0	3	3	999.0	999	9	999999999	0	0.0000	0	88	999.000	999.0	99.0
2005	1	21	7	0	?9?9?9?9E0?9?9?9*9*9?9*9*9?9*9*9?9?9*9*_*9*9*9*9*9	4.9	4.8	99	95610	9999	9999	304	0	0	0	999900	999900	999900	99990	279	2.0	9	9	999.0	999	9	999999999	0	0.0000	0	88	999.000	999.0	99.0
2005	1	21	8	0	?9?9?9?9E0?9?9?9*9*9?9*9*9?9*9*9?9?9*9*_*9*9*9*9*9	4.8	4.6	98	95610	9999	9999	271	0	0	0	999900	999900	999900	99990	250	2.0	0	0	999.0	999	9	999999999	0	0.0000	0	88	999.000	999.0	99.0
2005	1	21	9	0	?9?9?9?9E0?9?9?9*9*9?9*9*9?9?9?9?9?9*9*_*9*9*9*9*9	5.6	4.9	95	95610	9999	9999	293	4	0	4	999900	999900	999900	99990	202	1.0	6	6	999.0	999	9	999999999	0	0.0000	0	88	999.000	999.0	99.0
2005	1	21	10	0	?9?9?9?9E0?9?9?9*9*9?9*9*9?9*9*9?9?9*9*_*9*9*9*9*9	6.7	5.0	89	95610	9999	9999	295	51	0	51	999900	999900	999900	99990	327	1.0	5	5	999.0	999	9	999999999	0	0.0000	0	88	999.000	999.0	99.0
2005	1	21	11	0	?9?9?9?9E0?9?9?9*9*9?9*9*9?9*9*9?9?9*9*_*9*9*9*9*9	7.5	4.6	82	95610	9999	9999	309	103	0	103	999900	999900	999900	99990	249	1.0	8	8	999.0	999	9	999999999	0	0.0000	0	88	999.000	999.0	99.0
2005	1	21	12	0	?9?9?9?9E0?9?9?9*9*9?9*9*9?9*9*9?9?9*9*_*9*9*9*9*9	8.2	3.8	73	95610	9999	9999	283	151	0	151	999900	999900	999900	99990	292	1.0	0	0	999.0	999	9	999999999	0	0.0000	0	88	999.000	999.0	99.0
2005	1	21	13	0	?9?9?9?9E0?9?9?9*9*9?9*9*9?9*9*9?9?9*9*_*9*9*9*9*9	8.8	2.5	65	95610	9999	9999	304	185	0	185	999900	999900	999900	99990	138	1.0	6	6	999.0	999	9	999999999	0	0.0000	0	88	999.000	999.0	99.0
2005	1	21	14	0	?9?9?9?9E0?9?9?9*9*9?9*9*9?9*9*9?9?9*9*_*9*9*9*9*9	9.1	1.2	57	95610	9999	9999	308	198	0	198	999900	999900	999900	99990	239	1.0	7	7	999.0	999	9	999999999	0	0.0000	0	88	999.000	999.0	99.0
2005	1	21	15	0	?9?9?9?9E0?9?9?9*9*9?9*9*9?9?9?9?9?9*9*_*9*9*9*9*9	9.4	-0.1	52	95610	9999	9999	307	188	0	188	999900	999900	999900	99990	90	4.0	7	7	999.0	999	9	999999999	0	0.0000	0	88	999.000	999.0	99.0
2005	1	21	16	0	?9?9?9?9E0?9?9?9*9*9?9*9*9?9*9*9?9?9*9*_*9*9*9*9*9	9.5	-0.8	48	95610	9999	9999	284	156	0	156	999900	999900	999900	99990	262	4.0	0	0	999.0	999	9	999999999	0	0.0000	0	88	999.000	999.0	99.0
2005	1	21	17	0	?9?9?9?9E0?9?9?9*9*9?9*9*9?9*9*9?9?9*9*_*9*9*9*9*9	9.4	-1.1	47	95610	9999	9999	306	110	0	110	999900	999900	999900	99990	228	4.0	7	7	999.0	999	9	999999999	0	0.0000	0	88	999.000	999.0	99.0
2005	1	21	18	0	?9?9?9?9E0?9?9?9*9*9?9*9*9?9*9*9?9?9*9*_*9*9*9*9*9	8.9	-1.3	48	95610	9999	9999	291	58	0	58	999900	999900	999900	99990	340	4.0	2	2	999.0	999	9	999999999	0	0.0000	0	88	999.000	999.0	99.0
2005	1	21	19	0	?9?9?9?9E0?9?9?9*9*9?9*9*9?9*9*9?9?9*9*_*9*9*9*9*9	8.4	-1.2	50	95610	9999	9999	296	10	0	10	999900	999900	999900	99990	251	4.0	5	5	999.0	999	9	999999999	0	0.0000	0	88	999.000	999.0	99.0
2005	1	21	20	0	?9?9?9?9E0?9?9?9*9*9?9*9*9?9*9*9?9?9*9*_*9*9*9*9*9	7.8	-1.0	53	95610	9999	9999	289	0	0	0	999900	999900	999900	99990	252	4.0	3	3	999.0	999	9	999999999	0	0.0000	0	88	999.000	999.0	99.0
2005	1	21	21	0	?9?9?9?9E0?9?9?9*9*9?9*9*9?9?9?9?9?9*9*_*9*9*9*9*9	7.3	-0.6	57	95610	9999	9999	298	0	0	0	999900	999900	999900	99990	90	1.0	7	7	999.0	999	9	999999999	0	0.0000	0	88	999.000	999.0	99.0
2005	1	21	22	0	?9?9?9?9E0?9?9?9*9*9?9*9*9?9*9*9?9?9*9*_*9*9*9*9*9	6.9	-0.3	60	95610	9999	9999	274	0	0	0	999900	999900	999900	99990	351	1.0	0	0	999.0	999	9	999999999	0	0.0000	0	88	999.000	999.0	99.0
2005	1	21	23	0	?9?9?9?9E0?9?9?9*9*9?9*9*9?9*9*9?9?9*9*_*9*9*9*9*9	6.6	0.1	63	95610	9999	9999	290	0	0	0	999900	999900	999900	99990	50	1.0	5	5	999.0	999	9	999999999	0	0.0000	0	88	999.000	999.0	99.0
2005	1	21	24	0	?9?9?9?9E0?9?9?9*9*9?9*9*9?9*9*9?9?9*9*_*9*9*9*9*9	6.4	0.5	66	95610	9999	9999	287	0	0	0	999900	999900	999900	99990	65	1.0	4	4	999.0	999	9	999999999	0	0.0000	0	88	999.000	999.0	99.0
2005	1	22	1	0	?9?9?9?9E0?9?9?9*9*9?9*9*9?9*9*9?9?9*9*_*9*9*9*9*9	6.2	0.8	68	96200	9999	9999	288	0	0	0	999900	999900	999900	99990	74	1.0	5	5	999.0	999	9	999999999	0	0.0000	0	88	999.000	999.0	99.0
2005	1	22	2	0	?9?9?9?9E0?9?9?9*9*9?9*9*9?9*9*9?9?9*9*_*9*9*9*9*9	5.9	0.9	70	96200	9999	9999	290	0	0	0	999900	999900	999900	99990	176	1.0	6	6	999.0	999	9	999999999	0	0.0000	0	88	999.000	999.0	99.0
2005	1	22	3	0	?9?9?9?9E0?9?9?9*9*9?9*9*9?9?9?9?9?9*9*_*9*9*9*9*9	5.7	0.8	71	96200	9999	9999	293	0	0	0	999900	999900	999900	99990	0	0.0	7	7	999.0	999	9	999999999	0	0.0000	0	88	999.000	999.0	99.0
2005	1	22	4	0	?9?9?9?9E0?9?9?9*9*9?9*9*9?9*9*9?9?9*9*_*9*9*9*9*9	5.4	0.5	71	96200	9999	9999	302	0	0	0	999900	999900	999900	99990	56	0.0	9	9	999.0	999	9	999999999	0	0.0000	0	88	999.000	999.0	99.0
2005	1	22	5	0	?9?9?9?9E0?9?9?9*9*9?9*9*9?9*9*9?9?9*9*_*9*9*9*9*9	5.0	0.0	70	96200	9999	9999	294	0	0	0	999900	999900	999900	99990	193	0.0	8	8	999.0	999	9	999999999	0	0.0000	0	88	999.000	999.0	99.0
2005	1	22	6	0	?9?9?9?9E0?9?9?9*9*9?9*9*9?9*9*9?9?9*9*_*9*9*9*9*9	4.7	-0.6	68	96200	9999	9999	298	0	0	0	999900	999900	999900	99990	188	0.0	9	9	999.0	999	9	999999999	0	0.0000	0	88	999.000	999.0	99.0
2005	1	22	7	0	?9?9?9?9E0?9?9?9*9*9?9*9*9?9*9*9?9?9*9*_*9*9*9*9*9	4.5	-1.3	65	96200	9999	9999	278	0	0	0	999900	999900	999900	99990	182	0.0	4	4	999.0	999	9	999999999	0	0.0000	0	88	999.000	999.0	99.0
2005	1	22	8	0	?9?9?9?9E0?9?9?9*9*9?9*9*9?9*9*9?9?9*9*_*9*9*9*9*9	4.4	-2.0	62	96200	9999	9999	279	0	0	0	999900	999900	999900	99990	146	0.0	5	5	999.0	999	9	999999999	0	0.0000	0	88	999.000	999.0	99.0
2005	1	22	9	0	?9?9?9?9E0?9?9?9*9*9?9*9*9?9?9?9?9?9*9*_*9*9*9*9*9	6.0	-1.3	59	96200	9999	9999	275	5	0	5	999900	999900	999900	99990	22	1.0	1	1	999.0	999	9	999999999	0	0.0000	0	88	999.000	999.0	99.0
2005	1	22	10	0	?9?9?9?9E0?9?9?9*9*9?9*9*9?9*9*9?9?9*9*_*9*9*9*9*9	7.7	-0.8	55	96200	9999	9999	282	54	0	54	999900	999900	999900	99990	124	1.0	1	1	999.0	999	9	999999999	0	0.0000	0	88	999.000	999.0	99.0
2005	1	22	11	0	?9?9?9?9E0?9?9?9*9*9?9*9*9?9*9*9?9?9*9*_*9*9*9*9*9	8.5	-1.0	51	96200	9999	9999	314	217	159	138	999900	999900	999900	99990	300	1.0	9	9	999.0	999	9	999999999	0	0.0000	0	88	999.000	999.0	99.0
2005	1	22	12	0	?9?9?9?9E0?9?9?9*9*9?9*9*9?9*9*9?9?9*9*_*9*9*9*9*9	8.9	-1.7	47	96200	9999	9999	293	317	195	202	999900	999900	999900	99990	192	1.0	3	3	999.0	999	9	999999999	0	0.0000	0	88	999.000	999.0	99.0
2005	1	22	13	0	?9?9?9?9E0?9?9?9*9*9?9*9*9?9*9*9?9?9*9*_*9*9*9*9*9	8.9	-2.7	43	96200	9999	9999	302	389	223	247	999900	999900	999900	99990	42	1.0	7	7	999.0	999	9	999999999	0	0.0000	0	88	999.000	999.0	99.0
2005	1	22	14	0	?9?9?9?9E0?9?9?9*9*9?9*9*9?9*9*9?9?9*9*_*9*9*9*9*9	8.9	-3.6	40	96200	9999	9999	313	207	0	207	999900	999900	999900	99990	91	1.0	9	9	999.0	999	9	999999999	0	0.0000	0	88	999.000	999.0	99.0
2005	1	22	15	0	?9?9?9?9E0?9?9?9*9*9?9*9*9?9?9?9?9?9*9*_*9*9*9*9*9	9.2	-4.0	37	96200	9999	9999	296	395	261	251	999900	999900	999900	99990	45	4.0	5	5	999.0	999	9	999999999	0	0.0000	0	88	999.000	999.0	99.0
2005	1	22	16	0	?9?9?9?9E0?9?9?9*9*9?9*9*9?9*9*9?9?9*9*_*9*9*9*9*9	9.6	-4.2	36	96200	9999	9999	298	164	0	164	999900	999900	999900	99990	330	4.0	5	5	999.0	999	9	999999999	0	0.0000	0	88	999.000	999.0	99.0
2005	1	22	17	0	?9?9?9?9E0?9?9?9*9*9?9*9*9?9*9*9?9?9*9*_*9*9*9*9*9	9.5	-4.3	36	96200	9999	9999	290	232	305	148	999900	999900	999900	99990	57	4.0	2	2	999.0	999	9	999999999	0	0.0000	0	88	999.000	999.0	99.0
2005	1	22	18	0	?9?9?9?9E0?9?9?9*9*9?9*9*9?9*9*9?9?9*9*_*9*9*9*9*9	9.2	-4.4	36	96200	9999	9999	279	123	391	78	999900	999900	999900	99990	119	4.0	0	0	999.0	999	9	999999999	0	0.0000	0	88	999.000	999.0	99.0
2005	1	22	19	0	?9?9?9?9E0?9?9?9*9*9?9*9*9?9*9*9?9?9*9*_*9*9*9*9*9	8.8	-4.3	38	96200	9999	9999	290	22	0	14	999900	999900	999900	99990	41	4.0	3	3	999.0	999	9	999999999	0	0.0000	0	88	999.000	999.0	99.0
2005	1	22	20	0	?9?9?9?9E0?9?9?9*9*9?9*9*9?9*9*9?9?9*9*_*9*9*9*9*9	8.3	-4.0	40	96200	9999	9999	281	0	0	0	999900	999900	999900	99990	89	4.0	1	1	999.0	999	9	999999999	0	0.0000	0	88	999.000	999.0	99.0
2005	1	22	21	0	?9?9?9?9E0?9?9?9*9*9?9*9*9?9?9?9?9?9*9*_*9*9*9*9*9	7.9	-3.6	42	96200	9999	9999	308	0	0	0	999900	999900	999900	99990	135	3.0	9	9	999.0	999	9	999999999	0	0.0000	0	88	999.000	999.0	99.0
2005	1	22	22	0	?9?9?9?9E0?9?9?9*9*9?9*9*9?9*9*9?9?9*9*_*9*9*9*9*9	7.5	-3.1	46	96200	9999	9999	288	0	0	0	999900	999900	999900	99990	234	3.0	4	4	999.0	999	9	999999999	0	0.0000	0	88	999.000	999.0	99.0
2005	1	22	23	0	?9?9?9?9E0?9?9?9*9*9?9*9*9?9*9*9?9?9*9*_*9*9*9*9*9	7.2	-2.4	49	96200	9999	9999	273	0	0	0	999900	999900	999900	99990	181	3.0	0	0	999.0	999	9	999999999	0	0.0000	0	88	999.000	999.0	99.0
2005	1	22	24	0	?9?9?9?9E0?9?9?9*9*9?9*9*9?9*9*9?9?9*9*_*9*9*9*9*9	6.8	-1.7	53	96200	9999	9999	278	0	0	0	999900	999900	999900	99990	48	3.0	1	1	999.0	999	9	999999999	0	0.0000	0	88	999.000	999.0	99.0
2005	1	23	1	0	?9?9?9?9E0?9?9?9*9*9?9*9*9?9*9*9?9?9*9*_*9*9*9*9*9	6.5	-1.1	58	96820	9999	9999	281	0	0	0	999900	999900	999900	99990	320	3.0	2	2	999.0	999	9	999999999	0	0.0000	0	88	999.000	999.0	99.0
2005	1	23	2	0	?9?9?9?9E0?9?9?9*9*9?9*9*9?9*9*9?9?9*9*_*9*9*9*9*9	6.0	-0.5	63	96820	9999	9999	297	0	0	0	999900	999900	999900	99990	246	3.0	8	8	999.0	999	9	999999999	0	0.0000	0	88	999.000	999.0	99.0
2005	1	23	3	0	?9?9?9?9E0?9?9?9*9*9?9*9*9?9?9?9?9?9*9*_*9*9*9*9*9	5.5	0.0	68	96820	9999	9999	288	0	0	0	999900	999900	999900	99990	0	0.0	6	6	999.0	999	9	999999999	0	0.0000	0	88	999.000	999.0	99.0
2005	1	23	4	0	?9?9?9?9E0?9?9?9*9*9?9*9*9?9*9*9?9?9*9*_*9*9*9*9*9	4.9	0.4	73	96820	9999	9999	281	0	0	0	999900	999900	999900	99990	30	0.0	4	4	999.0	999	9	999999999	0	0.0000	0	88	999.000	999.0	99.0
2005	1	23	5	0	?9?9?9?9E0?9?9?9*9*9?9*9*9?9*9*9?9?9*9*_*9*9*9*9*9	4.2	0.6	78	96820	9999	9999	278	0	0	0	999900	999900	999900	99990	231	0.0	4	4	999.0	999	9	999999999	0	0.0000	0	88	999.000	999.0	99.0
2005	1	23	6	0	?9?9?9?9E0?9?9?9*9*9?9*9*9?9*9*9?9?9*9*_*9*9*9*9*9	3.6	0.7	81	96820	9999	9999	271	0	0	0	999900	999900	999900	99990	6	0.0	2	2	999.0	999	9	999999999	0	0.0000	0	88	999.000	999.0	99.0
2005	1	23	7	0	?9?9?9?9E0?9?9?9*9*9?9*9*9?9*9*9?9?9*9*_*9*9*9*9*9	3.2	0.6	83	96820	9999	9999	261	0	0	0	999900	999900	999900	99990	239	0.0	0	0	999.0	999	9	999999999	0	0.0000	0	88	999.000	999.0	99.0
2005	1	23	8	0	?9?9?9?9E0?9?9?9*9*9?9*9*9?9*9*9?9?9*9*_*9*9*9*9*9	3.0	0.4	83	96820	9999	9999	273	0	0	0	999900	999900	999900	99990	219	0.0	4	4	999.0	999	9	999999999	0	0.0000	0	88	999.000	999.0	99.0
2005	1	23	9	0	?9?9?9?9E0?9?9?9*9*9?9*9*9?9?9?9?9?9*9*_*9*9*9*9*9	3.9	0.7	80	96820	9999	9999	264	8	0	8	999900	999900	999900	99990	0	0.0	0	0	999.0	999	9	999999999	0	0.0000	0	88	999.000	999.0	99.0
2005	1	23	10	0	?9?9?9?9E0?9?9?9*9*9?9*9*9?9*9*9?9?9*9*_*9*9*9*9*9	5.1	0.8	73	96820	9999	9999	268	83	0	83	999900	999900	999900	99990	236	0.0	0	0	999.0	999	9	999999999	0	0.0000	0	88	999.000	999.0	99.0
2005	1	23	11	0	?9?9?9?9E0?9?9?9*9*9?9*9*9?9*9*9?9?9*9*_*9*9*9*9*9	6.2	0.1	65	96820	9999	9999	288	165	0	165	999900	999900	999900	99990	304	0.0	5	5	999.0	999	9	999999999	0	0.0000	0	88	999.000	999.0	99.0
2005	1	23	12	0	?9?9?9?9E0?9?9?9*9*9?9*9*9?9*9*9?9?9*9*_*9*9*9*9*9	7.2	-1.1	55	96820	9999	9999	308	411	414	164	999900	999900	999900	99990	83	0.0	9	9	999.0	999	9	999999999	0	0.0000	0	88	999.000	999.0	99.0
2005	1	23	13	0	?9?9?9?9E0?9?9?9*9*9?9*9*9?9*9*9?9?9*9*_*9*9*9*9*9	8.2	-2.6	45	96820	9999	9999	277	502	473	201	999900	999900	999900	99990	220	0.0	0	0	999.0	999	9	999999999	0	0.0000	0	88	999.000	999.0	99.0
2005	1	23	14	0	?9?9?9?9E0?9?9?9*9*9?9*9*9?9*9*9?9?9*9*_*9*9*9*9*9	9.1	-4.2	37	96820	9999	9999	284	589	681	164	999900	999900	999900	99990	52	0.0	1	1	999.0	999	9	999999999	0	0.0000	0	88	999.000	999.0	99.0
2005	1	23	15	0	?9?9?9?9E0?9?9?9*9*9?9*9*9?9?9?9?9?9*9*_*9*9*9*9*9	10.1	-5.4	31	96820	9999	9999	287	511	550	204	999900	999900	999900	99990	247	1.0	1	1	999.0	999	9	999999999	0	0.0000	0	88	999.000	999.0	99.0
2005	1	23	16	0	?9?9?9?9E0?9?9?9*9*9?9*9*9?9*9*9?9?9*9*_*9*9*9*9*9	10.8	-5.7	29	96820	9999	9999	304	466	744	130	999900	999900	999900	99990	231	1.0	6	6	999.0	999	9	999999999	0	0.0000	0	88	999.000	999.0	99.0
2005	1	23	17	0	?9?9?9?9E0?9?9?9*9*9?9*9*9?9*9*9?9?9*9*_*9*9*9*9*9	10.5	-5.6	30	96820	9999	9999	295	301	642	120	999900	999900	999900	99990	253	1.0	3	3	999.0	999	9	999999999	0	0.0000	0	88	999.000	999.0	99.0
2005	1	23	18	0	?9?9?9?9E0?9?9?9*9*9?9*9*9?9*9*9?9?9*9*_*9*9*9*9*9	9.8	-5.0	33	96820	9999	9999	304	175	399	49	999900	999900	999900	99990	16	1.0	7	7	999.0	999	9	999999999	0	0.0000	0	88	999.000	999.0	99.0
2005	1	23	19	0	?9?9?9?9E0?9?9?9*9*9?9*9*9?9*9*9?9?9*9*_*9*9*9*9*9	8.9	-4.2	38	96820	9999	9999	305	29	0	12	999900	999900	999900	99990	182	1.0	8	8	999.0	999	9	999999999	0	0.0000	0	88	999.000	999.0	99.0
2005	1	23	20	0	?9?9?9?9E0?9?9?9*9*9?9*9*9?9*9*9?9?9*9*_*9*9*9*9*9	7.9	-3.3	44	96820	9999	9999	289	0	0	0	999900	999900	999900	99990	58	1.0	4	4	999.0	999	9	999999999	0	0.0000	0	88	999.000	999.0	99.0
2005	1	23	21	0	?9?9?9?9E0?9?9?9*9*9?9*9*9?9?9?9?9?9*9*_*9*9*9*9*9	7.0	-2.5	49	96820	9999	9999	284	0	0	0	999900	999900	999900	99990	0	0.0	3	3	999.0	999	9	999999999	0	0.0000	0	88	999.000	999.0	99.0
2005	1	23	22	0	?9?9?9?9E0?9?9?9*9*9?9*9*9?9*9*9?9?9*9*_*9*9*9*9*9	6.4	-1.7	55	96820	9999	9999	287	0	0	0	999900	999900	999900	99990	10	0.0	5	5	999.0	999	9	999999999	0	0.0000	0	88	999.000	999.0	99.0
2005	1	23	23	0	?9?9?9?9E0?9?9?9*9*9?9*9*9?9*9*9?9?9*9*_*9*9*9*9*9	6.0	-1.0	60	96820	9999	9999	282	0	0	0	999900	999900	999900	99990	36	0.0	3	3	999.0	999	9	999999999	0	0.0000	0	88	999.000	999.0	99.0
2005	1	23	24	0	?9?9?9?9E0?9?9?9*9*9?9*9*9?9*9*9?9?9*9*_*9*9*9*9*9	5.7	-0.3	65	96820	9999	9999	291	0	0	0	999900	999900	999900	99990	212	0.0	7	7	999.0	999	9	999999999	0	0.0000	0	88	999.000	999.0	99.0
2005	1	24	1	0	?9?9?9?9E0?9?9?9*9*9?9*9*9?9*9*9?9?9*9*_*9*9*9*9*9	5.4	0.3	70	96720	9999	9999	281	0	0	0	999900	999900	999900	99990	22	0.0	3	3	999.0	999	9	999999999	0	0.0000	0	88	999.000	999.0	99.0
2005	1	24	2	0	?9?9?9?9E0?9?9?9*9*9?9*9*9?9*9*9?9?9*9*_*9*9*9*9*9	5.0	0.8	74	96720	9999	9999	301	0	0	0	999900	999900	999900	99990	349	0.0	9	9	999.0	999	9	999999999	0	0.0000	0	88	999.000	999.0	99.0
2005	1	24	3	0	?9?9?9?9E0?9?9?9*9*9?9*9*9?9?9?9?9?9*9*_*9*9*9*9*9	4.4	1.1	79	96720	9999	9999	279	0	0	0	999900	999900	999900	99990	0	0.0	4	4	999.0	999	9	999999999	0	0.0000	0	88	999.000	999.0	99.0
2005	1	24	4	0	?9?9?9?9E0?9?9?9*9*9?9*9*9?9*9*9?9?9*9*_*9*9*9*9*9	3.5	1.0	84	96720	9999	9999	281	0	0	0	999900	999900	999900	99990	112	0.0	6	6	999.0	999	9	999999999	0	0.0000	0	88	999.000	999.0	99.0
2005	1	24	5	0	?9?9?9?9E0?9?9?9*9*9?9*9*9?9*9*9?9?9*9*_*9*9*9*9*9	2.6	0.8	88	96720	9999	9999	259	0	0	0	999900	999900	999900	99990	326	0.0	0	0	999.0	999	9	999999999	0	0.0000	0	88	999.000	999.0	99.0
2005	1	24	6	0	?9?9?9?9E0?9?9?9*9*9?9*9*9?9*9*9?9?9*9*_*9*9*9*9*9	1.6	0.4	92	96720	9999	9999	260	0	0	0	999900	999900	999900	99990	337	0.0	1	1	999.0	999	9	999999999	0	0.0000	0	88	999.000	999.0	99.0
2005	1	24	7	0	?9?9?9?9E0?9?9?9*9*9?9*9*9?9*9*9?9?9*9*_*9*9*9*9*9	1.0	0.1	94	96720	9999	9999	267	0	0	0	999900	999900	999900	99990	65	0.0	5	5	999.0	999	9	999999999	0	0.0000	0	88	999.000	999.0	99.0
2005	1	24	8	0	?9?9?9?9E0?9?9?9*9*9?9*9*9?9*9*9?9?9*9*_*9*9*9*9*9	0.7	0.0	95	96720	9999	9999	276	0	0	0	999900	999900	999900	99990	186	0.0	8	8	999.0	999	9	999999999	0	0.0000	0	88	999.000	999.0	99.0
2005	1	24	9	0	?9?9?9?9E0?9?9?9*9*9?9*9*9?9?9?9?9?9*9*_*9*9*9*9*9	1.2	0.3	94	96720	9999	9999	274	5	0	5	999900	999900	999900	99990	22	2.0	7	7	999.0	999	9	999999999	0	0.0000	0	88	999.000	999.0	99.0
2005	1	24	10	0	?9?9?9?9E0?9?9?9*9*9?9*9*9?9*9*9?9?9*9*_*9*9*9*9*9	2.0	0.6	91	96720	9999	9999	261	118	104	80	999900	999900	999900	99990	334	2.0	1	1	999.0	999	9	999999999	0	0.0000	0	88	999.000	999.0	99.0
2005	1	24	11	0	?9?9?9?9E0?9?9?9*9*9?9*9*9?9*9*9?9?9*9*_*9*9*9*9*9	2.8	0.7	86	96720	9999	9999	273	102	0	102	999900	999900	999900	99990	147	2.0	4	4	999.0	999	9	999999999	0	0.0000	0	88	999.000	999.0	99.0
2005	1	24	12	0	?9?9?9?9E0?9?9?9*9*9?9*9*9?9*9*9?9?9*9*_*9*9*9*9*9	3.8	0.7	80	96720	9999	9999	289	343	183	233	999900	999900	999900	99990	161	2.0	8	8	999.0	999	9	999999999	0	0.0000	0	88	999.000	999.0	99.0
2005	1	24	13	0	?9?9?9?9E0?9?9?9*9*9?9*9*9?9*9*9?9?9*9*_*9*9*9*9*9	4.8	0.6	74	96720	9999	9999	285	181	0	181	999900	999900	999900	99990	80	2.0	6	6	999.0	999	9	999999999	0	0.0000	0	88	999.000	999.0	99.0
2005	1	24	14	0	?9?9?9?9E0?9?9?9*9*9?9*9*9?9*9*9?9?9*9*_*9*9*9*9*9	5.9	0.7	69	96720	9999	9999	305	194	0	194	999900	999900	999900	99990	344	2.0	9	9	999.0	999	9	999999999	0	0.0000	0	88	999.000	999.0	99.0
2005	1	24	15	0	?9?9?9?9E0?9?9?9*9*9?9*9*9?9?9?9?9?9*9*_*9*9*9*9*9	7.2	1.2	66	96720	9999	9999	282	426	243	290	999900	999900	999900	99990	157	2.0	1	1	999.0	999	9	999999999	0	0.0000	0	88	999.000	999.0	99.0
2005	1	24	16	0	?9?9?9?9E0?9?9?9*9*9?9*9*9?9*9*9?9?9*9*_*9*9*9*9*9	8.1	1.8	64	96720	9999	9999	286	355	257	242	999900	999900	999900	99990	309	2.0	1	1	999.0	999	9	999999999	0	0.0000	0	88	999.000	999.0	99.0
2005	1	24	17	0	?9?9?9?9E0?9?9?9*9*9?9*9*9?9*9*9?9?9*9*_*9*9*9*9*9	7.9	1.7	65	96720	9999	9999	308	109	0	109	999900	999900	999900	99990	89	2.0	8	8	999.0	999	9	999999999	0	0.0000	0	88	999.000	999.0	99.0
2005	1	24	18	0	?9?9?9?9E0?9?9?9*9*9?9*9*9?9*9*9?9?9*9*_*9*9*9*9*9	7.3	1.6	67	96720	9999	9999	300	58	0	58	999900	999900	999900	99990	122	2.0	7	7	999.0	999	9	999999999	0	0.0000	0	88	999.000	999.0	99.0
2005	1	24	19	0	?9?9?9?9E0?9?9?9*9*9?9*9*9?9*9*9?9?9*9*_*9*9*9*9*9	6.6	1.5	70	96720	9999	9999	275	25	0	17	999900	999900	999900	99990	231	2.0	0	0	999.0	999	9	999999999	0	0.0000	0	88	999.000	999.0	99.0
2005	1	24	20	0	?9?9?9?9E0?9?9?9*9*9?9*9*9?9*9*9?9?9*9*_*9*9*9*9*9	5.9	1.3	72	96720	9999	9999	290	0	0	0	999900	999900	999900	99990	219	2.0	6	6	999.0	999	9	999999999	0	0.0000	0	88	999.000	999.0	99.0
2005	1	24	21	0	?9?9?9?9E0?9?9?9*9*9?9*9*9?9?9?9?9?9*9*_*9*9*9*9*9	5.2	1.1	75	96720	9999	9999	302	0	0	0	999900	999900	999900	99990	45	4.0	9	9	999.0	999	9	999999999	0	0.0000	0	88	999.000	999.0	99.0
2005	1	24	22	0	?9?9?9?9E0?9?9?9*9*9?9*9*9?9*9*9?9?9*9*_*9*9*9*9*9	4.8	1.0	76	96720	9999	9999	267	0	0	0	999900	999900	999900	99990	133	4.0	0	0	999.0	999	9	999999999	0	0.0000	0	88	999.000	999.0	99.0
2005	1	24	23	0	?9?9?9?9E0?9?9?9*9*9?9*9*9?9*9*9?9?9*9*_*9*9*9*9*9	4.5	0.8	77	96720	9999	9999	280	0	0	0	999900	999900	999900	99990	243	4.0	4	4	999.0	999	9	999999999	0	0.0000	0	88	999.000	999.0	99.0
2005	1	24	24	0	?9?9?9?9E0?9?9?9*9*9?9*9*9?9*9*9?9?9*9*_*9*9*9*9*9	4.3	0.8	78	96720	9999	9999	284	0	0	0	999900	999900	999900	99990	35	4.0	6	6	999.0	999	9	999999999	0	0.0000	0	88	999.000	999.0	99.0
2005	1	25	1	0	?9?9?9?9E0?9?9?9*9*9?9*9*9?9*9*9?9?9*9*_*9*9*9*9*9	4.3	0.8	78	96760	9999	9999	281	0	0	0	999900	999900	999900	99990	341	4.0	5	5	999.0	999	9	999999999	0	0.0000	0	88	999.000	999.0	99.0
2005	1	25	2	0	?9?9?9?9E0?9?9?9*9*9?9*9*9?9*9*9?9?9*9*_*9*9*9*9*9	4.3	0.9	79	96760	9999	9999	281	0	0	0	999900	999900	999900	99990	39	4.0	5	5	999.0	999	9	999999999	0	0.0000	0	88	999.000	999.0	99.0
2005	1	25	3	0	?9?9?9?9E0?9?9?9*9*9?9*9*9?9?9?9?9?9*9*_*9*9*9*9*9	4.2	1.0	80	96760	9999	9999	297	0	0	0	999900	999900	999900	99990	45	3.0	9	9	999.0	999	9	999999999	0	0.0000	0	88	999.000	999.0	99.0
2005	1	25	4	0	?9?9?9?9E0?9?9?9*9*9?9*9*9?9*9*9?9?9*9*_*9*9*9*9*9	4.1	1.2	82	96760	9999	9999	270	0	0	0	999900	999900	999900	99990	64	3.0	1	1	999.0	999	9	999999999	0	0.0000	0	88	999.000	999.0	99.0
2005	1	25	5	0	?9?9?9?9E0?9?9?9*9*9?9*9*9?9*9*9?9?9*9*_*9*9*9*9*9	3.9	1.4	84	96760	9999	9999	278	0	0	0	999900	999900	999900	99990	16	3.0	4	4	999.0	999	9	999999999	0	0.0000	0	88	999.000	999.0	99.0
2005	1	25	6	0	?9?9?9?9E0?9?9?9*9*9?9*9*9?9*9*9?9?9*9*_*9*9*9*9*9	3.7	1.7	87	96760	9999	9999	279	0	0	0	999900	999900	999900	99990	158	3.0	5	5	999.0	999	9	999999999	0	0.0000	0	88	999.000	999.0	99.0
2005	1	25	7	0	?9?9?9?9E0?9?9?9*9*9?9*9*9?9*9*9?9?9*9*_*9*9*9*9*9	3.6	1.8	89	96760	9999	9999	277	0	0	0	999900	999900	999900	99990	171	3.0	4	4	999.0	999	9	999999999	0	0.0000	0	88	999.000	999.0	99.0
2005	1	25	8	0	?9?9?9?9E0?9?9?9*9*9?9*9*9?9*9*9?9?9*9*_*9*9*9*9*9	3.5	2.0	90	96760	9999	9999	277	0	0	0	999900	999900	999900	99990	87	3.0	4	4	999.0	999	9	999999999	0	0.0000	0	88	999.000	999.0	99.0
2005	1	25	9	0	?9?9?9?9E0?9?9?9*9*9?9*9*9?9?9?9?9?9*9*_*9*9*9*9*9	3.9	2.4	90	96760	9999	9999	283	4	0	4	999900	999900	999900	99990	0	0.0	6	6	999.0	999	9	999999999	0	0.0000	0	88	999.000	999.0	99.0
2005	1	25	10	0	?9?9?9?9E0?9?9?9*9*9?9*9*9?9*9*9?9?9*9*_*9*9*9*9*9	4.3	2.6	89	96760	9999	9999	280	40	0	40	999900	999900	999900	99990	70	0.0	4	4	999.0	999	9	999999999	0	0.0000	0	88	999.000	999.0	99.0
2005	1	25	11	0	?9?9?9?9E0?9?9?9*9*9?9*9*9?9*9*9?9?9*9*_*9*9*9*9*9	4.4	2.4	87	96760	9999	9999	276	79	0	79	999900	999900	999900	99990	63	0.0	2	2	999.0	999	9	999999999	0	0.0000	0	88	999.000	999.0	99.0
2005	1	25	12	0	?9?9?9?9E0?9?9?9*9*9?9*9*9?9*9*9?9?9*9*_*9*9*9*9*9	4.5	2.0	84	96760	9999	9999	300	115	0	115	999900	999900	999900	99990	227	0.0	9	9	999.0	999	9	999999999	0	0.0000	0	88	999.000	999.0	99.0
2005	1	25	13	0	?9?9?9?9E0?9?9?9*9*9?9*9*9?9*9*9?9?9*9*_*9*9*9*9*9	4.6	1.6	81	96760	9999	9999	272	141	0	141	999900	999900	999900	99990	263	0.0	1	1	999.0	999	9	999999999	0	0.0000	0	88	999.000	999.0	99.0
2005	1	25	14	0	?9?9?9?9E0?9?9?9*9*9?9*9*9?9*9*9?9?9*9*_*9*9*9*9*9	4.8	1.4	79	96760	9999	9999	289	151	0	151	999900	999900	999900	99990	146	0.0	7	7	999.0	999	9	999999999	0	0.0000	0	88	999.000	999.0	99.0
2005	1	25	15	0	?9?9?9?9E0?9?9?9*9*9?9*9*9?9?9?9?9?9*9*_*9*9*9*9*9	5.2	1.7	78	96760	9999	9999	285	143	0	143	999900	999900	999900	99990	337	1.0	5	5	999.0	999	9	999999999	0	0.0000	0	88	999.000	999.0	99.0
2005	1	25	16	0	?9?9?9?9E0?9?9?9*9*9?9*9*9?9*9*9?9?9*9*_*9*9*9*9*9	5.9	2.4	78	96760	9999	9999	300	119	0	119	999900	999900	999900	99990	259	1.0	8	8	999.0	999	9	999999999	0	0.0000	0	88	999.000	999.0	99.0
2005	1	25	17	0	?9?9?9?9E0?9?9?9*9*9?9*9*9?9*9*9?9?9*9*_*9*9*9*9*9	6.6	3.4	80	96760	9999	9999	304	85	0	85	999900	999900	999900	99990	239	1.0	8	8	999.0	999	9	999999999	0	0.0000	0	88	999.000	999.0	99.0
2005	1	25	18	0	?9?9?9?9E0?9?9?9*9*9?9*9*9?9*9*9?9?9*9*_*9*9*9*9*9	6.9	4.1	82	96760	9999	9999	278	45	0	45	999900	999900	999900	99990	294	1.0	0	0	999.0	999	9	999999999	0	0.0000	0	88	999.000	999.0	99.0
2005	1	25	19	0	?9?9?9?9E0?9?9?9*9*9?9*9*9?9*9*9?9?9*9*_*9*9*9*9*9	6.5	4.2	85	96760	9999	9999	289	9	0	9	999900	999900	999900	99990	223	1.0	3	3	999.0	999	9	999999999	0	0.0000	0	88	999.000	999.0	99.0
2005	1	25	20	0	?9?9?9?9E0?9?9?9*9*9?9*9*9?9*9*9?9?9*9*_*9*9*9*9*9	5.6	3.7	88	96760	9999	9999	295	0	0	0	999900	999900	999900	99990	149	1.0	7	7	999.0	999	9	999999999	0	0.0000	0	88	999.000	999.0	99.0
2005	1	25	21	0	?9?9?9?9E0?9?9?9*9*9?9*9*9?9?9?9?9?9*9*_*9*9*9*9*9	4.7	3.2	90	96760	9999	9999	283	0	0	0	999900	999900	999900	99990	315	1.0	4	4	999.0	999	9	999999999	0	0.0000	0	88	999.000	999.0	99.0
2005	1	25	22	0	?9?9?9?9E0?9?9?9*9*9?9*9*9?9*9*9?9?9*9*_*9*9*9*9*9	4.2	2.9	91	96760	9999	9999	285	0	0	0	999900	999900	999900	99990	306	1.0	6	6	999.0	999	9	999999999	0	0.0000	0	88	999.000	999.0	99.0
2005	1	25	23	0	?9?9?9?9E0?9?9?9*9*9?9*9*9?9*9*9?9?9*9*_*9*9*9*9*9	4.1	3.0	92	96760	9999	9999	293	0	0	0	999900	999900	999900	99990	189	1.0	8	8	999.0	999	9	999999999	0	0.0000	0	88	999.000	999.0	99.0
2005	1	25	24	0	?9?9?9?9E0?9?9?9*9*9?9*9*9?9*9*9?9?9*9*_*9*9*9*9*9	4.2	3.1	93	96760	9999	9999	283	0	0	0	999900	999900	999900	99990	152	1.0	5	5	999.0	999	9	999999999	0	0.0000	0	88	999.000	999.0	99.0
2005	1	26	1	0	?9?9?9?9E0?9?9?9*9*9?9*9*9?9*9*9?9?9*9*_*9*9*9*9*9	4.2	3.3	94	96870	9999	9999	286	0	0	0	999900	999900	999900	99990	41	1.0	6	6	999.0	999	9	999999999	0	0.0000	0	88	999.000	999.0	99.0
2005	1	26	2	0	?9?9?9?9E0?9?9?9*9*9?9*9*9?9*9*9?9?9*9*_*9*9*9*9*9	4.1	3.3	95	96870	9999	9999	285	0	0	0	999900	999900	999900	99990	195	1.0	6	6	999.0	999	9	999999999	0	0.0000	0	88	999.000	999.0	99.0
2005	1	26	3	0	?9?9?9?9E0?9?9?9*9*9?9*9*9?9?9?9?9?9*9*_*9*9*9*9*9	3.7	3.1	96	96870	9999	9999	276	0	0	0	999900	999900	999900	99990	0	0.0	3	3	999.0	999	9	999999999	0	0.0000	0	88	999.000	999.0	99.0
2005	1	26	4	0	?9?9?9?9E0?9?9?9*9*9?9*9*9?9*9*9?9?9*9*_*9*9*9*9*9	2.8	2.3	96	96870	9999	9999	279	0	0	0	999900	999900	999900	99990	163	0.0	6	6	999.0	999	9	999999999	0	0.0000	0	88	999.000	999.0	99.0
2005	1	26	5	0	?9?9?9?9E0?9?9?9*9*9?9*9*9?9*9*9?9?9*9*_*9*9*9*9*9	1.8	1.5	98	96870	9999	9999	267	0	0	0	999900	999900	999900	99990	259	0.0	3	3	999.0	999	9	999999999	0	0.0000	0	88	999.000	999.0	99.0
2005	1	26	6	0	?9?9?9?9E0?9?9?9*9*9?9*9*9?9*9*9?9?9*9*_*9*9*9*9*9	0.7	0.7	100	96870	9999	9999	272	0	0	0	999900	999900	999900	99990	231	0.0	7	7	999.0	999	9	999999999	0	0.0000	0	88	999.000	999.0	99.0
2005	1	26	7	0	?9?9?9?9E0?9?9?9*9*9?9*9*9?9*9*9?9?9*9*_*9*9*9*9*9	-0.2	-0.4	98	96870	9999	9999	260	0	0	0	999900	999900	999900	99990	237	0.0	4	4	999.0	999	9	999999999	0	0.0000	0	88	999.000	999.0	99.0
2005	1	26	8	0	?9?9?9?9E0?9?9?9*9*9?9*9*9?9*9*9?9?9*9*_*9*9*9*9*9	-0.5	-0.6	99	96870	9999	9999	263	0	0	0	999900	999900	999900	99990	99	0.0	6	6	999.0	999	9	999999999	0	0.0000	0	88	999.000	999.0	99.0
2005	1	26	9	0	?9?9?9?9E0?9?9?9*9*9?9*9*9?9?9?9?9?9*9*_*9*9*9*9*9	0.7	0.6	99	96870	9999	9999	269	7	0	7	999900	999900	999900	99990	0	0.0	6	6	999.0	999	9	999999999	0	0.0000	0	88	999.000	999.0	99.0
2005	1	26	10	0	?9?9?9?9E0?9?9?9*9*9?9*9*9?9*9*9?9?9*9*_*9*9*9*9*9	2.5	1.4	93	96870	9999	9999	272	62	0	62	999900	999900	999900	99990	243	0.0	4	4	999.0	999	9	999999999	0	0.0000	0	88	999.000	999.0	99.0
2005	1	26	11	0	?9?9?9?9E0?9?9?9*9*9?9*9*9?9*9*9?9?9*9*_*9*9*9*9*9	4.1	1.6	84	96870	9999	9999	298	123	0	123	999900	999900	999900	99990	254	0.0	9	9	999.0	999	9	999999999	0	0.0000	0	88	999.000	999.0	99.0
2005	1	26	12	0	?9?9?9?9E0?9?9?9*9*9?9*9*9?9*9*9?9?9*9*_*9*9*9*9*9	5.7	1.5	74	96870	9999	9999	298	178	0	178	999900	999900	999900	99990	3	0.0	8	8	999.0	999	9	999999999	0	0.0000	0	88	999.000	999.0	99.0
2005	1	26	13	0	?9?9?9?9E0?9?9?9*9*9?9*9*9?9*9*9?9?9*9*_*9*9*9*9*9	7.1	0.9	65	96870	9999	9999	303	217	0	217	999900	999900	999900	99990	56	0.0	8	8	999.0	999	9	999999999	0	0.0000	0	88	999.000	999.0	99.0
2005	1	26	14	0	?9?9?9?9E0?9?9?9*9*9?9*9*9?9*9*9?9?9*9*_*9*9*9*9*9	8.3	0.2	56	96870	9999	9999	308	233	0	233	999900	999900	999900	99990	134	0.0	8	8	999.0	999	9	999999999	0	0.0000	0	88	999.000	999.0	99.0
2005	1	26	15	0	?9?9?9?9E0?9?9?9*9*9?9*9*9?9?9?9?9?9*9*_*9*9*9*9*9	9.4	-0.3	51	96870	9999	9999	301	630	413	396	999900	999900	999900	99990	67	2.0	5	5	999.0	999	9	999999999	0	0.0000	0	88	999.000	999.0	99.0
2005	1	26	16	0	?9?9?9?9E0?9?9?9*9*9?9*9*9?9*9*9?9?9*9*_*9*9*9*9*9	10.0	-0.5	48	96870	9999	9999	303	185	0	185	999900	999900	999900	99990	216	2.0	5	5	999.0	999	9	999999999	0	0.0000	0	88	999.000	999.0	99.0
2005	1	26	17	0	?9?9?9?9E0?9?9?9*9*9?9*9*9?9*9*9?9?9*9*_*9*9*9*9*9	9.8	-0.5	48	96870	9999	9999	314	374	477	235	999900	999900	999900	99990	247	2.0	8	8	999.0	999	9	999999999	0	0.0000	0	88	999.000	999.0	99.0
2005	1	26	18	0	?9?9?9?9E0?9?9?9*9*9?9*9*9?9*9*9?9?9*9*_*9*9*9*9*9	9.4	-0.3	51	96870	9999	9999	319	201	424	126	999900	999900	999900	99990	131	2.0	9	9	999.0	999	9	999999999	0	0.0000	0	88	999.000	999.0	99.0
2005	1	26	19	0	?9?9?9?9E0?9?9?9*9*9?9*9*9?9*9*9?9?9*9*_*9*9*9*9*9	8.8	0.1	54	96870	9999	9999	297	14	0	14	999900	999900	999900	99990	47	2.0	4	4	999.0	999	9	999999999	0	0.0000	0	88	999.000	999.0	99.0
2005	1	26	20	0	?9?9?9?9E0?9?9?9*9*9?9*9*9?9*9*9?9?9*9*_*9*9*9*9*9	8.1	0.6	59	96870	9999	9999	307	0	0	0	999900	999900	999900	99990	244	2.0	8	8	999.0	999	9	999999999	0	0.0000	0	88	999.000	999.0	99.0
2005	1	26	21	0	?9?9?9?9E0?9?9?9*9*9?9*9*9?9?9?9?9?9*9*_*9*9*9*9*9	7.5	1.1	64	96870	9999	9999	305	0	0	0	999900	999900	999900	99990	67	1.0	8	8	999.0	999	9	999999999	0	0.0000	0	88	999.000	999.0	99.0
2005	1	26	22	0	?9?9?9?9E0?9?9?9*9*9?9*9*9?9*9*9?9?9*9*_*9*9*9*9*9	7.0	1.5	68	96870	9999	9999	282	0	0	0	999900	999900	999900	99990	159	1.0	1	1	999.0	999	9	999999999	0	0.0000	0	88	999.000	999.0	99.0
2005	1	26	23	0	?9?9?9?9E0?9?9?9*9*9?9*9*9?9*9*9?9?9*9*_*9*9*9*9*9	6.6	1.9	72	96870	9999	9999	291	0	0	0	999900	999900	999900	99990	21	1.0	5	5	999.0	999	9	999999999	0	0.0000	0	88	999.000	999.0	99.0
2005	1	26	24	0	?9?9?9?9E0?9?9?9*9*9?9*9*9?9*9*9?9?9*9*_*9*9*9*9*9	6.3	2.2	75	96870	9999	9999	301	0	0	0	999900	999900	999900	99990	259	1.0	8	8	999.0	999	9	999999999	0	0.0000	0	88	999.000	999.0	99.0
2005	1	27	1	0	?9?9?9?9E0?9?9?9*9*9?9*9*9?9*9*9?9?9*9*_*9*9*9*9*9	6.0	2.5	78	96910	9999	9999	292	0	0	0	999900	999900	999900	99990	139	1.0	6	6	999.0	999	9	999999999	0	0.0000	0	88	999.000	999.0	99.0
2005	1	27	2	0	?9?9?9?9E0?9?9?9*9*9?9*9*9?9*9*9?9?9*9*_*9*9*9*9*9	5.8	2.8	81	96910	9999	9999	289	0	0	0	999900	999900	999900	99990	239	1.0	5	5	999.0	999	9	999999999	0	0.0000	0	88	999.000	999.0	99.0
2005	1	27	3	0	?9?9?9?9E0?9?9?9*9*9?9*9*9?9?9?9?9?9*9*_*9*9*9*9*9	5.5	3.0	84	96910	9999	9999	299	0	0	0	999900	999900	999900	99990	22	3.0	8	8	999.0	999	9	999999999	0	0.0000	0	88	999.000	999.0	99.0
2005	1	27	4	0	?9?9?9?9E0?9?9?9*9*9?9*9*9?9*9*9?9?9*9*_*9*9*9*9*9	5.2	3.2	87	96910	9999	9999	290	0	0	0	999900	999900	999900	99990	69	3.0	6	6	999.0	999	9	999999999	0	0.0000	0	88	999.000	999.0	99.0
2005	1	27	5	0	?9?9?9?9E0?9?9?9*9*9?9*9*9?9*9*9?9?9*9*_*9*9*9*9*9	4.9	3.3	89	96910	9999	9999	284	0	0	0	999900	999900	999900	99990	297	3.0	4	4	999.0	999	9	999999999	0	0.0000	0	88	999.000	999.0	99.0
2005	1	27	6	0	?9?9?9?9E0?9?9?9*9*9?9*9*9?9*9*9?9?9*9*_*9*9*9*9*9	4.7	3.4	91	96910	9999	9999	287	0	0	0	999900	999900	999900	99990	200	3.0	6	6	999.0	999	9	999999999	0	0.0000	0	88	999.000	999.0	99.0
2005	1	27	7	0	?9?9?9?9E0?9?9?9*9*9?9*9*9?9*9*9?9?9*9*_*9*9*9*9*9	4.5	3.5	93	96910	9999	9999	301	0	0	0	999900	999900	999900	99990	198	3.0	9	9	999.0	999	9	999999999	0	0.0000	0	88	999.000	999.0	99.0
2005	1	27	8	0	?9?9?9?9E0?9?9?9*9*9?9*9*9?9*9*9?9?9*9*_*9*9*9*9*9	4.4	3.6	94	96910	9999	9999	290	0	0	0	999900	999900	999900	99990	90	3.0	7	7	999.0	999	9	999999999	0	0.0000	0	88	999.000	999.0	99.0
2005	1	27	9	0	?9?9?9?9E0?9?9?9*9*9?9*9*9?9?9?9?9?9*9*_*9*9*9*9*9	4.8	4.1	95	96910	9999	9999	289	2	0	2	999900	999900	999900	99990	45	2.0	6	6	999.0	999	9	999999999	0	0.0000	0	88	999.000	999.0	99.0
2005	1	27	10	0	?9?9?9?9E0?9?9?9*9*9?9*9*9?9*9*9?9?9*9*_*9*9*9*9*9	5.2	4.4	95	96910	9999	9999	294	17	0	17	999900	999900	999900	99990	312	2.0	7	7	999.0	999	9	999999999	0	0.0000	0	88	999.000	999.0	99.0
2005	1	27	11	0	?9?9?9?9E0?9?9?9*9*9?9*9*9?9*9*9?9?9*9*_*9*9*9*9*9	5.4	4.6	94	96910	9999	9999	278	33	0	33	999900	999900	999900	99990	345	2.0	1	1	999.0	999	9	999999999	0	0.0000	0	88	999.000	999.0	99.0
2005	1	27	12	0	?9?9?9?9E0?9?9?9*9*9?9*9*9?9*9*9?9?9*9*_*9*9*9*9*9	5.5	4.5	93	96910	9999	9999	279	48	0	48	999900	999900	999900	99990	5	2.0	1	1	999.0	999	9	999999999	0	0.0000	0	88	999.000	999.0	99.0
2005	1	27	13	0	?9?9?9?9E0?9?9?9*9*9?9*9*9?9*9*9?9?9*9*_*9*9*9*9*9	5.6	4.4	92	96910	9999	9999	288	59	0	59	999900	999900	999900	99990	272	2.0	4	4	999.0	999	9	999999999	0	0.0000	0	88	999.000	999.0	99.0
2005	1	27	14	0	?9?9?9?9E0?9?9?9*9*9?9*9*9?9*9*9?9?9*9*_*9*9*9*9*9	5.8	4.3	90	96910	9999	9999	280	63	0	63	999900	999900	999900	99990	227	2.0	1	1	999.0	999	9	999999999	0	0.0000	0	88	999.000	999.0	99.0
2005	1	27	15	0	?9?9?9?9E0?9?9?9*9*9?9*9*9?9?9?9?9?9*9*_*9*9*9*9*9	6.2	4.5	89	96910	9999	9999	295	60	0	60	999900	999900	999900	99990	22	2.0	6	6	999.0	999	9	999999999	0	0.0000	0	88	999.000	999.0	99.0
2005	1	27	16	0	?9?9?9?9E0?9?9?9*9*9?9*9*9?9*9*9?9?9*9*_*9*9*9*9*9	6.8	5.0	88	96910	9999	9999	301	50	0	50	999900	999900	999900	99990	43	2.0	7	7	999.0	999	9	999999999	0	0.0000	0	88	999.000	999.0	99.0
2005	1	27	17	0	?9?9?9?9E0?9?9?9*9*9?9*9*9?9*9*9?9?9*9*_*9*9*9*9*9	7.3	5.5	88	96910	9999	9999	294	35	0	35	999900	999900	999900	99990	293	2.0	3	3	999.0	999	9	999999999	0	0.0000	0	88	999.000	999.0	99.0
2005	1	27	18	0	?9?9?9?9E0?9?9?9*9*9?9*9*9?9*9*9?9?9*9*_*9*9*9*9*9	7.6	5.8	88	96910	9999	9999	311	19	0	19	999900	999900	999900	99990	223	2.0	8	8	999.0	999	9	999999999	0	0.0000	0	88	999.000	999.0	99.0
2005	1	27	19	0	?9?9?9?9E0?9?9?9*9*9?9*9*9?9*9*9?9?9*9*_*9*9*9*9*9	7.1	5.3	88	96910	9999	9999	295	4	0	4	999900	999900	999900	99990	278	2.0	4	4	999.0	999	9	999999999	0	0.0000	0	88	999.000	999.0	99.0
2005	1	27	20	0	?9?9?9?9E0?9?9?9*9*9?9*9*9?9*9*9?9?9*9*_*9*9*9*9*9	6.1	4.4	89	96910	9999	9999	290	0	0	0	999900	999900	999900	99990	118	2.0	4	4	999.0	999	9	999999999	0	0.0000	0	88	999.000	999.0	99.0
2005	1	27	21	0	?9?9?9?9E0?9?9?9*9*9?9*9*9?9?9?9?9?9*9*_*9*9*9*9*9	5.4	3.9	90	96910	9999	9999	278	0	0	0	999900	999900	999900	99990	45	2.0	1	1	999.0	999	9	999999999	0	0.0000	0	88	999.000	999.0	99.0
2005	1	27	22	0	?9?9?9?9E0?9?9?9*9*9?9*9*9?9*9*9?9?9*9*_*9*9*9*9*9	5.4	4.1	91	96910	9999	9999	299	0	0	0	999900	999900	999900	99990	317	2.0	8	8	999.0	999	9	999999999	0	0.0000	0	88	999.000	999.0	99.0
2005	1	27	23	0	?9?9?9?9E0?9?9?9*9*9?9*9*9?9*9*9?9?9*9*_*9*9*9*9*9	5.3	4.2	92	96910	9999	9999	306	0	0	0	999900	999900	999900	99990	54	2.0	9	9	999.0	999	9	999999999	0	0.0000	0	88	999.000	999.0	99.0
2005	1	27	24	0	?9?9?9?9E0?9?9?9*9*9?9*9*9?9*9*9?9?9*9*_*9*9*9*9*9	5.1	4.1	94	96910	9999	9999	287	0	0	0	999900	999900	999900	99990	245	2.0	5	5	999.0	999	9	999999999	0	0.0000	0	88	999.000	999.0	99.0
2005	1	28	1	0	?9?9?9?9E0?9?9?9*9*9?9*9*9?9*9*9?9?9*9*_*9*9*9*9*9	4.7	3.9	95	96940	9999	9999	286	0	0	0	999900	999900	999900	99990	258	2.0	5	5	999.0	999	9	999999999	0	0.0000	0	88	999.000	999.0	99.0
2005	1	28	2	0	?9?9?9?9E0?9?9?9*9*9?9*9*9?9*9*9?9?9*9*_*9*9*9*9*9	4.4	3.8	96	96940	9999	9999	284	0	0	0	999900	999900	999900	99990	172	2.0	5	5	999.0	999	9	999999999	0	0.0000	0	88	999.000	999.0	99.0
2005	1	28	3	0	?9?9?9?9E0?9?9?9*9*9?9*9*9?9?9?9?9?9*9*_*9*9*9*9*9	4.3	3.7	96	96940	9999	9999	282	0	0	0	999900	999900	999900	99990	0	0.0	4	4	999.0	999	9	999999999	0	0.0000	0	88	999.000	999.0	99.0
2005	1	28	4	0	?9?9?9?9E0?9?9?9*9*9?9*9*9?9*9*9?9?9*9*_*9*9*9*9*9	4.0	3.5	96	96940	9999	9999	288	0	0	0	999900	999900	999900	99990	332	0.0	7	7	999.0	999	9	999999999	0	0.0000	0	88	999.000	999.0	99.0
2005	1	28	5	0	?9?9?9?9E0?9?9?9*9*9?9*9*9?9*9*9?9?9*9*_*9*9*9*9*9	3.4	2.8	96	96940	9999	9999	279	0	0	0	999900	999900	999900	99990	269	0.0	5	5	999.0	999	9	999999999	0	0.0000	0	88	999.000	999.0	99.0
2005	1	28	6	0	?9?9?9?9E0?9?9?9*9*9?9*9*9?9*9*9?9?9*9*_*9*9*9*9*9	2.9	2.2	95	96940	9999	9999	293	0	0	0	999900	999900	999900	99990	329	0.0	9	9	999.0	999	9	999999999	0	0.0000	0	88	999.000	999.0	99.0
2005	1	28	7	0	?9?9?9?9E0?9?9?9*9*9?9*9*9?9*9*9?9?9*9*_*9*9*9*9*9	2.7	1.9	94	96940	9999	9999	292	0	0	0	999900	999900	999900	99990	143	0.0	9	9	999.0	999	9	999999999	0	0.0000	0	88	999.000	999.0	99.0
2005	1	28	8	0	?9?9?9?9E0?9?9?9*9*9?9*9*9?9*9*9?9?9*9*_*9*9*9*9*9	3.3	2.4	94	96940	9999	9999	284	0	0	0	999900	999900	999900	99990	187	0.0	7	7	999.0	999	9	999999999	0	0.0000	0	88	999.000	999.0	99.0
2005	1	28	9	0	?9?9?9?9E0?9?9?9*9*9?9*9*9?9?9?9?9?9*9*_*9*9*9*9*9	4.6	3.6	93	96940	9999	9999	295	1	0	1	999900	999900	999900	99990	0	0.0	8	8	999.0	999	9	999999999	0	0.0000	0	88	999.000	999.0	99.0
2005	1	28	10	0	?9?9?9?9E0?9?9?9*9*9?9*9*9?9*9*9?9?9*9*_*9*9*9*9*9	5.6	4.5	93	96940	9999	9999	288	7	0	7	999900	999900	999900	99990	179	0.0	4	4	999.0	999	9	999999999	0	0.0000	0	88	999.000	999.0	99.0
2005	1	28	11	0	?9?9?9?9E0?9?9?9*9*9?9*9*9?9*9*9?9?9*9*_*9*9*9*9*9	6.0	4.8	92	96940	9999	9999	309	14	0	14	999900	999900	999900	99990	232	0.0	9	9	999.0	999	9	999999999	0	0.0000	0	88	999.000	999.0	99.0
2005	1	28	12	0	?9?9?9?9E0?9?9?9*9*9?9*9*9?9*9*9?9?9*9*_*9*9*9*9*9	6.0	4.8	92	96940	9999	9999	276	20	0	20	999900	999900	999900	99990	327	0.0	0	0	999.0	999	9	999999999	0	0.0000	0	88	999.000	999.0	99.0
2005	1	28	13	0	?9?9?9?9E0?9?9?9*9*9?9*9*9?9*9*9?9?9*9*_*9*9*9*9*9	5.8	4.6	92	96940	9999	9999	284	24	0	24	999900	999900	999900	99990	190	0.0	2	2	999.0	999	9	999999999	0	0.0000	0	88	999.000	999.0	99.0
2005	1	28	14	0	?9?9?9?9E0?9?9?9*9*9?9*9*9?9*9*9?9?9*9*_*9*9*9*9*9	5.5	4.3	92	96940	9999	9999	289	26	0	26	999900	999900	999900	99990	25	0.0	5	5	999.0	999	9	999999999	0	0.0000	0	88	999.000	999.0	99.0
2005	1	28	15	0	?9?9?9?9E0?9?9?9*9*9?9*9*9?9?9?9?9?9*9*_*9*9*9*9*9	5.2	4.0	92	96940	9999	9999	281	25	0	25	999900	999900	999900	99990	45	1.0	2	2	999.0	999	9	999999999	0	0.0000	0	88	999.000	999.0	99.0
2005	1	28	16	0	?9?9?9?9E0?9?9?9*9*9?9*9*9?9*9*9?9?9*9*_*9*9*9*9*9	5.0	3.9	92	96940	9999	9999	271	21	0	21	999900	999900	999900	99990	9	1.0	0	0	999.0	999	9	999999999	0	0.0000	0	88	999.000	999.0	99.0
2005	1	28	17	0	?9?9?9?9E0?9?9?9*9*9?9*9*9?9*9*9?9?9*9*_*9*9*9*9*9	5.0	3.8	92	96940	9999	9999	293	15	0	15	999900	999900	999900	99990	243	1.0	7	7	999.0	999	9	999999999	0	0.0000	0	88	999.000	999.0	99.0
2005	1	28	18	0	?9?9?9?9E0?9?9?9*9*9?9*9*9?9*9*9?9?9*9*_*9*9*9*9*9	5.0	3.9	92	96940	9999	9999	293	8	0	8	999900	999900	999900	99990	351	1.0	7	7	999.0	999	9	999999999	0	0.0000	0	88	999.000	999.0	99.0
2005	1	28	19	0	?9?9?9?9E0?9?9?9*9*9?9*9*9?9*9*9?9?9*9*_*9*9*9*9*9	5.1	3.9	93	96940	9999	9999	293	2	0	2	999900	999900	999900	99990	201	1.0	7	7	999.0	999	9	999999999	0	0.0000	0	88	999.000	999.0	99.0
2005	1	28	20	0	?9?9?9?9E0?9?9?9*9*9?9*9*9?9*9*9?9?9*9*_*9*9*9*9*9	5.1	4.0	92	96940	9999	9999	277	0	0	0	999900	999900	999900	99990	240	1.0	1	1	999.0	999	9	999999999	0	0.0000	0	88	999.000	999.0	99.0
2005	1	28	21	0	?9?9?9?9E0?9?9?9*9*9?9*9*9?9?9?9?9?9*9*_*9*9*9*9*9	5.2	4.0	92	96940	9999	9999	294	0	0	0	999900	999900	999900	99990	22	2.0	7	7	999.0	999	9	999999999	0	0.0000	0	88	999.000	999.0	99.0
2005	1	28	22	0	?9?9?9?9E0?9?9?9*9*9?9*9*9?9*9*9?9?9*9*_*9*9*9*9*9	5.2	3.9	92	96940	9999	9999	298	0	0	0	999900	999900	999900	99990	105	2.0	8	8	999.0	999	9	999999999	0	0.0000	0	88	999.000	999.0	99.0
2005	1	28	23	0	?9?9?9?9E0?9?9?9*9*9?9*9*9?9*9*9?9?9*9*_*9*9*9*9*9	5.2	3.8	91	96940	9999	9999	271	0	0	0	999900	999900	999900	99990	133	2.0	0	0	999.0	999	9	999999999	0	0.0000	0	88	999.000	999.0	99.0
2005	1	28	24	0	?9?9?9?9E0?9?9?9*9*9?9*9*9?9*9*9?9?9*9*_*9*9*9*9*9	5.1	3.6	90	96940	9999	9999	293	0	0	0	999900	999900	999900	99990	272	2.0	7	7	999.0	999	9	999999999	0	0.0000	0	88	999.000	999.0	99.0
2005	1	29	1	0	?9?9?9?9E0?9?9?9*9*9?9*9*9?9*9*9?9?9*9*_*9*9*9*9*9	4.9	3.4	90	96900	9999	9999	297	0	0	0	999900	999900	999900	99990	157	2.0	8	8	999.0	999	9	999999999	0	0.0000	0	88	999.000	999.0	99.0
2005	1	29	2	0	?9?9?9?9E0?9?9?9*9*9?9*9*9?9*9*9?9?9*9*_*9*9*9*9*9	4.8	3.2	90	96900	9999	9999	283	0	0	0	999900	999900	999900	99990	223	2.0	4	4	999.0	999	9	999999999	0	0.0000	0	88	999.000	999.0	99.0
2005	1	29	3	0	?9?9?9?9E0?9?9?9*9*9?9*9*9?9?9?9?9?9*9*_*9*9*9*9*9	4.6	3.1	90	96900	9999	9999	277	0	0	0	999900	999900	999900	99990	45	4.0	2	2	999.0	999	9	999999999	0	0.0000	0	88	999.000	999.0	99.0
2005	1	29	4	0	?9?9?9?9E0?9?9?9*9*9?9*9*9?9*9*9?9?9*9*_*9*9*9*9*9	4.4	3.1	91	96900	9999	9999	286	0	0	0	999900	999900	999900	99990	262	4.0	6	6	999.0	999	9	999999999	0	0.0000	0	88	999.000	999.0	99.0
2005	1	29	5	0	?9?9?9?9E0?9?9?9*9*9?9*9*9?9*9*9?9?9*9*_*9*9*9*9*9	4.2	3.0	92	96900	9999	9999	300	0	0	0	999900	999900	999900	99990	107	4.0	9	9	999.0	999	9	999999999	0	0.0000	0	88	999.000	999.0	99.0
2005	1	29	6	0	?9?9?9?9E0?9?9?9*9*9?9*9*9?9*9*9?9?9*9*_*9*9*9*9*9	4.1	3.1	93	96900	9999	9999	280	0	0	0	999900	999900	999900	99990	183	4.0	4	4	999.0	999	9	999999999	0	0.0000	0	88	999.000	999.0	99.0
2005	1	29	7	0	?9?9?9?9E0?9?9?9*9*9?9*9*9?9*9*9?9?9*9*_*9*9*9*9*9	3.9	3.1	94	96900	9999	9999	292	0	0	0	999900	999900	999900	99990	299	4.0	8	8	999.0	999	9	999999999	0	0.0000	0	88	999.000	999.0	99.0
2005	1	29	8	0	?9?9?9?9E0?9?9?9*9*9?9*9*9?9*9*9?9?9*9*_*9*9*9*9*9	3.9	3.0	94	96900	9999	9999	279	0	0	0	999900	999900	999900	99990	8	4.0	4	4	999.0	999	9	999999999	0	0.0000	0	88	999.000	999.0	99.0
2005	1	29	9	0	?9?9?9?9E0?9?9?9*9*9?9*9*9?9?9?9?9?9*9*_*9*9*9*9*9	4.4	3.4	93	96900	9999	9999	290	7	0	7	999900	999900	999900	99990	22	2.0	7	7	999.0	999	9	999999999	0	0.0000	0	88	999.000	999.0	99.0
2005	1	29	10	0	?9?9?9?9E0?9?9?9*9*9?9*9*9?9*9*9?9?9*9*_*9*9*9*9*9	4.9	3.6	91	96900	9999	9999	292	50	0	50	999900	999900	999900	99990	144	2.0	7	7	999.0	999	9	999999999	0	0.0000	0	88	999.000	999.0	99.0
2005	1	29	11	0	?9?9?9?9E0?9?9?9*9*9?9*9*9?9*9*9?9?9*9*_*9*9*9*9*9	5.3	3.5	88	96900	9999	9999	277	98	0	98	999900	999900	999900	99990	230	2.0	1	1	999.0	999	9	999999999	0	0.0000	0	88	999.000	999.0	99.0
2005	1	29	12	0	?9?9?9?9E0?9?9?9*9*9?9*9*9?9*9*9?9?9*9*_*9*9*9*9*9	5.6	3.2	85	96900	9999	9999	288	142	0	142	999900	999900	999900	99990	229	2.0	5	5	999.0	999	9	999999999	0	0.0000	0	88	999.000	999.0	99.0
2005	1	29	13	0	?9?9?9?9E0?9?9?9*9*9?9*9*9?9*9*9?9?9*9*_*9*9*9*9*9	5.8	2.9	82	96900	9999	9999	278	172	0	172	999900	999900	999900	99990	98	2.0	1	1	999.0	999	9	999999999	0	0.0000	0	88	999.000	999.0	99.0
2005	1	29	14	0	?9?9?9?9E0?9?9?9*9*9?9*9*9?9*9*9?9?9*9*_*9*9*9*9*9	6.2	2.8	79	96900	9999	9999	297	184	0	184	999900	999900	999900	99990	277	2.0	7	7	999.0	999	9	999999999	0	0.0000	0	88	999.000	999.0	99.0
2005	1	29	15	0	?9?9?9?9E0?9?9?9*9*9?9*9*9?9?9?9?9?9*9*_*9*9*9*9*9	6.7	3.1	78	96900	9999	9999	299	175	0	175	999900	999900	999900	99990	45	1.0	7	7	999.0	999	9	999999999	0	0.0000	0	88	999.000	999.0	99.0
2005	1	29	16	0	?9?9?9?9E0?9?9?9*9*9?9*9*9?9*9*9?9?9*9*_*9*9*9*9*9	7.4	3.9	78	96900	9999	9999	300	147	0	147	999900	999900	999900	99990	210	1.0	6	6	999.0	999	9	999999999	0	0.0000	0	88	999.000	999.0	99.0
2005	1	29	17	0	?9?9?9?9E0?9?9?9*9*9?9*9*9?9*9*9?9?9*9*_*9*9*9*9*9	7.8	4.5	79	96900	9999	9999	317	105	0	105	999900	999900	999900	99990	314	1.0	9	9	999.0	999	9	999999999	0	0.0000	0	88	999.000	999.0	99.0
2005	1	29	18	0	?9?9?9?9E0?9?9?9*9*9?9*9*9?9*9*9?9?9*9*_*9*9*9*9*9	7.6	4.7	82	96900	9999	9999	301	57	0	57	999900	999900	999900	99990	278	1.0	6	6	999.0	999	9	999999999	0	0.0000	0	88	999.000	999.0	99.0
2005	1	29	19	0	?9?9?9?9E0?9?9?9*9*9?9*9*9?9*9*9?9?9*9*_*9*9*9*9*9	7.2	4.7	85	96900	9999	9999	299	13	0	13	999900	999900	999900	99990	156	1.0	6	6	999.0	999	9	999999999	0	0.0000	0	88	999.000	999.0	99.0
2005	1	29	20	0	?9?9?9?9E0?9?9?9*9*9?9*9*9?9*9*9?9?9*9*_*9*9*9*9*9	6.6	4.6	87	96900	9999	9999	278	0	0	0	999900	999900	999900	99990	174	1.0	0	0	999.0	999	9	999999999	0	0.0000	0	88	999.000	999.0	99.0
2005	1	29	21	0	?9?9?9?9E0?9?9?9*9*9?9*9*9?9?9?9?9?9*9*_*9*9*9*9*9	6.0	4.5	90	96900	9999	9999	287	0	0	0	999900	999900	999900	99990	225	1.0	3	3	999.0	999	9	999999999	0	0.0000	0	88	999.000	999.0	99.0
2005	1	29	22	0	?9?9?9?9E0?9?9?9*9*9?9*9*9?9*9*9?9?9*9*_*9*9*9*9*9	5.6	4.4	92	96900	9999	9999	273	0	0	0	999900	999900	999900	99990	176	1.0	0	0	999.0	999	9	999999999	0	0.0000	0	88	999.000	999.0	99.0
2005	1	29	23	0	?9?9?9?9E0?9?9?9*9*9?9*9*9?9*9*9?9?9*9*_*9*9*9*9*9	5.3	4.3	93	96900	9999	9999	291	0	0	0	999900	999900	999900	99990	177	1.0	6	6	999.0	999	9	999999999	0	0.0000	0	88	999.000	999.0	99.0
2005	1	29	24	0	?9?9?9?9E0?9?9?9*9*9?9*9*9?9*9*9?9?9*9*_*9*9*9*9*9	5.1	4.3	94	96900	9999	9999	288	0	0	0	999900	999900	999900	99990	37	1.0	5	5	999.0	999	9	999999999	0	0.0000	0	88	999.000	999.0	99.0
2005	1	30	1	0	?9?9?9?9E0?9?9?9*9*9?9*9*9?9*9*9?9?9*9*_*9*9*9*9*9	4.9	4.2	95	97140	9999	9999	297	0	0	0	999900	999900	999900	99990	170	1.0	8	8	999.0	999	9	999999999	0	0.0000	0	88	999.000	999.0	99.0
2005	1	30	2	0	?9?9?9?9E0?9?9?9*9*9?9*9*9?9*9*9?9?9*9*_*9*9*9*9*9	4.8	4.1	96	97140	9999	9999	289	0	0	0	999900	999900	999900	99990	127	1.0	6	6	999.0	999	9	999999999	0	0.0000	0	88	999.000	999.0	99.0
2005	1	30	3	0	?9?9?9?9E0?9?9?9*9*9?9*9*9?9?9?9?9?9*9*_*9*9*9*9*9	4.6	4.0	96	97140	9999	9999	281	0	0	0	999900	999900	999900	99990	0	0.0	3	3	999.0	999	9	999999999	0	0.0000	0	88	999.000	999.0	99.0
2005	1	30	4	0	?9?9?9?9E0?9?9?9*9*9?9*9*9?9*9*9?9?9*9*_*9*9*9*9*9	4.4	3.9	97	97140	9999	9999	277	0	0	0	999900	999900	999900	99990	187	0.0	2	2	999.0	999	9	999999999	0	0.0000	0	88	999.000	999.0	99.0
2005	1	30	5	0	?9?9?9?9E0?9?9?9*9*9?9*9*9?9*9*9?9?9*9*_*9*9*9*9*9	4.1	3.7	97	97140	9999	9999	289	0	0	0	999900	999900	999900	99990	336	0.0	7	7	999.0	999	9	999999999	0	0.0000	0	88	999.000	999.0	99.0
2005	1	30	6	0	?9?9?9?9E0?9?9?9*9*9?9*9*9?9*9*9?9?9*9*_*9*9*9*9*9	3.8	3.5	97	97140	9999	9999	282	0	0	0	999900	999900	999900	99990	19	0.0	5	5	999.0	999	9	999999999	0	0.0000	0	88	999.000	999.0	99.0
2005	1	30	7	0	?9?9?9?9E0?9?9?9*9*9?9*9*9?9*9*9?9?9*9*_*9*9*9*9*9	3.7	3.3	98	97140	9999	9999	281	0	0	0	999900	999900	999900	99990	27	0.0	5	5	999.0	999	9	999999999	0	0.0000	0	88	999.000	999.0	99.0
2005	1	30	8	0	?9?9?9?9E0?9?9?9*9*9?9*9*9?9*9*9?9?9*9*_*9*9*9*9*9	3.6	3.3	98	97140	9999	9999	276	0	0	0	999900	999900	999900	99990	28	0.0	3	3	999.0	999	9	999999999	0	0.0000	0	88	999.000	999.0	99.0
2005	1	30	9	0	?9?9?9?9E0?9?9?9*9*9?9*9*9?9?9?9?9?9*9*_*9*9*9*9*9	4.2	3.9	98	97140	9999	9999	284	3	0	3	999900	999900	999900	99990	0	0.0	5	5	999.0	999	9	999999999	0	0.0000	0	88	999.000	999.0	99.0
2005	1	30	10	0	?9?9?9?9E0?9?9?9*9*9?9*9*9?9*9*9?9?9*9*_*9*9*9*9*9	4.8	4.5	98	97140	9999	9999	304	17	0	17	999900	999900	999900	99990	77	0.0	9	9	999.0	999	9	999999999	0	0.0000	0	88	999.000	999.0	99.0
2005	1	30	11	0	?9?9?9?9E0?9?9?9*9*9?9*9*9?9*9*9?9?9*9*_*9*9*9*9*9	5.1	4.8	98	97140	9999	9999	299	34	0	34	999900	999900	999900	99990	43	0.0	8	8	999.0	999	9	999999999	0	0.0000	0	88	999.000	999.0	99.0
2005	1	30	12	0	?9?9?9?9E0?9?9?9*9*9?9*9*9?9*9*9?9?9*9*_*9*9*9*9*9	5.3	4.8	97	97140	9999	9999	287	48	0	48	999900	999900	999900	99990	334	0.0	4	4	999.0	999	9	999999999	0	0.0000	0	88	999.000	999.0	99.0
2005	1	30	13	0	?9?9?9?9E0?9?9?9*9*9?9*9*9?9*9*9?9?9*9*_*9*9*9*9*9	5.3	4.7	96	97140	9999	9999	295	59	0	59	999900	999900	999900	99990	0	0.0	7	7	999.0	999	9	999999999	0	0.0000	0	88	999.000	999.0	99.0
2005	1	30	14	0	?9?9?9?9E0?9?9?9*9*9?9*9*9?9*9*9?9?9*9*_*9*9*9*9*9	5.3	4.5	94	97140	9999	9999	282	63	0	63	999900	999900	999900	99990	219	0.0	2	2	999.0	999	9	999999999	0	0.0000	0	88	999.000	999.0	99.0
2005	1	30	15	0	?9?9?9?9E0?9?9?9*9*9?9*9*9?9?9?9?9?9*9*_*9*9*9*9*9	5.5	4.3	92	97140	9999	9999	287	60	0	60	999900	999900	999900	99990	0	0.0	4	4	999.0	999	9	999999999	0	0.0000	0	88	999.000	999.0	99.0
2005	1	30	16	0	?9?9?9?9E0?9?9?9*9*9?9*9*9?9*9*9?9?9*9*_*9*9*9*9*9	5.8	4.2	90	97140	9999	9999	280	50	0	50	999900	999900	999900	99990	202	0.0	1	1	999.0	999	9	999999999	0	0.0000	0	88	999.000	999.0	99.0
2005	1	30	17	0	?9?9?9?9E0?9?9?9*9*9?9*9*9?9*9*9?9?9*9*_*9*9*9*9*9	6.2	4.2	87	97140	9999	9999	292	36	0	36	999900	999900	999900	99990	120	0.0	5	5	999.0	999	9	999999999	0	0.0000	0	88	999.000	999.0	99.0
2005	1	30	18	0	?9?9?9?9E0?9?9?9*9*9?9*9*9?9*9*9?9?9*9*_*9*9*9*9*9	6.6	4.1	84	97140	9999	9999	300	20	0	20	999900	999900	999900	99990	2	0.0	7	7	999.0	999	9	999999999	0	0.0000	0	88	999.000	999.0	99.0
2005	1	30	19	0	?9?9?9?9E0?9?9?9*9*9?9*9*9?9*9*9?9?9*9*_*9*9*9*9*9	6.7	3.9	82	97140	9999	9999	297	4	0	4	999900	999900	999900	99990	308	0.0	6	6	999.0	999	9	999999999	0	0.0000	0	88	999.000	999.0	99.0
2005	1	30	20	0	?9?9?9?9E0?9?9?9*9*9?9*9*9?9*9*9?9?9*9*_*9*9*9*9*9	6.4	3.3	80	97140	9999	9999	292	0	0	0	999900	999900	999900	99990	214	0.0	5	5	999.0	999	9	999999999	0	0.0000	0	88	999.000	999.0	99.0
2005	1	30	21	0	?9?9?9?9E0?9?9?9*9*9?9*9*9?9?9?9?9?9*9*_*9*9*9*9*9	5.9	2.7	80	97140	9999	9999	282	0	0	0	999900	999900	999900	99990	22	2.0	2	2	999.0	999	9	999999999	0	0.0000	0	88	999.000	999.0	99.0
2005	1	30	22	0	?9?9?9?9E0?9?9?9*9*9?9*9*9?9*9*9?9?9*9*_*9*9*9*9*9	5.5	2.4	80	97140	9999	9999	276	0	0	0	999900	999900	999900	99990	140	2.0	1	1	999.0	999	9	999999999	0	0.0000	0	88	999.000	999.0	99.0
2005	1	30	23	0	?9?9?9?9E0?9?9?9*9*9?9*9*9?9*9*9?9?9*9*_*9*9*9*9*9	5.2	2.4	82	97140	9999	9999	303	0	0	0	999900	999900	999900	99990	241	2.0	9	9	999.0	999	9	999999999	0	0.0000	0	88	999.000	999.0	99.0
2005	1	30	24	0	?9?9?9?9E0?9?9?9*9*9?9*9*9?9*9*9?9?9*9*_*9*9*9*9*9	5.0	2.6	84	97140	9999	9999	275	0	0	0	999900	999900	999900	99990	218	2.0	1	1	999.0	999	9	999999999	0	0.0000	0	88	999.000	999.0	99.0
2005	1	31	1	0	?9?9?9?9E0?9?9?9*9*9?9*9*9?9*9*9?9?9*9*_*9*9*9*9*9	4.9	2.9	87	97340	9999	9999	291	0	0	0	999900	999900	999900	99990	247	2.0	7	7	999.0	999	9	999999999	0	0.0000	0	88	999.000	999.0	99.0
2005	1	31	2	0	?9?9?9?9E0?9?9?9*9*9?9*9*9?9*9*9?9?9*9*_*9*9*9*9*9	4.8	3.3	90	97340	9999	9999	269	0	0	0	999900	999900	999900	99990	321	2.0	0	0	999.0	999	9	999999999	0	0.0000	0	88	999.000	999.0	99.0
2005	1	31	3	0	?9?9?9?9E0?9?9?9*9*9?9*9*9?9?9?9?9?9*9*_*9*9*9*9*9	4.6	3.6	93	97340	9999	9999	283	0	0	0	999900	999900	999900	99990	0	0.0	4	4	999.0	999	9	999999999	0	0.0000	0	88	999.000	999.0	99.0
2005	1	31	4	0	?9?9?9?9E0?9?9?9*9*9?9*9*9?9*9*9?9?9*9*_*9*9*9*9*9	4.4	3.8	96	97340	9999	9999	280	0	0	0	999900	999900	999900	99990	245	0.0	3	3	999.0	999	9	999999999	0	0.0000	0	88	999.000	999.0	99.0
2005	1	31	5	0	?9?9?9?9E0?9?9?9*9*9?9*9*9?9*9*9?9?9*9*_*9*9*9*9*9	4.1	3.8	98	97340	9999	9999	272	0	0	0	999900	999900	999900	99990	335	0.0	1	1	999.0	999	9	999999999	0	0.0000	0	88	999.000	999.0	99.0
2005	1	31	6	0	?9?9?9?9E0?9?9?9*9*9?9*9*9?9*9*9?9?9*9*_*9*9*9*9*9	3.9	3.8	99	97340	9999	9999	292	0	0	0	999900	999900	999900	99990	206	0.0	8	8	999.0	999	9	999999999	0	0.0000	0	88	999.000	999.0	99.0
2005	1	31	7	0	?9?9?9?9E0?9?9?9*9*9?9*9*9?9*9*9?9?9*9*_*9*9*9*9*9	3.7	3.6	100	97340	9999	9999	265	0	0	0	999900	999900	999900	99990	242	0.0	0	0	999.0	999	9	999999999	0	0.0000	0	88	999.000	999.0	99.0
2005	1	31	8	0	?9?9?9?9E0?9?9?9*9*9?9*9*9?9*9*9?9?9*9*_*9*9*9*9*9	3.6	3.4	99	97340	9999	9999	283	0	0	0	999900	999900	999900	99990	323	0.0	6	6	999.0	999	9	999999999	0	0.0000	0	88	999.000	999.0	99.0
2005	1	31	9	0	?9?9?9?9E0?9?9?9*9*9?9*9*9?9?9?9?9?9*9*_*9*9*9*9*9	4.0	3.4	96	97340	9999	9999	288	8	0	8	999900	999900	999900	99990	0	0.0	7	7	999.0	999	9	999999999	0	0.0000	0	88	999.000	999.0	99.0
2005	1	31	10	0	?9?9?9?9E0?9?9?9*9*9?9*9*9?9*9*9?9?9*9*_*9*9*9*9*9	4.5	3.3	92	97340	9999	9999	280	54	0	54	999900	999900	999900	99990	260	0.0	3	3	999.0	999	9	999999999	0	0.0000	0	88	999.000	999.0	99.0
2005	1	31	11	0	?9?9?9?9E0?9?9?9*9*9?9*9*9?9*9*9?9?9*9*_*9*9*9*9*9	4.9	2.9	87	97340	9999	9999	270	104	0	104	999900	999900	999900	99990	240	0.0	0	0	999.0	999	9	999999999	0	0.0000	0	88	999.000	999.0	99.0
2005	1	31	12	0	?9?9?9?9E0?9?9?9*9*9?9*9*9?9*9*9?9?9*9*_*9*9*9*9*9	5.4	2.4	81	97340	9999	9999	304	149	0	149	999900	999900	999900	99990	216	0.0	9	9	999.0	999	9	999999999	0	0.0000	0	88	999.000	999.0	99.0
2005	1	31	13	0	?9?9?9?9E0?9?9?9*9*9?9*9*9?9*9*9?9?9*9*_*9*9*9*9*9	6.1	2.2	76	97340	9999	9999	300	182	0	182	999900	999900	999900	99990	183	0.0	8	8	999.0	999	9	999999999	0	0.0000	0	88	999.000	999.0	99.0
2005	1	31	14	0	?9?9?9?9E0?9?9?9*9*9?9*9*9?9*9*9?9?9*9*_*9*9*9*9*9	6.9	2.3	72	97340	9999	9999	277	194	0	194	999900	999900	999900	99990	105	0.0	0	0	999.0	999	9	999999999	0	0.0000	0	88	999.000	999.0	99.0
2005	1	31	15	0	?9?9?9?9E0?9?9?9*9*9?9*9*9?9?9?9?9?9*9*_*9*9*9*9*9	8.1	3.1	71	97340	9999	9999	282	185	0	185	999900	999900	999900	99990	0	0.0	0	0	999.0	999	9	999999999	0	0.0000	0	88	999.000	999.0	99.0
2005	1	31	16	0	?9?9?9?9E0?9?9?9*9*9?9*9*9?9*9*9?9?9*9*_*9*9*9*9*9	9.1	4.3	72	97340	9999	9999	305	155	0	155	999900	999900	999900	99990	186	0.0	5	5	999.0	999	9	999999999	0	0.0000	0	88	999.000	999.0	99.0
2005	1	31	17	0	?9?9?9?9E0?9?9?9*9*9?9*9*9?9*9*9?9?9*9*_*9*9*9*9*9	8.8	4.6	75	97340	9999	9999	304	111	0	111	999900	999900	999900	99990	160	0.0	5	5	999.0	999	9	999999999	0	0.0000	0	88	999.000	999.0	99.0
2005	1	31	18	0	?9?9?9?9E0?9?9?9*9*9?9*9*9?9*9*9?9?9*9*_*9*9*9*9*9	8.0	4.6	79	97340	9999	9999	303	61	0	61	999900	999900	999900	99990	337	0.0	6	6	999.0	999	9	999999999	0	0.0000	0	88	999.000	999.0	99.0
2005	1	31	19	0	?9?9?9?9E0?9?9?9*9*9?9*9*9?9*9*9?9?9*9*_*9*9*9*9*9	7.0	4.5	84	97340	9999	9999	291	14	0	14	999900	999900	999900	99990	354	0.0	3	3	999.0	999	9	999999999	0	0.0000	0	88	999.000	999.0	99.0
2005	1	31	20	0	?9?9?9?9E0?9?9?9*9*9?9*9*9?9*9*9?9?9*9*_*9*9*9*9*9	6.0	4.2	89	97340	9999	9999	287	0	0	0	999900	999900	999900	99990	84	0.0	3	3	999.0	999	9	999999999	0	0.0000	0	88	999.000	999.0	99.0
2005	1	31	21	0	?9?9?9?9E0?9?9?9*9*9?9*9*9?9?9?9?9?9*9*_*9*9*9*9*9	5.2	4.0	92	97340	9999	9999	281	0	0	0	999900	999900	999900	99990	0	0.0	2	2	999.0	999	9	999999999	0	0.0000	0	88	999.000	999.0	99.0
2005	1	31	22	0	?9?9?9?9E0?9?9?9*9*9?9*9*9?9*9*9?9?9*9*_*9*9*9*9*9	4.8	3.9	94	97340	9999	9999	279	0	0	0	999900	999900	999900	99990	333	0.0	2	2	999.0	999	9	999999999	0	0.0000	0	88	999.000	999.0	99.0
2005	1	31	23	0	?9?9?9?9E0?9?9?9*9*9?9*9*9?9*9*9?9?9*9*_*9*9*9*9*9	4.8	4.0	95	97340	9999	9999	282	0	0	0	999900	999900	999900	99990	33	0.0	3	3	999.0	999	9	999999999	0	0.0000	0	88	999.000	999.0	99.0
2005	1	31	24	0	?9?9?9?9E0?9?9?9*9*9?9*9*9?9*9*9?9?9*9*_*9*9*9*9*9	4.9	4.1	94	97340	9999	9999	297	0	0	0	999900	999900	999900	99990	183	0.0	8	8	999.0	999	9	999999999	0	0.0000	0	88	999.000	999.0	99.0
2005	2	1	1	0	?9?9?9?9E0?9?9?9*9*9?9*9*9?9*9*9?9?9*9*_*9*9*9*9*9	5.3	4.3	94	96740	9999	9999	281	0	0	0	999900	999900	999900	99990	298	0.0	2	2	999.0	999	9	999999999	0	0.0000	0	88	999.000	999.0	99.0
2005	2	1	2	0	?9?9?9?9E0?9?9?9*9*9?9*9*9?9*9*9?9?9*9*_*9*9*9*9*9	5.6	4.5	93	96740	9999	9999	285	0	0	0	999900	999900	999900	99990	166	0.0	3	3	999.0	999	9	999999999	0	0.0000	0	88	999.000	999.0	99.0
2005	2	1	3	0	?9?9?9?9E0?9?9?9*9*9?9*9*9?9?9?9?9?9*9*_*9*9*9*9*9	5.7	4.7	93	96740	9999	9999	283	0	0	0	999900	999900	999900	99990	0	0.0	2	2	999.0	999	9	999999999	0	0.0000	0	88	999.000	999.0	99.0
2005	2	1	4	0	?9?9?9?9E0?9?9?9*9*9?9*9*9?9*9*9?9?9*9*_*9*9*9*9*9	5.6	4.7	94	96740	9999	9999	274	0	0	0	999900	999900	999900	99990	63	0.0	0	0	999.0	999	9	999999999	0	0.0000	0	88	999.000	999.0	99.0
2005	2	1	5	0	?9?9?9?9E0?9?9?9*9*9?9*9*9?9*9*9?9?9*9*_*9*9*9*9*9	5.4	4.7	95	96740	9999	9999	273	0	0	0	999900	999900	999900	99990	70	0.0	0	0	999.0	999	9	999999999	0	0.0000	0	88	999.000	999.0	99.0
2005	2	1	6	0	?9?9?9?9E0?9?9?9*9*9?9*9*9?9*9*9?9?9*9*_*9*9*9*9*9	5.1	4.6	96	96740	9999	9999	291	0	0	0	999900	999900	999900	99990	132	0.0	6	6	999.0	999	9	999999999	0	0.0000	0	88	999.000	999.0	99.0
2005	2	1	7	0	?9?9?9?9E0?9?9?9*9*9?9*9*9?9*9*9?9?9*9*_*9*9*9*9*9	4.9	4.5	97	96740	9999	9999	283	0	0	0	999900	999900	999900	99990	117	0.0	3	3	999.0	999	9	999999999	0	0.0000	0	88	999.000	999.0	99.0
2005	2	1	8	0	?9?9?9?9E0?9?9?9*9*9?9*9*9?9*9*9?9?9*9*_*9*9*9*9*9	4.9	4.5	97	96740	9999	9999	287	0	0	0	999900	999900	999900	99990	105	0.0	5	5	999.0	999	9	999999999	0	0.0000	0	88	999.000	999.0	99.0
2005	2	1	9	0	?9?9?9?9E0?9?9?9*9*9?9*9*9?9?9?9?9?9*9*_*9*9*9*9*9	5.2	4.5	95	96740	9999	9999	284	8	0	8	999900	999900	999900	99990	0	0.0	3	3	999.0	999	9	999999999	0	0.0000	0	88	999.000	999.0	99.0
2005	2	1	10	0	?9?9?9?9E0?9?9?9*9*9?9*9*9?9*9*9?9?9*9*_*9*9*9*9*9	5.8	4.6	91	96740	9999	9999	308	50	0	50	999900	999900	999900	99990	54	0.0	9	9	999.0	999	9	999999999	0	0.0000	0	88	999.000	999.0	99.0
2005	2	1	11	0	?9?9?9?9E0?9?9?9*9*9?9*9*9?9*9*9?9?9*9*_*9*9*9*9*9	6.8	4.6	86	96740	9999	9999	298	95	0	95	999900	999900	999900	99990	137	0.0	6	6	999.0	999	9	999999999	0	0.0000	0	88	999.000	999.0	99.0
2005	2	1	12	0	?9?9?9?9E0?9?9?9*9*9?9*9*9?9*9*9?9?9*9*_*9*9*9*9*9	7.8	4.6	80	96740	9999	9999	283	136	0	136	999900	999900	999900	99990	8	0.0	0	0	999.0	999	9	999999999	0	0.0000	0	88	999.000	999.0	99.0
2005	2	1	13	0	?9?9?9?9E0?9?9?9*9*9?9*9*9?9*9*9?9?9*9*_*9*9*9*9*9	8.9	4.4	74	96740	9999	9999	310	166	0	166	999900	999900	999900	99990	4	0.0	7	7	999.0	999	9	999999999	0	0.0000	0	88	999.000	999.0	99.0
2005	2	1	14	0	?9?9?9?9E0?9?9?9*9*9?9*9*9?9*9*9?9?9*9*_*9*9*9*9*9	9.7	4.2	68	96740	9999	9999	299	177	0	177	999900	999900	999900	99990	97	0.0	2	2	999.0	999	9	999999999	0	0.0000	0	88	999.000	999.0	99.0
2005	2	1	15	0	?9?9?9?9E0?9?9?9*9*9?9*9*9?9?9?9?9?9*9*_*9*9*9*9*9	10.3	3.7	64	96740	9999	9999	307	168	0	168	999900	999900	999900	99990	0	0.0	4	4	999.0	999	9	999999999	0	0.0000	0	88	999.000	999.0	99.0
2005	2	1	16	0	?9?9?9?9E0?9?9?9*9*9?9*9*9?9*9*9?9?9*9*_*9*9*9*9*9	10.5	3.3	61	96740	9999	9999	321	141	0	141	999900	999900	999900	99990	120	0.0	8	8	999.0	999	9	999999999	0	0.0000	0	88	999.000	999.0	99.0
2005	2	1	17	0	?9?9?9?9E0?9?9?9*9*9?9*9*9?9*9*9?9?9*9*_*9*9*9*9*9	10.5	3.0	60	96740	9999	9999	292	101	0	101	999900	999900	999900	99990	70	0.0	0	0	999.0	999	9	999999999	0	0.0000	0	88	999.000	999.0	99.0
2005	2	1	18	0	?9?9?9?9E0?9?9?9*9*9?9*9*9?9*9*9?9?9*9*_*9*9*9*9*9	10.4	2.9	60	96740	9999	9999	311	56	0	56	999900	999900	999900	99990	303	0.0	6	6	999.0	999	9	999999999	0	0.0000	0	88	999.000	999.0	99.0
2005	2	1	19	0	?9?9?9?9E0?9?9?9*9*9?9*9*9?9*9*9?9?9*9*_*9*9*9*9*9	10.0	2.9	61	96740	9999	9999	295	13	0	13	999900	999900	999900	99990	195	0.0	1	1	999.0	999	9	999999999	0	0.0000	0	88	999.000	999.0	99.0
2005	2	1	20	0	?9?9?9?9E0?9?9?9*9*9?9*9*9?9*9*9?9?9*9*_*9*9*9*9*9	9.6	2.9	63	96740	9999	9999	308	0	0	0	999900	999900	999900	99990	236	0.0	6	6	999.0	999	9	999999999	0	0.0000	0	88	999.000	999.0	99.0
2005	2	1	21	0	?9?9?9?9E0?9?9?9*9*9?9*9*9?9?9?9?9?9*9*_*9*9*9*9*9	9.1	3.0	66	96740	9999	9999	286	0	0	0	999900	999900	999900	99990	22	1.0	0	0	999.0	999	9	999999999	0	0.0000	0	88	999.000	999.0	99.0
2005	2	1	22	0	?9?9?9?9E0?9?9?9*9*9?9*9*9?9*9*9?9?9*9*_*9*9*9*9*9	8.6	3.2	69	96740	9999	9999	313	0	0	0	999900	999900	999900	99990	89	1.0	8	8	999.0	999	9	999999999	0	0.0000	0	88	999.000	999.0	99.0
2005	2	1	23	0	?9?9?9?9E0?9?9?9*9*9?9*9*9?9*9*9?9?9*9*_*9*9*9*9*9	8.2	3.5	72	96740	9999	9999	300	0	0	0	999900	999900	999900	99990	46	1.0	5	5	999.0	999	9	999999999	0	0.0000	0	88	999.000	999.0	99.0
2005	2	1	24	0	?9?9?9?9E0?9?9?9*9*9?9*9*9?9*9*9?9?9*9*_*9*9*9*9*9	7.9	3.8	75	96740	9999	9999	301	0	0	0	999900	999900	999900	99990	164	1.0	6	6	999.0	999	9	999999999	0	0.0000	0	88	999.000	999.0	99.0
2005	2	2	1	0	?9?9?9?9E0?9?9?9*9*9?9*9*9?9*9*9?9?9*9*_*9*9*9*9*9	7.5	4.1	79	96640	9999	9999	300	0	0	0	999900	999900	999900	99990	238	1.0	6	6	999.0	999	9	999999999	0	0.0000	0	88	999.000	999.0	99.0
2005	2	2	2	0	?9?9?9?9E0?9?9?9*9*9?9*9*9?9*9*9?9?9*9*_*9*9*9*9*9	7.2	4.3	82	96640	9999	9999	292	0	0	0	999900	999900	999900	99990	28	1.0	3	3	999.0	999	9	999999999	0	0.0000	0	88	999.000	999.0	99.0
2005	2	2	3	0	?9?9?9?9E0?9?9?9*9*9?9*9*9?9?9?9?9?9*9*_*9*9*9*9*9	6.9	4.6	85	96640	9999	9999	293	0	0	0	999900	999900	999900	99990	0	0.0	4	4	999.0	999	9	999999999	0	0.0000	0	88	999.000	999.0	99.0
2005	2	2	4	0	?9?9?9?9E0?9?9?9*9*9?9*9*9?9*9*9?9?9*9*_*9*9*9*9*9	6.6	4.7	88	96640	9999	9999	294	0	0	0	999900	999900	999900	99990	316	0.0	5	5	999.0	999	9	999999999	0	0.0000	0	88	999.000	999.0	99.0
2005	2	2	5	0	?9?9?9?9E0?9?9?9*9*9?9*9*9?9*9*9?9?9*9*_*9*9*9*9*9	6.4	4.8	90	96640	9999	9999	296	0	0	0	999900	999900	999900	99990	210	0.0	6	6	999.0	999	9	999999999	0	0.0000	0	88	999.000	999.0	99.0
2005	2	2	6	0	?9?9?9?9E0?9?9?9*9*9?9*9*9?9*9*9?9?9*9*_*9*9*9*9*9	6.2	4.8	91	96640	9999	9999	276	0	0	0	999900	999900	999900	99990	324	0.0	0	0	999.0	999	9	999999999	0	0.0000	0	88	999.000	999.0	99.0
2005	2	2	7	0	?9?9?9?9E0?9?9?9*9*9?9*9*9?9*9*9?9?9*9*_*9*9*9*9*9	6.1	4.7	91	96640	9999	9999	290	0	0	0	999900	999900	999900	99990	236	0.0	4	4	999.0	999	9	999999999	0	0.0000	0	88	999.000	999.0	99.0
2005	2	2	8	0	?9?9?9?9E0?9?9?9*9*9?9*9*9?9*9*9?9?9*9*_*9*9*9*9*9	6.0	4.5	90	96640	9999	9999	309	0	0	0	999900	999900	999900	99990	352	0.0	9	9	999.0	999	9	999999999	0	0.0000	0	88	999.000	999.0	99.0
2005	2	2	9	0	?9?9?9?9E0?9?9?9*9*9?9*9*9?9?9?9?9?9*9*_*9*9*9*9*9	6.1	4.3	88	96640	9999	9999	287	8	0	8	999900	999900	999900	99990	0	0.0	3	3	999.0	999	9	999999999	0	0.0000	0	88	999.000	999.0	99.0
2005	2	2	10	0	?9?9?9?9E0?9?9?9*9*9?9*9*9?9*9*9?9?9*9*_*9*9*9*9*9	6.4	4.0	84	96640	9999	9999	295	46	0	46	999900	999900	999900	99990	238	0.0	6	6	999.0	999	9	999999999	0	0.0000	0	88	999.000	999.0	99.0
2005	2	2	11	0	?9?9?9?9E0?9?9?9*9*9?9*9*9?9*9*9?9?9*9*_*9*9*9*9*9	6.9	3.7	80	96640	9999	9999	306	87	0	87	999900	999900	999900	99990	96	0.0	8	8	999.0	999	9	999999999	0	0.0000	0	88	999.000	999.0	99.0
2005	2	2	12	0	?9?9?9?9E0?9?9?9*9*9?9*9*9?9*9*9?9?9*9*_*9*9*9*9*9	7.5	3.4	75	96640	9999	9999	308	125	0	125	999900	999900	999900	99990	259	0.0	8	8	999.0	999	9	999999999	0	0.0000	0	88	999.000	999.0	99.0
2005	2	2	13	0	?9?9?9?9E0?9?9?9*9*9?9*9*9?9*9*9?9?9*9*_*9*9*9*9*9	8.2	3.1	70	96640	9999	9999	317	152	0	152	999900	999900	999900	99990	36	0.0	9	9	999.0	999	9	999999999	0	0.0000	0	88	999.000	999.0	99.0
2005	2	2	14	0	?9?9?9?9E0?9?9?9*9*9?9*9*9?9*9*9?9?9*9*_*9*9*9*9*9	8.9	3.0	67	96640	9999	9999	295	162	0	162	999900	999900	999900	99990	281	0.0	2	2	999.0	999	9	999999999	0	0.0000	0	88	999.000	999.0	99.0
2005	2	2	15	0	?9?9?9?9E0?9?9?9*9*9?9*9*9?9?9?9?9?9*9*_*9*9*9*9*9	9.4	3.1	65	96640	9999	9999	323	154	0	154	999900	999900	999900	99990	0	0.0	9	9	999.0	999	9	999999999	0	0.0000	0	88	999.000	999.0	99.0
2005	2	2	16	0	?9?9?9?9E0?9?9?9*9*9?9*9*9?9*9*9?9?9*9*_*9*9*9*9*9	9.7	3.4	65	96640	9999	9999	295	129	0	129	999900	999900	999900	99990	51	0.0	1	1	999.0	999	9	999999999	0	0.0000	0	88	999.000	999.0	99.0
2005	2	2	17	0	?9?9?9?9E0?9?9?9*9*9?9*9*9?9*9*9?9?9*9*_*9*9*9*9*9	9.5	3.5	66	96640	9999	9999	294	93	0	93	999900	999900	999900	99990	261	0.0	1	1	999.0	999	9	999999999	0	0.0000	0	88	999.000	999.0	99.0
2005	2	2	18	0	?9?9?9?9E0?9?9?9*9*9?9*9*9?9*9*9?9?9*9*_*9*9*9*9*9	9.1	3.7	69	96640	9999	9999	287	51	0	51	999900	999900	999900	99990	13	0.0	0	0	999.0	999	9	999999999	0	0.0000	0	88	999.000	999.0	99.0
2005	2	2	19	0	?9?9?9?9E0?9?9?9*9*9?9*9*9?9*9*9?9?9*9*_*9*9*9*9*9	8.6	3.9	72	96640	9999	9999	302	13	0	13	999900	999900	999900	99990	252	0.0	5	5	999.0	999	9	999999999	0	0.0000	0	88	999.000	999.0	99.0
2005	2	2	20	0	?9?9?9?9E0?9?9?9*9*9?9*9*9?9*9*9?9?9*9*_*9*9*9*9*9	7.9	3.9	76	96640	9999	9999	317	0	0	0	999900	999900	999900	99990	75	0.0	9	9	999.0	999	9	999999999	0	0.0000	0	88	999.000	999.0	99.0
2005	2	2	21	0	?9?9?9?9E0?9?9?9*9*9?9*9*9?9?9?9?9?9*9*_*9*9*9*9*9	7.4	4.0	79	96640	9999	9999	308	0	0	0	999900	999900	999900	99990	22	2.0	8	8	999.0	999	9	999999999	0	0.0000	0	88	999.000	999.0	99.0
2005	2	2	22	0	?9?9?9?9E0?9?9?9*9*9?9*9*9?9*9*9?9?9*9*_*9*9*9*9*9	7.0	4.0	81	96640	9999	9999	279	0	0	0	999900	999900	999900	99990	77	2.0	0	0	999.0	999	9	999999999	0	0.0000	0	88	999.000	999.0	99.0
2005	2	2	23	0	?9?9?9?9E0?9?9?9*9*9?9*9*9?9*9*9?9?9*9*_*9*9*9*9*9	6.8	4.0	83	96640	9999	9999	305	0	0	0	999900	999900	999900	99990	182	2.0	8	8	999.0	999	9	999999999	0	0.0000	0	88	999.000	999.0	99.0
2005	2	2	24	0	?9?9?9?9E0?9?9?9*9*9?9*9*9?9*9*9?9?9*9*_*9*9*9*9*9	6.6	4.1	84	96640	9999	9999	300	0	0	0	999900	999900	999900	99990	42	2.0	7	7	999.0	999	9	999999999	0	0.0000	0	88	999.000	999.0	99.0
2005	2	3	1	0	?9?9?9?9E0?9?9?9*9*9?9*9*9?9*9*9?9?9*9*_*9*9*9*9*9	6.6	4.1	84	95970	9999	9999	291	0	0	0	999900	999900	999900	99990	230	2.0	4	4	999.0	999	9	999999999	0	0.0000	0	88	999.000	999.0	99.0
2005	2	3	2	0	?9?9?9?9E0?9?9?9*9*9?9*9*9?9*9*9?9?9*9*_*9*9*9*9*9	6.5	4.2	85	95970	9999	9999	289	0	0	0	999900	999900	999900	99990	294	2.0	3	3	999.0	999	9	999999999	0	0.0000	0	88	999.000	999.0	99.0
2005	2	3	3	0	?9?9?9?9E0?9?9?9*9*9?9*9*9?9?9?9?9?9*9*_*9*9*9*9*9	6.4	4.2	86	95970	9999	9999	310	0	0	0	999900	999900	999900	99990	22	3.0	9	9	999.0	999	9	999999999	0	0.0000	0	88	999.000	999.0	99.0
2005	2	3	4	0	?9?9?9?9E0?9?9?9*9*9?9*9*9?9*9*9?9?9*9*_*9*9*9*9*9	6.3	4.3	87	95970	9999	9999	290	0	0	0	999900	999900	999900	99990	91	3.0	4	4	999.0	999	9	999999999	0	0.0000	0	88	999.000	999.0	99.0
2005	2	3	5	0	?9?9?9?9E0?9?9?9*9*9?9*9*9?9*9*9?9?9*9*_*9*9*9*9*9	6.1	4.3	88	95970	9999	9999	298	0	0	0	999900	999900	999900	99990	10	3.0	7	7	999.0	999	9	999999999	0	0.0000	0	88	999.000	999.0	99.0
2005	2	3	6	0	?9?9?9?9E0?9?9?9*9*9?9*9*9?9*9*9?9?9*9*_*9*9*9*9*9	6.0	4.4	89	95970	9999	9999	297	0	0	0	999900	999900	999900	99990	30	3.0	7	7	999.0	999	9	999999999	0	0.0000	0	88	999.000	999.0	99.0
2005	2	3	7	0	?9?9?9?9E0?9?9?9*9*9?9*9*9?9*9*9?9?9*9*_*9*9*9*9*9	5.8	4.4	90	95970	9999	9999	286	0	0	0	999900	999900	999900	99990	237	3.0	3	3	999.0	999	9	999999999	0	0.0000	0	88	999.000	999.0	99.0
2005	2	3	8	0	?9?9?9?9E0?9?9?9*9*9?9*9*9?9*9*9?9?9*9*_*9*9*9*9*9	5.8	4.5	91	95970	9999	9999	301	0	0	0	999900	999900	999900	99990	195	3.0	8	8	999.0	999	9	999999999	0	0.0000	0	88	999.000	999.0	99.0
2005	2	3	9	0	?9?9?9?9E0?9?9?9*9*9?9*9*9?9?9?9?9?9*9*_*9*9*9*9*9	5.9	4.5	91	95970	9999	9999	302	4	0	4	999900	999900	999900	99990	22	3.0	8	8	999.0	999	9	999999999	0	0.0000	0	88	999.000	999.0	99.0
2005	2	3	10	0	?9?9?9?9E0?9?9?9*9*9?9*9*9?9*9*9?9?9*9*_*9*9*9*9*9	6.1	4.6	90	95970	9999	9999	309	24	0	24	999900	999900	999900	99990	203	3.0	9	9	999.0	999	9	999999999	0	0.0000	0	88	999.000	999.0	99.0
2005	2	3	11	0	?9?9?9?9E0?9?9?9*9*9?9*9*9?9*9*9?9?9*9*_*9*9*9*9*9	6.3	4.6	89	95970	9999	9999	304	45	0	45	999900	999900	999900	99990	246	3.0	8	8	999.0	999	9	999999999	0	0.0000	0	88	999.000	999.0	99.0
2005	2	3	12	0	?9?9?9?9E0?9?9?9*9*9?9*9*9?9*9*9?9?9*9*_*9*9*9*9*9	6.6	4.6	87	95970	9999	9999	283	64	0	64	999900	999900	999900	99990	294	3.0	1	1	999.0	999	9	999999999	0	0.0000	0	88	999.000	999.0	99.0
2005	2	3	13	0	?9?9?9?9E0?9?9?9*9*9?9*9*9?9*9*9?9?9*9*_*9*9*9*9*9	6.8	4.6	86	95970	9999	9999	293	78	0	78	999900	999900	999900	99990	307	3.0	4	4	999.0	999	9	999999999	0	0.0000	0	88	999.000	999.0	99.0
2005	2	3	14	0	?9?9?9?9E0?9?9?9*9*9?9*9*9?9*9*9?9?9*9*_*9*9*9*9*9	7.1	4.7	85	95970	9999	9999	280	83	0	83	999900	999900	999900	99990	12	3.0	0	0	999.0	999	9	999999999	0	0.0000	0	88	999.000	999.0	99.0
2005	2	3	15	0	?9?9?9?9E0?9?9?9*9*9?9*9*9?9?9?9?9?9*9*_*9*9*9*9*9	7.3	4.8	84	95970	9999	9999	281	79	0	79	999900	999900	999900	99990	67	2.0	0	0	999.0	999	9	999999999	0	0.0000	0	88	999.000	999.0	99.0
2005	2	3	16	0	?9?9?9?9E0?9?9?9*9*9?9*9*9?9*9*9?9?9*9*_*9*9*9*9*9	7.5	5.0	84	95970	9999	9999	316	66	0	66	999900	999900	999900	99990	181	2.0	9	9	999.0	999	9	999999999	0	0.0000	0	88	999.000	999.0	99.0
2005	2	3	17	0	?9?9?9?9E0?9?9?9*9*9?9*9*9?9*9*9?9?9*9*_*9*9*9*9*9	7.7	5.2	85	95970	9999	9999	302	48	0	48	999900	999900	999900	99990	136	2.0	6	6	999.0	999	9	999999999	0	0.0000	0	88	999.000	999.0	99.0
2005	2	3	18	0	?9?9?9?9E0?9?9?9*9*9?9*9*9?9*9*9?9?9*9*_*9*9*9*9*9	7.7	5.5	86	95970	9999	9999	288	26	0	26	999900	999900	999900	99990	228	2.0	1	1	999.0	999	9	999999999	0	0.0000	0	88	999.000	999.0	99.0
2005	2	3	19	0	?9?9?9?9E0?9?9?9*9*9?9*9*9?9*9*9?9?9*9*_*9*9*9*9*9	7.6	5.6	87	95970	9999	9999	292	7	0	7	999900	999900	999900	99990	112	2.0	2	2	999.0	999	9	999999999	0	0.0000	0	88	999.000	999.0	99.0
2005	2	3	20	0	?9?9?9?9E0?9?9?9*9*9?9*9*9?9*9*9?9?9*9*_*9*9*9*9*9	7.3	5.6	89	95970	9999	9999	294	0	0	0	999900	999900	999900	99990	79	2.0	3	3	999.0	999	9	999999999	0	0.0000	0	88	999.000	999.0	99.0
2005	2	3	21	0	?9?9?9?9E0?9?9?9*9*9?9*9*9?9?9?9?9?9*9*_*9*9*9*9*9	6.9	5.5	91	95970	9999	9999	285	0	0	0	999900	999900	999900	99990	0	0.0	1	1	999.0	999	9	999999999	0	0.0000	0	88	999.000	999.0	99.0
2005	2	3	22	0	?9?9?9?9E0?9?9?9*9*9?9*9*9?9*9*9?9?9*9*_*9*9*9*9*9	6.4	5.4	93	95970	9999	9999	283	0	0	0	999900	999900	999900	99990	331	0.0	1	1	999.0	999	9	999999999	0	0.0000	0	88	999.000	999.0	99.0
2005	2	3	23	0	?9?9?9?9E0?9?9?9*9*9?9*9*9?9*9*9?9?9*9*_*9*9*9*9*9	5.9	5.2	95	95970	9999	9999	303	0	0	0	999900	999900	999900	99990	228	0.0	8	8	999.0	999	9	999999999	0	0.0000	0	88	999.000	999.0	99.0
2005	2	3	24	0	?9?9?9?9E0?9?9?9*9*9?9*9*9?9*9*9?9?9*9*_*9*9*9*9*9	5.4	4.9	97	95970	9999	9999	307	0	0	0	999900	999900	999900	99990	262	0.0	9	9	999.0	999	9	999999999	0	0.0000	0	88	999.000	999.0	99.0
2005	2	4	1	0	?9?9?9?9E0?9?9?9*9*9?9*9*9?9*9*9?9?9*9*_*9*9*9*9*9	4.9	4.7	98	96050	9999	9999	280	0	0	0	999900	999900	999900	99990	213	0.0	2	2	999.0	999	9	999999999	0	0.0000	0	88	999.000	999.0	99.0
2005	2	4	2	0	?9?9?9?9E0?9?9?9*9*9?9*9*9?9*9*9?9?9*9*_*9*9*9*9*9	4.5	4.5	100	96050	9999	9999	278	0	0	0	999900	999900	999900	99990	85	0.0	2	2	999.0	999	9	999999999	0	0.0000	0	88	999.000	999.0	99.0
2005	2	4	3	0	?9?9?9?9E0?9?9?9*9*9?9*9*9?9?9?9?9?9*9*_*9*9*9*9*9	4.1	4.3	101	96050	9999	9999	273	0	0	0	999900	999900	999900	99990	0	0.0	1	1	999.0	999	9	999999999	0	0.0000	0	88	999.000	999.0	99.0
2005	2	4	4	0	?9?9?9?9E0?9?9?9*9*9?9*9*9?9*9*9?9?9*9*_*9*9*9*9*9	3.8	4.0	101	96050	9999	9999	275	0	0	0	999900	999900	999900	99990	134	0.0	2	2	999.0	999	9	999999999	0	0.0000	0	88	999.000	999.0	99.0
2005	2	4	5	0	?9?9?9?9E0?9?9?9*9*9?9*9*9?9*9*9?9?9*9*_*9*9*9*9*9	3.6	3.8	101	96050	9999	9999	270	0	0	0	999900	999900	999900	99990	202	0.0	1	1	999.0	999	9	999999999	0	0.0000	0	88	999.000	999.0	99.0
2005	2	4	6	0	?9?9?9?9E0?9?9?9*9*9?9*9*9?9*9*9?9?9*9*_*9*9*9*9*9	3.5	3.7	101	96050	9999	9999	278	0	0	0	999900	999900	999900	99990	6	0.0	4	4	999.0	999	9	999999999	0	0.0000	0	88	999.000	999.0	99.0
2005	2	4	7	0	?9?9?9?9E0?9?9?9*9*9?9*9*9?9*9*9?9?9*9*_*9*9*9*9*9	3.4	3.6	101	96050	9999	9999	283	0	0	0	999900	999900	999900	99990	180	0.0	6	6	999.0	999	9	999999999	0	0.0000	0	88	999.000	999.0	99.0
2005	2	4	8	0	?9?9?9?9E0?9?9?9*9*9?9*9*9?9*9*9?9?9*9*_*9*9*9*9*9	3.4	3.6	101	96050	9999	9999	264	0	0	0	999900	999900	999900	99990	142	0.0	0	0	999.0	999	9	999999999	0	0.0000	0	88	999.000	999.0	99.0
2005	2	4	9	0	?9?9?9?9E0?9?9?9*9*9?9*9*9?9?9?9?9?9*9*_*9*9*9*9*9	4.1	4.3	101	96050	9999	9999	281	8	0	8	999900	999900	999900	99990	0	0.0	4	4	999.0	999	9	999999999	0	0.0000	0	88	999.000	999.0	99.0
2005	2	4	10	0	?9?9?9?9E0?9?9?9*9*9?9*9*9?9*9*9?9?9*9*_*9*9*9*9*9	4.8	4.7	99	96050	9999	9999	287	42	0	42	999900	999900	999900	99990	194	0.0	5	5	999.0	999	9	999999999	0	0.0000	0	88	999.000	999.0	99.0
2005	2	4	11	0	?9?9?9?9E0?9?9?9*9*9?9*9*9?9*9*9?9?9*9*_*9*9*9*9*9	5.3	4.8	97	96050	9999	9999	300	80	0	80	999900	999900	999900	99990	241	0.0	8	8	999.0	999	9	999999999	0	0.0000	0	88	999.000	999.0	99.0
2005	2	4	12	0	?9?9?9?9E0?9?9?9*9*9?9*9*9?9*9*9?9?9*9*_*9*9*9*9*9	5.6	4.8	94	96050	9999	9999	296	114	0	114	999900	999900	999900	99990	231	0.0	7	7	999.0	999	9	999999999	0	0.0000	0	88	999.000	999.0	99.0
2005	2	4	13	0	?9?9?9?9E0?9?9?9*9*9?9*9*9?9*9*9?9?9*9*_*9*9*9*9*9	6.0	4.8	92	96050	9999	9999	281	139	0	139	999900	999900	999900	99990	103	0.0	1	1	999.0	999	9	999999999	0	0.0000	0	88	999.000	999.0	99.0
2005	2	4	14	0	?9?9?9?9E0?9?9?9*9*9?9*9*9?9*9*9?9?9*9*_*9*9*9*9*9	6.6	5.0	90	96050	9999	9999	290	148	0	148	999900	999900	999900	99990	0	0.0	3	3	999.0	999	9	999999999	0	0.0000	0	88	999.000	999.0	99.0
2005	2	4	15	0	?9?9?9?9E0?9?9?9*9*9?9*9*9?9?9?9?9?9*9*_*9*9*9*9*9	7.5	5.6	88	96050	9999	9999	297	141	0	141	999900	999900	999900	99990	0	0.0	4	4	999.0	999	9	999999999	0	0.0000	0	88	999.000	999.0	99.0
2005	2	4	16	0	?9?9?9?9E0?9?9?9*9*9?9*9*9?9*9*9?9?9*9*_*9*9*9*9*9	8.7	6.7	87	96050	9999	9999	294	118	0	118	999900	999900	999900	99990	16	0.0	1	1	999.0	999	9	999999999	0	0.0000	0	88	999.000	999.0	99.0
2005	2	4	17	0	?9?9?9?9E0?9?9?9*9*9?9*9*9?9*9*9?9?9*9*_*9*9*9*9*9	9.4	7.3	87	96050	9999	9999	327	85	0	85	999900	999900	999900	99990	75	0.0	9	9	999.0	999	9	999999999	0	0.0000	0	88	999.000	999.0	99.0
2005	2	4	18	0	?9?9?9?9E0?9?9?9*9*9?9*9*9?9*9*9?9?9*9*_*9*9*9*9*9	9.3	7.3	87	96050	9999	9999	327	48	0	48	999900	999900	999900	99990	256	0.0	9	9	999.0	999	9	999999999	0	0.0000	0	88	999.000	999.0	99.0
2005	2	4	19	0	?9?9?9?9E0?9?9?9*9*9?9*9*9?9*9*9?9?9*9*_*9*9*9*9*9	8.9	7.1	88	96050	9999	9999	295	12	0	12	999900	999900	999900	99990	35	0.0	1	1	999.0	999	9	999999999	0	0.0000	0	88	999.000	999.0	99.0
2005	2	4	20	0	?9?9?9?9E0?9?9?9*9*9?9*9*9?9*9*9?9?9*9*_*9*9*9*9*9	8.5	6.8	89	96050	9999	9999	297	0	0	0	999900	999900	999900	99990	274	0.0	2	2	999.0	999	9	999999999	0	0.0000	0	88	999.000	999.0	99.0
2005	2	4	21	0	?9?9?9?9E0?9?9?9*9*9?9*9*9?9?9?9?9?9*9*_*9*9*9*9*9	8.1	6.6	90	96050	9999	9999	300	0	0	0	999900	999900	999900	99990	0	0.0	4	4	999.0	999	9	999999999	0	0.0000	0	88	999.000	999.0	99.0
2005	2	4	22	0	?9?9?9?9E0?9?9?9*9*9?9*9*9?9*9*9?9?9*9*_*9*9*9*9*9	7.7	6.4	91	96050	9999	9999	296	0	0	0	999900	999900	999900	99990	37	0.0	3	3	999.0	999	9	999999999	0	0.0000	0	88	999.000	999.0	99.0
2005	2	4	23	0	?9?9?9?9E0?9?9?9*9*9?9*9*9?9*9*9?9?9*9*_*9*9*9*9*9	7.5	6.3	92	96050	9999	9999	306	0	0	0	999900	999900	999900	99990	178	0.0	7	7	999.0	999	9	999999999	0	0.0000	0	88	999.000	999.0	99.0
2005	2	4	24	0	?9?9?9?9E0?9?9?9*9*9?9*9*9?9*9*9?9?9*9*_*9*9*9*9*9	7.2	6.2	93	96050	9999	9999	291	0	0	0	999900	999900	999900	99990	295	0.0	2	2	999.0	999	9	999999999	0	0.0000	0	88	999.000	999.0	99.0
2005	2	5	1	0	?9?9?9?9E0?9?9?9*9*9?9*9*9?9*9*9?9?9*9*_*9*9*9*9*9	7.1	6.1	93	95840	9999	9999	298	0	0	0	999900	999900	999900	99990	191	0.0	5	5	999.0	999	9	999999999	0	0.0000	0	88	999.000	999.0	99.0
2005	2	5	2	0	?9?9?9?9E0?9?9?9*9*9?9*9*9?9*9*9?9?9*9*_*9*9*9*9*9	6.9	6.0	94	95840	9999	9999	286	0	0	0	999900	999900	999900	99990	296	0.0	1	1	999.0	999	9	999999999	0	0.0000	0	88	999.000	999.0	99.0
2005	2	5	3	0	?9?9?9?9E0?9?9?9*9*9?9*9*9?9?9?9?9?9*9*_*9*9*9*9*9	6.8	5.9	94	95840	9999	9999	280	0	0	0	999900	999900	999900	99990	0	0.0	0	0	999.0	999	9	999999999	0	0.0000	0	88	999.000	999.0	99.0
2005	2	5	4	0	?9?9?9?9E0?9?9?9*9*9?9*9*9?9*9*9?9?9*9*_*9*9*9*9*9	6.7	5.8	94	95840	9999	9999	294	0	0	0	999900	999900	999900	99990	125	0.0	4	4	999.0	999	9	999999999	0	0.0000	0	88	999.000	999.0	99.0
2005	2	5	5	0	?9?9?9?9E0?9?9?9*9*9?9*9*9?9*9*9?9?9*9*_*9*9*9*9*9	6.6	5.6	94	95840	9999	9999	301	0	0	0	999900	999900	999900	99990	21	0.0	7	7	999.0	999	9	999999999	0	0.0000	0	88	999.000	999.0	99.0
2005	2	5	6	0	?9?9?9?9E0?9?9?9*9*9?9*9*9?9*9*9?9?9*9*_*9*9*9*9*9	6.5	5.4	93	95840	9999	9999	287	0	0	0	999900	999900	999900	99990	175	0.0	2	2	999.0	999	9	999999999	0	0.0000	0	88	999.000	999.0	99.0
2005	2	5	7	0	?9?9?9?9E0?9?9?9*9*9?9*9*9?9*9*9?9?9*9*_*9*9*9*9*9	6.4	5.3	93	95840	9999	9999	292	0	0	0	999900	999900	999900	99990	342	0.0	4	4	999.0	999	9	999999999	0	0.0000	0	88	999.000	999.0	99.0
2005	2	5	8	0	?9?9?9?9E0?9?9?9*9*9?9*9*9?9*9*9?9?9*9*_*9*9*9*9*9	6.4	5.2	92	95840	9999	9999	292	0	0	0	999900	999900	999900	99990	66	0.0	4	4	999.0	999	9	999999999	0	0.0000	0	88	999.000	999.0	99.0
2005	2	5	9	0	?9?9?9?9E0?9?9?9*9*9?9*9*9?9?9?9?9?9*9*_*9*9*9*9*9	6.9	5.5	91	95840	9999	9999	280	3	0	3	999900	999900	999900	99990	0	0.0	0	0	999.0	999	9	999999999	0	0.0000	0	88	999.000	999.0	99.0
2005	2	5	10	0	?9?9?9?9E0?9?9?9*9*9?9*9*9?9*9*9?9?9*9*_*9*9*9*9*9	7.4	5.9	90	95840	9999	9999	291	15	0	15	999900	999900	999900	99990	52	0.0	2	2	999.0	999	9	999999999	0	0.0000	0	88	999.000	999.0	99.0
2005	2	5	11	0	?9?9?9?9E0?9?9?9*9*9?9*9*9?9*9*9?9?9*9*_*9*9*9*9*9	7.6	6.0	90	95840	9999	9999	288	28	0	28	999900	999900	999900	99990	268	0.0	1	1	999.0	999	9	999999999	0	0.0000	0	88	999.000	999.0	99.0
2005	2	5	12	0	?9?9?9?9E0?9?9?9*9*9?9*9*9?9*9*9?9?9*9*_*9*9*9*9*9	7.6	6.0	89	95840	9999	9999	311	40	0	40	999900	999900	999900	99990	273	0.0	8	8	999.0	999	9	999999999	0	0.0000	0	88	999.000	999.0	99.0
2005	2	5	13	0	?9?9?9?9E0?9?9?9*9*9?9*9*9?9*9*9?9?9*9*_*9*9*9*9*9	7.6	5.9	89	95840	9999	9999	283	49	0	49	999900	999900	999900	99990	73	0.0	0	0	999.0	999	9	999999999	0	0.0000	0	88	999.000	999.0	99.0
2005	2	5	14	0	?9?9?9?9E0?9?9?9*9*9?9*9*9?9*9*9?9?9*9*_*9*9*9*9*9	7.6	5.9	89	95840	9999	9999	283	52	0	52	999900	999900	999900	99990	190	0.0	0	0	999.0	999	9	999999999	0	0.0000	0	88	999.000	999.0	99.0
2005	2	5	15	0	?9?9?9?9E0?9?9?9*9*9?9*9*9?9?9?9?9?9*9*_*9*9*9*9*9	7.7	6.0	89	95840	9999	9999	311	50	0	50	999900	999900	999900	99990	360	2.0	8	8	999.0	999	9	999999999	0	0.0000	0	88	999.000	999.0	99.0
2005	2	5	16	0	?9?9?9?9E0?9?9?9*9*9?9*9*9?9*9*9?9?9*9*_*9*9*9*9*9	8.0	6.4	89	95840	9999	9999	291	42	0	42	999900	999900	999900	99990	123	2.0	1	1	999.0	999	9	999999999	0	0.0000	0	88	999.000	999.0	99.0
2005	2	5	17	0	?9?9?9?9E0?9?9?9*9*9?9*9*9?9*9*9?9?9*9*_*9*9*9*9*9	8.3	6.7	90	95840	9999	9999	310	30	0	30	999900	999900	999900	99990	204	2.0	7	7	999.0	999	9	999999999	0	0.0000	0	88	999.000	999.0	99.0
2005	2	5	18	0	?9?9?9?9E0?9?9?9*9*9?9*9*9?9*9*9?9?9*9*_*9*9*9*9*9	8.5	7.0	90	95840	9999	9999	307	17	0	17	999900	999900	999900	99990	258	2.0	6	6	999.0	999	9	999999999	0	0.0000	0	88	999.000	999.0	99.0
2005	2	5	19	0	?9?9?9?9E0?9?9?9*9*9?9*9*9?9*9*9?9?9*9*_*9*9*9*9*9	8.3	6.9	90	95840	9999	9999	292	4	0	4	999900	999900	999900	99990	134	2.0	1	1	999.0	999	9	999999999	0	0.0000	0	88	999.000	999.0	99.0
2005	2	5	20	0	?9?9?9?9E0?9?9?9*9*9?9*9*9?9*9*9?9?9*9*_*9*9*9*9*9	8.0	6.6	91	95840	9999	9999	305	0	0	0	999900	999900	999900	99990	167	2.0	6	6	999.0	999	9	999999999	0	0.0000	0	88	999.000	999.0	99.0
2005	2	5	21	0	?9?9?9?9E0?9?9?9*9*9?9*9*9?9?9?9?9?9*9*_*9*9*9*9*9	7.6	6.2	91	95840	9999	9999	318	0	0	0	999900	999900	999900	99990	315	1.0	9	9	999.0	999	9	999999999	0	0.0000	0	88	999.000	999.0	99.0
2005	2	5	22	0	?9?9?9?9E0?9?9?9*9*9?9*9*9?9*9*9?9?9*9*_*9*9*9*9*9	7.3	5.9	91	95840	9999	9999	310	0	0	0	999900	999900	999900	99990	18	1.0	8	8	999.0	999	9	999999999	0	0.0000	0	88	999.000	999.0	99.0
2005	2	5	23	0	?9?9?9?9E0?9?9?9*9*9?9*9*9?9*9*9?9?9*9*_*9*9*9*9*9	7.1	5.8	91	95840	9999	9999	315	0	0	0	999900	999900	999900	99990	229	1.0	9	9	999.0	999	9	999999999	0	0.0000	0	88	999.000	999.0	99.0
2005	2	5	24	0	?9?9?9?9E0?9?9?9*9*9?9*9*9?9*9*9?9?9*9*_*9*9*9*9*9	7.0	5.6	91	95840	9999	9999	300	0	0	0	999900	999900	999900	99990	17	1.0	6	6	999.0	999	9	999999999	0	0.0000	0	88	999.000	999.0	99.0
2005	2	6	1	0	?9?9?9?9E0?9?9?9*9*9?9*9*9?9*9*9?9?9*9*_*9*9*9*9*9	7.0	5.6	91	96050	9999	9999	297	0	0	0	999900	999900	999900	99990	273	1.0	5	5	999.0	999	9	999999999	0	0.0000	0	88	999.000	999.0	99.0
2005	2	6	2	0	?9?9?9?9E0?9?9?9*9*9?9*9*9?9*9*9?9?9*9*_*9*9*9*9*9	6.9	5.6	91	96050	9999	9999	314	0	0	0	999900	999900	999900	99990	234	1.0	9	9	999.0	999	9	999999999	0	0.0000	0	88	999.000	999.0	99.0
2005	2	6	3	0	?9?9?9?9E0?9?9?9*9*9?9*9*9?9?9?9?9?9*9*_*9*9*9*9*9	6.8	5.6	92	96050	9999	9999	314	0	0	0	999900	999900	999900	99990	0	0.0	9	9	999.0	999	9	999999999	0	0.0000	0	88	999.000	999.0	99.0
2005	2	6	4	0	?9?9?9?9E0?9?9?9*9*9?9*9*9?9*9*9?9?9*9*_*9*9*9*9*9	6.7	5.7	93	96050	9999	9999	302	0	0	0	999900	999900	999900	99990	243	0.0	7	7	999.0	999	9	999999999	0	0.0000	0	88	999.000	999.0	99.0
2005	2	6	5	0	?9?9?9?9E0?9?9?9*9*9?9*9*9?9*9*9?9?9*9*_*9*9*9*9*9	6.5	5.7	95	96050	9999	9999	295	0	0	0	999900	999900	999900	99990	196	0.0	5	5	999.0	999	9	999999999	0	0.0000	0	88	999.000	999.0	99.0
2005	2	6	6	0	?9?9?9?9E0?9?9?9*9*9?9*9*9?9*9*9?9?9*9*_*9*9*9*9*9	6.3	5.8	97	96050	9999	9999	312	0	0	0	999900	999900	999900	99990	183	0.0	9	9	999.0	999	9	999999999	0	0.0000	0	88	999.000	999.0	99.0
2005	2	6	7	0	?9?9?9?9E0?9?9?9*9*9?9*9*9?9*9*9?9?9*9*_*9*9*9*9*9	6.2	5.8	98	96050	9999	9999	311	0	0	0	999900	999900	999900	99990	251	0.0	9	9	999.0	999	9	999999999	0	0.0000	0	88	999.000	999.0	99.0
2005	2	6	8	0	?9?9?9?9E0?9?9?9*9*9?9*9*9?9*9*9?9?9*9*_*9*9*9*9*9	6.1	5.8	98	96050	9999	9999	286	0	0	0	999900	999900	999900	99990	132	0.0	2	2	999.0	999	9	999999999	0	0.0000	0	88	999.000	999.0	99.0
2005	2	6	9	0	?9?9?9?9E0?9?9?9*9*9?9*9*9?9?9?9?9?9*9*_*9*9*9*9*9	6.3	5.9	97	96050	9999	9999	297	8	0	8	999900	999900	999900	99990	0	0.0	6	6	999.0	999	9	999999999	0	0.0000	0	88	999.000	999.0	99.0
2005	2	6	10	0	?9?9?9?9E0?9?9?9*9*9?9*9*9?9*9*9?9?9*9*_*9*9*9*9*9	6.8	6.0	95	96050	9999	9999	314	42	0	42	999900	999900	999900	99990	279	0.0	9	9	999.0	999	9	999999999	0	0.0000	0	88	999.000	999.0	99.0
2005	2	6	11	0	?9?9?9?9E0?9?9?9*9*9?9*9*9?9*9*9?9?9*9*_*9*9*9*9*9	7.3	6.1	92	96050	9999	9999	305	78	0	78	999900	999900	999900	99990	36	0.0	7	7	999.0	999	9	999999999	0	0.0000	0	88	999.000	999.0	99.0
2005	2	6	12	0	?9?9?9?9E0?9?9?9*9*9?9*9*9?9*9*9?9?9*9*_*9*9*9*9*9	8.0	6.2	88	96050	9999	9999	300	111	0	111	999900	999900	999900	99990	42	0.0	4	4	999.0	999	9	999999999	0	0.0000	0	88	999.000	999.0	99.0
2005	2	6	13	0	?9?9?9?9E0?9?9?9*9*9?9*9*9?9*9*9?9?9*9*_*9*9*9*9*9	8.8	6.3	85	96050	9999	9999	303	134	0	134	999900	999900	999900	99990	255	0.0	4	4	999.0	999	9	999999999	0	0.0000	0	88	999.000	999.0	99.0
2005	2	6	14	0	?9?9?9?9E0?9?9?9*9*9?9*9*9?9*9*9?9?9*9*_*9*9*9*9*9	9.5	6.6	82	96050	9999	9999	327	144	0	144	999900	999900	999900	99990	103	0.0	9	9	999.0	999	9	999999999	0	0.0000	0	88	999.000	999.0	99.0
2005	2	6	15	0	?9?9?9?9E0?9?9?9*9*9?9*9*9?9?9?9?9?9*9*_*9*9*9*9*9	10.2	6.9	80	96050	9999	9999	312	137	0	137	999900	999900	999900	99990	270	1.0	5	5	999.0	999	9	999999999	0	0.0000	0	88	999.000	999.0	99.0
2005	2	6	16	0	?9?9?9?9E0?9?9?9*9*9?9*9*9?9*9*9?9?9*9*_*9*9*9*9*9	10.6	7.2	80	96050	9999	9999	321	115	0	115	999900	999900	999900	99990	95	1.0	7	7	999.0	999	9	999999999	0	0.0000	0	88	999.000	999.0	99.0
2005	2	6	17	0	?9?9?9?9E0?9?9?9*9*9?9*9*9?9*9*9?9?9*9*_*9*9*9*9*9	10.5	7.3	80	96050	9999	9999	332	83	0	83	999900	999900	999900	99990	222	1.0	9	9	999.0	999	9	999999999	0	0.0000	0	88	999.000	999.0	99.0
2005	2	6	18	0	?9?9?9?9E0?9?9?9*9*9?9*9*9?9*9*9?9?9*9*_*9*9*9*9*9	10.2	7.3	82	96050	9999	9999	308	47	0	47	999900	999900	999900	99990	259	1.0	3	3	999.0	999	9	999999999	0	0.0000	0	88	999.000	999.0	99.0
2005	2	6	19	0	?9?9?9?9E0?9?9?9*9*9?9*9*9?9*9*9?9?9*9*_*9*9*9*9*9	9.8	7.3	84	96050	9999	9999	314	13	0	13	999900	999900	999900	99990	104	1.0	6	6	999.0	999	9	999999999	0	0.0000	0	88	999.000	999.0	99.0
2005	2	6	20	0	?9?9?9?9E0?9?9?9*9*9?9*9*9?9*9*9?9?9*9*_*9*9*9*9*9	9.4	7.3	87	96050	9999	9999	315	0	0	0	999900	999900	999900	99990	23	1.0	7	7	999.0	999	9	999999999	0	0.0000	0	88	999.000	999.0	99.0
2005	2	6	21	0	?9?9?9?9E0?9?9?9*9*9?9*9*9?9?9?9?9?9*9*_*9*9*9*9*9	9.0	7.3	89	96050	9999	9999	325	0	0	0	999900	999900	999900	99990	0	0.0	9	9	999.0	999	9	999999999	0	0.0000	0	88	999.000	999.0	99.0
2005	2	6	22	0	?9?9?9?9E0?9?9?9*9*9?9*9*9?9*9*9?9?9*9*_*9*9*9*9*9	8.7	7.3	91	96050	9999	9999	301	0	0	0	999900	999900	999900	99990	83	0.0	3	3	999.0	999	9	999999999	0	0.0000	0	88	999.000	999.0	99.0
2005	2	6	23	0	?9?9?9?9E0?9?9?9*9*9?9*9*9?9*9*9?9?9*9*_*9*9*9*9*9	8.4	7.2	92	96050	9999	9999	305	0	0	0	999900	999900	999900	99990	202	0.0	5	5	999.0	999	9	999999999	0	0.0000	0	88	999.000	999.0	99.0
2005	2	6	24	0	?9?9?9?9E0?9?9?9*9*9?9*9*9?9*9*9?9?9*9*_*9*9*9*9*9	8.2	7.2	93	96050	9999	9999	310	0	0	0	999900	999900	999900	99990	152	0.0	7	7	999.0	999	9	999999999	0	0.0000	0	88	999.000	999.0	99.0
2005	2	7	1	0	?9?9?9?9E0?9?9?9*9*9?9*9*9?9*9*9?9?9*9*_*9*9*9*9*9	8.0	7.1	94	95950	9999	9999	303	0	0	0	999900	999900	999900	99990	75	0.0	5	5	999.0	999	9	999999999	0	0.0000	0	88	999.000	999.0	99.0
2005	2	7	2	0	?9?9?9?9E0?9?9?9*9*9?9*9*9?9*9*9?9?9*9*_*9*9*9*9*9	7.8	7.0	94	95950	9999	9999	285	0	0	0	999900	999900	999900	99990	55	0.0	0	0	999.0	999	9	999999999	0	0.0000	0	88	999.000	999.0	99.0
2005	2	7	3	0	?9?9?9?9E0?9?9?9*9*9?9*9*9?9?9?9?9?9*9*_*9*9*9*9*9	7.6	6.9	95	95950	9999	9999	293	0	0	0	999900	999900	999900	99990	0	0.0	2	2	999.0	999	9	999999999	0	0.0000	0	88	999.000	999.0	99.0
2005	2	7	4	0	?9?9?9?9E0?9?9?9*9*9?9*9*9?9*9*9?9?9*9*_*9*9*9*9*9	7.3	6.7	96	95950	9999	9999	283	0	0	0	999900	999900	999900	99990	114	0.0	0	0	999.0	999	9	999999999	0	0.0000	0	88	999.000	999.0	99.0
2005	2	7	5	0	?9?9?9?9E0?9?9?9*9*9?9*9*9?9*9*9?9?9*9*_*9*9*9*9*9	7.0	6.6	97	95950	9999	9999	309	0	0	0	999900	999900	999900	99990	309	0.0	8	8	999.0	999	9	999999999	0	0.0000	0	88	999.000	999.0	99.0
2005	2	7	6	0	?9?9?9?9E0?9?9?9*9*9?9*9*9?9*9*9?9?9*9*_*9*9*9*9*9	6.8	6.4	97	95950	9999	9999	314	0	0	0	999900	999900	999900	99990	107	0.0	9	9	999.0	999	9	999999999	0	0.0000	0	88	999.000	999.0	99.0
2005	2	7	7	0	?9?9?9?9E0?9?9?9*9*9?9*9*9?9*9*9?9?9*9*_*9*9*9*9*9	6.7	6.3	97	95950	9999	9999	302	0	0	0	999900	999900	999900	99990	139	0.0	7	7	999.0	999	9	999999999	0	0.0000	0	88	999.000	999.0	99.0
2005	2	7	8	0	?9?9?9?9E0?9?9?9*9*9?9*9*9?9*9*9?9?9*9*_*9*9*9*9*9	6.7	6.2	96	95950	9999	9999	299	0	0	0	999900	999900	999900	99990	325	0.0	6	6	999.0	999	9	999999999	0	0.0000	0	88	999.000	999.0	99.0
2005	2	7	9	0	?9?9?9?9E0?9?9?9*9*9?9*9*9?9?9?9?9?9*9*_*9*9*9*9*9	7.0	6.1	94	95950	9999	9999	304	9	0	9	999900	999900	999900	99990	0	0.0	7	7	999.0	999	9	999999999	0	0.0000	0	88	999.000	999.0	99.0
2005	2	7	10	0	?9?9?9?9E0?9?9?9*9*9?9*9*9?9*9*9?9?9*9*_*9*9*9*9*9	7.6	6.1	90	95950	9999	9999	300	43	0	43	999900	999900	999900	99990	261	0.0	5	5	999.0	999	9	999999999	0	0.0000	0	88	999.000	999.0	99.0
2005	2	7	11	0	?9?9?9?9E0?9?9?9*9*9?9*9*9?9*9*9?9?9*9*_*9*9*9*9*9	8.3	6.1	86	95950	9999	9999	306	80	0	80	999900	999900	999900	99990	179	0.0	6	6	999.0	999	9	999999999	0	0.0000	0	88	999.000	999.0	99.0
2005	2	7	12	0	?9?9?9?9E0?9?9?9*9*9?9*9*9?9*9*9?9?9*9*_*9*9*9*9*9	9.1	6.1	81	95950	9999	9999	304	113	0	113	999900	999900	999900	99990	339	0.0	4	4	999.0	999	9	999999999	0	0.0000	0	88	999.000	999.0	99.0
2005	2	7	13	0	?9?9?9?9E0?9?9?9*9*9?9*9*9?9*9*9?9?9*9*_*9*9*9*9*9	9.9	6.0	77	95950	9999	9999	298	137	0	137	999900	999900	999900	99990	170	0.0	1	1	999.0	999	9	999999999	0	0.0000	0	88	999.000	999.0	99.0
2005	2	7	14	0	?9?9?9?9E0?9?9?9*9*9?9*9*9?9*9*9?9?9*9*_*9*9*9*9*9	10.6	6.0	73	95950	9999	9999	324	146	0	146	999900	999900	999900	99990	18	0.0	8	8	999.0	999	9	999999999	0	0.0000	0	88	999.000	999.0	99.0
2005	2	7	15	0	?9?9?9?9E0?9?9?9*9*9?9*9*9?9?9?9?9?9*9*_*9*9*9*9*9	11.0	5.9	71	95950	9999	9999	315	139	0	139	999900	999900	999900	99990	22	1.0	5	5	999.0	999	9	999999999	0	0.0000	0	88	999.000	999.0	99.0
2005	2	7	16	0	?9?9?9?9E0?9?9?9*9*9?9*9*9?9*9*9?9?9*9*_*9*9*9*9*9	11.1	6.0	71	95950	9999	9999	334	117	0	117	999900	999900	999900	99990	153	1.0	9	9	999.0	999	9	999999999	0	0.0000	0	88	999.000	999.0	99.0
2005	2	7	17	0	?9?9?9?9E0?9?9?9*9*9?9*9*9?9*9*9?9?9*9*_*9*9*9*9*9	11.1	6.2	72	95950	9999	9999	298	85	0	85	999900	999900	999900	99990	225	1.0	0	0	999.0	999	9	999999999	0	0.0000	0	88	999.000	999.0	99.0
2005	2	7	18	0	?9?9?9?9E0?9?9?9*9*9?9*9*9?9*9*9?9?9*9*_*9*9*9*9*9	11.0	6.6	74	95950	9999	9999	334	48	0	48	999900	999900	999900	99990	230	1.0	9	9	999.0	999	9	999999999	0	0.0000	0	88	999.000	999.0	99.0
2005	2	7	19	0	?9?9?9?9E0?9?9?9*9*9?9*9*9?9*9*9?9?9*9*_*9*9*9*9*9	10.6	6.9	77	95950	9999	9999	306	13	0	13	999900	999900	999900	99990	319	1.0	2	2	999.0	999	9	999999999	0	0.0000	0	88	999.000	999.0	99.0
2005	2	7	20	0	?9?9?9?9E0?9?9?9*9*9?9*9*9?9*9*9?9?9*9*_*9*9*9*9*9	10.2	7.0	81	95950	9999	9999	312	0	0	0	999900	999900	999900	99990	109	1.0	5	5	999.0	999	9	999999999	0	0.0000	0	88	999.000	999.0	99.0
2005	2	7	21	0	?9?9?9?9E0?9?9?9*9*9?9*9*9?9?9?9?9?9*9*_*9*9*9*9*9	9.6	7.0	84	95950	9999	9999	305	0	0	0	999900	999900	999900	99990	0	0.0	3	3	999.0	999	9	999999999	0	0.0000	0	88	999.000	999.0	99.0
2005	2	7	22	0	?9?9?9?9E0?9?9?9*9*9?9*9*9?9*9*9?9?9*9*_*9*9*9*9*9	9.0	6.9	87	95950	9999	9999	318	0	0	0	999900	999900	999900	99990	211	0.0	8	8	999.0	999	9	999999999	0	0.0000	0	88	999.000	999.0	99.0
2005	2	7	23	0	?9?9?9?9E0?9?9?9*9*9?9*9*9?9*9*9?9?9*9*_*9*9*9*9*9	8.3	6.5	89	95950	9999	9999	321	0	0	0	999900	999900	999900	99990	121	0.0	9	9	999.0	999	9	999999999	0	0.0000	0	88	999.000	999.0	99.0
2005	2	7	24	0	?9?9?9?9E0?9?9?9*9*9?9*9*9?9*9*9?9?9*9*_*9*9*9*9*9	7.6	6.1	90	95950	9999	9999	303	0	0	0	999900	999900	999900	99990	162	0.0	6	6	999.0	999	9	999999999	0	0.0000	0	88	999.000	999.0	99.0
2005	2	8	1	0	?9?9?9?9E0?9?9?9*9*9?9*9*9?9*9*9?9?9*9*_*9*9*9*9*9	6.9	5.7	92	95950	9999	9999	303	0	0	0	999900	999900	999900	99990	136	0.0	7	7	999.0	999	9	999999999	0	0.0000	0	88	999.000	999.0	99.0
2005	2	8	2	0	?9?9?9?9E0?9?9?9*9*9?9*9*9?9*9*9?9?9*9*_*9*9*9*9*9	6.2	5.2	94	95950	9999	9999	289	0	0	0	999900	999900	999900	99990	135	0.0	3	3	999.0	999	9	999999999	0	0.0000	0	88	999.000	999.0	99.0
2005	2	8	3	0	?9?9?9?9E0?9?9?9*9*9?9*9*9?9?9?9?9?9*9*_*9*9*9*9*9	5.4	4.8	96	95950	9999	9999	300	0	0	0	999900	999900	999900	99990	0	0.0	8	8	999.0	999	9	999999999	0	0.0000	0	88	999.000	999.0	99.0
2005	2	8	4	0	?9?9?9?9E0?9?9?9*9*9?9*9*9?9*9*9?9?9*9*_*9*9*9*9*9	4.7	4.1	96	95950	9999	9999	281	0	0	0	999900	999900	999900	99990	157	0.0	3	3	999.0	999	9	999999999	0	0.0000	0	88	999.000	999.0	99.0
2005	2	8	5	0	?9?9?9?9E0?9?9?9*9*9?9*9*9?9*9*9?9?9*9*_*9*9*9*9*9	4.0	3.7	98	95950	9999	9999	299	0	0	0	999900	999900	999900	99990	327	0.0	9	9	999.0	999	9	999999999	0	0.0000	0	88	999.000	999.0	99.0
2005	2	8	6	0	?9?9?9?9E0?9?9?9*9*9?9*9*9?9*9*9?9?9*9*_*9*9*9*9*9	3.4	3.4	100	95950	9999	9999	280	0	0	0	999900	999900	999900	99990	94	0.0	5	5	999.0	999	9	999999999	0	0.0000	0	88	999.000	999.0	99.0
2005	2	8	7	0	?9?9?9?9E0?9?9?9*9*9?9*9*9?9*9*9?9?9*9*_*9*9*9*9*9	3.0	3.2	101	95950	9999	9999	274	0	0	0	999900	999900	999900	99990	252	0.0	3	3	999.0	999	9	999999999	0	0.0000	0	88	999.000	999.0	99.0
2005	2	8	8	0	?9?9?9?9E0?9?9?9*9*9?9*9*9?9*9*9?9?9*9*_*9*9*9*9*9	2.9	3.1	101	95950	9999	9999	280	0	0	0	999900	999900	999900	99990	179	0.0	6	6	999.0	999	9	999999999	0	0.0000	0	88	999.000	999.0	99.0
2005	2	8	9	0	?9?9?9?9E0?9?9?9*9*9?9*9*9?9?9?9?9?9*9*_*9*9*9*9*9	3.3	3.4	101	95950	9999	9999	285	18	0	18	999900	999900	999900	99990	0	0.0	7	7	999.0	999	9	999999999	0	0.0000	0	88	999.000	999.0	99.0
2005	2	8	10	0	?9?9?9?9E0?9?9?9*9*9?9*9*9?9*9*9?9?9*9*_*9*9*9*9*9	4.4	3.8	96	95950	9999	9999	295	84	0	84	999900	999900	999900	99990	317	0.0	8	8	999.0	999	9	999999999	0	0.0000	0	88	999.000	999.0	99.0
2005	2	8	11	0	?9?9?9?9E0?9?9?9*9*9?9*9*9?9*9*9?9?9*9*_*9*9*9*9*9	5.9	4.3	89	95950	9999	9999	284	156	0	156	999900	999900	999900	99990	86	0.0	2	2	999.0	999	9	999999999	0	0.0000	0	88	999.000	999.0	99.0
2005	2	8	12	0	?9?9?9?9E0?9?9?9*9*9?9*9*9?9*9*9?9?9*9*_*9*9*9*9*9	7.8	4.9	82	95950	9999	9999	306	222	0	222	999900	999900	999900	99990	281	0.0	7	7	999.0	999	9	999999999	0	0.0000	0	88	999.000	999.0	99.0
2005	2	8	13	0	?9?9?9?9E0?9?9?9*9*9?9*9*9?9*9*9?9?9*9*_*9*9*9*9*9	9.9	5.5	74	95950	9999	9999	292	268	0	268	999900	999900	999900	99990	151	0.0	0	0	999.0	999	9	999999999	0	0.0000	0	88	999.000	999.0	99.0
2005	2	8	14	0	?9?9?9?9E0?9?9?9*9*9?9*9*9?9*9*9?9?9*9*_*9*9*9*9*9	12.1	6.2	67	95950	9999	9999	323	677	444	374	999900	999900	999900	99990	67	0.0	6	6	999.0	999	9	999999999	0	0.0000	0	88	999.000	999.0	99.0
2005	2	8	15	0	?9?9?9?9E0?9?9?9*9*9?9*9*9?9?9?9?9?9*9*_*9*9*9*9*9	14.2	7.0	62	95950	9999	9999	312	644	468	356	999900	999900	999900	99990	202	2.0	0	0	999.0	999	9	999999999	0	0.0000	0	88	999.000	999.0	99.0
2005	2	8	16	0	?9?9?9?9E0?9?9?9*9*9?9*9*9?9*9*9?9?9*9*_*9*9*9*9*9	15.5	7.4	59	95950	9999	9999	349	543	488	300	999900	999900	999900	99990	224	2.0	8	8	999.0	999	9	999999999	0	0.0000	0	88	999.000	999.0	99.0
2005	2	8	17	0	?9?9?9?9E0?9?9?9*9*9?9*9*9?9*9*9?9?9*9*_*9*9*9*9*9	15.3	7.0	57	95950	9999	9999	330	166	0	166	999900	999900	999900	99990	10	2.0	3	3	999.0	999	9	999999999	0	0.0000	0	88	999.000	999.0	99.0
2005	2	8	18	0	?9?9?9?9E0?9?9?9*9*9?9*9*9?9*9*9?9?9*9*_*9*9*9*9*9	14.9	6.7	58	95950	9999	9999	336	94	0	94	999900	999900	999900	99990	26	2.0	6	6	999.0	999	9	999999999	0	0.0000	0	88	999.000	999.0	99.0
2005	2	8	19	0	?9?9?9?9E0?9?9?9*9*9?9*9*9?9*9*9?9?9*9*_*9*9*9*9*9	14.3	6.6	60	95950	9999	9999	350	27	0	27	999900	999900	999900	99990	80	2.0	9	9	999.0	999	9	999999999	0	0.0000	0	88	999.000	999.0	99.0
2005	2	8	20	0	?9?9?9?9E0?9?9?9*9*9?9*9*9?9*9*9?9?9*9*_*9*9*9*9*9	13.6	6.6	63	95950	9999	9999	322	0	0	0	999900	999900	999900	99990	348	2.0	3	3	999.0	999	9	999999999	0	0.0000	0	88	999.000	999.0	99.0
2005	2	8	21	0	?9?9?9?9E0?9?9?9*9*9?9*9*9?9?9?9?9?9*9*_*9*9*9*9*9	12.9	6.7	66	95950	9999	9999	312	0	0	0	999900	999900	999900	99990	67	1.0	1	1	999.0	999	9	999999999	0	0.0000	0	88	999.000	999.0	99.0
2005	2	8	22	0	?9?9?9?9E0?9?9?9*9*9?9*9*9?9*9*9?9?9*9*_*9*9*9*9*9	12.3	6.8	69	95950	9999	9999	309	0	0	0	999900	999900	999900	99990	82	1.0	1	1	999.0	999	9	999999999	0	0.0000	0	88	999.000	999.0	99.0
2005	2	8	23	0	?9?9?9?9E0?9?9?9*9*9?9*9*9?9*9*9?9?9*9*_*9*9*9*9*9	11.8	7.0	72	95950	9999	9999	314	0	0	0	999900	999900	999900	99990	171	1.0	3	3	999.0	999	9	999999999	0	0.0000	0	88	999.000	999.0	99.0
2005	2	8	24	0	?9?9?9?9E0?9?9?9*9*9?9*9*9?9*9*9?9?9*9*_*9*9*9*9*9	11.2	7.2	76	95950	9999	9999	317	0	0	0	999900	999900	999900	99990	91	1.0	5	5	999.0	999	9	999999999	0	0.0000	0	88	999.000	999.0	99.0
2005	2	9	1	0	?9?9?9?9E0?9?9?9*9*9?9*9*9?9*9*9?9?9*9*_*9*9*9*9*9	10.7	7.3	79	95600	9999	9999	312	0	0	0	999900	999900	999900	99990	82	1.0	4	4	999.0	999	9	999999999	0	0.0000	0	88	999.000	999.0	99.0
2005	2	9	2	0	?9?9?9?9E0?9?9?9*9*9?9*9*9?9*9*9?9?9*9*_*9*9*9*9*9	10.2	7.3	82	95600	9999	9999	310	0	0	0	999900	999900	999900	99990	61	1.0	4	4	999.0	999	9	999999999	0	0.0000	0	88	999.000	999.0	99.0
2005	2	9	3	0	?9?9?9?9E0?9?9?9*9*9?9*9*9?9?9?9?9?9*9*_*9*9*9*9*9	9.5	7.1	85	95600	9999	9999	302	0	0	0	999900	999900	999900	99990	0	0.0	2	2	999.0	999	9	999999999	0	0.0000	0	88	999.000	999.0	99.0
2005	2	9	4	0	?9?9?9?9E0?9?9?9*9*9?9*9*9?9*9*9?9?9*9*_*9*9*9*9*9	8.7	6.8	87	95600	9999	9999	301	0	0	0	999900	999900	999900	99990	117	0.0	3	3	999.0	999	9	999999999	0	0.0000	0	88	999.000	999.0	99.0
2005	2	9	5	0	?9?9?9?9E0?9?9?9*9*9?9*9*9?9*9*9?9?9*9*_*9*9*9*9*9	8.0	6.3	89	95600	9999	9999	313	0	0	0	999900	999900	999900	99990	151	0.0	8	8	999.0	999	9	999999999	0	0.0000	0	88	999.000	999.0	99.0
2005	2	9	6	0	?9?9?9?9E0?9?9?9*9*9?9*9*9?9*9*9?9?9*9*_*9*9*9*9*9	7.3	5.9	91	95600	9999	9999	282	0	0	0	999900	999900	999900	99990	18	0.0	0	0	999.0	999	9	999999999	0	0.0000	0	88	999.000	999.0	99.0
2005	2	9	7	0	?9?9?9?9E0?9?9?9*9*9?9*9*9?9*9*9?9?9*9*_*9*9*9*9*9	6.8	5.5	91	95600	9999	9999	307	0	0	0	999900	999900	999900	99990	104	0.0	8	8	999.0	999	9	999999999	0	0.0000	0	88	999.000	999.0	99.0
2005	2	9	8	0	?9?9?9?9E0?9?9?9*9*9?9*9*9?9*9*9?9?9*9*_*9*9*9*9*9	6.6	5.2	91	95600	9999	9999	290	0	0	0	999900	999900	999900	99990	33	0.0	3	3	999.0	999	9	999999999	0	0.0000	0	88	999.000	999.0	99.0
2005	2	9	9	0	?9?9?9?9E0?9?9?9*9*9?9*9*9?9?9?9?9?9*9*_*9*9*9*9*9	8.3	6.6	89	95600	9999	9999	296	12	0	12	999900	999900	999900	99990	0	0.0	2	2	999.0	999	9	999999999	0	0.0000	0	88	999.000	999.0	99.0
2005	2	9	10	0	?9?9?9?9E0?9?9?9*9*9?9*9*9?9*9*9?9?9*9*_*9*9*9*9*9	10.3	8.1	86	95600	9999	9999	302	55	0	55	999900	999900	999900	99990	92	0.0	1	1	999.0	999	9	999999999	0	0.0000	0	88	999.000	999.0	99.0
2005	2	9	11	0	?9?9?9?9E0?9?9?9*9*9?9*9*9?9*9*9?9?9*9*_*9*9*9*9*9	11.7	8.8	82	95600	9999	9999	316	101	0	101	999900	999900	999900	99990	91	0.0	3	3	999.0	999	9	999999999	0	0.0000	0	88	999.000	999.0	99.0
2005	2	9	12	0	?9?9?9?9E0?9?9?9*9*9?9*9*9?9*9*9?9?9*9*_*9*9*9*9*9	12.6	8.9	78	95600	9999	9999	322	143	0	143	999900	999900	999900	99990	172	0.0	4	4	999.0	999	9	999999999	0	0.0000	0	88	999.000	999.0	99.0
2005	2	9	13	0	?9?9?9?9E0?9?9?9*9*9?9*9*9?9*9*9?9?9*9*_*9*9*9*9*9	13.1	8.7	75	95600	9999	9999	309	172	0	172	999900	999900	999900	99990	178	0.0	0	0	999.0	999	9	999999999	0	0.0000	0	88	999.000	999.0	99.0
2005	2	9	14	0	?9?9?9?9E0?9?9?9*9*9?9*9*9?9*9*9?9?9*9*_*9*9*9*9*9	13.3	8.3	72	95600	9999	9999	315	184	0	184	999900	999900	999900	99990	85	0.0	1	1	999.0	999	9	999999999	0	0.0000	0	88	999.000	999.0	99.0
2005	2	9	15	0	?9?9?9?9E0?9?9?9*9*9?9*9*9?9?9?9?9?9*9*_*9*9*9*9*9	13.5	8.1	70	95600	9999	9999	328	175	0	175	999900	999900	999900	99990	45	2.0	5	5	999.0	999	9	999999999	0	0.0000	0	88	999.000	999.0	99.0
2005	2	9	16	0	?9?9?9?9E0?9?9?9*9*9?9*9*9?9*9*9?9?9*9*_*9*9*9*9*9	13.6	8.2	70	95600	9999	9999	326	148	0	148	999900	999900	999900	99990	208	2.0	4	4	999.0	999	9	999999999	0	0.0000	0	88	999.000	999.0	99.0
2005	2	9	17	0	?9?9?9?9E0?9?9?9*9*9?9*9*9?9*9*9?9?9*9*_*9*9*9*9*9	13.4	8.2	71	95600	9999	9999	347	107	0	107	999900	999900	999900	99990	234	2.0	9	9	999.0	999	9	999999999	0	0.0000	0	88	999.000	999.0	99.0
2005	2	9	18	0	?9?9?9?9E0?9?9?9*9*9?9*9*9?9*9*9?9?9*9*_*9*9*9*9*9	12.9	8.2	73	95600	9999	9999	321	61	0	61	999900	999900	999900	99990	232	2.0	3	3	999.0	999	9	999999999	0	0.0000	0	88	999.000	999.0	99.0
2005	2	9	19	0	?9?9?9?9E0?9?9?9*9*9?9*9*9?9*9*9?9?9*9*_*9*9*9*9*9	12.4	8.2	76	95600	9999	9999	342	18	0	18	999900	999900	999900	99990	51	2.0	9	9	999.0	999	9	999999999	0	0.0000	0	88	999.000	999.0	99.0
2005	2	9	20	0	?9?9?9?9E0?9?9?9*9*9?9*9*9?9*9*9?9?9*9*_*9*9*9*9*9	11.8	8.2	78	95600	9999	9999	333	0	0	0	999900	999900	999900	99990	290	2.0	8	8	999.0	999	9	999999999	0	0.0000	0	88	999.000	999.0	99.0
2005	2	9	21	0	?9?9?9?9E0?9?9?9*9*9?9*9*9?9?9?9?9?9*9*_*9*9*9*9*9	11.5	8.3	81	95600	9999	9999	319	0	0	0	999900	999900	999900	99990	360	1.0	5	5	999.0	999	9	999999999	0	0.0000	0	88	999.000	999.0	99.0
2005	2	9	22	0	?9?9?9?9E0?9?9?9*9*9?9*9*9?9*9*9?9?9*9*_*9*9*9*9*9	11.4	8.6	83	95600	9999	9999	307	0	0	0	999900	999900	999900	99990	154	1.0	1	1	999.0	999	9	999999999	0	0.0000	0	88	999.000	999.0	99.0
2005	2	9	23	0	?9?9?9?9E0?9?9?9*9*9?9*9*9?9*9*9?9?9*9*_*9*9*9*9*9	11.2	8.6	84	95600	9999	9999	310	0	0	0	999900	999900	999900	99990	264	1.0	2	2	999.0	999	9	999999999	0	0.0000	0	88	999.000	999.0	99.0
2005	2	9	24	0	?9?9?9?9E0?9?9?9*9*9?9*9*9?9*9*9?9?9*9*_*9*9*9*9*9	10.9	8.5	85	95600	9999	9999	309	0	0	0	999900	999900	999900	99990	199	1.0	2	2	999.0	999	9	999999999	0	0.0000	0	88	999.000	999.0	99.0
2005	2	10	1	0	?9?9?9?9E0?9?9?9*9*9?9*9*9?9*9*9?9?9*9*_*9*9*9*9*9	10.4	8.2	86	94880	9999	9999	333	0	0	0	999900	999900	999900	99990	291	1.0	9	9	999.0	999	9	999999999	0	0.0000	0	88	999.000	999.0	99.0
2005	2	10	2	0	?9?9?9?9E0?9?9?9*9*9?9*9*9?9*9*9?9?9*9*_*9*9*9*9*9	10.0	7.8	86	94880	9999	9999	310	0	0	0	999900	999900	999900	99990	24	1.0	4	4	999.0	999	9	999999999	0	0.0000	0	88	999.000	999.0	99.0
2005	2	10	3	0	?9?9?9?9E0?9?9?9*9*9?9*9*9?9?9?9?9?9*9*_*9*9*9*9*9	9.6	7.5	87	94880	9999	9999	329	0	0	0	999900	999900	999900	99990	360	2.0	9	9	999.0	999	9	999999999	0	0.0000	0	88	999.000	999.0	99.0
2005	2	10	4	0	?9?9?9?9E0?9?9?9*9*9?9*9*9?9*9*9?9?9*9*_*9*9*9*9*9	9.3	7.4	88	94880	9999	9999	309	0	0	0	999900	999900	999900	99990	273	2.0	5	5	999.0	999	9	999999999	0	0.0000	0	88	999.000	999.0	99.0
2005	2	10	5	0	?9?9?9?9E0?9?9?9*9*9?9*9*9?9*9*9?9?9*9*_*9*9*9*9*9	9.0	7.3	89	94880	9999	9999	314	0	0	0	999900	999900	999900	99990	83	2.0	7	7	999.0	999	9	999999999	0	0.0000	0	88	999.000	999.0	99.0
2005	2	10	6	0	?9?9?9?9E0?9?9?9*9*9?9*9*9?9*9*9?9?9*9*_*9*9*9*9*9	8.8	7.2	89	94880	9999	9999	309	0	0	0	999900	999900	999900	99990	306	2.0	6	6	999.0	999	9	999999999	0	0.0000	0	88	999.000	999.0	99.0
2005	2	10	7	0	?9?9?9?9E0?9?9?9*9*9?9*9*9?9*9*9?9?9*9*_*9*9*9*9*9	8.7	7.1	90	94880	9999	9999	301	0	0	0	999900	999900	999900	99990	70	2.0	3	3	999.0	999	9	999999999	0	0.0000	0	88	999.000	999.0	99.0
2005	2	10	8	0	?9?9?9?9E0?9?9?9*9*9?9*9*9?9*9*9?9?9*9*_*9*9*9*9*9	8.5	6.9	89	94880	9999	9999	302	0	0	0	999900	999900	999900	99990	66	2.0	4	4	999.0	999	9	999999999	0	0.0000	0	88	999.000	999.0	99.0
2005	2	10	9	0	?9?9?9?9E0?9?9?9*9*9?9*9*9?9?9?9?9?9*9*_*9*9*9*9*9	8.4	6.5	88	94880	9999	9999	310	3	0	3	999900	999900	999900	99990	45	3.0	7	7	999.0	999	9	999999999	0	0.0000	0	88	999.000	999.0	99.0
2005	2	10	10	0	?9?9?9?9E0?9?9?9*9*9?9*9*9?9*9*9?9?9*9*_*9*9*9*9*9	8.3	6.0	86	94880	9999	9999	303	13	0	13	999900	999900	999900	99990	302	3.0	5	5	999.0	999	9	999999999	0	0.0000	0	88	999.000	999.0	99.0
2005	2	10	11	0	?9?9?9?9E0?9?9?9*9*9?9*9*9?9*9*9?9?9*9*_*9*9*9*9*9	8.1	5.4	83	94880	9999	9999	290	24	0	24	999900	999900	999900	99990	191	3.0	1	1	999.0	999	9	999999999	0	0.0000	0	88	999.000	999.0	99.0
2005	2	10	12	0	?9?9?9?9E0?9?9?9*9*9?9*9*9?9*9*9?9?9*9*_*9*9*9*9*9	8.0	4.8	80	94880	9999	9999	311	34	0	34	999900	999900	999900	99990	101	3.0	8	8	999.0	999	9	999999999	0	0.0000	0	88	999.000	999.0	99.0
2005	2	10	13	0	?9?9?9?9E0?9?9?9*9*9?9*9*9?9*9*9?9?9*9*_*9*9*9*9*9	7.9	4.1	77	94880	9999	9999	305	41	0	41	999900	999900	999900	99990	56	3.0	7	7	999.0	999	9	999999999	0	0.0000	0	88	999.000	999.0	99.0
2005	2	10	14	0	?9?9?9?9E0?9?9?9*9*9?9*9*9?9*9*9?9?9*9*_*9*9*9*9*9	7.8	3.7	75	94880	9999	9999	301	44	0	44	999900	999900	999900	99990	0	3.0	6	6	999.0	999	9	999999999	0	0.0000	0	88	999.000	999.0	99.0
2005	2	10	15	0	?9?9?9?9E0?9?9?9*9*9?9*9*9?9?9?9?9?9*9*_*9*9*9*9*9	7.8	3.4	74	94880	9999	9999	291	42	0	42	999900	999900	999900	99990	45	5.0	2	2	999.0	999	9	999999999	0	0.0000	0	88	999.000	999.0	99.0
2005	2	10	16	0	?9?9?9?9E0?9?9?9*9*9?9*9*9?9*9*9?9?9*9*_*9*9*9*9*9	7.8	3.4	74	94880	9999	9999	316	36	0	36	999900	999900	999900	99990	102	5.0	9	9	999.0	999	9	999999999	0	0.0000	0	88	999.000	999.0	99.0
2005	2	10	17	0	?9?9?9?9E0?9?9?9*9*9?9*9*9?9*9*9?9?9*9*_*9*9*9*9*9	7.7	3.6	75	94880	9999	9999	286	26	0	26	999900	999900	999900	99990	25	5.0	1	1	999.0	999	9	999999999	0	0.0000	0	88	999.000	999.0	99.0
2005	2	10	18	0	?9?9?9?9E0?9?9?9*9*9?9*9*9?9*9*9?9?9*9*_*9*9*9*9*9	7.6	3.9	77	94880	9999	9999	304	15	0	15	999900	999900	999900	99990	261	5.0	7	7	999.0	999	9	999999999	0	0.0000	0	88	999.000	999.0	99.0
2005	2	10	19	0	?9?9?9?9E0?9?9?9*9*9?9*9*9?9*9*9?9?9*9*_*9*9*9*9*9	7.5	4.3	80	94880	9999	9999	309	4	0	4	999900	999900	999900	99990	69	5.0	8	8	999.0	999	9	999999999	0	0.0000	0	88	999.000	999.0	99.0
2005	2	10	20	0	?9?9?9?9E0?9?9?9*9*9?9*9*9?9*9*9?9?9*9*_*9*9*9*9*9	7.5	4.7	82	94880	9999	9999	301	0	0	0	999900	999900	999900	99990	299	5.0	6	6	999.0	999	9	999999999	0	0.0000	0	88	999.000	999.0	99.0
2005	2	10	21	0	?9?9?9?9E0?9?9?9*9*9?9*9*9?9?9?9?9?9*9*_*9*9*9*9*9	7.6	5.1	84	94880	9999	9999	317	0	0	0	999900	999900	999900	99990	292	1.0	9	9	999.0	999	9	999999999	0	0.0000	0	88	999.000	999.0	99.0
2005	2	10	22	0	?9?9?9?9E0?9?9?9*9*9?9*9*9?9*9*9?9?9*9*_*9*9*9*9*9	7.6	5.3	85	94880	9999	9999	305	0	0	0	999900	999900	999900	99990	67	1.0	7	7	999.0	999	9	999999999	0	0.0000	0	88	999.000	999.0	99.0
2005	2	10	23	0	?9?9?9?9E0?9?9?9*9*9?9*9*9?9*9*9?9?9*9*_*9*9*9*9*9	7.6	5.3	86	94880	9999	9999	305	0	0	0	999900	999900	999900	99990	208	1.0	7	7	999.0	999	9	999999999	0	0.0000	0	88	999.000	999.0	99.0
2005	2	10	24	0	?9?9?9?9E0?9?9?9*9*9?9*9*9?9*9*9?9?9*9*_*9*9*9*9*9	7.5	5.3	86	94880	9999	9999	316	0	0	0	999900	999900	999900	99990	285	1.0	9	9	999.0	999	9	999999999	0	0.0000	0	88	999.000	999.0	99.0
2005	2	11	1	0	?9?9?9?9E0?9?9?9*9*9?9*9*9?9*9*9?9?9*9*_*9*9*9*9*9	7.3	5.2	86	95430	9999	9999	300	0	0	0	999900	999900	999900	99990	10	1.0	6	6	999.0	999	9	999999999	0	0.0000	0	88	999.000	999.0	99.0
2005	2	11	2	0	?9?9?9?9E0?9?9?9*9*9?9*9*9?9*9*9?9?9*9*_*9*9*9*9*9	7.1	5.1	87	95430	9999	9999	315	0	0	0	999900	999900	999900	99990	32	1.0	9	9	999.0	999	9	999999999	0	0.0000	0	88	999.000	999.0	99.0
2005	2	11	3	0	?9?9?9?9E0?9?9?9*9*9?9*9*9?9?9?9?9?9*9*_*9*9*9*9*9	6.9	5.1	88	95430	9999	9999	296	0	0	0	999900	999900	999900	99990	180	2.0	5	5	999.0	999	9	999999999	0	0.0000	0	88	999.000	999.0	99.0
2005	2	11	4	0	?9?9?9?9E0?9?9?9*9*9?9*9*9?9*9*9?9?9*9*_*9*9*9*9*9	6.7	5.1	90	95430	9999	9999	290	0	0	0	999900	999900	999900	99990	132	2.0	3	3	999.0	999	9	999999999	0	0.0000	0	88	999.000	999.0	99.0
2005	2	11	5	0	?9?9?9?9E0?9?9?9*9*9?9*9*9?9*9*9?9?9*9*_*9*9*9*9*9	6.4	5.2	92	95430	9999	9999	297	0	0	0	999900	999900	999900	99990	147	2.0	6	6	999.0	999	9	999999999	0	0.0000	0	88	999.000	999.0	99.0
2005	2	11	6	0	?9?9?9?9E0?9?9?9*9*9?9*9*9?9*9*9?9?9*9*_*9*9*9*9*9	6.2	5.3	94	95430	9999	9999	286	0	0	0	999900	999900	999900	99990	93	2.0	2	2	999.0	999	9	999999999	0	0.0000	0	88	999.000	999.0	99.0
2005	2	11	7	0	?9?9?9?9E0?9?9?9*9*9?9*9*9?9*9*9?9?9*9*_*9*9*9*9*9	6.1	5.2	94	95430	9999	9999	281	0	0	0	999900	999900	999900	99990	311	2.0	1	1	999.0	999	9	999999999	0	0.0000	0	88	999.000	999.0	99.0
2005	2	11	8	0	?9?9?9?9E0?9?9?9*9*9?9*9*9?9*9*9?9?9*9*_*9*9*9*9*9	6.0	5.1	94	95430	9999	9999	285	0	0	0	999900	999900	999900	99990	34	2.0	2	2	999.0	999	9	999999999	0	0.0000	0	88	999.000	999.0	99.0
2005	2	11	9	0	?9?9?9?9E0?9?9?9*9*9?9*9*9?9?9?9?9?9*9*_*9*9*9*9*9	6.3	4.9	91	95430	9999	9999	282	13	0	13	999900	999900	999900	99990	0	0.0	1	1	999.0	999	9	999999999	0	0.0000	0	88	999.000	999.0	99.0
2005	2	11	10	0	?9?9?9?9E0?9?9?9*9*9?9*9*9?9*9*9?9?9*9*_*9*9*9*9*9	7.1	4.9	86	95430	9999	9999	294	104	73	73	999900	999900	999900	99990	252	0.0	4	4	999.0	999	9	999999999	0	0.0000	0	88	999.000	999.0	99.0
2005	2	11	11	0	?9?9?9?9E0?9?9?9*9*9?9*9*9?9*9*9?9?9*9*_*9*9*9*9*9	8.2	4.8	79	95430	9999	9999	312	189	99	134	999900	999900	999900	99990	245	0.0	8	8	999.0	999	9	999999999	0	0.0000	0	88	999.000	999.0	99.0
2005	2	11	12	0	?9?9?9?9E0?9?9?9*9*9?9*9*9?9*9*9?9?9*9*_*9*9*9*9*9	9.6	4.5	71	95430	9999	9999	295	267	119	189	999900	999900	999900	99990	3	0.0	1	1	999.0	999	9	999999999	0	0.0000	0	88	999.000	999.0	99.0
2005	2	11	13	0	?9?9?9?9E0?9?9?9*9*9?9*9*9?9*9*9?9?9*9*_*9*9*9*9*9	10.9	4.1	63	95430	9999	9999	312	322	134	227	999900	999900	999900	99990	107	0.0	5	5	999.0	999	9	999999999	0	0.0000	0	88	999.000	999.0	99.0
2005	2	11	14	0	?9?9?9?9E0?9?9?9*9*9?9*9*9?9*9*9?9?9*9*_*9*9*9*9*9	12.1	3.6	56	95430	9999	9999	299	343	145	242	999900	999900	999900	99990	49	0.0	0	0	999.0	999	9	999999999	0	0.0000	0	88	999.000	999.0	99.0
2005	2	11	15	0	?9?9?9?9E0?9?9?9*9*9?9*9*9?9?9?9?9?9*9*_*9*9*9*9*9	13.0	3.0	51	95430	9999	9999	320	327	153	231	999900	999900	999900	99990	180	2.0	5	5	999.0	999	9	999999999	0	0.0000	0	88	999.000	999.0	99.0
2005	2	11	16	0	?9?9?9?9E0?9?9?9*9*9?9*9*9?9*9*9?9?9*9*_*9*9*9*9*9	13.4	2.5	48	95430	9999	9999	322	148	0	148	999900	999900	999900	99990	46	2.0	5	5	999.0	999	9	999999999	0	0.0000	0	88	999.000	999.0	99.0
2005	2	11	17	0	?9?9?9?9E0?9?9?9*9*9?9*9*9?9*9*9?9?9*9*_*9*9*9*9*9	13.2	2.1	47	95430	9999	9999	312	201	170	142	999900	999900	999900	99990	323	2.0	2	2	999.0	999	9	999999999	0	0.0000	0	88	999.000	999.0	99.0
2005	2	11	18	0	?9?9?9?9E0?9?9?9*9*9?9*9*9?9*9*9?9?9*9*_*9*9*9*9*9	12.8	2.0	48	95430	9999	9999	325	115	221	82	999900	999900	999900	99990	345	2.0	7	7	999.0	999	9	999999999	0	0.0000	0	88	999.000	999.0	99.0
2005	2	11	19	0	?9?9?9?9E0?9?9?9*9*9?9*9*9?9*9*9?9?9*9*_*9*9*9*9*9	12.3	2.3	50	95430	9999	9999	311	18	0	18	999900	999900	999900	99990	234	2.0	3	3	999.0	999	9	999999999	0	0.0000	0	88	999.000	999.0	99.0
2005	2	11	20	0	?9?9?9?9E0?9?9?9*9*9?9*9*9?9*9*9?9?9*9*_*9*9*9*9*9	11.8	2.7	54	95430	9999	9999	307	0	0	0	999900	999900	999900	99990	185	2.0	2	2	999.0	999	9	999999999	0	0.0000	0	88	999.000	999.0	99.0
2005	2	11	21	0	?9?9?9?9E0?9?9?9*9*9?9*9*9?9?9?9?9?9*9*_*9*9*9*9*9	11.4	3.3	58	95430	9999	9999	320	0	0	0	999900	999900	999900	99990	45	2.0	7	7	999.0	999	9	999999999	0	0.0000	0	88	999.000	999.0	99.0
2005	2	11	22	0	?9?9?9?9E0?9?9?9*9*9?9*9*9?9*9*9?9?9*9*_*9*9*9*9*9	11.2	4.2	62	95430	9999	9999	309	0	0	0	999900	999900	999900	99990	209	2.0	3	3	999.0	999	9	999999999	0	0.0000	0	88	999.000	999.0	99.0
2005	2	11	23	0	?9?9?9?9E0?9?9?9*9*9?9*9*9?9*9*9?9?9*9*_*9*9*9*9*9	10.8	4.6	66	95430	9999	9999	295	0	0	0	999900	999900	999900	99990	189	2.0	0	0	999.0	999	9	999999999	0	0.0000	0	88	999.000	999.0	99.0
2005	2	11	24	0	?9?9?9?9E0?9?9?9*9*9?9*9*9?9*9*9?9?9*9*_*9*9*9*9*9	10.1	4.8	70	95430	9999	9999	298	0	0	0	999900	999900	999900	99990	308	2.0	1	1	999.0	999	9	999999999	0	0.0000	0	88	999.000	999.0	99.0
2005	2	12	1	0	?9?9?9?9E0?9?9?9*9*9?9*9*9?9*9*9?9?9*9*_*9*9*9*9*9	9.4	4.9	73	95560	9999	9999	318	0	0	0	999900	999900	999900	99990	357	2.0	8	8	999.0	999	9	999999999	0	0.0000	0	88	999.000	999.0	99.0
2005	2	12	2	0	?9?9?9?9E0?9?9?9*9*9?9*9*9?9*9*9?9?9*9*_*9*9*9*9*9	8.8	5.0	77	95560	9999	9999	304	0	0	0	999900	999900	999900	99990	75	2.0	5	5	999.0	999	9	999999999	0	0.0000	0	88	999.000	999.0	99.0
2005	2	12	3	0	?9?9?9?9E0?9?9?9*9*9?9*9*9?9?9?9?9?9*9*_*9*9*9*9*9	8.6	5.3	80	95560	9999	9999	301	0	0	0	999900	999900	999900	99990	0	0.0	4	4	999.0	999	9	999999999	0	0.0000	0	88	999.000	999.0	99.0
2005	2	12	4	0	?9?9?9?9E0?9?9?9*9*9?9*9*9?9*9*9?9?9*9*_*9*9*9*9*9	8.5	5.6	82	95560	9999	9999	296	0	0	0	999900	999900	999900	99990	15	0.0	2	2	999.0	999	9	999999999	0	0.0000	0	88	999.000	999.0	99.0
2005	2	12	5	0	?9?9?9?9E0?9?9?9*9*9?9*9*9?9*9*9?9?9*9*_*9*9*9*9*9	8.1	5.6	84	95560	9999	9999	297	0	0	0	999900	999900	999900	99990	119	0.0	3	3	999.0	999	9	999999999	0	0.0000	0	88	999.000	999.0	99.0
2005	2	12	6	0	?9?9?9?9E0?9?9?9*9*9?9*9*9?9*9*9?9?9*9*_*9*9*9*9*9	7.7	5.4	85	95560	9999	9999	300	0	0	0	999900	999900	999900	99990	89	0.0	5	5	999.0	999	9	999999999	0	0.0000	0	88	999.000	999.0	99.0
2005	2	12	7	0	?9?9?9?9E0?9?9?9*9*9?9*9*9?9*9*9?9?9*9*_*9*9*9*9*9	7.4	5.2	86	95560	9999	9999	316	0	0	0	999900	999900	999900	99990	276	0.0	9	9	999.0	999	9	999999999	0	0.0000	0	88	999.000	999.0	99.0
2005	2	12	8	0	?9?9?9?9E0?9?9?9*9*9?9*9*9?9*9*9?9?9*9*_*9*9*9*9*9	7.3	5.0	85	95560	9999	9999	298	0	0	0	999900	999900	999900	99990	39	0.0	5	5	999.0	999	9	999999999	0	0.0000	0	88	999.000	999.0	99.0
2005	2	12	9	0	?9?9?9?9E0?9?9?9*9*9?9*9*9?9?9?9?9?9*9*_*9*9*9*9*9	7.5	5.0	84	95560	9999	9999	316	11	0	11	999900	999900	999900	99990	0	0.0	9	9	999.0	999	9	999999999	0	0.0000	0	88	999.000	999.0	99.0
2005	2	12	10	0	?9?9?9?9E0?9?9?9*9*9?9*9*9?9*9*9?9?9*9*_*9*9*9*9*9	7.9	5.0	82	95560	9999	9999	306	45	0	45	999900	999900	999900	99990	177	0.0	7	7	999.0	999	9	999999999	0	0.0000	0	88	999.000	999.0	99.0
2005	2	12	11	0	?9?9?9?9E0?9?9?9*9*9?9*9*9?9*9*9?9?9*9*_*9*9*9*9*9	8.4	5.0	79	95560	9999	9999	295	81	0	81	999900	999900	999900	99990	29	0.0	2	2	999.0	999	9	999999999	0	0.0000	0	88	999.000	999.0	99.0
2005	2	12	12	0	?9?9?9?9E0?9?9?9*9*9?9*9*9?9*9*9?9?9*9*_*9*9*9*9*9	8.9	5.0	76	95560	9999	9999	311	114	0	114	999900	999900	999900	99990	210	0.0	7	7	999.0	999	9	999999999	0	0.0000	0	88	999.000	999.0	99.0
2005	2	12	13	0	?9?9?9?9E0?9?9?9*9*9?9*9*9?9*9*9?9?9*9*_*9*9*9*9*9	9.4	4.9	74	95560	9999	9999	295	138	0	138	999900	999900	999900	99990	298	0.0	1	1	999.0	999	9	999999999	0	0.0000	0	88	999.000	999.0	99.0
2005	2	12	14	0	?9?9?9?9E0?9?9?9*9*9?9*9*9?9*9*9?9?9*9*_*9*9*9*9*9	9.7	4.9	72	95560	9999	9999	308	147	0	147	999900	999900	999900	99990	336	0.0	5	5	999.0	999	9	999999999	0	0.0000	0	88	999.000	999.0	99.0
2005	2	12	15	0	?9?9?9?9E0?9?9?9*9*9?9*9*9?9?9?9?9?9*9*_*9*9*9*9*9	9.8	4.8	71	95560	9999	9999	300	140	0	140	999900	999900	999900	99990	67	3.0	2	2	999.0	999	9	999999999	0	0.0000	0	88	999.000	999.0	99.0
2005	2	12	16	0	?9?9?9?9E0?9?9?9*9*9?9*9*9?9*9*9?9?9*9*_*9*9*9*9*9	9.6	4.7	71	95560	9999	9999	310	118	0	118	999900	999900	999900	99990	133	3.0	6	6	999.0	999	9	999999999	0	0.0000	0	88	999.000	999.0	99.0
2005	2	12	17	0	?9?9?9?9E0?9?9?9*9*9?9*9*9?9*9*9?9?9*9*_*9*9*9*9*9	9.3	4.6	72	95560	9999	9999	306	86	0	86	999900	999900	999900	99990	265	3.0	5	5	999.0	999	9	999999999	0	0.0000	0	88	999.000	999.0	99.0
2005	2	12	18	0	?9?9?9?9E0?9?9?9*9*9?9*9*9?9*9*9?9?9*9*_*9*9*9*9*9	8.9	4.6	74	95560	9999	9999	302	50	0	50	999900	999900	999900	99990	127	3.0	4	4	999.0	999	9	999999999	0	0.0000	0	88	999.000	999.0	99.0
2005	2	12	19	0	?9?9?9?9E0?9?9?9*9*9?9*9*9?9*9*9?9?9*9*_*9*9*9*9*9	8.4	4.6	77	95560	9999	9999	285	15	0	15	999900	999900	999900	99990	54	3.0	0	0	999.0	999	9	999999999	0	0.0000	0	88	999.000	999.0	99.0
2005	2	12	20	0	?9?9?9?9E0?9?9?9*9*9?9*9*9?9*9*9?9?9*9*_*9*9*9*9*9	8.1	4.8	80	95560	9999	9999	301	0	0	0	999900	999900	999900	99990	258	3.0	5	5	999.0	999	9	999999999	0	0.0000	0	88	999.000	999.0	99.0
2005	2	12	21	0	?9?9?9?9E0?9?9?9*9*9?9*9*9?9?9?9?9?9*9*_*9*9*9*9*9	7.9	5.2	83	95560	9999	9999	311	0	0	0	999900	999900	999900	99990	45	5.0	8	8	999.0	999	9	999999999	0	0.0000	0	88	999.000	999.0	99.0
2005	2	12	22	0	?9?9?9?9E0?9?9?9*9*9?9*9*9?9*9*9?9?9*9*_*9*9*9*9*9	7.9	5.7	86	95560	9999	9999	319	0	0	0	999900	999900	999900	99990	22	5.0	9	9	999.0	999	9	999999999	0	0.0000	0	88	999.000	999.0	99.0
2005	2	12	23	0	?9?9?9?9E0?9?9?9*9*9?9*9*9?9*9*9?9?9*9*_*9*9*9*9*9	7.8	6.0	88	95560	9999	9999	300	0	0	0	999900	999900	999900	99990	220	5.0	5	5	999.0	999	9	999999999	0	0.0000	0	88	999.000	999.0	99.0
2005	2	12	24	0	?9?9?9?9E0?9?9?9*9*9?9*9*9?9*9*9?9?9*9*_*9*9*9*9*9	7.4	6.0	90	95560	9999	9999	310	0	0	0	999900	999900	999900	99990	6	5.0	8	8	999.0	999	9	999999999	0	0.0000	0	88	999.000	999.0	99.0
2005	2	13	1	0	?9?9?9?9E0?9?9?9*9*9?9*9*9?9*9*9?9?9*9*_*9*9*9*9*9	7.0	5.8	92	95820	9999	9999	303	0	0	0	999900	999900	999900	99990	242	5.0	7	7	999.0	999	9	999999999	0	0.0000	0	88	999.000	999.0	99.0
2005	2	13	2	0	?9?9?9?9E0?9?9?9*9*9?9*9*9?9*9*9?9?9*9*_*9*9*9*9*9	6.5	5.6	94	95820	9999	9999	290	0	0	0	999900	999900	999900	99990	343	5.0	3	3	999.0	999	9	999999999	0	0.0000	0	88	999.000	999.0	99.0
2005	2	13	3	0	?9?9?9?9E0?9?9?9*9*9?9*9*9?9?9?9?9?9*9*_*9*9*9*9*9	6.1	5.4	95	95820	9999	9999	282	0	0	0	999900	999900	999900	99990	22	4.0	1	1	999.0	999	9	999999999	0	0.0000	0	88	999.000	999.0	99.0
2005	2	13	4	0	?9?9?9?9E0?9?9?9*9*9?9*9*9?9*9*9?9?9*9*_*9*9*9*9*9	5.8	5.2	96	95820	9999	9999	275	0	0	0	999900	999900	999900	99990	293	4.0	0	0	999.0	999	9	999999999	0	0.0000	0	88	999.000	999.0	99.0
2005	2	13	5	0	?9?9?9?9E0?9?9?9*9*9?9*9*9?9*9*9?9?9*9*_*9*9*9*9*9	5.5	5.0	96	95820	9999	9999	296	0	0	0	999900	999900	999900	99990	125	4.0	7	7	999.0	999	9	999999999	0	0.0000	0	88	999.000	999.0	99.0
2005	2	13	6	0	?9?9?9?9E0?9?9?9*9*9?9*9*9?9*9*9?9?9*9*_*9*9*9*9*9	5.4	4.8	96	95820	9999	9999	282	0	0	0	999900	999900	999900	99990	33	4.0	2	2	999.0	999	9	999999999	0	0.0000	0	88	999.000	999.0	99.0
2005	2	13	7	0	?9?9?9?9E0?9?9?9*9*9?9*9*9?9*9*9?9?9*9*_*9*9*9*9*9	5.3	4.7	96	95820	9999	9999	299	0	0	0	999900	999900	999900	99990	90	4.0	8	8	999.0	999	9	999999999	0	0.0000	0	88	999.000	999.0	99.0
2005	2	13	8	0	?9?9?9?9E0?9?9?9*9*9?9*9*9?9*9*9?9?9*9*_*9*9*9*9*9	5.2	4.6	96	95820	9999	9999	305	0	0	0	999900	999900	999900	99990	187	4.0	9	9	999.0	999	9	999999999	0	0.0000	0	88	999.000	999.0	99.0
2005	2	13	9	0	?9?9?9?9E0?9?9?9*9*9?9*9*9?9?9?9?9?9*9*_*9*9*9*9*9	5.2	4.5	95	95820	9999	9999	284	4	0	4	999900	999900	999900	99990	45	3.0	3	3	999.0	999	9	999999999	0	0.0000	0	88	999.000	999.0	99.0
2005	2	13	10	0	?9?9?9?9E0?9?9?9*9*9?9*9*9?9*9*9?9?9*9*_*9*9*9*9*9	5.0	4.2	95	95820	9999	9999	276	16	0	16	999900	999900	999900	99990	179	3.0	1	1	999.0	999	9	999999999	0	0.0000	0	88	999.000	999.0	99.0
2005	2	13	11	0	?9?9?9?9E0?9?9?9*9*9?9*9*9?9*9*9?9?9*9*_*9*9*9*9*9	4.9	4.0	94	95820	9999	9999	270	29	0	29	999900	999900	999900	99990	338	3.0	0	0	999.0	999	9	999999999	0	0.0000	0	88	999.000	999.0	99.0
2005	2	13	12	0	?9?9?9?9E0?9?9?9*9*9?9*9*9?9*9*9?9?9*9*_*9*9*9*9*9	4.9	4.0	94	95820	9999	9999	289	41	0	41	999900	999900	999900	99990	88	3.0	6	6	999.0	999	9	999999999	0	0.0000	0	88	999.000	999.0	99.0
2005	2	13	13	0	?9?9?9?9E0?9?9?9*9*9?9*9*9?9*9*9?9?9*9*_*9*9*9*9*9	5.1	4.1	93	95820	9999	9999	280	50	0	50	999900	999900	999900	99990	263	3.0	2	2	999.0	999	9	999999999	0	0.0000	0	88	999.000	999.0	99.0
2005	2	13	14	0	?9?9?9?9E0?9?9?9*9*9?9*9*9?9*9*9?9?9*9*_*9*9*9*9*9	5.3	4.2	93	95820	9999	9999	284	53	0	53	999900	999900	999900	99990	198	3.0	3	3	999.0	999	9	999999999	0	0.0000	0	88	999.000	999.0	99.0
2005	2	13	15	0	?9?9?9?9E0?9?9?9*9*9?9*9*9?9?9?9?9?9*9*_*9*9*9*9*9	5.5	4.3	92	95820	9999	9999	285	50	0	50	999900	999900	999900	99990	22	3.0	3	3	999.0	999	9	999999999	0	0.0000	0	88	999.000	999.0	99.0
2005	2	13	16	0	?9?9?9?9E0?9?9?9*9*9?9*9*9?9*9*9?9?9*9*_*9*9*9*9*9	5.6	4.3	92	95820	9999	9999	296	43	0	43	999900	999900	999900	99990	129	3.0	7	7	999.0	999	9	999999999	0	0.0000	0	88	999.000	999.0	99.0
2005	2	13	17	0	?9?9?9?9E0?9?9?9*9*9?9*9*9?9*9*9?9?9*9*_*9*9*9*9*9	5.6	4.3	91	95820	9999	9999	307	31	0	31	999900	999900	999900	99990	269	3.0	9	9	999.0	999	9	999999999	0	0.0000	0	88	999.000	999.0	99.0
2005	2	13	18	0	?9?9?9?9E0?9?9?9*9*9?9*9*9?9*9*9?9?9*9*_*9*9*9*9*9	5.6	4.2	91	95820	9999	9999	285	18	0	18	999900	999900	999900	99990	327	3.0	3	3	999.0	999	9	999999999	0	0.0000	0	88	999.000	999.0	99.0
2005	2	13	19	0	?9?9?9?9E0?9?9?9*9*9?9*9*9?9*9*9?9?9*9*_*9*9*9*9*9	5.6	4.1	90	95820	9999	9999	292	6	0	6	999900	999900	999900	99990	194	3.0	6	6	999.0	999	9	999999999	0	0.0000	0	88	999.000	999.0	99.0
2005	2	13	20	0	?9?9?9?9E0?9?9?9*9*9?9*9*9?9*9*9?9?9*9*_*9*9*9*9*9	5.5	3.9	90	95820	9999	9999	295	0	0	0	999900	999900	999900	99990	19	3.0	7	7	999.0	999	9	999999999	0	0.0000	0	88	999.000	999.0	99.0
2005	2	13	21	0	?9?9?9?9E0?9?9?9*9*9?9*9*9?9?9?9?9?9*9*_*9*9*9*9*9	5.4	3.7	89	95820	9999	9999	305	0	0	0	999900	999900	999900	99990	45	2.0	9	9	999.0	999	9	999999999	0	0.0000	0	88	999.000	999.0	99.0
2005	2	13	22	0	?9?9?9?9E0?9?9?9*9*9?9*9*9?9*9*9?9?9*9*_*9*9*9*9*9	5.3	3.6	89	95820	9999	9999	288	0	0	0	999900	999900	999900	99990	357	2.0	5	5	999.0	999	9	999999999	0	0.0000	0	88	999.000	999.0	99.0
2005	2	13	23	0	?9?9?9?9E0?9?9?9*9*9?9*9*9?9*9*9?9?9*9*_*9*9*9*9*9	5.3	3.5	88	95820	9999	9999	290	0	0	0	999900	999900	999900	99990	203	2.0	6	6	999.0	999	9	999999999	0	0.0000	0	88	999.000	999.0	99.0
2005	2	13	24	0	?9?9?9?9E0?9?9?9*9*9?9*9*9?9*9*9?9?9*9*_*9*9*9*9*9	5.3	3.5	88	95820	9999	9999	283	0	0	0	999900	999900	999900	99990	126	2.0	3	3	999.0	999	9	999999999	0	0.0000	0	88	999.000	999.0	99.0
2005	2	14	1	0	?9?9?9?9E0?9?9?9*9*9?9*9*9?9*9*9?9?9*9*_*9*9*9*9*9	5.2	3.4	88	96140	9999	9999	271	0	0	0	999900	999900	999900	99990	178	2.0	0	0	999.0	999	9	999999999	0	0.0000	0	88	999.000	999.0	99.0
2005	2	14	2	0	?9?9?9?9E0?9?9?9*9*9?9*9*9?9*9*9?9?9*9*_*9*9*9*9*9	5.2	3.5	89	96140	9999	9999	304	0	0	0	999900	999900	999900	99990	239	2.0	9	9	999.0	999	9	999999999	0	0.0000	0	88	999.000	999.0	99.0
2005	2	14	3	0	?9?9?9?9E0?9?9?9*9*9?9*9*9?9?9?9?9?9*9*_*9*9*9*9*9	5.1	3.6	90	96140	9999	9999	298	0	0	0	999900	999900	999900	99990	0	0.0	8	8	999.0	999	9	999999999	0	0.0000	0	88	999.000	999.0	99.0
2005	2	14	4	0	?9?9?9?9E0?9?9?9*9*9?9*9*9?9*9*9?9?9*9*_*9*9*9*9*9	5.0	3.7	92	96140	9999	9999	293	0	0	0	999900	999900	999900	99990	270	0.0	7	7	999.0	999	9	999999999	0	0.0000	0	88	999.000	999.0	99.0
2005	2	14	5	0	?9?9?9?9E0?9?9?9*9*9?9*9*9?9*9*9?9?9*9*_*9*9*9*9*9	4.8	3.9	94	96140	9999	9999	289	0	0	0	999900	999900	999900	99990	38	0.0	6	6	999.0	999	9	999999999	0	0.0000	0	88	999.000	999.0	99.0
2005	2	14	6	0	?9?9?9?9E0?9?9?9*9*9?9*9*9?9*9*9?9?9*9*_*9*9*9*9*9	4.7	4.1	95	96140	9999	9999	275	0	0	0	999900	999900	999900	99990	238	0.0	1	1	999.0	999	9	999999999	0	0.0000	0	88	999.000	999.0	99.0
2005	2	14	7	0	?9?9?9?9E0?9?9?9*9*9?9*9*9?9*9*9?9?9*9*_*9*9*9*9*9	4.6	4.2	97	96140	9999	9999	303	0	0	0	999900	999900	999900	99990	137	0.0	9	9	999.0	999	9	999999999	0	0.0000	0	88	999.000	999.0	99.0
2005	2	14	8	0	?9?9?9?9E0?9?9?9*9*9?9*9*9?9*9*9?9?9*9*_*9*9*9*9*9	4.6	4.1	97	96140	9999	9999	283	0	0	0	999900	999900	999900	99990	74	0.0	4	4	999.0	999	9	999999999	0	0.0000	0	88	999.000	999.0	99.0
2005	2	14	9	0	?9?9?9?9E0?9?9?9*9*9?9*9*9?9?9?9?9?9*9*_*9*9*9*9*9	4.8	4.1	95	96140	9999	9999	286	22	0	22	999900	999900	999900	99990	0	0.0	5	5	999.0	999	9	999999999	0	0.0000	0	88	999.000	999.0	99.0
2005	2	14	10	0	?9?9?9?9E0?9?9?9*9*9?9*9*9?9*9*9?9?9*9*_*9*9*9*9*9	5.0	3.8	92	96140	9999	9999	280	85	0	85	999900	999900	999900	99990	311	0.0	2	2	999.0	999	9	999999999	0	0.0000	0	88	999.000	999.0	99.0
2005	2	14	11	0	?9?9?9?9E0?9?9?9*9*9?9*9*9?9*9*9?9?9*9*_*9*9*9*9*9	5.3	3.3	87	96140	9999	9999	298	154	0	154	999900	999900	999900	99990	208	0.0	8	8	999.0	999	9	999999999	0	0.0000	0	88	999.000	999.0	99.0
2005	2	14	12	0	?9?9?9?9E0?9?9?9*9*9?9*9*9?9*9*9?9?9*9*_*9*9*9*9*9	5.7	2.8	82	96140	9999	9999	284	215	0	215	999900	999900	999900	99990	249	0.0	3	3	999.0	999	9	999999999	0	0.0000	0	88	999.000	999.0	99.0
2005	2	14	13	0	?9?9?9?9E0?9?9?9*9*9?9*9*9?9*9*9?9?9*9*_*9*9*9*9*9	6.4	2.5	76	96140	9999	9999	291	259	0	259	999900	999900	999900	99990	258	0.0	5	5	999.0	999	9	999999999	0	0.0000	0	88	999.000	999.0	99.0
2005	2	14	14	0	?9?9?9?9E0?9?9?9*9*9?9*9*9?9*9*9?9?9*9*_*9*9*9*9*9	7.5	2.7	72	96140	9999	9999	291	276	0	276	999900	999900	999900	99990	275	0.0	3	3	999.0	999	9	999999999	0	0.0000	0	88	999.000	999.0	99.0
2005	2	14	15	0	?9?9?9?9E0?9?9?9*9*9?9*9*9?9?9?9?9?9*9*_*9*9*9*9*9	9.1	3.7	69	96140	9999	9999	296	263	0	263	999900	999900	999900	99990	0	0.0	2	2	999.0	999	9	999999999	0	0.0000	0	88	999.000	999.0	99.0
2005	2	14	16	0	?9?9?9?9E0?9?9?9*9*9?9*9*9?9*9*9?9?9*9*_*9*9*9*9*9	10.5	4.8	68	96140	9999	9999	306	223	0	223	999900	999900	999900	99990	196	0.0	3	3	999.0	999	9	999999999	0	0.0000	0	88	999.000	999.0	99.0
2005	2	14	17	0	?9?9?9?9E0?9?9?9*9*9?9*9*9?9*9*9?9?9*9*_*9*9*9*9*9	10.3	4.8	69	96140	9999	9999	303	163	0	163	999900	999900	999900	99990	134	0.0	2	2	999.0	999	9	999999999	0	0.0000	0	88	999.000	999.0	99.0
2005	2	14	18	0	?9?9?9?9E0?9?9?9*9*9?9*9*9?9*9*9?9?9*9*_*9*9*9*9*9	9.9	4.8	71	96140	9999	9999	320	95	0	95	999900	999900	999900	99990	225	0.0	8	8	999.0	999	9	999999999	0	0.0000	0	88	999.000	999.0	99.0
2005	2	14	19	0	?9?9?9?9E0?9?9?9*9*9?9*9*9?9*9*9?9?9*9*_*9*9*9*9*9	9.3	4.8	73	96140	9999	9999	312	30	0	30	999900	999900	999900	99990	254	0.0	7	7	999.0	999	9	999999999	0	0.0000	0	88	999.000	999.0	99.0
2005	2	14	20	0	?9?9?9?9E0?9?9?9*9*9?9*9*9?9*9*9?9?9*9*_*9*9*9*9*9	8.7	4.8	76	96140	9999	9999	301	0	0	0	999900	999900	999900	99990	132	0.0	4	4	999.0	999	9	999999999	0	0.0000	0	88	999.000	999.0	99.0
2005	2	14	21	0	?9?9?9?9E0?9?9?9*9*9?9*9*9?9?9?9?9?9*9*_*9*9*9*9*9	8.2	4.8	79	96140	9999	9999	294	0	0	0	999900	999900	999900	99990	0	0.0	2	2	999.0	999	9	999999999	0	0.0000	0	88	999.000	999.0	99.0
2005	2	14	22	0	?9?9?9?9E0?9?9?9*9*9?9*9*9?9*9*9?9?9*9*_*9*9*9*9*9	7.9	4.8	81	96140	9999	9999	302	0	0	0	999900	999900	999900	99990	8	0.0	6	6	999.0	999	9	999999999	0	0.0000	0	88	999.000	999.0	99.0
2005	2	14	23	0	?9?9?9?9E0?9?9?9*9*9?9*9*9?9*9*9?9?9*9*_*9*9*9*9*9	7.7	4.9	82	96140	9999	9999	310	0	0	0	999900	999900	999900	99990	184	0.0	8	8	999.0	999	9	999999999	0	0.0000	0	88	999.000	999.0	99.0
2005	2	14	24	0	?9?9?9?9E0?9?9?9*9*9?9*9*9?9*9*9?9?9*9*_*9*9*9*9*9	7.6	5.0	83	96140	9999	9999	316	0	0	0	999900	999900	999900	99990	94	0.0	9	9	999.0	999	9	999999999	0	0.0000	0	88	999.000	999.0	99.0
2005	2	15	1	0	?9?9?9?9E0?9?9?9*9*9?9*9*9?9*9*9?9?9*9*_*9*9*9*9*9	7.6	5.1	85	96230	9999	9999	310	0	0	0	999900	999900	999900	99990	350	0.0	8	8	999.0	999	9	999999999	0	0.0000	0	88	999.000	999.0	99.0
2005	2	15	2	0	?9?9?9?9E0?9?9?9*9*9?9*9*9?9*9*9?9?9*9*_*9*9*9*9*9	7.5	5.2	85	96230	9999	9999	310	0	0	0	999900	999900	999900	99990	55	0.0	8	8	999.0	999	9	999999999	0	0.0000	0	88	999.000	999.0	99.0
2005	2	15	3	0	?9?9?9?9E0?9?9?9*9*9?9*9*9?9?9?9?9?9*9*_*9*9*9*9*9	7.4	5.4	87	96230	9999	9999	291	0	0	0	999900	999900	999900	99990	360	1.0	2	2	999.0	999	9	999999999	0	0.0000	0	88	999.000	999.0	99.0
2005	2	15	4	0	?9?9?9?9E0?9?9?9*9*9?9*9*9?9*9*9?9?9*9*_*9*9*9*9*9	7.2	5.5	89	96230	9999	9999	281	0	0	0	999900	999900	999900	99990	163	1.0	0	0	999.0	999	9	999999999	0	0.0000	0	88	999.000	999.0	99.0
2005	2	15	5	0	?9?9?9?9E0?9?9?9*9*9?9*9*9?9*9*9?9?9*9*_*9*9*9*9*9	6.9	5.6	91	96230	9999	9999	297	0	0	0	999900	999900	999900	99990	204	1.0	5	5	999.0	999	9	999999999	0	0.0000	0	88	999.000	999.0	99.0
2005	2	15	6	0	?9?9?9?9E0?9?9?9*9*9?9*9*9?9*9*9?9?9*9*_*9*9*9*9*9	6.7	5.6	93	96230	9999	9999	302	0	0	0	999900	999900	999900	99990	148	1.0	7	7	999.0	999	9	999999999	0	0.0000	0	88	999.000	999.0	99.0
2005	2	15	7	0	?9?9?9?9E0?9?9?9*9*9?9*9*9?9*9*9?9?9*9*_*9*9*9*9*9	6.5	5.6	94	96230	9999	9999	292	0	0	0	999900	999900	999900	99990	151	1.0	4	4	999.0	999	9	999999999	0	0.0000	0	88	999.000	999.0	99.0
2005	2	15	8	0	?9?9?9?9E0?9?9?9*9*9?9*9*9?9*9*9?9?9*9*_*9*9*9*9*9	6.4	5.5	94	96230	9999	9999	297	0	0	0	999900	999900	999900	99990	347	1.0	6	6	999.0	999	9	999999999	0	0.0000	0	88	999.000	999.0	99.0
2005	2	15	9	0	?9?9?9?9E0?9?9?9*9*9?9*9*9?9?9?9?9?9*9*_*9*9*9*9*9	6.6	5.4	92	96230	9999	9999	293	20	0	20	999900	999900	999900	99990	0	0.0	4	4	999.0	999	9	999999999	0	0.0000	0	88	999.000	999.0	99.0
2005	2	15	10	0	?9?9?9?9E0?9?9?9*9*9?9*9*9?9*9*9?9?9*9*_*9*9*9*9*9	6.9	5.1	89	96230	9999	9999	279	77	0	77	999900	999900	999900	99990	202	0.0	0	0	999.0	999	9	999999999	0	0.0000	0	88	999.000	999.0	99.0
2005	2	15	11	0	?9?9?9?9E0?9?9?9*9*9?9*9*9?9*9*9?9?9*9*_*9*9*9*9*9	7.2	4.7	84	96230	9999	9999	280	138	0	138	999900	999900	999900	99990	190	0.0	0	0	999.0	999	9	999999999	0	0.0000	0	88	999.000	999.0	99.0
2005	2	15	12	0	?9?9?9?9E0?9?9?9*9*9?9*9*9?9*9*9?9?9*9*_*9*9*9*9*9	7.8	4.2	78	96230	9999	9999	287	193	0	193	999900	999900	999900	99990	251	0.0	1	1	999.0	999	9	999999999	0	0.0000	0	88	999.000	999.0	99.0
2005	2	15	13	0	?9?9?9?9E0?9?9?9*9*9?9*9*9?9*9*9?9?9*9*_*9*9*9*9*9	8.6	4.0	73	96230	9999	9999	294	531	268	337	999900	999900	999900	99990	308	0.0	2	2	999.0	999	9	999999999	0	0.0000	0	88	999.000	999.0	99.0
2005	2	15	14	0	?9?9?9?9E0?9?9?9*9*9?9*9*9?9*9*9?9?9*9*_*9*9*9*9*9	9.7	4.1	68	96230	9999	9999	307	247	0	247	999900	999900	999900	99990	45	0.0	5	5	999.0	999	9	999999999	0	0.0000	0	88	999.000	999.0	99.0
2005	2	15	15	0	?9?9?9?9E0?9?9?9*9*9?9*9*9?9?9?9?9?9*9*_*9*9*9*9*9	11.4	5.0	65	96230	9999	9999	318	539	305	343	999900	999900	999900	99990	157	2.0	6	6	999.0	999	9	999999999	0	0.0000	0	88	999.000	999.0	99.0
2005	2	15	16	0	?9?9?9?9E0?9?9?9*9*9?9*9*9?9*9*9?9?9*9*_*9*9*9*9*9	12.8	6.0	63	96230	9999	9999	329	457	318	291	999900	999900	999900	99990	340	2.0	7	7	999.0	999	9	999999999	0	0.0000	0	88	999.000	999.0	99.0
2005	2	15	17	0	?9?9?9?9E0?9?9?9*9*9?9*9*9?9*9*9?9?9*9*_*9*9*9*9*9	12.6	5.8	63	96230	9999	9999	321	147	0	147	999900	999900	999900	99990	18	2.0	5	5	999.0	999	9	999999999	0	0.0000	0	88	999.000	999.0	99.0
2005	2	15	18	0	?9?9?9?9E0?9?9?9*9*9?9*9*9?9*9*9?9?9*9*_*9*9*9*9*9	11.9	5.5	65	96230	9999	9999	330	195	427	124	999900	999900	999900	99990	323	2.0	8	8	999.0	999	9	999999999	0	0.0000	0	88	999.000	999.0	99.0
2005	2	15	19	0	?9?9?9?9E0?9?9?9*9*9?9*9*9?9*9*9?9?9*9*_*9*9*9*9*9	11.0	5.1	67	96230	9999	9999	311	28	0	28	999900	999900	999900	99990	76	2.0	4	4	999.0	999	9	999999999	0	0.0000	0	88	999.000	999.0	99.0
2005	2	15	20	0	?9?9?9?9E0?9?9?9*9*9?9*9*9?9*9*9?9?9*9*_*9*9*9*9*9	9.9	4.8	70	96230	9999	9999	327	0	0	0	999900	999900	999900	99990	153	2.0	9	9	999.0	999	9	999999999	0	0.0000	0	88	999.000	999.0	99.0
2005	2	15	21	0	?9?9?9?9E0?9?9?9*9*9?9*9*9?9?9?9?9?9*9*_*9*9*9*9*9	8.9	4.5	74	96230	9999	9999	322	0	0	0	999900	999900	999900	99990	135	2.0	9	9	999.0	999	9	999999999	0	0.0000	0	88	999.000	999.0	99.0
2005	2	15	22	0	?9?9?9?9E0?9?9?9*9*9?9*9*9?9*9*9?9?9*9*_*9*9*9*9*9	8.0	4.3	77	96230	9999	9999	297	0	0	0	999900	999900	999900	99990	106	2.0	4	4	999.0	999	9	999999999	0	0.0000	0	88	999.000	999.0	99.0
2005	2	15	23	0	?9?9?9?9E0?9?9?9*9*9?9*9*9?9*9*9?9?9*9*_*9*9*9*9*9	7.2	4.1	81	96230	9999	9999	280	0	0	0	999900	999900	999900	99990	70	2.0	0	0	999.0	999	9	999999999	0	0.0000	0	88	999.000	999.0	99.0
2005	2	15	24	0	?9?9?9?9E0?9?9?9*9*9?9*9*9?9*9*9?9?9*9*_*9*9*9*9*9	6.5	4.1	84	96230	9999	9999	282	0	0	0	999900	999900	999900	99990	32	2.0	1	1	999.0	999	9	999999999	0	0.0000	0	88	999.000	999.0	99.0
2005	2	16	1	0	?9?9?9?9E0?9?9?9*9*9?9*9*9?9*9*9?9?9*9*_*9*9*9*9*9	5.9	4.0	88	96160	9999	9999	308	0	0	0	999900	999900	999900	99990	218	2.0	9	9	999.0	999	9	999999999	0	0.0000	0	88	999.000	999.0	99.0
2005	2	16	2	0	?9?9?9?9E0?9?9?9*9*9?9*9*9?9*9*9?9?9*9*_*9*9*9*9*9	5.5	4.1	91	96160	9999	9999	287	0	0	0	999900	999900	999900	99990	157	2.0	4	4	999.0	999	9	999999999	0	0.0000	0	88	999.000	999.0	99.0
2005	2	16	3	0	?9?9?9?9E0?9?9?9*9*9?9*9*9?9?9?9?9?9*9*_*9*9*9*9*9	5.2	4.2	93	96160	9999	9999	281	0	0	0	999900	999900	999900	99990	0	0.0	2	2	999.0	999	9	999999999	0	0.0000	0	88	999.000	999.0	99.0
2005	2	16	4	0	?9?9?9?9E0?9?9?9*9*9?9*9*9?9*9*9?9?9*9*_*9*9*9*9*9	5.0	4.3	95	96160	9999	9999	293	0	0	0	999900	999900	999900	99990	302	0.0	7	7	999.0	999	9	999999999	0	0.0000	0	88	999.000	999.0	99.0
2005	2	16	5	0	?9?9?9?9E0?9?9?9*9*9?9*9*9?9*9*9?9?9*9*_*9*9*9*9*9	4.9	4.4	97	96160	9999	9999	271	0	0	0	999900	999900	999900	99990	291	0.0	0	0	999.0	999	9	999999999	0	0.0000	0	88	999.000	999.0	99.0
2005	2	16	6	0	?9?9?9?9E0?9?9?9*9*9?9*9*9?9*9*9?9?9*9*_*9*9*9*9*9	4.8	4.4	97	96160	9999	9999	284	0	0	0	999900	999900	999900	99990	246	0.0	4	4	999.0	999	9	999999999	0	0.0000	0	88	999.000	999.0	99.0
2005	2	16	7	0	?9?9?9?9E0?9?9?9*9*9?9*9*9?9*9*9?9?9*9*_*9*9*9*9*9	4.8	4.3	97	96160	9999	9999	270	0	0	0	999900	999900	999900	99990	83	0.0	0	0	999.0	999	9	999999999	0	0.0000	0	88	999.000	999.0	99.0
2005	2	16	8	0	?9?9?9?9E0?9?9?9*9*9?9*9*9?9*9*9?9?9*9*_*9*9*9*9*9	4.8	4.1	95	96160	9999	9999	289	0	0	0	999900	999900	999900	99990	304	0.0	6	6	999.0	999	9	999999999	0	0.0000	0	88	999.000	999.0	99.0
2005	2	16	9	0	?9?9?9?9E0?9?9?9*9*9?9*9*9?9?9?9?9?9*9*_*9*9*9*9*9	5.7	4.5	92	96160	9999	9999	290	21	0	21	999900	999900	999900	99990	0	0.0	5	5	999.0	999	9	999999999	0	0.0000	0	88	999.000	999.0	99.0
2005	2	16	10	0	?9?9?9?9E0?9?9?9*9*9?9*9*9?9*9*9?9?9*9*_*9*9*9*9*9	7.0	5.2	88	96160	9999	9999	280	77	0	77	999900	999900	999900	99990	160	0.0	0	0	999.0	999	9	999999999	0	0.0000	0	88	999.000	999.0	99.0
2005	2	16	11	0	?9?9?9?9E0?9?9?9*9*9?9*9*9?9*9*9?9?9*9*_*9*9*9*9*9	8.3	5.5	83	96160	9999	9999	295	137	0	137	999900	999900	999900	99990	204	0.0	2	2	999.0	999	9	999999999	0	0.0000	0	88	999.000	999.0	99.0
2005	2	16	12	0	?9?9?9?9E0?9?9?9*9*9?9*9*9?9*9*9?9?9*9*_*9*9*9*9*9	9.5	5.6	77	96160	9999	9999	303	191	0	191	999900	999900	999900	99990	162	0.0	3	3	999.0	999	9	999999999	0	0.0000	0	88	999.000	999.0	99.0
2005	2	16	13	0	?9?9?9?9E0?9?9?9*9*9?9*9*9?9*9*9?9?9*9*_*9*9*9*9*9	10.4	5.5	72	96160	9999	9999	318	229	0	229	999900	999900	999900	99990	66	0.0	7	7	999.0	999	9	999999999	0	0.0000	0	88	999.000	999.0	99.0
2005	2	16	14	0	?9?9?9?9E0?9?9?9*9*9?9*9*9?9*9*9?9?9*9*_*9*9*9*9*9	11.2	5.3	67	96160	9999	9999	312	244	0	244	999900	999900	999900	99990	343	0.0	4	4	999.0	999	9	999999999	0	0.0000	0	88	999.000	999.0	99.0
2005	2	16	15	0	?9?9?9?9E0?9?9?9*9*9?9*9*9?9?9?9?9?9*9*_*9*9*9*9*9	11.6	5.0	64	96160	9999	9999	316	233	0	233	999900	999900	999900	99990	0	0.0	5	5	999.0	999	9	999999999	0	0.0000	0	88	999.000	999.0	99.0
2005	2	16	16	0	?9?9?9?9E0?9?9?9*9*9?9*9*9?9*9*9?9?9*9*_*9*9*9*9*9	11.7	4.8	62	96160	9999	9999	304	197	0	197	999900	999900	999900	99990	294	0.0	1	1	999.0	999	9	999999999	0	0.0000	0	88	999.000	999.0	99.0
2005	2	16	17	0	?9?9?9?9E0?9?9?9*9*9?9*9*9?9*9*9?9?9*9*_*9*9*9*9*9	11.5	4.6	63	96160	9999	9999	334	145	0	145	999900	999900	999900	99990	99	0.0	9	9	999.0	999	9	999999999	0	0.0000	0	88	999.000	999.0	99.0
2005	2	16	18	0	?9?9?9?9E0?9?9?9*9*9?9*9*9?9*9*9?9?9*9*_*9*9*9*9*9	11.0	4.5	64	96160	9999	9999	320	85	0	85	999900	999900	999900	99990	147	0.0	7	7	999.0	999	9	999999999	0	0.0000	0	88	999.000	999.0	99.0
2005	2	16	19	0	?9?9?9?9E0?9?9?9*9*9?9*9*9?9*9*9?9?9*9*_*9*9*9*9*9	10.3	4.4	67	96160	9999	9999	316	28	0	28	999900	999900	999900	99990	58	0.0	7	7	999.0	999	9	999999999	0	0.0000	0	88	999.000	999.0	99.0
2005	2	16	20	0	?9?9?9?9E0?9?9?9*9*9?9*9*9?9*9*9?9?9*9*_*9*9*9*9*9	9.6	4.4	70	96160	9999	9999	295	0	0	0	999900	999900	999900	99990	28	0.0	1	1	999.0	999	9	999999999	0	0.0000	0	88	999.000	999.0	99.0
2005	2	16	21	0	?9?9?9?9E0?9?9?9*9*9?9*9*9?9?9?9?9?9*9*_*9*9*9*9*9	8.9	4.5	74	96160	9999	9999	307	0	0	0	999900	999900	999900	99990	337	2.0	6	6	999.0	999	9	999999999	0	0.0000	0	88	999.000	999.0	99.0
2005	2	16	22	0	?9?9?9?9E0?9?9?9*9*9?9*9*9?9*9*9?9?9*9*_*9*9*9*9*9	8.4	4.8	78	96160	9999	9999	320	0	0	0	999900	999900	999900	99990	120	2.0	9	9	999.0	999	9	999999999	0	0.0000	0	88	999.000	999.0	99.0
2005	2	16	23	0	?9?9?9?9E0?9?9?9*9*9?9*9*9?9*9*9?9?9*9*_*9*9*9*9*9	8.1	5.1	82	96160	9999	9999	319	0	0	0	999900	999900	999900	99990	159	2.0	9	9	999.0	999	9	999999999	0	0.0000	0	88	999.000	999.0	99.0
2005	2	16	24	0	?9?9?9?9E0?9?9?9*9*9?9*9*9?9*9*9?9?9*9*_*9*9*9*9*9	7.8	5.5	85	96160	9999	9999	307	0	0	0	999900	999900	999900	99990	321	2.0	7	7	999.0	999	9	999999999	0	0.0000	0	88	999.000	999.0	99.0
2005	2	17	1	0	?9?9?9?9E0?9?9?9*9*9?9*9*9?9*9*9?9?9*9*_*9*9*9*9*9	7.7	5.9	89	95870	9999	9999	318	0	0	0	999900	999900	999900	99990	356	2.0	9	9	999.0	999	9	999999999	0	0.0000	0	88	999.000	999.0	99.0
2005	2	17	2	0	?9?9?9?9E0?9?9?9*9*9?9*9*9?9*9*9?9?9*9*_*9*9*9*9*9	7.6	6.3	91	95870	9999	9999	298	0	0	0	999900	999900	999900	99990	70	2.0	4	4	999.0	999	9	999999999	0	0.0000	0	88	999.000	999.0	99.0
2005	2	17	3	0	?9?9?9?9E0?9?9?9*9*9?9*9*9?9?9?9?9?9*9*_*9*9*9*9*9	7.5	6.5	93	95870	9999	9999	298	0	0	0	999900	999900	999900	99990	0	0.0	4	4	999.0	999	9	999999999	0	0.0000	0	88	999.000	999.0	99.0
2005	2	17	4	0	?9?9?9?9E0?9?9?9*9*9?9*9*9?9*9*9?9?9*9*_*9*9*9*9*9	7.4	6.5	94	95870	9999	9999	299	0	0	0	999900	999900	999900	99990	314	0.0	5	5	999.0	999	9	999999999	0	0.0000	0	88	999.000	999.0	99.0
2005	2	17	5	0	?9?9?9?9E0?9?9?9*9*9?9*9*9?9*9*9?9?9*9*_*9*9*9*9*9	7.2	6.4	94	95870	9999	9999	299	0	0	0	999900	999900	999900	99990	121	0.0	5	5	999.0	999	9	999999999	0	0.0000	0	88	999.000	999.0	99.0
2005	2	17	6	0	?9?9?9?9E0?9?9?9*9*9?9*9*9?9*9*9?9?9*9*_*9*9*9*9*9	7.1	6.2	94	95870	9999	9999	316	0	0	0	999900	999900	999900	99990	156	0.0	9	9	999.0	999	9	999999999	0	0.0000	0	88	999.000	999.0	99.0
2005	2	17	7	0	?9?9?9?9E0?9?9?9*9*9?9*9*9?9*9*9?9?9*9*_*9*9*9*9*9	7.0	5.9	93	95870	9999	9999	300	0	0	0	999900	999900	999900	99990	341	0.0	6	6	999.0	999	9	999999999	0	0.0000	0	88	999.000	999.0	99.0
2005	2	17	8	0	?9?9?9?9E0?9?9?9*9*9?9*9*9?9*9*9?9?9*9*_*9*9*9*9*9	7.0	5.7	91	95870	9999	9999	297	0	0	0	999900	999900	999900	99990	339	0.0	5	5	999.0	999	9	999999999	0	0.0000	0	88	999.000	999.0	99.0
2005	2	17	9	0	?9?9?9?9E0?9?9?9*9*9?9*9*9?9?9?9?9?9*9*_*9*9*9*9*9	7.4	5.9	90	95870	9999	9999	299	9	0	9	999900	999900	999900	99990	45	2.0	5	5	999.0	999	9	999999999	0	0.0000	0	88	999.000	999.0	99.0
2005	2	17	10	0	?9?9?9?9E0?9?9?9*9*9?9*9*9?9*9*9?9?9*9*_*9*9*9*9*9	7.8	6.1	89	95870	9999	9999	284	33	0	33	999900	999900	999900	99990	142	2.0	0	0	999.0	999	9	999999999	0	0.0000	0	88	999.000	999.0	99.0
2005	2	17	11	0	?9?9?9?9E0?9?9?9*9*9?9*9*9?9*9*9?9?9*9*_*9*9*9*9*9	8.2	6.2	87	95870	9999	9999	305	59	0	59	999900	999900	999900	99990	121	2.0	6	6	999.0	999	9	999999999	0	0.0000	0	88	999.000	999.0	99.0
2005	2	17	12	0	?9?9?9?9E0?9?9?9*9*9?9*9*9?9*9*9?9?9*9*_*9*9*9*9*9	8.4	6.3	87	95870	9999	9999	303	83	0	83	999900	999900	999900	99990	305	2.0	5	5	999.0	999	9	999999999	0	0.0000	0	88	999.000	999.0	99.0
2005	2	17	13	0	?9?9?9?9E0?9?9?9*9*9?9*9*9?9*9*9?9?9*9*_*9*9*9*9*9	8.5	6.3	86	95870	9999	9999	302	99	0	99	999900	999900	999900	99990	83	2.0	4	4	999.0	999	9	999999999	0	0.0000	0	88	999.000	999.0	99.0
2005	2	17	14	0	?9?9?9?9E0?9?9?9*9*9?9*9*9?9*9*9?9?9*9*_*9*9*9*9*9	8.7	6.3	85	95870	9999	9999	305	105	0	105	999900	999900	999900	99990	39	2.0	5	5	999.0	999	9	999999999	0	0.0000	0	88	999.000	999.0	99.0
2005	2	17	15	0	?9?9?9?9E0?9?9?9*9*9?9*9*9?9?9?9?9?9*9*_*9*9*9*9*9	8.9	6.5	85	95870	9999	9999	301	100	0	100	999900	999900	999900	99990	22	2.0	3	3	999.0	999	9	999999999	0	0.0000	0	88	999.000	999.0	99.0
2005	2	17	16	0	?9?9?9?9E0?9?9?9*9*9?9*9*9?9*9*9?9?9*9*_*9*9*9*9*9	9.1	6.7	85	95870	9999	9999	305	85	0	85	999900	999900	999900	99990	4	2.0	4	4	999.0	999	9	999999999	0	0.0000	0	88	999.000	999.0	99.0
2005	2	17	17	0	?9?9?9?9E0?9?9?9*9*9?9*9*9?9*9*9?9?9*9*_*9*9*9*9*9	9.0	6.7	85	95870	9999	9999	302	63	0	63	999900	999900	999900	99990	192	2.0	3	3	999.0	999	9	999999999	0	0.0000	0	88	999.000	999.0	99.0
2005	2	17	18	0	?9?9?9?9E0?9?9?9*9*9?9*9*9?9*9*9?9?9*9*_*9*9*9*9*9	8.7	6.5	86	95870	9999	9999	311	37	0	37	999900	999900	999900	99990	39	2.0	7	7	999.0	999	9	999999999	0	0.0000	0	88	999.000	999.0	99.0
2005	2	17	19	0	?9?9?9?9E0?9?9?9*9*9?9*9*9?9*9*9?9?9*9*_*9*9*9*9*9	8.4	6.2	86	95870	9999	9999	296	12	0	12	999900	999900	999900	99990	135	2.0	2	2	999.0	999	9	999999999	0	0.0000	0	88	999.000	999.0	99.0
2005	2	17	20	0	?9?9?9?9E0?9?9?9*9*9?9*9*9?9*9*9?9?9*9*_*9*9*9*9*9	8.0	6.0	87	95870	9999	9999	294	0	0	0	999900	999900	999900	99990	13	2.0	2	2	999.0	999	9	999999999	0	0.0000	0	88	999.000	999.0	99.0
2005	2	17	21	0	?9?9?9?9E0?9?9?9*9*9?9*9*9?9?9?9?9?9*9*_*9*9*9*9*9	7.7	5.7	87	95870	9999	9999	311	0	0	0	999900	999900	999900	99990	22	3.0	8	8	999.0	999	9	999999999	0	0.0000	0	88	999.000	999.0	99.0
2005	2	17	22	0	?9?9?9?9E0?9?9?9*9*9?9*9*9?9*9*9?9?9*9*_*9*9*9*9*9	7.6	5.5	87	95870	9999	9999	310	0	0	0	999900	999900	999900	99990	44	3.0	8	8	999.0	999	9	999999999	0	0.0000	0	88	999.000	999.0	99.0
2005	2	17	23	0	?9?9?9?9E0?9?9?9*9*9?9*9*9?9*9*9?9?9*9*_*9*9*9*9*9	7.5	5.4	86	95870	9999	9999	297	0	0	0	999900	999900	999900	99990	37	3.0	4	4	999.0	999	9	999999999	0	0.0000	0	88	999.000	999.0	99.0
2005	2	17	24	0	?9?9?9?9E0?9?9?9*9*9?9*9*9?9*9*9?9?9*9*_*9*9*9*9*9	7.5	5.4	86	95870	9999	9999	294	0	0	0	999900	999900	999900	99990	317	3.0	3	3	999.0	999	9	999999999	0	0.0000	0	88	999.000	999.0	99.0
2005	2	18	1	0	?9?9?9?9E0?9?9?9*9*9?9*9*9?9*9*9?9?9*9*_*9*9*9*9*9	7.6	5.4	86	95640	9999	9999	282	0	0	0	999900	999900	999900	99990	217	3.0	0	0	999.0	999	9	999999999	0	0.0000	0	88	999.000	999.0	99.0
2005	2	18	2	0	?9?9?9?9E0?9?9?9*9*9?9*9*9?9*9*9?9?9*9*_*9*9*9*9*9	7.6	5.5	86	95640	9999	9999	297	0	0	0	999900	999900	999900	99990	25	3.0	4	4	999.0	999	9	999999999	0	0.0000	0	88	999.000	999.0	99.0
2005	2	18	3	0	?9?9?9?9E0?9?9?9*9*9?9*9*9?9?9?9?9?9*9*_*9*9*9*9*9	7.6	5.6	87	95640	9999	9999	317	0	0	0	999900	999900	999900	99990	45	2.0	9	9	999.0	999	9	999999999	0	0.0000	0	88	999.000	999.0	99.0
2005	2	18	4	0	?9?9?9?9E0?9?9?9*9*9?9*9*9?9*9*9?9?9*9*_*9*9*9*9*9	7.5	5.7	88	95640	9999	9999	292	0	0	0	999900	999900	999900	99990	136	2.0	2	2	999.0	999	9	999999999	0	0.0000	0	88	999.000	999.0	99.0
2005	2	18	5	0	?9?9?9?9E0?9?9?9*9*9?9*9*9?9*9*9?9?9*9*_*9*9*9*9*9	7.3	5.8	90	95640	9999	9999	301	0	0	0	999900	999900	999900	99990	135	2.0	6	6	999.0	999	9	999999999	0	0.0000	0	88	999.000	999.0	99.0
2005	2	18	6	0	?9?9?9?9E0?9?9?9*9*9?9*9*9?9*9*9?9?9*9*_*9*9*9*9*9	7.1	5.9	92	95640	9999	9999	315	0	0	0	999900	999900	999900	99990	349	2.0	9	9	999.0	999	9	999999999	0	0.0000	0	88	999.000	999.0	99.0
2005	2	18	7	0	?9?9?9?9E0?9?9?9*9*9?9*9*9?9*9*9?9?9*9*_*9*9*9*9*9	7.0	5.9	93	95640	9999	9999	297	0	0	0	999900	999900	999900	99990	150	2.0	5	5	999.0	999	9	999999999	0	0.0000	0	88	999.000	999.0	99.0
2005	2	18	8	0	?9?9?9?9E0?9?9?9*9*9?9*9*9?9*9*9?9?9*9*_*9*9*9*9*9	6.9	5.9	93	95640	9999	9999	314	0	0	0	999900	999900	999900	99990	348	2.0	9	9	999.0	999	9	999999999	0	0.0000	0	88	999.000	999.0	99.0
2005	2	18	9	0	?9?9?9?9E0?9?9?9*9*9?9*9*9?9?9?9?9?9*9*_*9*9*9*9*9	7.1	5.9	92	95640	9999	9999	295	24	0	24	999900	999900	999900	99990	0	0.0	4	4	999.0	999	9	999999999	0	0.0000	0	88	999.000	999.0	99.0
2005	2	18	10	0	?9?9?9?9E0?9?9?9*9*9?9*9*9?9*9*9?9?9*9*_*9*9*9*9*9	7.6	5.9	89	95640	9999	9999	303	85	0	85	999900	999900	999900	99990	59	0.0	6	6	999.0	999	9	999999999	0	0.0000	0	88	999.000	999.0	99.0
2005	2	18	11	0	?9?9?9?9E0?9?9?9*9*9?9*9*9?9*9*9?9?9*9*_*9*9*9*9*9	8.4	6.0	85	95640	9999	9999	299	151	0	151	999900	999900	999900	99990	355	0.0	3	3	999.0	999	9	999999999	0	0.0000	0	88	999.000	999.0	99.0
2005	2	18	12	0	?9?9?9?9E0?9?9?9*9*9?9*9*9?9*9*9?9?9*9*_*9*9*9*9*9	9.3	6.0	80	95640	9999	9999	300	210	0	210	999900	999900	999900	99990	312	0.0	2	2	999.0	999	9	999999999	0	0.0000	0	88	999.000	999.0	99.0
2005	2	18	13	0	?9?9?9?9E0?9?9?9*9*9?9*9*9?9*9*9?9?9*9*_*9*9*9*9*9	10.3	6.1	75	95640	9999	9999	315	251	0	251	999900	999900	999900	99990	164	0.0	6	6	999.0	999	9	999999999	0	0.0000	0	88	999.000	999.0	99.0
2005	2	18	14	0	?9?9?9?9E0?9?9?9*9*9?9*9*9?9*9*9?9?9*9*_*9*9*9*9*9	11.3	6.2	71	95640	9999	9999	299	267	0	267	999900	999900	999900	99990	214	0.0	0	0	999.0	999	9	999999999	0	0.0000	0	88	999.000	999.0	99.0
2005	2	18	15	0	?9?9?9?9E0?9?9?9*9*9?9*9*9?9?9?9?9?9*9*_*9*9*9*9*9	12.2	6.4	68	95640	9999	9999	318	255	0	255	999900	999900	999900	99990	22	1.0	4	4	999.0	999	9	999999999	0	0.0000	0	88	999.000	999.0	99.0
2005	2	18	16	0	?9?9?9?9E0?9?9?9*9*9?9*9*9?9*9*9?9?9*9*_*9*9*9*9*9	12.7	6.6	67	95640	9999	9999	342	217	0	217	999900	999900	999900	99990	281	1.0	9	9	999.0	999	9	999999999	0	0.0000	0	88	999.000	999.0	99.0
2005	2	18	17	0	?9?9?9?9E0?9?9?9*9*9?9*9*9?9*9*9?9?9*9*_*9*9*9*9*9	12.6	6.6	67	95640	9999	9999	310	159	0	159	999900	999900	999900	99990	347	1.0	1	1	999.0	999	9	999999999	0	0.0000	0	88	999.000	999.0	99.0
2005	2	18	18	0	?9?9?9?9E0?9?9?9*9*9?9*9*9?9*9*9?9?9*9*_*9*9*9*9*9	12.3	6.6	68	95640	9999	9999	319	94	0	94	999900	999900	999900	99990	120	1.0	4	4	999.0	999	9	999999999	0	0.0000	0	88	999.000	999.0	99.0
2005	2	18	19	0	?9?9?9?9E0?9?9?9*9*9?9*9*9?9*9*9?9?9*9*_*9*9*9*9*9	11.8	6.6	70	95640	9999	9999	331	32	0	32	999900	999900	999900	99990	130	1.0	8	8	999.0	999	9	999999999	0	0.0000	0	88	999.000	999.0	99.0
2005	2	18	20	0	?9?9?9?9E0?9?9?9*9*9?9*9*9?9*9*9?9?9*9*_*9*9*9*9*9	11.3	6.5	72	95640	9999	9999	320	0	0	0	999900	999900	999900	99990	46	1.0	6	6	999.0	999	9	999999999	0	0.0000	0	88	999.000	999.0	99.0
2005	2	18	21	0	?9?9?9?9E0?9?9?9*9*9?9*9*9?9?9?9?9?9*9*_*9*9*9*9*9	10.9	6.4	74	95640	9999	9999	315	0	0	0	999900	999900	999900	99990	45	2.0	5	5	999.0	999	9	999999999	0	0.0000	0	88	999.000	999.0	99.0
2005	2	18	22	0	?9?9?9?9E0?9?9?9*9*9?9*9*9?9*9*9?9?9*9*_*9*9*9*9*9	10.6	6.3	75	95640	9999	9999	305	0	0	0	999900	999900	999900	99990	1	2.0	2	2	999.0	999	9	999999999	0	0.0000	0	88	999.000	999.0	99.0
2005	2	18	23	0	?9?9?9?9E0?9?9?9*9*9?9*9*9?9*9*9?9?9*9*_*9*9*9*9*9	10.3	6.1	75	95640	9999	9999	307	0	0	0	999900	999900	999900	99990	221	2.0	3	3	999.0	999	9	999999999	0	0.0000	0	88	999.000	999.0	99.0
2005	2	18	24	0	?9?9?9?9E0?9?9?9*9*9?9*9*9?9*9*9?9?9*9*_*9*9*9*9*9	10.1	5.9	76	95640	9999	9999	317	0	0	0	999900	999900	999900	99990	14	2.0	7	7	999.0	999	9	999999999	0	0.0000	0	88	999.000	999.0	99.0
2005	2	19	1	0	?9?9?9?9E0?9?9?9*9*9?9*9*9?9*9*9?9?9*9*_*9*9*9*9*9	9.8	5.8	76	95670	9999	9999	307	0	0	0	999900	999900	999900	99990	240	2.0	4	4	999.0	999	9	999999999	0	0.0000	0	88	999.000	999.0	99.0
2005	2	19	2	0	?9?9?9?9E0?9?9?9*9*9?9*9*9?9*9*9?9?9*9*_*9*9*9*9*9	9.6	5.7	77	95670	9999	9999	314	0	0	0	999900	999900	999900	99990	259	2.0	7	7	999.0	999	9	999999999	0	0.0000	0	88	999.000	999.0	99.0
2005	2	19	3	0	?9?9?9?9E0?9?9?9*9*9?9*9*9?9?9?9?9?9*9*_*9*9*9*9*9	9.2	5.7	79	95670	9999	9999	318	0	0	0	999900	999900	999900	99990	22	1.0	8	8	999.0	999	9	999999999	0	0.0000	0	88	999.000	999.0	99.0
2005	2	19	4	0	?9?9?9?9E0?9?9?9*9*9?9*9*9?9*9*9?9?9*9*_*9*9*9*9*9	8.8	5.8	82	95670	9999	9999	300	0	0	0	999900	999900	999900	99990	190	1.0	3	3	999.0	999	9	999999999	0	0.0000	0	88	999.000	999.0	99.0
2005	2	19	5	0	?9?9?9?9E0?9?9?9*9*9?9*9*9?9*9*9?9?9*9*_*9*9*9*9*9	8.3	5.9	85	95670	9999	9999	309	0	0	0	999900	999900	999900	99990	238	1.0	7	7	999.0	999	9	999999999	0	0.0000	0	88	999.000	999.0	99.0
2005	2	19	6	0	?9?9?9?9E0?9?9?9*9*9?9*9*9?9*9*9?9?9*9*_*9*9*9*9*9	7.8	6.0	88	95670	9999	9999	312	0	0	0	999900	999900	999900	99990	28	1.0	8	8	999.0	999	9	999999999	0	0.0000	0	88	999.000	999.0	99.0
2005	2	19	7	0	?9?9?9?9E0?9?9?9*9*9?9*9*9?9*9*9?9?9*9*_*9*9*9*9*9	7.5	6.0	90	95670	9999	9999	283	0	0	0	999900	999900	999900	99990	154	1.0	0	0	999.0	999	9	999999999	0	0.0000	0	88	999.000	999.0	99.0
2005	2	19	8	0	?9?9?9?9E0?9?9?9*9*9?9*9*9?9*9*9?9?9*9*_*9*9*9*9*9	7.4	5.9	90	95670	9999	9999	282	0	0	0	999900	999900	999900	99990	38	1.0	0	0	999.0	999	9	999999999	0	0.0000	0	88	999.000	999.0	99.0
2005	2	19	9	0	?9?9?9?9E0?9?9?9*9*9?9*9*9?9?9?9?9?9*9*_*9*9*9*9*9	7.6	5.8	88	95670	9999	9999	292	30	0	30	999900	999900	999900	99990	0	0.0	2	2	999.0	999	9	999999999	0	0.0000	0	88	999.000	999.0	99.0
2005	2	19	10	0	?9?9?9?9E0?9?9?9*9*9?9*9*9?9*9*9?9?9*9*_*9*9*9*9*9	8.3	5.6	83	95670	9999	9999	298	247	268	127	999900	999900	999900	99990	233	0.0	3	3	999.0	999	9	999999999	0	0.0000	0	88	999.000	999.0	99.0
2005	2	19	11	0	?9?9?9?9E0?9?9?9*9*9?9*9*9?9*9*9?9?9*9*_*9*9*9*9*9	9.4	5.4	76	95670	9999	9999	305	184	0	184	999900	999900	999900	99990	237	0.0	4	4	999.0	999	9	999999999	0	0.0000	0	88	999.000	999.0	99.0
2005	2	19	12	0	?9?9?9?9E0?9?9?9*9*9?9*9*9?9*9*9?9?9*9*_*9*9*9*9*9	10.8	5.2	68	95670	9999	9999	301	256	0	256	999900	999900	999900	99990	188	0.0	1	1	999.0	999	9	999999999	0	0.0000	0	88	999.000	999.0	99.0
2005	2	19	13	0	?9?9?9?9E0?9?9?9*9*9?9*9*9?9*9*9?9?9*9*_*9*9*9*9*9	12.4	4.8	60	95670	9999	9999	338	306	0	306	999900	999900	999900	99990	113	0.0	9	9	999.0	999	9	999999999	0	0.0000	0	88	999.000	999.0	99.0
2005	2	19	14	0	?9?9?9?9E0?9?9?9*9*9?9*9*9?9*9*9?9?9*9*_*9*9*9*9*9	13.9	4.4	53	95670	9999	9999	318	769	513	396	999900	999900	999900	99990	146	0.0	2	2	999.0	999	9	999999999	0	0.0000	0	88	999.000	999.0	99.0
2005	2	19	15	0	?9?9?9?9E0?9?9?9*9*9?9*9*9?9?9?9?9?9*9*_*9*9*9*9*9	15.3	4.2	48	95670	9999	9999	352	311	0	311	999900	999900	999900	99990	67	1.0	9	9	999.0	999	9	999999999	0	0.0000	0	88	999.000	999.0	99.0
2005	2	19	16	0	?9?9?9?9E0?9?9?9*9*9?9*9*9?9*9*9?9?9*9*_*9*9*9*9*9	16.4	4.4	45	95670	9999	9999	335	624	561	321	999900	999900	999900	99990	319	1.0	4	4	999.0	999	9	999999999	0	0.0000	0	88	999.000	999.0	99.0
2005	2	19	17	0	?9?9?9?9E0?9?9?9*9*9?9*9*9?9*9*9?9?9*9*_*9*9*9*9*9	16.8	4.8	45	95670	9999	9999	340	460	594	237	999900	999900	999900	99990	58	1.0	5	5	999.0	999	9	999999999	0	0.0000	0	88	999.000	999.0	99.0
2005	2	19	18	0	?9?9?9?9E0?9?9?9*9*9?9*9*9?9*9*9?9?9*9*_*9*9*9*9*9	16.5	5.2	47	95670	9999	9999	339	116	0	116	999900	999900	999900	99990	0	1.0	5	5	999.0	999	9	999999999	0	0.0000	0	88	999.000	999.0	99.0
2005	2	19	19	0	?9?9?9?9E0?9?9?9*9*9?9*9*9?9*9*9?9?9*9*_*9*9*9*9*9	15.9	5.6	50	95670	9999	9999	336	94	0	48	999900	999900	999900	99990	351	1.0	5	5	999.0	999	9	999999999	0	0.0000	0	88	999.000	999.0	99.0
2005	2	19	20	0	?9?9?9?9E0?9?9?9*9*9?9*9*9?9*9*9?9?9*9*_*9*9*9*9*9	14.9	5.9	55	95670	9999	9999	324	0	0	0	999900	999900	999900	99990	279	1.0	2	2	999.0	999	9	999999999	0	0.0000	0	88	999.000	999.0	99.0
2005	2	19	21	0	?9?9?9?9E0?9?9?9*9*9?9*9*9?9?9?9?9?9*9*_*9*9*9*9*9	13.9	6.2	60	95670	9999	9999	331	0	0	0	999900	999900	999900	99990	22	3.0	6	6	999.0	999	9	999999999	0	0.0000	0	88	999.000	999.0	99.0
2005	2	19	22	0	?9?9?9?9E0?9?9?9*9*9?9*9*9?9*9*9?9?9*9*_*9*9*9*9*9	12.9	6.4	65	95670	9999	9999	324	0	0	0	999900	999900	999900	99990	69	3.0	5	5	999.0	999	9	999999999	0	0.0000	0	88	999.000	999.0	99.0
2005	2	19	23	0	?9?9?9?9E0?9?9?9*9*9?9*9*9?9*9*9?9?9*9*_*9*9*9*9*9	11.9	6.5	69	95670	9999	9999	338	0	0	0	999900	999900	999900	99990	319	3.0	9	9	999.0	999	9	999999999	0	0.0000	0	88	999.000	999.0	99.0
2005	2	19	24	0	?9?9?9?9E0?9?9?9*9*9?9*9*9?9*9*9?9?9*9*_*9*9*9*9*9	11.1	6.6	74	95670	9999	9999	308	0	0	0	999900	999900	999900	99990	60	3.0	2	2	999.0	999	9	999999999	0	0.0000	0	88	999.000	999.0	99.0
2005	2	20	1	0	?9?9?9?9E0?9?9?9*9*9?9*9*9?9*9*9?9?9*9*_*9*9*9*9*9	10.2	6.7	79	96060	9999	9999	323	0	0	0	999900	999900	999900	99990	27	3.0	8	8	999.0	999	9	999999999	0	0.0000	0	88	999.000	999.0	99.0
2005	2	20	2	0	?9?9?9?9E0?9?9?9*9*9?9*9*9?9*9*9?9?9*9*_*9*9*9*9*9	9.4	6.7	83	96060	9999	9999	304	0	0	0	999900	999900	999900	99990	7	3.0	3	3	999.0	999	9	999999999	0	0.0000	0	88	999.000	999.0	99.0
2005	2	20	3	0	?9?9?9?9E0?9?9?9*9*9?9*9*9?9?9?9?9?9*9*_*9*9*9*9*9	8.6	6.7	88	96060	9999	9999	316	0	0	0	999900	999900	999900	99990	0	0.0	8	8	999.0	999	9	999999999	0	0.0000	0	88	999.000	999.0	99.0
2005	2	20	4	0	?9?9?9?9E0?9?9?9*9*9?9*9*9?9*9*9?9?9*9*_*9*9*9*9*9	7.9	6.7	92	96060	9999	9999	302	0	0	0	999900	999900	999900	99990	336	0.0	5	5	999.0	999	9	999999999	0	0.0000	0	88	999.000	999.0	99.0
2005	2	20	5	0	?9?9?9?9E0?9?9?9*9*9?9*9*9?9*9*9?9?9*9*_*9*9*9*9*9	7.2	6.6	96	96060	9999	9999	294	0	0	0	999900	999900	999900	99990	300	0.0	3	3	999.0	999	9	999999999	0	0.0000	0	88	999.000	999.0	99.0
2005	2	20	6	0	?9?9?9?9E0?9?9?9*9*9?9*9*9?9*9*9?9?9*9*_*9*9*9*9*9	6.7	6.5	99	96060	9999	9999	280	0	0	0	999900	999900	999900	99990	17	0.0	0	0	999.0	999	9	999999999	0	0.0000	0	88	999.000	999.0	99.0
2005	2	20	7	0	?9?9?9?9E0?9?9?9*9*9?9*9*9?9*9*9?9?9*9*_*9*9*9*9*9	6.3	6.3	100	96060	9999	9999	297	0	0	0	999900	999900	999900	99990	282	0.0	6	6	999.0	999	9	999999999	0	0.0000	0	88	999.000	999.0	99.0
2005	2	20	8	0	?9?9?9?9E0?9?9?9*9*9?9*9*9?9*9*9?9?9*9*_*9*9*9*9*9	6.2	6.0	98	96060	9999	9999	294	0	0	0	999900	999900	999900	99990	237	0.0	5	5	999.0	999	9	999999999	0	0.0000	0	88	999.000	999.0	99.0
2005	2	20	9	0	?9?9?9?9E0?9?9?9*9*9?9*9*9?9?9?9?9?9*9*_*9*9*9*9*9	6.7	5.8	94	96060	9999	9999	296	33	0	33	999900	999900	999900	99990	0	0.0	5	5	999.0	999	9	999999999	0	0.0000	0	88	999.000	999.0	99.0
2005	2	20	10	0	?9?9?9?9E0?9?9?9*9*9?9*9*9?9*9*9?9?9*9*_*9*9*9*9*9	7.9	5.8	87	96060	9999	9999	303	114	0	114	999900	999900	999900	99990	284	0.0	6	6	999.0	999	9	999999999	0	0.0000	0	88	999.000	999.0	99.0
2005	2	20	11	0	?9?9?9?9E0?9?9?9*9*9?9*9*9?9*9*9?9?9*9*_*9*9*9*9*9	9.4	5.7	77	96060	9999	9999	296	199	0	199	999900	999900	999900	99990	31	0.0	1	1	999.0	999	9	999999999	0	0.0000	0	88	999.000	999.0	99.0
2005	2	20	12	0	?9?9?9?9E0?9?9?9*9*9?9*9*9?9*9*9?9?9*9*_*9*9*9*9*9	11.2	5.4	67	96060	9999	9999	315	276	0	276	999900	999900	999900	99990	69	0.0	5	5	999.0	999	9	999999999	0	0.0000	0	88	999.000	999.0	99.0
2005	2	20	13	0	?9?9?9?9E0?9?9?9*9*9?9*9*9?9*9*9?9?9*9*_*9*9*9*9*9	13.1	4.7	57	96060	9999	9999	326	792	561	376	999900	999900	999900	99990	211	0.0	6	6	999.0	999	9	999999999	0	0.0000	0	88	999.000	999.0	99.0
2005	2	20	14	0	?9?9?9?9E0?9?9?9*9*9?9*9*9?9*9*9?9?9*9*_*9*9*9*9*9	14.8	3.9	48	96060	9999	9999	321	843	606	400	999900	999900	999900	99990	47	0.0	2	2	999.0	999	9	999999999	0	0.0000	0	88	999.000	999.0	99.0
2005	2	20	15	0	?9?9?9?9E0?9?9?9*9*9?9*9*9?9?9?9?9?9*9*_*9*9*9*9*9	16.2	3.1	41	96060	9999	9999	347	336	0	336	999900	999900	999900	99990	45	2.0	8	8	999.0	999	9	999999999	0	0.0000	0	88	999.000	999.0	99.0
2005	2	20	16	0	?9?9?9?9E0?9?9?9*9*9?9*9*9?9*9*9?9?9*9*_*9*9*9*9*9	16.9	2.6	38	96060	9999	9999	338	685	663	325	999900	999900	999900	99990	196	2.0	5	5	999.0	999	9	999999999	0	0.0000	0	88	999.000	999.0	99.0
2005	2	20	17	0	?9?9?9?9E0?9?9?9*9*9?9*9*9?9*9*9?9?9*9*_*9*9*9*9*9	16.7	2.4	38	96060	9999	9999	336	211	0	211	999900	999900	999900	99990	197	2.0	5	5	999.0	999	9	999999999	0	0.0000	0	88	999.000	999.0	99.0
2005	2	20	18	0	?9?9?9?9E0?9?9?9*9*9?9*9*9?9*9*9?9?9*9*_*9*9*9*9*9	16.1	2.6	40	96060	9999	9999	346	125	0	125	999900	999900	999900	99990	116	2.0	8	8	999.0	999	9	999999999	0	0.0000	0	88	999.000	999.0	99.0
2005	2	20	19	0	?9?9?9?9E0?9?9?9*9*9?9*9*9?9*9*9?9?9*9*_*9*9*9*9*9	15.3	3.1	44	96060	9999	9999	338	44	0	44	999900	999900	999900	99990	202	2.0	7	7	999.0	999	9	999999999	0	0.0000	0	88	999.000	999.0	99.0
2005	2	20	20	0	?9?9?9?9E0?9?9?9*9*9?9*9*9?9*9*9?9?9*9*_*9*9*9*9*9	14.4	3.6	48	96060	9999	9999	328	0	0	0	999900	999900	999900	99990	256	2.0	5	5	999.0	999	9	999999999	0	0.0000	0	88	999.000	999.0	99.0
2005	2	20	21	0	?9?9?9?9E0?9?9?9*9*9?9*9*9?9?9?9?9?9*9*_*9*9*9*9*9	13.6	4.1	53	96060	9999	9999	336	0	0	0	999900	999900	999900	99990	67	2.0	8	8	999.0	999	9	999999999	0	0.0000	0	88	999.000	999.0	99.0
2005	2	20	22	0	?9?9?9?9E0?9?9?9*9*9?9*9*9?9*9*9?9?9*9*_*9*9*9*9*9	12.9	4.5	56	96060	9999	9999	333	0	0	0	999900	999900	999900	99990	284	2.0	8	8	999.0	999	9	999999999	0	0.0000	0	88	999.000	999.0	99.0
2005	2	20	23	0	?9?9?9?9E0?9?9?9*9*9?9*9*9?9*9*9?9?9*9*_*9*9*9*9*9	12.4	4.8	60	96060	9999	9999	307	0	0	0	999900	999900	999900	99990	287	2.0	1	1	999.0	999	9	999999999	0	0.0000	0	88	999.000	999.0	99.0
2005	2	20	24	0	?9?9?9?9E0?9?9?9*9*9?9*9*9?9*9*9?9?9*9*_*9*9*9*9*9	11.9	5.1	63	96060	9999	9999	318	0	0	0	999900	999900	999900	99990	76	2.0	5	5	999.0	999	9	999999999	0	0.0000	0	88	999.000	999.0	99.0
2005	2	21	1	0	?9?9?9?9E0?9?9?9*9*9?9*9*9?9*9*9?9?9*9*_*9*9*9*9*9	11.6	5.5	66	95260	9999	9999	320	0	0	0	999900	999900	999900	99990	249	2.0	6	6	999.0	999	9	999999999	0	0.0000	0	88	999.000	999.0	99.0
2005	2	21	2	0	?9?9?9?9E0?9?9?9*9*9?9*9*9?9*9*9?9?9*9*_*9*9*9*9*9	11.3	5.9	69	95260	9999	9999	304	0	0	0	999900	999900	999900	99990	285	2.0	1	1	999.0	999	9	999999999	0	0.0000	0	88	999.000	999.0	99.0
2005	2	21	3	0	?9?9?9?9E0?9?9?9*9*9?9*9*9?9?9?9?9?9*9*_*9*9*9*9*9	11.0	6.3	73	95260	9999	9999	303	0	0	0	999900	999900	999900	99990	202	1.0	1	1	999.0	999	9	999999999	0	0.0000	0	88	999.000	999.0	99.0
2005	2	21	4	0	?9?9?9?9E0?9?9?9*9*9?9*9*9?9*9*9?9?9*9*_*9*9*9*9*9	10.7	6.8	77	95260	9999	9999	326	0	0	0	999900	999900	999900	99990	145	1.0	8	8	999.0	999	9	999999999	0	0.0000	0	88	999.000	999.0	99.0
2005	2	21	5	0	?9?9?9?9E0?9?9?9*9*9?9*9*9?9*9*9?9?9*9*_*9*9*9*9*9	10.4	7.3	81	95260	9999	9999	316	0	0	0	999900	999900	999900	99990	229	1.0	6	6	999.0	999	9	999999999	0	0.0000	0	88	999.000	999.0	99.0
2005	2	21	6	0	?9?9?9?9E0?9?9?9*9*9?9*9*9?9*9*9?9?9*9*_*9*9*9*9*9	10.2	7.6	84	95260	9999	9999	332	0	0	0	999900	999900	999900	99990	24	1.0	9	9	999.0	999	9	999999999	0	0.0000	0	88	999.000	999.0	99.0
2005	2	21	7	0	?9?9?9?9E0?9?9?9*9*9?9*9*9?9*9*9?9?9*9*_*9*9*9*9*9	10.1	7.9	86	95260	9999	9999	301	0	0	0	999900	999900	999900	99990	97	1.0	1	1	999.0	999	9	999999999	0	0.0000	0	88	999.000	999.0	99.0
2005	2	21	8	0	?9?9?9?9E0?9?9?9*9*9?9*9*9?9*9*9?9?9*9*_*9*9*9*9*9	10.0	8.0	87	95260	9999	9999	331	0	0	0	999900	999900	999900	99990	193	1.0	9	9	999.0	999	9	999999999	0	0.0000	0	88	999.000	999.0	99.0
2005	2	21	9	0	?9?9?9?9E0?9?9?9*9*9?9*9*9?9?9?9?9?9*9*_*9*9*9*9*9	10.1	7.9	86	95260	9999	9999	301	25	0	25	999900	999900	999900	99990	0	0.0	1	1	999.0	999	9	999999999	0	0.0000	0	88	999.000	999.0	99.0
2005	2	21	10	0	?9?9?9?9E0?9?9?9*9*9?9*9*9?9*9*9?9?9*9*_*9*9*9*9*9	10.6	7.7	82	95260	9999	9999	307	194	150	125	999900	999900	999900	99990	321	0.0	2	2	999.0	999	9	999999999	0	0.0000	0	88	999.000	999.0	99.0
2005	2	21	11	0	?9?9?9?9E0?9?9?9*9*9?9*9*9?9*9*9?9?9*9*_*9*9*9*9*9	11.4	7.6	77	95260	9999	9999	318	143	0	143	999900	999900	999900	99990	209	0.0	5	5	999.0	999	9	999999999	0	0.0000	0	88	999.000	999.0	99.0
2005	2	21	12	0	?9?9?9?9E0?9?9?9*9*9?9*9*9?9*9*9?9?9*9*_*9*9*9*9*9	12.5	7.4	71	95260	9999	9999	321	197	0	197	999900	999900	999900	99990	207	0.0	4	4	999.0	999	9	999999999	0	0.0000	0	88	999.000	999.0	99.0
2005	2	21	13	0	?9?9?9?9E0?9?9?9*9*9?9*9*9?9*9*9?9?9*9*_*9*9*9*9*9	13.7	7.2	65	95260	9999	9999	320	560	264	363	999900	999900	999900	99990	118	0.0	2	2	999.0	999	9	999999999	0	0.0000	0	88	999.000	999.0	99.0
2005	2	21	14	0	?9?9?9?9E0?9?9?9*9*9?9*9*9?9*9*9?9?9*9*_*9*9*9*9*9	14.9	7.1	59	95260	9999	9999	315	251	0	251	999900	999900	999900	99990	178	0.0	0	0	999.0	999	9	999999999	0	0.0000	0	88	999.000	999.0	99.0
2005	2	21	15	0	?9?9?9?9E0?9?9?9*9*9?9*9*9?9?9?9?9?9*9*_*9*9*9*9*9	16.0	7.1	56	95260	9999	9999	339	568	300	368	999900	999900	999900	99990	315	1.0	5	5	999.0	999	9	999999999	0	0.0000	0	88	999.000	999.0	99.0
2005	2	21	16	0	?9?9?9?9E0?9?9?9*9*9?9*9*9?9*9*9?9?9*9*_*9*9*9*9*9	16.6	7.4	54	95260	9999	9999	349	204	0	204	999900	999900	999900	99990	54	1.0	7	7	999.0	999	9	999999999	0	0.0000	0	88	999.000	999.0	99.0
2005	2	21	17	0	?9?9?9?9E0?9?9?9*9*9?9*9*9?9*9*9?9?9*9*_*9*9*9*9*9	16.3	7.3	55	95260	9999	9999	335	358	329	232	999900	999900	999900	99990	24	1.0	3	3	999.0	999	9	999999999	0	0.0000	0	88	999.000	999.0	99.0
2005	2	21	18	0	?9?9?9?9E0?9?9?9*9*9?9*9*9?9*9*9?9?9*9*_*9*9*9*9*9	15.7	7.2	57	95260	9999	9999	329	90	0	90	999900	999900	999900	99990	100	1.0	2	2	999.0	999	9	999999999	0	0.0000	0	88	999.000	999.0	99.0
2005	2	21	19	0	?9?9?9?9E0?9?9?9*9*9?9*9*9?9*9*9?9?9*9*_*9*9*9*9*9	14.8	7.1	60	95260	9999	9999	314	32	0	32	999900	999900	999900	99990	17	1.0	0	0	999.0	999	9	999999999	0	0.0000	0	88	999.000	999.0	99.0
2005	2	21	20	0	?9?9?9?9E0?9?9?9*9*9?9*9*9?9*9*9?9?9*9*_*9*9*9*9*9	13.8	6.9	63	95260	9999	9999	335	0	0	0	999900	999900	999900	99990	262	1.0	7	7	999.0	999	9	999999999	0	0.0000	0	88	999.000	999.0	99.0
2005	2	21	21	0	?9?9?9?9E0?9?9?9*9*9?9*9*9?9?9?9?9?9*9*_*9*9*9*9*9	12.9	6.7	66	95260	9999	9999	306	0	0	0	999900	999900	999900	99990	45	3.0	0	0	999.0	999	9	999999999	0	0.0000	0	88	999.000	999.0	99.0
2005	2	21	22	0	?9?9?9?9E0?9?9?9*9*9?9*9*9?9*9*9?9?9*9*_*9*9*9*9*9	12.2	6.5	68	95260	9999	9999	316	0	0	0	999900	999900	999900	99990	161	3.0	3	3	999.0	999	9	999999999	0	0.0000	0	88	999.000	999.0	99.0
2005	2	21	23	0	?9?9?9?9E0?9?9?9*9*9?9*9*9?9*9*9?9?9*9*_*9*9*9*9*9	11.8	6.3	69	95260	9999	9999	301	0	0	0	999900	999900	999900	99990	234	3.0	0	0	999.0	999	9	999999999	0	0.0000	0	88	999.000	999.0	99.0
2005	2	21	24	0	?9?9?9?9E0?9?9?9*9*9?9*9*9?9*9*9?9?9*9*_*9*9*9*9*9	11.4	6.2	70	95260	9999	9999	312	0	0	0	999900	999900	999900	99990	308	3.0	3	3	999.0	999	9	999999999	0	0.0000	0	88	999.000	999.0	99.0
2005	2	22	1	0	?9?9?9?9E0?9?9?9*9*9?9*9*9?9*9*9?9?9*9*_*9*9*9*9*9	11.2	6.1	71	94690	9999	9999	322	0	0	0	999900	999900	999900	99990	209	3.0	7	7	999.0	999	9	999999999	0	0.0000	0	88	999.000	999.0	99.0
2005	2	22	2	0	?9?9?9?9E0?9?9?9*9*9?9*9*9?9*9*9?9?9*9*_*9*9*9*9*9	11.0	6.0	71	94690	9999	9999	303	0	0	0	999900	999900	999900	99990	255	3.0	1	1	999.0	999	9	999999999	0	0.0000	0	88	999.000	999.0	99.0
2005	2	22	3	0	?9?9?9?9E0?9?9?9*9*9?9*9*9?9?9?9?9?9*9*_*9*9*9*9*9	10.8	5.9	72	94690	9999	9999	325	0	0	0	999900	999900	999900	99990	0	0.0	8	8	999.0	999	9	999999999	0	0.0000	0	88	999.000	999.0	99.0
2005	2	22	4	0	?9?9?9?9E0?9?9?9*9*9?9*9*9?9*9*9?9?9*9*_*9*9*9*9*9	10.5	5.9	73	94690	9999	9999	324	0	0	0	999900	999900	999900	99990	134	0.0	8	8	999.0	999	9	999999999	0	0.0000	0	88	999.000	999.0	99.0
2005	2	22	5	0	?9?9?9?9E0?9?9?9*9*9?9*9*9?9*9*9?9?9*9*_*9*9*9*9*9	10.2	5.8	74	94690	9999	9999	303	0	0	0	999900	999900	999900	99990	57	0.0	2	2	999.0	999	9	999999999	0	0.0000	0	88	999.000	999.0	99.0
2005	2	22	6	0	?9?9?9?9E0?9?9?9*9*9?9*9*9?9*9*9?9?9*9*_*9*9*9*9*9	9.9	5.8	76	94690	9999	9999	316	0	0	0	999900	999900	999900	99990	275	0.0	7	7	999.0	999	9	999999999	0	0.0000	0	88	999.000	999.0	99.0
2005	2	22	7	0	?9?9?9?9E0?9?9?9*9*9?9*9*9?9*9*9?9?9*9*_*9*9*9*9*9	9.7	5.8	77	94690	9999	9999	320	0	0	0	999900	999900	999900	99990	332	0.0	8	8	999.0	999	9	999999999	0	0.0000	0	88	999.000	999.0	99.0
2005	2	22	8	0	?9?9?9?9E0?9?9?9*9*9?9*9*9?9*9*9?9?9*9*_*9*9*9*9*9	9.6	5.9	78	94690	9999	9999	301	0	0	0	999900	999900	999900	99990	204	0.0	2	2	999.0	999	9	999999999	0	0.0000	0	88	999.000	999.0	99.0
2005	2	22	9	0	?9?9?9?9E0?9?9?9*9*9?9*9*9?9?9?9?9?9*9*_*9*9*9*9*9	10.5	6.8	78	94690	9999	9999	316	10	0	10	999900	999900	999900	99990	360	2.0	6	6	999.0	999	9	999999999	0	0.0000	0	88	999.000	999.0	99.0
2005	2	22	10	0	?9?9?9?9E0?9?9?9*9*9?9*9*9?9*9*9?9?9*9*_*9*9*9*9*9	11.5	7.7	77	94690	9999	9999	301	31	0	31	999900	999900	999900	99990	189	2.0	0	0	999.0	999	9	999999999	0	0.0000	0	88	999.000	999.0	99.0
2005	2	22	11	0	?9?9?9?9E0?9?9?9*9*9?9*9*9?9*9*9?9?9*9*_*9*9*9*9*9	12.1	8.1	76	94690	9999	9999	317	54	0	54	999900	999900	999900	99990	215	2.0	3	3	999.0	999	9	999999999	0	0.0000	0	88	999.000	999.0	99.0
2005	2	22	12	0	?9?9?9?9E0?9?9?9*9*9?9*9*9?9*9*9?9?9*9*_*9*9*9*9*9	12.4	8.1	75	94690	9999	9999	305	75	0	75	999900	999900	999900	99990	212	2.0	0	0	999.0	999	9	999999999	0	0.0000	0	88	999.000	999.0	99.0
2005	2	22	13	0	?9?9?9?9E0?9?9?9*9*9?9*9*9?9*9*9?9?9*9*_*9*9*9*9*9	12.6	7.9	73	94690	9999	9999	336	89	0	89	999900	999900	999900	99990	57	2.0	8	8	999.0	999	9	999999999	0	0.0000	0	88	999.000	999.0	99.0
2005	2	22	14	0	?9?9?9?9E0?9?9?9*9*9?9*9*9?9*9*9?9?9*9*_*9*9*9*9*9	12.7	7.7	71	94690	9999	9999	316	95	0	95	999900	999900	999900	99990	81	2.0	2	2	999.0	999	9	999999999	0	0.0000	0	88	999.000	999.0	99.0
2005	2	22	15	0	?9?9?9?9E0?9?9?9*9*9?9*9*9?9?9?9?9?9*9*_*9*9*9*9*9	12.9	7.5	70	94690	9999	9999	322	91	0	91	999900	999900	999900	99990	45	2.0	4	4	999.0	999	9	999999999	0	0.0000	0	88	999.000	999.0	99.0
2005	2	22	16	0	?9?9?9?9E0?9?9?9*9*9?9*9*9?9*9*9?9?9*9*_*9*9*9*9*9	13.2	7.5	68	94690	9999	9999	326	77	0	77	999900	999900	999900	99990	236	2.0	5	5	999.0	999	9	999999999	0	0.0000	0	88	999.000	999.0	99.0
2005	2	22	17	0	?9?9?9?9E0?9?9?9*9*9?9*9*9?9*9*9?9?9*9*_*9*9*9*9*9	13.4	7.5	68	94690	9999	9999	325	57	0	57	999900	999900	999900	99990	200	2.0	4	4	999.0	999	9	999999999	0	0.0000	0	88	999.000	999.0	99.0
2005	2	22	18	0	?9?9?9?9E0?9?9?9*9*9?9*9*9?9*9*9?9?9*9*_*9*9*9*9*9	13.0	7.1	67	94690	9999	9999	312	34	0	34	999900	999900	999900	99990	230	2.0	1	1	999.0	999	9	999999999	0	0.0000	0	88	999.000	999.0	99.0
2005	2	22	19	0	?9?9?9?9E0?9?9?9*9*9?9*9*9?9*9*9?9?9*9*_*9*9*9*9*9	12.1	6.2	67	94690	9999	9999	327	12	0	12	999900	999900	999900	99990	101	2.0	7	7	999.0	999	9	999999999	0	0.0000	0	88	999.000	999.0	99.0
2005	2	22	20	0	?9?9?9?9E0?9?9?9*9*9?9*9*9?9*9*9?9?9*9*_*9*9*9*9*9	11.2	5.5	68	94690	9999	9999	307	0	0	0	999900	999900	999900	99990	150	2.0	2	2	999.0	999	9	999999999	0	0.0000	0	88	999.000	999.0	99.0
2005	2	22	21	0	?9?9?9?9E0?9?9?9*9*9?9*9*9?9?9?9?9?9*9*_*9*9*9*9*9	10.6	5.3	70	94690	9999	9999	312	0	0	0	999900	999900	999900	99990	45	5.0	5	5	999.0	999	9	999999999	0	0.0000	0	88	999.000	999.0	99.0
2005	2	22	22	0	?9?9?9?9E0?9?9?9*9*9?9*9*9?9*9*9?9?9*9*_*9*9*9*9*9	10.5	5.7	72	94690	9999	9999	315	0	0	0	999900	999900	999900	99990	226	5.0	6	6	999.0	999	9	999999999	0	0.0000	0	88	999.000	999.0	99.0
2005	2	22	23	0	?9?9?9?9E0?9?9?9*9*9?9*9*9?9*9*9?9?9*9*_*9*9*9*9*9	9.9	5.8	76	94690	9999	9999	302	0	0	0	999900	999900	999900	99990	50	5.0	2	2	999.0	999	9	999999999	0	0.0000	0	88	999.000	999.0	99.0
2005	2	22	24	0	?9?9?9?9E0?9?9?9*9*9?9*9*9?9*9*9?9?9*9*_*9*9*9*9*9	9.0	5.5	79	94690	9999	9999	312	0	0	0	999900	999900	999900	99990	67	5.0	7	7	999.0	999	9	999999999	0	0.0000	0	88	999.000	999.0	99.0
2005	2	23	1	0	?9?9?9?9E0?9?9?9*9*9?9*9*9?9*9*9?9?9*9*_*9*9*9*9*9	7.9	5.1	82	95300	9999	9999	289	0	0	0	999900	999900	999900	99990	302	5.0	1	1	999.0	999	9	999999999	0	0.0000	0	88	999.000	999.0	99.0
2005	2	23	2	0	?9?9?9?9E0?9?9?9*9*9?9*9*9?9*9*9?9?9*9*_*9*9*9*9*9	7.0	4.7	86	95300	9999	9999	307	0	0	0	999900	999900	999900	99990	1	5.0	8	8	999.0	999	9	999999999	0	0.0000	0	88	999.000	999.0	99.0
2005	2	23	3	0	?9?9?9?9E0?9?9?9*9*9?9*9*9?9?9?9?9?9*9*_*9*9*9*9*9	6.6	4.7	88	95300	9999	9999	283	0	0	0	999900	999900	999900	99990	45	7.0	1	1	999.0	999	9	999999999	0	0.0000	0	88	999.000	999.0	99.0
2005	2	23	4	0	?9?9?9?9E0?9?9?9*9*9?9*9*9?9*9*9?9?9*9*_*9*9*9*9*9	6.5	4.9	90	95300	9999	9999	312	0	0	0	999900	999900	999900	99990	174	7.0	9	9	999.0	999	9	999999999	0	0.0000	0	88	999.000	999.0	99.0
2005	2	23	5	0	?9?9?9?9E0?9?9?9*9*9?9*9*9?9*9*9?9?9*9*_*9*9*9*9*9	6.3	4.8	90	95300	9999	9999	299	0	0	0	999900	999900	999900	99990	248	7.0	7	7	999.0	999	9	999999999	0	0.0000	0	88	999.000	999.0	99.0
2005	2	23	6	0	?9?9?9?9E0?9?9?9*9*9?9*9*9?9*9*9?9?9*9*_*9*9*9*9*9	6.1	4.5	90	95300	9999	9999	292	0	0	0	999900	999900	999900	99990	218	7.0	5	5	999.0	999	9	999999999	0	0.0000	0	88	999.000	999.0	99.0
2005	2	23	7	0	?9?9?9?9E0?9?9?9*9*9?9*9*9?9*9*9?9?9*9*_*9*9*9*9*9	5.9	4.2	89	95300	9999	9999	280	0	0	0	999900	999900	999900	99990	55	7.0	1	1	999.0	999	9	999999999	0	0.0000	0	88	999.000	999.0	99.0
2005	2	23	8	0	?9?9?9?9E0?9?9?9*9*9?9*9*9?9*9*9?9?9*9*_*9*9*9*9*9	5.9	3.9	87	95300	9999	9999	301	0	0	0	999900	999900	999900	99990	21	7.0	8	8	999.0	999	9	999999999	0	0.0000	0	88	999.000	999.0	99.0
2005	2	23	9	0	?9?9?9?9E0?9?9?9*9*9?9*9*9?9?9?9?9?9*9*_*9*9*9*9*9	6.1	3.8	85	95300	9999	9999	302	10	0	10	999900	999900	999900	99990	45	4.0	8	8	999.0	999	9	999999999	0	0.0000	0	88	999.000	999.0	99.0
2005	2	23	10	0	?9?9?9?9E0?9?9?9*9*9?9*9*9?9*9*9?9?9*9*_*9*9*9*9*9	6.4	3.5	82	95300	9999	9999	285	33	0	33	999900	999900	999900	99990	273	4.0	2	2	999.0	999	9	999999999	0	0.0000	0	88	999.000	999.0	99.0
2005	2	23	11	0	?9?9?9?9E0?9?9?9*9*9?9*9*9?9*9*9?9?9*9*_*9*9*9*9*9	6.7	3.3	79	95300	9999	9999	289	57	0	57	999900	999900	999900	99990	119	4.0	3	3	999.0	999	9	999999999	0	0.0000	0	88	999.000	999.0	99.0
2005	2	23	12	0	?9?9?9?9E0?9?9?9*9*9?9*9*9?9*9*9?9?9*9*_*9*9*9*9*9	7.0	2.9	75	95300	9999	9999	300	78	0	78	999900	999900	999900	99990	27	4.0	7	7	999.0	999	9	999999999	0	0.0000	0	88	999.000	999.0	99.0
2005	2	23	13	0	?9?9?9?9E0?9?9?9*9*9?9*9*9?9*9*9?9?9*9*_*9*9*9*9*9	7.2	2.6	72	95300	9999	9999	295	93	0	93	999900	999900	999900	99990	90	4.0	5	5	999.0	999	9	999999999	0	0.0000	0	88	999.000	999.0	99.0
2005	2	23	14	0	?9?9?9?9E0?9?9?9*9*9?9*9*9?9*9*9?9?9*9*_*9*9*9*9*9	7.5	2.2	69	95300	9999	9999	279	99	0	99	999900	999900	999900	99990	7	4.0	0	0	999.0	999	9	999999999	0	0.0000	0	88	999.000	999.0	99.0
2005	2	23	15	0	?9?9?9?9E0?9?9?9*9*9?9*9*9?9?9?9?9?9*9*_*9*9*9*9*9	7.6	1.8	67	95300	9999	9999	291	94	0	94	999900	999900	999900	99990	360	2.0	3	3	999.0	999	9	999999999	0	0.0000	0	88	999.000	999.0	99.0
2005	2	23	16	0	?9?9?9?9E0?9?9?9*9*9?9*9*9?9*9*9?9?9*9*_*9*9*9*9*9	7.6	1.5	65	95300	9999	9999	298	80	0	80	999900	999900	999900	99990	145	2.0	6	6	999.0	999	9	999999999	0	0.0000	0	88	999.000	999.0	99.0
2005	2	23	17	0	?9?9?9?9E0?9?9?9*9*9?9*9*9?9*9*9?9?9*9*_*9*9*9*9*9	7.6	1.3	64	95300	9999	9999	301	60	0	60	999900	999900	999900	99990	113	2.0	7	7	999.0	999	9	999999999	0	0.0000	0	88	999.000	999.0	99.0
2005	2	23	18	0	?9?9?9?9E0?9?9?9*9*9?9*9*9?9*9*9?9?9*9*_*9*9*9*9*9	7.5	1.1	64	95300	9999	9999	305	36	0	36	999900	999900	999900	99990	127	2.0	8	8	999.0	999	9	999999999	0	0.0000	0	88	999.000	999.0	99.0
2005	2	23	19	0	?9?9?9?9E0?9?9?9*9*9?9*9*9?9*9*9?9?9*9*_*9*9*9*9*9	7.5	0.9	63	95300	9999	9999	294	13	0	13	999900	999900	999900	99990	170	2.0	5	5	999.0	999	9	999999999	0	0.0000	0	88	999.000	999.0	99.0
2005	2	23	20	0	?9?9?9?9E0?9?9?9*9*9?9*9*9?9*9*9?9?9*9*_*9*9*9*9*9	7.4	0.9	63	95300	9999	9999	294	0	0	0	999900	999900	999900	99990	281	2.0	5	5	999.0	999	9	999999999	0	0.0000	0	88	999.000	999.0	99.0
2005	2	23	21	0	?9?9?9?9E0?9?9?9*9*9?9*9*9?9?9?9?9?9*9*_*9*9*9*9*9	7.4	0.8	63	95300	9999	9999	289	0	0	0	999900	999900	999900	99990	0	0.0	3	3	999.0	999	9	999999999	0	0.0000	0	88	999.000	999.0	99.0
2005	2	23	22	0	?9?9?9?9E0?9?9?9*9*9?9*9*9?9*9*9?9?9*9*_*9*9*9*9*9	7.5	0.7	62	95300	9999	9999	289	0	0	0	999900	999900	999900	99990	279	0.0	3	3	999.0	999	9	999999999	0	0.0000	0	88	999.000	999.0	99.0
2005	2	23	23	0	?9?9?9?9E0?9?9?9*9*9?9*9*9?9*9*9?9?9*9*_*9*9*9*9*9	7.6	0.7	62	95300	9999	9999	287	0	0	0	999900	999900	999900	99990	356	0.0	2	2	999.0	999	9	999999999	0	0.0000	0	88	999.000	999.0	99.0
2005	2	23	24	0	?9?9?9?9E0?9?9?9*9*9?9*9*9?9*9*9?9?9*9*_*9*9*9*9*9	7.6	0.7	61	95300	9999	9999	287	0	0	0	999900	999900	999900	99990	267	0.0	2	2	999.0	999	9	999999999	0	0.0000	0	88	999.000	999.0	99.0
2005	2	24	1	0	?9?9?9?9E0?9?9?9*9*9?9*9*9?9*9*9?9?9*9*_*9*9*9*9*9	7.5	0.7	62	96480	9999	9999	290	0	0	0	999900	999900	999900	99990	30	0.0	3	3	999.0	999	9	999999999	0	0.0000	0	88	999.000	999.0	99.0
2005	2	24	2	0	?9?9?9?9E0?9?9?9*9*9?9*9*9?9*9*9?9?9*9*_*9*9*9*9*9	7.2	0.8	64	96480	9999	9999	291	0	0	0	999900	999900	999900	99990	94	0.0	4	4	999.0	999	9	999999999	0	0.0000	0	88	999.000	999.0	99.0
2005	2	24	3	0	?9?9?9?9E0?9?9?9*9*9?9*9*9?9?9?9?9?9*9*_*9*9*9*9*9	6.7	1.0	67	96480	9999	9999	280	0	0	0	999900	999900	999900	99990	0	0.0	1	1	999.0	999	9	999999999	0	0.0000	0	88	999.000	999.0	99.0
2005	2	24	4	0	?9?9?9?9E0?9?9?9*9*9?9*9*9?9*9*9?9?9*9*_*9*9*9*9*9	5.9	1.1	71	96480	9999	9999	294	0	0	0	999900	999900	999900	99990	172	0.0	7	7	999.0	999	9	999999999	0	0.0000	0	88	999.000	999.0	99.0
2005	2	24	5	0	?9?9?9?9E0?9?9?9*9*9?9*9*9?9*9*9?9?9*9*_*9*9*9*9*9	4.9	1.2	77	96480	9999	9999	286	0	0	0	999900	999900	999900	99990	178	0.0	6	6	999.0	999	9	999999999	0	0.0000	0	88	999.000	999.0	99.0
2005	2	24	6	0	?9?9?9?9E0?9?9?9*9*9?9*9*9?9*9*9?9?9*9*_*9*9*9*9*9	4.0	1.2	82	96480	9999	9999	269	0	0	0	999900	999900	999900	99990	260	0.0	1	1	999.0	999	9	999999999	0	0.0000	0	88	999.000	999.0	99.0
2005	2	24	7	0	?9?9?9?9E0?9?9?9*9*9?9*9*9?9*9*9?9?9*9*_*9*9*9*9*9	3.3	1.3	87	96480	9999	9999	294	0	0	0	999900	999900	999900	99990	80	0.0	9	9	999.0	999	9	999999999	0	0.0000	0	88	999.000	999.0	99.0
2005	2	24	8	0	?9?9?9?9E0?9?9?9*9*9?9*9*9?9*9*9?9?9*9*_*9*9*9*9*9	3.0	1.3	89	96480	9999	9999	279	0	0	0	999900	999900	999900	99990	232	0.0	6	6	999.0	999	9	999999999	0	0.0000	0	88	999.000	999.0	99.0
2005	2	24	9	0	?9?9?9?9E0?9?9?9*9*9?9*9*9?9?9?9?9?9*9*_*9*9*9*9*9	3.3	1.5	88	96480	9999	9999	278	31	0	31	999900	999900	999900	99990	0	0.0	5	5	999.0	999	9	999999999	0	0.0000	0	88	999.000	999.0	99.0
2005	2	24	10	0	?9?9?9?9E0?9?9?9*9*9?9*9*9?9*9*9?9?9*9*_*9*9*9*9*9	4.0	1.4	83	96480	9999	9999	286	200	186	113	999900	999900	999900	99990	33	0.0	7	7	999.0	999	9	999999999	0	0.0000	0	88	999.000	999.0	99.0
2005	2	24	11	0	?9?9?9?9E0?9?9?9*9*9?9*9*9?9*9*9?9?9*9*_*9*9*9*9*9	4.9	1.0	76	96480	9999	9999	283	345	244	196	999900	999900	999900	99990	180	0.0	5	5	999.0	999	9	999999999	0	0.0000	0	88	999.000	999.0	99.0
2005	2	24	12	0	?9?9?9?9E0?9?9?9*9*9?9*9*9?9*9*9?9?9*9*_*9*9*9*9*9	6.0	0.3	67	96480	9999	9999	293	475	289	269	999900	999900	999900	99990	37	0.0	7	7	999.0	999	9	999999999	0	0.0000	0	88	999.000	999.0	99.0
2005	2	24	13	0	?9?9?9?9E0?9?9?9*9*9?9*9*9?9*9*9?9?9*9*_*9*9*9*9*9	7.3	-0.4	58	96480	9999	9999	292	567	323	321	999900	999900	999900	99990	154	0.0	5	5	999.0	999	9	999999999	0	0.0000	0	88	999.000	999.0	99.0
2005	2	24	14	0	?9?9?9?9E0?9?9?9*9*9?9*9*9?9*9*9?9?9*9*_*9*9*9*9*9	8.8	-1.1	49	96480	9999	9999	298	602	349	341	999900	999900	999900	99990	131	0.0	5	5	999.0	999	9	999999999	0	0.0000	0	88	999.000	999.0	99.0
2005	2	24	15	0	?9?9?9?9E0?9?9?9*9*9?9*9*9?9?9?9?9?9*9*_*9*9*9*9*9	10.4	-1.3	43	96480	9999	9999	299	280	0	280	999900	999900	999900	99990	270	1.0	3	3	999.0	999	9	999999999	0	0.0000	0	88	999.000	999.0	99.0
2005	2	24	16	0	?9?9?9?9E0?9?9?9*9*9?9*9*9?9*9*9?9?9*9*_*9*9*9*9*9	11.5	-1.2	41	96480	9999	9999	315	239	0	239	999900	999900	999900	99990	244	1.0	7	7	999.0	999	9	999999999	0	0.0000	0	88	999.000	999.0	99.0
2005	2	24	17	0	?9?9?9?9E0?9?9?9*9*9?9*9*9?9*9*9?9?9*9*_*9*9*9*9*9	11.1	-1.4	41	96480	9999	9999	305	178	0	178	999900	999900	999900	99990	56	1.0	4	4	999.0	999	9	999999999	0	0.0000	0	88	999.000	999.0	99.0
2005	2	24	18	0	?9?9?9?9E0?9?9?9*9*9?9*9*9?9*9*9?9?9*9*_*9*9*9*9*9	10.2	-1.4	44	96480	9999	9999	292	220	490	125	999900	999900	999900	99990	260	1.0	1	1	999.0	999	9	999999999	0	0.0000	0	88	999.000	999.0	99.0
2005	2	24	19	0	?9?9?9?9E0?9?9?9*9*9?9*9*9?9*9*9?9?9*9*_*9*9*9*9*9	9.0	-1.2	48	96480	9999	9999	296	81	0	46	999900	999900	999900	99990	79	1.0	4	4	999.0	999	9	999999999	0	0.0000	0	88	999.000	999.0	99.0
2005	2	24	20	0	?9?9?9?9E0?9?9?9*9*9?9*9*9?9*9*9?9?9*9*_*9*9*9*9*9	7.9	-0.8	54	96480	9999	9999	278	0	0	0	999900	999900	999900	99990	210	1.0	0	0	999.0	999	9	999999999	0	0.0000	0	88	999.000	999.0	99.0
2005	2	24	21	0	?9?9?9?9E0?9?9?9*9*9?9*9*9?9?9?9?9?9*9*_*9*9*9*9*9	7.3	0.0	60	96480	9999	9999	290	0	0	0	999900	999900	999900	99990	45	4.0	4	4	999.0	999	9	999999999	0	0.0000	0	88	999.000	999.0	99.0
2005	2	24	22	0	?9?9?9?9E0?9?9?9*9*9?9*9*9?9*9*9?9?9*9*_*9*9*9*9*9	7.2	1.1	65	96480	9999	9999	277	0	0	0	999900	999900	999900	99990	180	4.0	0	0	999.0	999	9	999999999	0	0.0000	0	88	999.000	999.0	99.0
2005	2	24	23	0	?9?9?9?9E0?9?9?9*9*9?9*9*9?9*9*9?9?9*9*_*9*9*9*9*9	6.9	1.9	71	96480	9999	9999	281	0	0	0	999900	999900	999900	99990	139	4.0	1	1	999.0	999	9	999999999	0	0.0000	0	88	999.000	999.0	99.0
2005	2	24	24	0	?9?9?9?9E0?9?9?9*9*9?9*9*9?9*9*9?9?9*9*_*9*9*9*9*9	6.3	2.2	75	96480	9999	9999	283	0	0	0	999900	999900	999900	99990	183	4.0	2	2	999.0	999	9	999999999	0	0.0000	0	88	999.000	999.0	99.0
2005	2	25	1	0	?9?9?9?9E0?9?9?9*9*9?9*9*9?9*9*9?9?9*9*_*9*9*9*9*9	5.6	2.4	80	96500	9999	9999	283	0	0	0	999900	999900	999900	99990	317	4.0	3	3	999.0	999	9	999999999	0	0.0000	0	88	999.000	999.0	99.0
2005	2	25	2	0	?9?9?9?9E0?9?9?9*9*9?9*9*9?9*9*9?9?9*9*_*9*9*9*9*9	5.0	2.5	84	96500	9999	9999	296	0	0	0	999900	999900	999900	99990	109	4.0	8	8	999.0	999	9	999999999	0	0.0000	0	88	999.000	999.0	99.0
2005	2	25	3	0	?9?9?9?9E0?9?9?9*9*9?9*9*9?9?9?9?9?9*9*_*9*9*9*9*9	4.8	2.8	87	96500	9999	9999	269	0	0	0	999900	999900	999900	99990	45	3.0	0	0	999.0	999	9	999999999	0	0.0000	0	88	999.000	999.0	99.0
2005	2	25	4	0	?9?9?9?9E0?9?9?9*9*9?9*9*9?9*9*9?9?9*9*_*9*9*9*9*9	4.8	3.2	90	96500	9999	9999	269	0	0	0	999900	999900	999900	99990	86	3.0	0	0	999.0	999	9	999999999	0	0.0000	0	88	999.000	999.0	99.0
2005	2	25	5	0	?9?9?9?9E0?9?9?9*9*9?9*9*9?9*9*9?9?9*9*_*9*9*9*9*9	4.7	3.4	91	96500	9999	9999	285	0	0	0	999900	999900	999900	99990	25	3.0	5	5	999.0	999	9	999999999	0	0.0000	0	88	999.000	999.0	99.0
2005	2	25	6	0	?9?9?9?9E0?9?9?9*9*9?9*9*9?9*9*9?9?9*9*_*9*9*9*9*9	4.6	3.5	93	96500	9999	9999	269	0	0	0	999900	999900	999900	99990	37	3.0	0	0	999.0	999	9	999999999	0	0.0000	0	88	999.000	999.0	99.0
2005	2	25	7	0	?9?9?9?9E0?9?9?9*9*9?9*9*9?9*9*9?9?9*9*_*9*9*9*9*9	4.5	3.4	93	96500	9999	9999	269	0	0	0	999900	999900	999900	99990	218	3.0	0	0	999.0	999	9	999999999	0	0.0000	0	88	999.000	999.0	99.0
2005	2	25	8	0	?9?9?9?9E0?9?9?9*9*9?9*9*9?9*9*9?9?9*9*_*9*9*9*9*9	4.6	3.4	92	96500	9999	9999	291	0	0	0	999900	999900	999900	99990	20	3.0	7	7	999.0	999	9	999999999	0	0.0000	0	88	999.000	999.0	99.0
2005	2	25	9	0	?9?9?9?9E0?9?9?9*9*9?9*9*9?9?9?9?9?9*9*_*9*9*9*9*9	4.8	3.3	90	96500	9999	9999	288	11	0	11	999900	999900	999900	99990	0	0.0	6	6	999.0	999	9	999999999	0	0.0000	0	88	999.000	999.0	99.0
2005	2	25	10	0	?9?9?9?9E0?9?9?9*9*9?9*9*9?9*9*9?9?9*9*_*9*9*9*9*9	5.1	3.2	87	96500	9999	9999	289	34	0	34	999900	999900	999900	99990	62	0.0	6	6	999.0	999	9	999999999	0	0.0000	0	88	999.000	999.0	99.0
2005	2	25	11	0	?9?9?9?9E0?9?9?9*9*9?9*9*9?9*9*9?9?9*9*_*9*9*9*9*9	5.5	3.0	84	96500	9999	9999	288	58	0	58	999900	999900	999900	99990	174	0.0	5	5	999.0	999	9	999999999	0	0.0000	0	88	999.000	999.0	99.0
2005	2	25	12	0	?9?9?9?9E0?9?9?9*9*9?9*9*9?9*9*9?9?9*9*_*9*9*9*9*9	5.9	2.8	80	96500	9999	9999	292	80	0	80	999900	999900	999900	99990	93	0.0	6	6	999.0	999	9	999999999	0	0.0000	0	88	999.000	999.0	99.0
2005	2	25	13	0	?9?9?9?9E0?9?9?9*9*9?9*9*9?9*9*9?9?9*9*_*9*9*9*9*9	6.3	2.5	77	96500	9999	9999	289	95	0	95	999900	999900	999900	99990	152	0.0	4	4	999.0	999	9	999999999	0	0.0000	0	88	999.000	999.0	99.0
2005	2	25	14	0	?9?9?9?9E0?9?9?9*9*9?9*9*9?9*9*9?9?9*9*_*9*9*9*9*9	6.6	2.4	74	96500	9999	9999	309	101	0	101	999900	999900	999900	99990	96	0.0	9	9	999.0	999	9	999999999	0	0.0000	0	88	999.000	999.0	99.0
2005	2	25	15	0	?9?9?9?9E0?9?9?9*9*9?9*9*9?9?9?9?9?9*9*_*9*9*9*9*9	6.8	2.3	73	96500	9999	9999	290	97	0	97	999900	999900	999900	99990	45	1.0	4	4	999.0	999	9	999999999	0	0.0000	0	88	999.000	999.0	99.0
2005	2	25	16	0	?9?9?9?9E0?9?9?9*9*9?9*9*9?9*9*9?9?9*9*_*9*9*9*9*9	6.8	2.3	73	96500	9999	9999	291	83	0	83	999900	999900	999900	99990	106	1.0	4	4	999.0	999	9	999999999	0	0.0000	0	88	999.000	999.0	99.0
2005	2	25	17	0	?9?9?9?9E0?9?9?9*9*9?9*9*9?9*9*9?9?9*9*_*9*9*9*9*9	6.8	2.5	74	96500	9999	9999	299	62	0	62	999900	999900	999900	99990	121	1.0	7	7	999.0	999	9	999999999	0	0.0000	0	88	999.000	999.0	99.0
2005	2	25	18	0	?9?9?9?9E0?9?9?9*9*9?9*9*9?9*9*9?9?9*9*_*9*9*9*9*9	6.6	2.7	76	96500	9999	9999	303	37	0	37	999900	999900	999900	99990	210	1.0	8	8	999.0	999	9	999999999	0	0.0000	0	88	999.000	999.0	99.0
2005	2	25	19	0	?9?9?9?9E0?9?9?9*9*9?9*9*9?9*9*9?9?9*9*_*9*9*9*9*9	6.4	2.9	78	96500	9999	9999	298	14	0	14	999900	999900	999900	99990	186	1.0	7	7	999.0	999	9	999999999	0	0.0000	0	88	999.000	999.0	99.0
2005	2	25	20	0	?9?9?9?9E0?9?9?9*9*9?9*9*9?9*9*9?9?9*9*_*9*9*9*9*9	6.2	3.1	81	96500	9999	9999	308	0	0	0	999900	999900	999900	99990	97	1.0	9	9	999.0	999	9	999999999	0	0.0000	0	88	999.000	999.0	99.0
2005	2	25	21	0	?9?9?9?9E0?9?9?9*9*9?9*9*9?9?9?9?9?9*9*_*9*9*9*9*9	6.0	3.1	82	96500	9999	9999	296	0	0	0	999900	999900	999900	99990	22	2.0	7	7	999.0	999	9	999999999	0	0.0000	0	88	999.000	999.0	99.0
2005	2	25	22	0	?9?9?9?9E0?9?9?9*9*9?9*9*9?9*9*9?9?9*9*_*9*9*9*9*9	5.9	3.1	82	96500	9999	9999	307	0	0	0	999900	999900	999900	99990	80	2.0	9	9	999.0	999	9	999999999	0	0.0000	0	88	999.000	999.0	99.0
2005	2	25	23	0	?9?9?9?9E0?9?9?9*9*9?9*9*9?9*9*9?9?9*9*_*9*9*9*9*9	5.9	3.0	82	96500	9999	9999	292	0	0	0	999900	999900	999900	99990	234	2.0	6	6	999.0	999	9	999999999	0	0.0000	0	88	999.000	999.0	99.0
2005	2	25	24	0	?9?9?9?9E0?9?9?9*9*9?9*9*9?9*9*9?9?9*9*_*9*9*9*9*9	5.9	2.9	81	96500	9999	9999	285	0	0	0	999900	999900	999900	99990	16	2.0	3	3	999.0	999	9	999999999	0	0.0000	0	88	999.000	999.0	99.0
2005	2	26	1	0	?9?9?9?9E0?9?9?9*9*9?9*9*9?9*9*9?9?9*9*_*9*9*9*9*9	5.9	2.7	80	96590	9999	9999	292	0	0	0	999900	999900	999900	99990	134	2.0	6	6	999.0	999	9	999999999	0	0.0000	0	88	999.000	999.0	99.0
2005	2	26	2	0	?9?9?9?9E0?9?9?9*9*9?9*9*9?9*9*9?9?9*9*_*9*9*9*9*9	5.8	2.7	80	96590	9999	9999	282	0	0	0	999900	999900	999900	99990	254	2.0	2	2	999.0	999	9	999999999	0	0.0000	0	88	999.000	999.0	99.0
2005	2	26	3	0	?9?9?9?9E0?9?9?9*9*9?9*9*9?9?9?9?9?9*9*_*9*9*9*9*9	5.7	2.7	81	96590	9999	9999	299	0	0	0	999900	999900	999900	99990	22	2.0	8	8	999.0	999	9	999999999	0	0.0000	0	88	999.000	999.0	99.0
2005	2	26	4	0	?9?9?9?9E0?9?9?9*9*9?9*9*9?9*9*9?9?9*9*_*9*9*9*9*9	5.5	2.8	83	96590	9999	9999	288	0	0	0	999900	999900	999900	99990	64	2.0	5	5	999.0	999	9	999999999	0	0.0000	0	88	999.000	999.0	99.0
2005	2	26	5	0	?9?9?9?9E0?9?9?9*9*9?9*9*9?9*9*9?9?9*9*_*9*9*9*9*9	5.3	3.0	85	96590	9999	9999	285	0	0	0	999900	999900	999900	99990	349	2.0	4	4	999.0	999	9	999999999	0	0.0000	0	88	999.000	999.0	99.0
2005	2	26	6	0	?9?9?9?9E0?9?9?9*9*9?9*9*9?9*9*9?9?9*9*_*9*9*9*9*9	5.0	3.2	88	96590	9999	9999	297	0	0	0	999900	999900	999900	99990	35	2.0	8	8	999.0	999	9	999999999	0	0.0000	0	88	999.000	999.0	99.0
2005	2	26	7	0	?9?9?9?9E0?9?9?9*9*9?9*9*9?9*9*9?9?9*9*_*9*9*9*9*9	4.9	3.4	90	96590	9999	9999	288	0	0	0	999900	999900	999900	99990	181	2.0	6	6	999.0	999	9	999999999	0	0.0000	0	88	999.000	999.0	99.0
2005	2	26	8	0	?9?9?9?9E0?9?9?9*9*9?9*9*9?9*9*9?9?9*9*_*9*9*9*9*9	4.8	3.6	92	96590	9999	9999	284	0	0	0	999900	999900	999900	99990	38	2.0	4	4	999.0	999	9	999999999	0	0.0000	0	88	999.000	999.0	99.0
2005	2	26	9	0	?9?9?9?9E0?9?9?9*9*9?9*9*9?9?9?9?9?9*9*_*9*9*9*9*9	5.1	3.9	92	96590	9999	9999	283	14	0	14	999900	999900	999900	99990	0	0.0	3	3	999.0	999	9	999999999	0	0.0000	0	88	999.000	999.0	99.0
2005	2	26	10	0	?9?9?9?9E0?9?9?9*9*9?9*9*9?9*9*9?9?9*9*_*9*9*9*9*9	5.5	4.1	90	96590	9999	9999	292	42	0	42	999900	999900	999900	99990	355	0.0	6	6	999.0	999	9	999999999	0	0.0000	0	88	999.000	999.0	99.0
2005	2	26	11	0	?9?9?9?9E0?9?9?9*9*9?9*9*9?9*9*9?9?9*9*_*9*9*9*9*9	5.8	4.0	88	96590	9999	9999	286	72	0	72	999900	999900	999900	99990	111	0.0	3	3	999.0	999	9	999999999	0	0.0000	0	88	999.000	999.0	99.0
2005	2	26	12	0	?9?9?9?9E0?9?9?9*9*9?9*9*9?9*9*9?9?9*9*_*9*9*9*9*9	6.2	3.7	84	96590	9999	9999	292	98	0	98	999900	999900	999900	99990	105	0.0	5	5	999.0	999	9	999999999	0	0.0000	0	88	999.000	999.0	99.0
2005	2	26	13	0	?9?9?9?9E0?9?9?9*9*9?9*9*9?9*9*9?9?9*9*_*9*9*9*9*9	6.6	3.5	81	96590	9999	9999	293	117	0	117	999900	999900	999900	99990	327	0.0	5	5	999.0	999	9	999999999	0	0.0000	0	88	999.000	999.0	99.0
2005	2	26	14	0	?9?9?9?9E0?9?9?9*9*9?9*9*9?9*9*9?9?9*9*_*9*9*9*9*9	7.1	3.4	78	96590	9999	9999	313	124	0	124	999900	999900	999900	99990	285	0.0	9	9	999.0	999	9	999999999	0	0.0000	0	88	999.000	999.0	99.0
2005	2	26	15	0	?9?9?9?9E0?9?9?9*9*9?9*9*9?9?9?9?9?9*9*_*9*9*9*9*9	7.7	3.7	76	96590	9999	9999	293	119	0	119	999900	999900	999900	99990	292	1.0	3	3	999.0	999	9	999999999	0	0.0000	0	88	999.000	999.0	99.0
2005	2	26	16	0	?9?9?9?9E0?9?9?9*9*9?9*9*9?9*9*9?9?9*9*_*9*9*9*9*9	8.2	4.2	76	96590	9999	9999	318	101	0	101	999900	999900	999900	99990	68	1.0	9	9	999.0	999	9	999999999	0	0.0000	0	88	999.000	999.0	99.0
2005	2	26	17	0	?9?9?9?9E0?9?9?9*9*9?9*9*9?9*9*9?9?9*9*_*9*9*9*9*9	8.1	4.4	77	96590	9999	9999	296	76	0	76	999900	999900	999900	99990	300	1.0	3	3	999.0	999	9	999999999	0	0.0000	0	88	999.000	999.0	99.0
2005	2	26	18	0	?9?9?9?9E0?9?9?9*9*9?9*9*9?9*9*9?9?9*9*_*9*9*9*9*9	7.9	4.6	80	96590	9999	9999	295	46	0	46	999900	999900	999900	99990	96	1.0	3	3	999.0	999	9	999999999	0	0.0000	0	88	999.000	999.0	99.0
2005	2	26	19	0	?9?9?9?9E0?9?9?9*9*9?9*9*9?9*9*9?9?9*9*_*9*9*9*9*9	7.7	4.9	82	96590	9999	9999	317	17	0	17	999900	999900	999900	99990	35	1.0	9	9	999.0	999	9	999999999	0	0.0000	0	88	999.000	999.0	99.0
2005	2	26	20	0	?9?9?9?9E0?9?9?9*9*9?9*9*9?9*9*9?9?9*9*_*9*9*9*9*9	7.4	5.0	85	96590	9999	9999	316	0	0	0	999900	999900	999900	99990	208	1.0	9	9	999.0	999	9	999999999	0	0.0000	0	88	999.000	999.0	99.0
2005	2	26	21	0	?9?9?9?9E0?9?9?9*9*9?9*9*9?9?9?9?9?9*9*_*9*9*9*9*9	7.1	5.1	87	96590	9999	9999	289	0	0	0	999900	999900	999900	99990	0	0.0	2	2	999.0	999	9	999999999	0	0.0000	0	88	999.000	999.0	99.0
2005	2	26	22	0	?9?9?9?9E0?9?9?9*9*9?9*9*9?9*9*9?9?9*9*_*9*9*9*9*9	6.9	5.0	88	96590	9999	9999	302	0	0	0	999900	999900	999900	99990	318	0.0	7	7	999.0	999	9	999999999	0	0.0000	0	88	999.000	999.0	99.0
2005	2	26	23	0	?9?9?9?9E0?9?9?9*9*9?9*9*9?9*9*9?9?9*9*_*9*9*9*9*9	6.7	4.9	88	96590	9999	9999	288	0	0	0	999900	999900	999900	99990	61	0.0	2	2	999.0	999	9	999999999	0	0.0000	0	88	999.000	999.0	99.0
2005	2	26	24	0	?9?9?9?9E0?9?9?9*9*9?9*9*9?9*9*9?9?9*9*_*9*9*9*9*9	6.6	4.8	88	96590	9999	9999	287	0	0	0	999900	999900	999900	99990	155	0.0	2	2	999.0	999	9	999999999	0	0.0000	0	88	999.000	999.0	99.0
2005	2	27	1	0	?9?9?9?9E0?9?9?9*9*9?9*9*9?9*9*9?9?9*9*_*9*9*9*9*9	6.4	4.6	88	96630	9999	9999	282	0	0	0	999900	999900	999900	99990	355	0.0	1	1	999.0	999	9	999999999	0	0.0000	0	88	999.000	999.0	99.0
2005	2	27	2	0	?9?9?9?9E0?9?9?9*9*9?9*9*9?9*9*9?9?9*9*_*9*9*9*9*9	6.3	4.5	88	96630	9999	9999	310	0	0	0	999900	999900	999900	99990	198	0.0	9	9	999.0	999	9	999999999	0	0.0000	0	88	999.000	999.0	99.0
2005	2	27	3	0	?9?9?9?9E0?9?9?9*9*9?9*9*9?9?9?9?9?9*9*_*9*9*9*9*9	6.1	4.4	89	96630	9999	9999	285	0	0	0	999900	999900	999900	99990	0	0.0	2	2	999.0	999	9	999999999	0	0.0000	0	88	999.000	999.0	99.0
2005	2	27	4	0	?9?9?9?9E0?9?9?9*9*9?9*9*9?9*9*9?9?9*9*_*9*9*9*9*9	5.9	4.5	91	96630	9999	9999	302	0	0	0	999900	999900	999900	99990	205	0.0	8	8	999.0	999	9	999999999	0	0.0000	0	88	999.000	999.0	99.0
2005	2	27	5	0	?9?9?9?9E0?9?9?9*9*9?9*9*9?9*9*9?9?9*9*_*9*9*9*9*9	5.6	4.5	92	96630	9999	9999	288	0	0	0	999900	999900	999900	99990	75	0.0	4	4	999.0	999	9	999999999	0	0.0000	0	88	999.000	999.0	99.0
2005	2	27	6	0	?9?9?9?9E0?9?9?9*9*9?9*9*9?9*9*9?9?9*9*_*9*9*9*9*9	5.4	4.6	95	96630	9999	9999	287	0	0	0	999900	999900	999900	99990	163	0.0	4	4	999.0	999	9	999999999	0	0.0000	0	88	999.000	999.0	99.0
2005	2	27	7	0	?9?9?9?9E0?9?9?9*9*9?9*9*9?9*9*9?9?9*9*_*9*9*9*9*9	5.3	4.7	96	96630	9999	9999	289	0	0	0	999900	999900	999900	99990	8	0.0	5	5	999.0	999	9	999999999	0	0.0000	0	88	999.000	999.0	99.0
2005	2	27	8	0	?9?9?9?9E0?9?9?9*9*9?9*9*9?9*9*9?9?9*9*_*9*9*9*9*9	5.2	4.6	96	96630	9999	9999	286	0	0	0	999900	999900	999900	99990	32	0.0	4	4	999.0	999	9	999999999	0	0.0000	0	88	999.000	999.0	99.0
2005	2	27	9	0	?9?9?9?9E0?9?9?9*9*9?9*9*9?9?9?9?9?9*9*_*9*9*9*9*9	5.3	4.6	95	96630	9999	9999	299	7	0	7	999900	999900	999900	99990	0	0.0	8	8	999.0	999	9	999999999	0	0.0000	0	88	999.000	999.0	99.0
2005	2	27	10	0	?9?9?9?9E0?9?9?9*9*9?9*9*9?9*9*9?9?9*9*_*9*9*9*9*9	5.7	4.5	92	96630	9999	9999	288	21	0	21	999900	999900	999900	99990	273	0.0	4	4	999.0	999	9	999999999	0	0.0000	0	88	999.000	999.0	99.0
2005	2	27	11	0	?9?9?9?9E0?9?9?9*9*9?9*9*9?9*9*9?9?9*9*_*9*9*9*9*9	6.3	4.4	88	96630	9999	9999	291	35	0	35	999900	999900	999900	99990	313	0.0	4	4	999.0	999	9	999999999	0	0.0000	0	88	999.000	999.0	99.0
2005	2	27	12	0	?9?9?9?9E0?9?9?9*9*9?9*9*9?9*9*9?9?9*9*_*9*9*9*9*9	7.0	4.3	83	96630	9999	9999	284	48	0	48	999900	999900	999900	99990	173	0.0	1	1	999.0	999	9	999999999	0	0.0000	0	88	999.000	999.0	99.0
2005	2	27	13	0	?9?9?9?9E0?9?9?9*9*9?9*9*9?9*9*9?9?9*9*_*9*9*9*9*9	7.6	4.2	79	96630	9999	9999	287	57	0	57	999900	999900	999900	99990	26	0.0	1	1	999.0	999	9	999999999	0	0.0000	0	88	999.000	999.0	99.0
2005	2	27	14	0	?9?9?9?9E0?9?9?9*9*9?9*9*9?9*9*9?9?9*9*_*9*9*9*9*9	8.1	4.0	75	96630	9999	9999	283	61	0	61	999900	999900	999900	99990	154	0.0	0	0	999.0	999	9	999999999	0	0.0000	0	88	999.000	999.0	99.0
2005	2	27	15	0	?9?9?9?9E0?9?9?9*9*9?9*9*9?9?9?9?9?9*9*_*9*9*9*9*9	8.3	3.9	74	96630	9999	9999	319	58	0	58	999900	999900	999900	99990	157	2.0	9	9	999.0	999	9	999999999	0	0.0000	0	88	999.000	999.0	99.0
2005	2	27	16	0	?9?9?9?9E0?9?9?9*9*9?9*9*9?9*9*9?9?9*9*_*9*9*9*9*9	8.2	4.0	75	96630	9999	9999	318	50	0	50	999900	999900	999900	99990	37	2.0	9	9	999.0	999	9	999999999	0	0.0000	0	88	999.000	999.0	99.0
2005	2	27	17	0	?9?9?9?9E0?9?9?9*9*9?9*9*9?9*9*9?9?9*9*_*9*9*9*9*9	7.9	4.2	77	96630	9999	9999	295	37	0	37	999900	999900	999900	99990	75	2.0	3	3	999.0	999	9	999999999	0	0.0000	0	88	999.000	999.0	99.0
2005	2	27	18	0	?9?9?9?9E0?9?9?9*9*9?9*9*9?9*9*9?9?9*9*_*9*9*9*9*9	7.4	4.4	81	96630	9999	9999	300	23	0	23	999900	999900	999900	99990	124	2.0	6	6	999.0	999	9	999999999	0	0.0000	0	88	999.000	999.0	99.0
2005	2	27	19	0	?9?9?9?9E0?9?9?9*9*9?9*9*9?9*9*9?9?9*9*_*9*9*9*9*9	7.0	4.7	85	96630	9999	9999	285	9	0	9	999900	999900	999900	99990	173	2.0	1	1	999.0	999	9	999999999	0	0.0000	0	88	999.000	999.0	99.0
2005	2	27	20	0	?9?9?9?9E0?9?9?9*9*9?9*9*9?9*9*9?9?9*9*_*9*9*9*9*9	6.5	4.9	89	96630	9999	9999	283	0	0	0	999900	999900	999900	99990	219	2.0	1	1	999.0	999	9	999999999	0	0.0000	0	88	999.000	999.0	99.0
2005	2	27	21	0	?9?9?9?9E0?9?9?9*9*9?9*9*9?9?9?9?9?9*9*_*9*9*9*9*9	6.1	4.9	92	96630	9999	9999	303	0	0	0	999900	999900	999900	99990	0	0.0	8	8	999.0	999	9	999999999	0	0.0000	0	88	999.000	999.0	99.0
2005	2	27	22	0	?9?9?9?9E0?9?9?9*9*9?9*9*9?9*9*9?9?9*9*_*9*9*9*9*9	5.8	4.8	93	96630	9999	9999	289	0	0	0	999900	999900	999900	99990	160	0.0	4	4	999.0	999	9	999999999	0	0.0000	0	88	999.000	999.0	99.0
2005	2	27	23	0	?9?9?9?9E0?9?9?9*9*9?9*9*9?9*9*9?9?9*9*_*9*9*9*9*9	5.7	4.6	93	96630	9999	9999	301	0	0	0	999900	999900	999900	99990	85	0.0	8	8	999.0	999	9	999999999	0	0.0000	0	88	999.000	999.0	99.0
2005	2	27	24	0	?9?9?9?9E0?9?9?9*9*9?9*9*9?9*9*9?9?9*9*_*9*9*9*9*9	5.6	4.4	92	96630	9999	9999	288	0	0	0	999900	999900	999900	99990	46	0.0	4	4	999.0	999	9	999999999	0	0.0000	0	88	999.000	999.0	99.0
2005	2	28	1	0	?9?9?9?9E0?9?9?9*9*9?9*9*9?9*9*9?9?9*9*_*9*9*9*9*9	5.6	4.1	91	96760	9999	9999	278	0	0	0	999900	999900	999900	99990	68	0.0	1	1	999.0	999	9	999999999	0	0.0000	0	88	999.000	999.0	99.0
2005	2	28	2	0	?9?9?9?9E0?9?9?9*9*9?9*9*9?9*9*9?9?9*9*_*9*9*9*9*9	5.5	3.9	89	96760	9999	9999	282	0	0	0	999900	999900	999900	99990	211	0.0	2	2	999.0	999	9	999999999	0	0.0000	0	88	999.000	999.0	99.0
2005	2	28	3	0	?9?9?9?9E0?9?9?9*9*9?9*9*9?9?9?9?9?9*9*_*9*9*9*9*9	5.4	3.7	89	96760	9999	9999	286	0	0	0	999900	999900	999900	99990	0	0.0	4	4	999.0	999	9	999999999	0	0.0000	0	88	999.000	999.0	99.0
2005	2	28	4	0	?9?9?9?9E0?9?9?9*9*9?9*9*9?9*9*9?9?9*9*_*9*9*9*9*9	5.2	3.7	90	96760	9999	9999	305	0	0	0	999900	999900	999900	99990	135	0.0	9	9	999.0	999	9	999999999	0	0.0000	0	88	999.000	999.0	99.0
2005	2	28	5	0	?9?9?9?9E0?9?9?9*9*9?9*9*9?9*9*9?9?9*9*_*9*9*9*9*9	5.0	3.7	91	96760	9999	9999	282	0	0	0	999900	999900	999900	99990	6	0.0	3	3	999.0	999	9	999999999	0	0.0000	0	88	999.000	999.0	99.0
2005	2	28	6	0	?9?9?9?9E0?9?9?9*9*9?9*9*9?9*9*9?9?9*9*_*9*9*9*9*9	4.8	3.7	93	96760	9999	9999	284	0	0	0	999900	999900	999900	99990	79	0.0	4	4	999.0	999	9	999999999	0	0.0000	0	88	999.000	999.0	99.0
2005	2	28	7	0	?9?9?9?9E0?9?9?9*9*9?9*9*9?9*9*9?9?9*9*_*9*9*9*9*9	4.6	3.8	95	96760	9999	9999	295	0	0	0	999900	999900	999900	99990	133	0.0	8	8	999.0	999	9	999999999	0	0.0000	0	88	999.000	999.0	99.0
2005	2	28	8	0	?9?9?9?9E0?9?9?9*9*9?9*9*9?9*9*9?9?9*9*_*9*9*9*9*9	4.4	3.8	96	96760	9999	9999	268	0	0	0	999900	999900	999900	99990	289	0.0	0	0	999.0	999	9	999999999	0	0.0000	0	88	999.000	999.0	99.0
2005	2	28	9	0	?9?9?9?9E0?9?9?9*9*9?9*9*9?9?9?9?9?9*9*_*9*9*9*9*9	4.4	3.8	96	96760	9999	9999	301	13	0	13	999900	999900	999900	99990	0	0.0	9	9	999.0	999	9	999999999	0	0.0000	0	88	999.000	999.0	99.0
2005	2	28	10	0	?9?9?9?9E0?9?9?9*9*9?9*9*9?9*9*9?9?9*9*_*9*9*9*9*9	4.5	3.8	95	96760	9999	9999	291	39	0	39	999900	999900	999900	99990	75	0.0	7	7	999.0	999	9	999999999	0	0.0000	0	88	999.000	999.0	99.0
2005	2	28	11	0	?9?9?9?9E0?9?9?9*9*9?9*9*9?9*9*9?9?9*9*_*9*9*9*9*9	4.8	3.6	93	96760	9999	9999	288	67	0	67	999900	999900	999900	99990	46	0.0	6	6	999.0	999	9	999999999	0	0.0000	0	88	999.000	999.0	99.0
2005	2	28	12	0	?9?9?9?9E0?9?9?9*9*9?9*9*9?9*9*9?9?9*9*_*9*9*9*9*9	5.1	3.6	90	96760	9999	9999	298	91	0	91	999900	999900	999900	99990	275	0.0	8	8	999.0	999	9	999999999	0	0.0000	0	88	999.000	999.0	99.0
2005	2	28	13	0	?9?9?9?9E0?9?9?9*9*9?9*9*9?9*9*9?9?9*9*_*9*9*9*9*9	5.6	3.5	86	96760	9999	9999	287	109	0	109	999900	999900	999900	99990	243	0.0	4	4	999.0	999	9	999999999	0	0.0000	0	88	999.000	999.0	99.0
2005	2	28	14	0	?9?9?9?9E0?9?9?9*9*9?9*9*9?9*9*9?9?9*9*_*9*9*9*9*9	6.2	3.6	83	96760	9999	9999	292	115	0	115	999900	999900	999900	99990	110	0.0	5	5	999.0	999	9	999999999	0	0.0000	0	88	999.000	999.0	99.0
2005	2	28	15	0	?9?9?9?9E0?9?9?9*9*9?9*9*9?9?9?9?9?9*9*_*9*9*9*9*9	6.9	3.9	81	96760	9999	9999	284	110	0	110	999900	999900	999900	99990	180	1.0	1	1	999.0	999	9	999999999	0	0.0000	0	88	999.000	999.0	99.0
2005	2	28	16	0	?9?9?9?9E0?9?9?9*9*9?9*9*9?9*9*9?9?9*9*_*9*9*9*9*9	7.4	4.1	79	96760	9999	9999	280	94	0	94	999900	999900	999900	99990	87	1.0	0	0	999.0	999	9	999999999	0	0.0000	0	88	999.000	999.0	99.0
2005	2	28	17	0	?9?9?9?9E0?9?9?9*9*9?9*9*9?9*9*9?9?9*9*_*9*9*9*9*9	7.3	3.8	79	96760	9999	9999	294	70	0	70	999900	999900	999900	99990	94	1.0	4	4	999.0	999	9	999999999	0	0.0000	0	88	999.000	999.0	99.0
2005	2	28	18	0	?9?9?9?9E0?9?9?9*9*9?9*9*9?9*9*9?9?9*9*_*9*9*9*9*9	7.1	3.6	79	96760	9999	9999	295	43	0	43	999900	999900	999900	99990	96	1.0	5	5	999.0	999	9	999999999	0	0.0000	0	88	999.000	999.0	99.0
2005	2	28	19	0	?9?9?9?9E0?9?9?9*9*9?9*9*9?9*9*9?9?9*9*_*9*9*9*9*9	6.9	3.5	79	96760	9999	9999	287	17	0	17	999900	999900	999900	99990	237	1.0	2	2	999.0	999	9	999999999	0	0.0000	0	88	999.000	999.0	99.0
2005	2	28	20	0	?9?9?9?9E0?9?9?9*9*9?9*9*9?9*9*9?9?9*9*_*9*9*9*9*9	6.7	3.5	80	96760	9999	9999	311	0	0	0	999900	999900	999900	99990	195	1.0	9	9	999.0	999	9	999999999	0	0.0000	0	88	999.000	999.0	99.0
2005	2	28	21	0	?9?9?9?9E0?9?9?9*9*9?9*9*9?9?9?9?9?9*9*_*9*9*9*9*9	6.6	3.7	82	96760	9999	9999	289	0	0	0	999900	999900	999900	99990	112	1.0	3	3	999.0	999	9	999999999	0	0.0000	0	88	999.000	999.0	99.0
2005	2	28	22	0	?9?9?9?9E0?9?9?9*9*9?9*9*9?9*9*9?9?9*9*_*9*9*9*9*9	6.7	4.2	84	96760	9999	9999	300	0	0	0	999900	999900	999900	99990	73	1.0	7	7	999.0	999	9	999999999	0	0.0000	0	88	999.000	999.0	99.0
2005	2	28	23	0	?9?9?9?9E0?9?9?9*9*9?9*9*9?9*9*9?9?9*9*_*9*9*9*9*9	6.9	4.7	86	96760	9999	9999	279	0	0	0	999900	999900	999900	99990	172	1.0	0	0	999.0	999	9	999999999	0	0.0000	0	88	999.000	999.0	99.0
2005	2	28	24	0	?9?9?9?9E0?9?9?9*9*9?9*9*9?9*9*9?9?9*9*_*9*9*9*9*9	7.0	5.1	88	96760	9999	9999	280	0	0	0	999900	999900	999900	99990	11	1.0	0	0	999.0	999	9	999999999	0	0.0000	0	88	999.000	999.0	99.0
2005	3	1	1	0	?9?9?9?9E0?9?9?9*9*9?9*9*9?9*9*9?9?9*9*_*9*9*9*9*9	7.1	5.5	90	96360	9999	9999	290	0	0	0	999900	999900	999900	99990	327	1.0	2	2	999.0	999	9	999999999	0	0.0000	0	88	999.000	999.0	99.0
2005	3	1	2	0	?9?9?9?9E0?9?9?9*9*9?9*9*9?9*9*9?9?9*9*_*9*9*9*9*9	7.4	6.1	92	96360	9999	9999	317	0	0	0	999900	999900	999900	99990	308	1.0	9	9	999.0	999	9	999999999	0	0.0000	0	88	999.000	999.0	99.0
2005	3	1	3	0	?9?9?9?9E0?9?9?9*9*9?9*9*9?9?9?9?9?9*9*_*9*9*9*9*9	7.7	6.6	93	96360	9999	9999	307	0	0	0	999900	999900	999900	99990	67	2.0	7	7	999.0	999	9	999999999	0	0.0000	0	88	999.000	999.0	99.0
2005	3	1	4	0	?9?9?9?9E0?9?9?9*9*9?9*9*9?9*9*9?9?9*9*_*9*9*9*9*9	7.8	7.0	94	96360	9999	9999	300	0	0	0	999900	999900	999900	99990	306	2.0	4	4	999.0	999	9	999999999	0	0.0000	0	88	999.000	999.0	99.0
2005	3	1	5	0	?9?9?9?9E0?9?9?9*9*9?9*9*9?9*9*9?9?9*9*_*9*9*9*9*9	7.8	7.1	95	96360	9999	9999	313	0	0	0	999900	999900	999900	99990	117	2.0	8	8	999.0	999	9	999999999	0	0.0000	0	88	999.000	999.0	99.0
2005	3	1	6	0	?9?9?9?9E0?9?9?9*9*9?9*9*9?9*9*9?9?9*9*_*9*9*9*9*9	7.7	7.0	95	96360	9999	9999	301	0	0	0	999900	999900	999900	99990	244	2.0	5	5	999.0	999	9	999999999	0	0.0000	0	88	999.000	999.0	99.0
2005	3	1	7	0	?9?9?9?9E0?9?9?9*9*9?9*9*9?9*9*9?9?9*9*_*9*9*9*9*9	7.5	6.8	95	96360	9999	9999	300	0	0	0	999900	999900	999900	99990	210	2.0	5	5	999.0	999	9	999999999	0	0.0000	0	88	999.000	999.0	99.0
2005	3	1	8	0	?9?9?9?9E0?9?9?9*9*9?9*9*9?9*9*9?9?9*9*_*9*9*9*9*9	7.4	6.5	94	96360	9999	9999	306	0	0	0	999900	999900	999900	99990	155	2.0	7	7	999.0	999	9	999999999	0	0.0000	0	88	999.000	999.0	99.0
2005	3	1	9	0	?9?9?9?9E0?9?9?9*9*9?9*9*9?9?9?9?9?9*9*_*9*9*9*9*9	7.3	6.1	92	96360	9999	9999	291	17	0	17	999900	999900	999900	99990	0	0.0	2	2	999.0	999	9	999999999	0	0.0000	0	88	999.000	999.0	99.0
2005	3	1	10	0	?9?9?9?9E0?9?9?9*9*9?9*9*9?9*9*9?9?9*9*_*9*9*9*9*9	7.3	5.7	89	96360	9999	9999	301	50	0	50	999900	999900	999900	99990	15	0.0	6	6	999.0	999	9	999999999	0	0.0000	0	88	999.000	999.0	99.0
2005	3	1	11	0	?9?9?9?9E0?9?9?9*9*9?9*9*9?9*9*9?9?9*9*_*9*9*9*9*9	7.5	5.3	86	96360	9999	9999	316	84	0	84	999900	999900	999900	99990	80	0.0	9	9	999.0	999	9	999999999	0	0.0000	0	88	999.000	999.0	99.0
2005	3	1	12	0	?9?9?9?9E0?9?9?9*9*9?9*9*9?9*9*9?9?9*9*_*9*9*9*9*9	7.8	5.1	83	96360	9999	9999	288	115	0	115	999900	999900	999900	99990	210	0.0	1	1	999.0	999	9	999999999	0	0.0000	0	88	999.000	999.0	99.0
2005	3	1	13	0	?9?9?9?9E0?9?9?9*9*9?9*9*9?9*9*9?9?9*9*_*9*9*9*9*9	8.3	5.0	80	96360	9999	9999	285	136	0	136	999900	999900	999900	99990	24	0.0	0	0	999.0	999	9	999999999	0	0.0000	0	88	999.000	999.0	99.0
2005	3	1	14	0	?9?9?9?9E0?9?9?9*9*9?9*9*9?9*9*9?9?9*9*_*9*9*9*9*9	9.0	5.2	77	96360	9999	9999	288	145	0	145	999900	999900	999900	99990	25	0.0	0	0	999.0	999	9	999999999	0	0.0000	0	88	999.000	999.0	99.0
2005	3	1	15	0	?9?9?9?9E0?9?9?9*9*9?9*9*9?9?9?9?9?9*9*_*9*9*9*9*9	10.0	5.8	75	96360	9999	9999	308	138	0	138	999900	999900	999900	99990	0	0.0	4	4	999.0	999	9	999999999	0	0.0000	0	88	999.000	999.0	99.0
2005	3	1	16	0	?9?9?9?9E0?9?9?9*9*9?9*9*9?9*9*9?9?9*9*_*9*9*9*9*9	10.8	6.3	74	96360	9999	9999	309	119	0	119	999900	999900	999900	99990	191	0.0	3	3	999.0	999	9	999999999	0	0.0000	0	88	999.000	999.0	99.0
2005	3	1	17	0	?9?9?9?9E0?9?9?9*9*9?9*9*9?9*9*9?9?9*9*_*9*9*9*9*9	10.7	6.2	74	96360	9999	9999	325	89	0	89	999900	999900	999900	99990	85	0.0	8	8	999.0	999	9	999999999	0	0.0000	0	88	999.000	999.0	99.0
2005	3	1	18	0	?9?9?9?9E0?9?9?9*9*9?9*9*9?9*9*9?9?9*9*_*9*9*9*9*9	10.5	6.2	74	96360	9999	9999	301	55	0	55	999900	999900	999900	99990	194	0.0	1	1	999.0	999	9	999999999	0	0.0000	0	88	999.000	999.0	99.0
2005	3	1	19	0	?9?9?9?9E0?9?9?9*9*9?9*9*9?9*9*9?9?9*9*_*9*9*9*9*9	10.2	6.1	76	96360	9999	9999	311	21	0	21	999900	999900	999900	99990	292	0.0	5	5	999.0	999	9	999999999	0	0.0000	0	88	999.000	999.0	99.0
2005	3	1	20	0	?9?9?9?9E0?9?9?9*9*9?9*9*9?9*9*9?9?9*9*_*9*9*9*9*9	9.9	6.1	77	96360	9999	9999	313	0	0	0	999900	999900	999900	99990	126	0.0	6	6	999.0	999	9	999999999	0	0.0000	0	88	999.000	999.0	99.0
2005	3	1	21	0	?9?9?9?9E0?9?9?9*9*9?9*9*9?9?9?9?9?9*9*_*9*9*9*9*9	9.6	6.1	79	96360	9999	9999	301	0	0	0	999900	999900	999900	99990	22	1.0	2	2	999.0	999	9	999999999	0	0.0000	0	88	999.000	999.0	99.0
2005	3	1	22	0	?9?9?9?9E0?9?9?9*9*9?9*9*9?9*9*9?9?9*9*_*9*9*9*9*9	9.3	6.2	81	96360	9999	9999	300	0	0	0	999900	999900	999900	99990	90	1.0	2	2	999.0	999	9	999999999	0	0.0000	0	88	999.000	999.0	99.0
2005	3	1	23	0	?9?9?9?9E0?9?9?9*9*9?9*9*9?9*9*9?9?9*9*_*9*9*9*9*9	9.1	6.3	83	96360	9999	9999	304	0	0	0	999900	999900	999900	99990	154	1.0	4	4	999.0	999	9	999999999	0	0.0000	0	88	999.000	999.0	99.0
2005	3	1	24	0	?9?9?9?9E0?9?9?9*9*9?9*9*9?9*9*9?9?9*9*_*9*9*9*9*9	8.9	6.5	84	96360	9999	9999	289	0	0	0	999900	999900	999900	99990	267	1.0	0	0	999.0	999	9	999999999	0	0.0000	0	88	999.000	999.0	99.0
2005	3	2	1	0	?9?9?9?9E0?9?9?9*9*9?9*9*9?9*9*9?9?9*9*_*9*9*9*9*9	8.8	6.6	86	96100	9999	9999	317	0	0	0	999900	999900	999900	99990	175	1.0	8	8	999.0	999	9	999999999	0	0.0000	0	88	999.000	999.0	99.0
2005	3	2	2	0	?9?9?9?9E0?9?9?9*9*9?9*9*9?9*9*9?9?9*9*_*9*9*9*9*9	8.6	6.7	88	96100	9999	9999	288	0	0	0	999900	999900	999900	99990	176	1.0	0	0	999.0	999	9	999999999	0	0.0000	0	88	999.000	999.0	99.0
2005	3	2	3	0	?9?9?9?9E0?9?9?9*9*9?9*9*9?9?9?9?9?9*9*_*9*9*9*9*9	8.4	6.9	90	96100	9999	9999	302	0	0	0	999900	999900	999900	99990	0	0.0	4	4	999.0	999	9	999999999	0	0.0000	0	88	999.000	999.0	99.0
2005	3	2	4	0	?9?9?9?9E0?9?9?9*9*9?9*9*9?9*9*9?9?9*9*_*9*9*9*9*9	8.2	6.9	92	96100	9999	9999	303	0	0	0	999900	999900	999900	99990	359	0.0	5	5	999.0	999	9	999999999	0	0.0000	0	88	999.000	999.0	99.0
2005	3	2	5	0	?9?9?9?9E0?9?9?9*9*9?9*9*9?9*9*9?9?9*9*_*9*9*9*9*9	8.0	7.0	93	96100	9999	9999	309	0	0	0	999900	999900	999900	99990	150	0.0	7	7	999.0	999	9	999999999	0	0.0000	0	88	999.000	999.0	99.0
2005	3	2	6	0	?9?9?9?9E0?9?9?9*9*9?9*9*9?9*9*9?9?9*9*_*9*9*9*9*9	7.8	7.0	95	96100	9999	9999	308	0	0	0	999900	999900	999900	99990	7	0.0	7	7	999.0	999	9	999999999	0	0.0000	0	88	999.000	999.0	99.0
2005	3	2	7	0	?9?9?9?9E0?9?9?9*9*9?9*9*9?9*9*9?9?9*9*_*9*9*9*9*9	7.7	6.9	95	96100	9999	9999	319	0	0	0	999900	999900	999900	99990	14	0.0	9	9	999.0	999	9	999999999	0	0.0000	0	88	999.000	999.0	99.0
2005	3	2	8	0	?9?9?9?9E0?9?9?9*9*9?9*9*9?9*9*9?9?9*9*_*9*9*9*9*9	7.6	6.9	95	96100	9999	9999	296	0	0	0	999900	999900	999900	99990	229	0.0	3	3	999.0	999	9	999999999	0	0.0000	0	88	999.000	999.0	99.0
2005	3	2	9	0	?9?9?9?9E0?9?9?9*9*9?9*9*9?9?9?9?9?9*9*_*9*9*9*9*9	8.0	7.1	94	96100	9999	9999	291	15	0	15	999900	999900	999900	99990	0	0.0	1	1	999.0	999	9	999999999	0	0.0000	0	88	999.000	999.0	99.0
2005	3	2	10	0	?9?9?9?9E0?9?9?9*9*9?9*9*9?9*9*9?9?9*9*_*9*9*9*9*9	8.4	7.2	92	96100	9999	9999	293	42	0	42	999900	999900	999900	99990	236	0.0	1	1	999.0	999	9	999999999	0	0.0000	0	88	999.000	999.0	99.0
2005	3	2	11	0	?9?9?9?9E0?9?9?9*9*9?9*9*9?9*9*9?9?9*9*_*9*9*9*9*9	8.7	7.0	89	96100	9999	9999	312	71	0	71	999900	999900	999900	99990	127	0.0	7	7	999.0	999	9	999999999	0	0.0000	0	88	999.000	999.0	99.0
2005	3	2	12	0	?9?9?9?9E0?9?9?9*9*9?9*9*9?9*9*9?9?9*9*_*9*9*9*9*9	8.9	6.7	86	96100	9999	9999	295	97	0	97	999900	999900	999900	99990	249	0.0	1	1	999.0	999	9	999999999	0	0.0000	0	88	999.000	999.0	99.0
2005	3	2	13	0	?9?9?9?9E0?9?9?9*9*9?9*9*9?9*9*9?9?9*9*_*9*9*9*9*9	9.1	6.4	83	96100	9999	9999	299	116	0	116	999900	999900	999900	99990	299	0.0	2	2	999.0	999	9	999999999	0	0.0000	0	88	999.000	999.0	99.0
2005	3	2	14	0	?9?9?9?9E0?9?9?9*9*9?9*9*9?9*9*9?9?9*9*_*9*9*9*9*9	9.4	6.2	81	96100	9999	9999	300	123	0	123	999900	999900	999900	99990	219	0.0	2	2	999.0	999	9	999999999	0	0.0000	0	88	999.000	999.0	99.0
2005	3	2	15	0	?9?9?9?9E0?9?9?9*9*9?9*9*9?9?9?9?9?9*9*_*9*9*9*9*9	9.8	6.3	79	96100	9999	9999	321	117	0	117	999900	999900	999900	99990	22	2.0	8	8	999.0	999	9	999999999	0	0.0000	0	88	999.000	999.0	99.0
2005	3	2	16	0	?9?9?9?9E0?9?9?9*9*9?9*9*9?9*9*9?9?9*9*_*9*9*9*9*9	10.2	6.6	78	96100	9999	9999	294	100	0	100	999900	999900	999900	99990	220	2.0	0	0	999.0	999	9	999999999	0	0.0000	0	88	999.000	999.0	99.0
2005	3	2	17	0	?9?9?9?9E0?9?9?9*9*9?9*9*9?9*9*9?9?9*9*_*9*9*9*9*9	10.1	6.6	79	96100	9999	9999	309	75	0	75	999900	999900	999900	99990	21	2.0	4	4	999.0	999	9	999999999	0	0.0000	0	88	999.000	999.0	99.0
2005	3	2	18	0	?9?9?9?9E0?9?9?9*9*9?9*9*9?9*9*9?9?9*9*_*9*9*9*9*9	9.8	6.6	80	96100	9999	9999	305	46	0	46	999900	999900	999900	99990	338	2.0	3	3	999.0	999	9	999999999	0	0.0000	0	88	999.000	999.0	99.0
2005	3	2	19	0	?9?9?9?9E0?9?9?9*9*9?9*9*9?9*9*9?9?9*9*_*9*9*9*9*9	9.4	6.5	82	96100	9999	9999	304	18	0	18	999900	999900	999900	99990	305	2.0	3	3	999.0	999	9	999999999	0	0.0000	0	88	999.000	999.0	99.0
2005	3	2	20	0	?9?9?9?9E0?9?9?9*9*9?9*9*9?9*9*9?9?9*9*_*9*9*9*9*9	9.0	6.5	84	96100	9999	9999	302	0	0	0	999900	999900	999900	99990	104	2.0	3	3	999.0	999	9	999999999	0	0.0000	0	88	999.000	999.0	99.0
2005	3	2	21	0	?9?9?9?9E0?9?9?9*9*9?9*9*9?9?9?9?9?9*9*_*9*9*9*9*9	8.6	6.4	86	96100	9999	9999	307	0	0	0	999900	999900	999900	99990	360	1.0	6	6	999.0	999	9	999999999	0	0.0000	0	88	999.000	999.0	99.0
2005	3	2	22	0	?9?9?9?9E0?9?9?9*9*9?9*9*9?9*9*9?9?9*9*_*9*9*9*9*9	8.3	6.4	88	96100	9999	9999	306	0	0	0	999900	999900	999900	99990	345	1.0	6	6	999.0	999	9	999999999	0	0.0000	0	88	999.000	999.0	99.0
2005	3	2	23	0	?9?9?9?9E0?9?9?9*9*9?9*9*9?9*9*9?9?9*9*_*9*9*9*9*9	8.0	6.3	89	96100	9999	9999	285	0	0	0	999900	999900	999900	99990	13	1.0	0	0	999.0	999	9	999999999	0	0.0000	0	88	999.000	999.0	99.0
2005	3	2	24	0	?9?9?9?9E0?9?9?9*9*9?9*9*9?9*9*9?9?9*9*_*9*9*9*9*9	7.8	6.3	90	96100	9999	9999	284	0	0	0	999900	999900	999900	99990	235	1.0	0	0	999.0	999	9	999999999	0	0.0000	0	88	999.000	999.0	99.0
2005	3	3	1	0	?9?9?9?9E0?9?9?9*9*9?9*9*9?9*9*9?9?9*9*_*9*9*9*9*9	7.7	6.4	91	95970	9999	9999	289	0	0	0	999900	999900	999900	99990	264	1.0	1	1	999.0	999	9	999999999	0	0.0000	0	88	999.000	999.0	99.0
2005	3	3	2	0	?9?9?9?9E0?9?9?9*9*9?9*9*9?9*9*9?9?9*9*_*9*9*9*9*9	7.5	6.4	93	95970	9999	9999	295	0	0	0	999900	999900	999900	99990	87	1.0	3	3	999.0	999	9	999999999	0	0.0000	0	88	999.000	999.0	99.0
2005	3	3	3	0	?9?9?9?9E0?9?9?9*9*9?9*9*9?9?9?9?9?9*9*_*9*9*9*9*9	7.4	6.5	94	95970	9999	9999	297	0	0	0	999900	999900	999900	99990	247	2.0	4	4	999.0	999	9	999999999	0	0.0000	0	88	999.000	999.0	99.0
2005	3	3	4	0	?9?9?9?9E0?9?9?9*9*9?9*9*9?9*9*9?9?9*9*_*9*9*9*9*9	7.2	6.6	96	95970	9999	9999	310	0	0	0	999900	999900	999900	99990	237	2.0	8	8	999.0	999	9	999999999	0	0.0000	0	88	999.000	999.0	99.0
2005	3	3	5	0	?9?9?9?9E0?9?9?9*9*9?9*9*9?9*9*9?9?9*9*_*9*9*9*9*9	7.1	6.7	97	95970	9999	9999	298	0	0	0	999900	999900	999900	99990	10	2.0	5	5	999.0	999	9	999999999	0	0.0000	0	88	999.000	999.0	99.0
2005	3	3	6	0	?9?9?9?9E0?9?9?9*9*9?9*9*9?9*9*9?9?9*9*_*9*9*9*9*9	6.9	6.7	98	95970	9999	9999	281	0	0	0	999900	999900	999900	99990	226	2.0	0	0	999.0	999	9	999999999	0	0.0000	0	88	999.000	999.0	99.0
2005	3	3	7	0	?9?9?9?9E0?9?9?9*9*9?9*9*9?9*9*9?9?9*9*_*9*9*9*9*9	6.8	6.6	98	95970	9999	9999	293	0	0	0	999900	999900	999900	99990	58	2.0	3	3	999.0	999	9	999999999	0	0.0000	0	88	999.000	999.0	99.0
2005	3	3	8	0	?9?9?9?9E0?9?9?9*9*9?9*9*9?9*9*9?9?9*9*_*9*9*9*9*9	6.8	6.4	97	95970	9999	9999	297	0	0	0	999900	999900	999900	99990	307	2.0	5	5	999.0	999	9	999999999	0	0.0000	0	88	999.000	999.0	99.0
2005	3	3	9	0	?9?9?9?9E0?9?9?9*9*9?9*9*9?9?9?9?9?9*9*_*9*9*9*9*9	6.9	6.0	94	95970	9999	9999	280	32	0	32	999900	999900	999900	99990	202	3.0	0	0	999.0	999	9	999999999	0	0.0000	0	88	999.000	999.0	99.0
2005	3	3	10	0	?9?9?9?9E0?9?9?9*9*9?9*9*9?9*9*9?9?9*9*_*9*9*9*9*9	7.5	5.8	89	95970	9999	9999	292	88	0	88	999900	999900	999900	99990	237	3.0	2	2	999.0	999	9	999999999	0	0.0000	0	88	999.000	999.0	99.0
2005	3	3	11	0	?9?9?9?9E0?9?9?9*9*9?9*9*9?9*9*9?9?9*9*_*9*9*9*9*9	8.5	5.7	83	95970	9999	9999	306	347	181	231	999900	999900	999900	99990	189	3.0	6	6	999.0	999	9	999999999	0	0.0000	0	88	999.000	999.0	99.0
2005	3	3	12	0	?9?9?9?9E0?9?9?9*9*9?9*9*9?9*9*9?9?9*9*_*9*9*9*9*9	9.9	5.8	75	95970	9999	9999	310	472	213	314	999900	999900	999900	99990	44	3.0	5	5	999.0	999	9	999999999	0	0.0000	0	88	999.000	999.0	99.0
2005	3	3	13	0	?9?9?9?9E0?9?9?9*9*9?9*9*9?9*9*9?9?9*9*_*9*9*9*9*9	11.4	5.8	69	95970	9999	9999	308	239	0	239	999900	999900	999900	99990	178	3.0	2	2	999.0	999	9	999999999	0	0.0000	0	88	999.000	999.0	99.0
2005	3	3	14	0	?9?9?9?9E0?9?9?9*9*9?9*9*9?9*9*9?9?9*9*_*9*9*9*9*9	12.8	5.9	63	95970	9999	9999	320	253	0	253	999900	999900	999900	99990	59	3.0	4	4	999.0	999	9	999999999	0	0.0000	0	88	999.000	999.0	99.0
2005	3	3	15	0	?9?9?9?9E0?9?9?9*9*9?9*9*9?9?9?9?9?9*9*_*9*9*9*9*9	14.1	6.2	59	95970	9999	9999	310	242	0	242	999900	999900	999900	99990	247	3.0	0	0	999.0	999	9	999999999	0	0.0000	0	88	999.000	999.0	99.0
2005	3	3	16	0	?9?9?9?9E0?9?9?9*9*9?9*9*9?9*9*9?9?9*9*_*9*9*9*9*9	14.8	6.4	57	95970	9999	9999	339	487	281	324	999900	999900	999900	99990	50	3.0	7	7	999.0	999	9	999999999	0	0.0000	0	88	999.000	999.0	99.0
2005	3	3	17	0	?9?9?9?9E0?9?9?9*9*9?9*9*9?9*9*9?9?9*9*_*9*9*9*9*9	14.6	6.2	57	95970	9999	9999	329	366	296	243	999900	999900	999900	99990	121	3.0	4	4	999.0	999	9	999999999	0	0.0000	0	88	999.000	999.0	99.0
2005	3	3	18	0	?9?9?9?9E0?9?9?9*9*9?9*9*9?9*9*9?9?9*9*_*9*9*9*9*9	13.9	6.1	59	95970	9999	9999	325	97	0	97	999900	999900	999900	99990	118	3.0	4	4	999.0	999	9	999999999	0	0.0000	0	88	999.000	999.0	99.0
2005	3	3	19	0	?9?9?9?9E0?9?9?9*9*9?9*9*9?9*9*9?9?9*9*_*9*9*9*9*9	13.0	6.0	62	95970	9999	9999	316	91	0	61	999900	999900	999900	99990	337	3.0	2	2	999.0	999	9	999999999	0	0.0000	0	88	999.000	999.0	99.0
2005	3	3	20	0	?9?9?9?9E0?9?9?9*9*9?9*9*9?9*9*9?9?9*9*_*9*9*9*9*9	12.1	6.0	66	95970	9999	9999	322	0	0	0	999900	999900	999900	99990	142	3.0	6	6	999.0	999	9	999999999	0	0.0000	0	88	999.000	999.0	99.0
2005	3	3	21	0	?9?9?9?9E0?9?9?9*9*9?9*9*9?9?9?9?9?9*9*_*9*9*9*9*9	11.3	6.0	70	95970	9999	9999	308	0	0	0	999900	999900	999900	99990	22	2.0	2	2	999.0	999	9	999999999	0	0.0000	0	88	999.000	999.0	99.0
2005	3	3	22	0	?9?9?9?9E0?9?9?9*9*9?9*9*9?9*9*9?9?9*9*_*9*9*9*9*9	10.7	6.1	73	95970	9999	9999	316	0	0	0	999900	999900	999900	99990	65	2.0	6	6	999.0	999	9	999999999	0	0.0000	0	88	999.000	999.0	99.0
2005	3	3	23	0	?9?9?9?9E0?9?9?9*9*9?9*9*9?9*9*9?9?9*9*_*9*9*9*9*9	10.4	6.4	76	95970	9999	9999	310	0	0	0	999900	999900	999900	99990	135	2.0	4	4	999.0	999	9	999999999	0	0.0000	0	88	999.000	999.0	99.0
2005	3	3	24	0	?9?9?9?9E0?9?9?9*9*9?9*9*9?9*9*9?9?9*9*_*9*9*9*9*9	10.1	6.7	79	95970	9999	9999	330	0	0	0	999900	999900	999900	99990	205	2.0	9	9	999.0	999	9	999999999	0	0.0000	0	88	999.000	999.0	99.0
2005	3	4	1	0	?9?9?9?9E0?9?9?9*9*9?9*9*9?9*9*9?9?9*9*_*9*9*9*9*9	10.0	7.0	81	95880	9999	9999	300	0	0	0	999900	999900	999900	99990	275	2.0	1	1	999.0	999	9	999999999	0	0.0000	0	88	999.000	999.0	99.0
2005	3	4	2	0	?9?9?9?9E0?9?9?9*9*9?9*9*9?9*9*9?9?9*9*_*9*9*9*9*9	9.9	7.3	84	95880	9999	9999	309	0	0	0	999900	999900	999900	99990	11	2.0	4	4	999.0	999	9	999999999	0	0.0000	0	88	999.000	999.0	99.0
2005	3	4	3	0	?9?9?9?9E0?9?9?9*9*9?9*9*9?9?9?9?9?9*9*_*9*9*9*9*9	9.7	7.5	86	95880	9999	9999	322	0	0	0	999900	999900	999900	99990	0	0.0	8	8	999.0	999	9	999999999	0	0.0000	0	88	999.000	999.0	99.0
2005	3	4	4	0	?9?9?9?9E0?9?9?9*9*9?9*9*9?9*9*9?9?9*9*_*9*9*9*9*9	9.4	7.6	88	95880	9999	9999	307	0	0	0	999900	999900	999900	99990	64	0.0	4	4	999.0	999	9	999999999	0	0.0000	0	88	999.000	999.0	99.0
2005	3	4	5	0	?9?9?9?9E0?9?9?9*9*9?9*9*9?9*9*9?9?9*9*_*9*9*9*9*9	9.1	7.5	90	95880	9999	9999	300	0	0	0	999900	999900	999900	99990	197	0.0	2	2	999.0	999	9	999999999	0	0.0000	0	88	999.000	999.0	99.0
2005	3	4	6	0	?9?9?9?9E0?9?9?9*9*9?9*9*9?9*9*9?9?9*9*_*9*9*9*9*9	8.7	7.4	91	95880	9999	9999	318	0	0	0	999900	999900	999900	99990	50	0.0	8	8	999.0	999	9	999999999	0	0.0000	0	88	999.000	999.0	99.0
2005	3	4	7	0	?9?9?9?9E0?9?9?9*9*9?9*9*9?9*9*9?9?9*9*_*9*9*9*9*9	8.5	7.2	92	95880	9999	9999	288	0	0	0	999900	999900	999900	99990	211	0.0	0	0	999.0	999	9	999999999	0	0.0000	0	88	999.000	999.0	99.0
2005	3	4	8	0	?9?9?9?9E0?9?9?9*9*9?9*9*9?9*9*9?9?9*9*_*9*9*9*9*9	8.4	7.0	91	95880	9999	9999	300	0	0	0	999900	999900	999900	99990	28	0.0	3	3	999.0	999	9	999999999	0	0.0000	0	88	999.000	999.0	99.0
2005	3	4	9	0	?9?9?9?9E0?9?9?9*9*9?9*9*9?9?9?9?9?9*9*_*9*9*9*9*9	8.9	7.2	89	95880	9999	9999	299	39	0	39	999900	999900	999900	99990	247	2.0	2	2	999.0	999	9	999999999	0	0.0000	0	88	999.000	999.0	99.0
2005	3	4	10	0	?9?9?9?9E0?9?9?9*9*9?9*9*9?9*9*9?9?9*9*_*9*9*9*9*9	9.7	7.4	85	95880	9999	9999	293	108	0	108	999900	999900	999900	99990	47	2.0	0	0	999.0	999	9	999999999	0	0.0000	0	88	999.000	999.0	99.0
2005	3	4	11	0	?9?9?9?9E0?9?9?9*9*9?9*9*9?9*9*9?9?9*9*_*9*9*9*9*9	10.6	7.4	81	95880	9999	9999	312	181	0	181	999900	999900	999900	99990	307	2.0	4	4	999.0	999	9	999999999	0	0.0000	0	88	999.000	999.0	99.0
2005	3	4	12	0	?9?9?9?9E0?9?9?9*9*9?9*9*9?9*9*9?9?9*9*_*9*9*9*9*9	11.5	7.3	75	95880	9999	9999	300	245	0	245	999900	999900	999900	99990	172	2.0	0	0	999.0	999	9	999999999	0	0.0000	0	88	999.000	999.0	99.0
2005	3	4	13	0	?9?9?9?9E0?9?9?9*9*9?9*9*9?9*9*9?9?9*9*_*9*9*9*9*9	12.5	7.1	70	95880	9999	9999	329	290	0	290	999900	999900	999900	99990	133	2.0	7	7	999.0	999	9	999999999	0	0.0000	0	88	999.000	999.0	99.0
2005	3	4	14	0	?9?9?9?9E0?9?9?9*9*9?9*9*9?9*9*9?9?9*9*_*9*9*9*9*9	13.5	7.1	65	95880	9999	9999	327	308	0	308	999900	999900	999900	99990	162	2.0	5	5	999.0	999	9	999999999	0	0.0000	0	88	999.000	999.0	99.0
2005	3	4	15	0	?9?9?9?9E0?9?9?9*9*9?9*9*9?9?9?9?9?9*9*_*9*9*9*9*9	14.5	7.3	62	95880	9999	9999	319	295	0	295	999900	999900	999900	99990	0	0.0	1	1	999.0	999	9	999999999	0	0.0000	0	88	999.000	999.0	99.0
2005	3	4	16	0	?9?9?9?9E0?9?9?9*9*9?9*9*9?9*9*9?9?9*9*_*9*9*9*9*9	15.2	7.4	60	95880	9999	9999	355	253	0	253	999900	999900	999900	99990	322	0.0	9	9	999.0	999	9	999999999	0	0.0000	0	88	999.000	999.0	99.0
2005	3	4	17	0	?9?9?9?9E0?9?9?9*9*9?9*9*9?9*9*9?9?9*9*_*9*9*9*9*9	15.1	7.1	59	95880	9999	9999	316	190	0	190	999900	999900	999900	99990	199	0.0	0	0	999.0	999	9	999999999	0	0.0000	0	88	999.000	999.0	99.0
2005	3	4	18	0	?9?9?9?9E0?9?9?9*9*9?9*9*9?9*9*9?9?9*9*_*9*9*9*9*9	14.7	7.0	60	95880	9999	9999	332	118	0	118	999900	999900	999900	99990	21	0.0	5	5	999.0	999	9	999999999	0	0.0000	0	88	999.000	999.0	99.0
2005	3	4	19	0	?9?9?9?9E0?9?9?9*9*9?9*9*9?9*9*9?9?9*9*_*9*9*9*9*9	14.2	6.9	61	95880	9999	9999	322	48	0	48	999900	999900	999900	99990	228	0.0	2	2	999.0	999	9	999999999	0	0.0000	0	88	999.000	999.0	99.0
2005	3	4	20	0	?9?9?9?9E0?9?9?9*9*9?9*9*9?9*9*9?9?9*9*_*9*9*9*9*9	13.5	6.8	64	95880	9999	9999	330	0	0	0	999900	999900	999900	99990	190	0.0	6	6	999.0	999	9	999999999	0	0.0000	0	88	999.000	999.0	99.0
2005	3	4	21	0	?9?9?9?9E0?9?9?9*9*9?9*9*9?9?9?9?9?9*9*_*9*9*9*9*9	12.9	6.9	67	95880	9999	9999	327	0	0	0	999900	999900	999900	99990	157	2.0	6	6	999.0	999	9	999999999	0	0.0000	0	88	999.000	999.0	99.0
2005	3	4	22	0	?9?9?9?9E0?9?9?9*9*9?9*9*9?9*9*9?9?9*9*_*9*9*9*9*9	12.3	7.0	70	95880	9999	9999	322	0	0	0	999900	999900	999900	99990	179	2.0	5	5	999.0	999	9	999999999	0	0.0000	0	88	999.000	999.0	99.0
2005	3	4	23	0	?9?9?9?9E0?9?9?9*9*9?9*9*9?9*9*9?9?9*9*_*9*9*9*9*9	11.8	7.2	73	95880	9999	9999	301	0	0	0	999900	999900	999900	99990	118	2.0	0	0	999.0	999	9	999999999	0	0.0000	0	88	999.000	999.0	99.0
2005	3	4	24	0	?9?9?9?9E0?9?9?9*9*9?9*9*9?9*9*9?9?9*9*_*9*9*9*9*9	11.2	7.4	77	95880	9999	9999	329	0	0	0	999900	999900	999900	99990	124	2.0	8	8	999.0	999	9	999999999	0	0.0000	0	88	999.000	999.0	99.0
2005	3	5	1	0	?9?9?9?9E0?9?9?9*9*9?9*9*9?9*9*9?9?9*9*_*9*9*9*9*9	10.8	7.6	81	95770	9999	9999	315	0	0	0	999900	999900	999900	99990	9	2.0	5	5	999.0	999	9	999999999	0	0.0000	0	88	999.000	999.0	99.0
2005	3	5	2	0	?9?9?9?9E0?9?9?9*9*9?9*9*9?9*9*9?9?9*9*_*9*9*9*9*9	10.4	7.9	84	95770	9999	9999	306	0	0	0	999900	999900	999900	99990	149	2.0	2	2	999.0	999	9	999999999	0	0.0000	0	88	999.000	999.0	99.0
2005	3	5	3	0	?9?9?9?9E0?9?9?9*9*9?9*9*9?9?9?9?9?9*9*_*9*9*9*9*9	10.0	8.1	88	95770	9999	9999	315	0	0	0	999900	999900	999900	99990	0	0.0	6	6	999.0	999	9	999999999	0	0.0000	0	88	999.000	999.0	99.0
2005	3	5	4	0	?9?9?9?9E0?9?9?9*9*9?9*9*9?9*9*9?9?9*9*_*9*9*9*9*9	9.7	8.3	91	95770	9999	9999	311	0	0	0	999900	999900	999900	99990	186	0.0	5	5	999.0	999	9	999999999	0	0.0000	0	88	999.000	999.0	99.0
2005	3	5	5	0	?9?9?9?9E0?9?9?9*9*9?9*9*9?9*9*9?9?9*9*_*9*9*9*9*9	9.4	8.5	94	95770	9999	9999	306	0	0	0	999900	999900	999900	99990	20	0.0	3	3	999.0	999	9	999999999	0	0.0000	0	88	999.000	999.0	99.0
2005	3	5	6	0	?9?9?9?9E0?9?9?9*9*9?9*9*9?9*9*9?9?9*9*_*9*9*9*9*9	9.2	8.6	96	95770	9999	9999	321	0	0	0	999900	999900	999900	99990	43	0.0	8	8	999.0	999	9	999999999	0	0.0000	0	88	999.000	999.0	99.0
2005	3	5	7	0	?9?9?9?9E0?9?9?9*9*9?9*9*9?9*9*9?9?9*9*_*9*9*9*9*9	9.1	8.5	96	95770	9999	9999	315	0	0	0	999900	999900	999900	99990	146	0.0	7	7	999.0	999	9	999999999	0	0.0000	0	88	999.000	999.0	99.0
2005	3	5	8	0	?9?9?9?9E0?9?9?9*9*9?9*9*9?9*9*9?9?9*9*_*9*9*9*9*9	9.0	8.3	95	95770	9999	9999	301	0	0	0	999900	999900	999900	99990	203	0.0	2	2	999.0	999	9	999999999	0	0.0000	0	88	999.000	999.0	99.0
2005	3	5	9	0	?9?9?9?9E0?9?9?9*9*9?9*9*9?9?9?9?9?9*9*_*9*9*9*9*9	9.3	8.1	92	95770	9999	9999	321	34	0	34	999900	999900	999900	99990	0	0.0	8	8	999.0	999	9	999999999	0	0.0000	0	88	999.000	999.0	99.0
2005	3	5	10	0	?9?9?9?9E0?9?9?9*9*9?9*9*9?9*9*9?9?9*9*_*9*9*9*9*9	10.0	7.8	87	95770	9999	9999	300	92	0	92	999900	999900	999900	99990	8	0.0	1	1	999.0	999	9	999999999	0	0.0000	0	88	999.000	999.0	99.0
2005	3	5	11	0	?9?9?9?9E0?9?9?9*9*9?9*9*9?9*9*9?9?9*9*_*9*9*9*9*9	10.9	7.5	80	95770	9999	9999	319	153	0	153	999900	999900	999900	99990	188	0.0	6	6	999.0	999	9	999999999	0	0.0000	0	88	999.000	999.0	99.0
2005	3	5	12	0	?9?9?9?9E0?9?9?9*9*9?9*9*9?9*9*9?9?9*9*_*9*9*9*9*9	12.0	7.2	72	95770	9999	9999	308	208	0	208	999900	999900	999900	99990	99	0.0	1	1	999.0	999	9	999999999	0	0.0000	0	88	999.000	999.0	99.0
2005	3	5	13	0	?9?9?9?9E0?9?9?9*9*9?9*9*9?9*9*9?9?9*9*_*9*9*9*9*9	13.2	6.8	65	95770	9999	9999	323	246	0	246	999900	999900	999900	99990	68	0.0	4	4	999.0	999	9	999999999	0	0.0000	0	88	999.000	999.0	99.0
2005	3	5	14	0	?9?9?9?9E0?9?9?9*9*9?9*9*9?9*9*9?9?9*9*_*9*9*9*9*9	14.4	6.7	60	95770	9999	9999	350	261	0	261	999900	999900	999900	99990	86	0.0	9	9	999.0	999	9	999999999	0	0.0000	0	88	999.000	999.0	99.0
2005	3	5	15	0	?9?9?9?9E0?9?9?9*9*9?9*9*9?9?9?9?9?9*9*_*9*9*9*9*9	15.4	7.1	58	95770	9999	9999	317	250	0	250	999900	999900	999900	99990	135	3.0	0	0	999.0	999	9	999999999	0	0.0000	0	88	999.000	999.0	99.0
2005	3	5	16	0	?9?9?9?9E0?9?9?9*9*9?9*9*9?9*9*9?9?9*9*_*9*9*9*9*9	16.0	7.9	59	95770	9999	9999	334	214	0	214	999900	999900	999900	99990	4	3.0	3	3	999.0	999	9	999999999	0	0.0000	0	88	999.000	999.0	99.0
2005	3	5	17	0	?9?9?9?9E0?9?9?9*9*9?9*9*9?9*9*9?9?9*9*_*9*9*9*9*9	15.7	8.5	62	95770	9999	9999	351	161	0	161	999900	999900	999900	99990	268	3.0	8	8	999.0	999	9	999999999	0	0.0000	0	88	999.000	999.0	99.0
2005	3	5	18	0	?9?9?9?9E0?9?9?9*9*9?9*9*9?9*9*9?9?9*9*_*9*9*9*9*9	14.9	8.9	68	95770	9999	9999	330	101	0	101	999900	999900	999900	99990	78	3.0	3	3	999.0	999	9	999999999	0	0.0000	0	88	999.000	999.0	99.0
2005	3	5	19	0	?9?9?9?9E0?9?9?9*9*9?9*9*9?9*9*9?9?9*9*_*9*9*9*9*9	13.8	9.2	74	95770	9999	9999	326	41	0	41	999900	999900	999900	99990	316	3.0	3	3	999.0	999	9	999999999	0	0.0000	0	88	999.000	999.0	99.0
2005	3	5	20	0	?9?9?9?9E0?9?9?9*9*9?9*9*9?9*9*9?9?9*9*_*9*9*9*9*9	12.6	9.2	80	95770	9999	9999	313	0	0	0	999900	999900	999900	99990	243	3.0	1	1	999.0	999	9	999999999	0	0.0000	0	88	999.000	999.0	99.0
2005	3	5	21	0	?9?9?9?9E0?9?9?9*9*9?9*9*9?9?9?9?9?9*9*_*9*9*9*9*9	11.7	9.1	84	95770	9999	9999	319	0	0	0	999900	999900	999900	99990	67	3.0	4	4	999.0	999	9	999999999	0	0.0000	0	88	999.000	999.0	99.0
2005	3	5	22	0	?9?9?9?9E0?9?9?9*9*9?9*9*9?9*9*9?9?9*9*_*9*9*9*9*9	11.1	8.9	86	95770	9999	9999	313	0	0	0	999900	999900	999900	99990	60	3.0	3	3	999.0	999	9	999999999	0	0.0000	0	88	999.000	999.0	99.0
2005	3	5	23	0	?9?9?9?9E0?9?9?9*9*9?9*9*9?9*9*9?9?9*9*_*9*9*9*9*9	10.8	8.7	87	95770	9999	9999	309	0	0	0	999900	999900	999900	99990	343	3.0	2	2	999.0	999	9	999999999	0	0.0000	0	88	999.000	999.0	99.0
2005	3	5	24	0	?9?9?9?9E0?9?9?9*9*9?9*9*9?9*9*9?9?9*9*_*9*9*9*9*9	10.7	8.6	86	95770	9999	9999	328	0	0	0	999900	999900	999900	99990	165	3.0	8	8	999.0	999	9	999999999	0	0.0000	0	88	999.000	999.0	99.0
2005	3	6	1	0	?9?9?9?9E0?9?9?9*9*9?9*9*9?9*9*9?9?9*9*_*9*9*9*9*9	10.8	8.4	85	95840	9999	9999	299	0	0	0	999900	999900	999900	99990	119	3.0	0	0	999.0	999	9	999999999	0	0.0000	0	88	999.000	999.0	99.0
2005	3	6	2	0	?9?9?9?9E0?9?9?9*9*9?9*9*9?9*9*9?9?9*9*_*9*9*9*9*9	10.8	8.3	84	95840	9999	9999	328	0	0	0	999900	999900	999900	99990	9	3.0	8	8	999.0	999	9	999999999	0	0.0000	0	88	999.000	999.0	99.0
2005	3	6	3	0	?9?9?9?9E0?9?9?9*9*9?9*9*9?9?9?9?9?9*9*_*9*9*9*9*9	10.8	8.2	84	95840	9999	9999	316	0	0	0	999900	999900	999900	99990	22	3.0	5	5	999.0	999	9	999999999	0	0.0000	0	88	999.000	999.0	99.0
2005	3	6	4	0	?9?9?9?9E0?9?9?9*9*9?9*9*9?9*9*9?9?9*9*_*9*9*9*9*9	10.6	8.1	85	95840	9999	9999	327	0	0	0	999900	999900	999900	99990	22	3.0	8	8	999.0	999	9	999999999	0	0.0000	0	88	999.000	999.0	99.0
2005	3	6	5	0	?9?9?9?9E0?9?9?9*9*9?9*9*9?9*9*9?9?9*9*_*9*9*9*9*9	10.4	8.1	86	95840	9999	9999	296	0	0	0	999900	999900	999900	99990	186	3.0	0	0	999.0	999	9	999999999	0	0.0000	0	88	999.000	999.0	99.0
2005	3	6	6	0	?9?9?9?9E0?9?9?9*9*9?9*9*9?9*9*9?9?9*9*_*9*9*9*9*9	10.1	8.0	87	95840	9999	9999	315	0	0	0	999900	999900	999900	99990	161	3.0	6	6	999.0	999	9	999999999	0	0.0000	0	88	999.000	999.0	99.0
2005	3	6	7	0	?9?9?9?9E0?9?9?9*9*9?9*9*9?9*9*9?9?9*9*_*9*9*9*9*9	9.9	7.9	88	95840	9999	9999	318	0	0	0	999900	999900	999900	99990	276	3.0	7	7	999.0	999	9	999999999	0	0.0000	0	88	999.000	999.0	99.0
2005	3	6	8	0	?9?9?9?9E0?9?9?9*9*9?9*9*9?9*9*9?9?9*9*_*9*9*9*9*9	9.8	7.9	88	95840	9999	9999	300	0	0	0	999900	999900	999900	99990	185	3.0	1	1	999.0	999	9	999999999	0	0.0000	0	88	999.000	999.0	99.0
2005	3	6	9	0	?9?9?9?9E0?9?9?9*9*9?9*9*9?9?9?9?9?9*9*_*9*9*9*9*9	10.0	7.8	86	95840	9999	9999	310	9	0	9	999900	999900	999900	99990	360	2.0	4	4	999.0	999	9	999999999	0	0.0000	0	88	999.000	999.0	99.0
2005	3	6	10	0	?9?9?9?9E0?9?9?9*9*9?9*9*9?9*9*9?9?9*9*_*9*9*9*9*9	10.5	7.6	82	95840	9999	9999	326	24	0	24	999900	999900	999900	99990	224	2.0	8	8	999.0	999	9	999999999	0	0.0000	0	88	999.000	999.0	99.0
2005	3	6	11	0	?9?9?9?9E0?9?9?9*9*9?9*9*9?9*9*9?9?9*9*_*9*9*9*9*9	11.1	7.3	78	95840	9999	9999	319	39	0	39	999900	999900	999900	99990	164	2.0	6	6	999.0	999	9	999999999	0	0.0000	0	88	999.000	999.0	99.0
2005	3	6	12	0	?9?9?9?9E0?9?9?9*9*9?9*9*9?9*9*9?9?9*9*_*9*9*9*9*9	11.7	6.9	72	95840	9999	9999	319	53	0	53	999900	999900	999900	99990	142	2.0	5	5	999.0	999	9	999999999	0	0.0000	0	88	999.000	999.0	99.0
2005	3	6	13	0	?9?9?9?9E0?9?9?9*9*9?9*9*9?9*9*9?9?9*9*_*9*9*9*9*9	12.2	6.2	67	95840	9999	9999	339	63	0	63	999900	999900	999900	99990	192	2.0	9	9	999.0	999	9	999999999	0	0.0000	0	88	999.000	999.0	99.0
2005	3	6	14	0	?9?9?9?9E0?9?9?9*9*9?9*9*9?9*9*9?9?9*9*_*9*9*9*9*9	12.4	5.4	62	95840	9999	9999	320	67	0	67	999900	999900	999900	99990	349	2.0	5	5	999.0	999	9	999999999	0	0.0000	0	88	999.000	999.0	99.0
2005	3	6	15	0	?9?9?9?9E0?9?9?9*9*9?9*9*9?9?9?9?9?9*9*_*9*9*9*9*9	12.3	4.7	60	95840	9999	9999	311	64	0	64	999900	999900	999900	99990	67	3.0	2	2	999.0	999	9	999999999	0	0.0000	0	88	999.000	999.0	99.0
2005	3	6	16	0	?9?9?9?9E0?9?9?9*9*9?9*9*9?9*9*9?9?9*9*_*9*9*9*9*9	12.2	4.4	59	95840	9999	9999	313	55	0	55	999900	999900	999900	99990	272	3.0	3	3	999.0	999	9	999999999	0	0.0000	0	88	999.000	999.0	99.0
2005	3	6	17	0	?9?9?9?9E0?9?9?9*9*9?9*9*9?9*9*9?9?9*9*_*9*9*9*9*9	11.8	4.4	61	95840	9999	9999	309	41	0	41	999900	999900	999900	99990	122	3.0	2	2	999.0	999	9	999999999	0	0.0000	0	88	999.000	999.0	99.0
2005	3	6	18	0	?9?9?9?9E0?9?9?9*9*9?9*9*9?9*9*9?9?9*9*_*9*9*9*9*9	11.3	4.7	63	95840	9999	9999	307	26	0	26	999900	999900	999900	99990	40	3.0	2	2	999.0	999	9	999999999	0	0.0000	0	88	999.000	999.0	99.0
2005	3	6	19	0	?9?9?9?9E0?9?9?9*9*9?9*9*9?9*9*9?9?9*9*_*9*9*9*9*9	10.8	4.9	67	95840	9999	9999	331	11	0	11	999900	999900	999900	99990	349	3.0	9	9	999.0	999	9	999999999	0	0.0000	0	88	999.000	999.0	99.0
2005	3	6	20	0	?9?9?9?9E0?9?9?9*9*9?9*9*9?9*9*9?9?9*9*_*9*9*9*9*9	10.2	5.3	72	95840	9999	9999	329	0	0	0	999900	999900	999900	99990	250	3.0	9	9	999.0	999	9	999999999	0	0.0000	0	88	999.000	999.0	99.0
2005	3	6	21	0	?9?9?9?9E0?9?9?9*9*9?9*9*9?9?9?9?9?9*9*_*9*9*9*9*9	9.6	5.6	76	95840	9999	9999	326	0	0	0	999900	999900	999900	99990	45	4.0	9	9	999.0	999	9	999999999	0	0.0000	0	88	999.000	999.0	99.0
2005	3	6	22	0	?9?9?9?9E0?9?9?9*9*9?9*9*9?9*9*9?9?9*9*_*9*9*9*9*9	9.1	5.9	80	95840	9999	9999	318	0	0	0	999900	999900	999900	99990	233	4.0	8	8	999.0	999	9	999999999	0	0.0000	0	88	999.000	999.0	99.0
2005	3	6	23	0	?9?9?9?9E0?9?9?9*9*9?9*9*9?9*9*9?9?9*9*_*9*9*9*9*9	8.8	6.1	83	95840	9999	9999	300	0	0	0	999900	999900	999900	99990	287	4.0	3	3	999.0	999	9	999999999	0	0.0000	0	88	999.000	999.0	99.0
2005	3	6	24	0	?9?9?9?9E0?9?9?9*9*9?9*9*9?9*9*9?9?9*9*_*9*9*9*9*9	8.5	6.4	86	95840	9999	9999	307	0	0	0	999900	999900	999900	99990	203	4.0	6	6	999.0	999	9	999999999	0	0.0000	0	88	999.000	999.0	99.0
2005	3	7	1	0	?9?9?9?9E0?9?9?9*9*9?9*9*9?9*9*9?9?9*9*_*9*9*9*9*9	8.3	6.6	89	96130	9999	9999	310	0	0	0	999900	999900	999900	99990	20	4.0	7	7	999.0	999	9	999999999	0	0.0000	0	88	999.000	999.0	99.0
2005	3	7	2	0	?9?9?9?9E0?9?9?9*9*9?9*9*9?9*9*9?9?9*9*_*9*9*9*9*9	8.1	6.8	91	96130	9999	9999	309	0	0	0	999900	999900	999900	99990	104	4.0	7	7	999.0	999	9	999999999	0	0.0000	0	88	999.000	999.0	99.0
2005	3	7	3	0	?9?9?9?9E0?9?9?9*9*9?9*9*9?9?9?9?9?9*9*_*9*9*9*9*9	8.0	6.9	93	96130	9999	9999	291	0	0	0	999900	999900	999900	99990	45	3.0	1	1	999.0	999	9	999999999	0	0.0000	0	88	999.000	999.0	99.0
2005	3	7	4	0	?9?9?9?9E0?9?9?9*9*9?9*9*9?9*9*9?9?9*9*_*9*9*9*9*9	7.9	7.1	94	96130	9999	9999	305	0	0	0	999900	999900	999900	99990	108	3.0	6	6	999.0	999	9	999999999	0	0.0000	0	88	999.000	999.0	99.0
2005	3	7	5	0	?9?9?9?9E0?9?9?9*9*9?9*9*9?9*9*9?9?9*9*_*9*9*9*9*9	7.9	7.1	95	96130	9999	9999	308	0	0	0	999900	999900	999900	99990	358	3.0	7	7	999.0	999	9	999999999	0	0.0000	0	88	999.000	999.0	99.0
2005	3	7	6	0	?9?9?9?9E0?9?9?9*9*9?9*9*9?9*9*9?9?9*9*_*9*9*9*9*9	7.8	7.1	95	96130	9999	9999	308	0	0	0	999900	999900	999900	99990	346	3.0	7	7	999.0	999	9	999999999	0	0.0000	0	88	999.000	999.0	99.0
2005	3	7	7	0	?9?9?9?9E0?9?9?9*9*9?9*9*9?9*9*9?9?9*9*_*9*9*9*9*9	7.8	7.0	95	96130	9999	9999	294	0	0	0	999900	999900	999900	99990	25	3.0	2	2	999.0	999	9	999999999	0	0.0000	0	88	999.000	999.0	99.0
2005	3	7	8	0	?9?9?9?9E0?9?9?9*9*9?9*9*9?9*9*9?9?9*9*_*9*9*9*9*9	7.8	6.8	93	96130	9999	9999	313	0	0	0	999900	999900	999900	99990	294	3.0	8	8	999.0	999	9	999999999	0	0.0000	0	88	999.000	999.0	99.0
2005	3	7	9	0	?9?9?9?9E0?9?9?9*9*9?9*9*9?9?9?9?9?9*9*_*9*9*9*9*9	8.1	6.7	91	96130	9999	9999	303	10	0	10	999900	999900	999900	99990	337	1.0	5	5	999.0	999	9	999999999	0	0.0000	0	88	999.000	999.0	99.0
2005	3	7	10	0	?9?9?9?9E0?9?9?9*9*9?9*9*9?9*9*9?9?9*9*_*9*9*9*9*9	8.5	6.6	88	96130	9999	9999	311	26	0	26	999900	999900	999900	99990	219	1.0	7	7	999.0	999	9	999999999	0	0.0000	0	88	999.000	999.0	99.0
2005	3	7	11	0	?9?9?9?9E0?9?9?9*9*9?9*9*9?9*9*9?9?9*9*_*9*9*9*9*9	8.9	6.3	84	96130	9999	9999	317	42	0	42	999900	999900	999900	99990	197	1.0	8	8	999.0	999	9	999999999	0	0.0000	0	88	999.000	999.0	99.0
2005	3	7	12	0	?9?9?9?9E0?9?9?9*9*9?9*9*9?9*9*9?9?9*9*_*9*9*9*9*9	9.2	5.9	80	96130	9999	9999	325	57	0	57	999900	999900	999900	99990	112	1.0	9	9	999.0	999	9	999999999	0	0.0000	0	88	999.000	999.0	99.0
2005	3	7	13	0	?9?9?9?9E0?9?9?9*9*9?9*9*9?9*9*9?9?9*9*_*9*9*9*9*9	9.6	5.5	76	96130	9999	9999	306	68	0	68	999900	999900	999900	99990	5	1.0	4	4	999.0	999	9	999999999	0	0.0000	0	88	999.000	999.0	99.0
2005	3	7	14	0	?9?9?9?9E0?9?9?9*9*9?9*9*9?9*9*9?9?9*9*_*9*9*9*9*9	9.8	5.2	73	96130	9999	9999	311	72	0	72	999900	999900	999900	99990	242	1.0	6	6	999.0	999	9	999999999	0	0.0000	0	88	999.000	999.0	99.0
2005	3	7	15	0	?9?9?9?9E0?9?9?9*9*9?9*9*9?9?9?9?9?9*9*_*9*9*9*9*9	10.0	4.9	71	96130	9999	9999	321	69	0	69	999900	999900	999900	99990	360	1.0	8	8	999.0	999	9	999999999	0	0.0000	0	88	999.000	999.0	99.0
2005	3	7	16	0	?9?9?9?9E0?9?9?9*9*9?9*9*9?9*9*9?9?9*9*_*9*9*9*9*9	10.1	4.9	70	96130	9999	9999	321	59	0	59	999900	999900	999900	99990	81	1.0	8	8	999.0	999	9	999999999	0	0.0000	0	88	999.000	999.0	99.0
2005	3	7	17	0	?9?9?9?9E0?9?9?9*9*9?9*9*9?9*9*9?9?9*9*_*9*9*9*9*9	10.2	5.1	71	96130	9999	9999	293	45	0	45	999900	999900	999900	99990	130	1.0	0	0	999.0	999	9	999999999	0	0.0000	0	88	999.000	999.0	99.0
2005	3	7	18	0	?9?9?9?9E0?9?9?9*9*9?9*9*9?9*9*9?9?9*9*_*9*9*9*9*9	10.1	5.4	72	96130	9999	9999	302	28	0	28	999900	999900	999900	99990	3	1.0	2	2	999.0	999	9	999999999	0	0.0000	0	88	999.000	999.0	99.0
2005	3	7	19	0	?9?9?9?9E0?9?9?9*9*9?9*9*9?9*9*9?9?9*9*_*9*9*9*9*9	10.0	5.6	74	96130	9999	9999	312	12	0	12	999900	999900	999900	99990	213	1.0	6	6	999.0	999	9	999999999	0	0.0000	0	88	999.000	999.0	99.0
2005	3	7	20	0	?9?9?9?9E0?9?9?9*9*9?9*9*9?9*9*9?9?9*9*_*9*9*9*9*9	9.8	5.8	77	96130	9999	9999	312	0	0	0	999900	999900	999900	99990	53	1.0	6	6	999.0	999	9	999999999	0	0.0000	0	88	999.000	999.0	99.0
2005	3	7	21	0	?9?9?9?9E0?9?9?9*9*9?9*9*9?9?9?9?9?9*9*_*9*9*9*9*9	9.5	6.0	79	96130	9999	9999	296	0	0	0	999900	999900	999900	99990	0	0.0	1	1	999.0	999	9	999999999	0	0.0000	0	88	999.000	999.0	99.0
2005	3	7	22	0	?9?9?9?9E0?9?9?9*9*9?9*9*9?9*9*9?9?9*9*_*9*9*9*9*9	9.3	6.2	81	96130	9999	9999	290	0	0	0	999900	999900	999900	99990	165	0.0	0	0	999.0	999	9	999999999	0	0.0000	0	88	999.000	999.0	99.0
2005	3	7	23	0	?9?9?9?9E0?9?9?9*9*9?9*9*9?9*9*9?9?9*9*_*9*9*9*9*9	9.1	6.3	83	96130	9999	9999	299	0	0	0	999900	999900	999900	99990	51	0.0	2	2	999.0	999	9	999999999	0	0.0000	0	88	999.000	999.0	99.0
2005	3	7	24	0	?9?9?9?9E0?9?9?9*9*9?9*9*9?9*9*9?9?9*9*_*9*9*9*9*9	8.9	6.4	84	96130	9999	9999	289	0	0	0	999900	999900	999900	99990	144	0.0	0	0	999.0	999	9	999999999	0	0.0000	0	88	999.000	999.0	99.0
2005	3	8	1	0	?9?9?9?9E0?9?9?9*9*9?9*9*9?9*9*9?9?9*9*_*9*9*9*9*9	8.7	6.4	86	96090	9999	9999	311	0	0	0	999900	999900	999900	99990	217	0.0	7	7	999.0	999	9	999999999	0	0.0000	0	88	999.000	999.0	99.0
2005	3	8	2	0	?9?9?9?9E0?9?9?9*9*9?9*9*9?9*9*9?9?9*9*_*9*9*9*9*9	8.5	6.5	88	96090	9999	9999	302	0	0	0	999900	999900	999900	99990	77	0.0	4	4	999.0	999	9	999999999	0	0.0000	0	88	999.000	999.0	99.0
2005	3	8	3	0	?9?9?9?9E0?9?9?9*9*9?9*9*9?9?9?9?9?9*9*_*9*9*9*9*9	8.3	6.6	89	96090	9999	9999	292	0	0	0	999900	999900	999900	99990	0	0.0	1	1	999.0	999	9	999999999	0	0.0000	0	88	999.000	999.0	99.0
2005	3	8	4	0	?9?9?9?9E0?9?9?9*9*9?9*9*9?9*9*9?9?9*9*_*9*9*9*9*9	8.1	6.7	91	96090	9999	9999	314	0	0	0	999900	999900	999900	99990	87	0.0	8	8	999.0	999	9	999999999	0	0.0000	0	88	999.000	999.0	99.0
2005	3	8	5	0	?9?9?9?9E0?9?9?9*9*9?9*9*9?9*9*9?9?9*9*_*9*9*9*9*9	8.0	6.8	92	96090	9999	9999	291	0	0	0	999900	999900	999900	99990	200	0.0	1	1	999.0	999	9	999999999	0	0.0000	0	88	999.000	999.0	99.0
2005	3	8	6	0	?9?9?9?9E0?9?9?9*9*9?9*9*9?9*9*9?9?9*9*_*9*9*9*9*9	7.8	6.8	93	96090	9999	9999	304	0	0	0	999900	999900	999900	99990	282	0.0	6	6	999.0	999	9	999999999	0	0.0000	0	88	999.000	999.0	99.0
2005	3	8	7	0	?9?9?9?9E0?9?9?9*9*9?9*9*9?9*9*9?9?9*9*_*9*9*9*9*9	7.7	6.9	94	96090	9999	9999	294	0	0	0	999900	999900	999900	99990	164	0.0	2	2	999.0	999	9	999999999	0	0.0000	0	88	999.000	999.0	99.0
2005	3	8	8	0	?9?9?9?9E0?9?9?9*9*9?9*9*9?9*9*9?9?9*9*_*9*9*9*9*9	7.7	6.9	95	96090	9999	9999	304	0	0	0	999900	999900	999900	99990	5	0.0	6	6	999.0	999	9	999999999	0	0.0000	0	88	999.000	999.0	99.0
2005	3	8	9	0	?9?9?9?9E0?9?9?9*9*9?9*9*9?9?9?9?9?9*9*_*9*9*9*9*9	7.8	6.9	94	96090	9999	9999	294	13	0	13	999900	999900	999900	99990	0	0.0	2	2	999.0	999	9	999999999	0	0.0000	0	88	999.000	999.0	99.0
2005	3	8	10	0	?9?9?9?9E0?9?9?9*9*9?9*9*9?9*9*9?9?9*9*_*9*9*9*9*9	8.1	6.9	93	96090	9999	9999	298	35	0	35	999900	999900	999900	99990	229	0.0	3	3	999.0	999	9	999999999	0	0.0000	0	88	999.000	999.0	99.0
2005	3	8	11	0	?9?9?9?9E0?9?9?9*9*9?9*9*9?9*9*9?9?9*9*_*9*9*9*9*9	8.4	7.0	91	96090	9999	9999	304	57	0	57	999900	999900	999900	99990	9	0.0	5	5	999.0	999	9	999999999	0	0.0000	0	88	999.000	999.0	99.0
2005	3	8	12	0	?9?9?9?9E0?9?9?9*9*9?9*9*9?9*9*9?9?9*9*_*9*9*9*9*9	8.8	7.0	88	96090	9999	9999	324	77	0	77	999900	999900	999900	99990	186	0.0	9	9	999.0	999	9	999999999	0	0.0000	0	88	999.000	999.0	99.0
2005	3	8	13	0	?9?9?9?9E0?9?9?9*9*9?9*9*9?9*9*9?9?9*9*_*9*9*9*9*9	9.3	7.1	86	96090	9999	9999	308	91	0	91	999900	999900	999900	99990	199	0.0	5	5	999.0	999	9	999999999	0	0.0000	0	88	999.000	999.0	99.0
2005	3	8	14	0	?9?9?9?9E0?9?9?9*9*9?9*9*9?9*9*9?9?9*9*_*9*9*9*9*9	9.8	7.2	84	96090	9999	9999	308	96	0	96	999900	999900	999900	99990	126	0.0	4	4	999.0	999	9	999999999	0	0.0000	0	88	999.000	999.0	99.0
2005	3	8	15	0	?9?9?9?9E0?9?9?9*9*9?9*9*9?9?9?9?9?9*9*_*9*9*9*9*9	10.3	7.4	82	96090	9999	9999	311	92	0	92	999900	999900	999900	99990	0	0.0	4	4	999.0	999	9	999999999	0	0.0000	0	88	999.000	999.0	99.0
2005	3	8	16	0	?9?9?9?9E0?9?9?9*9*9?9*9*9?9*9*9?9?9*9*_*9*9*9*9*9	10.6	7.5	81	96090	9999	9999	312	79	0	79	999900	999900	999900	99990	355	0.0	4	4	999.0	999	9	999999999	0	0.0000	0	88	999.000	999.0	99.0
2005	3	8	17	0	?9?9?9?9E0?9?9?9*9*9?9*9*9?9*9*9?9?9*9*_*9*9*9*9*9	10.5	7.3	81	96090	9999	9999	332	60	0	60	999900	999900	999900	99990	247	0.0	9	9	999.0	999	9	999999999	0	0.0000	0	88	999.000	999.0	99.0
2005	3	8	18	0	?9?9?9?9E0?9?9?9*9*9?9*9*9?9*9*9?9?9*9*_*9*9*9*9*9	10.2	7.0	81	96090	9999	9999	295	38	0	38	999900	999900	999900	99990	122	0.0	0	0	999.0	999	9	999999999	0	0.0000	0	88	999.000	999.0	99.0
2005	3	8	19	0	?9?9?9?9E0?9?9?9*9*9?9*9*9?9*9*9?9?9*9*_*9*9*9*9*9	9.8	6.7	81	96090	9999	9999	298	16	0	16	999900	999900	999900	99990	279	0.0	1	1	999.0	999	9	999999999	0	0.0000	0	88	999.000	999.0	99.0
2005	3	8	20	0	?9?9?9?9E0?9?9?9*9*9?9*9*9?9*9*9?9?9*9*_*9*9*9*9*9	9.3	6.5	83	96090	9999	9999	296	0	0	0	999900	999900	999900	99990	92	0.0	1	1	999.0	999	9	999999999	0	0.0000	0	88	999.000	999.0	99.0
2005	3	8	21	0	?9?9?9?9E0?9?9?9*9*9?9*9*9?9?9?9?9?9*9*_*9*9*9*9*9	8.8	6.2	84	96090	9999	9999	305	0	0	0	999900	999900	999900	99990	45	1.0	5	5	999.0	999	9	999999999	0	0.0000	0	88	999.000	999.0	99.0
2005	3	8	22	0	?9?9?9?9E0?9?9?9*9*9?9*9*9?9*9*9?9?9*9*_*9*9*9*9*9	8.4	6.1	86	96090	9999	9999	321	0	0	0	999900	999900	999900	99990	227	1.0	9	9	999.0	999	9	999999999	0	0.0000	0	88	999.000	999.0	99.0
2005	3	8	23	0	?9?9?9?9E0?9?9?9*9*9?9*9*9?9*9*9?9?9*9*_*9*9*9*9*9	8.1	6.1	87	96090	9999	9999	291	0	0	0	999900	999900	999900	99990	161	1.0	1	1	999.0	999	9	999999999	0	0.0000	0	88	999.000	999.0	99.0
2005	3	8	24	0	?9?9?9?9E0?9?9?9*9*9?9*9*9?9*9*9?9?9*9*_*9*9*9*9*9	7.8	6.1	89	96090	9999	9999	293	0	0	0	999900	999900	999900	99990	354	1.0	2	2	999.0	999	9	999999999	0	0.0000	0	88	999.000	999.0	99.0
2005	3	9	1	0	?9?9?9?9E0?9?9?9*9*9?9*9*9?9*9*9?9?9*9*_*9*9*9*9*9	7.6	6.2	91	96180	9999	9999	289	0	0	0	999900	999900	999900	99990	159	1.0	1	1	999.0	999	9	999999999	0	0.0000	0	88	999.000	999.0	99.0
2005	3	9	2	0	?9?9?9?9E0?9?9?9*9*9?9*9*9?9*9*9?9?9*9*_*9*9*9*9*9	7.4	6.3	93	96180	9999	9999	295	0	0	0	999900	999900	999900	99990	60	1.0	3	3	999.0	999	9	999999999	0	0.0000	0	88	999.000	999.0	99.0
2005	3	9	3	0	?9?9?9?9E0?9?9?9*9*9?9*9*9?9?9?9?9?9*9*_*9*9*9*9*9	7.2	6.3	94	96180	9999	9999	296	0	0	0	999900	999900	999900	99990	22	1.0	4	4	999.0	999	9	999999999	0	0.0000	0	88	999.000	999.0	99.0
2005	3	9	4	0	?9?9?9?9E0?9?9?9*9*9?9*9*9?9*9*9?9?9*9*_*9*9*9*9*9	7.0	6.3	95	96180	9999	9999	304	0	0	0	999900	999900	999900	99990	216	1.0	7	7	999.0	999	9	999999999	0	0.0000	0	88	999.000	999.0	99.0
2005	3	9	5	0	?9?9?9?9E0?9?9?9*9*9?9*9*9?9*9*9?9?9*9*_*9*9*9*9*9	6.9	6.3	97	96180	9999	9999	308	0	0	0	999900	999900	999900	99990	155	1.0	8	8	999.0	999	9	999999999	0	0.0000	0	88	999.000	999.0	99.0
2005	3	9	6	0	?9?9?9?9E0?9?9?9*9*9?9*9*9?9*9*9?9?9*9*_*9*9*9*9*9	6.7	6.3	97	96180	9999	9999	294	0	0	0	999900	999900	999900	99990	3	1.0	4	4	999.0	999	9	999999999	0	0.0000	0	88	999.000	999.0	99.0
2005	3	9	7	0	?9?9?9?9E0?9?9?9*9*9?9*9*9?9*9*9?9?9*9*_*9*9*9*9*9	6.6	6.2	97	96180	9999	9999	279	0	0	0	999900	999900	999900	99990	64	1.0	0	0	999.0	999	9	999999999	0	0.0000	0	88	999.000	999.0	99.0
2005	3	9	8	0	?9?9?9?9E0?9?9?9*9*9?9*9*9?9*9*9?9?9*9*_*9*9*9*9*9	6.6	6.1	97	96180	9999	9999	313	0	0	0	999900	999900	999900	99990	314	1.0	9	9	999.0	999	9	999999999	0	0.0000	0	88	999.000	999.0	99.0
2005	3	9	9	0	?9?9?9?9E0?9?9?9*9*9?9*9*9?9?9?9?9?9*9*_*9*9*9*9*9	7.0	6.3	95	96180	9999	9999	293	13	0	13	999900	999900	999900	99990	45	2.0	3	3	999.0	999	9	999999999	0	0.0000	0	88	999.000	999.0	99.0
2005	3	9	10	0	?9?9?9?9E0?9?9?9*9*9?9*9*9?9*9*9?9?9*9*_*9*9*9*9*9	7.5	6.4	93	96180	9999	9999	306	33	0	33	999900	999900	999900	99990	342	2.0	7	7	999.0	999	9	999999999	0	0.0000	0	88	999.000	999.0	99.0
2005	3	9	11	0	?9?9?9?9E0?9?9?9*9*9?9*9*9?9*9*9?9?9*9*_*9*9*9*9*9	7.8	6.3	90	96180	9999	9999	301	55	0	55	999900	999900	999900	99990	149	2.0	5	5	999.0	999	9	999999999	0	0.0000	0	88	999.000	999.0	99.0
2005	3	9	12	0	?9?9?9?9E0?9?9?9*9*9?9*9*9?9*9*9?9?9*9*_*9*9*9*9*9	8.1	6.1	87	96180	9999	9999	290	74	0	74	999900	999900	999900	99990	14	2.0	1	1	999.0	999	9	999999999	0	0.0000	0	88	999.000	999.0	99.0
2005	3	9	13	0	?9?9?9?9E0?9?9?9*9*9?9*9*9?9*9*9?9?9*9*_*9*9*9*9*9	8.3	5.8	84	96180	9999	9999	291	87	0	87	999900	999900	999900	99990	237	2.0	1	1	999.0	999	9	999999999	0	0.0000	0	88	999.000	999.0	99.0
2005	3	9	14	0	?9?9?9?9E0?9?9?9*9*9?9*9*9?9*9*9?9?9*9*_*9*9*9*9*9	8.5	5.6	82	96180	9999	9999	314	92	0	92	999900	999900	999900	99990	177	2.0	8	8	999.0	999	9	999999999	0	0.0000	0	88	999.000	999.0	99.0
2005	3	9	15	0	?9?9?9?9E0?9?9?9*9*9?9*9*9?9?9?9?9?9*9*_*9*9*9*9*9	8.7	5.6	81	96180	9999	9999	322	88	0	88	999900	999900	999900	99990	22	1.0	9	9	999.0	999	9	999999999	0	0.0000	0	88	999.000	999.0	99.0
2005	3	9	16	0	?9?9?9?9E0?9?9?9*9*9?9*9*9?9*9*9?9?9*9*_*9*9*9*9*9	8.9	5.8	81	96180	9999	9999	308	76	0	76	999900	999900	999900	99990	26	1.0	6	6	999.0	999	9	999999999	0	0.0000	0	88	999.000	999.0	99.0
2005	3	9	17	0	?9?9?9?9E0?9?9?9*9*9?9*9*9?9*9*9?9?9*9*_*9*9*9*9*9	8.9	5.9	82	96180	9999	9999	308	58	0	58	999900	999900	999900	99990	42	1.0	6	6	999.0	999	9	999999999	0	0.0000	0	88	999.000	999.0	99.0
2005	3	9	18	0	?9?9?9?9E0?9?9?9*9*9?9*9*9?9*9*9?9?9*9*_*9*9*9*9*9	8.8	6.0	83	96180	9999	9999	297	36	0	36	999900	999900	999900	99990	224	1.0	2	2	999.0	999	9	999999999	0	0.0000	0	88	999.000	999.0	99.0
2005	3	9	19	0	?9?9?9?9E0?9?9?9*9*9?9*9*9?9*9*9?9?9*9*_*9*9*9*9*9	8.6	6.2	85	96180	9999	9999	316	16	0	16	999900	999900	999900	99990	53	1.0	8	8	999.0	999	9	999999999	0	0.0000	0	88	999.000	999.0	99.0
2005	3	9	20	0	?9?9?9?9E0?9?9?9*9*9?9*9*9?9*9*9?9?9*9*_*9*9*9*9*9	8.4	6.4	87	96180	9999	9999	292	0	0	0	999900	999900	999900	99990	322	1.0	1	1	999.0	999	9	999999999	0	0.0000	0	88	999.000	999.0	99.0
2005	3	9	21	0	?9?9?9?9E0?9?9?9*9*9?9*9*9?9?9?9?9?9*9*_*9*9*9*9*9	8.2	6.5	89	96180	9999	9999	321	0	0	0	999900	999900	999900	99990	67	1.0	9	9	999.0	999	9	999999999	0	0.0000	0	88	999.000	999.0	99.0
2005	3	9	22	0	?9?9?9?9E0?9?9?9*9*9?9*9*9?9*9*9?9?9*9*_*9*9*9*9*9	8.0	6.6	91	96180	9999	9999	305	0	0	0	999900	999900	999900	99990	273	1.0	6	6	999.0	999	9	999999999	0	0.0000	0	88	999.000	999.0	99.0
2005	3	9	23	0	?9?9?9?9E0?9?9?9*9*9?9*9*9?9*9*9?9?9*9*_*9*9*9*9*9	7.8	6.6	92	96180	9999	9999	294	0	0	0	999900	999900	999900	99990	193	1.0	2	2	999.0	999	9	999999999	0	0.0000	0	88	999.000	999.0	99.0
2005	3	9	24	0	?9?9?9?9E0?9?9?9*9*9?9*9*9?9*9*9?9?9*9*_*9*9*9*9*9	7.7	6.6	93	96180	9999	9999	319	0	0	0	999900	999900	999900	99990	25	1.0	9	9	999.0	999	9	999999999	0	0.0000	0	88	999.000	999.0	99.0
2005	3	10	1	0	?9?9?9?9E0?9?9?9*9*9?9*9*9?9*9*9?9?9*9*_*9*9*9*9*9	7.5	6.5	93	96020	9999	9999	296	0	0	0	999900	999900	999900	99990	342	1.0	3	3	999.0	999	9	999999999	0	0.0000	0	88	999.000	999.0	99.0
2005	3	10	2	0	?9?9?9?9E0?9?9?9*9*9?9*9*9?9*9*9?9?9*9*_*9*9*9*9*9	7.4	6.5	94	96020	9999	9999	292	0	0	0	999900	999900	999900	99990	141	1.0	2	2	999.0	999	9	999999999	0	0.0000	0	88	999.000	999.0	99.0
2005	3	10	3	0	?9?9?9?9E0?9?9?9*9*9?9*9*9?9?9?9?9?9*9*_*9*9*9*9*9	7.3	6.6	95	96020	9999	9999	295	0	0	0	999900	999900	999900	99990	45	3.0	3	3	999.0	999	9	999999999	0	0.0000	0	88	999.000	999.0	99.0
2005	3	10	4	0	?9?9?9?9E0?9?9?9*9*9?9*9*9?9*9*9?9?9*9*_*9*9*9*9*9	7.2	6.6	96	96020	9999	9999	317	0	0	0	999900	999900	999900	99990	2	3.0	9	9	999.0	999	9	999999999	0	0.0000	0	88	999.000	999.0	99.0
2005	3	10	5	0	?9?9?9?9E0?9?9?9*9*9?9*9*9?9*9*9?9?9*9*_*9*9*9*9*9	7.1	6.7	97	96020	9999	9999	299	0	0	0	999900	999900	999900	99990	9	3.0	5	5	999.0	999	9	999999999	0	0.0000	0	88	999.000	999.0	99.0
2005	3	10	6	0	?9?9?9?9E0?9?9?9*9*9?9*9*9?9*9*9?9?9*9*_*9*9*9*9*9	7.1	6.7	98	96020	9999	9999	282	0	0	0	999900	999900	999900	99990	181	3.0	0	0	999.0	999	9	999999999	0	0.0000	0	88	999.000	999.0	99.0
2005	3	10	7	0	?9?9?9?9E0?9?9?9*9*9?9*9*9?9*9*9?9?9*9*_*9*9*9*9*9	7.0	6.6	97	96020	9999	9999	291	0	0	0	999900	999900	999900	99990	39	3.0	2	2	999.0	999	9	999999999	0	0.0000	0	88	999.000	999.0	99.0
2005	3	10	8	0	?9?9?9?9E0?9?9?9*9*9?9*9*9?9*9*9?9?9*9*_*9*9*9*9*9	7.0	6.5	96	96020	9999	9999	300	0	0	0	999900	999900	999900	99990	269	3.0	6	6	999.0	999	9	999999999	0	0.0000	0	88	999.000	999.0	99.0
2005	3	10	9	0	?9?9?9?9E0?9?9?9*9*9?9*9*9?9?9?9?9?9*9*_*9*9*9*9*9	7.2	6.3	94	96020	9999	9999	287	28	0	28	999900	999900	999900	99990	45	2.0	1	1	999.0	999	9	999999999	0	0.0000	0	88	999.000	999.0	99.0
2005	3	10	10	0	?9?9?9?9E0?9?9?9*9*9?9*9*9?9*9*9?9?9*9*_*9*9*9*9*9	7.6	6.2	91	96020	9999	9999	295	72	0	72	999900	999900	999900	99990	66	2.0	3	3	999.0	999	9	999999999	0	0.0000	0	88	999.000	999.0	99.0
2005	3	10	11	0	?9?9?9?9E0?9?9?9*9*9?9*9*9?9*9*9?9?9*9*_*9*9*9*9*9	8.1	5.9	86	96020	9999	9999	320	118	0	118	999900	999900	999900	99990	177	2.0	9	9	999.0	999	9	999999999	0	0.0000	0	88	999.000	999.0	99.0
2005	3	10	12	0	?9?9?9?9E0?9?9?9*9*9?9*9*9?9*9*9?9?9*9*_*9*9*9*9*9	8.7	5.7	81	96020	9999	9999	302	158	0	158	999900	999900	999900	99990	315	2.0	4	4	999.0	999	9	999999999	0	0.0000	0	88	999.000	999.0	99.0
2005	3	10	13	0	?9?9?9?9E0?9?9?9*9*9?9*9*9?9*9*9?9?9*9*_*9*9*9*9*9	9.4	5.5	77	96020	9999	9999	290	186	0	186	999900	999900	999900	99990	344	2.0	0	0	999.0	999	9	999999999	0	0.0000	0	88	999.000	999.0	99.0
2005	3	10	14	0	?9?9?9?9E0?9?9?9*9*9?9*9*9?9*9*9?9?9*9*_*9*9*9*9*9	10.1	5.4	73	96020	9999	9999	313	197	0	197	999900	999900	999900	99990	211	2.0	6	6	999.0	999	9	999999999	0	0.0000	0	88	999.000	999.0	99.0
2005	3	10	15	0	?9?9?9?9E0?9?9?9*9*9?9*9*9?9?9?9?9?9*9*_*9*9*9*9*9	10.8	5.5	70	96020	9999	9999	332	189	0	189	999900	999900	999900	99990	67	3.0	9	9	999.0	999	9	999999999	0	0.0000	0	88	999.000	999.0	99.0
2005	3	10	16	0	?9?9?9?9E0?9?9?9*9*9?9*9*9?9*9*9?9?9*9*_*9*9*9*9*9	11.3	5.7	69	96020	9999	9999	334	163	0	163	999900	999900	999900	99990	55	3.0	9	9	999.0	999	9	999999999	0	0.0000	0	88	999.000	999.0	99.0
2005	3	10	17	0	?9?9?9?9E0?9?9?9*9*9?9*9*9?9*9*9?9?9*9*_*9*9*9*9*9	11.2	5.7	69	96020	9999	9999	303	124	0	124	999900	999900	999900	99990	189	3.0	1	1	999.0	999	9	999999999	0	0.0000	0	88	999.000	999.0	99.0
2005	3	10	18	0	?9?9?9?9E0?9?9?9*9*9?9*9*9?9*9*9?9?9*9*_*9*9*9*9*9	11.0	5.7	70	96020	9999	9999	302	78	0	78	999900	999900	999900	99990	332	3.0	1	1	999.0	999	9	999999999	0	0.0000	0	88	999.000	999.0	99.0
2005	3	10	19	0	?9?9?9?9E0?9?9?9*9*9?9*9*9?9*9*9?9?9*9*_*9*9*9*9*9	10.6	5.8	72	96020	9999	9999	331	34	0	34	999900	999900	999900	99990	189	3.0	9	9	999.0	999	9	999999999	0	0.0000	0	88	999.000	999.0	99.0
2005	3	10	20	0	?9?9?9?9E0?9?9?9*9*9?9*9*9?9*9*9?9?9*9*_*9*9*9*9*9	10.3	5.9	74	96020	9999	9999	304	0	0	0	999900	999900	999900	99990	90	3.0	2	2	999.0	999	9	999999999	0	0.0000	0	88	999.000	999.0	99.0
2005	3	10	21	0	?9?9?9?9E0?9?9?9*9*9?9*9*9?9?9?9?9?9*9*_*9*9*9*9*9	9.9	6.0	77	96020	9999	9999	321	0	0	0	999900	999900	999900	99990	45	1.0	8	8	999.0	999	9	999999999	0	0.0000	0	88	999.000	999.0	99.0
2005	3	10	22	0	?9?9?9?9E0?9?9?9*9*9?9*9*9?9*9*9?9?9*9*_*9*9*9*9*9	9.6	6.2	79	96020	9999	9999	297	0	0	0	999900	999900	999900	99990	200	1.0	1	1	999.0	999	9	999999999	0	0.0000	0	88	999.000	999.0	99.0
2005	3	10	23	0	?9?9?9?9E0?9?9?9*9*9?9*9*9?9*9*9?9?9*9*_*9*9*9*9*9	9.3	6.3	82	96020	9999	9999	290	0	0	0	999900	999900	999900	99990	189	1.0	0	0	999.0	999	9	999999999	0	0.0000	0	88	999.000	999.0	99.0
2005	3	10	24	0	?9?9?9?9E0?9?9?9*9*9?9*9*9?9*9*9?9?9*9*_*9*9*9*9*9	9.0	6.5	84	96020	9999	9999	306	0	0	0	999900	999900	999900	99990	104	1.0	5	5	999.0	999	9	999999999	0	0.0000	0	88	999.000	999.0	99.0
2005	3	11	1	0	?9?9?9?9E0?9?9?9*9*9?9*9*9?9*9*9?9?9*9*_*9*9*9*9*9	8.7	6.6	87	95850	9999	9999	305	0	0	0	999900	999900	999900	99990	123	1.0	5	5	999.0	999	9	999999999	0	0.0000	0	88	999.000	999.0	99.0
2005	3	11	2	0	?9?9?9?9E0?9?9?9*9*9?9*9*9?9*9*9?9?9*9*_*9*9*9*9*9	8.3	6.8	90	95850	9999	9999	287	0	0	0	999900	999900	999900	99990	251	1.0	0	0	999.0	999	9	999999999	0	0.0000	0	88	999.000	999.0	99.0
2005	3	11	3	0	?9?9?9?9E0?9?9?9*9*9?9*9*9?9?9?9?9?9*9*_*9*9*9*9*9	7.9	6.9	93	95850	9999	9999	295	0	0	0	999900	999900	999900	99990	337	1.0	2	2	999.0	999	9	999999999	0	0.0000	0	88	999.000	999.0	99.0
2005	3	11	4	0	?9?9?9?9E0?9?9?9*9*9?9*9*9?9*9*9?9?9*9*_*9*9*9*9*9	7.4	6.5	94	95850	9999	9999	283	0	0	0	999900	999900	999900	99990	359	1.0	0	0	999.0	999	9	999999999	0	0.0000	0	88	999.000	999.0	99.0
2005	3	11	5	0	?9?9?9?9E0?9?9?9*9*9?9*9*9?9*9*9?9?9*9*_*9*9*9*9*9	6.8	6.5	97	95850	9999	9999	295	0	0	0	999900	999900	999900	99990	7	1.0	4	4	999.0	999	9	999999999	0	0.0000	0	88	999.000	999.0	99.0
2005	3	11	6	0	?9?9?9?9E0?9?9?9*9*9?9*9*9?9*9*9?9?9*9*_*9*9*9*9*9	6.4	6.4	100	95850	9999	9999	295	0	0	0	999900	999900	999900	99990	15	1.0	5	5	999.0	999	9	999999999	0	0.0000	0	88	999.000	999.0	99.0
2005	3	11	7	0	?9?9?9?9E0?9?9?9*9*9?9*9*9?9*9*9?9?9*9*_*9*9*9*9*9	6.0	6.1	100	95850	9999	9999	304	0	0	0	999900	999900	999900	99990	34	1.0	8	8	999.0	999	9	999999999	0	0.0000	0	88	999.000	999.0	99.0
2005	3	11	8	0	?9?9?9?9E0?9?9?9*9*9?9*9*9?9*9*9?9?9*9*_*9*9*9*9*9	5.9	6.0	100	95850	9999	9999	299	0	0	0	999900	999900	999900	99990	215	1.0	7	7	999.0	999	9	999999999	0	0.0000	0	88	999.000	999.0	99.0
2005	3	11	9	0	?9?9?9?9E0?9?9?9*9*9?9*9*9?9?9?9?9?9*9*_*9*9*9*9*9	6.2	6.2	100	95850	9999	9999	305	41	0	41	999900	999900	999900	99990	0	0.0	8	8	999.0	999	9	999999999	0	0.0000	0	88	999.000	999.0	99.0
2005	3	11	10	0	?9?9?9?9E0?9?9?9*9*9?9*9*9?9*9*9?9?9*9*_*9*9*9*9*9	6.8	6.0	94	95850	9999	9999	303	237	160	152	999900	999900	999900	99990	233	0.0	7	7	999.0	999	9	999999999	0	0.0000	0	88	999.000	999.0	99.0
2005	3	11	11	0	?9?9?9?9E0?9?9?9*9*9?9*9*9?9*9*9?9?9*9*_*9*9*9*9*9	7.7	5.6	86	95850	9999	9999	303	167	0	167	999900	999900	999900	99990	249	0.0	6	6	999.0	999	9	999999999	0	0.0000	0	88	999.000	999.0	99.0
2005	3	11	12	0	?9?9?9?9E0?9?9?9*9*9?9*9*9?9*9*9?9?9*9*_*9*9*9*9*9	8.8	5.1	78	95850	9999	9999	322	519	240	332	999900	999900	999900	99990	173	0.0	9	9	999.0	999	9	999999999	0	0.0000	0	88	999.000	999.0	99.0
2005	3	11	13	0	?9?9?9?9E0?9?9?9*9*9?9*9*9?9*9*9?9?9*9*_*9*9*9*9*9	10.1	4.8	70	95850	9999	9999	310	264	0	264	999900	999900	999900	99990	97	0.0	5	5	999.0	999	9	999999999	0	0.0000	0	88	999.000	999.0	99.0
2005	3	11	14	0	?9?9?9?9E0?9?9?9*9*9?9*9*9?9*9*9?9?9*9*_*9*9*9*9*9	11.6	4.9	63	95850	9999	9999	311	647	289	414	999900	999900	999900	99990	123	0.0	3	3	999.0	999	9	999999999	0	0.0000	0	88	999.000	999.0	99.0
2005	3	11	15	0	?9?9?9?9E0?9?9?9*9*9?9*9*9?9?9?9?9?9*9*_*9*9*9*9*9	13.3	5.6	60	95850	9999	9999	306	619	304	396	999900	999900	999900	99990	157	2.0	0	0	999.0	999	9	999999999	0	0.0000	0	88	999.000	999.0	99.0
2005	3	11	16	0	?9?9?9?9E0?9?9?9*9*9?9*9*9?9*9*9?9?9*9*_*9*9*9*9*9	14.5	6.9	60	95850	9999	9999	319	231	0	231	999900	999900	999900	99990	272	2.0	1	1	999.0	999	9	999999999	0	0.0000	0	88	999.000	999.0	99.0
2005	3	11	17	0	?9?9?9?9E0?9?9?9*9*9?9*9*9?9*9*9?9?9*9*_*9*9*9*9*9	14.2	7.4	64	95850	9999	9999	331	176	0	176	999900	999900	999900	99990	29	2.0	5	5	999.0	999	9	999999999	0	0.0000	0	88	999.000	999.0	99.0
2005	3	11	18	0	?9?9?9?9E0?9?9?9*9*9?9*9*9?9*9*9?9?9*9*_*9*9*9*9*9	13.4	7.8	69	95850	9999	9999	325	111	0	111	999900	999900	999900	99990	347	2.0	4	4	999.0	999	9	999999999	0	0.0000	0	88	999.000	999.0	99.0
2005	3	11	19	0	?9?9?9?9E0?9?9?9*9*9?9*9*9?9*9*9?9?9*9*_*9*9*9*9*9	12.2	8.0	75	95850	9999	9999	334	49	0	49	999900	999900	999900	99990	252	2.0	8	8	999.0	999	9	999999999	0	0.0000	0	88	999.000	999.0	99.0
2005	3	11	20	0	?9?9?9?9E0?9?9?9*9*9?9*9*9?9*9*9?9?9*9*_*9*9*9*9*9	11.1	8.1	82	95850	9999	9999	336	0	0	0	999900	999900	999900	99990	319	2.0	9	9	999.0	999	9	999999999	0	0.0000	0	88	999.000	999.0	99.0
2005	3	11	21	0	?9?9?9?9E0?9?9?9*9*9?9*9*9?9?9?9?9?9*9*_*9*9*9*9*9	10.1	8.0	87	95850	9999	9999	295	0	0	0	999900	999900	999900	99990	22	6.0	0	0	999.0	999	9	999999999	0	0.0000	0	88	999.000	999.0	99.0
2005	3	11	22	0	?9?9?9?9E0?9?9?9*9*9?9*9*9?9*9*9?9?9*9*_*9*9*9*9*9	9.4	7.9	90	95850	9999	9999	316	0	0	0	999900	999900	999900	99990	246	6.0	7	7	999.0	999	9	999999999	0	0.0000	0	88	999.000	999.0	99.0
2005	3	11	23	0	?9?9?9?9E0?9?9?9*9*9?9*9*9?9*9*9?9?9*9*_*9*9*9*9*9	9.1	7.8	92	95850	9999	9999	300	0	0	0	999900	999900	999900	99990	194	6.0	2	2	999.0	999	9	999999999	0	0.0000	0	88	999.000	999.0	99.0
2005	3	11	24	0	?9?9?9?9E0?9?9?9*9*9?9*9*9?9*9*9?9?9*9*_*9*9*9*9*9	8.9	7.7	92	95850	9999	9999	305	0	0	0	999900	999900	999900	99990	213	6.0	4	4	999.0	999	9	999999999	0	0.0000	0	88	999.000	999.0	99.0
2005	3	12	1	0	?9?9?9?9E0?9?9?9*9*9?9*9*9?9*9*9?9?9*9*_*9*9*9*9*9	8.9	7.7	92	95590	9999	9999	307	0	0	0	999900	999900	999900	99990	12	6.0	5	5	999.0	999	9	999999999	0	0.0000	0	88	999.000	999.0	99.0
2005	3	12	2	0	?9?9?9?9E0?9?9?9*9*9?9*9*9?9*9*9?9?9*9*_*9*9*9*9*9	9.0	7.7	92	95590	9999	9999	303	0	0	0	999900	999900	999900	99990	272	6.0	3	3	999.0	999	9	999999999	0	0.0000	0	88	999.000	999.0	99.0
2005	3	12	3	0	?9?9?9?9E0?9?9?9*9*9?9*9*9?9?9?9?9?9*9*_*9*9*9*9*9	9.0	7.8	92	95590	9999	9999	303	0	0	0	999900	999900	999900	99990	0	0.0	3	3	999.0	999	9	999999999	0	0.0000	0	88	999.000	999.0	99.0
2005	3	12	4	0	?9?9?9?9E0?9?9?9*9*9?9*9*9?9*9*9?9?9*9*_*9*9*9*9*9	8.9	7.9	93	95590	9999	9999	303	0	0	0	999900	999900	999900	99990	34	0.0	3	3	999.0	999	9	999999999	0	0.0000	0	88	999.000	999.0	99.0
2005	3	12	5	0	?9?9?9?9E0?9?9?9*9*9?9*9*9?9*9*9?9?9*9*_*9*9*9*9*9	8.8	8.1	95	95590	9999	9999	299	0	0	0	999900	999900	999900	99990	71	0.0	2	2	999.0	999	9	999999999	0	0.0000	0	88	999.000	999.0	99.0
2005	3	12	6	0	?9?9?9?9E0?9?9?9*9*9?9*9*9?9*9*9?9?9*9*_*9*9*9*9*9	8.6	8.2	98	95590	9999	9999	307	0	0	0	999900	999900	999900	99990	72	0.0	5	5	999.0	999	9	999999999	0	0.0000	0	88	999.000	999.0	99.0
2005	3	12	7	0	?9?9?9?9E0?9?9?9*9*9?9*9*9?9*9*9?9?9*9*_*9*9*9*9*9	8.5	8.3	99	95590	9999	9999	301	0	0	0	999900	999900	999900	99990	164	0.0	3	3	999.0	999	9	999999999	0	0.0000	0	88	999.000	999.0	99.0
2005	3	12	8	0	?9?9?9?9E0?9?9?9*9*9?9*9*9?9*9*9?9?9*9*_*9*9*9*9*9	8.4	8.2	99	95590	9999	9999	312	0	0	0	999900	999900	999900	99990	265	0.0	7	7	999.0	999	9	999999999	0	0.0000	0	88	999.000	999.0	99.0
2005	3	12	9	0	?9?9?9?9E0?9?9?9*9*9?9*9*9?9?9?9?9?9*9*_*9*9*9*9*9	8.5	8.1	97	95590	9999	9999	324	36	0	36	999900	999900	999900	99990	0	0.0	9	9	999.0	999	9	999999999	0	0.0000	0	88	999.000	999.0	99.0
2005	3	12	10	0	?9?9?9?9E0?9?9?9*9*9?9*9*9?9*9*9?9?9*9*_*9*9*9*9*9	9.0	7.9	93	95590	9999	9999	303	89	0	89	999900	999900	999900	99990	340	0.0	3	3	999.0	999	9	999999999	0	0.0000	0	88	999.000	999.0	99.0
2005	3	12	11	0	?9?9?9?9E0?9?9?9*9*9?9*9*9?9*9*9?9?9*9*_*9*9*9*9*9	9.9	7.8	87	95590	9999	9999	318	144	0	144	999900	999900	999900	99990	343	0.0	7	7	999.0	999	9	999999999	0	0.0000	0	88	999.000	999.0	99.0
2005	3	12	12	0	?9?9?9?9E0?9?9?9*9*9?9*9*9?9*9*9?9?9*9*_*9*9*9*9*9	10.9	7.7	81	95590	9999	9999	304	193	0	193	999900	999900	999900	99990	21	0.0	1	1	999.0	999	9	999999999	0	0.0000	0	88	999.000	999.0	99.0
2005	3	12	13	0	?9?9?9?9E0?9?9?9*9*9?9*9*9?9*9*9?9?9*9*_*9*9*9*9*9	12.1	7.6	74	95590	9999	9999	313	227	0	227	999900	999900	999900	99990	350	0.0	2	2	999.0	999	9	999999999	0	0.0000	0	88	999.000	999.0	99.0
2005	3	12	14	0	?9?9?9?9E0?9?9?9*9*9?9*9*9?9*9*9?9?9*9*_*9*9*9*9*9	13.1	7.4	69	95590	9999	9999	345	240	0	240	999900	999900	999900	99990	213	0.0	9	9	999.0	999	9	999999999	0	0.0000	0	88	999.000	999.0	99.0
2005	3	12	15	0	?9?9?9?9E0?9?9?9*9*9?9*9*9?9?9?9?9?9*9*_*9*9*9*9*9	13.8	7.3	65	95590	9999	9999	332	230	0	230	999900	999900	999900	99990	0	0.0	6	6	999.0	999	9	999999999	0	0.0000	0	88	999.000	999.0	99.0
2005	3	12	16	0	?9?9?9?9E0?9?9?9*9*9?9*9*9?9*9*9?9?9*9*_*9*9*9*9*9	14.1	7.3	63	95590	9999	9999	317	199	0	199	999900	999900	999900	99990	67	0.0	1	1	999.0	999	9	999999999	0	0.0000	0	88	999.000	999.0	99.0
2005	3	12	17	0	?9?9?9?9E0?9?9?9*9*9?9*9*9?9*9*9?9?9*9*_*9*9*9*9*9	13.9	7.2	64	95590	9999	9999	311	151	0	151	999900	999900	999900	99990	148	0.0	0	0	999.0	999	9	999999999	0	0.0000	0	88	999.000	999.0	99.0
2005	3	12	18	0	?9?9?9?9E0?9?9?9*9*9?9*9*9?9*9*9?9?9*9*_*9*9*9*9*9	13.4	7.3	66	95590	9999	9999	309	96	0	96	999900	999900	999900	99990	268	0.0	0	0	999.0	999	9	999999999	0	0.0000	0	88	999.000	999.0	99.0
2005	3	12	19	0	?9?9?9?9E0?9?9?9*9*9?9*9*9?9*9*9?9?9*9*_*9*9*9*9*9	12.8	7.4	70	95590	9999	9999	331	42	0	42	999900	999900	999900	99990	218	0.0	7	7	999.0	999	9	999999999	0	0.0000	0	88	999.000	999.0	99.0
2005	3	12	20	0	?9?9?9?9E0?9?9?9*9*9?9*9*9?9*9*9?9?9*9*_*9*9*9*9*9	12.1	7.4	73	95590	9999	9999	319	0	0	0	999900	999900	999900	99990	153	0.0	4	4	999.0	999	9	999999999	0	0.0000	0	88	999.000	999.0	99.0
2005	3	12	21	0	?9?9?9?9E0?9?9?9*9*9?9*9*9?9?9?9?9?9*9*_*9*9*9*9*9	11.4	7.5	77	95590	9999	9999	300	0	0	0	999900	999900	999900	99990	45	6.0	0	0	999.0	999	9	999999999	0	0.0000	0	88	999.000	999.0	99.0
2005	3	12	22	0	?9?9?9?9E0?9?9?9*9*9?9*9*9?9*9*9?9?9*9*_*9*9*9*9*9	10.8	7.5	80	95590	9999	9999	308	0	0	0	999900	999900	999900	99990	337	6.0	2	2	999.0	999	9	999999999	0	0.0000	0	88	999.000	999.0	99.0
2005	3	12	23	0	?9?9?9?9E0?9?9?9*9*9?9*9*9?9*9*9?9?9*9*_*9*9*9*9*9	10.4	7.6	83	95590	9999	9999	317	0	0	0	999900	999900	999900	99990	10	6.0	6	6	999.0	999	9	999999999	0	0.0000	0	88	999.000	999.0	99.0
2005	3	12	24	0	?9?9?9?9E0?9?9?9*9*9?9*9*9?9*9*9?9?9*9*_*9*9*9*9*9	10.1	7.7	85	95590	9999	9999	319	0	0	0	999900	999900	999900	99990	103	6.0	7	7	999.0	999	9	999999999	0	0.0000	0	88	999.000	999.0	99.0
2005	3	13	1	0	?9?9?9?9E0?9?9?9*9*9?9*9*9?9*9*9?9?9*9*_*9*9*9*9*9	9.8	7.7	87	95640	9999	9999	299	0	0	0	999900	999900	999900	99990	247	6.0	1	1	999.0	999	9	999999999	0	0.0000	0	88	999.000	999.0	99.0
2005	3	13	2	0	?9?9?9?9E0?9?9?9*9*9?9*9*9?9*9*9?9?9*9*_*9*9*9*9*9	9.6	7.9	89	95640	9999	9999	293	0	0	0	999900	999900	999900	99990	186	6.0	0	0	999.0	999	9	999999999	0	0.0000	0	88	999.000	999.0	99.0
2005	3	13	3	0	?9?9?9?9E0?9?9?9*9*9?9*9*9?9?9?9?9?9*9*_*9*9*9*9*9	9.4	8.0	91	95640	9999	9999	302	0	0	0	999900	999900	999900	99990	360	2.0	2	2	999.0	999	9	999999999	0	0.0000	0	88	999.000	999.0	99.0
2005	3	13	4	0	?9?9?9?9E0?9?9?9*9*9?9*9*9?9*9*9?9?9*9*_*9*9*9*9*9	9.2	8.2	93	95640	9999	9999	316	0	0	0	999900	999900	999900	99990	9	2.0	7	7	999.0	999	9	999999999	0	0.0000	0	88	999.000	999.0	99.0
2005	3	13	5	0	?9?9?9?9E0?9?9?9*9*9?9*9*9?9*9*9?9?9*9*_*9*9*9*9*9	9.1	8.3	95	95640	9999	9999	309	0	0	0	999900	999900	999900	99990	196	2.0	5	5	999.0	999	9	999999999	0	0.0000	0	88	999.000	999.0	99.0
2005	3	13	6	0	?9?9?9?9E0?9?9?9*9*9?9*9*9?9*9*9?9?9*9*_*9*9*9*9*9	8.9	8.4	97	95640	9999	9999	314	0	0	0	999900	999900	999900	99990	284	2.0	7	7	999.0	999	9	999999999	0	0.0000	0	88	999.000	999.0	99.0
2005	3	13	7	0	?9?9?9?9E0?9?9?9*9*9?9*9*9?9*9*9?9?9*9*_*9*9*9*9*9	8.8	8.5	98	95640	9999	9999	314	0	0	0	999900	999900	999900	99990	122	2.0	7	7	999.0	999	9	999999999	0	0.0000	0	88	999.000	999.0	99.0
2005	3	13	8	0	?9?9?9?9E0?9?9?9*9*9?9*9*9?9*9*9?9?9*9*_*9*9*9*9*9	8.8	8.4	97	95640	9999	9999	296	0	0	0	999900	999900	999900	99990	302	2.0	1	1	999.0	999	9	999999999	0	0.0000	0	88	999.000	999.0	99.0
2005	3	13	9	0	?9?9?9?9E0?9?9?9*9*9?9*9*9?9?9?9?9?9*9*_*9*9*9*9*9	8.9	8.3	96	95640	9999	9999	306	25	0	25	999900	999900	999900	99990	0	0.0	4	4	999.0	999	9	999999999	0	0.0000	0	88	999.000	999.0	99.0
2005	3	13	10	0	?9?9?9?9E0?9?9?9*9*9?9*9*9?9*9*9?9?9*9*_*9*9*9*9*9	9.2	8.1	93	95640	9999	9999	327	62	0	62	999900	999900	999900	99990	62	0.0	9	9	999.0	999	9	999999999	0	0.0000	0	88	999.000	999.0	99.0
2005	3	13	11	0	?9?9?9?9E0?9?9?9*9*9?9*9*9?9*9*9?9?9*9*_*9*9*9*9*9	9.6	7.9	89	95640	9999	9999	329	100	0	100	999900	999900	999900	99990	71	0.0	9	9	999.0	999	9	999999999	0	0.0000	0	88	999.000	999.0	99.0
2005	3	13	12	0	?9?9?9?9E0?9?9?9*9*9?9*9*9?9*9*9?9?9*9*_*9*9*9*9*9	10.1	7.7	85	95640	9999	9999	315	134	0	134	999900	999900	999900	99990	166	0.0	6	6	999.0	999	9	999999999	0	0.0000	0	88	999.000	999.0	99.0
2005	3	13	13	0	?9?9?9?9E0?9?9?9*9*9?9*9*9?9*9*9?9?9*9*_*9*9*9*9*9	10.8	7.6	80	95640	9999	9999	327	157	0	157	999900	999900	999900	99990	242	0.0	8	8	999.0	999	9	999999999	0	0.0000	0	88	999.000	999.0	99.0
2005	3	13	14	0	?9?9?9?9E0?9?9?9*9*9?9*9*9?9*9*9?9?9*9*_*9*9*9*9*9	11.7	7.7	76	95640	9999	9999	308	166	0	166	999900	999900	999900	99990	293	0.0	1	1	999.0	999	9	999999999	0	0.0000	0	88	999.000	999.0	99.0
2005	3	13	15	0	?9?9?9?9E0?9?9?9*9*9?9*9*9?9?9?9?9?9*9*_*9*9*9*9*9	12.8	8.3	74	95640	9999	9999	337	159	0	159	999900	999900	999900	99990	0	0.0	8	8	999.0	999	9	999999999	0	0.0000	0	88	999.000	999.0	99.0
2005	3	13	16	0	?9?9?9?9E0?9?9?9*9*9?9*9*9?9*9*9?9?9*9*_*9*9*9*9*9	13.6	8.8	73	95640	9999	9999	327	137	0	137	999900	999900	999900	99990	161	0.0	4	4	999.0	999	9	999999999	0	0.0000	0	88	999.000	999.0	99.0
2005	3	13	17	0	?9?9?9?9E0?9?9?9*9*9?9*9*9?9*9*9?9?9*9*_*9*9*9*9*9	13.5	8.7	73	95640	9999	9999	310	105	0	105	999900	999900	999900	99990	27	0.0	0	0	999.0	999	9	999999999	0	0.0000	0	88	999.000	999.0	99.0
2005	3	13	18	0	?9?9?9?9E0?9?9?9*9*9?9*9*9?9*9*9?9?9*9*_*9*9*9*9*9	13.2	8.7	74	95640	9999	9999	325	67	0	67	999900	999900	999900	99990	176	0.0	4	4	999.0	999	9	999999999	0	0.0000	0	88	999.000	999.0	99.0
2005	3	13	19	0	?9?9?9?9E0?9?9?9*9*9?9*9*9?9*9*9?9?9*9*_*9*9*9*9*9	12.8	8.7	76	95640	9999	9999	313	30	0	30	999900	999900	999900	99990	212	0.0	1	1	999.0	999	9	999999999	0	0.0000	0	88	999.000	999.0	99.0
2005	3	13	20	0	?9?9?9?9E0?9?9?9*9*9?9*9*9?9*9*9?9?9*9*_*9*9*9*9*9	12.4	8.7	78	95640	9999	9999	336	0	0	0	999900	999900	999900	99990	63	0.0	8	8	999.0	999	9	999999999	0	0.0000	0	88	999.000	999.0	99.0
2005	3	13	21	0	?9?9?9?9E0?9?9?9*9*9?9*9*9?9?9?9?9?9*9*_*9*9*9*9*9	12.0	8.6	80	95640	9999	9999	310	0	0	0	999900	999900	999900	99990	22	1.0	1	1	999.0	999	9	999999999	0	0.0000	0	88	999.000	999.0	99.0
2005	3	13	22	0	?9?9?9?9E0?9?9?9*9*9?9*9*9?9*9*9?9?9*9*_*9*9*9*9*9	11.7	8.6	81	95640	9999	9999	323	0	0	0	999900	999900	999900	99990	272	1.0	6	6	999.0	999	9	999999999	0	0.0000	0	88	999.000	999.0	99.0
2005	3	13	23	0	?9?9?9?9E0?9?9?9*9*9?9*9*9?9*9*9?9?9*9*_*9*9*9*9*9	11.5	8.6	82	95640	9999	9999	326	0	0	0	999900	999900	999900	99990	128	1.0	7	7	999.0	999	9	999999999	0	0.0000	0	88	999.000	999.0	99.0
2005	3	13	24	0	?9?9?9?9E0?9?9?9*9*9?9*9*9?9*9*9?9?9*9*_*9*9*9*9*9	11.3	8.6	83	95640	9999	9999	331	0	0	0	999900	999900	999900	99990	132	1.0	8	8	999.0	999	9	999999999	0	0.0000	0	88	999.000	999.0	99.0
2005	3	14	1	0	?9?9?9?9E0?9?9?9*9*9?9*9*9?9*9*9?9?9*9*_*9*9*9*9*9	11.1	8.6	84	95570	9999	9999	321	0	0	0	999900	999900	999900	99990	276	1.0	6	6	999.0	999	9	999999999	0	0.0000	0	88	999.000	999.0	99.0
2005	3	14	2	0	?9?9?9?9E0?9?9?9*9*9?9*9*9?9*9*9?9?9*9*_*9*9*9*9*9	10.9	8.6	86	95570	9999	9999	305	0	0	0	999900	999900	999900	99990	81	1.0	1	1	999.0	999	9	999999999	0	0.0000	0	88	999.000	999.0	99.0
2005	3	14	3	0	?9?9?9?9E0?9?9?9*9*9?9*9*9?9?9?9?9?9*9*_*9*9*9*9*9	10.7	8.6	87	95570	9999	9999	308	0	0	0	999900	999900	999900	99990	360	2.0	2	2	999.0	999	9	999999999	0	0.0000	0	88	999.000	999.0	99.0
2005	3	14	4	0	?9?9?9?9E0?9?9?9*9*9?9*9*9?9*9*9?9?9*9*_*9*9*9*9*9	10.4	8.6	89	95570	9999	9999	307	0	0	0	999900	999900	999900	99990	293	2.0	2	2	999.0	999	9	999999999	0	0.0000	0	88	999.000	999.0	99.0
2005	3	14	5	0	?9?9?9?9E0?9?9?9*9*9?9*9*9?9*9*9?9?9*9*_*9*9*9*9*9	10.0	8.6	91	95570	9999	9999	325	0	0	0	999900	999900	999900	99990	310	2.0	8	8	999.0	999	9	999999999	0	0.0000	0	88	999.000	999.0	99.0
2005	3	14	6	0	?9?9?9?9E0?9?9?9*9*9?9*9*9?9*9*9?9?9*9*_*9*9*9*9*9	9.7	8.6	93	95570	9999	9999	312	0	0	0	999900	999900	999900	99990	308	2.0	5	5	999.0	999	9	999999999	0	0.0000	0	88	999.000	999.0	99.0
2005	3	14	7	0	?9?9?9?9E0?9?9?9*9*9?9*9*9?9*9*9?9?9*9*_*9*9*9*9*9	9.5	8.5	94	95570	9999	9999	317	0	0	0	999900	999900	999900	99990	30	2.0	7	7	999.0	999	9	999999999	0	0.0000	0	88	999.000	999.0	99.0
2005	3	14	8	0	?9?9?9?9E0?9?9?9*9*9?9*9*9?9*9*9?9?9*9*_*9*9*9*9*9	9.4	8.4	94	95570	9999	9999	329	0	0	0	999900	999900	999900	99990	277	2.0	9	9	999.0	999	9	999999999	0	0.0000	0	88	999.000	999.0	99.0
2005	3	14	9	0	?9?9?9?9E0?9?9?9*9*9?9*9*9?9?9?9?9?9*9*_*9*9*9*9*9	9.9	8.7	92	95570	9999	9999	308	38	0	38	999900	999900	999900	99990	0	0.0	3	3	999.0	999	9	999999999	0	0.0000	0	88	999.000	999.0	99.0
2005	3	14	10	0	?9?9?9?9E0?9?9?9*9*9?9*9*9?9*9*9?9?9*9*_*9*9*9*9*9	10.7	8.9	89	95570	9999	9999	305	92	0	92	999900	999900	999900	99990	18	0.0	1	1	999.0	999	9	999999999	0	0.0000	0	88	999.000	999.0	99.0
2005	3	14	11	0	?9?9?9?9E0?9?9?9*9*9?9*9*9?9*9*9?9?9*9*_*9*9*9*9*9	11.6	9.0	84	95570	9999	9999	303	148	0	148	999900	999900	999900	99990	127	0.0	0	0	999.0	999	9	999999999	0	0.0000	0	88	999.000	999.0	99.0
2005	3	14	12	0	?9?9?9?9E0?9?9?9*9*9?9*9*9?9*9*9?9?9*9*_*9*9*9*9*9	12.5	8.8	78	95570	9999	9999	306	198	0	198	999900	999900	999900	99990	268	0.0	0	0	999.0	999	9	999999999	0	0.0000	0	88	999.000	999.0	99.0
2005	3	14	13	0	?9?9?9?9E0?9?9?9*9*9?9*9*9?9*9*9?9?9*9*_*9*9*9*9*9	13.4	8.6	73	95570	9999	9999	348	233	0	233	999900	999900	999900	99990	85	0.0	9	9	999.0	999	9	999999999	0	0.0000	0	88	999.000	999.0	99.0
2005	3	14	14	0	?9?9?9?9E0?9?9?9*9*9?9*9*9?9*9*9?9?9*9*_*9*9*9*9*9	14.2	8.3	68	95570	9999	9999	323	246	0	246	999900	999900	999900	99990	125	0.0	2	2	999.0	999	9	999999999	0	0.0000	0	88	999.000	999.0	99.0
2005	3	14	15	0	?9?9?9?9E0?9?9?9*9*9?9*9*9?9?9?9?9?9*9*_*9*9*9*9*9	14.9	8.1	64	95570	9999	9999	326	236	0	236	999900	999900	999900	99990	292	2.0	2	2	999.0	999	9	999999999	0	0.0000	0	88	999.000	999.0	99.0
2005	3	14	16	0	?9?9?9?9E0?9?9?9*9*9?9*9*9?9*9*9?9?9*9*_*9*9*9*9*9	15.5	8.1	61	95570	9999	9999	329	204	0	204	999900	999900	999900	99990	266	2.0	2	2	999.0	999	9	999999999	0	0.0000	0	88	999.000	999.0	99.0
2005	3	14	17	0	?9?9?9?9E0?9?9?9*9*9?9*9*9?9*9*9?9?9*9*_*9*9*9*9*9	15.7	8.1	60	95570	9999	9999	326	156	0	156	999900	999900	999900	99990	262	2.0	1	1	999.0	999	9	999999999	0	0.0000	0	88	999.000	999.0	99.0
2005	3	14	18	0	?9?9?9?9E0?9?9?9*9*9?9*9*9?9*9*9?9?9*9*_*9*9*9*9*9	15.5	8.0	61	95570	9999	9999	332	100	0	100	999900	999900	999900	99990	212	2.0	3	3	999.0	999	9	999999999	0	0.0000	0	88	999.000	999.0	99.0
2005	3	14	19	0	?9?9?9?9E0?9?9?9*9*9?9*9*9?9*9*9?9?9*9*_*9*9*9*9*9	15.1	7.9	62	95570	9999	9999	327	45	0	45	999900	999900	999900	99990	297	2.0	2	2	999.0	999	9	999999999	0	0.0000	0	88	999.000	999.0	99.0
2005	3	14	20	0	?9?9?9?9E0?9?9?9*9*9?9*9*9?9*9*9?9?9*9*_*9*9*9*9*9	14.5	7.8	64	95570	9999	9999	335	0	0	0	999900	999900	999900	99990	43	2.0	6	6	999.0	999	9	999999999	0	0.0000	0	88	999.000	999.0	99.0
2005	3	14	21	0	?9?9?9?9E0?9?9?9*9*9?9*9*9?9?9?9?9?9*9*_*9*9*9*9*9	13.9	7.8	67	95570	9999	9999	337	0	0	0	999900	999900	999900	99990	67	1.0	7	7	999.0	999	9	999999999	0	0.0000	0	88	999.000	999.0	99.0
2005	3	14	22	0	?9?9?9?9E0?9?9?9*9*9?9*9*9?9*9*9?9?9*9*_*9*9*9*9*9	13.4	8.0	70	95570	9999	9999	328	0	0	0	999900	999900	999900	99990	265	1.0	5	5	999.0	999	9	999999999	0	0.0000	0	88	999.000	999.0	99.0
2005	3	14	23	0	?9?9?9?9E0?9?9?9*9*9?9*9*9?9*9*9?9?9*9*_*9*9*9*9*9	12.9	8.2	73	95570	9999	9999	321	0	0	0	999900	999900	999900	99990	215	1.0	3	3	999.0	999	9	999999999	0	0.0000	0	88	999.000	999.0	99.0
2005	3	14	24	0	?9?9?9?9E0?9?9?9*9*9?9*9*9?9*9*9?9?9*9*_*9*9*9*9*9	12.5	8.5	76	95570	9999	9999	316	0	0	0	999900	999900	999900	99990	271	1.0	2	2	999.0	999	9	999999999	0	0.0000	0	88	999.000	999.0	99.0
2005	3	15	1	0	?9?9?9?9E0?9?9?9*9*9?9*9*9?9*9*9?9?9*9*_*9*9*9*9*9	12.1	8.8	80	95780	9999	9999	305	0	0	0	999900	999900	999900	99990	51	1.0	0	0	999.0	999	9	999999999	0	0.0000	0	88	999.000	999.0	99.0
2005	3	15	2	0	?9?9?9?9E0?9?9?9*9*9?9*9*9?9*9*9?9?9*9*_*9*9*9*9*9	11.7	9.1	84	95780	9999	9999	324	0	0	0	999900	999900	999900	99990	244	1.0	6	6	999.0	999	9	999999999	0	0.0000	0	88	999.000	999.0	99.0
2005	3	15	3	0	?9?9?9?9E0?9?9?9*9*9?9*9*9?9?9?9?9?9*9*_*9*9*9*9*9	11.2	9.3	88	95780	9999	9999	301	0	0	0	999900	999900	999900	99990	22	3.0	0	0	999.0	999	9	999999999	0	0.0000	0	88	999.000	999.0	99.0
2005	3	15	4	0	?9?9?9?9E0?9?9?9*9*9?9*9*9?9*9*9?9?9*9*_*9*9*9*9*9	10.6	9.4	92	95780	9999	9999	317	0	0	0	999900	999900	999900	99990	308	3.0	5	5	999.0	999	9	999999999	0	0.0000	0	88	999.000	999.0	99.0
2005	3	15	5	0	?9?9?9?9E0?9?9?9*9*9?9*9*9?9*9*9?9?9*9*_*9*9*9*9*9	10.0	9.4	96	95780	9999	9999	332	0	0	0	999900	999900	999900	99990	268	3.0	9	9	999.0	999	9	999999999	0	0.0000	0	88	999.000	999.0	99.0
2005	3	15	6	0	?9?9?9?9E0?9?9?9*9*9?9*9*9?9*9*9?9?9*9*_*9*9*9*9*9	9.4	9.2	99	95780	9999	9999	323	0	0	0	999900	999900	999900	99990	57	3.0	8	8	999.0	999	9	999999999	0	0.0000	0	88	999.000	999.0	99.0
2005	3	15	7	0	?9?9?9?9E0?9?9?9*9*9?9*9*9?9*9*9?9?9*9*_*9*9*9*9*9	9.1	9.1	100	95780	9999	9999	312	0	0	0	999900	999900	999900	99990	84	3.0	6	6	999.0	999	9	999999999	0	0.0000	0	88	999.000	999.0	99.0
2005	3	15	8	0	?9?9?9?9E0?9?9?9*9*9?9*9*9?9*9*9?9?9*9*_*9*9*9*9*9	8.9	8.9	100	95780	9999	9999	297	0	0	0	999900	999900	999900	99990	137	3.0	1	1	999.0	999	9	999999999	0	0.0000	0	88	999.000	999.0	99.0
2005	3	15	9	0	?9?9?9?9E0?9?9?9*9*9?9*9*9?9?9?9?9?9*9*_*9*9*9*9*9	9.4	9.0	97	95780	9999	9999	311	67	0	67	999900	999900	999900	99990	270	2.0	5	5	999.0	999	9	999999999	0	0.0000	0	88	999.000	999.0	99.0
2005	3	15	10	0	?9?9?9?9E0?9?9?9*9*9?9*9*9?9*9*9?9?9*9*_*9*9*9*9*9	10.0	8.7	92	95780	9999	9999	311	356	361	158	999900	999900	999900	99990	294	2.0	4	4	999.0	999	9	999999999	0	0.0000	0	88	999.000	999.0	99.0
2005	3	15	11	0	?9?9?9?9E0?9?9?9*9*9?9*9*9?9*9*9?9?9*9*_*9*9*9*9*9	10.6	8.1	85	95780	9999	9999	303	258	0	258	999900	999900	999900	99990	142	2.0	1	1	999.0	999	9	999999999	0	0.0000	0	88	999.000	999.0	99.0
2005	3	15	12	0	?9?9?9?9E0?9?9?9*9*9?9*9*9?9*9*9?9?9*9*_*9*9*9*9*9	11.4	7.4	76	95780	9999	9999	321	765	536	339	999900	999900	999900	99990	130	2.0	6	6	999.0	999	9	999999999	0	0.0000	0	88	999.000	999.0	99.0
2005	3	15	13	0	?9?9?9?9E0?9?9?9*9*9?9*9*9?9*9*9?9?9*9*_*9*9*9*9*9	12.5	6.8	68	95780	9999	9999	304	404	0	404	999900	999900	999900	99990	230	2.0	0	0	999.0	999	9	999999999	0	0.0000	0	88	999.000	999.0	99.0
2005	3	15	14	0	?9?9?9?9E0?9?9?9*9*9?9*9*9?9*9*9?9?9*9*_*9*9*9*9*9	14.1	6.8	61	95780	9999	9999	341	427	0	427	999900	999900	999900	99990	193	2.0	8	8	999.0	999	9	999999999	0	0.0000	0	88	999.000	999.0	99.0
2005	3	15	15	0	?9?9?9?9E0?9?9?9*9*9?9*9*9?9?9?9?9?9*9*_*9*9*9*9*9	16.3	7.7	57	95780	9999	9999	341	409	0	409	999900	999900	999900	99990	202	3.0	5	5	999.0	999	9	999999999	0	0.0000	0	88	999.000	999.0	99.0
2005	3	15	16	0	?9?9?9?9E0?9?9?9*9*9?9*9*9?9*9*9?9?9*9*_*9*9*9*9*9	18.2	8.9	55	95780	9999	9999	349	787	707	348	999900	999900	999900	99990	328	3.0	4	4	999.0	999	9	999999999	0	0.0000	0	88	999.000	999.0	99.0
2005	3	15	17	0	?9?9?9?9E0?9?9?9*9*9?9*9*9?9*9*9?9?9*9*_*9*9*9*9*9	18.0	8.9	55	95780	9999	9999	337	601	732	266	999900	999900	999900	99990	61	3.0	1	1	999.0	999	9	999999999	0	0.0000	0	88	999.000	999.0	99.0
2005	3	15	18	0	?9?9?9?9E0?9?9?9*9*9?9*9*9?9*9*9?9?9*9*_*9*9*9*9*9	17.4	8.9	57	95780	9999	9999	355	386	634	171	999900	999900	999900	99990	96	3.0	7	7	999.0	999	9	999999999	0	0.0000	0	88	999.000	999.0	99.0
2005	3	15	19	0	?9?9?9?9E0?9?9?9*9*9?9*9*9?9*9*9?9?9*9*_*9*9*9*9*9	16.6	8.9	60	95780	9999	9999	335	79	0	79	999900	999900	999900	99990	200	3.0	2	2	999.0	999	9	999999999	0	0.0000	0	88	999.000	999.0	99.0
2005	3	15	20	0	?9?9?9?9E0?9?9?9*9*9?9*9*9?9*9*9?9?9*9*_*9*9*9*9*9	15.8	8.8	63	95780	9999	9999	347	0	0	0	999900	999900	999900	99990	342	3.0	7	7	999.0	999	9	999999999	0	0.0000	0	88	999.000	999.0	99.0
2005	3	15	21	0	?9?9?9?9E0?9?9?9*9*9?9*9*9?9?9?9?9?9*9*_*9*9*9*9*9	15.0	8.6	66	95780	9999	9999	327	0	0	0	999900	999900	999900	99990	247	1.0	2	2	999.0	999	9	999999999	0	0.0000	0	88	999.000	999.0	99.0
2005	3	15	22	0	?9?9?9?9E0?9?9?9*9*9?9*9*9?9*9*9?9?9*9*_*9*9*9*9*9	14.4	8.3	67	95780	9999	9999	324	0	0	0	999900	999900	999900	99990	257	1.0	2	2	999.0	999	9	999999999	0	0.0000	0	88	999.000	999.0	99.0
2005	3	15	23	0	?9?9?9?9E0?9?9?9*9*9?9*9*9?9*9*9?9?9*9*_*9*9*9*9*9	13.8	8.0	68	95780	9999	9999	330	0	0	0	999900	999900	999900	99990	232	1.0	5	5	999.0	999	9	999999999	0	0.0000	0	88	999.000	999.0	99.0
2005	3	15	24	0	?9?9?9?9E0?9?9?9*9*9?9*9*9?9*9*9?9?9*9*_*9*9*9*9*9	13.4	7.6	68	95780	9999	9999	325	0	0	0	999900	999900	999900	99990	351	1.0	4	4	999.0	999	9	999999999	0	0.0000	0	88	999.000	999.0	99.0
2005	3	16	1	0	?9?9?9?9E0?9?9?9*9*9?9*9*9?9*9*9?9?9*9*_*9*9*9*9*9	13.0	7.2	68	95720	9999	9999	328	0	0	0	999900	999900	999900	99990	357	1.0	6	6	999.0	999	9	999999999	0	0.0000	0	88	999.000	999.0	99.0
2005	3	16	2	0	?9?9?9?9E0?9?9?9*9*9?9*9*9?9*9*9?9?9*9*_*9*9*9*9*9	12.5	6.9	68	95720	9999	9999	310	0	0	0	999900	999900	999900	99990	168	1.0	1	1	999.0	999	9	999999999	0	0.0000	0	88	999.000	999.0	99.0
2005	3	16	3	0	?9?9?9?9E0?9?9?9*9*9?9*9*9?9?9?9?9?9*9*_*9*9*9*9*9	12.0	6.7	70	95720	9999	9999	317	0	0	0	999900	999900	999900	99990	202	2.0	4	4	999.0	999	9	999999999	0	0.0000	0	88	999.000	999.0	99.0
2005	3	16	4	0	?9?9?9?9E0?9?9?9*9*9?9*9*9?9*9*9?9?9*9*_*9*9*9*9*9	11.4	6.6	72	95720	9999	9999	336	0	0	0	999900	999900	999900	99990	140	2.0	9	9	999.0	999	9	999999999	0	0.0000	0	88	999.000	999.0	99.0
2005	3	16	5	0	?9?9?9?9E0?9?9?9*9*9?9*9*9?9*9*9?9?9*9*_*9*9*9*9*9	10.6	6.5	76	95720	9999	9999	309	0	0	0	999900	999900	999900	99990	327	2.0	3	3	999.0	999	9	999999999	0	0.0000	0	88	999.000	999.0	99.0
2005	3	16	6	0	?9?9?9?9E0?9?9?9*9*9?9*9*9?9*9*9?9?9*9*_*9*9*9*9*9	10.0	6.5	79	95720	9999	9999	293	0	0	0	999900	999900	999900	99990	356	2.0	0	0	999.0	999	9	999999999	0	0.0000	0	88	999.000	999.0	99.0
2005	3	16	7	0	?9?9?9?9E0?9?9?9*9*9?9*9*9?9*9*9?9?9*9*_*9*9*9*9*9	9.6	6.5	81	95720	9999	9999	312	0	0	0	999900	999900	999900	99990	177	2.0	6	6	999.0	999	9	999999999	0	0.0000	0	88	999.000	999.0	99.0
2005	3	16	8	0	?9?9?9?9E0?9?9?9*9*9?9*9*9?9*9*9?9?9*9*_*9*9*9*9*9	9.4	6.4	82	95720	9999	9999	326	0	0	0	999900	999900	999900	99990	279	2.0	9	9	999.0	999	9	999999999	0	0.0000	0	88	999.000	999.0	99.0
2005	3	16	9	0	?9?9?9?9E0?9?9?9*9*9?9*9*9?9?9?9?9?9*9*_*9*9*9*9*9	10.3	7.0	80	95720	9999	9999	315	73	0	73	999900	999900	999900	99990	202	2.0	6	6	999.0	999	9	999999999	0	0.0000	0	88	999.000	999.0	99.0
2005	3	16	10	0	?9?9?9?9E0?9?9?9*9*9?9*9*9?9*9*9?9?9*9*_*9*9*9*9*9	11.8	7.6	75	95720	9999	9999	323	294	308	124	999900	999900	999900	99990	155	2.0	6	6	999.0	999	9	999999999	0	0.0000	0	88	999.000	999.0	99.0
2005	3	16	11	0	?9?9?9?9E0?9?9?9*9*9?9*9*9?9*9*9?9?9*9*_*9*9*9*9*9	13.5	7.9	69	95720	9999	9999	340	796	780	236	999900	999900	999900	99990	131	2.0	8	8	999.0	999	9	999999999	0	0.0000	0	88	999.000	999.0	99.0
2005	3	16	12	0	?9?9?9?9E0?9?9?9*9*9?9*9*9?9*9*9?9?9*9*_*9*9*9*9*9	15.2	7.8	62	95720	9999	9999	343	629	456	264	999900	999900	999900	99990	53	2.0	7	7	999.0	999	9	999999999	0	0.0000	0	88	999.000	999.0	99.0
2005	3	16	13	0	?9?9?9?9E0?9?9?9*9*9?9*9*9?9*9*9?9?9*9*_*9*9*9*9*9	16.7	7.4	54	95720	9999	9999	329	433	0	433	999900	999900	999900	99990	113	2.0	1	1	999.0	999	9	999999999	0	0.0000	0	88	999.000	999.0	99.0
2005	3	16	14	0	?9?9?9?9E0?9?9?9*9*9?9*9*9?9*9*9?9?9*9*_*9*9*9*9*9	18.0	6.8	48	95720	9999	9999	343	458	0	458	999900	999900	999900	99990	26	2.0	3	3	999.0	999	9	999999999	0	0.0000	0	88	999.000	999.0	99.0
2005	3	16	15	0	?9?9?9?9E0?9?9?9*9*9?9*9*9?9?9?9?9?9*9*_*9*9*9*9*9	19.0	6.3	44	95720	9999	9999	365	439	0	439	999900	999900	999900	99990	225	4.0	8	8	999.0	999	9	999999999	0	0.0000	0	88	999.000	999.0	99.0
2005	3	16	16	0	?9?9?9?9E0?9?9?9*9*9?9*9*9?9*9*9?9?9*9*_*9*9*9*9*9	19.4	6.2	42	95720	9999	9999	334	380	0	380	999900	999900	999900	99990	190	4.0	0	0	999.0	999	9	999999999	0	0.0000	0	88	999.000	999.0	99.0
2005	3	16	17	0	?9?9?9?9E0?9?9?9*9*9?9*9*9?9*9*9?9?9*9*_*9*9*9*9*9	19.1	6.4	43	95720	9999	9999	347	291	0	291	999900	999900	999900	99990	229	4.0	3	3	999.0	999	9	999999999	0	0.0000	0	88	999.000	999.0	99.0
2005	3	16	18	0	?9?9?9?9E0?9?9?9*9*9?9*9*9?9*9*9?9?9*9*_*9*9*9*9*9	18.5	6.9	47	95720	9999	9999	345	187	0	187	999900	999900	999900	99990	105	4.0	3	3	999.0	999	9	999999999	0	0.0000	0	88	999.000	999.0	99.0
2005	3	16	19	0	?9?9?9?9E0?9?9?9*9*9?9*9*9?9*9*9?9?9*9*_*9*9*9*9*9	17.5	7.4	52	95720	9999	9999	367	86	0	86	999900	999900	999900	99990	272	4.0	9	9	999.0	999	9	999999999	0	0.0000	0	88	999.000	999.0	99.0
2005	3	16	20	0	?9?9?9?9E0?9?9?9*9*9?9*9*9?9*9*9?9?9*9*_*9*9*9*9*9	16.5	8.0	57	95720	9999	9999	339	0	0	0	999900	999900	999900	99990	121	4.0	4	4	999.0	999	9	999999999	0	0.0000	0	88	999.000	999.0	99.0
2005	3	16	21	0	?9?9?9?9E0?9?9?9*9*9?9*9*9?9?9?9?9?9*9*_*9*9*9*9*9	15.4	8.6	64	95720	9999	9999	319	0	0	0	999900	999900	999900	99990	157	3.0	0	0	999.0	999	9	999999999	0	0.0000	0	88	999.000	999.0	99.0
2005	3	16	22	0	?9?9?9?9E0?9?9?9*9*9?9*9*9?9*9*9?9?9*9*_*9*9*9*9*9	14.4	9.1	70	95720	9999	9999	331	0	0	0	999900	999900	999900	99990	353	3.0	4	4	999.0	999	9	999999999	0	0.0000	0	88	999.000	999.0	99.0
2005	3	16	23	0	?9?9?9?9E0?9?9?9*9*9?9*9*9?9*9*9?9?9*9*_*9*9*9*9*9	13.6	9.6	76	95720	9999	9999	318	0	0	0	999900	999900	999900	99990	90	3.0	1	1	999.0	999	9	999999999	0	0.0000	0	88	999.000	999.0	99.0
2005	3	16	24	0	?9?9?9?9E0?9?9?9*9*9?9*9*9?9*9*9?9?9*9*_*9*9*9*9*9	12.9	10.0	82	95720	9999	9999	315	0	0	0	999900	999900	999900	99990	183	3.0	1	1	999.0	999	9	999999999	0	0.0000	0	88	999.000	999.0	99.0
2005	3	17	1	0	?9?9?9?9E0?9?9?9*9*9?9*9*9?9*9*9?9?9*9*_*9*9*9*9*9	12.4	10.4	88	95450	9999	9999	326	0	0	0	999900	999900	999900	99990	162	3.0	5	5	999.0	999	9	999999999	0	0.0000	0	88	999.000	999.0	99.0
2005	3	17	2	0	?9?9?9?9E0?9?9?9*9*9?9*9*9?9*9*9?9?9*9*_*9*9*9*9*9	11.9	10.7	92	95450	9999	9999	327	0	0	0	999900	999900	999900	99990	256	3.0	6	6	999.0	999	9	999999999	0	0.0000	0	88	999.000	999.0	99.0
2005	3	17	3	0	?9?9?9?9E0?9?9?9*9*9?9*9*9?9?9?9?9?9*9*_*9*9*9*9*9	11.6	11.0	96	95450	9999	9999	326	0	0	0	999900	999900	999900	99990	360	2.0	6	6	999.0	999	9	999999999	0	0.0000	0	88	999.000	999.0	99.0
2005	3	17	4	0	?9?9?9?9E0?9?9?9*9*9?9*9*9?9*9*9?9?9*9*_*9*9*9*9*9	11.4	11.2	99	95450	9999	9999	304	0	0	0	999900	999900	999900	99990	31	2.0	0	0	999.0	999	9	999999999	0	0.0000	0	88	999.000	999.0	99.0
2005	3	17	5	0	?9?9?9?9E0?9?9?9*9*9?9*9*9?9*9*9?9?9*9*_*9*9*9*9*9	11.2	11.3	101	95450	9999	9999	319	0	0	0	999900	999900	999900	99990	178	2.0	4	4	999.0	999	9	999999999	0	0.0000	0	88	999.000	999.0	99.0
2005	3	17	6	0	?9?9?9?9E0?9?9?9*9*9?9*9*9?9*9*9?9?9*9*_*9*9*9*9*9	11.1	11.3	101	95450	9999	9999	340	0	0	0	999900	999900	999900	99990	330	2.0	9	9	999.0	999	9	999999999	0	0.0000	0	88	999.000	999.0	99.0
2005	3	17	7	0	?9?9?9?9E0?9?9?9*9*9?9*9*9?9*9*9?9?9*9*_*9*9*9*9*9	11.1	11.2	100	95450	9999	9999	340	0	0	0	999900	999900	999900	99990	217	2.0	9	9	999.0	999	9	999999999	0	0.0000	0	88	999.000	999.0	99.0
2005	3	17	8	0	?9?9?9?9E0?9?9?9*9*9?9*9*9?9*9*9?9?9*9*_*9*9*9*9*9	11.1	10.9	98	95450	9999	9999	323	0	0	0	999900	999900	999900	99990	234	2.0	6	6	999.0	999	9	999999999	0	0.0000	0	88	999.000	999.0	99.0
2005	3	17	9	0	?9?9?9?9E0?9?9?9*9*9?9*9*9?9?9?9?9?9*9*_*9*9*9*9*9	11.4	10.6	95	95450	9999	9999	333	41	0	41	999900	999900	999900	99990	0	0.0	8	8	999.0	999	9	999999999	0	0.0000	0	88	999.000	999.0	99.0
2005	3	17	10	0	?9?9?9?9E0?9?9?9*9*9?9*9*9?9*9*9?9?9*9*_*9*9*9*9*9	11.9	10.4	91	95450	9999	9999	311	97	0	97	999900	999900	999900	99990	134	0.0	1	1	999.0	999	9	999999999	0	0.0000	0	88	999.000	999.0	99.0
2005	3	17	11	0	?9?9?9?9E0?9?9?9*9*9?9*9*9?9*9*9?9?9*9*_*9*9*9*9*9	12.5	10.0	85	95450	9999	9999	323	154	0	154	999900	999900	999900	99990	140	0.0	4	4	999.0	999	9	999999999	0	0.0000	0	88	999.000	999.0	99.0
2005	3	17	12	0	?9?9?9?9E0?9?9?9*9*9?9*9*9?9*9*9?9?9*9*_*9*9*9*9*9	13.1	9.6	79	95450	9999	9999	348	205	0	205	999900	999900	999900	99990	100	0.0	9	9	999.0	999	9	999999999	0	0.0000	0	88	999.000	999.0	99.0
2005	3	17	13	0	?9?9?9?9E0?9?9?9*9*9?9*9*9?9*9*9?9?9*9*_*9*9*9*9*9	13.9	9.3	74	95450	9999	9999	344	241	0	241	999900	999900	999900	99990	276	0.0	8	8	999.0	999	9	999999999	0	0.0000	0	88	999.000	999.0	99.0
2005	3	17	14	0	?9?9?9?9E0?9?9?9*9*9?9*9*9?9*9*9?9?9*9*_*9*9*9*9*9	14.7	9.1	69	95450	9999	9999	330	254	0	254	999900	999900	999900	99990	226	0.0	3	3	999.0	999	9	999999999	0	0.0000	0	88	999.000	999.0	99.0
2005	3	17	15	0	?9?9?9?9E0?9?9?9*9*9?9*9*9?9?9?9?9?9*9*_*9*9*9*9*9	15.7	9.3	66	95450	9999	9999	347	244	0	244	999900	999900	999900	99990	67	4.0	7	7	999.0	999	9	999999999	0	0.0000	0	88	999.000	999.0	99.0
2005	3	17	16	0	?9?9?9?9E0?9?9?9*9*9?9*9*9?9*9*9?9?9*9*_*9*9*9*9*9	16.4	9.7	64	95450	9999	9999	330	211	0	211	999900	999900	999900	99990	112	4.0	1	1	999.0	999	9	999999999	0	0.0000	0	88	999.000	999.0	99.0
2005	3	17	17	0	?9?9?9?9E0?9?9?9*9*9?9*9*9?9*9*9?9?9*9*_*9*9*9*9*9	16.2	9.6	65	95450	9999	9999	323	162	0	162	999900	999900	999900	99990	86	4.0	0	0	999.0	999	9	999999999	0	0.0000	0	88	999.000	999.0	99.0
2005	3	17	18	0	?9?9?9?9E0?9?9?9*9*9?9*9*9?9*9*9?9?9*9*_*9*9*9*9*9	15.8	9.5	66	95450	9999	9999	340	104	0	104	999900	999900	999900	99990	39	4.0	5	5	999.0	999	9	999999999	0	0.0000	0	88	999.000	999.0	99.0
2005	3	17	19	0	?9?9?9?9E0?9?9?9*9*9?9*9*9?9*9*9?9?9*9*_*9*9*9*9*9	15.2	9.4	68	95450	9999	9999	329	48	0	48	999900	999900	999900	99990	192	4.0	2	2	999.0	999	9	999999999	0	0.0000	0	88	999.000	999.0	99.0
2005	3	17	20	0	?9?9?9?9E0?9?9?9*9*9?9*9*9?9*9*9?9?9*9*_*9*9*9*9*9	14.5	9.3	71	95450	9999	9999	316	1	0	1	999900	999900	999900	99990	57	4.0	0	0	999.0	999	9	999999999	0	0.0000	0	88	999.000	999.0	99.0
2005	3	17	21	0	?9?9?9?9E0?9?9?9*9*9?9*9*9?9?9?9?9?9*9*_*9*9*9*9*9	13.9	9.3	74	95450	9999	9999	313	0	0	0	999900	999900	999900	99990	67	3.0	0	0	999.0	999	9	999999999	0	0.0000	0	88	999.000	999.0	99.0
2005	3	17	22	0	?9?9?9?9E0?9?9?9*9*9?9*9*9?9*9*9?9?9*9*_*9*9*9*9*9	13.4	9.3	76	95450	9999	9999	329	0	0	0	999900	999900	999900	99990	336	3.0	5	5	999.0	999	9	999999999	0	0.0000	0	88	999.000	999.0	99.0
2005	3	17	23	0	?9?9?9?9E0?9?9?9*9*9?9*9*9?9*9*9?9?9*9*_*9*9*9*9*9	13.0	9.4	79	95450	9999	9999	347	0	0	0	999900	999900	999900	99990	108	3.0	9	9	999.0	999	9	999999999	0	0.0000	0	88	999.000	999.0	99.0
2005	3	17	24	0	?9?9?9?9E0?9?9?9*9*9?9*9*9?9*9*9?9?9*9*_*9*9*9*9*9	12.7	9.6	81	95450	9999	9999	308	0	0	0	999900	999900	999900	99990	142	3.0	0	0	999.0	999	9	999999999	0	0.0000	0	88	999.000	999.0	99.0
2005	3	18	1	0	?9?9?9?9E0?9?9?9*9*9?9*9*9?9*9*9?9?9*9*_*9*9*9*9*9	12.4	9.7	84	95610	9999	9999	328	0	0	0	999900	999900	999900	99990	314	3.0	6	6	999.0	999	9	999999999	0	0.0000	0	88	999.000	999.0	99.0
2005	3	18	2	0	?9?9?9?9E0?9?9?9*9*9?9*9*9?9*9*9?9?9*9*_*9*9*9*9*9	12.2	9.9	86	95610	9999	9999	306	0	0	0	999900	999900	999900	99990	91	3.0	0	0	999.0	999	9	999999999	0	0.0000	0	88	999.000	999.0	99.0
2005	3	18	3	0	?9?9?9?9E0?9?9?9*9*9?9*9*9?9?9?9?9?9*9*_*9*9*9*9*9	11.9	10.2	89	95610	9999	9999	321	0	0	0	999900	999900	999900	99990	360	1.0	4	4	999.0	999	9	999999999	0	0.0000	0	88	999.000	999.0	99.0
2005	3	18	4	0	?9?9?9?9E0?9?9?9*9*9?9*9*9?9*9*9?9?9*9*_*9*9*9*9*9	11.6	10.4	92	95610	9999	9999	304	0	0	0	999900	999900	999900	99990	260	1.0	0	0	999.0	999	9	999999999	0	0.0000	0	88	999.000	999.0	99.0
2005	3	18	5	0	?9?9?9?9E0?9?9?9*9*9?9*9*9?9*9*9?9?9*9*_*9*9*9*9*9	11.2	10.5	95	95610	9999	9999	327	0	0	0	999900	999900	999900	99990	97	1.0	7	7	999.0	999	9	999999999	0	0.0000	0	88	999.000	999.0	99.0
2005	3	18	6	0	?9?9?9?9E0?9?9?9*9*9?9*9*9?9*9*9?9?9*9*_*9*9*9*9*9	10.9	10.6	98	95610	9999	9999	338	0	0	0	999900	999900	999900	99990	151	1.0	9	9	999.0	999	9	999999999	0	0.0000	0	88	999.000	999.0	99.0
2005	3	18	7	0	?9?9?9?9E0?9?9?9*9*9?9*9*9?9*9*9?9?9*9*_*9*9*9*9*9	10.7	10.6	99	95610	9999	9999	321	0	0	0	999900	999900	999900	99990	265	1.0	6	6	999.0	999	9	999999999	0	0.0000	0	88	999.000	999.0	99.0
2005	3	18	8	0	?9?9?9?9E0?9?9?9*9*9?9*9*9?9*9*9?9?9*9*_*9*9*9*9*9	10.6	10.4	99	95610	9999	9999	318	0	0	0	999900	999900	999900	99990	138	1.0	5	5	999.0	999	9	999999999	0	0.0000	0	88	999.000	999.0	99.0
2005	3	18	9	0	?9?9?9?9E0?9?9?9*9*9?9*9*9?9?9?9?9?9*9*_*9*9*9*9*9	11.2	10.6	96	95610	9999	9999	339	54	0	54	999900	999900	999900	99990	0	0.0	9	9	999.0	999	9	999999999	0	0.0000	0	88	999.000	999.0	99.0
2005	3	18	10	0	?9?9?9?9E0?9?9?9*9*9?9*9*9?9*9*9?9?9*9*_*9*9*9*9*9	12.1	10.7	91	95610	9999	9999	337	276	207	159	999900	999900	999900	99990	290	0.0	8	8	999.0	999	9	999999999	0	0.0000	0	88	999.000	999.0	99.0
2005	3	18	11	0	?9?9?9?9E0?9?9?9*9*9?9*9*9?9*9*9?9?9*9*_*9*9*9*9*9	13.2	10.5	84	95610	9999	9999	321	199	0	199	999900	999900	999900	99990	233	0.0	2	2	999.0	999	9	999999999	0	0.0000	0	88	999.000	999.0	99.0
2005	3	18	12	0	?9?9?9?9E0?9?9?9*9*9?9*9*9?9*9*9?9?9*9*_*9*9*9*9*9	14.3	10.1	76	95610	9999	9999	322	583	306	336	999900	999900	999900	99990	44	0.0	1	1	999.0	999	9	999999999	0	0.0000	0	88	999.000	999.0	99.0
2005	3	18	13	0	?9?9?9?9E0?9?9?9*9*9?9*9*9?9*9*9?9?9*9*_*9*9*9*9*9	15.6	9.7	68	95610	9999	9999	335	683	341	394	999900	999900	999900	99990	134	0.0	3	3	999.0	999	9	999999999	0	0.0000	0	88	999.000	999.0	99.0
2005	3	18	14	0	?9?9?9?9E0?9?9?9*9*9?9*9*9?9*9*9?9?9*9*_*9*9*9*9*9	17.1	9.7	62	95610	9999	9999	359	328	0	328	999900	999900	999900	99990	75	0.0	8	8	999.0	999	9	999999999	0	0.0000	0	88	999.000	999.0	99.0
2005	3	18	15	0	?9?9?9?9E0?9?9?9*9*9?9*9*9?9?9?9?9?9*9*_*9*9*9*9*9	18.7	10.2	58	95610	9999	9999	350	314	0	314	999900	999900	999900	99990	292	1.0	3	3	999.0	999	9	999999999	0	0.0000	0	88	999.000	999.0	99.0
2005	3	18	16	0	?9?9?9?9E0?9?9?9*9*9?9*9*9?9*9*9?9?9*9*_*9*9*9*9*9	19.9	11.1	57	95610	9999	9999	353	600	403	346	999900	999900	999900	99990	344	1.0	2	2	999.0	999	9	999999999	0	0.0000	0	88	999.000	999.0	99.0
2005	3	18	17	0	?9?9?9?9E0?9?9?9*9*9?9*9*9?9*9*9?9?9*9*_*9*9*9*9*9	19.5	11.2	58	95610	9999	9999	358	209	0	209	999900	999900	999900	99990	310	1.0	4	4	999.0	999	9	999999999	0	0.0000	0	88	999.000	999.0	99.0
2005	3	18	18	0	?9?9?9?9E0?9?9?9*9*9?9*9*9?9*9*9?9?9*9*_*9*9*9*9*9	18.6	11.2	62	95610	9999	9999	356	298	493	172	999900	999900	999900	99990	86	1.0	5	5	999.0	999	9	999999999	0	0.0000	0	88	999.000	999.0	99.0
2005	3	18	19	0	?9?9?9?9E0?9?9?9*9*9?9*9*9?9*9*9?9?9*9*_*9*9*9*9*9	17.4	11.1	66	95610	9999	9999	330	138	208	80	999900	999900	999900	99990	209	1.0	0	0	999.0	999	9	999999999	0	0.0000	0	88	999.000	999.0	99.0
2005	3	18	20	0	?9?9?9?9E0?9?9?9*9*9?9*9*9?9*9*9?9?9*9*_*9*9*9*9*9	16.1	10.8	71	95610	9999	9999	341	3	0	2	999900	999900	999900	99990	291	1.0	4	4	999.0	999	9	999999999	0	0.0000	0	88	999.000	999.0	99.0
2005	3	18	21	0	?9?9?9?9E0?9?9?9*9*9?9*9*9?9?9?9?9?9*9*_*9*9*9*9*9	15.0	10.6	75	95610	9999	9999	341	0	0	0	999900	999900	999900	99990	0	0.0	6	6	999.0	999	9	999999999	0	0.0000	0	88	999.000	999.0	99.0
2005	3	18	22	0	?9?9?9?9E0?9?9?9*9*9?9*9*9?9*9*9?9?9*9*_*9*9*9*9*9	14.3	10.4	78	95610	9999	9999	337	0	0	0	999900	999900	999900	99990	101	0.0	6	6	999.0	999	9	999999999	0	0.0000	0	88	999.000	999.0	99.0
2005	3	18	23	0	?9?9?9?9E0?9?9?9*9*9?9*9*9?9*9*9?9?9*9*_*9*9*9*9*9	13.8	10.3	79	95610	9999	9999	324	0	0	0	999900	999900	999900	99990	274	0.0	2	2	999.0	999	9	999999999	0	0.0000	0	88	999.000	999.0	99.0
2005	3	18	24	0	?9?9?9?9E0?9?9?9*9*9?9*9*9?9*9*9?9?9*9*_*9*9*9*9*9	13.6	10.2	80	95610	9999	9999	313	0	0	0	999900	999900	999900	99990	318	0.0	0	0	999.0	999	9	999999999	0	0.0000	0	88	999.000	999.0	99.0
2005	3	19	1	0	?9?9?9?9E0?9?9?9*9*9?9*9*9?9*9*9?9?9*9*_*9*9*9*9*9	13.6	10.2	80	95460	9999	9999	334	0	0	0	999900	999900	999900	99990	52	0.0	6	6	999.0	999	9	999999999	0	0.0000	0	88	999.000	999.0	99.0
2005	3	19	2	0	?9?9?9?9E0?9?9?9*9*9?9*9*9?9*9*9?9?9*9*_*9*9*9*9*9	13.5	10.2	80	95460	9999	9999	350	0	0	0	999900	999900	999900	99990	130	0.0	9	9	999.0	999	9	999999999	0	0.0000	0	88	999.000	999.0	99.0
2005	3	19	3	0	?9?9?9?9E0?9?9?9*9*9?9*9*9?9?9?9?9?9*9*_*9*9*9*9*9	13.4	10.2	81	95460	9999	9999	325	0	0	0	999900	999900	999900	99990	0	0.0	3	3	999.0	999	9	999999999	0	0.0000	0	88	999.000	999.0	99.0
2005	3	19	4	0	?9?9?9?9E0?9?9?9*9*9?9*9*9?9*9*9?9?9*9*_*9*9*9*9*9	13.1	10.2	82	95460	9999	9999	316	0	0	0	999900	999900	999900	99990	8	0.0	1	1	999.0	999	9	999999999	0	0.0000	0	88	999.000	999.0	99.0
2005	3	19	5	0	?9?9?9?9E0?9?9?9*9*9?9*9*9?9*9*9?9?9*9*_*9*9*9*9*9	12.8	10.1	84	95460	9999	9999	327	0	0	0	999900	999900	999900	99990	330	0.0	5	5	999.0	999	9	999999999	0	0.0000	0	88	999.000	999.0	99.0
2005	3	19	6	0	?9?9?9?9E0?9?9?9*9*9?9*9*9?9*9*9?9?9*9*_*9*9*9*9*9	12.4	10.0	85	95460	9999	9999	332	0	0	0	999900	999900	999900	99990	119	0.0	7	7	999.0	999	9	999999999	0	0.0000	0	88	999.000	999.0	99.0
2005	3	19	7	0	?9?9?9?9E0?9?9?9*9*9?9*9*9?9*9*9?9?9*9*_*9*9*9*9*9	12.1	10.0	87	95460	9999	9999	312	0	0	0	999900	999900	999900	99990	277	0.0	1	1	999.0	999	9	999999999	0	0.0000	0	88	999.000	999.0	99.0
2005	3	19	8	0	?9?9?9?9E0?9?9?9*9*9?9*9*9?9*9*9?9?9*9*_*9*9*9*9*9	12.0	10.0	87	95460	9999	9999	315	0	0	0	999900	999900	999900	99990	329	0.0	2	2	999.0	999	9	999999999	0	0.0000	0	88	999.000	999.0	99.0
2005	3	19	9	0	?9?9?9?9E0?9?9?9*9*9?9*9*9?9?9?9?9?9*9*_*9*9*9*9*9	12.7	10.6	87	95460	9999	9999	330	25	0	25	999900	999900	999900	99990	0	0.0	6	6	999.0	999	9	999999999	0	0.0000	0	88	999.000	999.0	99.0
2005	3	19	10	0	?9?9?9?9E0?9?9?9*9*9?9*9*9?9*9*9?9?9*9*_*9*9*9*9*9	13.5	11.1	86	95460	9999	9999	332	59	0	59	999900	999900	999900	99990	32	0.0	5	5	999.0	999	9	999999999	0	0.0000	0	88	999.000	999.0	99.0
2005	3	19	11	0	?9?9?9?9E0?9?9?9*9*9?9*9*9?9*9*9?9?9*9*_*9*9*9*9*9	14.1	11.3	83	95460	9999	9999	332	93	0	93	999900	999900	999900	99990	132	0.0	4	4	999.0	999	9	999999999	0	0.0000	0	88	999.000	999.0	99.0
2005	3	19	12	0	?9?9?9?9E0?9?9?9*9*9?9*9*9?9*9*9?9?9*9*_*9*9*9*9*9	14.5	11.2	81	95460	9999	9999	324	124	0	124	999900	999900	999900	99990	136	0.0	1	1	999.0	999	9	999999999	0	0.0000	0	88	999.000	999.0	99.0
2005	3	19	13	0	?9?9?9?9E0?9?9?9*9*9?9*9*9?9*9*9?9?9*9*_*9*9*9*9*9	15.0	11.2	78	95460	9999	9999	330	145	0	145	999900	999900	999900	99990	344	0.0	2	2	999.0	999	9	999999999	0	0.0000	0	88	999.000	999.0	99.0
2005	3	19	14	0	?9?9?9?9E0?9?9?9*9*9?9*9*9?9*9*9?9?9*9*_*9*9*9*9*9	15.6	11.3	76	95460	9999	9999	344	153	0	153	999900	999900	999900	99990	273	0.0	6	6	999.0	999	9	999999999	0	0.0000	0	88	999.000	999.0	99.0
2005	3	19	15	0	?9?9?9?9E0?9?9?9*9*9?9*9*9?9?9?9?9?9*9*_*9*9*9*9*9	16.4	11.7	74	95460	9999	9999	349	147	0	147	999900	999900	999900	99990	0	0.0	6	6	999.0	999	9	999999999	0	0.0000	0	88	999.000	999.0	99.0
2005	3	19	16	0	?9?9?9?9E0?9?9?9*9*9?9*9*9?9*9*9?9?9*9*_*9*9*9*9*9	17.5	12.6	73	95460	9999	9999	349	127	0	127	999900	999900	999900	99990	291	0.0	4	4	999.0	999	9	999999999	0	0.0000	0	88	999.000	999.0	99.0
2005	3	19	17	0	?9?9?9?9E0?9?9?9*9*9?9*9*9?9*9*9?9?9*9*_*9*9*9*9*9	18.0	13.2	73	95460	9999	9999	350	98	0	98	999900	999900	999900	99990	343	0.0	3	3	999.0	999	9	999999999	0	0.0000	0	88	999.000	999.0	99.0
2005	3	19	18	0	?9?9?9?9E0?9?9?9*9*9?9*9*9?9*9*9?9?9*9*_*9*9*9*9*9	17.7	13.1	74	95460	9999	9999	354	64	0	64	999900	999900	999900	99990	48	0.0	5	5	999.0	999	9	999999999	0	0.0000	0	88	999.000	999.0	99.0
2005	3	19	19	0	?9?9?9?9E0?9?9?9*9*9?9*9*9?9*9*9?9?9*9*_*9*9*9*9*9	17.1	12.7	76	95460	9999	9999	345	30	0	30	999900	999900	999900	99990	189	0.0	3	3	999.0	999	9	999999999	0	0.0000	0	88	999.000	999.0	99.0
2005	3	19	20	0	?9?9?9?9E0?9?9?9*9*9?9*9*9?9*9*9?9?9*9*_*9*9*9*9*9	16.2	12.2	77	95460	9999	9999	349	1	0	1	999900	999900	999900	99990	9	0.0	6	6	999.0	999	9	999999999	0	0.0000	0	88	999.000	999.0	99.0
2005	3	19	21	0	?9?9?9?9E0?9?9?9*9*9?9*9*9?9?9?9?9?9*9*_*9*9*9*9*9	15.4	11.8	79	95460	9999	9999	322	0	0	0	999900	999900	999900	99990	202	1.0	0	0	999.0	999	9	999999999	0	0.0000	0	88	999.000	999.0	99.0
2005	3	19	22	0	?9?9?9?9E0?9?9?9*9*9?9*9*9?9*9*9?9?9*9*_*9*9*9*9*9	14.8	11.4	80	95460	9999	9999	345	0	0	0	999900	999900	999900	99990	359	1.0	7	7	999.0	999	9	999999999	0	0.0000	0	88	999.000	999.0	99.0
2005	3	19	23	0	?9?9?9?9E0?9?9?9*9*9?9*9*9?9*9*9?9?9*9*_*9*9*9*9*9	14.3	11.2	82	95460	9999	9999	327	0	0	0	999900	999900	999900	99990	131	1.0	2	2	999.0	999	9	999999999	0	0.0000	0	88	999.000	999.0	99.0
2005	3	19	24	0	?9?9?9?9E0?9?9?9*9*9?9*9*9?9*9*9?9?9*9*_*9*9*9*9*9	14.1	11.2	83	95460	9999	9999	329	0	0	0	999900	999900	999900	99990	8	1.0	3	3	999.0	999	9	999999999	0	0.0000	0	88	999.000	999.0	99.0
2005	3	20	1	0	?9?9?9?9E0?9?9?9*9*9?9*9*9?9*9*9?9?9*9*_*9*9*9*9*9	13.8	11.2	84	95160	9999	9999	345	0	0	0	999900	999900	999900	99990	62	1.0	8	8	999.0	999	9	999999999	0	0.0000	0	88	999.000	999.0	99.0
2005	3	20	2	0	?9?9?9?9E0?9?9?9*9*9?9*9*9?9*9*9?9?9*9*_*9*9*9*9*9	13.7	11.2	85	95160	9999	9999	324	0	0	0	999900	999900	999900	99990	174	1.0	2	2	999.0	999	9	999999999	0	0.0000	0	88	999.000	999.0	99.0
2005	3	20	3	0	?9?9?9?9E0?9?9?9*9*9?9*9*9?9?9?9?9?9*9*_*9*9*9*9*9	13.5	11.2	86	95160	9999	9999	323	0	0	0	999900	999900	999900	99990	45	2.0	2	2	999.0	999	9	999999999	0	0.0000	0	88	999.000	999.0	99.0
2005	3	20	4	0	?9?9?9?9E0?9?9?9*9*9?9*9*9?9*9*9?9?9*9*_*9*9*9*9*9	13.3	11.2	87	95160	9999	9999	322	0	0	0	999900	999900	999900	99990	13	2.0	2	2	999.0	999	9	999999999	0	0.0000	0	88	999.000	999.0	99.0
2005	3	20	5	0	?9?9?9?9E0?9?9?9*9*9?9*9*9?9*9*9?9?9*9*_*9*9*9*9*9	13.0	11.1	88	95160	9999	9999	332	0	0	0	999900	999900	999900	99990	266	2.0	6	6	999.0	999	9	999999999	0	0.0000	0	88	999.000	999.0	99.0
2005	3	20	6	0	?9?9?9?9E0?9?9?9*9*9?9*9*9?9*9*9?9?9*9*_*9*9*9*9*9	12.8	10.9	88	95160	9999	9999	326	0	0	0	999900	999900	999900	99990	86	2.0	4	4	999.0	999	9	999999999	0	0.0000	0	88	999.000	999.0	99.0
2005	3	20	7	0	?9?9?9?9E0?9?9?9*9*9?9*9*9?9*9*9?9?9*9*_*9*9*9*9*9	12.7	10.7	88	95160	9999	9999	347	0	0	0	999900	999900	999900	99990	224	2.0	9	9	999.0	999	9	999999999	0	0.0000	0	88	999.000	999.0	99.0
2005	3	20	8	0	?9?9?9?9E0?9?9?9*9*9?9*9*9?9*9*9?9?9*9*_*9*9*9*9*9	12.6	10.4	87	95160	9999	9999	308	0	0	0	999900	999900	999900	99990	96	2.0	0	0	999.0	999	9	999999999	0	0.0000	0	88	999.000	999.0	99.0
2005	3	20	9	0	?9?9?9?9E0?9?9?9*9*9?9*9*9?9?9?9?9?9*9*_*9*9*9*9*9	13.1	10.5	84	95160	9999	9999	321	41	0	41	999900	999900	999900	99990	0	0.0	2	2	999.0	999	9	999999999	0	0.0000	0	88	999.000	999.0	99.0
2005	3	20	10	0	?9?9?9?9E0?9?9?9*9*9?9*9*9?9*9*9?9?9*9*_*9*9*9*9*9	13.9	10.5	80	95160	9999	9999	325	95	0	95	999900	999900	999900	99990	197	0.0	2	2	999.0	999	9	999999999	0	0.0000	0	88	999.000	999.0	99.0
2005	3	20	11	0	?9?9?9?9E0?9?9?9*9*9?9*9*9?9*9*9?9?9*9*_*9*9*9*9*9	14.8	10.5	75	95160	9999	9999	324	150	0	150	999900	999900	999900	99990	6	0.0	1	1	999.0	999	9	999999999	0	0.0000	0	88	999.000	999.0	99.0
2005	3	20	12	0	?9?9?9?9E0?9?9?9*9*9?9*9*9?9*9*9?9?9*9*_*9*9*9*9*9	15.7	10.3	70	95160	9999	9999	328	198	0	198	999900	999900	999900	99990	295	0.0	1	1	999.0	999	9	999999999	0	0.0000	0	88	999.000	999.0	99.0
2005	3	20	13	0	?9?9?9?9E0?9?9?9*9*9?9*9*9?9*9*9?9?9*9*_*9*9*9*9*9	16.6	10.1	66	95160	9999	9999	358	503	179	350	999900	999900	999900	99990	215	0.0	8	8	999.0	999	9	999999999	0	0.0000	0	88	999.000	999.0	99.0
2005	3	20	14	0	?9?9?9?9E0?9?9?9*9*9?9*9*9?9*9*9?9?9*9*_*9*9*9*9*9	17.4	10.0	62	95160	9999	9999	356	531	193	370	999900	999900	999900	99990	161	0.0	7	7	999.0	999	9	999999999	0	0.0000	0	88	999.000	999.0	99.0
2005	3	20	15	0	?9?9?9?9E0?9?9?9*9*9?9*9*9?9?9?9?9?9*9*_*9*9*9*9*9	18.1	10.2	60	95160	9999	9999	343	509	203	355	999900	999900	999900	99990	22	2.0	2	2	999.0	999	9	999999999	0	0.0000	0	88	999.000	999.0	99.0
2005	3	20	16	0	?9?9?9?9E0?9?9?9*9*9?9*9*9?9*9*9?9?9*9*_*9*9*9*9*9	18.5	10.5	60	95160	9999	9999	376	442	211	307	999900	999900	999900	99990	111	2.0	9	9	999.0	999	9	999999999	0	0.0000	0	88	999.000	999.0	99.0
2005	3	20	17	0	?9?9?9?9E0?9?9?9*9*9?9*9*9?9*9*9?9?9*9*_*9*9*9*9*9	18.3	10.7	61	95160	9999	9999	361	157	0	157	999900	999900	999900	99990	339	2.0	7	7	999.0	999	9	999999999	0	0.0000	0	88	999.000	999.0	99.0
2005	3	20	18	0	?9?9?9?9E0?9?9?9*9*9?9*9*9?9*9*9?9?9*9*_*9*9*9*9*9	17.9	10.9	63	95160	9999	9999	339	102	0	102	999900	999900	999900	99990	286	2.0	1	1	999.0	999	9	999999999	0	0.0000	0	88	999.000	999.0	99.0
2005	3	20	19	0	?9?9?9?9E0?9?9?9*9*9?9*9*9?9*9*9?9?9*9*_*9*9*9*9*9	17.3	11.0	66	95160	9999	9999	341	48	0	48	999900	999900	999900	99990	131	2.0	2	2	999.0	999	9	999999999	0	0.0000	0	88	999.000	999.0	99.0
2005	3	20	20	0	?9?9?9?9E0?9?9?9*9*9?9*9*9?9*9*9?9?9*9*_*9*9*9*9*9	16.7	11.1	69	95160	9999	9999	327	5	0	4	999900	999900	999900	99990	221	2.0	0	0	999.0	999	9	999999999	0	0.0000	0	88	999.000	999.0	99.0
2005	3	20	21	0	?9?9?9?9E0?9?9?9*9*9?9*9*9?9?9?9?9?9*9*_*9*9*9*9*9	16.1	11.0	72	95160	9999	9999	341	0	0	0	999900	999900	999900	99990	22	4.0	4	4	999.0	999	9	999999999	0	0.0000	0	88	999.000	999.0	99.0
2005	3	20	22	0	?9?9?9?9E0?9?9?9*9*9?9*9*9?9*9*9?9?9*9*_*9*9*9*9*9	15.6	10.9	73	95160	9999	9999	328	0	0	0	999900	999900	999900	99990	95	4.0	1	1	999.0	999	9	999999999	0	0.0000	0	88	999.000	999.0	99.0
2005	3	20	23	0	?9?9?9?9E0?9?9?9*9*9?9*9*9?9*9*9?9?9*9*_*9*9*9*9*9	15.3	10.7	74	95160	9999	9999	320	0	0	0	999900	999900	999900	99990	202	4.0	0	0	999.0	999	9	999999999	0	0.0000	0	88	999.000	999.0	99.0
2005	3	20	24	0	?9?9?9?9E0?9?9?9*9*9?9*9*9?9*9*9?9?9*9*_*9*9*9*9*9	15.0	10.5	75	95160	9999	9999	319	0	0	0	999900	999900	999900	99990	105	4.0	0	0	999.0	999	9	999999999	0	0.0000	0	88	999.000	999.0	99.0
2005	3	21	1	0	?9?9?9?9E0?9?9?9*9*9?9*9*9?9*9*9?9?9*9*_*9*9*9*9*9	14.7	10.3	75	95420	9999	9999	356	0	0	0	999900	999900	999900	99990	186	4.0	9	9	999.0	999	9	999999999	0	0.0000	0	88	999.000	999.0	99.0
2005	3	21	2	0	?9?9?9?9E0?9?9?9*9*9?9*9*9?9*9*9?9?9*9*_*9*9*9*9*9	14.4	10.2	76	95420	9999	9999	326	0	0	0	999900	999900	999900	99990	339	4.0	2	2	999.0	999	9	999999999	0	0.0000	0	88	999.000	999.0	99.0
2005	3	21	3	0	?9?9?9?9E0?9?9?9*9*9?9*9*9?9?9?9?9?9*9*_*9*9*9*9*9	14.1	10.1	77	95420	9999	9999	331	0	0	0	999900	999900	999900	99990	45	1.0	4	4	999.0	999	9	999999999	0	0.0000	0	88	999.000	999.0	99.0
2005	3	21	4	0	?9?9?9?9E0?9?9?9*9*9?9*9*9?9*9*9?9?9*9*_*9*9*9*9*9	13.7	10.1	79	95420	9999	9999	334	0	0	0	999900	999900	999900	99990	301	1.0	6	6	999.0	999	9	999999999	0	0.0000	0	88	999.000	999.0	99.0
2005	3	21	5	0	?9?9?9?9E0?9?9?9*9*9?9*9*9?9*9*9?9?9*9*_*9*9*9*9*9	13.3	10.2	81	95420	9999	9999	324	0	0	0	999900	999900	999900	99990	283	1.0	3	3	999.0	999	9	999999999	0	0.0000	0	88	999.000	999.0	99.0
2005	3	21	6	0	?9?9?9?9E0?9?9?9*9*9?9*9*9?9*9*9?9?9*9*_*9*9*9*9*9	12.9	10.2	84	95420	9999	9999	323	0	0	0	999900	999900	999900	99990	34	1.0	3	3	999.0	999	9	999999999	0	0.0000	0	88	999.000	999.0	99.0
2005	3	21	7	0	?9?9?9?9E0?9?9?9*9*9?9*9*9?9*9*9?9?9*9*_*9*9*9*9*9	12.6	10.2	85	95420	9999	9999	326	0	0	0	999900	999900	999900	99990	349	1.0	5	5	999.0	999	9	999999999	0	0.0000	0	88	999.000	999.0	99.0
2005	3	21	8	0	?9?9?9?9E0?9?9?9*9*9?9*9*9?9*9*9?9?9*9*_*9*9*9*9*9	12.5	10.1	85	95420	9999	9999	313	0	0	0	999900	999900	999900	99990	24	1.0	1	1	999.0	999	9	999999999	0	0.0000	0	88	999.000	999.0	99.0
2005	3	21	9	0	?9?9?9?9E0?9?9?9*9*9?9*9*9?9?9?9?9?9*9*_*9*9*9*9*9	13.0	10.2	83	95420	9999	9999	316	60	0	60	999900	999900	999900	99990	360	1.0	1	1	999.0	999	9	999999999	0	0.0000	0	88	999.000	999.0	99.0
2005	3	21	10	0	?9?9?9?9E0?9?9?9*9*9?9*9*9?9*9*9?9?9*9*_*9*9*9*9*9	13.9	10.3	78	95420	9999	9999	324	137	0	137	999900	999900	999900	99990	334	1.0	2	2	999.0	999	9	999999999	0	0.0000	0	88	999.000	999.0	99.0
2005	3	21	11	0	?9?9?9?9E0?9?9?9*9*9?9*9*9?9*9*9?9?9*9*_*9*9*9*9*9	15.1	10.1	72	95420	9999	9999	333	216	0	216	999900	999900	999900	99990	210	1.0	3	3	999.0	999	9	999999999	0	0.0000	0	88	999.000	999.0	99.0
2005	3	21	12	0	?9?9?9?9E0?9?9?9*9*9?9*9*9?9*9*9?9?9*9*_*9*9*9*9*9	16.4	9.8	65	95420	9999	9999	351	286	0	286	999900	999900	999900	99990	175	1.0	7	7	999.0	999	9	999999999	0	0.0000	0	88	999.000	999.0	99.0
2005	3	21	13	0	?9?9?9?9E0?9?9?9*9*9?9*9*9?9*9*9?9?9*9*_*9*9*9*9*9	17.8	9.4	58	95420	9999	9999	347	665	368	349	999900	999900	999900	99990	197	1.0	4	4	999.0	999	9	999999999	0	0.0000	0	88	999.000	999.0	99.0
2005	3	21	14	0	?9?9?9?9E0?9?9?9*9*9?9*9*9?9*9*9?9?9*9*_*9*9*9*9*9	19.4	9.1	51	95420	9999	9999	352	702	397	368	999900	999900	999900	99990	54	1.0	3	3	999.0	999	9	999999999	0	0.0000	0	88	999.000	999.0	99.0
2005	3	21	15	0	?9?9?9?9E0?9?9?9*9*9?9*9*9?9?9?9?9?9*9*_*9*9*9*9*9	21.0	9.1	47	95420	9999	9999	365	673	418	353	999900	999900	999900	99990	157	2.0	5	5	999.0	999	9	999999999	0	0.0000	0	88	999.000	999.0	99.0
2005	3	21	16	0	?9?9?9?9E0?9?9?9*9*9?9*9*9?9*9*9?9?9*9*_*9*9*9*9*9	22.1	9.3	44	95420	9999	9999	379	584	436	306	999900	999900	999900	99990	115	2.0	7	7	999.0	999	9	999999999	0	0.0000	0	88	999.000	999.0	99.0
2005	3	21	17	0	?9?9?9?9E0?9?9?9*9*9?9*9*9?9*9*9?9?9*9*_*9*9*9*9*9	21.9	9.0	44	95420	9999	9999	377	450	459	236	999900	999900	999900	99990	167	2.0	7	7	999.0	999	9	999999999	0	0.0000	0	88	999.000	999.0	99.0
2005	3	21	18	0	?9?9?9?9E0?9?9?9*9*9?9*9*9?9*9*9?9?9*9*_*9*9*9*9*9	21.5	9.0	45	95420	9999	9999	365	294	530	154	999900	999900	999900	99990	100	2.0	4	4	999.0	999	9	999999999	0	0.0000	0	88	999.000	999.0	99.0
2005	3	21	19	0	?9?9?9?9E0?9?9?9*9*9?9*9*9?9*9*9?9?9*9*_*9*9*9*9*9	20.8	9.2	48	95420	9999	9999	368	70	0	70	999900	999900	999900	99990	326	2.0	6	6	999.0	999	9	999999999	0	0.0000	0	88	999.000	999.0	99.0
2005	3	21	20	0	?9?9?9?9E0?9?9?9*9*9?9*9*9?9*9*9?9?9*9*_*9*9*9*9*9	20.0	9.6	51	95420	9999	9999	382	4	0	4	999900	999900	999900	99990	295	2.0	9	9	999.0	999	9	999999999	0	0.0000	0	88	999.000	999.0	99.0
2005	3	21	21	0	?9?9?9?9E0?9?9?9*9*9?9*9*9?9?9?9?9?9*9*_*9*9*9*9*9	19.2	10.1	56	95420	9999	9999	337	0	0	0	999900	999900	999900	99990	0	0.0	0	0	999.0	999	9	999999999	0	0.0000	0	88	999.000	999.0	99.0
2005	3	21	22	0	?9?9?9?9E0?9?9?9*9*9?9*9*9?9*9*9?9?9*9*_*9*9*9*9*9	18.4	10.6	60	95420	9999	9999	358	0	0	0	999900	999900	999900	99990	171	0.0	6	6	999.0	999	9	999999999	0	0.0000	0	88	999.000	999.0	99.0
2005	3	21	23	0	?9?9?9?9E0?9?9?9*9*9?9*9*9?9*9*9?9?9*9*_*9*9*9*9*9	17.7	11.1	65	95420	9999	9999	338	0	0	0	999900	999900	999900	99990	156	0.0	1	1	999.0	999	9	999999999	0	0.0000	0	88	999.000	999.0	99.0
2005	3	21	24	0	?9?9?9?9E0?9?9?9*9*9?9*9*9?9*9*9?9?9*9*_*9*9*9*9*9	17.1	11.5	70	95420	9999	9999	362	0	0	0	999900	999900	999900	99990	113	0.0	8	8	999.0	999	9	999999999	0	0.0000	0	88	999.000	999.0	99.0
2005	3	22	1	0	?9?9?9?9E0?9?9?9*9*9?9*9*9?9*9*9?9?9*9*_*9*9*9*9*9	16.4	11.7	74	95760	9999	9999	341	0	0	0	999900	999900	999900	99990	151	0.0	3	3	999.0	999	9	999999999	0	0.0000	0	88	999.000	999.0	99.0
2005	3	22	2	0	?9?9?9?9E0?9?9?9*9*9?9*9*9?9*9*9?9?9*9*_*9*9*9*9*9	15.8	11.8	77	95760	9999	9999	335	0	0	0	999900	999900	999900	99990	140	0.0	2	2	999.0	999	9	999999999	0	0.0000	0	88	999.000	999.0	99.0
2005	3	22	3	0	?9?9?9?9E0?9?9?9*9*9?9*9*9?9?9?9?9?9*9*_*9*9*9*9*9	15.2	11.6	79	95760	9999	9999	353	0	0	0	999900	999900	999900	99990	0	0.0	8	8	999.0	999	9	999999999	0	0.0000	0	88	999.000	999.0	99.0
2005	3	22	4	0	?9?9?9?9E0?9?9?9*9*9?9*9*9?9*9*9?9?9*9*_*9*9*9*9*9	14.6	11.2	80	95760	9999	9999	340	0	0	0	999900	999900	999900	99990	163	0.0	6	6	999.0	999	9	999999999	0	0.0000	0	88	999.000	999.0	99.0
2005	3	22	5	0	?9?9?9?9E0?9?9?9*9*9?9*9*9?9*9*9?9?9*9*_*9*9*9*9*9	14.1	10.7	80	95760	9999	9999	326	0	0	0	999900	999900	999900	99990	243	0.0	2	2	999.0	999	9	999999999	0	0.0000	0	88	999.000	999.0	99.0
2005	3	22	6	0	?9?9?9?9E0?9?9?9*9*9?9*9*9?9*9*9?9?9*9*_*9*9*9*9*9	13.8	10.3	79	95760	9999	9999	339	0	0	0	999900	999900	999900	99990	139	0.0	7	7	999.0	999	9	999999999	0	0.0000	0	88	999.000	999.0	99.0
2005	3	22	7	0	?9?9?9?9E0?9?9?9*9*9?9*9*9?9*9*9?9?9*9*_*9*9*9*9*9	13.9	10.2	78	95760	9999	9999	352	0	0	0	999900	999900	999900	99990	156	0.0	9	9	999.0	999	9	999999999	0	0.0000	0	88	999.000	999.0	99.0
2005	3	22	8	0	?9?9?9?9E0?9?9?9*9*9?9*9*9?9*9*9?9?9*9*_*9*9*9*9*9	14.4	10.6	78	95760	9999	9999	330	0	0	0	999900	999900	999900	99990	165	0.0	3	3	999.0	999	9	999999999	0	0.0000	0	88	999.000	999.0	99.0
2005	3	22	9	0	?9?9?9?9E0?9?9?9*9*9?9*9*9?9?9?9?9?9*9*_*9*9*9*9*9	15.5	11.7	78	95760	9999	9999	342	17	0	17	999900	999900	999900	99990	0	0.0	5	5	999.0	999	9	999999999	0	0.0000	0	88	999.000	999.0	99.0
2005	3	22	10	0	?9?9?9?9E0?9?9?9*9*9?9*9*9?9*9*9?9?9*9*_*9*9*9*9*9	17.1	13.4	79	95760	9999	9999	354	38	0	38	999900	999900	999900	99990	119	0.0	6	6	999.0	999	9	999999999	0	0.0000	0	88	999.000	999.0	99.0
2005	3	22	11	0	?9?9?9?9E0?9?9?9*9*9?9*9*9?9*9*9?9?9*9*_*9*9*9*9*9	18.6	15.2	80	95760	9999	9999	368	60	0	60	999900	999900	999900	99990	358	0.0	7	7	999.0	999	9	999999999	0	0.0000	0	88	999.000	999.0	99.0
2005	3	22	12	0	?9?9?9?9E0?9?9?9*9*9?9*9*9?9*9*9?9?9*9*_*9*9*9*9*9	19.3	16.1	81	95760	9999	9999	344	79	0	79	999900	999900	999900	99990	116	0.0	0	0	999.0	999	9	999999999	0	0.0000	0	88	999.000	999.0	99.0
2005	3	22	13	0	?9?9?9?9E0?9?9?9*9*9?9*9*9?9*9*9?9?9*9*_*9*9*9*9*9	18.6	15.4	82	95760	9999	9999	340	93	0	93	999900	999900	999900	99990	106	0.0	0	0	999.0	999	9	999999999	0	0.0000	0	88	999.000	999.0	99.0
2005	3	22	14	0	?9?9?9?9E0?9?9?9*9*9?9*9*9?9*9*9?9?9*9*_*9*9*9*9*9	17.0	13.7	81	95760	9999	9999	351	98	0	98	999900	999900	999900	99990	219	0.0	5	5	999.0	999	9	999999999	0	0.0000	0	88	999.000	999.0	99.0
2005	3	22	15	0	?9?9?9?9E0?9?9?9*9*9?9*9*9?9?9?9?9?9*9*_*9*9*9*9*9	15.2	11.6	79	95760	9999	9999	360	94	0	94	999900	999900	999900	99990	45	5.0	9	9	999.0	999	9	999999999	0	0.0000	0	88	999.000	999.0	99.0
2005	3	22	16	0	?9?9?9?9E0?9?9?9*9*9?9*9*9?9*9*9?9?9*9*_*9*9*9*9*9	13.9	9.5	74	95760	9999	9999	351	82	0	82	999900	999900	999900	99990	45	5.0	9	9	999.0	999	9	999999999	0	0.0000	0	88	999.000	999.0	99.0
2005	3	22	17	0	?9?9?9?9E0?9?9?9*9*9?9*9*9?9*9*9?9?9*9*_*9*9*9*9*9	13.2	7.5	68	95760	9999	9999	324	63	0	63	999900	999900	999900	99990	238	5.0	4	4	999.0	999	9	999999999	0	0.0000	0	88	999.000	999.0	99.0
2005	3	22	18	0	?9?9?9?9E0?9?9?9*9*9?9*9*9?9*9*9?9?9*9*_*9*9*9*9*9	12.9	5.7	62	95760	9999	9999	310	41	0	41	999900	999900	999900	99990	270	5.0	1	1	999.0	999	9	999999999	0	0.0000	0	88	999.000	999.0	99.0
2005	3	22	19	0	?9?9?9?9E0?9?9?9*9*9?9*9*9?9*9*9?9?9*9*_*9*9*9*9*9	12.9	4.3	56	95760	9999	9999	340	20	0	20	999900	999900	999900	99990	243	5.0	9	9	999.0	999	9	999999999	0	0.0000	0	88	999.000	999.0	99.0
2005	3	22	20	0	?9?9?9?9E0?9?9?9*9*9?9*9*9?9*9*9?9?9*9*_*9*9*9*9*9	13.1	3.2	51	95760	9999	9999	333	1	0	1	999900	999900	999900	99990	111	5.0	8	8	999.0	999	9	999999999	0	0.0000	0	88	999.000	999.0	99.0
2005	3	22	21	0	?9?9?9?9E0?9?9?9*9*9?9*9*9?9?9?9?9?9*9*_*9*9*9*9*9	13.4	2.8	49	95760	9999	9999	325	0	0	0	999900	999900	999900	99990	90	4.0	6	6	999.0	999	9	999999999	0	0.0000	0	88	999.000	999.0	99.0
2005	3	22	22	0	?9?9?9?9E0?9?9?9*9*9?9*9*9?9*9*9?9?9*9*_*9*9*9*9*9	13.5	2.9	49	95760	9999	9999	329	0	0	0	999900	999900	999900	99990	258	4.0	7	7	999.0	999	9	999999999	0	0.0000	0	88	999.000	999.0	99.0
2005	3	22	23	0	?9?9?9?9E0?9?9?9*9*9?9*9*9?9*9*9?9?9*9*_*9*9*9*9*9	13.3	3.5	51	95760	9999	9999	320	0	0	0	999900	999900	999900	99990	67	4.0	4	4	999.0	999	9	999999999	0	0.0000	0	88	999.000	999.0	99.0
2005	3	22	24	0	?9?9?9?9E0?9?9?9*9*9?9*9*9?9*9*9?9?9*9*_*9*9*9*9*9	12.9	4.2	55	95760	9999	9999	303	0	0	0	999900	999900	999900	99990	248	4.0	0	0	999.0	999	9	999999999	0	0.0000	0	88	999.000	999.0	99.0
2005	3	23	1	0	?9?9?9?9E0?9?9?9*9*9?9*9*9?9*9*9?9?9*9*_*9*9*9*9*9	12.4	4.9	60	96880	9999	9999	327	0	0	0	999900	999900	999900	99990	252	4.0	7	7	999.0	999	9	999999999	0	0.0000	0	88	999.000	999.0	99.0
2005	3	23	2	0	?9?9?9?9E0?9?9?9*9*9?9*9*9?9*9*9?9?9*9*_*9*9*9*9*9	11.9	5.3	64	96880	9999	9999	313	0	0	0	999900	999900	999900	99990	186	4.0	3	3	999.0	999	9	999999999	0	0.0000	0	88	999.000	999.0	99.0
2005	3	23	3	0	?9?9?9?9E0?9?9?9*9*9?9*9*9?9?9?9?9?9*9*_*9*9*9*9*9	11.4	5.5	67	96880	9999	9999	314	0	0	0	999900	999900	999900	99990	360	1.0	4	4	999.0	999	9	999999999	0	0.0000	0	88	999.000	999.0	99.0
2005	3	23	4	0	?9?9?9?9E0?9?9?9*9*9?9*9*9?9*9*9?9?9*9*_*9*9*9*9*9	10.9	5.2	68	96880	9999	9999	302	0	0	0	999900	999900	999900	99990	346	1.0	1	1	999.0	999	9	999999999	0	0.0000	0	88	999.000	999.0	99.0
2005	3	23	5	0	?9?9?9?9E0?9?9?9*9*9?9*9*9?9*9*9?9?9*9*_*9*9*9*9*9	10.6	4.7	67	96880	9999	9999	309	0	0	0	999900	999900	999900	99990	78	1.0	4	4	999.0	999	9	999999999	0	0.0000	0	88	999.000	999.0	99.0
2005	3	23	6	0	?9?9?9?9E0?9?9?9*9*9?9*9*9?9*9*9?9?9*9*_*9*9*9*9*9	10.3	4.0	65	96880	9999	9999	302	0	0	0	999900	999900	999900	99990	234	1.0	2	2	999.0	999	9	999999999	0	0.0000	0	88	999.000	999.0	99.0
2005	3	23	7	0	?9?9?9?9E0?9?9?9*9*9?9*9*9?9*9*9?9?9*9*_*9*9*9*9*9	10.2	3.2	62	96880	9999	9999	319	0	0	0	999900	999900	999900	99990	184	1.0	8	8	999.0	999	9	999999999	0	0.0000	0	88	999.000	999.0	99.0
2005	3	23	8	0	?9?9?9?9E0?9?9?9*9*9?9*9*9?9*9*9?9?9*9*_*9*9*9*9*9	10.1	2.3	59	96880	9999	9999	313	0	0	0	999900	999900	999900	99990	267	1.0	7	7	999.0	999	9	999999999	0	0.0000	0	88	999.000	999.0	99.0
2005	3	23	9	0	?9?9?9?9E0?9?9?9*9*9?9*9*9?9?9?9?9?9*9*_*9*9*9*9*9	10.9	2.4	56	96880	9999	9999	306	53	0	53	999900	999900	999900	99990	337	2.0	3	3	999.0	999	9	999999999	0	0.0000	0	88	999.000	999.0	99.0
2005	3	23	10	0	?9?9?9?9E0?9?9?9*9*9?9*9*9?9*9*9?9?9*9*_*9*9*9*9*9	11.7	2.5	53	96880	9999	9999	309	118	0	118	999900	999900	999900	99990	144	2.0	3	3	999.0	999	9	999999999	0	0.0000	0	88	999.000	999.0	99.0
2005	3	23	11	0	?9?9?9?9E0?9?9?9*9*9?9*9*9?9*9*9?9?9*9*_*9*9*9*9*9	12.2	2.4	51	96880	9999	9999	323	186	0	186	999900	999900	999900	99990	20	2.0	7	7	999.0	999	9	999999999	0	0.0000	0	88	999.000	999.0	99.0
2005	3	23	12	0	?9?9?9?9E0?9?9?9*9*9?9*9*9?9*9*9?9?9*9*_*9*9*9*9*9	12.5	2.2	50	96880	9999	9999	315	245	0	245	999900	999900	999900	99990	331	2.0	4	4	999.0	999	9	999999999	0	0.0000	0	88	999.000	999.0	99.0
2005	3	23	13	0	?9?9?9?9E0?9?9?9*9*9?9*9*9?9*9*9?9?9*9*_*9*9*9*9*9	12.7	2.0	48	96880	9999	9999	330	286	0	286	999900	999900	999900	99990	145	2.0	8	8	999.0	999	9	999999999	0	0.0000	0	88	999.000	999.0	99.0
2005	3	23	14	0	?9?9?9?9E0?9?9?9*9*9?9*9*9?9*9*9?9?9*9*_*9*9*9*9*9	13.0	1.9	47	96880	9999	9999	301	302	0	302	999900	999900	999900	99990	247	2.0	0	0	999.0	999	9	999999999	0	0.0000	0	88	999.000	999.0	99.0
2005	3	23	15	0	?9?9?9?9E0?9?9?9*9*9?9*9*9?9?9?9?9?9*9*_*9*9*9*9*9	13.5	2.0	45	96880	9999	9999	340	290	0	290	999900	999900	999900	99990	247	2.0	9	9	999.0	999	9	999999999	0	0.0000	0	88	999.000	999.0	99.0
2005	3	23	16	0	?9?9?9?9E0?9?9?9*9*9?9*9*9?9*9*9?9?9*9*_*9*9*9*9*9	14.3	2.3	44	96880	9999	9999	323	252	0	252	999900	999900	999900	99990	147	2.0	4	4	999.0	999	9	999999999	0	0.0000	0	88	999.000	999.0	99.0
2005	3	23	17	0	?9?9?9?9E0?9?9?9*9*9?9*9*9?9*9*9?9?9*9*_*9*9*9*9*9	15.1	2.5	43	96880	9999	9999	327	194	0	194	999900	999900	999900	99990	290	2.0	4	4	999.0	999	9	999999999	0	0.0000	0	88	999.000	999.0	99.0
2005	3	23	18	0	?9?9?9?9E0?9?9?9*9*9?9*9*9?9*9*9?9?9*9*_*9*9*9*9*9	15.5	2.4	41	96880	9999	9999	312	128	0	128	999900	999900	999900	99990	131	2.0	0	0	999.0	999	9	999999999	0	0.0000	0	88	999.000	999.0	99.0
2005	3	23	19	0	?9?9?9?9E0?9?9?9*9*9?9*9*9?9*9*9?9?9*9*_*9*9*9*9*9	15.0	1.7	41	96880	9999	9999	328	62	0	62	999900	999900	999900	99990	254	2.0	5	5	999.0	999	9	999999999	0	0.0000	0	88	999.000	999.0	99.0
2005	3	23	20	0	?9?9?9?9E0?9?9?9*9*9?9*9*9?9*9*9?9?9*9*_*9*9*9*9*9	13.8	0.6	40	96880	9999	9999	309	5	0	5	999900	999900	999900	99990	291	2.0	1	1	999.0	999	9	999999999	0	0.0000	0	88	999.000	999.0	99.0
2005	3	23	21	0	?9?9?9?9E0?9?9?9*9*9?9*9*9?9?9?9?9?9*9*_*9*9*9*9*9	12.6	-0.1	42	96880	9999	9999	307	0	0	0	999900	999900	999900	99990	247	2.0	2	2	999.0	999	9	999999999	0	0.0000	0	88	999.000	999.0	99.0
2005	3	23	22	0	?9?9?9?9E0?9?9?9*9*9?9*9*9?9*9*9?9?9*9*_*9*9*9*9*9	11.8	-0.1	44	96880	9999	9999	312	0	0	0	999900	999900	999900	99990	140	2.0	5	5	999.0	999	9	999999999	0	0.0000	0	88	999.000	999.0	99.0
2005	3	23	23	0	?9?9?9?9E0?9?9?9*9*9?9*9*9?9*9*9?9?9*9*_*9*9*9*9*9	11.4	0.4	47	96880	9999	9999	299	0	0	0	999900	999900	999900	99990	199	2.0	1	1	999.0	999	9	999999999	0	0.0000	0	88	999.000	999.0	99.0
2005	3	23	24	0	?9?9?9?9E0?9?9?9*9*9?9*9*9?9*9*9?9?9*9*_*9*9*9*9*9	11.3	1.4	51	96880	9999	9999	294	0	0	0	999900	999900	999900	99990	141	2.0	0	0	999.0	999	9	999999999	0	0.0000	0	88	999.000	999.0	99.0
2005	3	24	1	0	?9?9?9?9E0?9?9?9*9*9?9*9*9?9*9*9?9?9*9*_*9*9*9*9*9	11.3	2.6	55	96460	9999	9999	319	0	0	0	999900	999900	999900	99990	62	2.0	7	7	999.0	999	9	999999999	0	0.0000	0	88	999.000	999.0	99.0
2005	3	24	2	0	?9?9?9?9E0?9?9?9*9*9?9*9*9?9*9*9?9?9*9*_*9*9*9*9*9	11.2	3.8	60	96460	9999	9999	311	0	0	0	999900	999900	999900	99990	75	2.0	4	4	999.0	999	9	999999999	0	0.0000	0	88	999.000	999.0	99.0
2005	3	24	3	0	?9?9?9?9E0?9?9?9*9*9?9*9*9?9?9?9?9?9*9*_*9*9*9*9*9	10.9	4.7	66	96460	9999	9999	313	0	0	0	999900	999900	999900	99990	202	1.0	5	5	999.0	999	9	999999999	0	0.0000	0	88	999.000	999.0	99.0
2005	3	24	4	0	?9?9?9?9E0?9?9?9*9*9?9*9*9?9*9*9?9?9*9*_*9*9*9*9*9	10.3	5.3	71	96460	9999	9999	303	0	0	0	999900	999900	999900	99990	202	1.0	2	2	999.0	999	9	999999999	0	0.0000	0	88	999.000	999.0	99.0
2005	3	24	5	0	?9?9?9?9E0?9?9?9*9*9?9*9*9?9*9*9?9?9*9*_*9*9*9*9*9	9.6	5.6	76	96460	9999	9999	303	0	0	0	999900	999900	999900	99990	125	1.0	3	3	999.0	999	9	999999999	0	0.0000	0	88	999.000	999.0	99.0
2005	3	24	6	0	?9?9?9?9E0?9?9?9*9*9?9*9*9?9*9*9?9?9*9*_*9*9*9*9*9	8.8	5.6	80	96460	9999	9999	302	0	0	0	999900	999900	999900	99990	176	1.0	4	4	999.0	999	9	999999999	0	0.0000	0	88	999.000	999.0	99.0
2005	3	24	7	0	?9?9?9?9E0?9?9?9*9*9?9*9*9?9*9*9?9?9*9*_*9*9*9*9*9	8.2	5.5	83	96460	9999	9999	302	0	0	0	999900	999900	999900	99990	130	1.0	5	5	999.0	999	9	999999999	0	0.0000	0	88	999.000	999.0	99.0
2005	3	24	8	0	?9?9?9?9E0?9?9?9*9*9?9*9*9?9*9*9?9?9*9*_*9*9*9*9*9	8.0	5.3	83	96460	9999	9999	284	0	0	0	999900	999900	999900	99990	213	1.0	0	0	999.0	999	9	999999999	0	0.0000	0	88	999.000	999.0	99.0
2005	3	24	9	0	?9?9?9?9E0?9?9?9*9*9?9*9*9?9?9?9?9?9*9*_*9*9*9*9*9	9.3	6.2	81	96460	9999	9999	300	50	0	50	999900	999900	999900	99990	0	0.0	2	2	999.0	999	9	999999999	0	0.0000	0	88	999.000	999.0	99.0
2005	3	24	10	0	?9?9?9?9E0?9?9?9*9*9?9*9*9?9*9*9?9?9*9*_*9*9*9*9*9	10.8	6.7	76	96460	9999	9999	312	110	0	110	999900	999900	999900	99990	306	0.0	4	4	999.0	999	9	999999999	0	0.0000	0	88	999.000	999.0	99.0
2005	3	24	11	0	?9?9?9?9E0?9?9?9*9*9?9*9*9?9*9*9?9?9*9*_*9*9*9*9*9	11.8	6.2	69	96460	9999	9999	337	173	0	173	999900	999900	999900	99990	175	0.0	9	9	999.0	999	9	999999999	0	0.0000	0	88	999.000	999.0	99.0
2005	3	24	12	0	?9?9?9?9E0?9?9?9*9*9?9*9*9?9*9*9?9?9*9*_*9*9*9*9*9	12.5	5.1	60	96460	9999	9999	332	227	0	227	999900	999900	999900	99990	343	0.0	8	8	999.0	999	9	999999999	0	0.0000	0	88	999.000	999.0	99.0
2005	3	24	13	0	?9?9?9?9E0?9?9?9*9*9?9*9*9?9*9*9?9?9*9*_*9*9*9*9*9	13.2	3.8	53	96460	9999	9999	304	265	0	265	999900	999900	999900	99990	147	0.0	0	0	999.0	999	9	999999999	0	0.0000	0	88	999.000	999.0	99.0
2005	3	24	14	0	?9?9?9?9E0?9?9?9*9*9?9*9*9?9*9*9?9?9*9*_*9*9*9*9*9	14.2	2.9	46	96460	9999	9999	326	280	0	280	999900	999900	999900	99990	255	0.0	5	5	999.0	999	9	999999999	0	0.0000	0	88	999.000	999.0	99.0
2005	3	24	15	0	?9?9?9?9E0?9?9?9*9*9?9*9*9?9?9?9?9?9*9*_*9*9*9*9*9	15.7	3.0	42	96460	9999	9999	324	675	292	450	999900	999900	999900	99990	112	2.0	2	2	999.0	999	9	999999999	0	0.0000	0	88	999.000	999.0	99.0
2005	3	24	16	0	?9?9?9?9E0?9?9?9*9*9?9*9*9?9*9*9?9?9*9*_*9*9*9*9*9	17.0	4.0	42	96460	9999	9999	360	587	304	391	999900	999900	999900	99990	201	2.0	9	9	999.0	999	9	999999999	0	0.0000	0	88	999.000	999.0	99.0
2005	3	24	17	0	?9?9?9?9E0?9?9?9*9*9?9*9*9?9*9*9?9?9*9*_*9*9*9*9*9	16.6	4.5	45	96460	9999	9999	336	454	320	302	999900	999900	999900	99990	269	2.0	4	4	999.0	999	9	999999999	0	0.0000	0	88	999.000	999.0	99.0
2005	3	24	18	0	?9?9?9?9E0?9?9?9*9*9?9*9*9?9*9*9?9?9*9*_*9*9*9*9*9	15.7	5.0	49	96460	9999	9999	326	119	0	119	999900	999900	999900	99990	329	2.0	2	2	999.0	999	9	999999999	0	0.0000	0	88	999.000	999.0	99.0
2005	3	24	19	0	?9?9?9?9E0?9?9?9*9*9?9*9*9?9*9*9?9?9*9*_*9*9*9*9*9	14.4	5.3	54	96460	9999	9999	317	145	243	97	999900	999900	999900	99990	332	2.0	1	1	999.0	999	9	999999999	0	0.0000	0	88	999.000	999.0	99.0
2005	3	24	20	0	?9?9?9?9E0?9?9?9*9*9?9*9*9?9*9*9?9?9*9*_*9*9*9*9*9	13.1	5.5	60	96460	9999	9999	335	14	0	9	999900	999900	999900	99990	67	2.0	8	8	999.0	999	9	999999999	0	0.0000	0	88	999.000	999.0	99.0
2005	3	24	21	0	?9?9?9?9E0?9?9?9*9*9?9*9*9?9?9?9?9?9*9*_*9*9*9*9*9	11.9	5.5	65	96460	9999	9999	316	0	0	0	999900	999900	999900	99990	135	3.0	4	4	999.0	999	9	999999999	0	0.0000	0	88	999.000	999.0	99.0
2005	3	24	22	0	?9?9?9?9E0?9?9?9*9*9?9*9*9?9*9*9?9?9*9*_*9*9*9*9*9	11.1	5.5	68	96460	9999	9999	303	0	0	0	999900	999900	999900	99990	23	3.0	1	1	999.0	999	9	999999999	0	0.0000	0	88	999.000	999.0	99.0
2005	3	24	23	0	?9?9?9?9E0?9?9?9*9*9?9*9*9?9*9*9?9?9*9*_*9*9*9*9*9	10.7	5.5	70	96460	9999	9999	295	0	0	0	999900	999900	999900	99990	80	3.0	0	0	999.0	999	9	999999999	0	0.0000	0	88	999.000	999.0	99.0
2005	3	24	24	0	?9?9?9?9E0?9?9?9*9*9?9*9*9?9*9*9?9?9*9*_*9*9*9*9*9	10.4	5.6	72	96460	9999	9999	314	0	0	0	999900	999900	999900	99990	87	3.0	6	6	999.0	999	9	999999999	0	0.0000	0	88	999.000	999.0	99.0
[truncated: 6,768 more rows]
[truncated: 20 more columns]
