# Supplementary material for: Influence of geographical location and outdoor meteorological parameters on indoor humidity environment in rural residential buildings during the Plum Rains Season in the hot summer and cold winter region
Source: PLoS One. 2023 Oct 23;18(10):e0293181. doi: 10.1371/journal.pone.0293181 (PMC10593243; doi:10.1371/journal.pone.0293181)
Supplement: S10 Data — (CSV) [file pone.0293181.s010.CSV]

LOCATION	Hangzhou	Zhejiang	CHN	CSWD	584570	30.23	120.17	8.0	41.7
DESIGN CONDITIONS	1	Climate Design Data 2009 ASHRAE Handbook		Heating	1	-2.2	-1	-12	1.3	2.5	-9.3	1.7	2.8	8	4.6	7	5.4	1.9	320	Cooling	7	7.8	36.1	26.8	35.1	26.7	33.8	26.5	28.2	32.9	27.7	32.3	27.1	31.7	3.3	180	27.1	23	30.4	26.5	22.2	30	26	21.5	29.6	91.6	33	88.8	32.6
TYPICAL/EXTREME PERIODS	6	Summer - Week Nearest Max Temperature For Period	Extreme	7/20	7/26	Summer - Week Nearest Average Temperature For Period	Typical	6/29	7/ 5	Winter - Week Nearest Min Temperature For Period	Extreme	2/ 3	2/ 9	Winter - Week Nearest Average Temperature For Period	Typical	2/10	2/16	Autumn - Week Nearest Average Temperature For Period	Typical	10/20	10/26	Spring - Week Nearest Average Temperature For Period	Typical	4/19	4/25
GROUND TEMPERATURES	3	.5				6.57	8.52	12.33	15.94	22.76	26.36	27.35	25.53	21.32	16.07	10.91	7.50	2				9.26	9.74	11.91	14.33	19.58	22.93	24.60	24.22	21.83	18.20	14.13	10.92	4				12.05	11.71	12.66	14.04	17.51	20.10	21.79	22.20	21.15	19.01	16.25	13.75
HOLIDAYS/DAYLIGHT SAVINGS	No	0	0	0
COMMENTS 1	Custom/User Format -- WMO#584570; China Standard Weather Data for Analyzing Building Thermal Conditions May 2010; China Meteorological Bureau-Climate Information Center-Climate Data Office and Tsinghua University-Department of Building Science and Technology
COMMENTS 2	-- Ground temps produced with a standard soil diffusivity of 2.3225760E-03 {m**2/day}
DATA PERIODS	1	1	Data	Sunday	1/ 1	12/31
2005	1	1	1	0	?9?9?9?9E0?9?9?9*9*9?9*9*9?9?9?9?9?9*9*_*9*9*9*9*9	4.8	3.4	91	102060	9999	9999	283	0	0	0	999900	999900	999900	99990	0	0.0	4	4	999.0	999	9	999999999	0	0.0000	0	88	999.000	999.0	99.0
2005	1	1	2	0	?9?9?9?9E0?9?9?9*9*9?9*9*9?9?9?9?9?9*9*_*9*9*9*9*9	0.2	-4.3	69	102060	9999	9999	256	0	0	0	999900	999900	999900	99990	0	0.0	3	3	999.0	999	9	999999999	0	0.0000	0	88	999.000	999.0	99.0
2005	1	1	3	0	?9?9?9?9E0?9?9?9*9*9?9*9*9?9?9?9?9?9*9*_*9*9*9*9*9	-0.2	-4.0	73	102060	9999	9999	255	0	0	0	999900	999900	999900	99990	0	0.0	3	3	999.0	999	9	999999999	0	0.0000	0	88	999.000	999.0	99.0
2005	1	1	4	0	?9?9?9?9E0?9?9?9*9*9?9*9*9?9?9?9?9?9*9*_*9*9*9*9*9	-0.7	-3.2	81	102060	9999	9999	251	0	0	0	999900	999900	999900	99990	0	0.0	2	2	999.0	999	9	999999999	0	0.0000	0	88	999.000	999.0	99.0
2005	1	1	5	0	?9?9?9?9E0?9?9?9*9*9?9*9*9?9?9?9?9?9*9*_*9*9*9*9*9	-1.1	-2.7	87	102060	9999	9999	255	0	0	0	999900	999900	999900	99990	0	0.0	4	4	999.0	999	9	999999999	0	0.0000	0	88	999.000	999.0	99.0
2005	1	1	6	0	?9?9?9?9E0?9?9?9*9*9?9*9*9?9?9?9?9?9*9*_*9*9*9*9*9	-1.5	-2.4	93	102060	9999	9999	265	0	0	0	999900	999900	999900	99990	225	1.0	8	8	999.0	999	9	999999999	0	0.0000	0	88	999.000	999.0	99.0
2005	1	1	7	0	?9?9?9?9E0?9?9?9*9*9?9*9*9?9?9?9?9?9*9*_*9*9*9*9*9	-1.4	-2.7	90	102060	9999	9999	258	0	0	0	999900	999900	999900	99990	225	2.0	6	6	999.0	999	9	999999999	0	0.0000	0	88	999.000	999.0	99.0
2005	1	1	8	0	?9?9?9?9E0?9?9?9*9*9?9*9*9?9?9?9?9?9*9*_*9*9*9*9*9	-1.8	-2.9	91	102060	9999	9999	269	0	0	0	999900	999900	999900	99990	225	1.0	9	9	999.0	999	9	999999999	0	0.0000	0	88	999.000	999.0	99.0
2005	1	1	9	0	?9?9?9?9E0?9?9?9*9*9?9*9*9?9?9?9?9?9*9*_*9*9*9*9*9	-1.4	-2.7	90	102060	9999	9999	258	42	0	42	999900	999900	999900	99990	202	1.0	6	6	999.0	999	9	999999999	0	0.0000	0	88	999.000	999.0	99.0
2005	1	1	10	0	?9?9?9?9E0?9?9?9*9*9?9*9*9?9?9?9?9?9*9*_*9*9*9*9*9	0.1	-1.7	86	102060	9999	9999	264	192	152	118	999900	999900	999900	99990	180	3.0	6	6	999.0	999	9	999999999	0	0.0000	0	88	999.000	999.0	99.0
2005	1	1	11	0	?9?9?9?9E0?9?9?9*9*9?9*9*9?9?9?9?9?9*9*_*9*9*9*9*9	2.2	-2.9	67	102060	9999	9999	271	325	343	130	999900	999900	999900	99990	202	2.0	6	6	999.0	999	9	999999999	0	0.0000	0	88	999.000	999.0	99.0
2005	1	1	12	0	?9?9?9?9E0?9?9?9*9*9?9*9*9?9?9?9?9?9*9*_*9*9*9*9*9	3.5	-2.7	62	102060	9999	9999	277	456	565	118	999900	999900	999900	99990	225	2.0	6	6	999.0	999	9	999999999	0	0.0000	0	88	999.000	999.0	99.0
2005	1	1	13	0	?9?9?9?9E0?9?9?9*9*9?9*9*9?9?9?9?9?9*9*_*9*9*9*9*9	6.1	-3.1	50	102060	9999	9999	290	558	778	90	999900	999900	999900	99990	180	2.0	7	7	999.0	999	9	999999999	0	0.0000	0	88	999.000	999.0	99.0
2005	1	1	14	0	?9?9?9?9E0?9?9?9*9*9?9*9*9?9?9?9?9?9*9*_*9*9*9*9*9	6.9	-4.2	43	102060	9999	9999	297	575	762	68	999900	999900	999900	99990	202	3.0	8	8	999.0	999	9	999999999	0	0.0000	0	88	999.000	999.0	99.0
2005	1	1	15	0	?9?9?9?9E0?9?9?9*9*9?9*9*9?9?9?9?9?9*9*_*9*9*9*9*9	8.5	-2.9	43	102060	9999	9999	278	514	721	50	999900	999900	999900	99990	225	3.0	0	0	999.0	999	9	999999999	0	0.0000	0	88	999.000	999.0	99.0
2005	1	1	16	0	?9?9?9?9E0?9?9?9*9*9?9*9*9?9?9?9?9?9*9*_*9*9*9*9*9	9.2	-2.9	41	102060	9999	9999	304	367	609	43	999900	999900	999900	99990	202	3.0	7	7	999.0	999	9	999999999	0	0.0000	0	88	999.000	999.0	99.0
2005	1	1	17	0	?9?9?9?9E0?9?9?9*9*9?9*9*9?9?9?9?9?9*9*_*9*9*9*9*9	9.0	-3.6	39	102060	9999	9999	293	197	9	25	999900	999900	999900	99990	202	2.0	4	4	999.0	999	9	999999999	0	0.0000	0	88	999.000	999.0	99.0
2005	1	1	18	0	?9?9?9?9E0?9?9?9*9*9?9*9*9?9?9?9?9?9*9*_*9*9*9*9*9	7.8	-1.7	50	102060	9999	9999	310	50	0	0	999900	999900	999900	99990	225	1.0	9	9	999.0	999	9	999999999	0	0.0000	0	88	999.000	999.0	99.0
2005	1	1	19	0	?9?9?9?9E0?9?9?9*9*9?9*9*9?9?9?9?9?9*9*_*9*9*9*9*9	6.7	-1.5	55	102060	9999	9999	281	0	0	0	999900	999900	999900	99990	0	0.0	2	2	999.0	999	9	999999999	0	0.0000	0	88	999.000	999.0	99.0
2005	1	1	20	0	?9?9?9?9E0?9?9?9*9*9?9*9*9?9?9?9?9?9*9*_*9*9*9*9*9	6.1	-2.9	51	102060	9999	9999	290	0	0	0	999900	999900	999900	99990	247	1.0	7	7	999.0	999	9	999999999	0	0.0000	0	88	999.000	999.0	99.0
2005	1	1	21	0	?9?9?9?9E0?9?9?9*9*9?9*9*9?9?9?9?9?9*9*_*9*9*9*9*9	5.0	-1.7	61	102060	9999	9999	287	0	0	0	999900	999900	999900	99990	0	0.0	7	7	999.0	999	9	999999999	0	0.0000	0	88	999.000	999.0	99.0
2005	1	1	22	0	?9?9?9?9E0?9?9?9*9*9?9*9*9?9?9?9?9?9*9*_*9*9*9*9*9	4.7	-0.4	69	102060	9999	9999	274	0	0	0	999900	999900	999900	99990	0	0.0	2	2	999.0	999	9	999999999	0	0.0000	0	88	999.000	999.0	99.0
2005	1	1	23	0	?9?9?9?9E0?9?9?9*9*9?9*9*9?9?9?9?9?9*9*_*9*9*9*9*9	3.9	-0.2	75	102060	9999	9999	271	0	0	0	999900	999900	999900	99990	0	0.0	2	2	999.0	999	9	999999999	0	0.0000	0	88	999.000	999.0	99.0
2005	1	1	24	0	?9?9?9?9E0?9?9?9*9*9?9*9*9?9?9?9?9?9*9*_*9*9*9*9*9	3.3	0.5	82	102060	9999	9999	279	0	0	0	999900	999900	999900	99990	337	1.0	6	6	999.0	999	9	999999999	0	0.0000	0	88	999.000	999.0	99.0
2005	1	2	1	0	?9?9?9?9E0?9?9?9*9*9?9*9*9?9?9?9?9?9*9*_*9*9*9*9*9	2.2	0.0	85	101520	9999	9999	268	0	0	0	999900	999900	999900	99990	0	0.0	3	3	999.0	999	9	999999999	0	0.0000	0	88	999.000	999.0	99.0
2005	1	2	2	0	?9?9?9?9E0?9?9?9*9*9?9*9*9?9?9?9?9?9*9*_*9*9*9*9*9	2.5	0.0	83	101520	9999	9999	269	0	0	0	999900	999900	999900	99990	0	0.0	3	3	999.0	999	9	999999999	0	0.0000	0	88	999.000	999.0	99.0
2005	1	2	3	0	?9?9?9?9E0?9?9?9*9*9?9*9*9?9?9?9?9?9*9*_*9*9*9*9*9	1.5	0.4	92	101520	9999	9999	267	0	0	0	999900	999900	999900	99990	225	2.0	4	4	999.0	999	9	999999999	0	0.0000	0	88	999.000	999.0	99.0
2005	1	2	4	0	?9?9?9?9E0?9?9?9*9*9?9*9*9?9?9?9?9?9*9*_*9*9*9*9*9	1.3	0.4	94	101520	9999	9999	258	0	0	0	999900	999900	999900	99990	0	0.0	1	1	999.0	999	9	999999999	0	0.0000	0	88	999.000	999.0	99.0
2005	1	2	5	0	?9?9?9?9E0?9?9?9*9*9?9*9*9?9?9?9?9?9*9*_*9*9*9*9*9	0.8	0.2	96	101520	9999	9999	269	0	0	0	999900	999900	999900	99990	0	0.0	6	6	999.0	999	9	999999999	0	0.0000	0	88	999.000	999.0	99.0
2005	1	2	6	0	?9?9?9?9E0?9?9?9*9*9?9*9*9?9?9?9?9?9*9*_*9*9*9*9*9	0.3	-0.2	96	101520	9999	9999	258	0	0	0	999900	999900	999900	99990	0	0.0	2	2	999.0	999	9	999999999	0	0.0000	0	88	999.000	999.0	99.0
2005	1	2	7	0	?9?9?9?9E0?9?9?9*9*9?9*9*9?9?9?9?9?9*9*_*9*9*9*9*9	0.3	-0.4	94	101520	9999	9999	264	0	0	0	999900	999900	999900	99990	0	0.0	5	5	999.0	999	9	999999999	0	0.0000	0	88	999.000	999.0	99.0
2005	1	2	8	0	?9?9?9?9E0?9?9?9*9*9?9*9*9?9?9?9?9?9*9*_*9*9*9*9*9	0.1	-0.8	93	101520	9999	9999	265	0	0	0	999900	999900	999900	99990	225	1.0	6	6	999.0	999	9	999999999	0	0.0000	0	88	999.000	999.0	99.0
2005	1	2	9	0	?9?9?9?9E0?9?9?9*9*9?9*9*9?9?9?9?9?9*9*_*9*9*9*9*9	0.8	-0.9	88	101520	9999	9999	281	36	0	36	999900	999900	999900	99990	0	0.0	9	9	999.0	999	9	999999999	0	0.0000	0	88	999.000	999.0	99.0
2005	1	2	10	0	?9?9?9?9E0?9?9?9*9*9?9*9*9?9?9?9?9?9*9*_*9*9*9*9*9	2.5	-0.9	78	101520	9999	9999	268	153	38	135	999900	999900	999900	99990	225	2.0	3	3	999.0	999	9	999999999	0	0.0000	0	88	999.000	999.0	99.0
2005	1	2	11	0	?9?9?9?9E0?9?9?9*9*9?9*9*9?9?9?9?9?9*9*_*9*9*9*9*9	5.1	-0.2	68	101520	9999	9999	281	292	259	145	999900	999900	999900	99990	202	3.0	4	4	999.0	999	9	999999999	0	0.0000	0	88	999.000	999.0	99.0
2005	1	2	12	0	?9?9?9?9E0?9?9?9*9*9?9*9*9?9?9?9?9?9*9*_*9*9*9*9*9	6.5	0.6	66	101520	9999	9999	288	394	339	191	999900	999900	999900	99990	202	2.0	4	4	999.0	999	9	999999999	0	0.0000	0	88	999.000	999.0	99.0
2005	1	2	13	0	?9?9?9?9E0?9?9?9*9*9?9*9*9?9?9?9?9?9*9*_*9*9*9*9*9	8.6	0.7	57	101520	9999	9999	305	433	0	433	999900	999900	999900	99990	157	1.0	7	7	999.0	999	9	999999999	0	0.0000	0	88	999.000	999.0	99.0
2005	1	2	14	0	?9?9?9?9E0?9?9?9*9*9?9*9*9?9?9?9?9?9*9*_*9*9*9*9*9	10.4	-1.3	44	101520	9999	9999	315	481	749	108	999900	999900	999900	99990	157	1.0	8	8	999.0	999	9	999999999	0	0.0000	0	88	999.000	999.0	99.0
2005	1	2	15	0	?9?9?9?9E0?9?9?9*9*9?9*9*9?9?9?9?9?9*9*_*9*9*9*9*9	11.1	0.7	49	101520	9999	9999	307	394	722	101	999900	999900	999900	99990	135	2.0	4	4	999.0	999	9	999999999	0	0.0000	0	88	999.000	999.0	99.0
2005	1	2	16	0	?9?9?9?9E0?9?9?9*9*9?9*9*9?9?9?9?9?9*9*_*9*9*9*9*9	11.0	1.7	53	101520	9999	9999	308	233	612	99	999900	999900	999900	99990	112	1.0	4	4	999.0	999	9	999999999	0	0.0000	0	88	999.000	999.0	99.0
2005	1	2	17	0	?9?9?9?9E0?9?9?9*9*9?9*9*9?9?9?9?9?9*9*_*9*9*9*9*9	10.9	2.5	56	101520	9999	9999	299	89	0	89	999900	999900	999900	99990	67	1.0	1	1	999.0	999	9	999999999	0	0.0000	0	88	999.000	999.0	99.0
2005	1	2	18	0	?9?9?9?9E0?9?9?9*9*9?9*9*9?9?9?9?9?9*9*_*9*9*9*9*9	10.4	3.8	64	101520	9999	9999	321	36	0	0	999900	999900	999900	99990	0	0.0	8	8	999.0	999	9	999999999	0	0.0000	0	88	999.000	999.0	99.0
2005	1	2	19	0	?9?9?9?9E0?9?9?9*9*9?9*9*9?9?9?9?9?9*9*_*9*9*9*9*9	9.8	3.6	65	101520	9999	9999	299	0	0	0	999900	999900	999900	99990	0	0.0	2	2	999.0	999	9	999999999	0	0.0000	0	88	999.000	999.0	99.0
2005	1	2	20	0	?9?9?9?9E0?9?9?9*9*9?9*9*9?9?9?9?9?9*9*_*9*9*9*9*9	9.9	4.5	69	101520	9999	9999	301	0	0	0	999900	999900	999900	99990	0	0.0	2	2	999.0	999	9	999999999	0	0.0000	0	88	999.000	999.0	99.0
2005	1	2	21	0	?9?9?9?9E0?9?9?9*9*9?9*9*9?9?9?9?9?9*9*_*9*9*9*9*9	9.6	5.0	73	101520	9999	9999	326	0	0	0	999900	999900	999900	99990	0	0.0	9	9	999.0	999	9	999999999	0	0.0000	0	88	999.000	999.0	99.0
2005	1	2	22	0	?9?9?9?9E0?9?9?9*9*9?9*9*9?9?9?9?9?9*9*_*9*9*9*9*9	9.3	5.2	75	101520	9999	9999	318	0	0	0	999900	999900	999900	99990	0	0.0	8	8	999.0	999	9	999999999	0	0.0000	0	88	999.000	999.0	99.0
2005	1	2	23	0	?9?9?9?9E0?9?9?9*9*9?9*9*9?9?9?9?9?9*9*_*9*9*9*9*9	9.3	4.8	74	101520	9999	9999	294	0	0	0	999900	999900	999900	99990	0	0.0	1	1	999.0	999	9	999999999	0	0.0000	0	88	999.000	999.0	99.0
2005	1	2	24	0	?9?9?9?9E0?9?9?9*9*9?9*9*9?9?9?9?9?9*9*_*9*9*9*9*9	8.7	4.7	76	101520	9999	9999	301	0	0	0	999900	999900	999900	99990	0	0.0	4	4	999.0	999	9	999999999	0	0.0000	0	88	999.000	999.0	99.0
2005	1	3	1	0	?9?9?9?9E0?9?9?9*9*9?9*9*9?9?9?9?9?9*9*_*9*9*9*9*9	8.4	5.3	81	101650	9999	9999	314	0	0	0	999900	999900	999900	99990	225	2.0	8	8	999.0	999	9	999999999	0	0.0000	0	88	999.000	999.0	99.0
2005	1	3	2	0	?9?9?9?9E0?9?9?9*9*9?9*9*9?9?9?9?9?9*9*_*9*9*9*9*9	8.6	5.0	78	101650	9999	9999	296	0	0	0	999900	999900	999900	99990	0	0.0	2	2	999.0	999	9	999999999	0	0.0000	0	88	999.000	999.0	99.0
2005	1	3	3	0	?9?9?9?9E0?9?9?9*9*9?9*9*9?9?9?9?9?9*9*_*9*9*9*9*9	8.6	4.0	73	101650	9999	9999	300	0	0	0	999900	999900	999900	99990	337	2.0	4	4	999.0	999	9	999999999	0	0.0000	0	88	999.000	999.0	99.0
2005	1	3	4	0	?9?9?9?9E0?9?9?9*9*9?9*9*9?9?9?9?9?9*9*_*9*9*9*9*9	8.2	4.7	78	101650	9999	9999	301	0	0	0	999900	999900	999900	99990	225	2.0	5	5	999.0	999	9	999999999	0	0.0000	0	88	999.000	999.0	99.0
2005	1	3	5	0	?9?9?9?9E0?9?9?9*9*9?9*9*9?9?9?9?9?9*9*_*9*9*9*9*9	8.1	5.0	81	101650	9999	9999	301	0	0	0	999900	999900	999900	99990	22	1.0	5	5	999.0	999	9	999999999	0	0.0000	0	88	999.000	999.0	99.0
2005	1	3	6	0	?9?9?9?9E0?9?9?9*9*9?9*9*9?9?9?9?9?9*9*_*9*9*9*9*9	8.3	4.0	74	101650	9999	9999	284	0	0	0	999900	999900	999900	99990	0	0.0	0	0	999.0	999	9	999999999	0	0.0000	0	88	999.000	999.0	99.0
2005	1	3	7	0	?9?9?9?9E0?9?9?9*9*9?9*9*9?9?9?9?9?9*9*_*9*9*9*9*9	8.2	5.5	83	101650	9999	9999	297	0	0	0	999900	999900	999900	99990	202	2.0	3	3	999.0	999	9	999999999	0	0.0000	0	88	999.000	999.0	99.0
2005	1	3	8	0	?9?9?9?9E0?9?9?9*9*9?9*9*9?9?9?9?9?9*9*_*9*9*9*9*9	8.7	4.7	76	101650	9999	9999	296	0	0	0	999900	999900	999900	99990	0	0.0	2	2	999.0	999	9	999999999	0	0.0000	0	88	999.000	999.0	99.0
2005	1	3	9	0	?9?9?9?9E0?9?9?9*9*9?9*9*9?9?9?9?9?9*9*_*9*9*9*9*9	8.6	4.5	75	101650	9999	9999	298	6	0	6	999900	999900	999900	99990	22	2.0	3	3	999.0	999	9	999999999	0	0.0000	0	88	999.000	999.0	99.0
2005	1	3	10	0	?9?9?9?9E0?9?9?9*9*9?9*9*9?9?9?9?9?9*9*_*9*9*9*9*9	9.3	4.1	70	101650	9999	9999	316	61	0	61	999900	999900	999900	99990	90	2.0	8	8	999.0	999	9	999999999	0	0.0000	0	88	999.000	999.0	99.0
2005	1	3	11	0	?9?9?9?9E0?9?9?9*9*9?9*9*9?9?9?9?9?9*9*_*9*9*9*9*9	10.2	6.1	76	101650	9999	9999	294	167	0	167	999900	999900	999900	99990	0	0.0	0	0	999.0	999	9	999999999	0	0.0000	0	88	999.000	999.0	99.0
2005	1	3	12	0	?9?9?9?9E0?9?9?9*9*9?9*9*9?9?9?9?9?9*9*_*9*9*9*9*9	12.1	4.9	62	101650	9999	9999	321	294	180	187	999900	999900	999900	99990	0	0.0	6	6	999.0	999	9	999999999	0	0.0000	0	88	999.000	999.0	99.0
2005	1	3	13	0	?9?9?9?9E0?9?9?9*9*9?9*9*9?9?9?9?9?9*9*_*9*9*9*9*9	13.0	3.6	53	101650	9999	9999	333	333	258	185	999900	999900	999900	99990	90	2.0	8	8	999.0	999	9	999999999	0	0.0000	0	88	999.000	999.0	99.0
2005	1	3	14	0	?9?9?9?9E0?9?9?9*9*9?9*9*9?9?9?9?9?9*9*_*9*9*9*9*9	13.9	3.2	49	101650	9999	9999	328	333	328	170	999900	999900	999900	99990	112	2.0	6	6	999.0	999	9	999999999	0	0.0000	0	88	999.000	999.0	99.0
2005	1	3	15	0	?9?9?9?9E0?9?9?9*9*9?9*9*9?9?9?9?9?9*9*_*9*9*9*9*9	14.4	0.9	40	101650	9999	9999	331	311	467	136	999900	999900	999900	99990	45	3.0	7	7	999.0	999	9	999999999	0	0.0000	0	88	999.000	999.0	99.0
2005	1	3	16	0	?9?9?9?9E0?9?9?9*9*9?9*9*9?9?9?9?9?9*9*_*9*9*9*9*9	14.2	1.5	42	101650	9999	9999	322	231	609	101	999900	999900	999900	99990	90	3.0	4	4	999.0	999	9	999999999	0	0.0000	0	88	999.000	999.0	99.0
2005	1	3	17	0	?9?9?9?9E0?9?9?9*9*9?9*9*9?9?9?9?9?9*9*_*9*9*9*9*9	13.3	1.7	45	101650	9999	9999	327	128	188	55	999900	999900	999900	99990	90	3.0	7	7	999.0	999	9	999999999	0	0.0000	0	88	999.000	999.0	99.0
2005	1	3	18	0	?9?9?9?9E0?9?9?9*9*9?9*9*9?9?9?9?9?9*9*_*9*9*9*9*9	12.4	2.8	52	101650	9999	9999	315	33	0	0	999900	999900	999900	99990	90	3.0	4	4	999.0	999	9	999999999	0	0.0000	0	88	999.000	999.0	99.0
2005	1	3	19	0	?9?9?9?9E0?9?9?9*9*9?9*9*9?9?9?9?9?9*9*_*9*9*9*9*9	11.3	2.4	54	101650	9999	9999	319	0	0	0	999900	999900	999900	99990	45	2.0	7	7	999.0	999	9	999999999	0	0.0000	0	88	999.000	999.0	99.0
2005	1	3	20	0	?9?9?9?9E0?9?9?9*9*9?9*9*9?9?9?9?9?9*9*_*9*9*9*9*9	10.5	2.4	57	101650	9999	9999	311	0	0	0	999900	999900	999900	99990	0	0.0	6	6	999.0	999	9	999999999	0	0.0000	0	88	999.000	999.0	99.0
2005	1	3	21	0	?9?9?9?9E0?9?9?9*9*9?9*9*9?9?9?9?9?9*9*_*9*9*9*9*9	10.3	1.8	56	101650	9999	9999	325	0	0	0	999900	999900	999900	99990	0	0.0	9	9	999.0	999	9	999999999	0	0.0000	0	88	999.000	999.0	99.0
2005	1	3	22	0	?9?9?9?9E0?9?9?9*9*9?9*9*9?9?9?9?9?9*9*_*9*9*9*9*9	9.7	2.8	62	101650	9999	9999	308	0	0	0	999900	999900	999900	99990	0	0.0	6	6	999.0	999	9	999999999	0	0.0000	0	88	999.000	999.0	99.0
2005	1	3	23	0	?9?9?9?9E0?9?9?9*9*9?9*9*9?9?9?9?9?9*9*_*9*9*9*9*9	9.2	2.8	64	101650	9999	9999	299	0	0	0	999900	999900	999900	99990	0	0.0	3	3	999.0	999	9	999999999	0	0.0000	0	88	999.000	999.0	99.0
2005	1	3	24	0	?9?9?9?9E0?9?9?9*9*9?9*9*9?9?9?9?9?9*9*_*9*9*9*9*9	8.9	3.0	66	101650	9999	9999	309	0	0	0	999900	999900	999900	99990	0	0.0	7	7	999.0	999	9	999999999	0	0.0000	0	88	999.000	999.0	99.0
2005	1	4	1	0	?9?9?9?9E0?9?9?9*9*9?9*9*9?9?9?9?9?9*9*_*9*9*9*9*9	8.5	3.0	68	101770	9999	9999	301	0	0	0	999900	999900	999900	99990	360	1.0	5	5	999.0	999	9	999999999	0	0.0000	0	88	999.000	999.0	99.0
2005	1	4	2	0	?9?9?9?9E0?9?9?9*9*9?9*9*9?9?9?9?9?9*9*_*9*9*9*9*9	7.4	2.4	71	101770	9999	9999	306	0	0	0	999900	999900	999900	99990	337	2.0	8	8	999.0	999	9	999999999	0	0.0000	0	88	999.000	999.0	99.0
2005	1	4	3	0	?9?9?9?9E0?9?9?9*9*9?9*9*9?9?9?9?9?9*9*_*9*9*9*9*9	6.8	2.8	76	101770	9999	9999	289	0	0	0	999900	999900	999900	99990	360	2.0	3	3	999.0	999	9	999999999	0	0.0000	0	88	999.000	999.0	99.0
2005	1	4	4	0	?9?9?9?9E0?9?9?9*9*9?9*9*9?9?9?9?9?9*9*_*9*9*9*9*9	6.4	3.0	79	101770	9999	9999	294	0	0	0	999900	999900	999900	99990	360	2.0	6	6	999.0	999	9	999999999	0	0.0000	0	88	999.000	999.0	99.0
2005	1	4	5	0	?9?9?9?9E0?9?9?9*9*9?9*9*9?9?9?9?9?9*9*_*9*9*9*9*9	5.8	2.8	81	101770	9999	9999	273	0	0	0	999900	999900	999900	99990	360	2.0	0	0	999.0	999	9	999999999	0	0.0000	0	88	999.000	999.0	99.0
2005	1	4	6	0	?9?9?9?9E0?9?9?9*9*9?9*9*9?9?9?9?9?9*9*_*9*9*9*9*9	5.9	3.2	83	101770	9999	9999	283	0	0	0	999900	999900	999900	99990	0	0.0	2	2	999.0	999	9	999999999	0	0.0000	0	88	999.000	999.0	99.0
2005	1	4	7	0	?9?9?9?9E0?9?9?9*9*9?9*9*9?9?9?9?9?9*9*_*9*9*9*9*9	5.7	3.0	83	101770	9999	9999	273	0	0	0	999900	999900	999900	99990	0	0.0	0	0	999.0	999	9	999999999	0	0.0000	0	88	999.000	999.0	99.0
2005	1	4	8	0	?9?9?9?9E0?9?9?9*9*9?9*9*9?9?9?9?9?9*9*_*9*9*9*9*9	5.5	2.5	81	101770	9999	9999	277	0	0	0	999900	999900	999900	99990	22	1.0	1	1	999.0	999	9	999999999	0	0.0000	0	88	999.000	999.0	99.0
2005	1	4	9	0	?9?9?9?9E0?9?9?9*9*9?9*9*9?9?9?9?9?9*9*_*9*9*9*9*9	5.4	3.0	85	101770	9999	9999	298	19	0	19	999900	999900	999900	99990	22	1.0	8	8	999.0	999	9	999999999	0	0.0000	0	88	999.000	999.0	99.0
2005	1	4	10	0	?9?9?9?9E0?9?9?9*9*9?9*9*9?9?9?9?9?9*9*_*9*9*9*9*9	6.3	2.8	78	101770	9999	9999	308	67	0	67	999900	999900	999900	99990	337	2.0	9	9	999.0	999	9	999999999	0	0.0000	0	88	999.000	999.0	99.0
2005	1	4	11	0	?9?9?9?9E0?9?9?9*9*9?9*9*9?9?9?9?9?9*9*_*9*9*9*9*9	6.6	2.6	76	101770	9999	9999	295	86	0	86	999900	999900	999900	99990	22	2.0	6	6	999.0	999	9	999999999	0	0.0000	0	88	999.000	999.0	99.0
2005	1	4	12	0	?9?9?9?9E0?9?9?9*9*9?9*9*9?9?9?9?9?9*9*_*9*9*9*9*9	7.2	2.6	73	101770	9999	9999	293	86	0	86	999900	999900	999900	99990	45	2.0	4	4	999.0	999	9	999999999	0	0.0000	0	88	999.000	999.0	99.0
2005	1	4	13	0	?9?9?9?9E0?9?9?9*9*9?9*9*9?9?9?9?9?9*9*_*9*9*9*9*9	7.7	3.4	74	101770	9999	9999	298	94	0	94	999900	999900	999900	99990	45	2.0	5	5	999.0	999	9	999999999	0	0.0000	0	88	999.000	999.0	99.0
2005	1	4	14	0	?9?9?9?9E0?9?9?9*9*9?9*9*9?9?9?9?9?9*9*_*9*9*9*9*9	7.6	3.6	76	101770	9999	9999	293	47	0	47	999900	999900	999900	99990	112	1.0	3	3	999.0	999	9	999999999	0	0.0000	0	88	999.000	999.0	99.0
2005	1	4	15	0	?9?9?9?9E0?9?9?9*9*9?9*9*9?9?9?9?9?9*9*_*9*9*9*9*9	7.8	4.7	81	101770	9999	9999	310	44	0	44	999900	999900	999900	99990	45	2.0	8	8	999.0	999	9	999999999	0	0.0000	0	88	999.000	999.0	99.0
2005	1	4	16	0	?9?9?9?9E0?9?9?9*9*9?9*9*9?9?9?9?9?9*9*_*9*9*9*9*9	8.2	5.5	83	101770	9999	9999	308	47	0	47	999900	999900	999900	99990	0	0.0	7	7	999.0	999	9	999999999	0	0.0000	0	88	999.000	999.0	99.0
2005	1	4	17	0	?9?9?9?9E0?9?9?9*9*9?9*9*9?9?9?9?9?9*9*_*9*9*9*9*9	8.4	5.8	84	101770	9999	9999	303	33	0	33	999900	999900	999900	99990	90	1.0	5	5	999.0	999	9	999999999	0	0.0000	0	88	999.000	999.0	99.0
2005	1	4	18	0	?9?9?9?9E0?9?9?9*9*9?9*9*9?9?9?9?9?9*9*_*9*9*9*9*9	8.4	6.4	87	101770	9999	9999	315	11	0	11	999900	999900	999900	99990	90	2.0	8	8	999.0	999	9	999999999	0	0.0000	0	88	999.000	999.0	99.0
2005	1	4	19	0	?9?9?9?9E0?9?9?9*9*9?9*9*9?9?9?9?9?9*9*_*9*9*9*9*9	8.3	6.6	89	101770	9999	9999	310	0	0	0	999900	999900	999900	99990	67	2.0	7	7	999.0	999	9	999999999	0	0.0000	0	88	999.000	999.0	99.0
2005	1	4	20	0	?9?9?9?9E0?9?9?9*9*9?9*9*9?9?9?9?9?9*9*_*9*9*9*9*9	8.2	6.9	91	101770	9999	9999	299	0	0	0	999900	999900	999900	99990	90	1.0	3	3	999.0	999	9	999999999	0	0.0000	0	88	999.000	999.0	99.0
2005	1	4	21	0	?9?9?9?9E0?9?9?9*9*9?9*9*9?9?9?9?9?9*9*_*9*9*9*9*9	8.0	6.1	88	101770	9999	9999	320	0	0	0	999900	999900	999900	99990	22	1.0	9	9	999.0	999	9	999999999	0	0.0000	0	88	999.000	999.0	99.0
2005	1	4	22	0	?9?9?9?9E0?9?9?9*9*9?9*9*9?9?9?9?9?9*9*_*9*9*9*9*9	7.8	5.8	87	101770	9999	9999	301	0	0	0	999900	999900	999900	99990	337	2.0	5	5	999.0	999	9	999999999	0	0.0000	0	88	999.000	999.0	99.0
2005	1	4	23	0	?9?9?9?9E0?9?9?9*9*9?9*9*9?9?9?9?9?9*9*_*9*9*9*9*9	7.6	5.2	84	101770	9999	9999	288	0	0	0	999900	999900	999900	99990	337	2.0	1	1	999.0	999	9	999999999	0	0.0000	0	88	999.000	999.0	99.0
2005	1	4	24	0	?9?9?9?9E0?9?9?9*9*9?9*9*9?9?9?9?9?9*9*_*9*9*9*9*9	7.8	5.6	86	101770	9999	9999	303	0	0	0	999900	999900	999900	99990	337	1.0	6	6	999.0	999	9	999999999	0	0.0000	0	88	999.000	999.0	99.0
2005	1	5	1	0	?9?9?9?9E0?9?9?9*9*9?9*9*9?9?9?9?9?9*9*_*9*9*9*9*9	7.8	6.2	90	101440	9999	9999	319	0	0	0	999900	999900	999900	99990	202	1.0	9	9	999.0	999	9	999999999	0	0.0000	0	88	999.000	999.0	99.0
2005	1	5	2	0	?9?9?9?9E0?9?9?9*9*9?9*9*9?9?9?9?9?9*9*_*9*9*9*9*9	7.7	6.1	89	101440	9999	9999	284	0	0	0	999900	999900	999900	99990	0	0.0	0	0	999.0	999	9	999999999	0	0.0000	0	88	999.000	999.0	99.0
2005	1	5	3	0	?9?9?9?9E0?9?9?9*9*9?9*9*9?9?9?9?9?9*9*_*9*9*9*9*9	7.6	6.1	90	101440	9999	9999	318	0	0	0	999900	999900	999900	99990	225	2.0	9	9	999.0	999	9	999999999	0	0.0000	0	88	999.000	999.0	99.0
2005	1	5	4	0	?9?9?9?9E0?9?9?9*9*9?9*9*9?9?9?9?9?9*9*_*9*9*9*9*9	6.9	5.8	93	101440	9999	9999	280	0	0	0	999900	999900	999900	99990	247	1.0	0	0	999.0	999	9	999999999	0	0.0000	0	88	999.000	999.0	99.0
2005	1	5	5	0	?9?9?9?9E0?9?9?9*9*9?9*9*9?9?9?9?9?9*9*_*9*9*9*9*9	7.3	6.3	93	101440	9999	9999	317	0	0	0	999900	999900	999900	99990	0	0.0	9	9	999.0	999	9	999999999	0	0.0000	0	88	999.000	999.0	99.0
2005	1	5	6	0	?9?9?9?9E0?9?9?9*9*9?9*9*9?9?9?9?9?9*9*_*9*9*9*9*9	6.5	5.6	94	101440	9999	9999	295	0	0	0	999900	999900	999900	99990	225	1.0	5	5	999.0	999	9	999999999	0	0.0000	0	88	999.000	999.0	99.0
2005	1	5	7	0	?9?9?9?9E0?9?9?9*9*9?9*9*9?9?9?9?9?9*9*_*9*9*9*9*9	6.9	5.8	93	101440	9999	9999	297	0	0	0	999900	999900	999900	99990	225	2.0	5	5	999.0	999	9	999999999	0	0.0000	0	88	999.000	999.0	99.0
2005	1	5	8	0	?9?9?9?9E0?9?9?9*9*9?9*9*9?9?9?9?9?9*9*_*9*9*9*9*9	6.9	5.8	93	101440	9999	9999	289	0	0	0	999900	999900	999900	99990	225	2.0	2	2	999.0	999	9	999999999	0	0.0000	0	88	999.000	999.0	99.0
2005	1	5	9	0	?9?9?9?9E0?9?9?9*9*9?9*9*9?9?9?9?9?9*9*_*9*9*9*9*9	7.1	5.3	88	101440	9999	9999	300	8	0	8	999900	999900	999900	99990	247	1.0	6	6	999.0	999	9	999999999	0	0.0000	0	88	999.000	999.0	99.0
2005	1	5	10	0	?9?9?9?9E0?9?9?9*9*9?9*9*9?9?9?9?9?9*9*_*9*9*9*9*9	7.8	5.6	86	101440	9999	9999	303	44	0	44	999900	999900	999900	99990	22	1.0	6	6	999.0	999	9	999999999	0	0.0000	0	88	999.000	999.0	99.0
2005	1	5	11	0	?9?9?9?9E0?9?9?9*9*9?9*9*9?9?9?9?9?9*9*_*9*9*9*9*9	8.6	5.8	82	101440	9999	9999	322	64	0	64	999900	999900	999900	99990	337	1.0	9	9	999.0	999	9	999999999	0	0.0000	0	88	999.000	999.0	99.0
2005	1	5	12	0	?9?9?9?9E0?9?9?9*9*9?9*9*9?9?9?9?9?9*9*_*9*9*9*9*9	8.2	5.3	82	101440	9999	9999	308	56	0	56	999900	999900	999900	99990	337	1.0	7	7	999.0	999	9	999999999	0	0.0000	0	88	999.000	999.0	99.0
2005	1	5	13	0	?9?9?9?9E0?9?9?9*9*9?9*9*9?9?9?9?9?9*9*_*9*9*9*9*9	9.5	6.2	80	101440	9999	9999	306	122	0	122	999900	999900	999900	99990	292	1.0	4	4	999.0	999	9	999999999	0	0.0000	0	88	999.000	999.0	99.0
2005	1	5	14	0	?9?9?9?9E0?9?9?9*9*9?9*9*9?9?9?9?9?9*9*_*9*9*9*9*9	9.9	6.6	80	101440	9999	9999	303	167	0	167	999900	999900	999900	99990	202	2.0	2	2	999.0	999	9	999999999	0	0.0000	0	88	999.000	999.0	99.0
2005	1	5	15	0	?9?9?9?9E0?9?9?9*9*9?9*9*9?9?9?9?9?9*9*_*9*9*9*9*9	11.4	6.9	74	101440	9999	9999	317	194	0	194	999900	999900	999900	99990	22	2.0	5	5	999.0	999	9	999999999	0	0.0000	0	88	999.000	999.0	99.0
2005	1	5	16	0	?9?9?9?9E0?9?9?9*9*9?9*9*9?9?9?9?9?9*9*_*9*9*9*9*9	11.1	5.2	67	101440	9999	9999	333	81	0	81	999900	999900	999900	99990	45	1.0	9	9	999.0	999	9	999999999	0	0.0000	0	88	999.000	999.0	99.0
2005	1	5	17	0	?9?9?9?9E0?9?9?9*9*9?9*9*9?9?9?9?9?9*9*_*9*9*9*9*9	11.4	5.6	68	101440	9999	9999	308	89	0	89	999900	999900	999900	99990	0	0.0	2	2	999.0	999	9	999999999	0	0.0000	0	88	999.000	999.0	99.0
2005	1	5	18	0	?9?9?9?9E0?9?9?9*9*9?9*9*9?9?9?9?9?9*9*_*9*9*9*9*9	11.2	6.2	71	101440	9999	9999	316	22	0	15	999900	999900	999900	99990	0	0.0	5	5	999.0	999	9	999999999	0	0.0000	0	88	999.000	999.0	99.0
2005	1	5	19	0	?9?9?9?9E0?9?9?9*9*9?9*9*9?9?9?9?9?9*9*_*9*9*9*9*9	10.7	6.7	76	101440	9999	9999	314	0	0	0	999900	999900	999900	99990	112	1.0	5	5	999.0	999	9	999999999	0	0.0000	0	88	999.000	999.0	99.0
2005	1	5	20	0	?9?9?9?9E0?9?9?9*9*9?9*9*9?9?9?9?9?9*9*_*9*9*9*9*9	10.5	6.8	78	101440	9999	9999	296	0	0	0	999900	999900	999900	99990	0	0.0	0	0	999.0	999	9	999999999	0	0.0000	0	88	999.000	999.0	99.0
2005	1	5	21	0	?9?9?9?9E0?9?9?9*9*9?9*9*9?9?9?9?9?9*9*_*9*9*9*9*9	10.2	7.0	80	101440	9999	9999	319	0	0	0	999900	999900	999900	99990	0	0.0	7	7	999.0	999	9	999999999	0	0.0000	0	88	999.000	999.0	99.0
2005	1	5	22	0	?9?9?9?9E0?9?9?9*9*9?9*9*9?9?9?9?9?9*9*_*9*9*9*9*9	10.1	7.1	81	101440	9999	9999	300	0	0	0	999900	999900	999900	99990	0	0.0	1	1	999.0	999	9	999999999	0	0.0000	0	88	999.000	999.0	99.0
2005	1	5	23	0	?9?9?9?9E0?9?9?9*9*9?9*9*9?9?9?9?9?9*9*_*9*9*9*9*9	10.0	6.9	81	101440	9999	9999	311	0	0	0	999900	999900	999900	99990	0	0.0	5	5	999.0	999	9	999999999	0	0.0000	0	88	999.000	999.0	99.0
2005	1	5	24	0	?9?9?9?9E0?9?9?9*9*9?9*9*9?9?9?9?9?9*9*_*9*9*9*9*9	9.6	6.9	83	101440	9999	9999	302	0	0	0	999900	999900	999900	99990	0	0.0	2	2	999.0	999	9	999999999	0	0.0000	0	88	999.000	999.0	99.0
2005	1	6	1	0	?9?9?9?9E0?9?9?9*9*9?9*9*9?9?9?9?9?9*9*_*9*9*9*9*9	8.8	6.7	87	102150	9999	9999	301	0	0	0	999900	999900	999900	99990	337	1.0	3	3	999.0	999	9	999999999	0	0.0000	0	88	999.000	999.0	99.0
2005	1	6	2	0	?9?9?9?9E0?9?9?9*9*9?9*9*9?9?9?9?9?9*9*_*9*9*9*9*9	8.8	3.3	68	102150	9999	9999	298	0	0	0	999900	999900	999900	99990	0	0.0	3	3	999.0	999	9	999999999	0	0.0000	0	88	999.000	999.0	99.0
2005	1	6	3	0	?9?9?9?9E0?9?9?9*9*9?9*9*9?9?9?9?9?9*9*_*9*9*9*9*9	8.2	5.8	85	102150	9999	9999	300	0	0	0	999900	999900	999900	99990	0	0.0	4	4	999.0	999	9	999999999	0	0.0000	0	88	999.000	999.0	99.0
2005	1	6	4	0	?9?9?9?9E0?9?9?9*9*9?9*9*9?9?9?9?9?9*9*_*9*9*9*9*9	8.4	5.0	79	102150	9999	9999	285	0	0	0	999900	999900	999900	99990	0	0.0	0	0	999.0	999	9	999999999	0	0.0000	0	88	999.000	999.0	99.0
2005	1	6	5	0	?9?9?9?9E0?9?9?9*9*9?9*9*9?9?9?9?9?9*9*_*9*9*9*9*9	7.9	4.7	80	102150	9999	9999	318	0	0	0	999900	999900	999900	99990	0	0.0	9	9	999.0	999	9	999999999	0	0.0000	0	88	999.000	999.0	99.0
2005	1	6	6	0	?9?9?9?9E0?9?9?9*9*9?9*9*9?9?9?9?9?9*9*_*9*9*9*9*9	8.0	4.8	80	102150	9999	9999	293	0	0	0	999900	999900	999900	99990	0	0.0	2	2	999.0	999	9	999999999	0	0.0000	0	88	999.000	999.0	99.0
2005	1	6	7	0	?9?9?9?9E0?9?9?9*9*9?9*9*9?9?9?9?9?9*9*_*9*9*9*9*9	7.8	5.2	83	102150	9999	9999	295	0	0	0	999900	999900	999900	99990	0	0.0	3	3	999.0	999	9	999999999	0	0.0000	0	88	999.000	999.0	99.0
2005	1	6	8	0	?9?9?9?9E0?9?9?9*9*9?9*9*9?9?9?9?9?9*9*_*9*9*9*9*9	7.6	4.8	82	102150	9999	9999	282	0	0	0	999900	999900	999900	99990	0	0.0	0	0	999.0	999	9	999999999	0	0.0000	0	88	999.000	999.0	99.0
2005	1	6	9	0	?9?9?9?9E0?9?9?9*9*9?9*9*9?9?9?9?9?9*9*_*9*9*9*9*9	7.6	4.6	82	102150	9999	9999	287	14	0	14	999900	999900	999900	99990	0	0.0	1	1	999.0	999	9	999999999	0	0.0000	0	88	999.000	999.0	99.0
2005	1	6	10	0	?9?9?9?9E0?9?9?9*9*9?9*9*9?9?9?9?9?9*9*_*9*9*9*9*9	7.8	4.1	77	102150	9999	9999	299	42	0	42	999900	999900	999900	99990	0	0.0	5	5	999.0	999	9	999999999	0	0.0000	0	88	999.000	999.0	99.0
2005	1	6	11	0	?9?9?9?9E0?9?9?9*9*9?9*9*9?9?9?9?9?9*9*_*9*9*9*9*9	8.9	4.1	72	102150	9999	9999	299	119	0	119	999900	999900	999900	99990	180	1.0	3	3	999.0	999	9	999999999	0	0.0000	0	88	999.000	999.0	99.0
2005	1	6	12	0	?9?9?9?9E0?9?9?9*9*9?9*9*9?9?9?9?9?9*9*_*9*9*9*9*9	9.8	4.6	70	102150	9999	9999	291	164	0	164	999900	999900	999900	99990	157	1.0	0	0	999.0	999	9	999999999	0	0.0000	0	88	999.000	999.0	99.0
2005	1	6	13	0	?9?9?9?9E0?9?9?9*9*9?9*9*9?9?9?9?9?9*9*_*9*9*9*9*9	10.2	4.6	68	102150	9999	9999	307	153	0	153	999900	999900	999900	99990	90	1.0	4	4	999.0	999	9	999999999	0	0.0000	0	88	999.000	999.0	99.0
2005	1	6	14	0	?9?9?9?9E0?9?9?9*9*9?9*9*9?9?9?9?9?9*9*_*9*9*9*9*9	10.6	4.6	67	102150	9999	9999	294	142	0	142	999900	999900	999900	99990	112	1.0	0	0	999.0	999	9	999999999	0	0.0000	0	88	999.000	999.0	99.0
2005	1	6	15	0	?9?9?9?9E0?9?9?9*9*9?9*9*9?9?9?9?9?9*9*_*9*9*9*9*9	11.0	4.8	66	102150	9999	9999	309	131	0	131	999900	999900	999900	99990	45	2.0	3	3	999.0	999	9	999999999	0	0.0000	0	88	999.000	999.0	99.0
2005	1	6	16	0	?9?9?9?9E0?9?9?9*9*9?9*9*9?9?9?9?9?9*9*_*9*9*9*9*9	10.8	4.5	65	102150	9999	9999	324	69	0	69	999900	999900	999900	99990	67	3.0	8	8	999.0	999	9	999999999	0	0.0000	0	88	999.000	999.0	99.0
2005	1	6	17	0	?9?9?9?9E0?9?9?9*9*9?9*9*9?9?9?9?9?9*9*_*9*9*9*9*9	10.6	4.1	64	102150	9999	9999	329	42	0	42	999900	999900	999900	99990	112	3.0	9	9	999.0	999	9	999999999	0	0.0000	0	88	999.000	999.0	99.0
2005	1	6	18	0	?9?9?9?9E0?9?9?9*9*9?9*9*9?9?9?9?9?9*9*_*9*9*9*9*9	10.0	4.1	67	102150	9999	9999	311	14	0	14	999900	999900	999900	99990	90	4.0	6	6	999.0	999	9	999999999	0	0.0000	0	88	999.000	999.0	99.0
2005	1	6	19	0	?9?9?9?9E0?9?9?9*9*9?9*9*9?9?9?9?9?9*9*_*9*9*9*9*9	9.2	3.4	67	102150	9999	9999	302	0	0	0	999900	999900	999900	99990	45	2.0	4	4	999.0	999	9	999999999	0	0.0000	0	88	999.000	999.0	99.0
2005	1	6	20	0	?9?9?9?9E0?9?9?9*9*9?9*9*9?9?9?9?9?9*9*_*9*9*9*9*9	8.8	4.1	72	102150	9999	9999	309	0	0	0	999900	999900	999900	99990	67	3.0	7	7	999.0	999	9	999999999	0	0.0000	0	88	999.000	999.0	99.0
2005	1	6	21	0	?9?9?9?9E0?9?9?9*9*9?9*9*9?9?9?9?9?9*9*_*9*9*9*9*9	8.5	5.7	83	102150	9999	9999	310	0	0	0	999900	999900	999900	99990	67	2.0	7	7	999.0	999	9	999999999	0	0.0000	0	88	999.000	999.0	99.0
2005	1	6	22	0	?9?9?9?9E0?9?9?9*9*9?9*9*9?9?9?9?9?9*9*_*9*9*9*9*9	7.8	5.1	83	102150	9999	9999	298	0	0	0	999900	999900	999900	99990	45	3.0	4	4	999.0	999	9	999999999	0	0.0000	0	88	999.000	999.0	99.0
2005	1	6	23	0	?9?9?9?9E0?9?9?9*9*9?9*9*9?9?9?9?9?9*9*_*9*9*9*9*9	7.0	4.4	84	102150	9999	9999	291	0	0	0	999900	999900	999900	99990	67	4.0	3	3	999.0	999	9	999999999	0	0.0000	0	88	999.000	999.0	99.0
2005	1	6	24	0	?9?9?9?9E0?9?9?9*9*9?9*9*9?9?9?9?9?9*9*_*9*9*9*9*9	6.9	4.3	83	102150	9999	9999	279	0	0	0	999900	999900	999900	99990	22	2.0	0	0	999.0	999	9	999999999	0	0.0000	0	88	999.000	999.0	99.0
2005	1	7	1	0	?9?9?9?9E0?9?9?9*9*9?9*9*9?9?9?9?9?9*9*_*9*9*9*9*9	6.8	4.3	84	102280	9999	9999	293	0	0	0	999900	999900	999900	99990	45	3.0	4	4	999.0	999	9	999999999	0	0.0000	0	88	999.000	999.0	99.0
2005	1	7	2	0	?9?9?9?9E0?9?9?9*9*9?9*9*9?9?9?9?9?9*9*_*9*9*9*9*9	6.6	3.8	82	102280	9999	9999	293	0	0	0	999900	999900	999900	99990	22	5.0	5	5	999.0	999	9	999999999	0	0.0000	0	88	999.000	999.0	99.0
2005	1	7	3	0	?9?9?9?9E0?9?9?9*9*9?9*9*9?9?9?9?9?9*9*_*9*9*9*9*9	6.5	3.4	80	102280	9999	9999	310	0	0	0	999900	999900	999900	99990	45	3.0	9	9	999.0	999	9	999999999	0	0.0000	0	88	999.000	999.0	99.0
2005	1	7	4	0	?9?9?9?9E0?9?9?9*9*9?9*9*9?9?9?9?9?9*9*_*9*9*9*9*9	6.4	3.2	80	102280	9999	9999	290	0	0	0	999900	999900	999900	99990	22	3.0	4	4	999.0	999	9	999999999	0	0.0000	0	88	999.000	999.0	99.0
2005	1	7	5	0	?9?9?9?9E0?9?9?9*9*9?9*9*9?9?9?9?9?9*9*_*9*9*9*9*9	6.1	2.8	80	102280	9999	9999	274	0	0	0	999900	999900	999900	99990	22	2.0	0	0	999.0	999	9	999999999	0	0.0000	0	88	999.000	999.0	99.0
2005	1	7	6	0	?9?9?9?9E0?9?9?9*9*9?9*9*9?9?9?9?9?9*9*_*9*9*9*9*9	5.7	2.5	80	102280	9999	9999	272	0	0	0	999900	999900	999900	99990	45	3.0	0	0	999.0	999	9	999999999	0	0.0000	0	88	999.000	999.0	99.0
2005	1	7	7	0	?9?9?9?9E0?9?9?9*9*9?9*9*9?9?9?9?9?9*9*_*9*9*9*9*9	5.6	2.3	79	102280	9999	9999	298	0	0	0	999900	999900	999900	99990	90	1.0	8	8	999.0	999	9	999999999	0	0.0000	0	88	999.000	999.0	99.0
2005	1	7	8	0	?9?9?9?9E0?9?9?9*9*9?9*9*9?9?9?9?9?9*9*_*9*9*9*9*9	5.5	2.8	83	102280	9999	9999	286	0	0	0	999900	999900	999900	99990	90	1.0	4	4	999.0	999	9	999999999	0	0.0000	0	88	999.000	999.0	99.0
2005	1	7	9	0	?9?9?9?9E0?9?9?9*9*9?9*9*9?9?9?9?9?9*9*_*9*9*9*9*9	5.6	2.6	81	102280	9999	9999	277	6	0	6	999900	999900	999900	99990	67	1.0	1	1	999.0	999	9	999999999	0	0.0000	0	88	999.000	999.0	99.0
2005	1	7	10	0	?9?9?9?9E0?9?9?9*9*9?9*9*9?9?9?9?9?9*9*_*9*9*9*9*9	5.9	2.6	79	102280	9999	9999	287	28	0	28	999900	999900	999900	99990	22	2.0	4	4	999.0	999	9	999999999	0	0.0000	0	88	999.000	999.0	99.0
2005	1	7	11	0	?9?9?9?9E0?9?9?9*9*9?9*9*9?9?9?9?9?9*9*_*9*9*9*9*9	6.1	3.2	82	102280	9999	9999	293	56	0	56	999900	999900	999900	99990	45	2.0	6	6	999.0	999	9	999999999	0	0.0000	0	88	999.000	999.0	99.0
2005	1	7	12	0	?9?9?9?9E0?9?9?9*9*9?9*9*9?9?9?9?9?9*9*_*9*9*9*9*9	6.5	3.0	78	102280	9999	9999	281	83	0	83	999900	999900	999900	99990	22	3.0	1	1	999.0	999	9	999999999	0	0.0000	0	88	999.000	999.0	99.0
2005	1	7	13	0	?9?9?9?9E0?9?9?9*9*9?9*9*9?9?9?9?9?9*9*_*9*9*9*9*9	6.2	2.9	79	102280	9999	9999	308	39	0	39	999900	999900	999900	99990	45	1.0	9	9	999.0	999	9	999999999	0	0.0000	0	88	999.000	999.0	99.0
2005	1	7	14	0	?9?9?9?9E0?9?9?9*9*9?9*9*9?9?9?9?9?9*9*_*9*9*9*9*9	5.9	3.3	83	102280	9999	9999	296	28	0	28	999900	999900	999900	99990	67	2.0	7	7	999.0	999	9	999999999	0	0.0000	0	88	999.000	999.0	99.0
2005	1	7	15	0	?9?9?9?9E0?9?9?9*9*9?9*9*9?9?9?9?9?9*9*_*9*9*9*9*9	5.7	4.2	90	102280	9999	9999	279	17	0	17	999900	999900	999900	99990	360	1.0	1	1	999.0	999	9	999999999	0	0.0000	0	88	999.000	999.0	99.0
2005	1	7	16	0	?9?9?9?9E0?9?9?9*9*9?9*9*9?9?9?9?9?9*9*_*9*9*9*9*9	5.5	4.7	95	102280	9999	9999	279	22	0	22	999900	999900	999900	99990	0	0.0	1	1	999.0	999	9	999999999	0	0.0000	0	88	999.000	999.0	99.0
2005	1	7	17	0	?9?9?9?9E0?9?9?9*9*9?9*9*9?9?9?9?9?9*9*_*9*9*9*9*9	5.5	4.3	92	102280	9999	9999	300	6	0	6	999900	999900	999900	99990	90	2.0	8	8	999.0	999	9	999999999	0	0.0000	0	88	999.000	999.0	99.0
2005	1	7	18	0	?9?9?9?9E0?9?9?9*9*9?9*9*9?9?9?9?9?9*9*_*9*9*9*9*9	5.5	4.3	92	102280	9999	9999	285	0	0	0	999900	999900	999900	99990	45	1.0	3	3	999.0	999	9	999999999	0	0.0000	0	88	999.000	999.0	99.0
2005	1	7	19	0	?9?9?9?9E0?9?9?9*9*9?9*9*9?9?9?9?9?9*9*_*9*9*9*9*9	5.4	4.7	95	102280	9999	9999	289	0	0	0	999900	999900	999900	99990	0	0.0	5	5	999.0	999	9	999999999	0	0.0000	0	88	999.000	999.0	99.0
2005	1	7	20	0	?9?9?9?9E0?9?9?9*9*9?9*9*9?9?9?9?9?9*9*_*9*9*9*9*9	5.4	4.7	95	102280	9999	9999	306	0	0	0	999900	999900	999900	99990	22	1.0	9	9	999.0	999	9	999999999	0	0.0000	0	88	999.000	999.0	99.0
2005	1	7	21	0	?9?9?9?9E0?9?9?9*9*9?9*9*9?9?9?9?9?9*9*_*9*9*9*9*9	5.3	4.9	97	102280	9999	9999	285	0	0	0	999900	999900	999900	99990	360	2.0	3	3	999.0	999	9	999999999	0	0.0000	0	88	999.000	999.0	99.0
2005	1	7	22	0	?9?9?9?9E0?9?9?9*9*9?9*9*9?9?9?9?9?9*9*_*9*9*9*9*9	5.0	4.5	97	102280	9999	9999	304	0	0	0	999900	999900	999900	99990	315	3.0	9	9	999.0	999	9	999999999	0	0.0000	0	88	999.000	999.0	99.0
2005	1	7	23	0	?9?9?9?9E0?9?9?9*9*9?9*9*9?9?9?9?9?9*9*_*9*9*9*9*9	5.1	4.9	98	102280	9999	9999	305	0	0	0	999900	999900	999900	99990	337	4.0	9	9	999.0	999	9	999999999	0	0.0000	0	88	999.000	999.0	99.0
2005	1	7	24	0	?9?9?9?9E0?9?9?9*9*9?9*9*9?9?9?9?9?9*9*_*9*9*9*9*9	5.0	4.9	99	102280	9999	9999	277	0	0	0	999900	999900	999900	99990	0	0.0	1	1	999.0	999	9	999999999	0	0.0000	0	88	999.000	999.0	99.0
2005	1	8	1	0	?9?9?9?9E0?9?9?9*9*9?9*9*9?9?9?9?9?9*9*_*9*9*9*9*9	5.3	4.8	96	101580	9999	9999	292	0	0	0	999900	999900	999900	99990	0	0.0	6	6	999.0	999	9	999999999	0	0.0000	0	88	999.000	999.0	99.0
2005	1	8	2	0	?9?9?9?9E0?9?9?9*9*9?9*9*9?9?9?9?9?9*9*_*9*9*9*9*9	5.2	4.8	97	101580	9999	9999	299	0	0	0	999900	999900	999900	99990	0	0.0	8	8	999.0	999	9	999999999	0	0.0000	0	88	999.000	999.0	99.0
2005	1	8	3	0	?9?9?9?9E0?9?9?9*9*9?9*9*9?9?9?9?9?9*9*_*9*9*9*9*9	5.5	4.8	95	101580	9999	9999	296	0	0	0	999900	999900	999900	99990	225	3.0	7	7	999.0	999	9	999999999	0	0.0000	0	88	999.000	999.0	99.0
2005	1	8	4	0	?9?9?9?9E0?9?9?9*9*9?9*9*9?9?9?9?9?9*9*_*9*9*9*9*9	5.4	5.0	97	101580	9999	9999	292	0	0	0	999900	999900	999900	99990	225	2.0	6	6	999.0	999	9	999999999	0	0.0000	0	88	999.000	999.0	99.0
2005	1	8	5	0	?9?9?9?9E0?9?9?9*9*9?9*9*9?9?9?9?9?9*9*_*9*9*9*9*9	5.5	4.8	95	101580	9999	9999	296	0	0	0	999900	999900	999900	99990	292	1.0	7	7	999.0	999	9	999999999	0	0.0000	0	88	999.000	999.0	99.0
2005	1	8	6	0	?9?9?9?9E0?9?9?9*9*9?9*9*9?9?9?9?9?9*9*_*9*9*9*9*9	5.6	5.1	97	101580	9999	9999	280	0	0	0	999900	999900	999900	99990	270	1.0	1	1	999.0	999	9	999999999	0	0.0000	0	88	999.000	999.0	99.0
2005	1	8	7	0	?9?9?9?9E0?9?9?9*9*9?9*9*9?9?9?9?9?9*9*_*9*9*9*9*9	5.6	5.1	97	101580	9999	9999	274	0	0	0	999900	999900	999900	99990	0	0.0	0	0	999.0	999	9	999999999	0	0.0000	0	88	999.000	999.0	99.0
2005	1	8	8	0	?9?9?9?9E0?9?9?9*9*9?9*9*9?9?9?9?9?9*9*_*9*9*9*9*9	5.7	5.0	95	101580	9999	9999	291	0	0	0	999900	999900	999900	99990	360	1.0	5	5	999.0	999	9	999999999	0	0.0000	0	88	999.000	999.0	99.0
2005	1	8	9	0	?9?9?9?9E0?9?9?9*9*9?9*9*9?9?9?9?9?9*9*_*9*9*9*9*9	5.8	5.3	96	101580	9999	9999	309	3	0	3	999900	999900	999900	99990	0	0.0	9	9	999.0	999	9	999999999	0	0.0000	0	88	999.000	999.0	99.0
2005	1	8	10	0	?9?9?9?9E0?9?9?9*9*9?9*9*9?9?9?9?9?9*9*_*9*9*9*9*9	6.4	5.7	96	101580	9999	9999	297	36	0	36	999900	999900	999900	99990	0	0.0	6	6	999.0	999	9	999999999	0	0.0000	0	88	999.000	999.0	99.0
2005	1	8	11	0	?9?9?9?9E0?9?9?9*9*9?9*9*9?9?9?9?9?9*9*_*9*9*9*9*9	6.8	5.6	92	101580	9999	9999	294	69	0	69	999900	999900	999900	99990	0	0.0	4	4	999.0	999	9	999999999	0	0.0000	0	88	999.000	999.0	99.0
2005	1	8	12	0	?9?9?9?9E0?9?9?9*9*9?9*9*9?9?9?9?9?9*9*_*9*9*9*9*9	7.2	5.4	89	101580	9999	9999	300	86	0	86	999900	999900	999900	99990	360	1.0	6	6	999.0	999	9	999999999	0	0.0000	0	88	999.000	999.0	99.0
2005	1	8	13	0	?9?9?9?9E0?9?9?9*9*9?9*9*9?9?9?9?9?9*9*_*9*9*9*9*9	8.2	5.3	82	101580	9999	9999	285	172	0	172	999900	999900	999900	99990	0	0.0	0	0	999.0	999	9	999999999	0	0.0000	0	88	999.000	999.0	99.0
2005	1	8	14	0	?9?9?9?9E0?9?9?9*9*9?9*9*9?9?9?9?9?9*9*_*9*9*9*9*9	8.7	5.3	79	101580	9999	9999	296	253	0	253	999900	999900	999900	99990	202	2.0	2	2	999.0	999	9	999999999	0	0.0000	0	88	999.000	999.0	99.0
2005	1	8	15	0	?9?9?9?9E0?9?9?9*9*9?9*9*9?9?9?9?9?9*9*_*9*9*9*9*9	9.1	5.8	80	101580	9999	9999	289	336	0	336	999900	999900	999900	99990	202	2.0	0	0	999.0	999	9	999999999	0	0.0000	0	88	999.000	999.0	99.0
2005	1	8	16	0	?9?9?9?9E0?9?9?9*9*9?9*9*9?9?9?9?9?9*9*_*9*9*9*9*9	10.1	6.3	77	101580	9999	9999	306	319	627	68	999900	999900	999900	99990	202	3.0	3	3	999.0	999	9	999999999	0	0.0000	0	88	999.000	999.0	99.0
2005	1	8	17	0	?9?9?9?9E0?9?9?9*9*9?9*9*9?9?9?9?9?9*9*_*9*9*9*9*9	10.1	6.4	78	101580	9999	9999	314	183	212	53	999900	999900	999900	99990	180	1.0	6	6	999.0	999	9	999999999	0	0.0000	0	88	999.000	999.0	99.0
2005	1	8	18	0	?9?9?9?9E0?9?9?9*9*9?9*9*9?9?9?9?9?9*9*_*9*9*9*9*9	9.2	6.7	84	101580	9999	9999	319	44	0	0	999900	999900	999900	99990	247	2.0	8	8	999.0	999	9	999999999	0	0.0000	0	88	999.000	999.0	99.0
2005	1	8	19	0	?9?9?9?9E0?9?9?9*9*9?9*9*9?9?9?9?9?9*9*_*9*9*9*9*9	8.2	6.4	89	101580	9999	9999	286	0	0	0	999900	999900	999900	99990	225	2.0	0	0	999.0	999	9	999999999	0	0.0000	0	88	999.000	999.0	99.0
2005	1	8	20	0	?9?9?9?9E0?9?9?9*9*9?9*9*9?9?9?9?9?9*9*_*9*9*9*9*9	7.9	6.6	91	101580	9999	9999	304	0	0	0	999900	999900	999900	99990	247	2.0	6	6	999.0	999	9	999999999	0	0.0000	0	88	999.000	999.0	99.0
2005	1	8	21	0	?9?9?9?9E0?9?9?9*9*9?9*9*9?9?9?9?9?9*9*_*9*9*9*9*9	6.7	6.1	96	101580	9999	9999	280	0	0	0	999900	999900	999900	99990	225	2.0	0	0	999.0	999	9	999999999	0	0.0000	0	88	999.000	999.0	99.0
2005	1	8	22	0	?9?9?9?9E0?9?9?9*9*9?9*9*9?9?9?9?9?9*9*_*9*9*9*9*9	6.5	5.8	95	101580	9999	9999	295	0	0	0	999900	999900	999900	99990	202	1.0	5	5	999.0	999	9	999999999	0	0.0000	0	88	999.000	999.0	99.0
2005	1	8	23	0	?9?9?9?9E0?9?9?9*9*9?9*9*9?9?9?9?9?9*9*_*9*9*9*9*9	6.7	6.1	96	101580	9999	9999	292	0	0	0	999900	999900	999900	99990	225	2.0	3	3	999.0	999	9	999999999	0	0.0000	0	88	999.000	999.0	99.0
2005	1	8	24	0	?9?9?9?9E0?9?9?9*9*9?9*9*9?9?9?9?9?9*9*_*9*9*9*9*9	6.9	6.1	95	101580	9999	9999	297	0	0	0	999900	999900	999900	99990	225	3.0	5	5	999.0	999	9	999999999	0	0.0000	0	88	999.000	999.0	99.0
2005	1	9	1	0	?9?9?9?9E0?9?9?9*9*9?9*9*9?9?9?9?9?9*9*_*9*9*9*9*9	6.3	5.8	97	101370	9999	9999	300	0	0	0	999900	999900	999900	99990	225	2.0	7	7	999.0	999	9	999999999	0	0.0000	0	88	999.000	999.0	99.0
2005	1	9	2	0	?9?9?9?9E0?9?9?9*9*9?9*9*9?9?9?9?9?9*9*_*9*9*9*9*9	5.7	5.5	98	101370	9999	9999	275	0	0	0	999900	999900	999900	99990	225	2.0	0	0	999.0	999	9	999999999	0	0.0000	0	88	999.000	999.0	99.0
2005	1	9	3	0	?9?9?9?9E0?9?9?9*9*9?9*9*9?9?9?9?9?9*9*_*9*9*9*9*9	5.6	5.3	98	101370	9999	9999	274	0	0	0	999900	999900	999900	99990	225	3.0	0	0	999.0	999	9	999999999	0	0.0000	0	88	999.000	999.0	99.0
2005	1	9	4	0	?9?9?9?9E0?9?9?9*9*9?9*9*9?9?9?9?9?9*9*_*9*9*9*9*9	4.9	5.0	101	101370	9999	9999	277	0	0	0	999900	999900	999900	99990	225	2.0	1	1	999.0	999	9	999999999	0	0.0000	0	88	999.000	999.0	99.0
2005	1	9	5	0	?9?9?9?9E0?9?9?9*9*9?9*9*9?9?9?9?9?9*9*_*9*9*9*9*9	4.6	4.6	100	101370	9999	9999	303	0	0	0	999900	999900	999900	99990	225	2.0	9	9	999.0	999	9	999999999	0	0.0000	0	88	999.000	999.0	99.0
2005	1	9	6	0	?9?9?9?9E0?9?9?9*9*9?9*9*9?9?9?9?9?9*9*_*9*9*9*9*9	4.5	4.5	100	101370	9999	9999	283	0	0	0	999900	999900	999900	99990	225	1.0	4	4	999.0	999	9	999999999	0	0.0000	0	88	999.000	999.0	99.0
2005	1	9	7	0	?9?9?9?9E0?9?9?9*9*9?9*9*9?9?9?9?9?9*9*_*9*9*9*9*9	4.6	4.6	100	101370	9999	9999	296	0	0	0	999900	999900	999900	99990	225	2.0	8	8	999.0	999	9	999999999	0	0.0000	0	88	999.000	999.0	99.0
2005	1	9	8	0	?9?9?9?9E0?9?9?9*9*9?9*9*9?9?9?9?9?9*9*_*9*9*9*9*9	4.4	4.5	101	101370	9999	9999	274	0	0	0	999900	999900	999900	99990	0	0.0	1	1	999.0	999	9	999999999	0	0.0000	0	88	999.000	999.0	99.0
2005	1	9	9	0	?9?9?9?9E0?9?9?9*9*9?9*9*9?9?9?9?9?9*9*_*9*9*9*9*9	4.6	4.6	100	101370	9999	9999	292	17	0	17	999900	999900	999900	99990	202	1.0	7	7	999.0	999	9	999999999	0	0.0000	0	88	999.000	999.0	99.0
2005	1	9	10	0	?9?9?9?9E0?9?9?9*9*9?9*9*9?9?9?9?9?9*9*_*9*9*9*9*9	5.1	5.1	100	101370	9999	9999	286	42	0	42	999900	999900	999900	99990	0	0.0	4	4	999.0	999	9	999999999	0	0.0000	0	88	999.000	999.0	99.0
2005	1	9	11	0	?9?9?9?9E0?9?9?9*9*9?9*9*9?9?9?9?9?9*9*_*9*9*9*9*9	6.1	6.1	100	101370	9999	9999	289	92	0	92	999900	999900	999900	99990	202	1.0	3	3	999.0	999	9	999999999	0	0.0000	0	88	999.000	999.0	99.0
2005	1	9	12	0	?9?9?9?9E0?9?9?9*9*9?9*9*9?9?9?9?9?9*9*_*9*9*9*9*9	7.4	7.0	97	101370	9999	9999	311	317	0	317	999900	999900	999900	99990	180	2.0	8	8	999.0	999	9	999999999	0	0.0000	0	88	999.000	999.0	99.0
2005	1	9	13	0	?9?9?9?9E0?9?9?9*9*9?9*9*9?9?9?9?9?9*9*_*9*9*9*9*9	10.0	6.9	81	101370	9999	9999	309	514	588	168	999900	999900	999900	99990	202	3.0	4	4	999.0	999	9	999999999	0	0.0000	0	88	999.000	999.0	99.0
2005	1	9	14	0	?9?9?9?9E0?9?9?9*9*9?9*9*9?9?9?9?9?9*9*_*9*9*9*9*9	11.2	6.6	73	101370	9999	9999	311	514	711	149	999900	999900	999900	99990	180	2.0	3	3	999.0	999	9	999999999	0	0.0000	0	88	999.000	999.0	99.0
2005	1	9	15	0	?9?9?9?9E0?9?9?9*9*9?9*9*9?9?9?9?9?9*9*_*9*9*9*9*9	11.5	6.9	73	101370	9999	9999	337	436	729	89	999900	999900	999900	99990	157	1.0	9	9	999.0	999	9	999999999	0	0.0000	0	88	999.000	999.0	99.0
2005	1	9	16	0	?9?9?9?9E0?9?9?9*9*9?9*9*9?9?9?9?9?9*9*_*9*9*9*9*9	11.9	7.4	74	101370	9999	9999	315	333	630	63	999900	999900	999900	99990	112	2.0	3	3	999.0	999	9	999999999	0	0.0000	0	88	999.000	999.0	99.0
2005	1	9	17	0	?9?9?9?9E0?9?9?9*9*9?9*9*9?9?9?9?9?9*9*_*9*9*9*9*9	12.5	7.4	71	101370	9999	9999	305	181	218	37	999900	999900	999900	99990	112	1.0	0	0	999.0	999	9	999999999	0	0.0000	0	88	999.000	999.0	99.0
2005	1	9	18	0	?9?9?9?9E0?9?9?9*9*9?9*9*9?9?9?9?9?9*9*_*9*9*9*9*9	10.9	6.9	76	101370	9999	9999	313	53	0	0	999900	999900	999900	99990	112	1.0	4	4	999.0	999	9	999999999	0	0.0000	0	88	999.000	999.0	99.0
2005	1	9	19	0	?9?9?9?9E0?9?9?9*9*9?9*9*9?9?9?9?9?9*9*_*9*9*9*9*9	9.5	7.6	88	101370	9999	9999	302	0	0	0	999900	999900	999900	99990	135	1.0	2	2	999.0	999	9	999999999	0	0.0000	0	88	999.000	999.0	99.0
2005	1	9	20	0	?9?9?9?9E0?9?9?9*9*9?9*9*9?9?9?9?9?9*9*_*9*9*9*9*9	8.9	7.8	93	101370	9999	9999	319	0	0	0	999900	999900	999900	99990	0	0.0	8	8	999.0	999	9	999999999	0	0.0000	0	88	999.000	999.0	99.0
2005	1	9	21	0	?9?9?9?9E0?9?9?9*9*9?9*9*9?9?9?9?9?9*9*_*9*9*9*9*9	8.4	7.2	92	101370	9999	9999	307	0	0	0	999900	999900	999900	99990	67	1.0	6	6	999.0	999	9	999999999	0	0.0000	0	88	999.000	999.0	99.0
2005	1	9	22	0	?9?9?9?9E0?9?9?9*9*9?9*9*9?9?9?9?9?9*9*_*9*9*9*9*9	6.5	6.5	100	101370	9999	9999	284	0	0	0	999900	999900	999900	99990	67	1.0	1	1	999.0	999	9	999999999	0	0.0000	0	88	999.000	999.0	99.0
2005	1	9	23	0	?9?9?9?9E0?9?9?9*9*9?9*9*9?9?9?9?9?9*9*_*9*9*9*9*9	6.1	6.1	100	101370	9999	9999	304	0	0	0	999900	999900	999900	99990	135	1.0	8	8	999.0	999	9	999999999	0	0.0000	0	88	999.000	999.0	99.0
2005	1	9	24	0	?9?9?9?9E0?9?9?9*9*9?9*9*9?9?9?9?9?9*9*_*9*9*9*9*9	6.2	6.2	100	101370	9999	9999	294	0	0	0	999900	999900	999900	99990	67	1.0	5	5	999.0	999	9	999999999	0	0.0000	0	88	999.000	999.0	99.0
2005	1	10	1	0	?9?9?9?9E0?9?9?9*9*9?9*9*9?9?9?9?9?9*9*_*9*9*9*9*9	5.8	5.8	100	101620	9999	9999	309	0	0	0	999900	999900	999900	99990	135	1.0	9	9	999.0	999	9	999999999	0	0.0000	0	88	999.000	999.0	99.0
2005	1	10	2	0	?9?9?9?9E0?9?9?9*9*9?9*9*9?9?9?9?9?9*9*_*9*9*9*9*9	5.8	5.8	100	101620	9999	9999	303	0	0	0	999900	999900	999900	99990	22	1.0	8	8	999.0	999	9	999999999	0	0.0000	0	88	999.000	999.0	99.0
2005	1	10	3	0	?9?9?9?9E0?9?9?9*9*9?9*9*9?9?9?9?9?9*9*_*9*9*9*9*9	5.7	5.8	101	101620	9999	9999	309	0	0	0	999900	999900	999900	99990	0	0.0	9	9	999.0	999	9	999999999	0	0.0000	0	88	999.000	999.0	99.0
2005	1	10	4	0	?9?9?9?9E0?9?9?9*9*9?9*9*9?9?9?9?9?9*9*_*9*9*9*9*9	6.0	5.9	100	101620	9999	9999	296	0	0	0	999900	999900	999900	99990	22	2.0	6	6	999.0	999	9	999999999	0	0.0000	0	88	999.000	999.0	99.0
2005	1	10	5	0	?9?9?9?9E0?9?9?9*9*9?9*9*9?9?9?9?9?9*9*_*9*9*9*9*9	5.9	5.9	100	101620	9999	9999	290	0	0	0	999900	999900	999900	99990	202	2.0	4	4	999.0	999	9	999999999	0	0.0000	0	88	999.000	999.0	99.0
2005	1	10	6	0	?9?9?9?9E0?9?9?9*9*9?9*9*9?9?9?9?9?9*9*_*9*9*9*9*9	5.9	6.0	100	101620	9999	9999	290	0	0	0	999900	999900	999900	99990	0	0.0	4	4	999.0	999	9	999999999	0	0.0000	0	88	999.000	999.0	99.0
2005	1	10	7	0	?9?9?9?9E0?9?9?9*9*9?9*9*9?9?9?9?9?9*9*_*9*9*9*9*9	6.0	5.9	100	101620	9999	9999	289	0	0	0	999900	999900	999900	99990	0	0.0	3	3	999.0	999	9	999999999	0	0.0000	0	88	999.000	999.0	99.0
2005	1	10	8	0	?9?9?9?9E0?9?9?9*9*9?9*9*9?9?9?9?9?9*9*_*9*9*9*9*9	6.0	5.9	100	101620	9999	9999	299	0	0	0	999900	999900	999900	99990	337	2.0	7	7	999.0	999	9	999999999	0	0.0000	0	88	999.000	999.0	99.0
2005	1	10	9	0	?9?9?9?9E0?9?9?9*9*9?9*9*9?9?9?9?9?9*9*_*9*9*9*9*9	6.1	6.1	100	101620	9999	9999	282	3	0	3	999900	999900	999900	99990	292	1.0	1	1	999.0	999	9	999999999	0	0.0000	0	88	999.000	999.0	99.0
2005	1	10	10	0	?9?9?9?9E0?9?9?9*9*9?9*9*9?9?9?9?9?9*9*_*9*9*9*9*9	6.1	6.1	100	101620	9999	9999	304	19	0	19	999900	999900	999900	99990	225	1.0	8	8	999.0	999	9	999999999	0	0.0000	0	88	999.000	999.0	99.0
2005	1	10	11	0	?9?9?9?9E0?9?9?9*9*9?9*9*9?9?9?9?9?9*9*_*9*9*9*9*9	6.4	6.2	99	101620	9999	9999	291	36	0	36	999900	999900	999900	99990	225	1.0	3	3	999.0	999	9	999999999	0	0.0000	0	88	999.000	999.0	99.0
2005	1	10	12	0	?9?9?9?9E0?9?9?9*9*9?9*9*9?9?9?9?9?9*9*_*9*9*9*9*9	6.8	6.5	98	101620	9999	9999	280	47	0	47	999900	999900	999900	99990	22	1.0	0	0	999.0	999	9	999999999	0	0.0000	0	88	999.000	999.0	99.0
2005	1	10	13	0	?9?9?9?9E0?9?9?9*9*9?9*9*9?9?9?9?9?9*9*_*9*9*9*9*9	7.0	6.8	99	101620	9999	9999	309	58	0	58	999900	999900	999900	99990	0	0.0	8	8	999.0	999	9	999999999	0	0.0000	0	88	999.000	999.0	99.0
2005	1	10	14	0	?9?9?9?9E0?9?9?9*9*9?9*9*9?9?9?9?9?9*9*_*9*9*9*9*9	7.6	6.7	94	101620	9999	9999	289	78	0	78	999900	999900	999900	99990	0	0.0	1	1	999.0	999	9	999999999	0	0.0000	0	88	999.000	999.0	99.0
2005	1	10	15	0	?9?9?9?9E0?9?9?9*9*9?9*9*9?9?9?9?9?9*9*_*9*9*9*9*9	8.0	7.1	94	101620	9999	9999	298	92	0	92	999900	999900	999900	99990	0	0.0	3	3	999.0	999	9	999999999	0	0.0000	0	88	999.000	999.0	99.0
2005	1	10	16	0	?9?9?9?9E0?9?9?9*9*9?9*9*9?9?9?9?9?9*9*_*9*9*9*9*9	8.2	7.1	93	101620	9999	9999	301	83	0	83	999900	999900	999900	99990	337	1.0	4	4	999.0	999	9	999999999	0	0.0000	0	88	999.000	999.0	99.0
2005	1	10	17	0	?9?9?9?9E0?9?9?9*9*9?9*9*9?9?9?9?9?9*9*_*9*9*9*9*9	8.1	6.6	90	101620	9999	9999	303	53	0	53	999900	999900	999900	99990	22	1.0	5	5	999.0	999	9	999999999	0	0.0000	0	88	999.000	999.0	99.0
2005	1	10	18	0	?9?9?9?9E0?9?9?9*9*9?9*9*9?9?9?9?9?9*9*_*9*9*9*9*9	8.1	6.4	89	101620	9999	9999	300	11	0	11	999900	999900	999900	99990	45	2.0	4	4	999.0	999	9	999999999	0	0.0000	0	88	999.000	999.0	99.0
2005	1	10	19	0	?9?9?9?9E0?9?9?9*9*9?9*9*9?9?9?9?9?9*9*_*9*9*9*9*9	8.1	6.4	89	101620	9999	9999	309	0	0	0	999900	999900	999900	99990	90	3.0	7	7	999.0	999	9	999999999	0	0.0000	0	88	999.000	999.0	99.0
2005	1	10	20	0	?9?9?9?9E0?9?9?9*9*9?9*9*9?9?9?9?9?9*9*_*9*9*9*9*9	7.3	5.8	90	101620	9999	9999	294	0	0	0	999900	999900	999900	99990	45	3.0	3	3	999.0	999	9	999999999	0	0.0000	0	88	999.000	999.0	99.0
2005	1	10	21	0	?9?9?9?9E0?9?9?9*9*9?9*9*9?9?9?9?9?9*9*_*9*9*9*9*9	7.1	5.9	92	101620	9999	9999	304	0	0	0	999900	999900	999900	99990	22	3.0	7	7	999.0	999	9	999999999	0	0.0000	0	88	999.000	999.0	99.0
2005	1	10	22	0	?9?9?9?9E0?9?9?9*9*9?9*9*9?9?9?9?9?9*9*_*9*9*9*9*9	7.1	5.4	89	101620	9999	9999	315	0	0	0	999900	999900	999900	99990	0	0.0	9	9	999.0	999	9	999999999	0	0.0000	0	88	999.000	999.0	99.0
2005	1	10	23	0	?9?9?9?9E0?9?9?9*9*9?9*9*9?9?9?9?9?9*9*_*9*9*9*9*9	7.2	5.4	88	101620	9999	9999	300	0	0	0	999900	999900	999900	99990	45	2.0	6	6	999.0	999	9	999999999	0	0.0000	0	88	999.000	999.0	99.0
2005	1	10	24	0	?9?9?9?9E0?9?9?9*9*9?9*9*9?9?9?9?9?9*9*_*9*9*9*9*9	6.8	4.9	88	101620	9999	9999	295	0	0	0	999900	999900	999900	99990	22	2.0	5	5	999.0	999	9	999999999	0	0.0000	0	88	999.000	999.0	99.0
2005	1	11	1	0	?9?9?9?9E0?9?9?9*9*9?9*9*9?9?9?9?9?9*9*_*9*9*9*9*9	6.3	5.2	92	102000	9999	9999	286	0	0	0	999900	999900	999900	99990	22	2.0	2	2	999.0	999	9	999999999	0	0.0000	0	88	999.000	999.0	99.0
2005	1	11	2	0	?9?9?9?9E0?9?9?9*9*9?9*9*9?9?9?9?9?9*9*_*9*9*9*9*9	5.9	5.2	95	102000	9999	9999	281	0	0	0	999900	999900	999900	99990	67	2.0	1	1	999.0	999	9	999999999	0	0.0000	0	88	999.000	999.0	99.0
2005	1	11	3	0	?9?9?9?9E0?9?9?9*9*9?9*9*9?9?9?9?9?9*9*_*9*9*9*9*9	5.9	4.8	93	102000	9999	9999	309	0	0	0	999900	999900	999900	99990	45	2.0	9	9	999.0	999	9	999999999	0	0.0000	0	88	999.000	999.0	99.0
2005	1	11	4	0	?9?9?9?9E0?9?9?9*9*9?9*9*9?9?9?9?9?9*9*_*9*9*9*9*9	5.9	4.3	89	102000	9999	9999	289	0	0	0	999900	999900	999900	99990	67	2.0	4	4	999.0	999	9	999999999	0	0.0000	0	88	999.000	999.0	99.0
2005	1	11	5	0	?9?9?9?9E0?9?9?9*9*9?9*9*9?9?9?9?9?9*9*_*9*9*9*9*9	5.8	4.1	89	102000	9999	9999	274	0	0	0	999900	999900	999900	99990	315	1.0	0	0	999.0	999	9	999999999	0	0.0000	0	88	999.000	999.0	99.0
2005	1	11	6	0	?9?9?9?9E0?9?9?9*9*9?9*9*9?9?9?9?9?9*9*_*9*9*9*9*9	5.9	3.8	86	102000	9999	9999	296	0	0	0	999900	999900	999900	99990	22	2.0	7	7	999.0	999	9	999999999	0	0.0000	0	88	999.000	999.0	99.0
2005	1	11	7	0	?9?9?9?9E0?9?9?9*9*9?9*9*9?9?9?9?9?9*9*_*9*9*9*9*9	5.9	3.8	86	102000	9999	9999	283	0	0	0	999900	999900	999900	99990	67	1.0	2	2	999.0	999	9	999999999	0	0.0000	0	88	999.000	999.0	99.0
2005	1	11	8	0	?9?9?9?9E0?9?9?9*9*9?9*9*9?9?9?9?9?9*9*_*9*9*9*9*9	6.1	3.2	82	102000	9999	9999	293	0	0	0	999900	999900	999900	99990	67	2.0	6	6	999.0	999	9	999999999	0	0.0000	0	88	999.000	999.0	99.0
2005	1	11	9	0	?9?9?9?9E0?9?9?9*9*9?9*9*9?9?9?9?9?9*9*_*9*9*9*9*9	6.1	3.2	82	102000	9999	9999	293	3	0	3	999900	999900	999900	99990	67	2.0	6	6	999.0	999	9	999999999	0	0.0000	0	88	999.000	999.0	99.0
2005	1	11	10	0	?9?9?9?9E0?9?9?9*9*9?9*9*9?9?9?9?9?9*9*_*9*9*9*9*9	6.2	2.8	79	102000	9999	9999	286	25	0	25	999900	999900	999900	99990	67	2.0	3	3	999.0	999	9	999999999	0	0.0000	0	88	999.000	999.0	99.0
2005	1	11	11	0	?9?9?9?9E0?9?9?9*9*9?9*9*9?9?9?9?9?9*9*_*9*9*9*9*9	6.4	2.7	77	102000	9999	9999	280	53	0	53	999900	999900	999900	99990	45	2.0	1	1	999.0	999	9	999999999	0	0.0000	0	88	999.000	999.0	99.0
2005	1	11	12	0	?9?9?9?9E0?9?9?9*9*9?9*9*9?9?9?9?9?9*9*_*9*9*9*9*9	6.5	2.8	77	102000	9999	9999	281	58	0	58	999900	999900	999900	99990	45	2.0	1	1	999.0	999	9	999999999	0	0.0000	0	88	999.000	999.0	99.0
2005	1	11	13	0	?9?9?9?9E0?9?9?9*9*9?9*9*9?9?9?9?9?9*9*_*9*9*9*9*9	6.5	3.4	81	102000	9999	9999	276	69	0	69	999900	999900	999900	99990	67	2.0	0	0	999.0	999	9	999999999	0	0.0000	0	88	999.000	999.0	99.0
2005	1	11	14	0	?9?9?9?9E0?9?9?9*9*9?9*9*9?9?9?9?9?9*9*_*9*9*9*9*9	6.5	3.4	81	102000	9999	9999	281	64	0	64	999900	999900	999900	99990	67	2.0	1	1	999.0	999	9	999999999	0	0.0000	0	88	999.000	999.0	99.0
2005	1	11	15	0	?9?9?9?9E0?9?9?9*9*9?9*9*9?9?9?9?9?9*9*_*9*9*9*9*9	6.5	3.0	79	102000	9999	9999	292	53	0	53	999900	999900	999900	99990	67	3.0	5	5	999.0	999	9	999999999	0	0.0000	0	88	999.000	999.0	99.0
2005	1	11	16	0	?9?9?9?9E0?9?9?9*9*9?9*9*9?9?9?9?9?9*9*_*9*9*9*9*9	6.3	3.3	81	102000	9999	9999	292	39	0	39	999900	999900	999900	99990	67	3.0	5	5	999.0	999	9	999999999	0	0.0000	0	88	999.000	999.0	99.0
2005	1	11	17	0	?9?9?9?9E0?9?9?9*9*9?9*9*9?9?9?9?9?9*9*_*9*9*9*9*9	6.3	3.3	81	102000	9999	9999	275	39	0	39	999900	999900	999900	99990	45	3.0	0	0	999.0	999	9	999999999	0	0.0000	0	88	999.000	999.0	99.0
2005	1	11	18	0	?9?9?9?9E0?9?9?9*9*9?9*9*9?9?9?9?9?9*9*_*9*9*9*9*9	6.1	2.9	80	102000	9999	9999	288	17	0	17	999900	999900	999900	99990	112	2.0	4	4	999.0	999	9	999999999	0	0.0000	0	88	999.000	999.0	99.0
2005	1	11	19	0	?9?9?9?9E0?9?9?9*9*9?9*9*9?9?9?9?9?9*9*_*9*9*9*9*9	5.9	3.4	84	102000	9999	9999	296	0	0	0	999900	999900	999900	99990	135	2.0	7	7	999.0	999	9	999999999	0	0.0000	0	88	999.000	999.0	99.0
2005	1	11	20	0	?9?9?9?9E0?9?9?9*9*9?9*9*9?9?9?9?9?9*9*_*9*9*9*9*9	5.9	3.3	83	102000	9999	9999	307	0	0	0	999900	999900	999900	99990	112	2.0	9	9	999.0	999	9	999999999	0	0.0000	0	88	999.000	999.0	99.0
2005	1	11	21	0	?9?9?9?9E0?9?9?9*9*9?9*9*9?9?9?9?9?9*9*_*9*9*9*9*9	6.1	2.7	79	102000	9999	9999	293	0	0	0	999900	999900	999900	99990	90	3.0	6	6	999.0	999	9	999999999	0	0.0000	0	88	999.000	999.0	99.0
2005	1	11	22	0	?9?9?9?9E0?9?9?9*9*9?9*9*9?9?9?9?9?9*9*_*9*9*9*9*9	6.2	2.5	77	102000	9999	9999	301	0	0	0	999900	999900	999900	99990	90	2.0	8	8	999.0	999	9	999999999	0	0.0000	0	88	999.000	999.0	99.0
2005	1	11	23	0	?9?9?9?9E0?9?9?9*9*9?9*9*9?9?9?9?9?9*9*_*9*9*9*9*9	6.1	2.7	79	102000	9999	9999	283	0	0	0	999900	999900	999900	99990	135	1.0	2	2	999.0	999	9	999999999	0	0.0000	0	88	999.000	999.0	99.0
2005	1	11	24	0	?9?9?9?9E0?9?9?9*9*9?9*9*9?9?9?9?9?9*9*_*9*9*9*9*9	6.1	2.9	80	102000	9999	9999	288	0	0	0	999900	999900	999900	99990	135	1.0	4	4	999.0	999	9	999999999	0	0.0000	0	88	999.000	999.0	99.0
2005	1	12	1	0	?9?9?9?9E0?9?9?9*9*9?9*9*9?9?9?9?9?9*9*_*9*9*9*9*9	6.0	3.0	81	101620	9999	9999	307	0	0	0	999900	999900	999900	99990	225	1.0	9	9	999.0	999	9	999999999	0	0.0000	0	88	999.000	999.0	99.0
2005	1	12	2	0	?9?9?9?9E0?9?9?9*9*9?9*9*9?9?9?9?9?9*9*_*9*9*9*9*9	6.1	2.8	79	101620	9999	9999	288	0	0	0	999900	999900	999900	99990	157	2.0	4	4	999.0	999	9	999999999	0	0.0000	0	88	999.000	999.0	99.0
2005	1	12	3	0	?9?9?9?9E0?9?9?9*9*9?9*9*9?9?9?9?9?9*9*_*9*9*9*9*9	5.9	3.4	84	101620	9999	9999	301	0	0	0	999900	999900	999900	99990	180	1.0	8	8	999.0	999	9	999999999	0	0.0000	0	88	999.000	999.0	99.0
2005	1	12	4	0	?9?9?9?9E0?9?9?9*9*9?9*9*9?9?9?9?9?9*9*_*9*9*9*9*9	6.1	3.4	83	101620	9999	9999	275	0	0	0	999900	999900	999900	99990	112	1.0	0	0	999.0	999	9	999999999	0	0.0000	0	88	999.000	999.0	99.0
2005	1	12	5	0	?9?9?9?9E0?9?9?9*9*9?9*9*9?9?9?9?9?9*9*_*9*9*9*9*9	6.0	3.6	84	101620	9999	9999	291	0	0	0	999900	999900	999900	99990	337	1.0	5	5	999.0	999	9	999999999	0	0.0000	0	88	999.000	999.0	99.0
2005	1	12	6	0	?9?9?9?9E0?9?9?9*9*9?9*9*9?9?9?9?9?9*9*_*9*9*9*9*9	6.1	4.0	86	101620	9999	9999	294	0	0	0	999900	999900	999900	99990	0	0.0	6	6	999.0	999	9	999999999	0	0.0000	0	88	999.000	999.0	99.0
2005	1	12	7	0	?9?9?9?9E0?9?9?9*9*9?9*9*9?9?9?9?9?9*9*_*9*9*9*9*9	6.1	4.0	86	101620	9999	9999	294	0	0	0	999900	999900	999900	99990	112	1.0	6	6	999.0	999	9	999999999	0	0.0000	0	88	999.000	999.0	99.0
2005	1	12	8	0	?9?9?9?9E0?9?9?9*9*9?9*9*9?9?9?9?9?9*9*_*9*9*9*9*9	5.6	4.1	90	101620	9999	9999	307	0	0	0	999900	999900	999900	99990	67	3.0	9	9	999.0	999	9	999999999	0	0.0000	0	88	999.000	999.0	99.0
2005	1	12	9	0	?9?9?9?9E0?9?9?9*9*9?9*9*9?9?9?9?9?9*9*_*9*9*9*9*9	5.6	5.0	96	101620	9999	9999	293	0	0	0	999900	999900	999900	99990	67	2.0	6	6	999.0	999	9	999999999	0	0.0000	0	88	999.000	999.0	99.0
2005	1	12	10	0	?9?9?9?9E0?9?9?9*9*9?9*9*9?9?9?9?9?9*9*_*9*9*9*9*9	5.7	5.0	95	101620	9999	9999	291	6	0	6	999900	999900	999900	99990	22	1.0	5	5	999.0	999	9	999999999	0	0.0000	0	88	999.000	999.0	99.0
2005	1	12	11	0	?9?9?9?9E0?9?9?9*9*9?9*9*9?9?9?9?9?9*9*_*9*9*9*9*9	5.8	5.3	96	101620	9999	9999	309	11	0	11	999900	999900	999900	99990	337	2.0	9	9	999.0	999	9	999999999	0	0.0000	0	88	999.000	999.0	99.0
2005	1	12	12	0	?9?9?9?9E0?9?9?9*9*9?9*9*9?9?9?9?9?9*9*_*9*9*9*9*9	5.8	5.3	97	101620	9999	9999	294	19	0	19	999900	999900	999900	99990	337	2.0	6	6	999.0	999	9	999999999	0	0.0000	0	88	999.000	999.0	99.0
2005	1	12	13	0	?9?9?9?9E0?9?9?9*9*9?9*9*9?9?9?9?9?9*9*_*9*9*9*9*9	5.9	5.6	98	101620	9999	9999	281	22	0	22	999900	999900	999900	99990	22	2.0	1	1	999.0	999	9	999999999	0	0.0000	0	88	999.000	999.0	99.0
2005	1	12	14	0	?9?9?9?9E0?9?9?9*9*9?9*9*9?9?9?9?9?9*9*_*9*9*9*9*9	6.2	5.9	98	101620	9999	9999	294	31	0	31	999900	999900	999900	99990	360	2.0	5	5	999.0	999	9	999999999	0	0.0000	0	88	999.000	999.0	99.0
2005	1	12	15	0	?9?9?9?9E0?9?9?9*9*9?9*9*9?9?9?9?9?9*9*_*9*9*9*9*9	6.3	6.1	99	101620	9999	9999	287	25	0	25	999900	999900	999900	99990	360	3.0	2	2	999.0	999	9	999999999	0	0.0000	0	88	999.000	999.0	99.0
2005	1	12	16	0	?9?9?9?9E0?9?9?9*9*9?9*9*9?9?9?9?9?9*9*_*9*9*9*9*9	6.5	6.1	97	101620	9999	9999	313	17	0	17	999900	999900	999900	99990	360	3.0	9	9	999.0	999	9	999999999	0	0.0000	0	88	999.000	999.0	99.0
2005	1	12	17	0	?9?9?9?9E0?9?9?9*9*9?9*9*9?9?9?9?9?9*9*_*9*9*9*9*9	6.5	6.2	98	101620	9999	9999	298	11	0	11	999900	999900	999900	99990	360	3.0	6	6	999.0	999	9	999999999	0	0.0000	0	88	999.000	999.0	99.0
2005	1	12	18	0	?9?9?9?9E0?9?9?9*9*9?9*9*9?9?9?9?9?9*9*_*9*9*9*9*9	6.7	6.6	99	101620	9999	9999	294	3	0	3	999900	999900	999900	99990	22	3.0	4	4	999.0	999	9	999999999	0	0.0000	0	88	999.000	999.0	99.0
2005	1	12	19	0	?9?9?9?9E0?9?9?9*9*9?9*9*9?9?9?9?9?9*9*_*9*9*9*9*9	6.7	6.5	99	101620	9999	9999	297	0	0	0	999900	999900	999900	99990	360	4.0	5	5	999.0	999	9	999999999	0	0.0000	0	88	999.000	999.0	99.0
2005	1	12	20	0	?9?9?9?9E0?9?9?9*9*9?9*9*9?9?9?9?9?9*9*_*9*9*9*9*9	6.3	6.1	98	101620	9999	9999	292	0	0	0	999900	999900	999900	99990	22	5.0	4	4	999.0	999	9	999999999	0	0.0000	0	88	999.000	999.0	99.0
2005	1	12	21	0	?9?9?9?9E0?9?9?9*9*9?9*9*9?9?9?9?9?9*9*_*9*9*9*9*9	6.1	5.4	96	101620	9999	9999	293	0	0	0	999900	999900	999900	99990	45	6.0	5	5	999.0	999	9	999999999	0	0.0000	0	88	999.000	999.0	99.0
2005	1	12	22	0	?9?9?9?9E0?9?9?9*9*9?9*9*9?9?9?9?9?9*9*_*9*9*9*9*9	5.9	4.9	94	101620	9999	9999	309	0	0	0	999900	999900	999900	99990	22	4.0	9	9	999.0	999	9	999999999	0	0.0000	0	88	999.000	999.0	99.0
2005	1	12	23	0	?9?9?9?9E0?9?9?9*9*9?9*9*9?9?9?9?9?9*9*_*9*9*9*9*9	5.6	5.1	97	101620	9999	9999	274	0	0	0	999900	999900	999900	99990	22	5.0	0	0	999.0	999	9	999999999	0	0.0000	0	88	999.000	999.0	99.0
2005	1	12	24	0	?9?9?9?9E0?9?9?9*9*9?9*9*9?9?9?9?9?9*9*_*9*9*9*9*9	5.4	4.9	97	101620	9999	9999	292	0	0	0	999900	999900	999900	99990	22	3.0	6	6	999.0	999	9	999999999	0	0.0000	0	88	999.000	999.0	99.0
2005	1	13	1	0	?9?9?9?9E0?9?9?9*9*9?9*9*9?9?9?9?9?9*9*_*9*9*9*9*9	5.3	4.6	95	101920	9999	9999	278	0	0	0	999900	999900	999900	99990	22	4.0	1	1	999.0	999	9	999999999	0	0.0000	0	88	999.000	999.0	99.0
2005	1	13	2	0	?9?9?9?9E0?9?9?9*9*9?9*9*9?9?9?9?9?9*9*_*9*9*9*9*9	5.2	4.5	95	101920	9999	9999	286	0	0	0	999900	999900	999900	99990	22	3.0	4	4	999.0	999	9	999999999	0	0.0000	0	88	999.000	999.0	99.0
2005	1	13	3	0	?9?9?9?9E0?9?9?9*9*9?9*9*9?9?9?9?9?9*9*_*9*9*9*9*9	5.1	4.1	93	101920	9999	9999	280	0	0	0	999900	999900	999900	99990	22	3.0	2	2	999.0	999	9	999999999	0	0.0000	0	88	999.000	999.0	99.0
2005	1	13	4	0	?9?9?9?9E0?9?9?9*9*9?9*9*9?9?9?9?9?9*9*_*9*9*9*9*9	4.9	3.9	94	101920	9999	9999	292	0	0	0	999900	999900	999900	99990	360	3.0	7	7	999.0	999	9	999999999	0	0.0000	0	88	999.000	999.0	99.0
2005	1	13	5	0	?9?9?9?9E0?9?9?9*9*9?9*9*9?9?9?9?9?9*9*_*9*9*9*9*9	4.9	3.9	94	101920	9999	9999	284	0	0	0	999900	999900	999900	99990	360	2.0	4	4	999.0	999	9	999999999	0	0.0000	0	88	999.000	999.0	99.0
2005	1	13	6	0	?9?9?9?9E0?9?9?9*9*9?9*9*9?9?9?9?9?9*9*_*9*9*9*9*9	4.8	4.1	95	101920	9999	9999	289	0	0	0	999900	999900	999900	99990	360	4.0	6	6	999.0	999	9	999999999	0	0.0000	0	88	999.000	999.0	99.0
2005	1	13	7	0	?9?9?9?9E0?9?9?9*9*9?9*9*9?9?9?9?9?9*9*_*9*9*9*9*9	4.7	3.8	94	101920	9999	9999	281	0	0	0	999900	999900	999900	99990	360	5.0	3	3	999.0	999	9	999999999	0	0.0000	0	88	999.000	999.0	99.0
2005	1	13	8	0	?9?9?9?9E0?9?9?9*9*9?9*9*9?9?9?9?9?9*9*_*9*9*9*9*9	4.5	3.8	95	101920	9999	9999	302	0	0	0	999900	999900	999900	99990	360	3.0	9	9	999.0	999	9	999999999	0	0.0000	0	88	999.000	999.0	99.0
2005	1	13	9	0	?9?9?9?9E0?9?9?9*9*9?9*9*9?9?9?9?9?9*9*_*9*9*9*9*9	4.5	3.8	95	101920	9999	9999	287	0	0	0	999900	999900	999900	99990	22	2.0	6	6	999.0	999	9	999999999	0	0.0000	0	88	999.000	999.0	99.0
2005	1	13	10	0	?9?9?9?9E0?9?9?9*9*9?9*9*9?9?9?9?9?9*9*_*9*9*9*9*9	4.7	3.4	91	101920	9999	9999	283	8	0	8	999900	999900	999900	99990	360	2.0	4	4	999.0	999	9	999999999	0	0.0000	0	88	999.000	999.0	99.0
2005	1	13	11	0	?9?9?9?9E0?9?9?9*9*9?9*9*9?9?9?9?9?9*9*_*9*9*9*9*9	5.3	3.9	91	101920	9999	9999	281	56	0	56	999900	999900	999900	99990	360	3.0	2	2	999.0	999	9	999999999	0	0.0000	0	88	999.000	999.0	99.0
2005	1	13	12	0	?9?9?9?9E0?9?9?9*9*9?9*9*9?9?9?9?9?9*9*_*9*9*9*9*9	5.5	2.9	83	101920	9999	9999	299	94	0	94	999900	999900	999900	99990	22	3.0	8	8	999.0	999	9	999999999	0	0.0000	0	88	999.000	999.0	99.0
2005	1	13	13	0	?9?9?9?9E0?9?9?9*9*9?9*9*9?9?9?9?9?9*9*_*9*9*9*9*9	5.8	1.5	74	101920	9999	9999	277	128	0	128	999900	999900	999900	99990	360	4.0	1	1	999.0	999	9	999999999	0	0.0000	0	88	999.000	999.0	99.0
2005	1	13	14	0	?9?9?9?9E0?9?9?9*9*9?9*9*9?9?9?9?9?9*9*_*9*9*9*9*9	6.1	2.5	78	101920	9999	9999	293	133	0	133	999900	999900	999900	99990	22	2.0	6	6	999.0	999	9	999999999	0	0.0000	0	88	999.000	999.0	99.0
2005	1	13	15	0	?9?9?9?9E0?9?9?9*9*9?9*9*9?9?9?9?9?9*9*_*9*9*9*9*9	6.1	2.5	78	101920	9999	9999	301	153	0	153	999900	999900	999900	99990	337	3.0	8	8	999.0	999	9	999999999	0	0.0000	0	88	999.000	999.0	99.0
2005	1	13	16	0	?9?9?9?9E0?9?9?9*9*9?9*9*9?9?9?9?9?9*9*_*9*9*9*9*9	7.3	1.9	69	101920	9999	9999	283	233	521	108	999900	999900	999900	99990	337	3.0	1	1	999.0	999	9	999999999	0	0.0000	0	88	999.000	999.0	99.0
2005	1	13	17	0	?9?9?9?9E0?9?9?9*9*9?9*9*9?9?9?9?9?9*9*_*9*9*9*9*9	7.2	2.3	71	101920	9999	9999	305	131	0	131	999900	999900	999900	99990	360	2.0	8	8	999.0	999	9	999999999	0	0.0000	0	88	999.000	999.0	99.0
2005	1	13	18	0	?9?9?9?9E0?9?9?9*9*9?9*9*9?9?9?9?9?9*9*_*9*9*9*9*9	6.9	2.3	72	101920	9999	9999	277	31	0	30	999900	999900	999900	99990	22	2.0	0	0	999.0	999	9	999999999	0	0.0000	0	88	999.000	999.0	99.0
2005	1	13	19	0	?9?9?9?9E0?9?9?9*9*9?9*9*9?9?9?9?9?9*9*_*9*9*9*9*9	6.3	2.7	78	101920	9999	9999	287	0	0	0	999900	999900	999900	99990	360	1.0	3	3	999.0	999	9	999999999	0	0.0000	0	88	999.000	999.0	99.0
2005	1	13	20	0	?9?9?9?9E0?9?9?9*9*9?9*9*9?9?9?9?9?9*9*_*9*9*9*9*9	5.7	3.0	83	101920	9999	9999	278	0	0	0	999900	999900	999900	99990	22	1.0	1	1	999.0	999	9	999999999	0	0.0000	0	88	999.000	999.0	99.0
2005	1	13	21	0	?9?9?9?9E0?9?9?9*9*9?9*9*9?9?9?9?9?9*9*_*9*9*9*9*9	5.5	2.5	81	101920	9999	9999	271	0	0	0	999900	999900	999900	99990	22	2.0	0	0	999.0	999	9	999999999	0	0.0000	0	88	999.000	999.0	99.0
2005	1	13	22	0	?9?9?9?9E0?9?9?9*9*9?9*9*9?9?9?9?9?9*9*_*9*9*9*9*9	5.5	1.7	76	101920	9999	9999	271	0	0	0	999900	999900	999900	99990	22	3.0	0	0	999.0	999	9	999999999	0	0.0000	0	88	999.000	999.0	99.0
2005	1	13	23	0	?9?9?9?9E0?9?9?9*9*9?9*9*9?9?9?9?9?9*9*_*9*9*9*9*9	5.0	1.5	78	101920	9999	9999	301	0	0	0	999900	999900	999900	99990	360	3.0	9	9	999.0	999	9	999999999	0	0.0000	0	88	999.000	999.0	99.0
2005	1	13	24	0	?9?9?9?9E0?9?9?9*9*9?9*9*9?9?9?9?9?9*9*_*9*9*9*9*9	5.0	1.7	79	101920	9999	9999	291	0	0	0	999900	999900	999900	99990	22	3.0	7	7	999.0	999	9	999999999	0	0.0000	0	88	999.000	999.0	99.0
2005	1	14	1	0	?9?9?9?9E0?9?9?9*9*9?9*9*9?9?9?9?9?9*9*_*9*9*9*9*9	4.9	1.9	81	102060	9999	9999	280	0	0	0	999900	999900	999900	99990	22	3.0	3	3	999.0	999	9	999999999	0	0.0000	0	88	999.000	999.0	99.0
2005	1	14	2	0	?9?9?9?9E0?9?9?9*9*9?9*9*9?9?9?9?9?9*9*_*9*9*9*9*9	4.5	1.9	83	102060	9999	9999	285	0	0	0	999900	999900	999900	99990	45	2.0	6	6	999.0	999	9	999999999	0	0.0000	0	88	999.000	999.0	99.0
2005	1	14	3	0	?9?9?9?9E0?9?9?9*9*9?9*9*9?9?9?9?9?9*9*_*9*9*9*9*9	3.7	0.9	82	102060	9999	9999	263	0	0	0	999900	999900	999900	99990	67	2.0	0	0	999.0	999	9	999999999	0	0.0000	0	88	999.000	999.0	99.0
2005	1	14	4	0	?9?9?9?9E0?9?9?9*9*9?9*9*9?9?9?9?9?9*9*_*9*9*9*9*9	3.1	-0.2	79	102060	9999	9999	275	0	0	0	999900	999900	999900	99990	67	2.0	5	5	999.0	999	9	999999999	0	0.0000	0	88	999.000	999.0	99.0
2005	1	14	5	0	?9?9?9?9E0?9?9?9*9*9?9*9*9?9?9?9?9?9*9*_*9*9*9*9*9	1.9	0.2	88	102060	9999	9999	276	0	0	0	999900	999900	999900	99990	22	1.0	7	7	999.0	999	9	999999999	0	0.0000	0	88	999.000	999.0	99.0
2005	1	14	6	0	?9?9?9?9E0?9?9?9*9*9?9*9*9?9?9?9?9?9*9*_*9*9*9*9*9	1.3	-0.4	88	102060	9999	9999	253	0	0	0	999900	999900	999900	99990	360	1.0	0	0	999.0	999	9	999999999	0	0.0000	0	88	999.000	999.0	99.0
2005	1	14	7	0	?9?9?9?9E0?9?9?9*9*9?9*9*9?9?9?9?9?9*9*_*9*9*9*9*9	1.5	-1.1	82	102060	9999	9999	261	0	0	0	999900	999900	999900	99990	315	1.0	2	2	999.0	999	9	999999999	0	0.0000	0	88	999.000	999.0	99.0
2005	1	14	8	0	?9?9?9?9E0?9?9?9*9*9?9*9*9?9?9?9?9?9*9*_*9*9*9*9*9	1.2	-1.5	81	102060	9999	9999	251	0	0	0	999900	999900	999900	99990	0	0.0	0	0	999.0	999	9	999999999	0	0.0000	0	88	999.000	999.0	99.0
2005	1	14	9	0	?9?9?9?9E0?9?9?9*9*9?9*9*9?9?9?9?9?9*9*_*9*9*9*9*9	1.8	-1.3	79	102060	9999	9999	285	42	0	42	999900	999900	999900	99990	0	0.0	9	9	999.0	999	9	999999999	0	0.0000	0	88	999.000	999.0	99.0
2005	1	14	10	0	?9?9?9?9E0?9?9?9*9*9?9*9*9?9?9?9?9?9*9*_*9*9*9*9*9	4.1	-0.8	70	102060	9999	9999	295	172	72	136	999900	999900	999900	99990	0	0.0	9	9	999.0	999	9	999999999	0	0.0000	0	88	999.000	999.0	99.0
2005	1	14	11	0	?9?9?9?9E0?9?9?9*9*9?9*9*9?9?9?9?9?9*9*_*9*9*9*9*9	4.7	0.0	71	102060	9999	9999	284	311	280	147	999900	999900	999900	99990	22	2.0	6	6	999.0	999	9	999999999	0	0.0000	0	88	999.000	999.0	99.0
2005	1	14	12	0	?9?9?9?9E0?9?9?9*9*9?9*9*9?9?9?9?9?9*9*_*9*9*9*9*9	5.7	-0.8	62	102060	9999	9999	291	447	506	134	999900	999900	999900	99990	67	1.0	7	7	999.0	999	9	999999999	0	0.0000	0	88	999.000	999.0	99.0
2005	1	14	13	0	?9?9?9?9E0?9?9?9*9*9?9*9*9?9?9?9?9?9*9*_*9*9*9*9*9	6.9	0.0	61	102060	9999	9999	280	581	783	93	999900	999900	999900	99990	112	2.0	1	1	999.0	999	9	999999999	0	0.0000	0	88	999.000	999.0	99.0
2005	1	14	14	0	?9?9?9?9E0?9?9?9*9*9?9*9*9?9?9?9?9?9*9*_*9*9*9*9*9	7.1	-3.1	47	102060	9999	9999	288	606	768	67	999900	999900	999900	99990	112	3.0	5	5	999.0	999	9	999999999	0	0.0000	0	88	999.000	999.0	99.0
2005	1	14	15	0	?9?9?9?9E0?9?9?9*9*9?9*9*9?9?9?9?9?9*9*_*9*9*9*9*9	7.8	-2.4	47	102060	9999	9999	288	567	734	40	999900	999900	999900	99990	90	3.0	3	3	999.0	999	9	999999999	0	0.0000	0	88	999.000	999.0	99.0
2005	1	14	16	0	?9?9?9?9E0?9?9?9*9*9?9*9*9?9?9?9?9?9*9*_*9*9*9*9*9	8.0	-1.1	52	102060	9999	9999	283	431	643	27	999900	999900	999900	99990	112	2.0	1	1	999.0	999	9	999999999	0	0.0000	0	88	999.000	999.0	99.0
2005	1	14	17	0	?9?9?9?9E0?9?9?9*9*9?9*9*9?9?9?9?9?9*9*_*9*9*9*9*9	7.2	-0.6	57	102060	9999	9999	291	228	255	22	999900	999900	999900	99990	112	3.0	5	5	999.0	999	9	999999999	0	0.0000	0	88	999.000	999.0	99.0
2005	1	14	18	0	?9?9?9?9E0?9?9?9*9*9?9*9*9?9?9?9?9?9*9*_*9*9*9*9*9	6.5	-0.8	59	102060	9999	9999	305	64	0	0	999900	999900	999900	99990	135	3.0	9	9	999.0	999	9	999999999	0	0.0000	0	88	999.000	999.0	99.0
2005	1	14	19	0	?9?9?9?9E0?9?9?9*9*9?9*9*9?9?9?9?9?9*9*_*9*9*9*9*9	5.5	-0.8	63	102060	9999	9999	295	0	0	0	999900	999900	999900	99990	135	3.0	8	8	999.0	999	9	999999999	0	0.0000	0	88	999.000	999.0	99.0
2005	1	14	20	0	?9?9?9?9E0?9?9?9*9*9?9*9*9?9?9?9?9?9*9*_*9*9*9*9*9	4.7	-0.4	69	102060	9999	9999	271	0	0	0	999900	999900	999900	99990	135	2.0	1	1	999.0	999	9	999999999	0	0.0000	0	88	999.000	999.0	99.0
2005	1	14	21	0	?9?9?9?9E0?9?9?9*9*9?9*9*9?9?9?9?9?9*9*_*9*9*9*9*9	3.9	-1.0	70	102060	9999	9999	273	0	0	0	999900	999900	999900	99990	202	2.0	3	3	999.0	999	9	999999999	0	0.0000	0	88	999.000	999.0	99.0
2005	1	14	22	0	?9?9?9?9E0?9?9?9*9*9?9*9*9?9?9?9?9?9*9*_*9*9*9*9*9	3.7	-0.8	72	102060	9999	9999	277	0	0	0	999900	999900	999900	99990	225	2.0	5	5	999.0	999	9	999999999	0	0.0000	0	88	999.000	999.0	99.0
2005	1	14	23	0	?9?9?9?9E0?9?9?9*9*9?9*9*9?9?9?9?9?9*9*_*9*9*9*9*9	3.5	-0.6	74	102060	9999	9999	279	0	0	0	999900	999900	999900	99990	202	2.0	6	6	999.0	999	9	999999999	0	0.0000	0	88	999.000	999.0	99.0
2005	1	14	24	0	?9?9?9?9E0?9?9?9*9*9?9*9*9?9?9?9?9?9*9*_*9*9*9*9*9	3.0	-0.4	78	102060	9999	9999	275	0	0	0	999900	999900	999900	99990	225	2.0	5	5	999.0	999	9	999999999	0	0.0000	0	88	999.000	999.0	99.0
2005	1	15	1	0	?9?9?9?9E0?9?9?9*9*9?9*9*9?9?9?9?9?9*9*_*9*9*9*9*9	2.5	-0.5	80	101500	9999	9999	272	0	0	0	999900	999900	999900	99990	225	2.0	5	5	999.0	999	9	999999999	0	0.0000	0	88	999.000	999.0	99.0
2005	1	15	2	0	?9?9?9?9E0?9?9?9*9*9?9*9*9?9?9?9?9?9*9*_*9*9*9*9*9	1.6	-0.1	89	101500	9999	9999	259	0	0	0	999900	999900	999900	99990	225	2.0	1	1	999.0	999	9	999999999	0	0.0000	0	88	999.000	999.0	99.0
2005	1	15	3	0	?9?9?9?9E0?9?9?9*9*9?9*9*9?9?9?9?9?9*9*_*9*9*9*9*9	1.6	0.2	90	101500	9999	9999	268	0	0	0	999900	999900	999900	99990	225	2.0	4	4	999.0	999	9	999999999	0	0.0000	0	88	999.000	999.0	99.0
2005	1	15	4	0	?9?9?9?9E0?9?9?9*9*9?9*9*9?9?9?9?9?9*9*_*9*9*9*9*9	1.4	-0.2	89	101500	9999	9999	258	0	0	0	999900	999900	999900	99990	225	3.0	1	1	999.0	999	9	999999999	0	0.0000	0	88	999.000	999.0	99.0
2005	1	15	5	0	?9?9?9?9E0?9?9?9*9*9?9*9*9?9?9?9?9?9*9*_*9*9*9*9*9	1.1	-0.2	91	101500	9999	9999	263	0	0	0	999900	999900	999900	99990	225	3.0	3	3	999.0	999	9	999999999	0	0.0000	0	88	999.000	999.0	99.0
2005	1	15	6	0	?9?9?9?9E0?9?9?9*9*9?9*9*9?9?9?9?9?9*9*_*9*9*9*9*9	0.5	-0.2	95	101500	9999	9999	263	0	0	0	999900	999900	999900	99990	225	2.0	4	4	999.0	999	9	999999999	0	0.0000	0	88	999.000	999.0	99.0
2005	1	15	7	0	?9?9?9?9E0?9?9?9*9*9?9*9*9?9?9?9?9?9*9*_*9*9*9*9*9	0.3	-0.2	96	101500	9999	9999	280	0	0	0	999900	999900	999900	99990	225	3.0	9	9	999.0	999	9	999999999	0	0.0000	0	88	999.000	999.0	99.0
2005	1	15	8	0	?9?9?9?9E0?9?9?9*9*9?9*9*9?9?9?9?9?9*9*_*9*9*9*9*9	0.0	-0.4	96	101500	9999	9999	263	0	0	0	999900	999900	999900	99990	225	2.0	5	5	999.0	999	9	999999999	0	0.0000	0	88	999.000	999.0	99.0
2005	1	15	9	0	?9?9?9?9E0?9?9?9*9*9?9*9*9?9?9?9?9?9*9*_*9*9*9*9*9	0.3	-0.2	96	101500	9999	9999	249	39	0	39	999900	999900	999900	99990	225	2.0	0	0	999.0	999	9	999999999	0	0.0000	0	88	999.000	999.0	99.0
2005	1	15	10	0	?9?9?9?9E0?9?9?9*9*9?9*9*9?9?9?9?9?9*9*_*9*9*9*9*9	2.0	-0.4	84	101500	9999	9999	266	186	109	132	999900	999900	999900	99990	225	3.0	3	3	999.0	999	9	999999999	0	0.0000	0	88	999.000	999.0	99.0
2005	1	15	11	0	?9?9?9?9E0?9?9?9*9*9?9*9*9?9?9?9?9?9*9*_*9*9*9*9*9	3.0	-0.4	78	101500	9999	9999	285	358	391	129	999900	999900	999900	99990	225	4.0	8	8	999.0	999	9	999999999	0	0.0000	0	88	999.000	999.0	99.0
2005	1	15	12	0	?9?9?9?9E0?9?9?9*9*9?9*9*9?9?9?9?9?9*9*_*9*9*9*9*9	5.7	0.4	69	101500	9999	9999	292	503	629	112	999900	999900	999900	99990	202	3.0	7	7	999.0	999	9	999999999	0	0.0000	0	88	999.000	999.0	99.0
2005	1	15	13	0	?9?9?9?9E0?9?9?9*9*9?9*9*9?9?9?9?9?9*9*_*9*9*9*9*9	8.3	0.2	57	101500	9999	9999	295	586	783	91	999900	999900	999900	99990	202	2.0	4	4	999.0	999	9	999999999	0	0.0000	0	88	999.000	999.0	99.0
2005	1	15	14	0	?9?9?9?9E0?9?9?9*9*9?9*9*9?9?9?9?9?9*9*_*9*9*9*9*9	10.4	0.2	49	101500	9999	9999	294	597	769	72	999900	999900	999900	99990	225	3.0	1	1	999.0	999	9	999999999	0	0.0000	0	88	999.000	999.0	99.0
2005	1	15	15	0	?9?9?9?9E0?9?9?9*9*9?9*9*9?9?9?9?9?9*9*_*9*9*9*9*9	11.5	1.9	52	101500	9999	9999	331	531	735	56	999900	999900	999900	99990	135	2.0	9	9	999.0	999	9	999999999	0	0.0000	0	88	999.000	999.0	99.0
2005	1	15	16	0	?9?9?9?9E0?9?9?9*9*9?9*9*9?9?9?9?9?9*9*_*9*9*9*9*9	13.5	2.9	49	101500	9999	9999	322	411	646	37	999900	999900	999900	99990	135	1.0	5	5	999.0	999	9	999999999	0	0.0000	0	88	999.000	999.0	99.0
2005	1	15	17	0	?9?9?9?9E0?9?9?9*9*9?9*9*9?9?9?9?9?9*9*_*9*9*9*9*9	12.9	2.7	50	101500	9999	9999	302	233	265	21	999900	999900	999900	99990	90	2.0	0	0	999.0	999	9	999999999	0	0.0000	0	88	999.000	999.0	99.0
2005	1	15	18	0	?9?9?9?9E0?9?9?9*9*9?9*9*9?9?9?9?9?9*9*_*9*9*9*9*9	12.0	4.8	62	101500	9999	9999	306	75	0	0	999900	999900	999900	99990	112	2.0	1	1	999.0	999	9	999999999	0	0.0000	0	88	999.000	999.0	99.0
2005	1	15	19	0	?9?9?9?9E0?9?9?9*9*9?9*9*9?9?9?9?9?9*9*_*9*9*9*9*9	10.2	6.0	75	101500	9999	9999	311	3	0	0	999900	999900	999900	99990	135	1.0	5	5	999.0	999	9	999999999	0	0.0000	0	88	999.000	999.0	99.0
2005	1	15	20	0	?9?9?9?9E0?9?9?9*9*9?9*9*9?9?9?9?9?9*9*_*9*9*9*9*9	9.4	5.5	77	101500	9999	9999	302	0	0	0	999900	999900	999900	99990	135	1.0	3	3	999.0	999	9	999999999	0	0.0000	0	88	999.000	999.0	99.0
2005	1	15	21	0	?9?9?9?9E0?9?9?9*9*9?9*9*9?9?9?9?9?9*9*_*9*9*9*9*9	8.8	5.3	79	101500	9999	9999	300	0	0	0	999900	999900	999900	99990	0	0.0	3	3	999.0	999	9	999999999	0	0.0000	0	88	999.000	999.0	99.0
2005	1	15	22	0	?9?9?9?9E0?9?9?9*9*9?9*9*9?9?9?9?9?9*9*_*9*9*9*9*9	8.2	5.3	82	101500	9999	9999	304	0	0	0	999900	999900	999900	99990	0	0.0	6	6	999.0	999	9	999999999	0	0.0000	0	88	999.000	999.0	99.0
2005	1	15	23	0	?9?9?9?9E0?9?9?9*9*9?9*9*9?9?9?9?9?9*9*_*9*9*9*9*9	8.4	5.8	84	101500	9999	9999	292	0	0	0	999900	999900	999900	99990	0	0.0	1	1	999.0	999	9	999999999	0	0.0000	0	88	999.000	999.0	99.0
2005	1	15	24	0	?9?9?9?9E0?9?9?9*9*9?9*9*9?9?9?9?9?9*9*_*9*9*9*9*9	8.2	5.5	83	101500	9999	9999	308	0	0	0	999900	999900	999900	99990	0	0.0	7	7	999.0	999	9	999999999	0	0.0000	0	88	999.000	999.0	99.0
2005	1	16	1	0	?9?9?9?9E0?9?9?9*9*9?9*9*9?9?9?9?9?9*9*_*9*9*9*9*9	8.6	5.4	80	101040	9999	9999	306	0	0	0	999900	999900	999900	99990	0	0.0	6	6	999.0	999	9	999999999	0	0.0000	0	88	999.000	999.0	99.0
2005	1	16	2	0	?9?9?9?9E0?9?9?9*9*9?9*9*9?9?9?9?9?9*9*_*9*9*9*9*9	8.3	5.9	85	101040	9999	9999	309	0	0	0	999900	999900	999900	99990	202	2.0	7	7	999.0	999	9	999999999	0	0.0000	0	88	999.000	999.0	99.0
2005	1	16	3	0	?9?9?9?9E0?9?9?9*9*9?9*9*9?9?9?9?9?9*9*_*9*9*9*9*9	8.5	5.9	84	101040	9999	9999	310	0	0	0	999900	999900	999900	99990	202	3.0	7	7	999.0	999	9	999999999	0	0.0000	0	88	999.000	999.0	99.0
2005	1	16	4	0	?9?9?9?9E0?9?9?9*9*9?9*9*9?9?9?9?9?9*9*_*9*9*9*9*9	8.5	5.6	82	101040	9999	9999	321	0	0	0	999900	999900	999900	99990	202	2.0	9	9	999.0	999	9	999999999	0	0.0000	0	88	999.000	999.0	99.0
2005	1	16	5	0	?9?9?9?9E0?9?9?9*9*9?9*9*9?9?9?9?9?9*9*_*9*9*9*9*9	8.2	5.5	83	101040	9999	9999	294	0	0	0	999900	999900	999900	99990	225	3.0	2	2	999.0	999	9	999999999	0	0.0000	0	88	999.000	999.0	99.0
2005	1	16	6	0	?9?9?9?9E0?9?9?9*9*9?9*9*9?9?9?9?9?9*9*_*9*9*9*9*9	7.6	5.8	88	101040	9999	9999	300	0	0	0	999900	999900	999900	99990	225	3.0	5	5	999.0	999	9	999999999	0	0.0000	0	88	999.000	999.0	99.0
2005	1	16	7	0	?9?9?9?9E0?9?9?9*9*9?9*9*9?9?9?9?9?9*9*_*9*9*9*9*9	9.0	5.5	78	101040	9999	9999	301	0	0	0	999900	999900	999900	99990	225	3.0	3	3	999.0	999	9	999999999	0	0.0000	0	88	999.000	999.0	99.0
2005	1	16	8	0	?9?9?9?9E0?9?9?9*9*9?9*9*9?9?9?9?9?9*9*_*9*9*9*9*9	8.4	5.9	84	101040	9999	9999	286	0	0	0	999900	999900	999900	99990	202	3.0	0	0	999.0	999	9	999999999	0	0.0000	0	88	999.000	999.0	99.0
2005	1	16	9	0	?9?9?9?9E0?9?9?9*9*9?9*9*9?9?9?9?9?9*9*_*9*9*9*9*9	9.6	6.1	79	101040	9999	9999	311	14	0	14	999900	999900	999900	99990	225	4.0	6	6	999.0	999	9	999999999	0	0.0000	0	88	999.000	999.0	99.0
2005	1	16	10	0	?9?9?9?9E0?9?9?9*9*9?9*9*9?9?9?9?9?9*9*_*9*9*9*9*9	10.4	6.5	77	101040	9999	9999	308	72	0	72	999900	999900	999900	99990	247	3.0	3	3	999.0	999	9	999999999	0	0.0000	0	88	999.000	999.0	99.0
2005	1	16	11	0	?9?9?9?9E0?9?9?9*9*9?9*9*9?9?9?9?9?9*9*_*9*9*9*9*9	11.1	7.4	78	101040	9999	9999	335	144	0	144	999900	999900	999900	99990	247	2.0	9	9	999.0	999	9	999999999	0	0.0000	0	88	999.000	999.0	99.0
2005	1	16	12	0	?9?9?9?9E0?9?9?9*9*9?9*9*9?9?9?9?9?9*9*_*9*9*9*9*9	12.1	7.5	74	101040	9999	9999	316	222	0	222	999900	999900	999900	99990	247	2.0	3	3	999.0	999	9	999999999	0	0.0000	0	88	999.000	999.0	99.0
2005	1	16	13	0	?9?9?9?9E0?9?9?9*9*9?9*9*9?9?9?9?9?9*9*_*9*9*9*9*9	13.6	8.7	72	101040	9999	9999	332	381	279	212	999900	999900	999900	99990	202	2.0	6	6	999.0	999	9	999999999	0	0.0000	0	88	999.000	999.0	99.0
2005	1	16	14	0	?9?9?9?9E0?9?9?9*9*9?9*9*9?9?9?9?9?9*9*_*9*9*9*9*9	14.2	8.9	71	101040	9999	9999	330	267	0	267	999900	999900	999900	99990	225	2.0	4	4	999.0	999	9	999999999	0	0.0000	0	88	999.000	999.0	99.0
2005	1	16	15	0	?9?9?9?9E0?9?9?9*9*9?9*9*9?9?9?9?9?9*9*_*9*9*9*9*9	15.7	9.8	68	101040	9999	9999	343	278	260	171	999900	999900	999900	99990	45	1.0	6	6	999.0	999	9	999999999	0	0.0000	0	88	999.000	999.0	99.0
2005	1	16	16	0	?9?9?9?9E0?9?9?9*9*9?9*9*9?9?9?9?9?9*9*_*9*9*9*9*9	15.5	9.6	68	101040	9999	9999	331	197	0	197	999900	999900	999900	99990	135	2.0	2	2	999.0	999	9	999999999	0	0.0000	0	88	999.000	999.0	99.0
2005	1	16	17	0	?9?9?9?9E0?9?9?9*9*9?9*9*9?9?9?9?9?9*9*_*9*9*9*9*9	15.0	9.7	71	101040	9999	9999	349	58	0	58	999900	999900	999900	99990	90	2.0	8	8	999.0	999	9	999999999	0	0.0000	0	88	999.000	999.0	99.0
2005	1	16	18	0	?9?9?9?9E0?9?9?9*9*9?9*9*9?9?9?9?9?9*9*_*9*9*9*9*9	14.8	9.8	72	101040	9999	9999	349	22	0	22	999900	999900	999900	99990	45	2.0	8	8	999.0	999	9	999999999	0	0.0000	0	88	999.000	999.0	99.0
2005	1	16	19	0	?9?9?9?9E0?9?9?9*9*9?9*9*9?9?9?9?9?9*9*_*9*9*9*9*9	14.2	9.3	72	101040	9999	9999	320	0	0	0	999900	999900	999900	99990	22	3.0	1	1	999.0	999	9	999999999	0	0.0000	0	88	999.000	999.0	99.0
2005	1	16	20	0	?9?9?9?9E0?9?9?9*9*9?9*9*9?9?9?9?9?9*9*_*9*9*9*9*9	12.9	9.2	78	101040	9999	9999	333	0	0	0	999900	999900	999900	99990	22	3.0	7	7	999.0	999	9	999999999	0	0.0000	0	88	999.000	999.0	99.0
2005	1	16	21	0	?9?9?9?9E0?9?9?9*9*9?9*9*9?9?9?9?9?9*9*_*9*9*9*9*9	11.6	9.2	85	101040	9999	9999	303	0	0	0	999900	999900	999900	99990	67	3.0	0	0	999.0	999	9	999999999	0	0.0000	0	88	999.000	999.0	99.0
2005	1	16	22	0	?9?9?9?9E0?9?9?9*9*9?9*9*9?9?9?9?9?9*9*_*9*9*9*9*9	10.6	8.8	88	101040	9999	9999	316	0	0	0	999900	999900	999900	99990	337	2.0	5	5	999.0	999	9	999999999	0	0.0000	0	88	999.000	999.0	99.0
2005	1	16	23	0	?9?9?9?9E0?9?9?9*9*9?9*9*9?9?9?9?9?9*9*_*9*9*9*9*9	10.0	9.0	94	101040	9999	9999	309	0	0	0	999900	999900	999900	99990	360	2.0	3	3	999.0	999	9	999999999	0	0.0000	0	88	999.000	999.0	99.0
2005	1	16	24	0	?9?9?9?9E0?9?9?9*9*9?9*9*9?9?9?9?9?9*9*_*9*9*9*9*9	10.0	9.1	94	101040	9999	9999	302	0	0	0	999900	999900	999900	99990	337	4.0	1	1	999.0	999	9	999999999	0	0.0000	0	88	999.000	999.0	99.0
2005	1	17	1	0	?9?9?9?9E0?9?9?9*9*9?9*9*9?9?9?9?9?9*9*_*9*9*9*9*9	10.0	9.2	95	101790	9999	9999	309	0	0	0	999900	999900	999900	99990	22	5.0	3	3	999.0	999	9	999999999	0	0.0000	0	88	999.000	999.0	99.0
2005	1	17	2	0	?9?9?9?9E0?9?9?9*9*9?9*9*9?9?9?9?9?9*9*_*9*9*9*9*9	9.5	8.2	92	101790	9999	9999	317	0	0	0	999900	999900	999900	99990	22	4.0	7	7	999.0	999	9	999999999	0	0.0000	0	88	999.000	999.0	99.0
2005	1	17	3	0	?9?9?9?9E0?9?9?9*9*9?9*9*9?9?9?9?9?9*9*_*9*9*9*9*9	9.2	8.4	95	101790	9999	9999	292	0	0	0	999900	999900	999900	99990	22	3.0	0	0	999.0	999	9	999999999	0	0.0000	0	88	999.000	999.0	99.0
2005	1	17	4	0	?9?9?9?9E0?9?9?9*9*9?9*9*9?9?9?9?9?9*9*_*9*9*9*9*9	9.4	7.8	89	101790	9999	9999	292	0	0	0	999900	999900	999900	99990	22	3.0	0	0	999.0	999	9	999999999	0	0.0000	0	88	999.000	999.0	99.0
2005	1	17	5	0	?9?9?9?9E0?9?9?9*9*9?9*9*9?9?9?9?9?9*9*_*9*9*9*9*9	9.3	7.5	88	101790	9999	9999	301	0	0	0	999900	999900	999900	99990	22	3.0	2	2	999.0	999	9	999999999	0	0.0000	0	88	999.000	999.0	99.0
2005	1	17	6	0	?9?9?9?9E0?9?9?9*9*9?9*9*9?9?9?9?9?9*9*_*9*9*9*9*9	9.0	6.9	87	101790	9999	9999	295	0	0	0	999900	999900	999900	99990	22	4.0	1	1	999.0	999	9	999999999	0	0.0000	0	88	999.000	999.0	99.0
2005	1	17	7	0	?9?9?9?9E0?9?9?9*9*9?9*9*9?9?9?9?9?9*9*_*9*9*9*9*9	8.9	7.0	88	101790	9999	9999	295	0	0	0	999900	999900	999900	99990	22	2.0	1	1	999.0	999	9	999999999	0	0.0000	0	88	999.000	999.0	99.0
2005	1	17	8	0	?9?9?9?9E0?9?9?9*9*9?9*9*9?9?9?9?9?9*9*_*9*9*9*9*9	8.7	6.7	87	101790	9999	9999	298	0	0	0	999900	999900	999900	99990	22	3.0	2	2	999.0	999	9	999999999	0	0.0000	0	88	999.000	999.0	99.0
2005	1	17	9	0	?9?9?9?9E0?9?9?9*9*9?9*9*9?9?9?9?9?9*9*_*9*9*9*9*9	8.7	6.7	87	101790	9999	9999	312	0	0	0	999900	999900	999900	99990	22	3.0	7	7	999.0	999	9	999999999	0	0.0000	0	88	999.000	999.0	99.0
2005	1	17	10	0	?9?9?9?9E0?9?9?9*9*9?9*9*9?9?9?9?9?9*9*_*9*9*9*9*9	8.6	6.8	89	101790	9999	9999	316	0	0	0	999900	999900	999900	99990	22	5.0	8	8	999.0	999	9	999999999	0	0.0000	0	88	999.000	999.0	99.0
2005	1	17	11	0	?9?9?9?9E0?9?9?9*9*9?9*9*9?9?9?9?9?9*9*_*9*9*9*9*9	7.3	5.9	91	101790	9999	9999	305	0	0	0	999900	999900	999900	99990	22	7.0	7	7	999.0	999	9	999999999	0	0.0000	0	88	999.000	999.0	99.0
2005	1	17	12	0	?9?9?9?9E0?9?9?9*9*9?9*9*9?9?9?9?9?9*9*_*9*9*9*9*9	6.9	5.3	90	101790	9999	9999	280	0	0	0	999900	999900	999900	99990	22	5.0	0	0	999.0	999	9	999999999	0	0.0000	0	88	999.000	999.0	99.0
2005	1	17	13	0	?9?9?9?9E0?9?9?9*9*9?9*9*9?9?9?9?9?9*9*_*9*9*9*9*9	6.1	5.1	93	101790	9999	9999	290	0	0	0	999900	999900	999900	99990	22	6.0	4	4	999.0	999	9	999999999	0	0.0000	0	88	999.000	999.0	99.0
2005	1	17	14	0	?9?9?9?9E0?9?9?9*9*9?9*9*9?9?9?9?9?9*9*_*9*9*9*9*9	5.7	4.5	92	101790	9999	9999	274	0	0	0	999900	999900	999900	99990	22	5.0	0	0	999.0	999	9	999999999	0	0.0000	0	88	999.000	999.0	99.0
2005	1	17	15	0	?9?9?9?9E0?9?9?9*9*9?9*9*9?9?9?9?9?9*9*_*9*9*9*9*9	5.1	4.1	93	101790	9999	9999	280	0	0	0	999900	999900	999900	99990	360	7.0	2	2	999.0	999	9	999999999	0	0.0000	0	88	999.000	999.0	99.0
2005	1	17	16	0	?9?9?9?9E0?9?9?9*9*9?9*9*9?9?9?9?9?9*9*_*9*9*9*9*9	4.7	4.0	95	101790	9999	9999	286	0	0	0	999900	999900	999900	99990	22	7.0	5	5	999.0	999	9	999999999	0	0.0000	0	88	999.000	999.0	99.0
2005	1	17	17	0	?9?9?9?9E0?9?9?9*9*9?9*9*9?9?9?9?9?9*9*_*9*9*9*9*9	4.1	2.7	90	101790	9999	9999	288	0	0	0	999900	999900	999900	99990	22	8.0	7	7	999.0	999	9	999999999	0	0.0000	0	88	999.000	999.0	99.0
2005	1	17	18	0	?9?9?9?9E0?9?9?9*9*9?9*9*9?9?9?9?9?9*9*_*9*9*9*9*9	3.5	2.2	91	101790	9999	9999	285	0	0	0	999900	999900	999900	99990	22	6.0	7	7	999.0	999	9	999999999	0	0.0000	0	88	999.000	999.0	99.0
2005	1	17	19	0	?9?9?9?9E0?9?9?9*9*9?9*9*9?9?9?9?9?9*9*_*9*9*9*9*9	3.1	1.8	91	101790	9999	9999	280	0	0	0	999900	999900	999900	99990	360	6.0	6	6	999.0	999	9	999999999	0	0.0000	0	88	999.000	999.0	99.0
2005	1	17	20	0	?9?9?9?9E0?9?9?9*9*9?9*9*9?9?9?9?9?9*9*_*9*9*9*9*9	2.2	1.0	92	101790	9999	9999	262	0	0	0	999900	999900	999900	99990	22	7.0	1	1	999.0	999	9	999999999	0	0.0000	0	88	999.000	999.0	99.0
2005	1	17	21	0	?9?9?9?9E0?9?9?9*9*9?9*9*9?9?9?9?9?9*9*_*9*9*9*9*9	2.0	1.2	94	101790	9999	9999	257	0	0	0	999900	999900	999900	99990	22	5.0	0	0	999.0	999	9	999999999	0	0.0000	0	88	999.000	999.0	99.0
2005	1	17	22	0	?9?9?9?9E0?9?9?9*9*9?9*9*9?9?9?9?9?9*9*_*9*9*9*9*9	1.9	0.6	91	101790	9999	9999	264	0	0	0	999900	999900	999900	99990	22	5.0	2	2	999.0	999	9	999999999	0	0.0000	0	88	999.000	999.0	99.0
2005	1	17	23	0	?9?9?9?9E0?9?9?9*9*9?9*9*9?9?9?9?9?9*9*_*9*9*9*9*9	1.8	0.6	91	101790	9999	9999	269	0	0	0	999900	999900	999900	99990	22	7.0	4	4	999.0	999	9	999999999	0	0.0000	0	88	999.000	999.0	99.0
2005	1	17	24	0	?9?9?9?9E0?9?9?9*9*9?9*9*9?9?9?9?9?9*9*_*9*9*9*9*9	1.0	0.1	94	101790	9999	9999	261	0	0	0	999900	999900	999900	99990	360	5.0	2	2	999.0	999	9	999999999	0	0.0000	0	88	999.000	999.0	99.0
2005	1	18	1	0	?9?9?9?9E0?9?9?9*9*9?9*9*9?9?9?9?9?9*9*_*9*9*9*9*9	0.8	-0.2	93	102830	9999	9999	259	0	0	0	999900	999900	999900	99990	22	4.0	2	2	999.0	999	9	999999999	0	0.0000	0	88	999.000	999.0	99.0
2005	1	18	2	0	?9?9?9?9E0?9?9?9*9*9?9*9*9?9?9?9?9?9*9*_*9*9*9*9*9	0.2	-0.4	96	102830	9999	9999	249	0	0	0	999900	999900	999900	99990	22	7.0	0	0	999.0	999	9	999999999	0	0.0000	0	88	999.000	999.0	99.0
2005	1	18	3	0	?9?9?9?9E0?9?9?9*9*9?9*9*9?9?9?9?9?9*9*_*9*9*9*9*9	0.1	-0.2	98	102830	9999	9999	249	0	0	0	999900	999900	999900	99990	22	6.0	0	0	999.0	999	9	999999999	0	0.0000	0	88	999.000	999.0	99.0
2005	1	18	4	0	?9?9?9?9E0?9?9?9*9*9?9*9*9?9?9?9?9?9*9*_*9*9*9*9*9	0.0	-0.2	98	102830	9999	9999	273	0	0	0	999900	999900	999900	99990	22	5.0	8	8	999.0	999	9	999999999	0	0.0000	0	88	999.000	999.0	99.0
2005	1	18	5	0	?9?9?9?9E0?9?9?9*9*9?9*9*9?9?9?9?9?9*9*_*9*9*9*9*9	-0.2	-0.6	97	102830	9999	9999	247	0	0	0	999900	999900	999900	99990	22	6.0	0	0	999.0	999	9	999999999	0	0.0000	0	88	999.000	999.0	99.0
2005	1	18	6	0	?9?9?9?9E0?9?9?9*9*9?9*9*9?9?9?9?9?9*9*_*9*9*9*9*9	-0.5	-0.6	99	102830	9999	9999	254	0	0	0	999900	999900	999900	99990	22	5.0	2	2	999.0	999	9	999999999	0	0.0000	0	88	999.000	999.0	99.0
2005	1	18	7	0	?9?9?9?9E0?9?9?9*9*9?9*9*9?9?9?9?9?9*9*_*9*9*9*9*9	-1.0	-1.5	96	102830	9999	9999	258	0	0	0	999900	999900	999900	99990	360	4.0	5	5	999.0	999	9	999999999	0	0.0000	0	88	999.000	999.0	99.0
2005	1	18	8	0	?9?9?9?9E0?9?9?9*9*9?9*9*9?9?9?9?9?9*9*_*9*9*9*9*9	-1.2	-1.7	96	102830	9999	9999	251	0	0	0	999900	999900	999900	99990	22	3.0	2	2	999.0	999	9	999999999	0	0.0000	0	88	999.000	999.0	99.0
2005	1	18	9	0	?9?9?9?9E0?9?9?9*9*9?9*9*9?9?9?9?9?9*9*_*9*9*9*9*9	-1.4	-1.5	99	102830	9999	9999	262	0	0	0	999900	999900	999900	99990	360	3.0	7	7	999.0	999	9	999999999	0	0.0000	0	88	999.000	999.0	99.0
2005	1	18	10	0	?9?9?9?9E0?9?9?9*9*9?9*9*9?9?9?9?9?9*9*_*9*9*9*9*9	-1.5	-1.7	98	102830	9999	9999	271	0	0	0	999900	999900	999900	99990	360	4.0	9	9	999.0	999	9	999999999	0	0.0000	0	88	999.000	999.0	99.0
2005	1	18	11	0	?9?9?9?9E0?9?9?9*9*9?9*9*9?9?9?9?9?9*9*_*9*9*9*9*9	-1.6	-2.2	95	102830	9999	9999	257	0	0	0	999900	999900	999900	99990	22	4.0	6	6	999.0	999	9	999999999	0	0.0000	0	88	999.000	999.0	99.0
2005	1	18	12	0	?9?9?9?9E0?9?9?9*9*9?9*9*9?9?9?9?9?9*9*_*9*9*9*9*9	-1.2	-2.9	86	102830	9999	9999	249	0	0	0	999900	999900	999900	99990	22	5.0	2	2	999.0	999	9	999999999	0	0.0000	0	88	999.000	999.0	99.0
2005	1	18	13	0	?9?9?9?9E0?9?9?9*9*9?9*9*9?9?9?9?9?9*9*_*9*9*9*9*9	-0.7	-3.4	80	102830	9999	9999	251	0	0	0	999900	999900	999900	99990	337	4.0	2	2	999.0	999	9	999999999	0	0.0000	0	88	999.000	999.0	99.0
2005	1	18	14	0	?9?9?9?9E0?9?9?9*9*9?9*9*9?9?9?9?9?9*9*_*9*9*9*9*9	-0.4	-3.4	78	102830	9999	9999	254	214	0	214	999900	999900	999900	99990	22	4.0	3	3	999.0	999	9	999999999	0	0.0000	0	88	999.000	999.0	99.0
2005	1	18	15	0	?9?9?9?9E0?9?9?9*9*9?9*9*9?9?9?9?9?9*9*_*9*9*9*9*9	-0.2	-3.7	75	102830	9999	9999	252	242	0	242	999900	999900	999900	99990	22	5.0	2	2	999.0	999	9	999999999	0	0.0000	0	88	999.000	999.0	99.0
2005	1	18	16	0	?9?9?9?9E0?9?9?9*9*9?9*9*9?9?9?9?9?9*9*_*9*9*9*9*9	-0.5	-3.9	75	102830	9999	9999	260	164	0	164	999900	999900	999900	99990	22	5.0	6	6	999.0	999	9	999999999	0	0.0000	0	88	999.000	999.0	99.0
2005	1	18	17	0	?9?9?9?9E0?9?9?9*9*9?9*9*9?9?9?9?9?9*9*_*9*9*9*9*9	-0.6	-2.9	82	102830	9999	9999	260	100	0	100	999900	999900	999900	99990	22	3.0	6	6	999.0	999	9	999999999	0	0.0000	0	88	999.000	999.0	99.0
2005	1	18	18	0	?9?9?9?9E0?9?9?9*9*9?9*9*9?9?9?9?9?9*9*_*9*9*9*9*9	-0.6	-3.9	76	102830	9999	9999	257	42	0	42	999900	999900	999900	99990	22	4.0	5	5	999.0	999	9	999999999	0	0.0000	0	88	999.000	999.0	99.0
2005	1	18	19	0	?9?9?9?9E0?9?9?9*9*9?9*9*9?9?9?9?9?9*9*_*9*9*9*9*9	-0.5	-3.9	75	102830	9999	9999	263	0	0	0	999900	999900	999900	99990	22	3.0	7	7	999.0	999	9	999999999	0	0.0000	0	88	999.000	999.0	99.0
2005	1	18	20	0	?9?9?9?9E0?9?9?9*9*9?9*9*9?9?9?9?9?9*9*_*9*9*9*9*9	-0.7	-3.2	81	102830	9999	9999	243	0	0	0	999900	999900	999900	99990	22	3.0	0	0	999.0	999	9	999999999	0	0.0000	0	88	999.000	999.0	99.0
2005	1	18	21	0	?9?9?9?9E0?9?9?9*9*9?9*9*9?9?9?9?9?9*9*_*9*9*9*9*9	-0.8	-3.7	79	102830	9999	9999	247	0	0	0	999900	999900	999900	99990	337	2.0	1	1	999.0	999	9	999999999	0	0.0000	0	88	999.000	999.0	99.0
2005	1	18	22	0	?9?9?9?9E0?9?9?9*9*9?9*9*9?9?9?9?9?9*9*_*9*9*9*9*9	-0.8	-3.7	79	102830	9999	9999	272	0	0	0	999900	999900	999900	99990	337	3.0	9	9	999.0	999	9	999999999	0	0.0000	0	88	999.000	999.0	99.0
2005	1	18	23	0	?9?9?9?9E0?9?9?9*9*9?9*9*9?9?9?9?9?9*9*_*9*9*9*9*9	-1.2	-2.9	86	102830	9999	9999	261	0	0	0	999900	999900	999900	99990	360	2.0	7	7	999.0	999	9	999999999	0	0.0000	0	88	999.000	999.0	99.0
2005	1	18	24	0	?9?9?9?9E0?9?9?9*9*9?9*9*9?9?9?9?9?9*9*_*9*9*9*9*9	-1.6	-3.7	84	102830	9999	9999	259	0	0	0	999900	999900	999900	99990	337	3.0	7	7	999.0	999	9	999999999	0	0.0000	0	88	999.000	999.0	99.0
2005	1	19	1	0	?9?9?9?9E0?9?9?9*9*9?9*9*9?9?9?9?9?9*9*_*9*9*9*9*9	-1.8	-3.7	85	102860	9999	9999	251	0	0	0	999900	999900	999900	99990	22	2.0	4	4	999.0	999	9	999999999	0	0.0000	0	88	999.000	999.0	99.0
2005	1	19	2	0	?9?9?9?9E0?9?9?9*9*9?9*9*9?9?9?9?9?9*9*_*9*9*9*9*9	-1.6	-4.5	78	102860	9999	9999	247	0	0	0	999900	999900	999900	99990	337	3.0	2	2	999.0	999	9	999999999	0	0.0000	0	88	999.000	999.0	99.0
2005	1	19	3	0	?9?9?9?9E0?9?9?9*9*9?9*9*9?9?9?9?9?9*9*_*9*9*9*9*9	-1.3	-3.7	82	102860	9999	9999	270	0	0	0	999900	999900	999900	99990	360	2.0	9	9	999.0	999	9	999999999	0	0.0000	0	88	999.000	999.0	99.0
2005	1	19	4	0	?9?9?9?9E0?9?9?9*9*9?9*9*9?9?9?9?9?9*9*_*9*9*9*9*9	-1.4	-3.9	81	102860	9999	9999	248	0	0	0	999900	999900	999900	99990	360	2.0	2	2	999.0	999	9	999999999	0	0.0000	0	88	999.000	999.0	99.0
2005	1	19	5	0	?9?9?9?9E0?9?9?9*9*9?9*9*9?9?9?9?9?9*9*_*9*9*9*9*9	-1.7	-3.7	85	102860	9999	9999	244	0	0	0	999900	999900	999900	99990	337	1.0	1	1	999.0	999	9	999999999	0	0.0000	0	88	999.000	999.0	99.0
2005	1	19	6	0	?9?9?9?9E0?9?9?9*9*9?9*9*9?9?9?9?9?9*9*_*9*9*9*9*9	-1.6	-3.7	84	102860	9999	9999	250	0	0	0	999900	999900	999900	99990	337	1.0	3	3	999.0	999	9	999999999	0	0.0000	0	88	999.000	999.0	99.0
2005	1	19	7	0	?9?9?9?9E0?9?9?9*9*9?9*9*9?9?9?9?9?9*9*_*9*9*9*9*9	-1.5	-3.7	83	102860	9999	9999	256	0	0	0	999900	999900	999900	99990	22	1.0	6	6	999.0	999	9	999999999	0	0.0000	0	88	999.000	999.0	99.0
2005	1	19	8	0	?9?9?9?9E0?9?9?9*9*9?9*9*9?9?9?9?9?9*9*_*9*9*9*9*9	-1.3	-4.5	77	102860	9999	9999	240	0	0	0	999900	999900	999900	99990	45	1.0	0	0	999.0	999	9	999999999	0	0.0000	0	88	999.000	999.0	99.0
2005	1	19	9	0	?9?9?9?9E0?9?9?9*9*9?9*9*9?9?9?9?9?9*9*_*9*9*9*9*9	-1.0	-4.8	73	102860	9999	9999	264	19	0	19	999900	999900	999900	99990	45	1.0	8	8	999.0	999	9	999999999	0	0.0000	0	88	999.000	999.0	99.0
2005	1	19	10	0	?9?9?9?9E0?9?9?9*9*9?9*9*9?9?9?9?9?9*9*_*9*9*9*9*9	-0.6	-6.6	60	102860	9999	9999	251	78	0	78	999900	999900	999900	99990	67	2.0	3	3	999.0	999	9	999999999	0	0.0000	0	88	999.000	999.0	99.0
2005	1	19	11	0	?9?9?9?9E0?9?9?9*9*9?9*9*9?9?9?9?9?9*9*_*9*9*9*9*9	-0.4	-7.6	54	102860	9999	9999	251	92	0	92	999900	999900	999900	99990	67	2.0	3	3	999.0	999	9	999999999	0	0.0000	0	88	999.000	999.0	99.0
2005	1	19	12	0	?9?9?9?9E0?9?9?9*9*9?9*9*9?9?9?9?9?9*9*_*9*9*9*9*9	0.3	-7.6	51	102860	9999	9999	262	222	0	222	999900	999900	999900	99990	67	2.0	7	7	999.0	999	9	999999999	0	0.0000	0	88	999.000	999.0	99.0
2005	1	19	13	0	?9?9?9?9E0?9?9?9*9*9?9*9*9?9?9?9?9?9*9*_*9*9*9*9*9	0.2	-7.6	52	102860	9999	9999	266	147	0	147	999900	999900	999900	99990	22	3.0	8	8	999.0	999	9	999999999	0	0.0000	0	88	999.000	999.0	99.0
2005	1	19	14	0	?9?9?9?9E0?9?9?9*9*9?9*9*9?9?9?9?9?9*9*_*9*9*9*9*9	0.4	-7.2	53	102860	9999	9999	258	150	0	150	999900	999900	999900	99990	45	2.0	5	5	999.0	999	9	999999999	0	0.0000	0	88	999.000	999.0	99.0
2005	1	19	15	0	?9?9?9?9E0?9?9?9*9*9?9*9*9?9?9?9?9?9*9*_*9*9*9*9*9	0.5	-6.6	55	102860	9999	9999	264	150	0	150	999900	999900	999900	99990	22	2.0	7	7	999.0	999	9	999999999	0	0.0000	0	88	999.000	999.0	99.0
2005	1	19	16	0	?9?9?9?9E0?9?9?9*9*9?9*9*9?9?9?9?9?9*9*_*9*9*9*9*9	0.5	-6.6	55	102860	9999	9999	244	119	0	119	999900	999900	999900	99990	22	2.0	0	0	999.0	999	9	999999999	0	0.0000	0	88	999.000	999.0	99.0
2005	1	19	17	0	?9?9?9?9E0?9?9?9*9*9?9*9*9?9?9?9?9?9*9*_*9*9*9*9*9	0.4	-7.2	53	102860	9999	9999	256	103	0	103	999900	999900	999900	99990	22	3.0	4	4	999.0	999	9	999999999	0	0.0000	0	88	999.000	999.0	99.0
2005	1	19	18	0	?9?9?9?9E0?9?9?9*9*9?9*9*9?9?9?9?9?9*9*_*9*9*9*9*9	0.4	-6.2	57	102860	9999	9999	264	22	0	22	999900	999900	999900	99990	45	2.0	7	7	999.0	999	9	999999999	0	0.0000	0	88	999.000	999.0	99.0
2005	1	19	19	0	?9?9?9?9E0?9?9?9*9*9?9*9*9?9?9?9?9?9*9*_*9*9*9*9*9	0.2	-6.6	57	102860	9999	9999	260	0	0	0	999900	999900	999900	99990	22	2.0	6	6	999.0	999	9	999999999	0	0.0000	0	88	999.000	999.0	99.0
2005	1	19	20	0	?9?9?9?9E0?9?9?9*9*9?9*9*9?9?9?9?9?9*9*_*9*9*9*9*9	0.2	-5.9	60	102860	9999	9999	252	0	0	0	999900	999900	999900	99990	22	1.0	2	2	999.0	999	9	999999999	0	0.0000	0	88	999.000	999.0	99.0
2005	1	19	21	0	?9?9?9?9E0?9?9?9*9*9?9*9*9?9?9?9?9?9*9*_*9*9*9*9*9	0.2	-5.9	60	102860	9999	9999	256	0	0	0	999900	999900	999900	99990	360	2.0	4	4	999.0	999	9	999999999	0	0.0000	0	88	999.000	999.0	99.0
2005	1	19	22	0	?9?9?9?9E0?9?9?9*9*9?9*9*9?9?9?9?9?9*9*_*9*9*9*9*9	0.2	-4.8	66	102860	9999	9999	259	0	0	0	999900	999900	999900	99990	45	2.0	5	5	999.0	999	9	999999999	0	0.0000	0	88	999.000	999.0	99.0
2005	1	19	23	0	?9?9?9?9E0?9?9?9*9*9?9*9*9?9?9?9?9?9*9*_*9*9*9*9*9	0.1	-5.6	62	102860	9999	9999	274	0	0	0	999900	999900	999900	99990	337	2.0	9	9	999.0	999	9	999999999	0	0.0000	0	88	999.000	999.0	99.0
2005	1	19	24	0	?9?9?9?9E0?9?9?9*9*9?9*9*9?9?9?9?9?9*9*_*9*9*9*9*9	-0.2	-5.0	67	102860	9999	9999	248	0	0	0	999900	999900	999900	99990	337	2.0	1	1	999.0	999	9	999999999	0	0.0000	0	88	999.000	999.0	99.0
2005	1	20	1	0	?9?9?9?9E0?9?9?9*9*9?9*9*9?9?9?9?9?9*9*_*9*9*9*9*9	-0.6	-4.2	74	102480	9999	9999	262	0	0	0	999900	999900	999900	99990	337	1.0	7	7	999.0	999	9	999999999	0	0.0000	0	88	999.000	999.0	99.0
2005	1	20	2	0	?9?9?9?9E0?9?9?9*9*9?9*9*9?9?9?9?9?9*9*_*9*9*9*9*9	-1.1	-3.2	84	102480	9999	9999	261	0	0	0	999900	999900	999900	99990	337	2.0	7	7	999.0	999	9	999999999	0	0.0000	0	88	999.000	999.0	99.0
2005	1	20	3	0	?9?9?9?9E0?9?9?9*9*9?9*9*9?9?9?9?9?9*9*_*9*9*9*9*9	-1.2	-2.7	88	102480	9999	9999	250	0	0	0	999900	999900	999900	99990	0	0.0	2	2	999.0	999	9	999999999	0	0.0000	0	88	999.000	999.0	99.0
2005	1	20	4	0	?9?9?9?9E0?9?9?9*9*9?9*9*9?9?9?9?9?9*9*_*9*9*9*9*9	-1.2	-2.7	89	102480	9999	9999	254	0	0	0	999900	999900	999900	99990	0	0.0	4	4	999.0	999	9	999999999	0	0.0000	0	88	999.000	999.0	99.0
2005	1	20	5	0	?9?9?9?9E0?9?9?9*9*9?9*9*9?9?9?9?9?9*9*_*9*9*9*9*9	-1.0	-3.4	82	102480	9999	9999	246	0	0	0	999900	999900	999900	99990	0	0.0	1	1	999.0	999	9	999999999	0	0.0000	0	88	999.000	999.0	99.0
2005	1	20	6	0	?9?9?9?9E0?9?9?9*9*9?9*9*9?9?9?9?9?9*9*_*9*9*9*9*9	-0.9	-3.9	78	102480	9999	9999	252	0	0	0	999900	999900	999900	99990	0	0.0	3	3	999.0	999	9	999999999	0	0.0000	0	88	999.000	999.0	99.0
2005	1	20	7	0	?9?9?9?9E0?9?9?9*9*9?9*9*9?9?9?9?9?9*9*_*9*9*9*9*9	-0.7	-3.7	78	102480	9999	9999	251	0	0	0	999900	999900	999900	99990	360	1.0	2	2	999.0	999	9	999999999	0	0.0000	0	88	999.000	999.0	99.0
2005	1	20	8	0	?9?9?9?9E0?9?9?9*9*9?9*9*9?9?9?9?9?9*9*_*9*9*9*9*9	-0.6	-3.7	77	102480	9999	9999	255	0	0	0	999900	999900	999900	99990	315	1.0	4	4	999.0	999	9	999999999	0	0.0000	0	88	999.000	999.0	99.0
2005	1	20	9	0	?9?9?9?9E0?9?9?9*9*9?9*9*9?9?9?9?9?9*9*_*9*9*9*9*9	-0.7	-3.7	78	102480	9999	9999	272	3	0	3	999900	999900	999900	99990	337	2.0	9	9	999.0	999	9	999999999	0	0.0000	0	88	999.000	999.0	99.0
2005	1	20	10	0	?9?9?9?9E0?9?9?9*9*9?9*9*9?9?9?9?9?9*9*_*9*9*9*9*9	-0.4	-3.7	76	102480	9999	9999	254	31	0	31	999900	999900	999900	99990	337	2.0	3	3	999.0	999	9	999999999	0	0.0000	0	88	999.000	999.0	99.0
2005	1	20	11	0	?9?9?9?9E0?9?9?9*9*9?9*9*9?9?9?9?9?9*9*_*9*9*9*9*9	-0.1	-3.2	77	102480	9999	9999	265	61	0	61	999900	999900	999900	99990	22	2.0	7	7	999.0	999	9	999999999	0	0.0000	0	88	999.000	999.0	99.0
2005	1	20	12	0	?9?9?9?9E0?9?9?9*9*9?9*9*9?9?9?9?9?9*9*_*9*9*9*9*9	0.3	-4.7	66	102480	9999	9999	258	106	0	106	999900	999900	999900	99990	22	2.0	4	4	999.0	999	9	999999999	0	0.0000	0	88	999.000	999.0	99.0
2005	1	20	13	0	?9?9?9?9E0?9?9?9*9*9?9*9*9?9?9?9?9?9*9*_*9*9*9*9*9	0.5	-6.3	57	102480	9999	9999	257	139	0	139	999900	999900	999900	99990	337	2.0	4	4	999.0	999	9	999999999	0	0.0000	0	88	999.000	999.0	99.0
2005	1	20	14	0	?9?9?9?9E0?9?9?9*9*9?9*9*9?9?9?9?9?9*9*_*9*9*9*9*9	0.6	-6.2	57	102480	9999	9999	250	125	0	125	999900	999900	999900	99990	337	3.0	1	1	999.0	999	9	999999999	0	0.0000	0	88	999.000	999.0	99.0
2005	1	20	15	0	?9?9?9?9E0?9?9?9*9*9?9*9*9?9?9?9?9?9*9*_*9*9*9*9*9	1.0	-5.9	56	102480	9999	9999	261	131	0	131	999900	999900	999900	99990	337	3.0	5	5	999.0	999	9	999999999	0	0.0000	0	88	999.000	999.0	99.0
2005	1	20	16	0	?9?9?9?9E0?9?9?9*9*9?9*9*9?9?9?9?9?9*9*_*9*9*9*9*9	1.2	-5.6	57	102480	9999	9999	256	139	0	139	999900	999900	999900	99990	22	1.0	2	2	999.0	999	9	999999999	0	0.0000	0	88	999.000	999.0	99.0
2005	1	20	17	0	?9?9?9?9E0?9?9?9*9*9?9*9*9?9?9?9?9?9*9*_*9*9*9*9*9	1.6	-6.9	50	102480	9999	9999	272	136	0	136	999900	999900	999900	99990	315	1.0	8	8	999.0	999	9	999999999	0	0.0000	0	88	999.000	999.0	99.0
2005	1	20	18	0	?9?9?9?9E0?9?9?9*9*9?9*9*9?9?9?9?9?9*9*_*9*9*9*9*9	1.7	-6.2	52	102480	9999	9999	279	69	0	48	999900	999900	999900	99990	270	1.0	9	9	999.0	999	9	999999999	0	0.0000	0	88	999.000	999.0	99.0
2005	1	20	19	0	?9?9?9?9E0?9?9?9*9*9?9*9*9?9?9?9?9?9*9*_*9*9*9*9*9	0.9	-5.0	61	102480	9999	9999	277	3	0	0	999900	999900	999900	99990	247	2.0	9	9	999.0	999	9	999999999	0	0.0000	0	88	999.000	999.0	99.0
2005	1	20	20	0	?9?9?9?9E0?9?9?9*9*9?9*9*9?9?9?9?9?9*9*_*9*9*9*9*9	0.8	-4.2	66	102480	9999	9999	272	0	0	0	999900	999900	999900	99990	247	1.0	8	8	999.0	999	9	999999999	0	0.0000	0	88	999.000	999.0	99.0
2005	1	20	21	0	?9?9?9?9E0?9?9?9*9*9?9*9*9?9?9?9?9?9*9*_*9*9*9*9*9	0.8	-5.6	59	102480	9999	9999	271	0	0	0	999900	999900	999900	99990	270	2.0	8	8	999.0	999	9	999999999	0	0.0000	0	88	999.000	999.0	99.0
2005	1	20	22	0	?9?9?9?9E0?9?9?9*9*9?9*9*9?9?9?9?9?9*9*_*9*9*9*9*9	-0.1	-4.2	71	102480	9999	9999	268	0	0	0	999900	999900	999900	99990	292	2.0	8	8	999.0	999	9	999999999	0	0.0000	0	88	999.000	999.0	99.0
2005	1	20	23	0	?9?9?9?9E0?9?9?9*9*9?9*9*9?9?9?9?9?9*9*_*9*9*9*9*9	0.2	-4.7	66	102480	9999	9999	245	0	0	0	999900	999900	999900	99990	0	0.0	0	0	999.0	999	9	999999999	0	0.0000	0	88	999.000	999.0	99.0
2005	1	20	24	0	?9?9?9?9E0?9?9?9*9*9?9*9*9?9?9?9?9?9*9*_*9*9*9*9*9	0.4	-5.7	60	102480	9999	9999	265	0	0	0	999900	999900	999900	99990	270	1.0	7	7	999.0	999	9	999999999	0	0.0000	0	88	999.000	999.0	99.0
2005	1	21	1	0	?9?9?9?9E0?9?9?9*9*9?9*9*9?9?9?9?9?9*9*_*9*9*9*9*9	0.7	-5.7	59	102240	9999	9999	266	0	0	0	999900	999900	999900	99990	270	1.0	7	7	999.0	999	9	999999999	0	0.0000	0	88	999.000	999.0	99.0
2005	1	21	2	0	?9?9?9?9E0?9?9?9*9*9?9*9*9?9?9?9?9?9*9*_*9*9*9*9*9	0.6	-5.3	61	102240	9999	9999	270	0	0	0	999900	999900	999900	99990	292	2.0	8	8	999.0	999	9	999999999	0	0.0000	0	88	999.000	999.0	99.0
2005	1	21	3	0	?9?9?9?9E0?9?9?9*9*9?9*9*9?9?9?9?9?9*9*_*9*9*9*9*9	0.7	-6.3	56	102240	9999	9999	258	0	0	0	999900	999900	999900	99990	247	2.0	4	4	999.0	999	9	999999999	0	0.0000	0	88	999.000	999.0	99.0
2005	1	21	4	0	?9?9?9?9E0?9?9?9*9*9?9*9*9?9?9?9?9?9*9*_*9*9*9*9*9	0.8	-7.0	52	102240	9999	9999	260	0	0	0	999900	999900	999900	99990	292	3.0	5	5	999.0	999	9	999999999	0	0.0000	0	88	999.000	999.0	99.0
2005	1	21	5	0	?9?9?9?9E0?9?9?9*9*9?9*9*9?9?9?9?9?9*9*_*9*9*9*9*9	0.6	-7.0	53	102240	9999	9999	264	0	0	0	999900	999900	999900	99990	315	3.0	7	7	999.0	999	9	999999999	0	0.0000	0	88	999.000	999.0	99.0
2005	1	21	6	0	?9?9?9?9E0?9?9?9*9*9?9*9*9?9?9?9?9?9*9*_*9*9*9*9*9	0.4	-8.0	49	102240	9999	9999	255	0	0	0	999900	999900	999900	99990	337	2.0	4	4	999.0	999	9	999999999	0	0.0000	0	88	999.000	999.0	99.0
2005	1	21	7	0	?9?9?9?9E0?9?9?9*9*9?9*9*9?9?9?9?9?9*9*_*9*9*9*9*9	-0.8	-6.3	63	102240	9999	9999	245	0	0	0	999900	999900	999900	99990	0	0.0	1	1	999.0	999	9	999999999	0	0.0000	0	88	999.000	999.0	99.0
2005	1	21	8	0	?9?9?9?9E0?9?9?9*9*9?9*9*9?9?9?9?9?9*9*_*9*9*9*9*9	-0.8	-7.3	58	102240	9999	9999	258	0	0	0	999900	999900	999900	99990	360	1.0	7	7	999.0	999	9	999999999	0	0.0000	0	88	999.000	999.0	99.0
2005	1	21	9	0	?9?9?9?9E0?9?9?9*9*9?9*9*9?9?9?9?9?9*9*_*9*9*9*9*9	-0.7	-6.6	61	102240	9999	9999	264	39	0	39	999900	999900	999900	99990	292	2.0	8	8	999.0	999	9	999999999	0	0.0000	0	88	999.000	999.0	99.0
2005	1	21	10	0	?9?9?9?9E0?9?9?9*9*9?9*9*9?9?9?9?9?9*9*_*9*9*9*9*9	0.7	-7.7	50	102240	9999	9999	244	186	92	139	999900	999900	999900	99990	337	2.0	0	0	999.0	999	9	999999999	0	0.0000	0	88	999.000	999.0	99.0
2005	1	21	11	0	?9?9?9?9E0?9?9?9*9*9?9*9*9?9?9?9?9?9*9*_*9*9*9*9*9	1.9	-11.4	33	102240	9999	9999	269	361	376	136	999900	999900	999900	99990	360	1.0	8	8	999.0	999	9	999999999	0	0.0000	0	88	999.000	999.0	99.0
2005	1	21	12	0	?9?9?9?9E0?9?9?9*9*9?9*9*9?9?9?9?9?9*9*_*9*9*9*9*9	2.5	-12.4	29	102240	9999	9999	246	550	705	100	999900	999900	999900	99990	315	3.0	0	0	999.0	999	9	999999999	0	0.0000	0	88	999.000	999.0	99.0
2005	1	21	13	0	?9?9?9?9E0?9?9?9*9*9?9*9*9?9?9?9?9?9*9*_*9*9*9*9*9	3.1	-10.5	33	102240	9999	9999	270	617	785	87	999900	999900	999900	99990	337	2.0	7	7	999.0	999	9	999999999	0	0.0000	0	88	999.000	999.0	99.0
2005	1	21	14	0	?9?9?9?9E0?9?9?9*9*9?9*9*9?9?9?9?9?9*9*_*9*9*9*9*9	4.2	-10.9	29	102240	9999	9999	271	636	772	64	999900	999900	999900	99990	337	2.0	6	6	999.0	999	9	999999999	0	0.0000	0	88	999.000	999.0	99.0
2005	1	21	15	0	?9?9?9?9E0?9?9?9*9*9?9*9*9?9?9?9?9?9*9*_*9*9*9*9*9	4.6	-11.3	27	102240	9999	9999	263	586	741	41	999900	999900	999900	99990	360	2.0	2	2	999.0	999	9	999999999	0	0.0000	0	88	999.000	999.0	99.0
2005	1	21	16	0	?9?9?9?9E0?9?9?9*9*9?9*9*9?9?9?9?9?9*9*_*9*9*9*9*9	5.2	-11.3	26	102240	9999	9999	272	458	660	25	999900	999900	999900	99990	45	1.0	5	5	999.0	999	9	999999999	0	0.0000	0	88	999.000	999.0	99.0
2005	1	21	17	0	?9?9?9?9E0?9?9?9*9*9?9*9*9?9?9?9?9?9*9*_*9*9*9*9*9	5.3	-11.3	26	102240	9999	9999	262	275	339	10	999900	999900	999900	99990	292	2.0	1	1	999.0	999	9	999999999	0	0.0000	0	88	999.000	999.0	99.0
2005	1	21	18	0	?9?9?9?9E0?9?9?9*9*9?9*9*9?9?9?9?9?9*9*_*9*9*9*9*9	5.2	-10.0	29	102240	9999	9999	269	94	0	0	999900	999900	999900	99990	0	0.0	3	3	999.0	999	9	999999999	0	0.0000	0	88	999.000	999.0	99.0
2005	1	21	19	0	?9?9?9?9E0?9?9?9*9*9?9*9*9?9?9?9?9?9*9*_*9*9*9*9*9	3.1	-10.0	34	102240	9999	9999	261	3	0	0	999900	999900	999900	99990	0	0.0	3	3	999.0	999	9	999999999	0	0.0000	0	88	999.000	999.0	99.0
2005	1	21	20	0	?9?9?9?9E0?9?9?9*9*9?9*9*9?9?9?9?9?9*9*_*9*9*9*9*9	2.5	-7.2	45	102240	9999	9999	282	0	0	0	999900	999900	999900	99990	0	0.0	9	9	999.0	999	9	999999999	0	0.0000	0	88	999.000	999.0	99.0
2005	1	21	21	0	?9?9?9?9E0?9?9?9*9*9?9*9*9?9?9?9?9?9*9*_*9*9*9*9*9	1.6	-4.5	61	102240	9999	9999	258	0	0	0	999900	999900	999900	99990	0	0.0	2	2	999.0	999	9	999999999	0	0.0000	0	88	999.000	999.0	99.0
2005	1	21	22	0	?9?9?9?9E0?9?9?9*9*9?9*9*9?9?9?9?9?9*9*_*9*9*9*9*9	0.7	-4.5	65	102240	9999	9999	252	0	0	0	999900	999900	999900	99990	0	0.0	1	1	999.0	999	9	999999999	0	0.0000	0	88	999.000	999.0	99.0
2005	1	21	23	0	?9?9?9?9E0?9?9?9*9*9?9*9*9?9?9?9?9?9*9*_*9*9*9*9*9	0.7	-4.7	64	102240	9999	9999	259	0	0	0	999900	999900	999900	99990	247	1.0	4	4	999.0	999	9	999999999	0	0.0000	0	88	999.000	999.0	99.0
2005	1	21	24	0	?9?9?9?9E0?9?9?9*9*9?9*9*9?9?9?9?9?9*9*_*9*9*9*9*9	0.4	-5.3	62	102240	9999	9999	250	0	0	0	999900	999900	999900	99990	247	2.0	1	1	999.0	999	9	999999999	0	0.0000	0	88	999.000	999.0	99.0
2005	1	22	1	0	?9?9?9?9E0?9?9?9*9*9?9*9*9?9?9?9?9?9*9*_*9*9*9*9*9	-0.3	-3.4	77	102180	9999	9999	257	0	0	0	999900	999900	999900	99990	225	2.0	4	4	999.0	999	9	999999999	0	0.0000	0	88	999.000	999.0	99.0
2005	1	22	2	0	?9?9?9?9E0?9?9?9*9*9?9*9*9?9?9?9?9?9*9*_*9*9*9*9*9	-0.9	-3.9	78	102180	9999	9999	256	0	0	0	999900	999900	999900	99990	360	1.0	5	5	999.0	999	9	999999999	0	0.0000	0	88	999.000	999.0	99.0
2005	1	22	3	0	?9?9?9?9E0?9?9?9*9*9?9*9*9?9?9?9?9?9*9*_*9*9*9*9*9	-1.4	-4.2	79	102180	9999	9999	252	0	0	0	999900	999900	999900	99990	0	0.0	4	4	999.0	999	9	999999999	0	0.0000	0	88	999.000	999.0	99.0
2005	1	22	4	0	?9?9?9?9E0?9?9?9*9*9?9*9*9?9?9?9?9?9*9*_*9*9*9*9*9	-1.4	-4.5	77	102180	9999	9999	244	0	0	0	999900	999900	999900	99990	225	1.0	1	1	999.0	999	9	999999999	0	0.0000	0	88	999.000	999.0	99.0
2005	1	22	5	0	?9?9?9?9E0?9?9?9*9*9?9*9*9?9?9?9?9?9*9*_*9*9*9*9*9	-1.2	-3.9	80	102180	9999	9999	260	0	0	0	999900	999900	999900	99990	225	3.0	7	7	999.0	999	9	999999999	0	0.0000	0	88	999.000	999.0	99.0
2005	1	22	6	0	?9?9?9?9E0?9?9?9*9*9?9*9*9?9?9?9?9?9*9*_*9*9*9*9*9	-1.1	-5.7	68	102180	9999	9999	263	0	0	0	999900	999900	999900	99990	202	2.0	8	8	999.0	999	9	999999999	0	0.0000	0	88	999.000	999.0	99.0
2005	1	22	7	0	?9?9?9?9E0?9?9?9*9*9?9*9*9?9?9?9?9?9*9*_*9*9*9*9*9	-1.0	-3.2	83	102180	9999	9999	256	0	0	0	999900	999900	999900	99990	247	2.0	5	5	999.0	999	9	999999999	0	0.0000	0	88	999.000	999.0	99.0
2005	1	22	8	0	?9?9?9?9E0?9?9?9*9*9?9*9*9?9?9?9?9?9*9*_*9*9*9*9*9	-1.2	-3.2	85	102180	9999	9999	261	0	0	0	999900	999900	999900	99990	180	1.0	7	7	999.0	999	9	999999999	0	0.0000	0	88	999.000	999.0	99.0
2005	1	22	9	0	?9?9?9?9E0?9?9?9*9*9?9*9*9?9?9?9?9?9*9*_*9*9*9*9*9	-0.6	-3.2	81	102180	9999	9999	251	50	0	50	999900	999900	999900	99990	202	3.0	2	2	999.0	999	9	999999999	0	0.0000	0	88	999.000	999.0	99.0
2005	1	22	10	0	?9?9?9?9E0?9?9?9*9*9?9*9*9?9?9?9?9?9*9*_*9*9*9*9*9	1.6	-3.4	67	102180	9999	9999	259	194	112	137	999900	999900	999900	99990	225	3.0	2	2	999.0	999	9	999999999	0	0.0000	0	88	999.000	999.0	99.0
2005	1	22	11	0	?9?9?9?9E0?9?9?9*9*9?9*9*9?9?9?9?9?9*9*_*9*9*9*9*9	2.8	-2.5	67	102180	9999	9999	256	372	398	132	999900	999900	999900	99990	202	3.0	0	0	999.0	999	9	999999999	0	0.0000	0	88	999.000	999.0	99.0
2005	1	22	12	0	?9?9?9?9E0?9?9?9*9*9?9*9*9?9?9?9?9?9*9*_*9*9*9*9*9	4.5	-1.7	63	102180	9999	9999	285	508	607	119	999900	999900	999900	99990	225	3.0	7	7	999.0	999	9	999999999	0	0.0000	0	88	999.000	999.0	99.0
2005	1	22	13	0	?9?9?9?9E0?9?9?9*9*9?9*9*9?9?9?9?9?9*9*_*9*9*9*9*9	6.7	-4.5	43	102180	9999	9999	302	594	785	98	999900	999900	999900	99990	337	3.0	9	9	999.0	999	9	999999999	0	0.0000	0	88	999.000	999.0	99.0
2005	1	22	14	0	?9?9?9?9E0?9?9?9*9*9?9*9*9?9?9?9?9?9*9*_*9*9*9*9*9	7.1	-8.8	29	102180	9999	9999	275	642	772	63	999900	999900	999900	99990	315	3.0	2	2	999.0	999	9	999999999	0	0.0000	0	88	999.000	999.0	99.0
2005	1	22	15	0	?9?9?9?9E0?9?9?9*9*9?9*9*9?9?9?9?9?9*9*_*9*9*9*9*9	8.7	-7.6	29	102180	9999	9999	296	572	741	48	999900	999900	999900	99990	202	1.0	7	7	999.0	999	9	999999999	0	0.0000	0	88	999.000	999.0	99.0
2005	1	22	16	0	?9?9?9?9E0?9?9?9*9*9?9*9*9?9?9?9?9?9*9*_*9*9*9*9*9	7.6	-6.0	35	102180	9999	9999	293	311	663	126	999900	999900	999900	99990	202	2.0	7	7	999.0	999	9	999999999	0	0.0000	0	88	999.000	999.0	99.0
2005	1	22	17	0	?9?9?9?9E0?9?9?9*9*9?9*9*9?9?9?9?9?9*9*_*9*9*9*9*9	8.2	-5.6	35	102180	9999	9999	296	231	349	30	999900	999900	999900	99990	202	2.0	7	7	999.0	999	9	999999999	0	0.0000	0	88	999.000	999.0	99.0
2005	1	22	18	0	?9?9?9?9E0?9?9?9*9*9?9*9*9?9?9?9?9?9*9*_*9*9*9*9*9	7.2	-3.9	43	102180	9999	9999	284	92	0	0	999900	999900	999900	99990	0	0.0	3	3	999.0	999	9	999999999	0	0.0000	0	88	999.000	999.0	99.0
2005	1	22	19	0	?9?9?9?9E0?9?9?9*9*9?9*9*9?9?9?9?9?9*9*_*9*9*9*9*9	5.5	-4.5	47	102180	9999	9999	273	3	0	0	999900	999900	999900	99990	0	0.0	2	2	999.0	999	9	999999999	0	0.0000	0	88	999.000	999.0	99.0
2005	1	22	20	0	?9?9?9?9E0?9?9?9*9*9?9*9*9?9?9?9?9?9*9*_*9*9*9*9*9	4.8	-4.7	48	102180	9999	9999	275	0	0	0	999900	999900	999900	99990	0	0.0	4	4	999.0	999	9	999999999	0	0.0000	0	88	999.000	999.0	99.0
2005	1	22	21	0	?9?9?9?9E0?9?9?9*9*9?9*9*9?9?9?9?9?9*9*_*9*9*9*9*9	4.5	-3.7	53	102180	9999	9999	275	0	0	0	999900	999900	999900	99990	0	0.0	4	4	999.0	999	9	999999999	0	0.0000	0	88	999.000	999.0	99.0
2005	1	22	22	0	?9?9?9?9E0?9?9?9*9*9?9*9*9?9?9?9?9?9*9*_*9*9*9*9*9	3.4	-3.4	59	102180	9999	9999	269	0	0	0	999900	999900	999900	99990	0	0.0	3	3	999.0	999	9	999999999	0	0.0000	0	88	999.000	999.0	99.0
2005	1	22	23	0	?9?9?9?9E0?9?9?9*9*9?9*9*9?9?9?9?9?9*9*_*9*9*9*9*9	2.8	-2.4	67	102180	9999	9999	265	0	0	0	999900	999900	999900	99990	0	0.0	2	2	999.0	999	9	999999999	0	0.0000	0	88	999.000	999.0	99.0
2005	1	22	24	0	?9?9?9?9E0?9?9?9*9*9?9*9*9?9?9?9?9?9*9*_*9*9*9*9*9	2.3	-2.4	69	102180	9999	9999	286	0	0	0	999900	999900	999900	99990	0	0.0	9	9	999.0	999	9	999999999	0	0.0000	0	88	999.000	999.0	99.0
2005	1	23	1	0	?9?9?9?9E0?9?9?9*9*9?9*9*9?9?9?9?9?9*9*_*9*9*9*9*9	1.1	-2.1	77	102490	9999	9999	259	0	0	0	999900	999900	999900	99990	247	1.0	2	2	999.0	999	9	999999999	0	0.0000	0	88	999.000	999.0	99.0
2005	1	23	2	0	?9?9?9?9E0?9?9?9*9*9?9*9*9?9?9?9?9?9*9*_*9*9*9*9*9	0.6	-2.7	77	102490	9999	9999	265	0	0	0	999900	999900	999900	99990	0	0.0	6	6	999.0	999	9	999999999	0	0.0000	0	88	999.000	999.0	99.0
2005	1	23	3	0	?9?9?9?9E0?9?9?9*9*9?9*9*9?9?9?9?9?9*9*_*9*9*9*9*9	0.3	-2.7	78	102490	9999	9999	260	0	0	0	999900	999900	999900	99990	360	1.0	4	4	999.0	999	9	999999999	0	0.0000	0	88	999.000	999.0	99.0
2005	1	23	4	0	?9?9?9?9E0?9?9?9*9*9?9*9*9?9?9?9?9?9*9*_*9*9*9*9*9	-0.4	-1.9	88	102490	9999	9999	275	0	0	0	999900	999900	999900	99990	225	2.0	9	9	999.0	999	9	999999999	0	0.0000	0	88	999.000	999.0	99.0
2005	1	23	5	0	?9?9?9?9E0?9?9?9*9*9?9*9*9?9?9?9?9?9*9*_*9*9*9*9*9	-0.9	-3.4	81	102490	9999	9999	262	0	0	0	999900	999900	999900	99990	202	2.0	7	7	999.0	999	9	999999999	0	0.0000	0	88	999.000	999.0	99.0
2005	1	23	6	0	?9?9?9?9E0?9?9?9*9*9?9*9*9?9?9?9?9?9*9*_*9*9*9*9*9	-0.8	-3.1	82	102490	9999	9999	247	0	0	0	999900	999900	999900	99990	0	0.0	1	1	999.0	999	9	999999999	0	0.0000	0	88	999.000	999.0	99.0
2005	1	23	7	0	?9?9?9?9E0?9?9?9*9*9?9*9*9?9?9?9?9?9*9*_*9*9*9*9*9	-1.1	-2.9	86	102490	9999	9999	266	0	0	0	999900	999900	999900	99990	202	2.0	8	8	999.0	999	9	999999999	0	0.0000	0	88	999.000	999.0	99.0
2005	1	23	8	0	?9?9?9?9E0?9?9?9*9*9?9*9*9?9?9?9?9?9*9*_*9*9*9*9*9	-1.1	-2.9	86	102490	9999	9999	252	0	0	0	999900	999900	999900	99990	0	0.0	3	3	999.0	999	9	999999999	0	0.0000	0	88	999.000	999.0	99.0
2005	1	23	9	0	?9?9?9?9E0?9?9?9*9*9?9*9*9?9?9?9?9?9*9*_*9*9*9*9*9	-0.1	-2.9	79	102490	9999	9999	250	64	0	64	999900	999900	999900	99990	225	2.0	1	1	999.0	999	9	999999999	0	0.0000	0	88	999.000	999.0	99.0
2005	1	23	10	0	?9?9?9?9E0?9?9?9*9*9?9*9*9?9?9?9?9?9*9*_*9*9*9*9*9	2.2	-2.7	68	102490	9999	9999	269	231	208	124	999900	999900	999900	99990	225	3.0	5	5	999.0	999	9	999999999	0	0.0000	0	88	999.000	999.0	99.0
2005	1	23	11	0	?9?9?9?9E0?9?9?9*9*9?9*9*9?9?9?9?9?9*9*_*9*9*9*9*9	5.2	-1.1	63	102490	9999	9999	293	383	419	129	999900	999900	999900	99990	202	2.0	8	8	999.0	999	9	999999999	0	0.0000	0	88	999.000	999.0	99.0
2005	1	23	12	0	?9?9?9?9E0?9?9?9*9*9?9*9*9?9?9?9?9?9*9*_*9*9*9*9*9	7.1	-0.9	56	102490	9999	9999	293	514	614	118	999900	999900	999900	99990	180	2.0	6	6	999.0	999	9	999999999	0	0.0000	0	88	999.000	999.0	99.0
2005	1	23	13	0	?9?9?9?9E0?9?9?9*9*9?9*9*9?9?9?9?9?9*9*_*9*9*9*9*9	8.5	-10.9	22	102490	9999	9999	284	650	786	76	999900	999900	999900	99990	337	2.0	4	4	999.0	999	9	999999999	0	0.0000	0	88	999.000	999.0	99.0
2005	1	23	14	0	?9?9?9?9E0?9?9?9*9*9?9*9*9?9?9?9?9?9*9*_*9*9*9*9*9	9.7	-9.2	23	102490	9999	9999	295	669	773	53	999900	999900	999900	99990	360	3.0	6	6	999.0	999	9	999999999	0	0.0000	0	88	999.000	999.0	99.0
2005	1	23	15	0	?9?9?9?9E0?9?9?9*9*9?9*9*9?9?9?9?9?9*9*_*9*9*9*9*9	9.2	-8.0	27	102490	9999	9999	285	581	742	46	999900	999900	999900	99990	360	2.0	2	2	999.0	999	9	999999999	0	0.0000	0	88	999.000	999.0	99.0
2005	1	23	16	0	?9?9?9?9E0?9?9?9*9*9?9*9*9?9?9?9?9?9*9*_*9*9*9*9*9	9.4	-7.6	27	102490	9999	9999	310	442	665	34	999900	999900	999900	99990	90	3.0	9	9	999.0	999	9	999999999	0	0.0000	0	88	999.000	999.0	99.0
2005	1	23	17	0	?9?9?9?9E0?9?9?9*9*9?9*9*9?9?9?9?9?9*9*_*9*9*9*9*9	8.0	-7.6	30	102490	9999	9999	287	250	360	23	999900	999900	999900	99990	90	4.0	5	5	999.0	999	9	999999999	0	0.0000	0	88	999.000	999.0	99.0
2005	1	23	18	0	?9?9?9?9E0?9?9?9*9*9?9*9*9?9?9?9?9?9*9*_*9*9*9*9*9	7.1	-7.6	32	102490	9999	9999	294	92	0	0	999900	999900	999900	99990	67	3.0	8	8	999.0	999	9	999999999	0	0.0000	0	88	999.000	999.0	99.0
2005	1	23	19	0	?9?9?9?9E0?9?9?9*9*9?9*9*9?9?9?9?9?9*9*_*9*9*9*9*9	5.9	-4.7	44	102490	9999	9999	277	3	0	0	999900	999900	999900	99990	0	0.0	3	3	999.0	999	9	999999999	0	0.0000	0	88	999.000	999.0	99.0
2005	1	23	20	0	?9?9?9?9E0?9?9?9*9*9?9*9*9?9?9?9?9?9*9*_*9*9*9*9*9	4.9	-3.9	51	102490	9999	9999	272	0	0	0	999900	999900	999900	99990	0	0.0	2	2	999.0	999	9	999999999	0	0.0000	0	88	999.000	999.0	99.0
2005	1	23	21	0	?9?9?9?9E0?9?9?9*9*9?9*9*9?9?9?9?9?9*9*_*9*9*9*9*9	4.3	-3.1	57	102490	9999	9999	279	0	0	0	999900	999900	999900	99990	0	0.0	6	6	999.0	999	9	999999999	0	0.0000	0	88	999.000	999.0	99.0
2005	1	23	22	0	?9?9?9?9E0?9?9?9*9*9?9*9*9?9?9?9?9?9*9*_*9*9*9*9*9	4.0	-3.9	54	102490	9999	9999	277	0	0	0	999900	999900	999900	99990	0	0.0	6	6	999.0	999	9	999999999	0	0.0000	0	88	999.000	999.0	99.0
2005	1	23	23	0	?9?9?9?9E0?9?9?9*9*9?9*9*9?9?9?9?9?9*9*_*9*9*9*9*9	3.8	-2.7	61	102490	9999	9999	286	0	0	0	999900	999900	999900	99990	67	1.0	8	8	999.0	999	9	999999999	0	0.0000	0	88	999.000	999.0	99.0
2005	1	23	24	0	?9?9?9?9E0?9?9?9*9*9?9*9*9?9?9?9?9?9*9*_*9*9*9*9*9	2.3	0.2	86	102490	9999	9999	272	0	0	0	999900	999900	999900	99990	202	1.0	5	5	999.0	999	9	999999999	0	0.0000	0	88	999.000	999.0	99.0
2005	1	24	1	0	?9?9?9?9E0?9?9?9*9*9?9*9*9?9?9?9?9?9*9*_*9*9*9*9*9	2.0	0.4	89	101990	9999	9999	267	0	0	0	999900	999900	999900	99990	0	0.0	3	3	999.0	999	9	999999999	0	0.0000	0	88	999.000	999.0	99.0
2005	1	24	2	0	?9?9?9?9E0?9?9?9*9*9?9*9*9?9?9?9?9?9*9*_*9*9*9*9*9	1.9	0.2	88	101990	9999	9999	269	0	0	0	999900	999900	999900	99990	90	1.0	4	4	999.0	999	9	999999999	0	0.0000	0	88	999.000	999.0	99.0
2005	1	24	3	0	?9?9?9?9E0?9?9?9*9*9?9*9*9?9?9?9?9?9*9*_*9*9*9*9*9	1.3	-0.1	91	101990	9999	9999	271	0	0	0	999900	999900	999900	99990	0	0.0	6	6	999.0	999	9	999999999	0	0.0000	0	88	999.000	999.0	99.0
2005	1	24	4	0	?9?9?9?9E0?9?9?9*9*9?9*9*9?9?9?9?9?9*9*_*9*9*9*9*9	1.1	0.2	93	101990	9999	9999	270	0	0	0	999900	999900	999900	99990	337	1.0	6	6	999.0	999	9	999999999	0	0.0000	0	88	999.000	999.0	99.0
2005	1	24	5	0	?9?9?9?9E0?9?9?9*9*9?9*9*9?9?9?9?9?9*9*_*9*9*9*9*9	0.8	-0.1	94	101990	9999	9999	269	0	0	0	999900	999900	999900	99990	337	1.0	6	6	999.0	999	9	999999999	0	0.0000	0	88	999.000	999.0	99.0
2005	1	24	6	0	?9?9?9?9E0?9?9?9*9*9?9*9*9?9?9?9?9?9*9*_*9*9*9*9*9	0.2	-0.1	98	101990	9999	9999	274	0	0	0	999900	999900	999900	99990	247	1.0	8	8	999.0	999	9	999999999	0	0.0000	0	88	999.000	999.0	99.0
2005	1	24	7	0	?9?9?9?9E0?9?9?9*9*9?9*9*9?9?9?9?9?9*9*_*9*9*9*9*9	-0.1	-0.6	96	101990	9999	9999	265	0	0	0	999900	999900	999900	99990	225	1.0	6	6	999.0	999	9	999999999	0	0.0000	0	88	999.000	999.0	99.0
2005	1	24	8	0	?9?9?9?9E0?9?9?9*9*9?9*9*9?9?9?9?9?9*9*_*9*9*9*9*9	-0.8	-1.3	96	101990	9999	9999	249	0	0	0	999900	999900	999900	99990	225	2.0	1	1	999.0	999	9	999999999	0	0.0000	0	88	999.000	999.0	99.0
2005	1	24	9	0	?9?9?9?9E0?9?9?9*9*9?9*9*9?9?9?9?9?9*9*_*9*9*9*9*9	-0.8	-1.5	94	101990	9999	9999	252	44	0	44	999900	999900	999900	99990	202	2.0	2	2	999.0	999	9	999999999	0	0.0000	0	88	999.000	999.0	99.0
2005	1	24	10	0	?9?9?9?9E0?9?9?9*9*9?9*9*9?9?9?9?9?9*9*_*9*9*9*9*9	0.6	-1.5	85	101990	9999	9999	270	189	90	142	999900	999900	999900	99990	202	3.0	7	7	999.0	999	9	999999999	0	0.0000	0	88	999.000	999.0	99.0
2005	1	24	11	0	?9?9?9?9E0?9?9?9*9*9?9*9*9?9?9?9?9?9*9*_*9*9*9*9*9	2.2	-1.7	74	101990	9999	9999	276	383	415	131	999900	999900	999900	99990	225	5.0	7	7	999.0	999	9	999999999	0	0.0000	0	88	999.000	999.0	99.0
2005	1	24	12	0	?9?9?9?9E0?9?9?9*9*9?9*9*9?9?9?9?9?9*9*_*9*9*9*9*9	4.7	-1.7	62	101990	9999	9999	273	514	609	120	999900	999900	999900	99990	202	4.0	2	2	999.0	999	9	999999999	0	0.0000	0	88	999.000	999.0	99.0
2005	1	24	13	0	?9?9?9?9E0?9?9?9*9*9?9*9*9?9?9?9?9?9*9*_*9*9*9*9*9	7.1	-2.9	48	101990	9999	9999	289	622	786	90	999900	999900	999900	99990	225	6.0	5	5	999.0	999	9	999999999	0	0.0000	0	88	999.000	999.0	99.0
2005	1	24	14	0	?9?9?9?9E0?9?9?9*9*9?9*9*9?9?9?9?9?9*9*_*9*9*9*9*9	9.7	-1.0	47	101990	9999	9999	285	642	773	66	999900	999900	999900	99990	202	3.0	0	0	999.0	999	9	999999999	0	0.0000	0	88	999.000	999.0	99.0
2005	1	24	15	0	?9?9?9?9E0?9?9?9*9*9?9*9*9?9?9?9?9?9*9*_*9*9*9*9*9	11.9	-3.4	33	101990	9999	9999	308	500	743	125	999900	999900	999900	99990	225	3.0	5	5	999.0	999	9	999999999	0	0.0000	0	88	999.000	999.0	99.0
2005	1	24	16	0	?9?9?9?9E0?9?9?9*9*9?9*9*9?9?9?9?9?9*9*_*9*9*9*9*9	13.2	-3.9	29	101990	9999	9999	313	439	0	439	999900	999900	999900	99990	225	4.0	5	5	999.0	999	9	999999999	0	0.0000	0	88	999.000	999.0	99.0
2005	1	24	17	0	?9?9?9?9E0?9?9?9*9*9?9*9*9?9?9?9?9?9*9*_*9*9*9*9*9	13.0	-3.4	31	101990	9999	9999	308	264	0	264	999900	999900	999900	99990	202	4.0	3	3	999.0	999	9	999999999	0	0.0000	0	88	999.000	999.0	99.0
2005	1	24	18	0	?9?9?9?9E0?9?9?9*9*9?9*9*9?9?9?9?9?9*9*_*9*9*9*9*9	12.1	0.9	46	101990	9999	9999	314	108	0	60	999900	999900	999900	99990	0	0.0	5	5	999.0	999	9	999999999	0	0.0000	0	88	999.000	999.0	99.0
2005	1	24	19	0	?9?9?9?9E0?9?9?9*9*9?9*9*9?9?9?9?9?9*9*_*9*9*9*9*9	9.8	1.1	55	101990	9999	9999	297	6	0	0	999900	999900	999900	99990	225	1.0	2	2	999.0	999	9	999999999	0	0.0000	0	88	999.000	999.0	99.0
2005	1	24	20	0	?9?9?9?9E0?9?9?9*9*9?9*9*9?9?9?9?9?9*9*_*9*9*9*9*9	9.7	0.7	53	101990	9999	9999	321	0	0	0	999900	999900	999900	99990	337	2.0	9	9	999.0	999	9	999999999	0	0.0000	0	88	999.000	999.0	99.0
2005	1	24	21	0	?9?9?9?9E0?9?9?9*9*9?9*9*9?9?9?9?9?9*9*_*9*9*9*9*9	8.8	0.0	54	101990	9999	9999	301	0	0	0	999900	999900	999900	99990	360	3.0	6	6	999.0	999	9	999999999	0	0.0000	0	88	999.000	999.0	99.0
2005	1	24	22	0	?9?9?9?9E0?9?9?9*9*9?9*9*9?9?9?9?9?9*9*_*9*9*9*9*9	7.4	0.7	62	101990	9999	9999	282	0	0	0	999900	999900	999900	99990	0	0.0	1	1	999.0	999	9	999999999	0	0.0000	0	88	999.000	999.0	99.0
2005	1	24	23	0	?9?9?9?9E0?9?9?9*9*9?9*9*9?9?9?9?9?9*9*_*9*9*9*9*9	6.9	1.1	66	101990	9999	9999	276	0	0	0	999900	999900	999900	99990	360	1.0	0	0	999.0	999	9	999999999	0	0.0000	0	88	999.000	999.0	99.0
2005	1	24	24	0	?9?9?9?9E0?9?9?9*9*9?9*9*9?9?9?9?9?9*9*_*9*9*9*9*9	7.7	-1.0	53	101990	9999	9999	291	0	0	0	999900	999900	999900	99990	337	1.0	4	4	999.0	999	9	999999999	0	0.0000	0	88	999.000	999.0	99.0
2005	1	25	1	0	?9?9?9?9E0?9?9?9*9*9?9*9*9?9?9?9?9?9*9*_*9*9*9*9*9	6.7	0.8	66	101590	9999	9999	302	0	0	0	999900	999900	999900	99990	247	3.0	8	8	999.0	999	9	999999999	0	0.0000	0	88	999.000	999.0	99.0
2005	1	25	2	0	?9?9?9?9E0?9?9?9*9*9?9*9*9?9?9?9?9?9*9*_*9*9*9*9*9	6.5	-0.9	59	101590	9999	9999	281	0	0	0	999900	999900	999900	99990	0	0.0	2	2	999.0	999	9	999999999	0	0.0000	0	88	999.000	999.0	99.0
2005	1	25	3	0	?9?9?9?9E0?9?9?9*9*9?9*9*9?9?9?9?9?9*9*_*9*9*9*9*9	5.3	-0.9	64	101590	9999	9999	281	0	0	0	999900	999900	999900	99990	202	3.0	4	4	999.0	999	9	999999999	0	0.0000	0	88	999.000	999.0	99.0
2005	1	25	4	0	?9?9?9?9E0?9?9?9*9*9?9*9*9?9?9?9?9?9*9*_*9*9*9*9*9	4.7	-0.5	69	101590	9999	9999	287	0	0	0	999900	999900	999900	99990	0	0.0	7	7	999.0	999	9	999999999	0	0.0000	0	88	999.000	999.0	99.0
2005	1	25	5	0	?9?9?9?9E0?9?9?9*9*9?9*9*9?9?9?9?9?9*9*_*9*9*9*9*9	4.7	-0.7	68	101590	9999	9999	291	0	0	0	999900	999900	999900	99990	360	2.0	8	8	999.0	999	9	999999999	0	0.0000	0	88	999.000	999.0	99.0
2005	1	25	6	0	?9?9?9?9E0?9?9?9*9*9?9*9*9?9?9?9?9?9*9*_*9*9*9*9*9	4.2	0.4	76	101590	9999	9999	290	0	0	0	999900	999900	999900	99990	360	3.0	8	8	999.0	999	9	999999999	0	0.0000	0	88	999.000	999.0	99.0
2005	1	25	7	0	?9?9?9?9E0?9?9?9*9*9?9*9*9?9?9?9?9?9*9*_*9*9*9*9*9	3.2	1.2	87	101590	9999	9999	266	0	0	0	999900	999900	999900	99990	202	2.0	1	1	999.0	999	9	999999999	0	0.0000	0	88	999.000	999.0	99.0
2005	1	25	8	0	?9?9?9?9E0?9?9?9*9*9?9*9*9?9?9?9?9?9*9*_*9*9*9*9*9	2.9	0.0	81	101590	9999	9999	277	0	0	0	999900	999900	999900	99990	225	2.0	6	6	999.0	999	9	999999999	0	0.0000	0	88	999.000	999.0	99.0
2005	1	25	9	0	?9?9?9?9E0?9?9?9*9*9?9*9*9?9?9?9?9?9*9*_*9*9*9*9*9	3.8	-1.1	70	101590	9999	9999	273	42	0	42	999900	999900	999900	99990	225	2.0	3	3	999.0	999	9	999999999	0	0.0000	0	88	999.000	999.0	99.0
2005	1	25	10	0	?9?9?9?9E0?9?9?9*9*9?9*9*9?9?9?9?9?9*9*_*9*9*9*9*9	6.1	-2.9	51	101590	9999	9999	282	189	87	144	999900	999900	999900	99990	202	2.0	4	4	999.0	999	9	999999999	0	0.0000	0	88	999.000	999.0	99.0
2005	1	25	11	0	?9?9?9?9E0?9?9?9*9*9?9*9*9?9?9?9?9?9*9*_*9*9*9*9*9	8.4	-6.0	34	101590	9999	9999	297	372	385	137	999900	999900	999900	99990	157	1.0	7	7	999.0	999	9	999999999	0	0.0000	0	88	999.000	999.0	99.0
2005	1	25	12	0	?9?9?9?9E0?9?9?9*9*9?9*9*9?9?9?9?9?9*9*_*9*9*9*9*9	9.4	-4.2	36	101590	9999	9999	285	511	597	123	999900	999900	999900	99990	157	2.0	1	1	999.0	999	9	999999999	0	0.0000	0	88	999.000	999.0	99.0
2005	1	25	13	0	?9?9?9?9E0?9?9?9*9*9?9*9*9?9?9?9?9?9*9*_*9*9*9*9*9	11.1	-1.3	42	101590	9999	9999	319	575	733	111	999900	999900	999900	99990	135	2.0	8	8	999.0	999	9	999999999	0	0.0000	0	88	999.000	999.0	99.0
2005	1	25	14	0	?9?9?9?9E0?9?9?9*9*9?9*9*9?9?9?9?9?9*9*_*9*9*9*9*9	12.0	-0.2	43	101590	9999	9999	295	583	774	92	999900	999900	999900	99990	135	2.0	0	0	999.0	999	9	999999999	0	0.0000	0	88	999.000	999.0	99.0
2005	1	25	15	0	?9?9?9?9E0?9?9?9*9*9?9*9*9?9?9?9?9?9*9*_*9*9*9*9*9	13.3	-0.2	39	101590	9999	9999	306	525	744	73	999900	999900	999900	99990	112	3.0	1	1	999.0	999	9	999999999	0	0.0000	0	88	999.000	999.0	99.0
2005	1	25	16	0	?9?9?9?9E0?9?9?9*9*9?9*9*9?9?9?9?9?9*9*_*9*9*9*9*9	12.7	-0.4	40	101590	9999	9999	313	397	669	56	999900	999900	999900	99990	90	2.0	4	4	999.0	999	9	999999999	0	0.0000	0	88	999.000	999.0	99.0
2005	1	25	17	0	?9?9?9?9E0?9?9?9*9*9?9*9*9?9?9?9?9?9*9*_*9*9*9*9*9	11.5	1.3	50	101590	9999	9999	294	236	382	32	999900	999900	999900	99990	67	3.0	0	0	999.0	999	9	999999999	0	0.0000	0	88	999.000	999.0	99.0
2005	1	25	18	0	?9?9?9?9E0?9?9?9*9*9?9*9*9?9?9?9?9?9*9*_*9*9*9*9*9	10.4	1.5	54	101590	9999	9999	319	86	0	0	999900	999900	999900	99990	112	2.0	8	8	999.0	999	9	999999999	0	0.0000	0	88	999.000	999.0	99.0
2005	1	25	19	0	?9?9?9?9E0?9?9?9*9*9?9*9*9?9?9?9?9?9*9*_*9*9*9*9*9	8.5	-0.6	52	101590	9999	9999	297	3	0	0	999900	999900	999900	99990	112	2.0	5	5	999.0	999	9	999999999	0	0.0000	0	88	999.000	999.0	99.0
2005	1	25	20	0	?9?9?9?9E0?9?9?9*9*9?9*9*9?9?9?9?9?9*9*_*9*9*9*9*9	7.1	-3.1	47	101590	9999	9999	281	0	0	0	999900	999900	999900	99990	45	2.0	2	2	999.0	999	9	999999999	0	0.0000	0	88	999.000	999.0	99.0
2005	1	25	21	0	?9?9?9?9E0?9?9?9*9*9?9*9*9?9?9?9?9?9*9*_*9*9*9*9*9	6.1	-0.4	63	101590	9999	9999	285	0	0	0	999900	999900	999900	99990	360	2.0	4	4	999.0	999	9	999999999	0	0.0000	0	88	999.000	999.0	99.0
2005	1	25	22	0	?9?9?9?9E0?9?9?9*9*9?9*9*9?9?9?9?9?9*9*_*9*9*9*9*9	6.2	0.0	64	101590	9999	9999	294	0	0	0	999900	999900	999900	99990	0	0.0	7	7	999.0	999	9	999999999	0	0.0000	0	88	999.000	999.0	99.0
2005	1	25	23	0	?9?9?9?9E0?9?9?9*9*9?9*9*9?9?9?9?9?9*9*_*9*9*9*9*9	4.9	0.2	72	101590	9999	9999	293	0	0	0	999900	999900	999900	99990	315	1.0	8	8	999.0	999	9	999999999	0	0.0000	0	88	999.000	999.0	99.0
2005	1	25	24	0	?9?9?9?9E0?9?9?9*9*9?9*9*9?9?9?9?9?9*9*_*9*9*9*9*9	4.9	0.5	73	101590	9999	9999	272	0	0	0	999900	999900	999900	99990	225	2.0	1	1	999.0	999	9	999999999	0	0.0000	0	88	999.000	999.0	99.0
2005	1	26	1	0	?9?9?9?9E0?9?9?9*9*9?9*9*9?9?9?9?9?9*9*_*9*9*9*9*9	4.8	0.5	74	102080	9999	9999	299	0	0	0	999900	999900	999900	99990	270	1.0	9	9	999.0	999	9	999999999	0	0.0000	0	88	999.000	999.0	99.0
2005	1	26	2	0	?9?9?9?9E0?9?9?9*9*9?9*9*9?9?9?9?9?9*9*_*9*9*9*9*9	3.9	0.5	79	102080	9999	9999	268	0	0	0	999900	999900	999900	99990	202	1.0	1	1	999.0	999	9	999999999	0	0.0000	0	88	999.000	999.0	99.0
2005	1	26	3	0	?9?9?9?9E0?9?9?9*9*9?9*9*9?9?9?9?9?9*9*_*9*9*9*9*9	4.3	0.9	79	102080	9999	9999	291	0	0	0	999900	999900	999900	99990	0	0.0	8	8	999.0	999	9	999999999	0	0.0000	0	88	999.000	999.0	99.0
2005	1	26	4	0	?9?9?9?9E0?9?9?9*9*9?9*9*9?9?9?9?9?9*9*_*9*9*9*9*9	3.5	0.9	83	102080	9999	9999	284	0	0	0	999900	999900	999900	99990	0	0.0	7	7	999.0	999	9	999999999	0	0.0000	0	88	999.000	999.0	99.0
2005	1	26	5	0	?9?9?9?9E0?9?9?9*9*9?9*9*9?9?9?9?9?9*9*_*9*9*9*9*9	3.3	0.9	84	102080	9999	9999	287	0	0	0	999900	999900	999900	99990	337	2.0	8	8	999.0	999	9	999999999	0	0.0000	0	88	999.000	999.0	99.0
2005	1	26	6	0	?9?9?9?9E0?9?9?9*9*9?9*9*9?9?9?9?9?9*9*_*9*9*9*9*9	3.3	1.5	88	102080	9999	9999	288	0	0	0	999900	999900	999900	99990	202	2.0	8	8	999.0	999	9	999999999	0	0.0000	0	88	999.000	999.0	99.0
2005	1	26	7	0	?9?9?9?9E0?9?9?9*9*9?9*9*9?9?9?9?9?9*9*_*9*9*9*9*9	4.7	1.7	81	102080	9999	9999	294	0	0	0	999900	999900	999900	99990	225	2.0	8	8	999.0	999	9	999999999	0	0.0000	0	88	999.000	999.0	99.0
2005	1	26	8	0	?9?9?9?9E0?9?9?9*9*9?9*9*9?9?9?9?9?9*9*_*9*9*9*9*9	3.7	1.7	87	102080	9999	9999	285	0	0	0	999900	999900	999900	99990	0	0.0	7	7	999.0	999	9	999999999	0	0.0000	0	88	999.000	999.0	99.0
2005	1	26	9	0	?9?9?9?9E0?9?9?9*9*9?9*9*9?9?9?9?9?9*9*_*9*9*9*9*9	4.0	1.7	85	102080	9999	9999	281	42	0	42	999900	999900	999900	99990	225	1.0	5	5	999.0	999	9	999999999	0	0.0000	0	88	999.000	999.0	99.0
2005	1	26	10	0	?9?9?9?9E0?9?9?9*9*9?9*9*9?9?9?9?9?9*9*_*9*9*9*9*9	9.2	-1.7	46	102080	9999	9999	316	175	46	151	999900	999900	999900	99990	337	3.0	9	9	999.0	999	9	999999999	0	0.0000	0	88	999.000	999.0	99.0
2005	1	26	11	0	?9?9?9?9E0?9?9?9*9*9?9*9*9?9?9?9?9?9*9*_*9*9*9*9*9	9.9	-1.1	46	102080	9999	9999	291	314	246	163	999900	999900	999900	99990	22	5.0	1	1	999.0	999	9	999999999	0	0.0000	0	88	999.000	999.0	99.0
2005	1	26	12	0	?9?9?9?9E0?9?9?9*9*9?9*9*9?9?9?9?9?9*9*_*9*9*9*9*9	9.0	-3.7	39	102080	9999	9999	279	439	435	155	999900	999900	999900	99990	22	7.0	0	0	999.0	999	9	999999999	0	0.0000	0	88	999.000	999.0	99.0
2005	1	26	13	0	?9?9?9?9E0?9?9?9*9*9?9*9*9?9?9?9?9?9*9*_*9*9*9*9*9	9.7	-4.2	36	102080	9999	9999	301	536	640	129	999900	999900	999900	99990	22	7.0	6	6	999.0	999	9	999999999	0	0.0000	0	88	999.000	999.0	99.0
2005	1	26	14	0	?9?9?9?9E0?9?9?9*9*9?9*9*9?9?9?9?9?9*9*_*9*9*9*9*9	9.7	-5.4	32	102080	9999	9999	297	553	774	107	999900	999900	999900	99990	22	7.0	5	5	999.0	999	9	999999999	0	0.0000	0	88	999.000	999.0	99.0
2005	1	26	15	0	?9?9?9?9E0?9?9?9*9*9?9*9*9?9?9?9?9?9*9*_*9*9*9*9*9	9.4	-6.3	31	102080	9999	9999	295	519	745	76	999900	999900	999900	99990	22	9.0	5	5	999.0	999	9	999999999	0	0.0000	0	88	999.000	999.0	99.0
2005	1	26	16	0	?9?9?9?9E0?9?9?9*9*9?9*9*9?9?9?9?9?9*9*_*9*9*9*9*9	9.5	-6.9	29	102080	9999	9999	290	425	671	46	999900	999900	999900	99990	22	7.0	3	3	999.0	999	9	999999999	0	0.0000	0	88	999.000	999.0	99.0
2005	1	26	17	0	?9?9?9?9E0?9?9?9*9*9?9*9*9?9?9?9?9?9*9*_*9*9*9*9*9	9.3	-5.7	32	102080	9999	9999	290	278	392	16	999900	999900	999900	99990	22	8.0	3	3	999.0	999	9	999999999	0	0.0000	0	88	999.000	999.0	99.0
2005	1	26	18	0	?9?9?9?9E0?9?9?9*9*9?9*9*9?9?9?9?9?9*9*_*9*9*9*9*9	6.9	-2.2	51	102080	9999	9999	281	92	0	0	999900	999900	999900	99990	45	7.0	2	2	999.0	999	9	999999999	0	0.0000	0	88	999.000	999.0	99.0
2005	1	26	19	0	?9?9?9?9E0?9?9?9*9*9?9*9*9?9?9?9?9?9*9*_*9*9*9*9*9	5.2	-1.6	61	102080	9999	9999	285	6	0	0	999900	999900	999900	99990	22	4.0	6	6	999.0	999	9	999999999	0	0.0000	0	88	999.000	999.0	99.0
2005	1	26	20	0	?9?9?9?9E0?9?9?9*9*9?9*9*9?9?9?9?9?9*9*_*9*9*9*9*9	4.4	-2.2	61	102080	9999	9999	263	0	0	0	999900	999900	999900	99990	22	5.0	0	0	999.0	999	9	999999999	0	0.0000	0	88	999.000	999.0	99.0
2005	1	26	21	0	?9?9?9?9E0?9?9?9*9*9?9*9*9?9?9?9?9?9*9*_*9*9*9*9*9	3.9	-2.0	64	102080	9999	9999	266	0	0	0	999900	999900	999900	99990	22	4.0	1	1	999.0	999	9	999999999	0	0.0000	0	88	999.000	999.0	99.0
2005	1	26	22	0	?9?9?9?9E0?9?9?9*9*9?9*9*9?9?9?9?9?9*9*_*9*9*9*9*9	3.4	-2.7	62	102080	9999	9999	279	0	0	0	999900	999900	999900	99990	45	5.0	7	7	999.0	999	9	999999999	0	0.0000	0	88	999.000	999.0	99.0
2005	1	26	23	0	?9?9?9?9E0?9?9?9*9*9?9*9*9?9?9?9?9?9*9*_*9*9*9*9*9	3.0	-3.7	59	102080	9999	9999	261	0	0	0	999900	999900	999900	99990	45	5.0	1	1	999.0	999	9	999999999	0	0.0000	0	88	999.000	999.0	99.0
2005	1	26	24	0	?9?9?9?9E0?9?9?9*9*9?9*9*9?9?9?9?9?9*9*_*9*9*9*9*9	2.8	-3.2	63	102080	9999	9999	256	0	0	0	999900	999900	999900	99990	22	3.0	0	0	999.0	999	9	999999999	0	0.0000	0	88	999.000	999.0	99.0
2005	1	27	1	0	?9?9?9?9E0?9?9?9*9*9?9*9*9?9?9?9?9?9*9*_*9*9*9*9*9	2.2	-2.9	67	102360	9999	9999	285	0	0	0	999900	999900	999900	99990	22	3.0	9	9	999.0	999	9	999999999	0	0.0000	0	88	999.000	999.0	99.0
2005	1	27	2	0	?9?9?9?9E0?9?9?9*9*9?9*9*9?9?9?9?9?9*9*_*9*9*9*9*9	1.9	-2.9	68	102360	9999	9999	264	0	0	0	999900	999900	999900	99990	22	4.0	3	3	999.0	999	9	999999999	0	0.0000	0	88	999.000	999.0	99.0
2005	1	27	3	0	?9?9?9?9E0?9?9?9*9*9?9*9*9?9?9?9?9?9*9*_*9*9*9*9*9	1.8	-2.7	70	102360	9999	9999	257	0	0	0	999900	999900	999900	99990	22	3.0	1	1	999.0	999	9	999999999	0	0.0000	0	88	999.000	999.0	99.0
2005	1	27	4	0	?9?9?9?9E0?9?9?9*9*9?9*9*9?9?9?9?9?9*9*_*9*9*9*9*9	1.3	-2.9	71	102360	9999	9999	255	0	0	0	999900	999900	999900	99990	22	2.0	1	1	999.0	999	9	999999999	0	0.0000	0	88	999.000	999.0	99.0
2005	1	27	5	0	?9?9?9?9E0?9?9?9*9*9?9*9*9?9?9?9?9?9*9*_*9*9*9*9*9	0.9	-2.5	76	102360	9999	9999	280	0	0	0	999900	999900	999900	99990	22	1.0	9	9	999.0	999	9	999999999	0	0.0000	0	88	999.000	999.0	99.0
2005	1	27	6	0	?9?9?9?9E0?9?9?9*9*9?9*9*9?9?9?9?9?9*9*_*9*9*9*9*9	0.7	-2.5	77	102360	9999	9999	264	0	0	0	999900	999900	999900	99990	67	2.0	5	5	999.0	999	9	999999999	0	0.0000	0	88	999.000	999.0	99.0
2005	1	27	7	0	?9?9?9?9E0?9?9?9*9*9?9*9*9?9?9?9?9?9*9*_*9*9*9*9*9	0.0	-2.5	81	102360	9999	9999	261	0	0	0	999900	999900	999900	99990	22	1.0	5	5	999.0	999	9	999999999	0	0.0000	0	88	999.000	999.0	99.0
2005	1	27	8	0	?9?9?9?9E0?9?9?9*9*9?9*9*9?9?9?9?9?9*9*_*9*9*9*9*9	-0.1	-2.0	86	102360	9999	9999	271	0	0	0	999900	999900	999900	99990	337	1.0	8	8	999.0	999	9	999999999	0	0.0000	0	88	999.000	999.0	99.0
2005	1	27	9	0	?9?9?9?9E0?9?9?9*9*9?9*9*9?9?9?9?9?9*9*_*9*9*9*9*9	0.3	-1.5	86	102360	9999	9999	256	47	0	47	999900	999900	999900	99990	337	1.0	2	2	999.0	999	9	999999999	0	0.0000	0	88	999.000	999.0	99.0
2005	1	27	10	0	?9?9?9?9E0?9?9?9*9*9?9*9*9?9?9?9?9?9*9*_*9*9*9*9*9	1.5	-2.7	72	102360	9999	9999	256	125	0	125	999900	999900	999900	99990	157	1.0	1	1	999.0	999	9	999999999	0	0.0000	0	88	999.000	999.0	99.0
2005	1	27	11	0	?9?9?9?9E0?9?9?9*9*9?9*9*9?9?9?9?9?9*9*_*9*9*9*9*9	2.7	-3.2	63	102360	9999	9999	281	278	0	278	999900	999900	999900	99990	157	2.0	8	8	999.0	999	9	999999999	0	0.0000	0	88	999.000	999.0	99.0
2005	1	27	12	0	?9?9?9?9E0?9?9?9*9*9?9*9*9?9?9?9?9?9*9*_*9*9*9*9*9	3.8	-2.9	60	102360	9999	9999	292	467	0	467	999900	999900	999900	99990	157	2.0	9	9	999.0	999	9	999999999	0	0.0000	0	88	999.000	999.0	99.0
2005	1	27	13	0	?9?9?9?9E0?9?9?9*9*9?9*9*9?9?9?9?9?9*9*_*9*9*9*9*9	5.1	-2.2	58	102360	9999	9999	298	469	0	469	999900	999900	999900	99990	202	3.0	9	9	999.0	999	9	999999999	0	0.0000	0	88	999.000	999.0	99.0
2005	1	27	14	0	?9?9?9?9E0?9?9?9*9*9?9*9*9?9?9?9?9?9*9*_*9*9*9*9*9	5.1	-2.7	56	102360	9999	9999	286	533	637	171	999900	999900	999900	99990	0	0.0	7	7	999.0	999	9	999999999	0	0.0000	0	88	999.000	999.0	99.0
2005	1	27	15	0	?9?9?9?9E0?9?9?9*9*9?9*9*9?9?9?9?9?9*9*_*9*9*9*9*9	6.7	-2.2	52	102360	9999	9999	281	536	0	536	999900	999900	999900	99990	112	2.0	2	2	999.0	999	9	999999999	0	0.0000	0	88	999.000	999.0	99.0
2005	1	27	16	0	?9?9?9?9E0?9?9?9*9*9?9*9*9?9?9?9?9?9*9*_*9*9*9*9*9	5.9	-1.9	56	102360	9999	9999	283	142	0	142	999900	999900	999900	99990	135	1.0	4	4	999.0	999	9	999999999	0	0.0000	0	88	999.000	999.0	99.0
2005	1	27	17	0	?9?9?9?9E0?9?9?9*9*9?9*9*9?9?9?9?9?9*9*_*9*9*9*9*9	5.8	-1.7	58	102360	9999	9999	274	86	0	86	999900	999900	999900	99990	112	3.0	1	1	999.0	999	9	999999999	0	0.0000	0	88	999.000	999.0	99.0
2005	1	27	18	0	?9?9?9?9E0?9?9?9*9*9?9*9*9?9?9?9?9?9*9*_*9*9*9*9*9	5.6	-1.2	61	102360	9999	9999	287	31	0	31	999900	999900	999900	99990	135	2.0	6	6	999.0	999	9	999999999	0	0.0000	0	88	999.000	999.0	99.0
2005	1	27	19	0	?9?9?9?9E0?9?9?9*9*9?9*9*9?9?9?9?9?9*9*_*9*9*9*9*9	4.7	-0.4	69	102360	9999	9999	287	3	0	0	999900	999900	999900	99990	112	3.0	7	7	999.0	999	9	999999999	0	0.0000	0	88	999.000	999.0	99.0
2005	1	27	20	0	?9?9?9?9E0?9?9?9*9*9?9*9*9?9?9?9?9?9*9*_*9*9*9*9*9	4.3	-0.2	73	102360	9999	9999	297	0	0	0	999900	999900	999900	99990	112	1.0	9	9	999.0	999	9	999999999	0	0.0000	0	88	999.000	999.0	99.0
2005	1	27	21	0	?9?9?9?9E0?9?9?9*9*9?9*9*9?9?9?9?9?9*9*_*9*9*9*9*9	3.5	0.0	78	102360	9999	9999	273	0	0	0	999900	999900	999900	99990	0	0.0	3	3	999.0	999	9	999999999	0	0.0000	0	88	999.000	999.0	99.0
2005	1	27	22	0	?9?9?9?9E0?9?9?9*9*9?9*9*9?9?9?9?9?9*9*_*9*9*9*9*9	3.1	0.3	82	102360	9999	9999	278	0	0	0	999900	999900	999900	99990	112	1.0	6	6	999.0	999	9	999999999	0	0.0000	0	88	999.000	999.0	99.0
2005	1	27	23	0	?9?9?9?9E0?9?9?9*9*9?9*9*9?9?9?9?9?9*9*_*9*9*9*9*9	2.5	0.0	84	102360	9999	9999	289	0	0	0	999900	999900	999900	99990	0	0.0	9	9	999.0	999	9	999999999	0	0.0000	0	88	999.000	999.0	99.0
2005	1	27	24	0	?9?9?9?9E0?9?9?9*9*9?9*9*9?9?9?9?9?9*9*_*9*9*9*9*9	1.9	0.0	87	102360	9999	9999	271	0	0	0	999900	999900	999900	99990	0	0.0	5	5	999.0	999	9	999999999	0	0.0000	0	88	999.000	999.0	99.0
2005	1	28	1	0	?9?9?9?9E0?9?9?9*9*9?9*9*9?9?9?9?9?9*9*_*9*9*9*9*9	1.8	0.2	89	102100	9999	9999	276	0	0	0	999900	999900	999900	99990	0	0.0	7	7	999.0	999	9	999999999	0	0.0000	0	88	999.000	999.0	99.0
2005	1	28	2	0	?9?9?9?9E0?9?9?9*9*9?9*9*9?9?9?9?9?9*9*_*9*9*9*9*9	1.6	0.2	91	102100	9999	9999	286	0	0	0	999900	999900	999900	99990	337	2.0	9	9	999.0	999	9	999999999	0	0.0000	0	88	999.000	999.0	99.0
2005	1	28	3	0	?9?9?9?9E0?9?9?9*9*9?9*9*9?9?9?9?9?9*9*_*9*9*9*9*9	1.4	-0.2	89	102100	9999	9999	258	0	0	0	999900	999900	999900	99990	0	0.0	1	1	999.0	999	9	999999999	0	0.0000	0	88	999.000	999.0	99.0
2005	1	28	4	0	?9?9?9?9E0?9?9?9*9*9?9*9*9?9?9?9?9?9*9*_*9*9*9*9*9	0.8	-0.8	88	102100	9999	9999	271	0	0	0	999900	999900	999900	99990	247	1.0	7	7	999.0	999	9	999999999	0	0.0000	0	88	999.000	999.0	99.0
2005	1	28	5	0	?9?9?9?9E0?9?9?9*9*9?9*9*9?9?9?9?9?9*9*_*9*9*9*9*9	0.6	-0.2	94	102100	9999	9999	265	0	0	0	999900	999900	999900	99990	0	0.0	5	5	999.0	999	9	999999999	0	0.0000	0	88	999.000	999.0	99.0
2005	1	28	6	0	?9?9?9?9E0?9?9?9*9*9?9*9*9?9?9?9?9?9*9*_*9*9*9*9*9	0.1	-0.6	94	102100	9999	9999	259	0	0	0	999900	999900	999900	99990	225	1.0	3	3	999.0	999	9	999999999	0	0.0000	0	88	999.000	999.0	99.0
2005	1	28	7	0	?9?9?9?9E0?9?9?9*9*9?9*9*9?9?9?9?9?9*9*_*9*9*9*9*9	-0.2	-0.6	97	102100	9999	9999	258	0	0	0	999900	999900	999900	99990	225	1.0	3	3	999.0	999	9	999999999	0	0.0000	0	88	999.000	999.0	99.0
2005	1	28	8	0	?9?9?9?9E0?9?9?9*9*9?9*9*9?9?9?9?9?9*9*_*9*9*9*9*9	0.0	-1.1	92	102100	9999	9999	272	0	0	0	999900	999900	999900	99990	0	0.0	8	8	999.0	999	9	999999999	0	0.0000	0	88	999.000	999.0	99.0
2005	1	28	9	0	?9?9?9?9E0?9?9?9*9*9?9*9*9?9?9?9?9?9*9*_*9*9*9*9*9	0.2	-0.8	92	102100	9999	9999	263	53	0	53	999900	999900	999900	99990	0	0.0	5	5	999.0	999	9	999999999	0	0.0000	0	88	999.000	999.0	99.0
2005	1	28	10	0	?9?9?9?9E0?9?9?9*9*9?9*9*9?9?9?9?9?9*9*_*9*9*9*9*9	2.8	-0.2	80	102100	9999	9999	280	203	114	143	999900	999900	999900	99990	202	2.0	7	7	999.0	999	9	999999999	0	0.0000	0	88	999.000	999.0	99.0
2005	1	28	11	0	?9?9?9?9E0?9?9?9*9*9?9*9*9?9?9?9?9?9*9*_*9*9*9*9*9	5.8	-0.2	65	102100	9999	9999	297	364	352	145	999900	999900	999900	99990	225	2.0	8	8	999.0	999	9	999999999	0	0.0000	0	88	999.000	999.0	99.0
2005	1	28	12	0	?9?9?9?9E0?9?9?9*9*9?9*9*9?9?9?9?9?9*9*_*9*9*9*9*9	7.0	1.3	67	102100	9999	9999	295	511	581	128	999900	999900	999900	99990	225	2.0	6	6	999.0	999	9	999999999	0	0.0000	0	88	999.000	999.0	99.0
2005	1	28	13	0	?9?9?9?9E0?9?9?9*9*9?9*9*9?9?9?9?9?9*9*_*9*9*9*9*9	9.3	0.0	52	102100	9999	9999	304	578	720	115	999900	999900	999900	99990	180	3.0	6	6	999.0	999	9	999999999	0	0.0000	0	88	999.000	999.0	99.0
2005	1	28	14	0	?9?9?9?9E0?9?9?9*9*9?9*9*9?9?9?9?9?9*9*_*9*9*9*9*9	11.3	-4.2	32	102100	9999	9999	323	597	775	92	999900	999900	999900	99990	337	3.0	9	9	999.0	999	9	999999999	0	0.0000	0	88	999.000	999.0	99.0
2005	1	28	15	0	?9?9?9?9E0?9?9?9*9*9?9*9*9?9?9?9?9?9*9*_*9*9*9*9*9	11.4	-9.2	21	102100	9999	9999	306	589	747	51	999900	999900	999900	99990	360	7.0	7	7	999.0	999	9	999999999	0	0.0000	0	88	999.000	999.0	99.0
2005	1	28	16	0	?9?9?9?9E0?9?9?9*9*9?9*9*9?9?9?9?9?9*9*_*9*9*9*9*9	11.8	-8.8	21	102100	9999	9999	290	483	676	52	999900	999900	999900	99990	337	6.0	1	1	999.0	999	9	999999999	0	0.0000	0	88	999.000	999.0	99.0
2005	1	28	17	0	?9?9?9?9E0?9?9?9*9*9?9*9*9?9?9?9?9?9*9*_*9*9*9*9*9	10.2	-6.6	28	102100	9999	9999	290	197	0	197	999900	999900	999900	99990	360	5.0	2	2	999.0	999	9	999999999	0	0.0000	0	88	999.000	999.0	99.0
2005	1	28	18	0	?9?9?9?9E0?9?9?9*9*9?9*9*9?9?9?9?9?9*9*_*9*9*9*9*9	9.0	-5.7	33	102100	9999	9999	296	50	0	50	999900	999900	999900	99990	22	2.0	6	6	999.0	999	9	999999999	0	0.0000	0	88	999.000	999.0	99.0
2005	1	28	19	0	?9?9?9?9E0?9?9?9*9*9?9*9*9?9?9?9?9?9*9*_*9*9*9*9*9	7.8	-6.0	35	102100	9999	9999	294	3	0	0	999900	999900	999900	99990	22	5.0	7	7	999.0	999	9	999999999	0	0.0000	0	88	999.000	999.0	99.0
2005	1	28	20	0	?9?9?9?9E0?9?9?9*9*9?9*9*9?9?9?9?9?9*9*_*9*9*9*9*9	7.1	-6.9	34	102100	9999	9999	287	0	0	0	999900	999900	999900	99990	22	5.0	6	6	999.0	999	9	999999999	0	0.0000	0	88	999.000	999.0	99.0
2005	1	28	21	0	?9?9?9?9E0?9?9?9*9*9?9*9*9?9?9?9?9?9*9*_*9*9*9*9*9	6.5	-4.8	42	102100	9999	9999	273	0	0	0	999900	999900	999900	99990	360	2.0	1	1	999.0	999	9	999999999	0	0.0000	0	88	999.000	999.0	99.0
2005	1	28	22	0	?9?9?9?9E0?9?9?9*9*9?9*9*9?9?9?9?9?9*9*_*9*9*9*9*9	6.0	-5.4	42	102100	9999	9999	266	0	0	0	999900	999900	999900	99990	360	4.0	0	0	999.0	999	9	999999999	0	0.0000	0	88	999.000	999.0	99.0
2005	1	28	23	0	?9?9?9?9E0?9?9?9*9*9?9*9*9?9?9?9?9?9*9*_*9*9*9*9*9	5.6	-5.1	44	102100	9999	9999	264	0	0	0	999900	999900	999900	99990	337	3.0	0	0	999.0	999	9	999999999	0	0.0000	0	88	999.000	999.0	99.0
2005	1	28	24	0	?9?9?9?9E0?9?9?9*9*9?9*9*9?9?9?9?9?9*9*_*9*9*9*9*9	5.0	-5.1	46	102100	9999	9999	267	0	0	0	999900	999900	999900	99990	22	4.0	1	1	999.0	999	9	999999999	0	0.0000	0	88	999.000	999.0	99.0
2005	1	29	1	0	?9?9?9?9E0?9?9?9*9*9?9*9*9?9?9?9?9?9*9*_*9*9*9*9*9	4.4	-6.6	42	102660	9999	9999	274	0	0	0	999900	999900	999900	99990	22	4.0	5	5	999.0	999	9	999999999	0	0.0000	0	88	999.000	999.0	99.0
2005	1	29	2	0	?9?9?9?9E0?9?9?9*9*9?9*9*9?9?9?9?9?9*9*_*9*9*9*9*9	3.3	-4.5	54	102660	9999	9999	268	0	0	0	999900	999900	999900	99990	360	2.0	3	3	999.0	999	9	999999999	0	0.0000	0	88	999.000	999.0	99.0
2005	1	29	3	0	?9?9?9?9E0?9?9?9*9*9?9*9*9?9?9?9?9?9*9*_*9*9*9*9*9	2.3	-3.2	65	102660	9999	9999	271	0	0	0	999900	999900	999900	99990	45	2.0	6	6	999.0	999	9	999999999	0	0.0000	0	88	999.000	999.0	99.0
2005	1	29	4	0	?9?9?9?9E0?9?9?9*9*9?9*9*9?9?9?9?9?9*9*_*9*9*9*9*9	1.6	-2.9	70	102660	9999	9999	282	0	0	0	999900	999900	999900	99990	337	1.0	9	9	999.0	999	9	999999999	0	0.0000	0	88	999.000	999.0	99.0
2005	1	29	5	0	?9?9?9?9E0?9?9?9*9*9?9*9*9?9?9?9?9?9*9*_*9*9*9*9*9	1.1	-3.7	68	102660	9999	9999	260	0	0	0	999900	999900	999900	99990	0	0.0	3	3	999.0	999	9	999999999	0	0.0000	0	88	999.000	999.0	99.0
2005	1	29	6	0	?9?9?9?9E0?9?9?9*9*9?9*9*9?9?9?9?9?9*9*_*9*9*9*9*9	0.8	-3.7	70	102660	9999	9999	265	0	0	0	999900	999900	999900	99990	337	1.0	6	6	999.0	999	9	999999999	0	0.0000	0	88	999.000	999.0	99.0
2005	1	29	7	0	?9?9?9?9E0?9?9?9*9*9?9*9*9?9?9?9?9?9*9*_*9*9*9*9*9	0.4	-3.7	72	102660	9999	9999	251	0	0	0	999900	999900	999900	99990	360	2.0	1	1	999.0	999	9	999999999	0	0.0000	0	88	999.000	999.0	99.0
2005	1	29	8	0	?9?9?9?9E0?9?9?9*9*9?9*9*9?9?9?9?9?9*9*_*9*9*9*9*9	0.2	-2.9	77	102660	9999	9999	277	0	0	0	999900	999900	999900	99990	337	2.0	9	9	999.0	999	9	999999999	0	0.0000	0	88	999.000	999.0	99.0
2005	1	29	9	0	?9?9?9?9E0?9?9?9*9*9?9*9*9?9?9?9?9?9*9*_*9*9*9*9*9	0.7	-2.9	75	102660	9999	9999	265	42	0	42	999900	999900	999900	99990	360	2.0	6	6	999.0	999	9	999999999	0	0.0000	0	88	999.000	999.0	99.0
2005	1	29	10	0	?9?9?9?9E0?9?9?9*9*9?9*9*9?9?9?9?9?9*9*_*9*9*9*9*9	2.1	-4.0	62	102660	9999	9999	273	203	0	203	999900	999900	999900	99990	22	5.0	7	7	999.0	999	9	999999999	0	0.0000	0	88	999.000	999.0	99.0
2005	1	29	11	0	?9?9?9?9E0?9?9?9*9*9?9*9*9?9?9?9?9?9*9*_*9*9*9*9*9	3.0	-4.0	58	102660	9999	9999	277	300	0	300	999900	999900	999900	99990	22	3.0	7	7	999.0	999	9	999999999	0	0.0000	0	88	999.000	999.0	99.0
2005	1	29	12	0	?9?9?9?9E0?9?9?9*9*9?9*9*9?9?9?9?9?9*9*_*9*9*9*9*9	3.6	-5.4	49	102660	9999	9999	278	383	0	383	999900	999900	999900	99990	67	4.0	7	7	999.0	999	9	999999999	0	0.0000	0	88	999.000	999.0	99.0
2005	1	29	13	0	?9?9?9?9E0?9?9?9*9*9?9*9*9?9?9?9?9?9*9*_*9*9*9*9*9	4.3	-3.9	53	102660	9999	9999	266	350	0	350	999900	999900	999900	99990	337	2.0	1	1	999.0	999	9	999999999	0	0.0000	0	88	999.000	999.0	99.0
2005	1	29	14	0	?9?9?9?9E0?9?9?9*9*9?9*9*9?9?9?9?9?9*9*_*9*9*9*9*9	4.7	-5.4	46	102660	9999	9999	266	400	0	400	999900	999900	999900	99990	45	1.0	1	1	999.0	999	9	999999999	0	0.0000	0	88	999.000	999.0	99.0
2005	1	29	15	0	?9?9?9?9E0?9?9?9*9*9?9*9*9?9?9?9?9?9*9*_*9*9*9*9*9	5.3	-4.7	46	102660	9999	9999	272	414	0	414	999900	999900	999900	99990	45	4.0	2	2	999.0	999	9	999999999	0	0.0000	0	88	999.000	999.0	99.0
2005	1	29	16	0	?9?9?9?9E0?9?9?9*9*9?9*9*9?9?9?9?9?9*9*_*9*9*9*9*9	5.6	-5.4	43	102660	9999	9999	290	417	678	54	999900	999900	999900	99990	22	3.0	8	8	999.0	999	9	999999999	0	0.0000	0	88	999.000	999.0	99.0
2005	1	29	17	0	?9?9?9?9E0?9?9?9*9*9?9*9*9?9?9?9?9?9*9*_*9*9*9*9*9	5.1	-5.0	46	102660	9999	9999	268	247	417	53	999900	999900	999900	99990	90	2.0	1	1	999.0	999	9	999999999	0	0.0000	0	88	999.000	999.0	99.0
2005	1	29	18	0	?9?9?9?9E0?9?9?9*9*9?9*9*9?9?9?9?9?9*9*_*9*9*9*9*9	4.8	-4.7	48	102660	9999	9999	294	97	0	0	999900	999900	999900	99990	67	2.0	9	9	999.0	999	9	999999999	0	0.0000	0	88	999.000	999.0	99.0
2005	1	29	19	0	?9?9?9?9E0?9?9?9*9*9?9*9*9?9?9?9?9?9*9*_*9*9*9*9*9	4.5	-3.9	52	102660	9999	9999	287	6	0	0	999900	999900	999900	99990	67	1.0	8	8	999.0	999	9	999999999	0	0.0000	0	88	999.000	999.0	99.0
2005	1	29	20	0	?9?9?9?9E0?9?9?9*9*9?9*9*9?9?9?9?9?9*9*_*9*9*9*9*9	4.2	-3.7	55	102660	9999	9999	286	0	0	0	999900	999900	999900	99990	67	3.0	8	8	999.0	999	9	999999999	0	0.0000	0	88	999.000	999.0	99.0
2005	1	29	21	0	?9?9?9?9E0?9?9?9*9*9?9*9*9?9?9?9?9?9*9*_*9*9*9*9*9	3.8	-3.2	59	102660	9999	9999	260	0	0	0	999900	999900	999900	99990	67	2.0	0	0	999.0	999	9	999999999	0	0.0000	0	88	999.000	999.0	99.0
2005	1	29	22	0	?9?9?9?9E0?9?9?9*9*9?9*9*9?9?9?9?9?9*9*_*9*9*9*9*9	3.5	-3.7	57	102660	9999	9999	283	0	0	0	999900	999900	999900	99990	67	5.0	8	8	999.0	999	9	999999999	0	0.0000	0	88	999.000	999.0	99.0
2005	1	29	23	0	?9?9?9?9E0?9?9?9*9*9?9*9*9?9?9?9?9?9*9*_*9*9*9*9*9	2.9	-3.7	60	102660	9999	9999	261	0	0	0	999900	999900	999900	99990	90	3.0	1	1	999.0	999	9	999999999	0	0.0000	0	88	999.000	999.0	99.0
2005	1	29	24	0	?9?9?9?9E0?9?9?9*9*9?9*9*9?9?9?9?9?9*9*_*9*9*9*9*9	2.5	-3.2	64	102660	9999	9999	255	0	0	0	999900	999900	999900	99990	90	3.0	0	0	999.0	999	9	999999999	0	0.0000	0	88	999.000	999.0	99.0
2005	1	30	1	0	?9?9?9?9E0?9?9?9*9*9?9*9*9?9?9?9?9?9*9*_*9*9*9*9*9	2.2	-2.7	68	102240	9999	9999	269	0	0	0	999900	999900	999900	99990	112	3.0	5	5	999.0	999	9	999999999	0	0.0000	0	88	999.000	999.0	99.0
2005	1	30	2	0	?9?9?9?9E0?9?9?9*9*9?9*9*9?9?9?9?9?9*9*_*9*9*9*9*9	2.0	-2.0	73	102240	9999	9999	271	0	0	0	999900	999900	999900	99990	135	3.0	6	6	999.0	999	9	999999999	0	0.0000	0	88	999.000	999.0	99.0
2005	1	30	3	0	?9?9?9?9E0?9?9?9*9*9?9*9*9?9?9?9?9?9*9*_*9*9*9*9*9	1.7	-2.2	74	102240	9999	9999	270	0	0	0	999900	999900	999900	99990	157	3.0	6	6	999.0	999	9	999999999	0	0.0000	0	88	999.000	999.0	99.0
2005	1	30	4	0	?9?9?9?9E0?9?9?9*9*9?9*9*9?9?9?9?9?9*9*_*9*9*9*9*9	1.5	-2.2	75	102240	9999	9999	277	0	0	0	999900	999900	999900	99990	157	2.0	8	8	999.0	999	9	999999999	0	0.0000	0	88	999.000	999.0	99.0
2005	1	30	5	0	?9?9?9?9E0?9?9?9*9*9?9*9*9?9?9?9?9?9*9*_*9*9*9*9*9	1.2	-1.7	79	102240	9999	9999	269	0	0	0	999900	999900	999900	99990	112	2.0	6	6	999.0	999	9	999999999	0	0.0000	0	88	999.000	999.0	99.0
2005	1	30	6	0	?9?9?9?9E0?9?9?9*9*9?9*9*9?9?9?9?9?9*9*_*9*9*9*9*9	1.1	-1.7	80	102240	9999	9999	264	0	0	0	999900	999900	999900	99990	135	2.0	4	4	999.0	999	9	999999999	0	0.0000	0	88	999.000	999.0	99.0
2005	1	30	7	0	?9?9?9?9E0?9?9?9*9*9?9*9*9?9?9?9?9?9*9*_*9*9*9*9*9	0.9	-2.0	79	102240	9999	9999	258	0	0	0	999900	999900	999900	99990	135	2.0	2	2	999.0	999	9	999999999	0	0.0000	0	88	999.000	999.0	99.0
2005	1	30	8	0	?9?9?9?9E0?9?9?9*9*9?9*9*9?9?9?9?9?9*9*_*9*9*9*9*9	0.9	-1.5	83	102240	9999	9999	281	0	0	0	999900	999900	999900	99990	157	1.0	9	9	999.0	999	9	999999999	0	0.0000	0	88	999.000	999.0	99.0
2005	1	30	9	0	?9?9?9?9E0?9?9?9*9*9?9*9*9?9?9?9?9?9*9*_*9*9*9*9*9	1.4	-2.0	77	102240	9999	9999	267	47	0	47	999900	999900	999900	99990	157	1.0	5	5	999.0	999	9	999999999	0	0.0000	0	88	999.000	999.0	99.0
2005	1	30	10	0	?9?9?9?9E0?9?9?9*9*9?9*9*9?9?9?9?9?9*9*_*9*9*9*9*9	3.5	-2.4	63	102240	9999	9999	285	194	0	194	999900	999900	999900	99990	157	1.0	8	8	999.0	999	9	999999999	0	0.0000	0	88	999.000	999.0	99.0
2005	1	30	11	0	?9?9?9?9E0?9?9?9*9*9?9*9*9?9?9?9?9?9*9*_*9*9*9*9*9	3.7	-2.7	61	102240	9999	9999	291	194	0	194	999900	999900	999900	99990	180	2.0	9	9	999.0	999	9	999999999	0	0.0000	0	88	999.000	999.0	99.0
2005	1	30	12	0	?9?9?9?9E0?9?9?9*9*9?9*9*9?9?9?9?9?9*9*_*9*9*9*9*9	4.1	-2.2	62	102240	9999	9999	273	89	0	89	999900	999900	999900	99990	0	0.0	3	3	999.0	999	9	999999999	0	0.0000	0	88	999.000	999.0	99.0
2005	1	30	13	0	?9?9?9?9E0?9?9?9*9*9?9*9*9?9?9?9?9?9*9*_*9*9*9*9*9	4.1	-1.3	67	102240	9999	9999	284	92	0	92	999900	999900	999900	99990	112	2.0	7	7	999.0	999	9	999999999	0	0.0000	0	88	999.000	999.0	99.0
2005	1	30	14	0	?9?9?9?9E0?9?9?9*9*9?9*9*9?9?9?9?9?9*9*_*9*9*9*9*9	4.3	-1.3	66	102240	9999	9999	281	92	0	92	999900	999900	999900	99990	157	2.0	6	6	999.0	999	9	999999999	0	0.0000	0	88	999.000	999.0	99.0
2005	1	30	15	0	?9?9?9?9E0?9?9?9*9*9?9*9*9?9?9?9?9?9*9*_*9*9*9*9*9	4.3	0.0	74	102240	9999	9999	264	83	0	83	999900	999900	999900	99990	157	2.0	0	0	999.0	999	9	999999999	0	0.0000	0	88	999.000	999.0	99.0
2005	1	30	16	0	?9?9?9?9E0?9?9?9*9*9?9*9*9?9?9?9?9?9*9*_*9*9*9*9*9	4.5	-0.2	71	102240	9999	9999	279	56	0	56	999900	999900	999900	99990	112	2.0	4	4	999.0	999	9	999999999	0	0.0000	0	88	999.000	999.0	99.0
2005	1	30	17	0	?9?9?9?9E0?9?9?9*9*9?9*9*9?9?9?9?9?9*9*_*9*9*9*9*9	4.6	0.5	75	102240	9999	9999	288	19	0	19	999900	999900	999900	99990	135	1.0	7	7	999.0	999	9	999999999	0	0.0000	0	88	999.000	999.0	99.0
2005	1	30	18	0	?9?9?9?9E0?9?9?9*9*9?9*9*9?9?9?9?9?9*9*_*9*9*9*9*9	4.7	1.3	79	102240	9999	9999	286	14	0	14	999900	999900	999900	99990	0	0.0	6	6	999.0	999	9	999999999	0	0.0000	0	88	999.000	999.0	99.0
2005	1	30	19	0	?9?9?9?9E0?9?9?9*9*9?9*9*9?9?9?9?9?9*9*_*9*9*9*9*9	4.7	1.3	79	102240	9999	9999	276	0	0	0	999900	999900	999900	99990	90	1.0	2	2	999.0	999	9	999999999	0	0.0000	0	88	999.000	999.0	99.0
2005	1	30	20	0	?9?9?9?9E0?9?9?9*9*9?9*9*9?9?9?9?9?9*9*_*9*9*9*9*9	4.5	1.5	81	102240	9999	9999	278	0	0	0	999900	999900	999900	99990	0	0.0	3	3	999.0	999	9	999999999	0	0.0000	0	88	999.000	999.0	99.0
2005	1	30	21	0	?9?9?9?9E0?9?9?9*9*9?9*9*9?9?9?9?9?9*9*_*9*9*9*9*9	4.5	1.1	79	102240	9999	9999	278	0	0	0	999900	999900	999900	99990	0	0.0	3	3	999.0	999	9	999999999	0	0.0000	0	88	999.000	999.0	99.0
2005	1	30	22	0	?9?9?9?9E0?9?9?9*9*9?9*9*9?9?9?9?9?9*9*_*9*9*9*9*9	4.1	2.3	88	102240	9999	9999	266	0	0	0	999900	999900	999900	99990	0	0.0	0	0	999.0	999	9	999999999	0	0.0000	0	88	999.000	999.0	99.0
2005	1	30	23	0	?9?9?9?9E0?9?9?9*9*9?9*9*9?9?9?9?9?9*9*_*9*9*9*9*9	3.9	2.7	92	102240	9999	9999	292	0	0	0	999900	999900	999900	99990	0	0.0	8	8	999.0	999	9	999999999	0	0.0000	0	88	999.000	999.0	99.0
2005	1	30	24	0	?9?9?9?9E0?9?9?9*9*9?9*9*9?9?9?9?9?9*9*_*9*9*9*9*9	3.9	2.7	92	102240	9999	9999	265	0	0	0	999900	999900	999900	99990	0	0.0	0	0	999.0	999	9	999999999	0	0.0000	0	88	999.000	999.0	99.0
2005	1	31	1	0	?9?9?9?9E0?9?9?9*9*9?9*9*9?9?9?9?9?9*9*_*9*9*9*9*9	3.5	2.3	92	101680	9999	9999	285	0	0	0	999900	999900	999900	99990	0	0.0	7	7	999.0	999	9	999999999	0	0.0000	0	88	999.000	999.0	99.0
2005	1	31	2	0	?9?9?9?9E0?9?9?9*9*9?9*9*9?9?9?9?9?9*9*_*9*9*9*9*9	3.5	2.6	94	101680	9999	9999	282	0	0	0	999900	999900	999900	99990	0	0.0	6	6	999.0	999	9	999999999	0	0.0000	0	88	999.000	999.0	99.0
2005	1	31	3	0	?9?9?9?9E0?9?9?9*9*9?9*9*9?9?9?9?9?9*9*_*9*9*9*9*9	3.5	2.7	94	101680	9999	9999	280	0	0	0	999900	999900	999900	99990	0	0.0	5	5	999.0	999	9	999999999	0	0.0000	0	88	999.000	999.0	99.0
2005	1	31	4	0	?9?9?9?9E0?9?9?9*9*9?9*9*9?9?9?9?9?9*9*_*9*9*9*9*9	3.7	2.7	93	101680	9999	9999	291	0	0	0	999900	999900	999900	99990	0	0.0	8	8	999.0	999	9	999999999	0	0.0000	0	88	999.000	999.0	99.0
2005	1	31	5	0	?9?9?9?9E0?9?9?9*9*9?9*9*9?9?9?9?9?9*9*_*9*9*9*9*9	3.7	2.9	94	101680	9999	9999	283	0	0	0	999900	999900	999900	99990	0	0.0	6	6	999.0	999	9	999999999	0	0.0000	0	88	999.000	999.0	99.0
2005	1	31	6	0	?9?9?9?9E0?9?9?9*9*9?9*9*9?9?9?9?9?9*9*_*9*9*9*9*9	3.6	3.1	96	101680	9999	9999	297	0	0	0	999900	999900	999900	99990	0	0.0	9	9	999.0	999	9	999999999	0	0.0000	0	88	999.000	999.0	99.0
2005	1	31	7	0	?9?9?9?9E0?9?9?9*9*9?9*9*9?9?9?9?9?9*9*_*9*9*9*9*9	3.6	3.0	96	101680	9999	9999	286	0	0	0	999900	999900	999900	99990	225	1.0	7	7	999.0	999	9	999999999	0	0.0000	0	88	999.000	999.0	99.0
2005	1	31	8	0	?9?9?9?9E0?9?9?9*9*9?9*9*9?9?9?9?9?9*9*_*9*9*9*9*9	3.8	3.2	96	101680	9999	9999	266	0	0	0	999900	999900	999900	99990	0	0.0	0	0	999.0	999	9	999999999	0	0.0000	0	88	999.000	999.0	99.0
2005	1	31	9	0	?9?9?9?9E0?9?9?9*9*9?9*9*9?9?9?9?9?9*9*_*9*9*9*9*9	3.8	3.0	95	101680	9999	9999	287	0	0	0	999900	999900	999900	99990	292	1.0	7	7	999.0	999	9	999999999	0	0.0000	0	88	999.000	999.0	99.0
2005	1	31	10	0	?9?9?9?9E0?9?9?9*9*9?9*9*9?9?9?9?9?9*9*_*9*9*9*9*9	3.7	3.2	97	101680	9999	9999	274	0	0	0	999900	999900	999900	99990	337	3.0	2	2	999.0	999	9	999999999	0	0.0000	0	88	999.000	999.0	99.0
2005	1	31	11	0	?9?9?9?9E0?9?9?9*9*9?9*9*9?9?9?9?9?9*9*_*9*9*9*9*9	3.7	3.2	97	101680	9999	9999	265	0	0	0	999900	999900	999900	99990	315	2.0	0	0	999.0	999	9	999999999	0	0.0000	0	88	999.000	999.0	99.0
2005	1	31	12	0	?9?9?9?9E0?9?9?9*9*9?9*9*9?9?9?9?9?9*9*_*9*9*9*9*9	4.3	3.8	96	101680	9999	9999	284	0	0	0	999900	999900	999900	99990	180	1.0	5	5	999.0	999	9	999999999	0	0.0000	0	88	999.000	999.0	99.0
2005	1	31	13	0	?9?9?9?9E0?9?9?9*9*9?9*9*9?9?9?9?9?9*9*_*9*9*9*9*9	4.5	4.3	99	101680	9999	9999	288	0	0	0	999900	999900	999900	99990	360	1.0	6	6	999.0	999	9	999999999	0	0.0000	0	88	999.000	999.0	99.0
2005	1	31	14	0	?9?9?9?9E0?9?9?9*9*9?9*9*9?9?9?9?9?9*9*_*9*9*9*9*9	4.7	4.0	95	101680	9999	9999	281	0	0	0	999900	999900	999900	99990	22	1.0	3	3	999.0	999	9	999999999	0	0.0000	0	88	999.000	999.0	99.0
2005	1	31	15	0	?9?9?9?9E0?9?9?9*9*9?9*9*9?9?9?9?9?9*9*_*9*9*9*9*9	4.8	4.1	95	101680	9999	9999	286	0	0	0	999900	999900	999900	99990	45	1.0	5	5	999.0	999	9	999999999	0	0.0000	0	88	999.000	999.0	99.0
2005	1	31	16	0	?9?9?9?9E0?9?9?9*9*9?9*9*9?9?9?9?9?9*9*_*9*9*9*9*9	4.8	4.1	95	101680	9999	9999	270	3	0	3	999900	999900	999900	99990	22	1.0	0	0	999.0	999	9	999999999	0	0.0000	0	88	999.000	999.0	99.0
2005	1	31	17	0	?9?9?9?9E0?9?9?9*9*9?9*9*9?9?9?9?9?9*9*_*9*9*9*9*9	4.8	4.3	97	101680	9999	9999	292	17	0	17	999900	999900	999900	99990	315	1.0	7	7	999.0	999	9	999999999	0	0.0000	0	88	999.000	999.0	99.0
2005	1	31	18	0	?9?9?9?9E0?9?9?9*9*9?9*9*9?9?9?9?9?9*9*_*9*9*9*9*9	5.0	4.3	95	101680	9999	9999	304	8	0	8	999900	999900	999900	99990	337	1.0	9	9	999.0	999	9	999999999	0	0.0000	0	88	999.000	999.0	99.0
2005	1	31	19	0	?9?9?9?9E0?9?9?9*9*9?9*9*9?9?9?9?9?9*9*_*9*9*9*9*9	4.9	4.5	97	101680	9999	9999	298	0	0	0	999900	999900	999900	99990	337	1.0	8	8	999.0	999	9	999999999	0	0.0000	0	88	999.000	999.0	99.0
2005	1	31	20	0	?9?9?9?9E0?9?9?9*9*9?9*9*9?9?9?9?9?9*9*_*9*9*9*9*9	5.1	4.6	97	101680	9999	9999	294	0	0	0	999900	999900	999900	99990	0	0.0	7	7	999.0	999	9	999999999	0	0.0000	0	88	999.000	999.0	99.0
2005	1	31	21	0	?9?9?9?9E0?9?9?9*9*9?9*9*9?9?9?9?9?9*9*_*9*9*9*9*9	4.8	3.8	93	101680	9999	9999	303	0	0	0	999900	999900	999900	99990	22	2.0	9	9	999.0	999	9	999999999	0	0.0000	0	88	999.000	999.0	99.0
2005	1	31	22	0	?9?9?9?9E0?9?9?9*9*9?9*9*9?9?9?9?9?9*9*_*9*9*9*9*9	4.3	3.8	96	101680	9999	9999	284	0	0	0	999900	999900	999900	99990	360	2.0	5	5	999.0	999	9	999999999	0	0.0000	0	88	999.000	999.0	99.0
2005	1	31	23	0	?9?9?9?9E0?9?9?9*9*9?9*9*9?9?9?9?9?9*9*_*9*9*9*9*9	3.9	3.2	95	101680	9999	9999	287	0	0	0	999900	999900	999900	99990	337	1.0	7	7	999.0	999	9	999999999	0	0.0000	0	88	999.000	999.0	99.0
2005	1	31	24	0	?9?9?9?9E0?9?9?9*9*9?9*9*9?9?9?9?9?9*9*_*9*9*9*9*9	3.9	3.2	95	101680	9999	9999	284	0	0	0	999900	999900	999900	99990	360	2.0	6	6	999.0	999	9	999999999	0	0.0000	0	88	999.000	999.0	99.0
2005	2	1	1	0	?9?9?9?9E0?9?9?9*9*9?9*9*9?9?9?9?9?9*9*_*9*9*9*9*9	3.8	3.0	95	101820	9999	9999	284	0	0	0	999900	999900	999900	99990	22	3.0	6	6	999.0	999	9	999999999	0	0.0000	0	88	999.000	999.0	99.0
2005	2	1	2	0	?9?9?9?9E0?9?9?9*9*9?9*9*9?9?9?9?9?9*9*_*9*9*9*9*9	6.4	4.3	86	101820	9999	9999	310	0	0	0	999900	999900	999900	99990	112	3.0	9	9	999.0	999	9	999999999	0	0.0000	0	88	999.000	999.0	99.0
2005	2	1	3	0	?9?9?9?9E0?9?9?9*9*9?9*9*9?9?9?9?9?9*9*_*9*9*9*9*9	6.3	4.1	86	101820	9999	9999	285	0	0	0	999900	999900	999900	99990	112	3.0	2	2	999.0	999	9	999999999	0	0.0000	0	88	999.000	999.0	99.0
2005	2	1	4	0	?9?9?9?9E0?9?9?9*9*9?9*9*9?9?9?9?9?9*9*_*9*9*9*9*9	6.0	4.1	88	101820	9999	9999	289	0	0	0	999900	999900	999900	99990	90	3.0	4	4	999.0	999	9	999999999	0	0.0000	0	88	999.000	999.0	99.0
2005	2	1	5	0	?9?9?9?9E0?9?9?9*9*9?9*9*9?9?9?9?9?9*9*_*9*9*9*9*9	5.7	4.1	89	101820	9999	9999	283	0	0	0	999900	999900	999900	99990	112	4.0	2	2	999.0	999	9	999999999	0	0.0000	0	88	999.000	999.0	99.0
2005	2	1	6	0	?9?9?9?9E0?9?9?9*9*9?9*9*9?9?9?9?9?9*9*_*9*9*9*9*9	5.3	4.1	92	101820	9999	9999	286	0	0	0	999900	999900	999900	99990	90	3.0	4	4	999.0	999	9	999999999	0	0.0000	0	88	999.000	999.0	99.0
2005	2	1	7	0	?9?9?9?9E0?9?9?9*9*9?9*9*9?9?9?9?9?9*9*_*9*9*9*9*9	5.2	4.3	94	101820	9999	9999	288	0	0	0	999900	999900	999900	99990	90	2.0	5	5	999.0	999	9	999999999	0	0.0000	0	88	999.000	999.0	99.0
2005	2	1	8	0	?9?9?9?9E0?9?9?9*9*9?9*9*9?9?9?9?9?9*9*_*9*9*9*9*9	5.4	4.4	93	101820	9999	9999	273	0	0	0	999900	999900	999900	99990	112	3.0	0	0	999.0	999	9	999999999	0	0.0000	0	88	999.000	999.0	99.0
2005	2	1	9	0	?9?9?9?9E0?9?9?9*9*9?9*9*9?9?9?9?9?9*9*_*9*9*9*9*9	5.7	4.1	89	101820	9999	9999	293	6	0	6	999900	999900	999900	99990	135	3.0	6	6	999.0	999	9	999999999	0	0.0000	0	88	999.000	999.0	99.0
2005	2	1	10	0	?9?9?9?9E0?9?9?9*9*9?9*9*9?9?9?9?9?9*9*_*9*9*9*9*9	6.1	3.8	85	101820	9999	9999	287	28	0	28	999900	999900	999900	99990	112	4.0	3	3	999.0	999	9	999999999	0	0.0000	0	88	999.000	999.0	99.0
2005	2	1	11	0	?9?9?9?9E0?9?9?9*9*9?9*9*9?9?9?9?9?9*9*_*9*9*9*9*9	6.3	3.2	81	101820	9999	9999	298	47	0	47	999900	999900	999900	99990	112	5.0	7	7	999.0	999	9	999999999	0	0.0000	0	88	999.000	999.0	99.0
2005	2	1	12	0	?9?9?9?9E0?9?9?9*9*9?9*9*9?9?9?9?9?9*9*_*9*9*9*9*9	6.6	4.0	83	101820	9999	9999	311	50	0	50	999900	999900	999900	99990	112	4.0	9	9	999.0	999	9	999999999	0	0.0000	0	88	999.000	999.0	99.0
2005	2	1	13	0	?9?9?9?9E0?9?9?9*9*9?9*9*9?9?9?9?9?9*9*_*9*9*9*9*9	6.9	3.8	81	101820	9999	9999	292	36	0	36	999900	999900	999900	99990	112	4.0	4	4	999.0	999	9	999999999	0	0.0000	0	88	999.000	999.0	99.0
2005	2	1	14	0	?9?9?9?9E0?9?9?9*9*9?9*9*9?9?9?9?9?9*9*_*9*9*9*9*9	6.5	4.7	88	101820	9999	9999	287	17	0	17	999900	999900	999900	99990	90	4.0	2	2	999.0	999	9	999999999	0	0.0000	0	88	999.000	999.0	99.0
2005	2	1	15	0	?9?9?9?9E0?9?9?9*9*9?9*9*9?9?9?9?9?9*9*_*9*9*9*9*9	6.0	4.9	92	101820	9999	9999	290	0	0	0	999900	999900	999900	99990	90	5.0	4	4	999.0	999	9	999999999	0	0.0000	0	88	999.000	999.0	99.0
2005	2	1	16	0	?9?9?9?9E0?9?9?9*9*9?9*9*9?9?9?9?9?9*9*_*9*9*9*9*9	5.6	5.0	96	101820	9999	9999	290	0	0	0	999900	999900	999900	99990	90	4.0	5	5	999.0	999	9	999999999	0	0.0000	0	88	999.000	999.0	99.0
2005	2	1	17	0	?9?9?9?9E0?9?9?9*9*9?9*9*9?9?9?9?9?9*9*_*9*9*9*9*9	5.2	4.3	94	101820	9999	9999	291	0	0	0	999900	999900	999900	99990	90	6.0	6	6	999.0	999	9	999999999	0	0.0000	0	88	999.000	999.0	99.0
2005	2	1	18	0	?9?9?9?9E0?9?9?9*9*9?9*9*9?9?9?9?9?9*9*_*9*9*9*9*9	4.8	3.8	93	101820	9999	9999	284	0	0	0	999900	999900	999900	99990	90	5.0	4	4	999.0	999	9	999999999	0	0.0000	0	88	999.000	999.0	99.0
2005	2	1	19	0	?9?9?9?9E0?9?9?9*9*9?9*9*9?9?9?9?9?9*9*_*9*9*9*9*9	4.6	4.2	97	101820	9999	9999	302	0	0	0	999900	999900	999900	99990	67	4.0	9	9	999.0	999	9	999999999	0	0.0000	0	88	999.000	999.0	99.0
2005	2	1	20	0	?9?9?9?9E0?9?9?9*9*9?9*9*9?9?9?9?9?9*9*_*9*9*9*9*9	4.4	4.0	97	101820	9999	9999	295	0	0	0	999900	999900	999900	99990	112	4.0	8	8	999.0	999	9	999999999	0	0.0000	0	88	999.000	999.0	99.0
2005	2	1	21	0	?9?9?9?9E0?9?9?9*9*9?9*9*9?9?9?9?9?9*9*_*9*9*9*9*9	4.7	4.0	95	101820	9999	9999	303	0	0	0	999900	999900	999900	99990	67	5.0	9	9	999.0	999	9	999999999	0	0.0000	0	88	999.000	999.0	99.0
2005	2	1	22	0	?9?9?9?9E0?9?9?9*9*9?9*9*9?9?9?9?9?9*9*_*9*9*9*9*9	4.0	3.6	97	101820	9999	9999	299	0	0	0	999900	999900	999900	99990	22	4.0	9	9	999.0	999	9	999999999	0	0.0000	0	88	999.000	999.0	99.0
2005	2	1	23	0	?9?9?9?9E0?9?9?9*9*9?9*9*9?9?9?9?9?9*9*_*9*9*9*9*9	3.5	2.7	94	101820	9999	9999	290	0	0	0	999900	999900	999900	99990	360	3.0	8	8	999.0	999	9	999999999	0	0.0000	0	88	999.000	999.0	99.0
2005	2	1	24	0	?9?9?9?9E0?9?9?9*9*9?9*9*9?9?9?9?9?9*9*_*9*9*9*9*9	3.0	2.5	96	101820	9999	9999	288	0	0	0	999900	999900	999900	99990	337	3.0	8	8	999.0	999	9	999999999	0	0.0000	0	88	999.000	999.0	99.0
2005	2	2	1	0	?9?9?9?9E0?9?9?9*9*9?9*9*9?9?9?9?9?9*9*_*9*9*9*9*9	3.0	2.5	97	101910	9999	9999	280	0	0	0	999900	999900	999900	99990	360	3.0	6	6	999.0	999	9	999999999	0	0.0000	0	88	999.000	999.0	99.0
2005	2	2	2	0	?9?9?9?9E0?9?9?9*9*9?9*9*9?9?9?9?9?9*9*_*9*9*9*9*9	2.9	2.7	99	101910	9999	9999	270	0	0	0	999900	999900	999900	99990	360	4.0	2	2	999.0	999	9	999999999	0	0.0000	0	88	999.000	999.0	99.0
2005	2	2	3	0	?9?9?9?9E0?9?9?9*9*9?9*9*9?9?9?9?9?9*9*_*9*9*9*9*9	3.0	2.7	98	101910	9999	9999	267	0	0	0	999900	999900	999900	99990	360	3.0	1	1	999.0	999	9	999999999	0	0.0000	0	88	999.000	999.0	99.0
2005	2	2	4	0	?9?9?9?9E0?9?9?9*9*9?9*9*9?9?9?9?9?9*9*_*9*9*9*9*9	3.0	2.7	98	101910	9999	9999	262	0	0	0	999900	999900	999900	99990	337	3.0	0	0	999.0	999	9	999999999	0	0.0000	0	88	999.000	999.0	99.0
2005	2	2	5	0	?9?9?9?9E0?9?9?9*9*9?9*9*9?9?9?9?9?9*9*_*9*9*9*9*9	3.4	3.2	99	101910	9999	9999	278	0	0	0	999900	999900	999900	99990	360	5.0	4	4	999.0	999	9	999999999	0	0.0000	0	88	999.000	999.0	99.0
2005	2	2	6	0	?9?9?9?9E0?9?9?9*9*9?9*9*9?9?9?9?9?9*9*_*9*9*9*9*9	3.5	3.3	98	101910	9999	9999	278	0	0	0	999900	999900	999900	99990	360	4.0	4	4	999.0	999	9	999999999	0	0.0000	0	88	999.000	999.0	99.0
2005	2	2	7	0	?9?9?9?9E0?9?9?9*9*9?9*9*9?9?9?9?9?9*9*_*9*9*9*9*9	3.6	3.4	99	101910	9999	9999	270	0	0	0	999900	999900	999900	99990	360	3.0	1	1	999.0	999	9	999999999	0	0.0000	0	88	999.000	999.0	99.0
2005	2	2	8	0	?9?9?9?9E0?9?9?9*9*9?9*9*9?9?9?9?9?9*9*_*9*9*9*9*9	3.8	3.6	99	101910	9999	9999	271	0	0	0	999900	999900	999900	99990	360	4.0	1	1	999.0	999	9	999999999	0	0.0000	0	88	999.000	999.0	99.0
2005	2	2	9	0	?9?9?9?9E0?9?9?9*9*9?9*9*9?9?9?9?9?9*9*_*9*9*9*9*9	3.9	3.4	97	101910	9999	9999	278	0	0	0	999900	999900	999900	99990	360	4.0	3	3	999.0	999	9	999999999	0	0.0000	0	88	999.000	999.0	99.0
2005	2	2	10	0	?9?9?9?9E0?9?9?9*9*9?9*9*9?9?9?9?9?9*9*_*9*9*9*9*9	4.0	3.6	97	101910	9999	9999	285	0	0	0	999900	999900	999900	99990	22	4.0	6	6	999.0	999	9	999999999	0	0.0000	0	88	999.000	999.0	99.0
2005	2	2	11	0	?9?9?9?9E0?9?9?9*9*9?9*9*9?9?9?9?9?9*9*_*9*9*9*9*9	4.1	3.6	97	101910	9999	9999	285	0	0	0	999900	999900	999900	99990	22	3.0	6	6	999.0	999	9	999999999	0	0.0000	0	88	999.000	999.0	99.0
2005	2	2	12	0	?9?9?9?9E0?9?9?9*9*9?9*9*9?9?9?9?9?9*9*_*9*9*9*9*9	4.2	3.4	94	101910	9999	9999	300	0	0	0	999900	999900	999900	99990	22	5.0	9	9	999.0	999	9	999999999	0	0.0000	0	88	999.000	999.0	99.0
2005	2	2	13	0	?9?9?9?9E0?9?9?9*9*9?9*9*9?9?9?9?9?9*9*_*9*9*9*9*9	4.2	3.4	94	101910	9999	9999	300	0	0	0	999900	999900	999900	99990	22	5.0	9	9	999.0	999	9	999999999	0	0.0000	0	88	999.000	999.0	99.0
2005	2	2	14	0	?9?9?9?9E0?9?9?9*9*9?9*9*9?9?9?9?9?9*9*_*9*9*9*9*9	4.3	3.2	93	101910	9999	9999	267	0	0	0	999900	999900	999900	99990	22	6.0	0	0	999.0	999	9	999999999	0	0.0000	0	88	999.000	999.0	99.0
2005	2	2	15	0	?9?9?9?9E0?9?9?9*9*9?9*9*9?9?9?9?9?9*9*_*9*9*9*9*9	4.5	3.1	90	101910	9999	9999	273	0	0	0	999900	999900	999900	99990	22	4.0	1	1	999.0	999	9	999999999	0	0.0000	0	88	999.000	999.0	99.0
2005	2	2	16	0	?9?9?9?9E0?9?9?9*9*9?9*9*9?9?9?9?9?9*9*_*9*9*9*9*9	4.7	3.0	89	101910	9999	9999	287	17	0	17	999900	999900	999900	99990	360	4.0	6	6	999.0	999	9	999999999	0	0.0000	0	88	999.000	999.0	99.0
2005	2	2	17	0	?9?9?9?9E0?9?9?9*9*9?9*9*9?9?9?9?9?9*9*_*9*9*9*9*9	4.7	3.0	89	101910	9999	9999	295	11	0	11	999900	999900	999900	99990	22	4.0	8	8	999.0	999	9	999999999	0	0.0000	0	88	999.000	999.0	99.0
2005	2	2	18	0	?9?9?9?9E0?9?9?9*9*9?9*9*9?9?9?9?9?9*9*_*9*9*9*9*9	4.5	3.0	90	101910	9999	9999	286	0	0	0	999900	999900	999900	99990	22	4.0	6	6	999.0	999	9	999999999	0	0.0000	0	88	999.000	999.0	99.0
2005	2	2	19	0	?9?9?9?9E0?9?9?9*9*9?9*9*9?9?9?9?9?9*9*_*9*9*9*9*9	4.3	2.9	90	101910	9999	9999	272	0	0	0	999900	999900	999900	99990	45	4.0	1	1	999.0	999	9	999999999	0	0.0000	0	88	999.000	999.0	99.0
2005	2	2	20	0	?9?9?9?9E0?9?9?9*9*9?9*9*9?9?9?9?9?9*9*_*9*9*9*9*9	4.2	2.1	86	101910	9999	9999	277	0	0	0	999900	999900	999900	99990	45	3.0	3	3	999.0	999	9	999999999	0	0.0000	0	88	999.000	999.0	99.0
2005	2	2	21	0	?9?9?9?9E0?9?9?9*9*9?9*9*9?9?9?9?9?9*9*_*9*9*9*9*9	4.1	2.2	88	101910	9999	9999	266	0	0	0	999900	999900	999900	99990	22	4.0	0	0	999.0	999	9	999999999	0	0.0000	0	88	999.000	999.0	99.0
2005	2	2	22	0	?9?9?9?9E0?9?9?9*9*9?9*9*9?9?9?9?9?9*9*_*9*9*9*9*9	3.8	1.2	83	101910	9999	9999	275	0	0	0	999900	999900	999900	99990	22	4.0	3	3	999.0	999	9	999999999	0	0.0000	0	88	999.000	999.0	99.0
2005	2	2	23	0	?9?9?9?9E0?9?9?9*9*9?9*9*9?9?9?9?9?9*9*_*9*9*9*9*9	3.4	0.1	79	101910	9999	9999	270	0	0	0	999900	999900	999900	99990	22	4.0	2	2	999.0	999	9	999999999	0	0.0000	0	88	999.000	999.0	99.0
2005	2	2	24	0	?9?9?9?9E0?9?9?9*9*9?9*9*9?9?9?9?9?9*9*_*9*9*9*9*9	3.2	-0.1	79	101910	9999	9999	260	0	0	0	999900	999900	999900	99990	45	5.0	0	0	999.0	999	9	999999999	0	0.0000	0	88	999.000	999.0	99.0
2005	2	3	1	0	?9?9?9?9E0?9?9?9*9*9?9*9*9?9?9?9?9?9*9*_*9*9*9*9*9	2.6	-0.6	79	102300	9999	9999	273	0	0	0	999900	999900	999900	99990	45	5.0	5	5	999.0	999	9	999999999	0	0.0000	0	88	999.000	999.0	99.0
2005	2	3	2	0	?9?9?9?9E0?9?9?9*9*9?9*9*9?9?9?9?9?9*9*_*9*9*9*9*9	2.4	-0.8	79	102300	9999	9999	277	0	0	0	999900	999900	999900	99990	22	4.0	7	7	999.0	999	9	999999999	0	0.0000	0	88	999.000	999.0	99.0
2005	2	3	3	0	?9?9?9?9E0?9?9?9*9*9?9*9*9?9?9?9?9?9*9*_*9*9*9*9*9	2.1	-1.7	75	102300	9999	9999	272	0	0	0	999900	999900	999900	99990	22	4.0	6	6	999.0	999	9	999999999	0	0.0000	0	88	999.000	999.0	99.0
2005	2	3	4	0	?9?9?9?9E0?9?9?9*9*9?9*9*9?9?9?9?9?9*9*_*9*9*9*9*9	1.9	-1.9	74	102300	9999	9999	279	0	0	0	999900	999900	999900	99990	45	3.0	8	8	999.0	999	9	999999999	0	0.0000	0	88	999.000	999.0	99.0
2005	2	3	5	0	?9?9?9?9E0?9?9?9*9*9?9*9*9?9?9?9?9?9*9*_*9*9*9*9*9	1.6	-1.7	77	102300	9999	9999	261	0	0	0	999900	999900	999900	99990	22	4.0	2	2	999.0	999	9	999999999	0	0.0000	0	88	999.000	999.0	99.0
2005	2	3	6	0	?9?9?9?9E0?9?9?9*9*9?9*9*9?9?9?9?9?9*9*_*9*9*9*9*9	1.5	-1.7	78	102300	9999	9999	261	0	0	0	999900	999900	999900	99990	360	4.0	2	2	999.0	999	9	999999999	0	0.0000	0	88	999.000	999.0	99.0
2005	2	3	7	0	?9?9?9?9E0?9?9?9*9*9?9*9*9?9?9?9?9?9*9*_*9*9*9*9*9	1.4	-2.4	74	102300	9999	9999	282	0	0	0	999900	999900	999900	99990	22	4.0	9	9	999.0	999	9	999999999	0	0.0000	0	88	999.000	999.0	99.0
2005	2	3	8	0	?9?9?9?9E0?9?9?9*9*9?9*9*9?9?9?9?9?9*9*_*9*9*9*9*9	1.3	-2.7	73	102300	9999	9999	275	0	0	0	999900	999900	999900	99990	22	3.0	8	8	999.0	999	9	999999999	0	0.0000	0	88	999.000	999.0	99.0
2005	2	3	9	0	?9?9?9?9E0?9?9?9*9*9?9*9*9?9?9?9?9?9*9*_*9*9*9*9*9	1.2	-2.7	73	102300	9999	9999	268	25	0	25	999900	999900	999900	99990	22	4.0	6	6	999.0	999	9	999999999	0	0.0000	0	88	999.000	999.0	99.0
2005	2	3	10	0	?9?9?9?9E0?9?9?9*9*9?9*9*9?9?9?9?9?9*9*_*9*9*9*9*9	1.4	-3.2	69	102300	9999	9999	268	100	0	100	999900	999900	999900	99990	22	4.0	6	6	999.0	999	9	999999999	0	0.0000	0	88	999.000	999.0	99.0
2005	2	3	11	0	?9?9?9?9E0?9?9?9*9*9?9*9*9?9?9?9?9?9*9*_*9*9*9*9*9	1.8	-3.4	66	102300	9999	9999	260	161	0	161	999900	999900	999900	99990	45	3.0	2	2	999.0	999	9	999999999	0	0.0000	0	88	999.000	999.0	99.0
2005	2	3	12	0	?9?9?9?9E0?9?9?9*9*9?9*9*9?9?9?9?9?9*9*_*9*9*9*9*9	2.7	-2.7	66	102300	9999	9999	261	278	0	278	999900	999900	999900	99990	22	3.0	1	1	999.0	999	9	999999999	0	0.0000	0	88	999.000	999.0	99.0
2005	2	3	13	0	?9?9?9?9E0?9?9?9*9*9?9*9*9?9?9?9?9?9*9*_*9*9*9*9*9	3.2	-2.4	65	102300	9999	9999	283	308	0	308	999900	999900	999900	99990	45	2.0	8	8	999.0	999	9	999999999	0	0.0000	0	88	999.000	999.0	99.0
2005	2	3	14	0	?9?9?9?9E0?9?9?9*9*9?9*9*9?9?9?9?9?9*9*_*9*9*9*9*9	3.4	-2.2	65	102300	9999	9999	272	228	0	228	999900	999900	999900	99990	67	3.0	4	4	999.0	999	9	999999999	0	0.0000	0	88	999.000	999.0	99.0
2005	2	3	15	0	?9?9?9?9E0?9?9?9*9*9?9*9*9?9?9?9?9?9*9*_*9*9*9*9*9	3.4	-2.2	65	102300	9999	9999	270	158	0	158	999900	999900	999900	99990	45	4.0	3	3	999.0	999	9	999999999	0	0.0000	0	88	999.000	999.0	99.0
2005	2	3	16	0	?9?9?9?9E0?9?9?9*9*9?9*9*9?9?9?9?9?9*9*_*9*9*9*9*9	3.5	-2.2	65	102300	9999	9999	291	119	0	119	999900	999900	999900	99990	45	4.0	9	9	999.0	999	9	999999999	0	0.0000	0	88	999.000	999.0	99.0
2005	2	3	17	0	?9?9?9?9E0?9?9?9*9*9?9*9*9?9?9?9?9?9*9*_*9*9*9*9*9	3.4	-1.7	68	102300	9999	9999	273	78	0	78	999900	999900	999900	99990	67	3.0	4	4	999.0	999	9	999999999	0	0.0000	0	88	999.000	999.0	99.0
2005	2	3	18	0	?9?9?9?9E0?9?9?9*9*9?9*9*9?9?9?9?9?9*9*_*9*9*9*9*9	3.2	-1.7	69	102300	9999	9999	264	44	0	44	999900	999900	999900	99990	45	5.0	1	1	999.0	999	9	999999999	0	0.0000	0	88	999.000	999.0	99.0
2005	2	3	19	0	?9?9?9?9E0?9?9?9*9*9?9*9*9?9?9?9?9?9*9*_*9*9*9*9*9	3.0	-1.2	73	102300	9999	9999	279	6	0	0	999900	999900	999900	99990	45	3.0	7	7	999.0	999	9	999999999	0	0.0000	0	88	999.000	999.0	99.0
2005	2	3	20	0	?9?9?9?9E0?9?9?9*9*9?9*9*9?9?9?9?9?9*9*_*9*9*9*9*9	2.7	-1.7	71	102300	9999	9999	257	0	0	0	999900	999900	999900	99990	67	3.0	0	0	999.0	999	9	999999999	0	0.0000	0	88	999.000	999.0	99.0
2005	2	3	21	0	?9?9?9?9E0?9?9?9*9*9?9*9*9?9?9?9?9?9*9*_*9*9*9*9*9	2.7	-1.7	71	102300	9999	9999	272	0	0	0	999900	999900	999900	99990	67	3.0	5	5	999.0	999	9	999999999	0	0.0000	0	88	999.000	999.0	99.0
2005	2	3	22	0	?9?9?9?9E0?9?9?9*9*9?9*9*9?9?9?9?9?9*9*_*9*9*9*9*9	2.6	-1.7	72	102300	9999	9999	261	0	0	0	999900	999900	999900	99990	90	2.0	1	1	999.0	999	9	999999999	0	0.0000	0	88	999.000	999.0	99.0
2005	2	3	23	0	?9?9?9?9E0?9?9?9*9*9?9*9*9?9?9?9?9?9*9*_*9*9*9*9*9	2.4	-1.5	74	102300	9999	9999	281	0	0	0	999900	999900	999900	99990	67	3.0	8	8	999.0	999	9	999999999	0	0.0000	0	88	999.000	999.0	99.0
2005	2	3	24	0	?9?9?9?9E0?9?9?9*9*9?9*9*9?9?9?9?9?9*9*_*9*9*9*9*9	2.4	-1.5	74	102300	9999	9999	264	0	0	0	999900	999900	999900	99990	45	3.0	2	2	999.0	999	9	999999999	0	0.0000	0	88	999.000	999.0	99.0
2005	2	4	1	0	?9?9?9?9E0?9?9?9*9*9?9*9*9?9?9?9?9?9*9*_*9*9*9*9*9	2.3	-1.3	76	102100	9999	9999	267	0	0	0	999900	999900	999900	99990	45	2.0	3	3	999.0	999	9	999999999	0	0.0000	0	88	999.000	999.0	99.0
2005	2	4	2	0	?9?9?9?9E0?9?9?9*9*9?9*9*9?9?9?9?9?9*9*_*9*9*9*9*9	2.2	-1.3	77	102100	9999	9999	266	0	0	0	999900	999900	999900	99990	45	3.0	3	3	999.0	999	9	999999999	0	0.0000	0	88	999.000	999.0	99.0
2005	2	4	3	0	?9?9?9?9E0?9?9?9*9*9?9*9*9?9?9?9?9?9*9*_*9*9*9*9*9	2.0	-1.1	79	102100	9999	9999	260	0	0	0	999900	999900	999900	99990	22	2.0	1	1	999.0	999	9	999999999	0	0.0000	0	88	999.000	999.0	99.0
2005	2	4	4	0	?9?9?9?9E0?9?9?9*9*9?9*9*9?9?9?9?9?9*9*_*9*9*9*9*9	1.7	-0.4	85	102100	9999	9999	259	0	0	0	999900	999900	999900	99990	45	3.0	1	1	999.0	999	9	999999999	0	0.0000	0	88	999.000	999.0	99.0
2005	2	4	5	0	?9?9?9?9E0?9?9?9*9*9?9*9*9?9?9?9?9?9*9*_*9*9*9*9*9	1.3	-0.4	88	102100	9999	9999	284	0	0	0	999900	999900	999900	99990	360	1.0	9	9	999.0	999	9	999999999	0	0.0000	0	88	999.000	999.0	99.0
2005	2	4	6	0	?9?9?9?9E0?9?9?9*9*9?9*9*9?9?9?9?9?9*9*_*9*9*9*9*9	1.1	0.0	92	102100	9999	9999	273	0	0	0	999900	999900	999900	99990	22	1.0	7	7	999.0	999	9	999999999	0	0.0000	0	88	999.000	999.0	99.0
2005	2	4	7	0	?9?9?9?9E0?9?9?9*9*9?9*9*9?9?9?9?9?9*9*_*9*9*9*9*9	0.7	-0.2	93	102100	9999	9999	256	0	0	0	999900	999900	999900	99990	22	1.0	1	1	999.0	999	9	999999999	0	0.0000	0	88	999.000	999.0	99.0
2005	2	4	8	0	?9?9?9?9E0?9?9?9*9*9?9*9*9?9?9?9?9?9*9*_*9*9*9*9*9	0.6	0.0	96	102100	9999	9999	271	0	0	0	999900	999900	999900	99990	0	0.0	7	7	999.0	999	9	999999999	0	0.0000	0	88	999.000	999.0	99.0
2005	2	4	9	0	?9?9?9?9E0?9?9?9*9*9?9*9*9?9?9?9?9?9*9*_*9*9*9*9*9	0.7	0.2	97	102100	9999	9999	256	0	0	0	999900	999900	999900	99990	360	2.0	1	1	999.0	999	9	999999999	0	0.0000	0	88	999.000	999.0	99.0
2005	2	4	10	0	?9?9?9?9E0?9?9?9*9*9?9*9*9?9?9?9?9?9*9*_*9*9*9*9*9	0.8	0.4	97	102100	9999	9999	265	0	0	0	999900	999900	999900	99990	337	2.0	4	4	999.0	999	9	999999999	0	0.0000	0	88	999.000	999.0	99.0
2005	2	4	11	0	?9?9?9?9E0?9?9?9*9*9?9*9*9?9?9?9?9?9*9*_*9*9*9*9*9	1.1	0.8	98	102100	9999	9999	262	0	0	0	999900	999900	999900	99990	337	1.0	2	2	999.0	999	9	999999999	0	0.0000	0	88	999.000	999.0	99.0
2005	2	4	12	0	?9?9?9?9E0?9?9?9*9*9?9*9*9?9?9?9?9?9*9*_*9*9*9*9*9	1.3	1.0	98	102100	9999	9999	254	0	0	0	999900	999900	999900	99990	360	2.0	0	0	999.0	999	9	999999999	0	0.0000	0	88	999.000	999.0	99.0
2005	2	4	13	0	?9?9?9?9E0?9?9?9*9*9?9*9*9?9?9?9?9?9*9*_*9*9*9*9*9	1.0	0.6	97	102100	9999	9999	270	0	0	0	999900	999900	999900	99990	337	2.0	6	6	999.0	999	9	999999999	0	0.0000	0	88	999.000	999.0	99.0
2005	2	4	14	0	?9?9?9?9E0?9?9?9*9*9?9*9*9?9?9?9?9?9*9*_*9*9*9*9*9	1.5	0.9	96	102100	9999	9999	260	0	0	0	999900	999900	999900	99990	0	0.0	1	1	999.0	999	9	999999999	0	0.0000	0	88	999.000	999.0	99.0
2005	2	4	15	0	?9?9?9?9E0?9?9?9*9*9?9*9*9?9?9?9?9?9*9*_*9*9*9*9*9	2.1	1.3	94	102100	9999	9999	278	0	0	0	999900	999900	999900	99990	337	3.0	7	7	999.0	999	9	999999999	0	0.0000	0	88	999.000	999.0	99.0
2005	2	4	16	0	?9?9?9?9E0?9?9?9*9*9?9*9*9?9?9?9?9?9*9*_*9*9*9*9*9	2.2	1.1	92	102100	9999	9999	262	6	0	6	999900	999900	999900	99990	337	2.0	1	1	999.0	999	9	999999999	0	0.0000	0	88	999.000	999.0	99.0
2005	2	4	17	0	?9?9?9?9E0?9?9?9*9*9?9*9*9?9?9?9?9?9*9*_*9*9*9*9*9	2.4	1.7	95	102100	9999	9999	267	17	0	17	999900	999900	999900	99990	337	1.0	2	2	999.0	999	9	999999999	0	0.0000	0	88	999.000	999.0	99.0
2005	2	4	18	0	?9?9?9?9E0?9?9?9*9*9?9*9*9?9?9?9?9?9*9*_*9*9*9*9*9	2.3	2.1	99	102100	9999	9999	280	0	0	0	999900	999900	999900	99990	337	2.0	7	7	999.0	999	9	999999999	0	0.0000	0	88	999.000	999.0	99.0
2005	2	4	19	0	?9?9?9?9E0?9?9?9*9*9?9*9*9?9?9?9?9?9*9*_*9*9*9*9*9	2.4	2.1	98	102100	9999	9999	285	0	0	0	999900	999900	999900	99990	337	2.0	8	8	999.0	999	9	999999999	0	0.0000	0	88	999.000	999.0	99.0
2005	2	4	20	0	?9?9?9?9E0?9?9?9*9*9?9*9*9?9?9?9?9?9*9*_*9*9*9*9*9	2.5	2.3	99	102100	9999	9999	285	0	0	0	999900	999900	999900	99990	337	2.0	8	8	999.0	999	9	999999999	0	0.0000	0	88	999.000	999.0	99.0
2005	2	4	21	0	?9?9?9?9E0?9?9?9*9*9?9*9*9?9?9?9?9?9*9*_*9*9*9*9*9	2.6	2.3	98	102100	9999	9999	281	0	0	0	999900	999900	999900	99990	337	2.0	7	7	999.0	999	9	999999999	0	0.0000	0	88	999.000	999.0	99.0
2005	2	4	22	0	?9?9?9?9E0?9?9?9*9*9?9*9*9?9?9?9?9?9*9*_*9*9*9*9*9	2.6	2.3	98	102100	9999	9999	265	0	0	0	999900	999900	999900	99990	315	2.0	1	1	999.0	999	9	999999999	0	0.0000	0	88	999.000	999.0	99.0
2005	2	4	23	0	?9?9?9?9E0?9?9?9*9*9?9*9*9?9?9?9?9?9*9*_*9*9*9*9*9	2.7	2.5	98	102100	9999	9999	279	0	0	0	999900	999900	999900	99990	315	2.0	6	6	999.0	999	9	999999999	0	0.0000	0	88	999.000	999.0	99.0
2005	2	4	24	0	?9?9?9?9E0?9?9?9*9*9?9*9*9?9?9?9?9?9*9*_*9*9*9*9*9	2.6	2.3	98	102100	9999	9999	273	0	0	0	999900	999900	999900	99990	315	2.0	4	4	999.0	999	9	999999999	0	0.0000	0	88	999.000	999.0	99.0
2005	2	5	1	0	?9?9?9?9E0?9?9?9*9*9?9*9*9?9?9?9?9?9*9*_*9*9*9*9*9	2.6	2.3	98	102100	9999	9999	273	0	0	0	999900	999900	999900	99990	337	2.0	4	4	999.0	999	9	999999999	0	0.0000	0	88	999.000	999.0	99.0
2005	2	5	2	0	?9?9?9?9E0?9?9?9*9*9?9*9*9?9?9?9?9?9*9*_*9*9*9*9*9	2.5	1.9	96	102100	9999	9999	259	0	0	0	999900	999900	999900	99990	315	1.0	0	0	999.0	999	9	999999999	0	0.0000	0	88	999.000	999.0	99.0
2005	2	5	3	0	?9?9?9?9E0?9?9?9*9*9?9*9*9?9?9?9?9?9*9*_*9*9*9*9*9	2.5	1.9	96	102100	9999	9999	271	0	0	0	999900	999900	999900	99990	0	0.0	3	3	999.0	999	9	999999999	0	0.0000	0	88	999.000	999.0	99.0
2005	2	5	4	0	?9?9?9?9E0?9?9?9*9*9?9*9*9?9?9?9?9?9*9*_*9*9*9*9*9	2.7	2.1	96	102100	9999	9999	286	0	0	0	999900	999900	999900	99990	337	2.0	8	8	999.0	999	9	999999999	0	0.0000	0	88	999.000	999.0	99.0
2005	2	5	5	0	?9?9?9?9E0?9?9?9*9*9?9*9*9?9?9?9?9?9*9*_*9*9*9*9*9	2.9	2.7	98	102100	9999	9999	275	0	0	0	999900	999900	999900	99990	0	0.0	4	4	999.0	999	9	999999999	0	0.0000	0	88	999.000	999.0	99.0
2005	2	5	6	0	?9?9?9?9E0?9?9?9*9*9?9*9*9?9?9?9?9?9*9*_*9*9*9*9*9	2.9	2.7	98	102100	9999	9999	277	0	0	0	999900	999900	999900	99990	337	1.0	5	5	999.0	999	9	999999999	0	0.0000	0	88	999.000	999.0	99.0
2005	2	5	7	0	?9?9?9?9E0?9?9?9*9*9?9*9*9?9?9?9?9?9*9*_*9*9*9*9*9	2.9	2.7	98	102100	9999	9999	277	0	0	0	999900	999900	999900	99990	360	1.0	5	5	999.0	999	9	999999999	0	0.0000	0	88	999.000	999.0	99.0
2005	2	5	8	0	?9?9?9?9E0?9?9?9*9*9?9*9*9?9?9?9?9?9*9*_*9*9*9*9*9	2.9	2.7	98	102100	9999	9999	273	0	0	0	999900	999900	999900	99990	337	2.0	3	3	999.0	999	9	999999999	0	0.0000	0	88	999.000	999.0	99.0
2005	2	5	9	0	?9?9?9?9E0?9?9?9*9*9?9*9*9?9?9?9?9?9*9*_*9*9*9*9*9	3.1	2.8	98	102100	9999	9999	288	3	0	3	999900	999900	999900	99990	337	2.0	8	8	999.0	999	9	999999999	0	0.0000	0	88	999.000	999.0	99.0
2005	2	5	10	0	?9?9?9?9E0?9?9?9*9*9?9*9*9?9?9?9?9?9*9*_*9*9*9*9*9	3.2	2.8	98	102100	9999	9999	295	8	0	8	999900	999900	999900	99990	360	1.0	9	9	999.0	999	9	999999999	0	0.0000	0	88	999.000	999.0	99.0
2005	2	5	11	0	?9?9?9?9E0?9?9?9*9*9?9*9*9?9?9?9?9?9*9*_*9*9*9*9*9	3.4	2.8	96	102100	9999	9999	269	22	0	22	999900	999900	999900	99990	337	1.0	1	1	999.0	999	9	999999999	0	0.0000	0	88	999.000	999.0	99.0
2005	2	5	12	0	?9?9?9?9E0?9?9?9*9*9?9*9*9?9?9?9?9?9*9*_*9*9*9*9*9	3.5	3.0	97	102100	9999	9999	280	39	0	39	999900	999900	999900	99990	360	1.0	5	5	999.0	999	9	999999999	0	0.0000	0	88	999.000	999.0	99.0
2005	2	5	13	0	?9?9?9?9E0?9?9?9*9*9?9*9*9?9?9?9?9?9*9*_*9*9*9*9*9	4.1	3.4	95	102100	9999	9999	299	89	0	89	999900	999900	999900	99990	337	1.0	9	9	999.0	999	9	999999999	0	0.0000	0	88	999.000	999.0	99.0
2005	2	5	14	0	?9?9?9?9E0?9?9?9*9*9?9*9*9?9?9?9?9?9*9*_*9*9*9*9*9	4.2	3.2	93	102100	9999	9999	267	75	0	75	999900	999900	999900	99990	315	1.0	0	0	999.0	999	9	999999999	0	0.0000	0	88	999.000	999.0	99.0
2005	2	5	15	0	?9?9?9?9E0?9?9?9*9*9?9*9*9?9?9?9?9?9*9*_*9*9*9*9*9	4.2	3.1	92	102100	9999	9999	285	36	0	36	999900	999900	999900	99990	360	2.0	6	6	999.0	999	9	999999999	0	0.0000	0	88	999.000	999.0	99.0
2005	2	5	16	0	?9?9?9?9E0?9?9?9*9*9?9*9*9?9?9?9?9?9*9*_*9*9*9*9*9	4.6	2.9	89	102100	9999	9999	280	36	0	36	999900	999900	999900	99990	0	0.0	3	3	999.0	999	9	999999999	0	0.0000	0	88	999.000	999.0	99.0
2005	2	5	17	0	?9?9?9?9E0?9?9?9*9*9?9*9*9?9?9?9?9?9*9*_*9*9*9*9*9	4.6	2.7	87	102100	9999	9999	290	19	0	19	999900	999900	999900	99990	22	1.0	7	7	999.0	999	9	999999999	0	0.0000	0	88	999.000	999.0	99.0
2005	2	5	18	0	?9?9?9?9E0?9?9?9*9*9?9*9*9?9?9?9?9?9*9*_*9*9*9*9*9	4.6	2.8	88	102100	9999	9999	287	14	0	14	999900	999900	999900	99990	337	1.0	6	6	999.0	999	9	999999999	0	0.0000	0	88	999.000	999.0	99.0
2005	2	5	19	0	?9?9?9?9E0?9?9?9*9*9?9*9*9?9?9?9?9?9*9*_*9*9*9*9*9	4.5	3.0	90	102100	9999	9999	294	3	0	0	999900	999900	999900	99990	360	2.0	8	8	999.0	999	9	999999999	0	0.0000	0	88	999.000	999.0	99.0
2005	2	5	20	0	?9?9?9?9E0?9?9?9*9*9?9*9*9?9?9?9?9?9*9*_*9*9*9*9*9	4.4	2.8	90	102100	9999	9999	279	0	0	0	999900	999900	999900	99990	360	2.0	3	3	999.0	999	9	999999999	0	0.0000	0	88	999.000	999.0	99.0
2005	2	5	21	0	?9?9?9?9E0?9?9?9*9*9?9*9*9?9?9?9?9?9*9*_*9*9*9*9*9	4.3	3.0	91	102100	9999	9999	281	0	0	0	999900	999900	999900	99990	360	2.0	4	4	999.0	999	9	999999999	0	0.0000	0	88	999.000	999.0	99.0
2005	2	5	22	0	?9?9?9?9E0?9?9?9*9*9?9*9*9?9?9?9?9?9*9*_*9*9*9*9*9	4.3	2.8	90	102100	9999	9999	276	0	0	0	999900	999900	999900	99990	337	2.0	2	2	999.0	999	9	999999999	0	0.0000	0	88	999.000	999.0	99.0
2005	2	5	23	0	?9?9?9?9E0?9?9?9*9*9?9*9*9?9?9?9?9?9*9*_*9*9*9*9*9	4.2	2.4	88	102100	9999	9999	288	0	0	0	999900	999900	999900	99990	360	3.0	7	7	999.0	999	9	999999999	0	0.0000	0	88	999.000	999.0	99.0
2005	2	5	24	0	?9?9?9?9E0?9?9?9*9*9?9*9*9?9?9?9?9?9*9*_*9*9*9*9*9	4.1	2.3	88	102100	9999	9999	282	0	0	0	999900	999900	999900	99990	360	2.0	5	5	999.0	999	9	999999999	0	0.0000	0	88	999.000	999.0	99.0
2005	2	6	1	0	?9?9?9?9E0?9?9?9*9*9?9*9*9?9?9?9?9?9*9*_*9*9*9*9*9	4.0	2.3	89	102230	9999	9999	287	0	0	0	999900	999900	999900	99990	360	2.0	7	7	999.0	999	9	999999999	0	0.0000	0	88	999.000	999.0	99.0
2005	2	6	2	0	?9?9?9?9E0?9?9?9*9*9?9*9*9?9?9?9?9?9*9*_*9*9*9*9*9	3.9	2.3	89	102230	9999	9999	291	0	0	0	999900	999900	999900	99990	360	2.0	8	8	999.0	999	9	999999999	0	0.0000	0	88	999.000	999.0	99.0
2005	2	6	3	0	?9?9?9?9E0?9?9?9*9*9?9*9*9?9?9?9?9?9*9*_*9*9*9*9*9	3.9	2.3	89	102230	9999	9999	297	0	0	0	999900	999900	999900	99990	337	2.0	9	9	999.0	999	9	999999999	0	0.0000	0	88	999.000	999.0	99.0
2005	2	6	4	0	?9?9?9?9E0?9?9?9*9*9?9*9*9?9?9?9?9?9*9*_*9*9*9*9*9	3.8	2.3	90	102230	9999	9999	297	0	0	0	999900	999900	999900	99990	360	2.0	9	9	999.0	999	9	999999999	0	0.0000	0	88	999.000	999.0	99.0
2005	2	6	5	0	?9?9?9?9E0?9?9?9*9*9?9*9*9?9?9?9?9?9*9*_*9*9*9*9*9	3.8	2.3	90	102230	9999	9999	273	0	0	0	999900	999900	999900	99990	360	2.0	2	2	999.0	999	9	999999999	0	0.0000	0	88	999.000	999.0	99.0
2005	2	6	6	0	?9?9?9?9E0?9?9?9*9*9?9*9*9?9?9?9?9?9*9*_*9*9*9*9*9	3.8	2.3	90	102230	9999	9999	265	0	0	0	999900	999900	999900	99990	337	2.0	0	0	999.0	999	9	999999999	0	0.0000	0	88	999.000	999.0	99.0
2005	2	6	7	0	?9?9?9?9E0?9?9?9*9*9?9*9*9?9?9?9?9?9*9*_*9*9*9*9*9	3.8	1.7	86	102230	9999	9999	278	0	0	0	999900	999900	999900	99990	337	1.0	4	4	999.0	999	9	999999999	0	0.0000	0	88	999.000	999.0	99.0
2005	2	6	8	0	?9?9?9?9E0?9?9?9*9*9?9*9*9?9?9?9?9?9*9*_*9*9*9*9*9	3.5	2.3	92	102230	9999	9999	277	0	0	0	999900	999900	999900	99990	22	1.0	4	4	999.0	999	9	999999999	0	0.0000	0	88	999.000	999.0	99.0
2005	2	6	9	0	?9?9?9?9E0?9?9?9*9*9?9*9*9?9?9?9?9?9*9*_*9*9*9*9*9	4.0	1.5	84	102230	9999	9999	270	19	0	19	999900	999900	999900	99990	22	3.0	1	1	999.0	999	9	999999999	0	0.0000	0	88	999.000	999.0	99.0
2005	2	6	10	0	?9?9?9?9E0?9?9?9*9*9?9*9*9?9?9?9?9?9*9*_*9*9*9*9*9	4.2	1.3	81	102230	9999	9999	265	44	0	44	999900	999900	999900	99990	360	3.0	0	0	999.0	999	9	999999999	0	0.0000	0	88	999.000	999.0	99.0
2005	2	6	11	0	?9?9?9?9E0?9?9?9*9*9?9*9*9?9?9?9?9?9*9*_*9*9*9*9*9	4.6	1.3	79	102230	9999	9999	285	100	0	100	999900	999900	999900	99990	45	2.0	6	6	999.0	999	9	999999999	0	0.0000	0	88	999.000	999.0	99.0
2005	2	6	12	0	?9?9?9?9E0?9?9?9*9*9?9*9*9?9?9?9?9?9*9*_*9*9*9*9*9	5.2	0.0	69	102230	9999	9999	284	208	0	208	999900	999900	999900	99990	45	3.0	5	5	999.0	999	9	999999999	0	0.0000	0	88	999.000	999.0	99.0
2005	2	6	13	0	?9?9?9?9E0?9?9?9*9*9?9*9*9?9?9?9?9?9*9*_*9*9*9*9*9	5.3	-1.1	63	102230	9999	9999	279	197	0	197	999900	999900	999900	99990	67	3.0	3	3	999.0	999	9	999999999	0	0.0000	0	88	999.000	999.0	99.0
2005	2	6	14	0	?9?9?9?9E0?9?9?9*9*9?9*9*9?9?9?9?9?9*9*_*9*9*9*9*9	5.6	-1.3	61	102230	9999	9999	284	133	0	133	999900	999900	999900	99990	67	2.0	5	5	999.0	999	9	999999999	0	0.0000	0	88	999.000	999.0	99.0
2005	2	6	15	0	?9?9?9?9E0?9?9?9*9*9?9*9*9?9?9?9?9?9*9*_*9*9*9*9*9	5.6	-1.3	61	102230	9999	9999	273	103	0	103	999900	999900	999900	99990	45	1.0	1	1	999.0	999	9	999999999	0	0.0000	0	88	999.000	999.0	99.0
2005	2	6	16	0	?9?9?9?9E0?9?9?9*9*9?9*9*9?9?9?9?9?9*9*_*9*9*9*9*9	5.6	-0.8	63	102230	9999	9999	285	50	0	50	999900	999900	999900	99990	112	1.0	5	5	999.0	999	9	999999999	0	0.0000	0	88	999.000	999.0	99.0
2005	2	6	17	0	?9?9?9?9E0?9?9?9*9*9?9*9*9?9?9?9?9?9*9*_*9*9*9*9*9	5.6	-0.4	65	102230	9999	9999	302	50	0	50	999900	999900	999900	99990	0	0.0	9	9	999.0	999	9	999999999	0	0.0000	0	88	999.000	999.0	99.0
2005	2	6	18	0	?9?9?9?9E0?9?9?9*9*9?9*9*9?9?9?9?9?9*9*_*9*9*9*9*9	5.4	-0.2	67	102230	9999	9999	295	25	0	25	999900	999900	999900	99990	0	0.0	8	8	999.0	999	9	999999999	0	0.0000	0	88	999.000	999.0	99.0
2005	2	6	19	0	?9?9?9?9E0?9?9?9*9*9?9*9*9?9?9?9?9?9*9*_*9*9*9*9*9	4.9	0.7	74	102230	9999	9999	272	3	0	0	999900	999900	999900	99990	0	0.0	1	1	999.0	999	9	999999999	0	0.0000	0	88	999.000	999.0	99.0
2005	2	6	20	0	?9?9?9?9E0?9?9?9*9*9?9*9*9?9?9?9?9?9*9*_*9*9*9*9*9	4.6	0.9	77	102230	9999	9999	285	0	0	0	999900	999900	999900	99990	0	0.0	6	6	999.0	999	9	999999999	0	0.0000	0	88	999.000	999.0	99.0
2005	2	6	21	0	?9?9?9?9E0?9?9?9*9*9?9*9*9?9?9?9?9?9*9*_*9*9*9*9*9	4.7	0.9	76	102230	9999	9999	285	0	0	0	999900	999900	999900	99990	0	0.0	6	6	999.0	999	9	999999999	0	0.0000	0	88	999.000	999.0	99.0
2005	2	6	22	0	?9?9?9?9E0?9?9?9*9*9?9*9*9?9?9?9?9?9*9*_*9*9*9*9*9	4.4	1.5	81	102230	9999	9999	266	0	0	0	999900	999900	999900	99990	0	0.0	0	0	999.0	999	9	999999999	0	0.0000	0	88	999.000	999.0	99.0
2005	2	6	23	0	?9?9?9?9E0?9?9?9*9*9?9*9*9?9?9?9?9?9*9*_*9*9*9*9*9	4.3	2.1	86	102230	9999	9999	275	0	0	0	999900	999900	999900	99990	0	0.0	2	2	999.0	999	9	999999999	0	0.0000	0	88	999.000	999.0	99.0
2005	2	6	24	0	?9?9?9?9E0?9?9?9*9*9?9*9*9?9?9?9?9?9*9*_*9*9*9*9*9	3.9	2.1	88	102230	9999	9999	276	0	0	0	999900	999900	999900	99990	112	4.0	3	3	999.0	999	9	999999999	0	0.0000	0	88	999.000	999.0	99.0
2005	2	7	1	0	?9?9?9?9E0?9?9?9*9*9?9*9*9?9?9?9?9?9*9*_*9*9*9*9*9	3.0	1.6	91	101820	9999	9999	282	0	0	0	999900	999900	999900	99990	90	3.0	7	7	999.0	999	9	999999999	0	0.0000	0	88	999.000	999.0	99.0
2005	2	7	2	0	?9?9?9?9E0?9?9?9*9*9?9*9*9?9?9?9?9?9*9*_*9*9*9*9*9	2.4	1.2	92	101820	9999	9999	263	0	0	0	999900	999900	999900	99990	90	2.0	1	1	999.0	999	9	999999999	0	0.0000	0	88	999.000	999.0	99.0
2005	2	7	3	0	?9?9?9?9E0?9?9?9*9*9?9*9*9?9?9?9?9?9*9*_*9*9*9*9*9	2.3	1.4	94	101820	9999	9999	279	0	0	0	999900	999900	999900	99990	0	0.0	7	7	999.0	999	9	999999999	0	0.0000	0	88	999.000	999.0	99.0
2005	2	7	4	0	?9?9?9?9E0?9?9?9*9*9?9*9*9?9?9?9?9?9*9*_*9*9*9*9*9	2.2	1.5	95	101820	9999	9999	269	0	0	0	999900	999900	999900	99990	112	2.0	3	3	999.0	999	9	999999999	0	0.0000	0	88	999.000	999.0	99.0
2005	2	7	5	0	?9?9?9?9E0?9?9?9*9*9?9*9*9?9?9?9?9?9*9*_*9*9*9*9*9	1.8	1.3	96	101820	9999	9999	267	0	0	0	999900	999900	999900	99990	90	3.0	3	3	999.0	999	9	999999999	0	0.0000	0	88	999.000	999.0	99.0
2005	2	7	6	0	?9?9?9?9E0?9?9?9*9*9?9*9*9?9?9?9?9?9*9*_*9*9*9*9*9	2.0	1.5	96	101820	9999	9999	268	0	0	0	999900	999900	999900	99990	22	2.0	3	3	999.0	999	9	999999999	0	0.0000	0	88	999.000	999.0	99.0
2005	2	7	7	0	?9?9?9?9E0?9?9?9*9*9?9*9*9?9?9?9?9?9*9*_*9*9*9*9*9	2.0	1.5	96	101820	9999	9999	275	0	0	0	999900	999900	999900	99990	22	1.0	6	6	999.0	999	9	999999999	0	0.0000	0	88	999.000	999.0	99.0
2005	2	7	8	0	?9?9?9?9E0?9?9?9*9*9?9*9*9?9?9?9?9?9*9*_*9*9*9*9*9	2.3	1.7	96	101820	9999	9999	274	0	0	0	999900	999900	999900	99990	22	2.0	5	5	999.0	999	9	999999999	0	0.0000	0	88	999.000	999.0	99.0
2005	2	7	9	0	?9?9?9?9E0?9?9?9*9*9?9*9*9?9?9?9?9?9*9*_*9*9*9*9*9	2.0	1.5	96	101820	9999	9999	268	0	0	0	999900	999900	999900	99990	45	3.0	3	3	999.0	999	9	999999999	0	0.0000	0	88	999.000	999.0	99.0
2005	2	7	10	0	?9?9?9?9E0?9?9?9*9*9?9*9*9?9?9?9?9?9*9*_*9*9*9*9*9	2.0	1.5	96	101820	9999	9999	270	0	0	0	999900	999900	999900	99990	45	2.0	4	4	999.0	999	9	999999999	0	0.0000	0	88	999.000	999.0	99.0
2005	2	7	11	0	?9?9?9?9E0?9?9?9*9*9?9*9*9?9?9?9?9?9*9*_*9*9*9*9*9	2.0	1.5	96	101820	9999	9999	275	0	0	0	999900	999900	999900	99990	90	2.0	6	6	999.0	999	9	999999999	0	0.0000	0	88	999.000	999.0	99.0
2005	2	7	12	0	?9?9?9?9E0?9?9?9*9*9?9*9*9?9?9?9?9?9*9*_*9*9*9*9*9	2.4	1.9	96	101820	9999	9999	274	0	0	0	999900	999900	999900	99990	22	1.0	5	5	999.0	999	9	999999999	0	0.0000	0	88	999.000	999.0	99.0
2005	2	7	13	0	?9?9?9?9E0?9?9?9*9*9?9*9*9?9?9?9?9?9*9*_*9*9*9*9*9	2.6	2.1	96	101820	9999	9999	271	0	0	0	999900	999900	999900	99990	112	2.0	3	3	999.0	999	9	999999999	0	0.0000	0	88	999.000	999.0	99.0
2005	2	7	14	0	?9?9?9?9E0?9?9?9*9*9?9*9*9?9?9?9?9?9*9*_*9*9*9*9*9	2.8	2.1	95	101820	9999	9999	272	8	0	8	999900	999900	999900	99990	67	1.0	3	3	999.0	999	9	999999999	0	0.0000	0	88	999.000	999.0	99.0
2005	2	7	15	0	?9?9?9?9E0?9?9?9*9*9?9*9*9?9?9?9?9?9*9*_*9*9*9*9*9	3.0	1.9	92	101820	9999	9999	293	39	0	39	999900	999900	999900	99990	90	1.0	9	9	999.0	999	9	999999999	0	0.0000	0	88	999.000	999.0	99.0
2005	2	7	16	0	?9?9?9?9E0?9?9?9*9*9?9*9*9?9?9?9?9?9*9*_*9*9*9*9*9	3.2	2.5	95	101820	9999	9999	278	28	0	28	999900	999900	999900	99990	45	2.0	5	5	999.0	999	9	999999999	0	0.0000	0	88	999.000	999.0	99.0
2005	2	7	17	0	?9?9?9?9E0?9?9?9*9*9?9*9*9?9?9?9?9?9*9*_*9*9*9*9*9	3.4	2.5	94	101820	9999	9999	289	19	0	19	999900	999900	999900	99990	90	2.0	8	8	999.0	999	9	999999999	0	0.0000	0	88	999.000	999.0	99.0
2005	2	7	18	0	?9?9?9?9E0?9?9?9*9*9?9*9*9?9?9?9?9?9*9*_*9*9*9*9*9	3.4	2.7	95	101820	9999	9999	282	6	0	6	999900	999900	999900	99990	22	1.0	6	6	999.0	999	9	999999999	0	0.0000	0	88	999.000	999.0	99.0
2005	2	7	19	0	?9?9?9?9E0?9?9?9*9*9?9*9*9?9?9?9?9?9*9*_*9*9*9*9*9	3.4	2.9	96	101820	9999	9999	290	0	0	0	999900	999900	999900	99990	22	2.0	8	8	999.0	999	9	999999999	0	0.0000	0	88	999.000	999.0	99.0
2005	2	7	20	0	?9?9?9?9E0?9?9?9*9*9?9*9*9?9?9?9?9?9*9*_*9*9*9*9*9	3.4	2.9	96	101820	9999	9999	272	0	0	0	999900	999900	999900	99990	45	2.0	2	2	999.0	999	9	999999999	0	0.0000	0	88	999.000	999.0	99.0
2005	2	7	21	0	?9?9?9?9E0?9?9?9*9*9?9*9*9?9?9?9?9?9*9*_*9*9*9*9*9	3.5	3.1	97	101820	9999	9999	280	0	0	0	999900	999900	999900	99990	360	2.0	5	5	999.0	999	9	999999999	0	0.0000	0	88	999.000	999.0	99.0
2005	2	7	22	0	?9?9?9?9E0?9?9?9*9*9?9*9*9?9?9?9?9?9*9*_*9*9*9*9*9	3.6	3.1	96	101820	9999	9999	291	0	0	0	999900	999900	999900	99990	67	1.0	8	8	999.0	999	9	999999999	0	0.0000	0	88	999.000	999.0	99.0
2005	2	7	23	0	?9?9?9?9E0?9?9?9*9*9?9*9*9?9?9?9?9?9*9*_*9*9*9*9*9	3.6	3.1	96	101820	9999	9999	278	0	0	0	999900	999900	999900	99990	45	2.0	4	4	999.0	999	9	999999999	0	0.0000	0	88	999.000	999.0	99.0
2005	2	7	24	0	?9?9?9?9E0?9?9?9*9*9?9*9*9?9?9?9?9?9*9*_*9*9*9*9*9	3.5	3.3	98	101820	9999	9999	280	0	0	0	999900	999900	999900	99990	45	1.0	5	5	999.0	999	9	999999999	0	0.0000	0	88	999.000	999.0	99.0
2005	2	8	1	0	?9?9?9?9E0?9?9?9*9*9?9*9*9?9?9?9?9?9*9*_*9*9*9*9*9	3.4	3.2	99	101440	9999	9999	280	0	0	0	999900	999900	999900	99990	0	0.0	5	5	999.0	999	9	999999999	0	0.0000	0	88	999.000	999.0	99.0
2005	2	8	2	0	?9?9?9?9E0?9?9?9*9*9?9*9*9?9?9?9?9?9*9*_*9*9*9*9*9	3.4	2.7	95	101440	9999	9999	277	0	0	0	999900	999900	999900	99990	45	2.0	4	4	999.0	999	9	999999999	0	0.0000	0	88	999.000	999.0	99.0
2005	2	8	3	0	?9?9?9?9E0?9?9?9*9*9?9*9*9?9?9?9?9?9*9*_*9*9*9*9*9	3.3	2.5	94	101440	9999	9999	295	0	0	0	999900	999900	999900	99990	67	2.0	9	9	999.0	999	9	999999999	0	0.0000	0	88	999.000	999.0	99.0
2005	2	8	4	0	?9?9?9?9E0?9?9?9*9*9?9*9*9?9?9?9?9?9*9*_*9*9*9*9*9	3.0	2.3	95	101440	9999	9999	267	0	0	0	999900	999900	999900	99990	22	2.0	1	1	999.0	999	9	999999999	0	0.0000	0	88	999.000	999.0	99.0
2005	2	8	5	0	?9?9?9?9E0?9?9?9*9*9?9*9*9?9?9?9?9?9*9*_*9*9*9*9*9	2.9	2.1	94	101440	9999	9999	287	0	0	0	999900	999900	999900	99990	22	2.0	8	8	999.0	999	9	999999999	0	0.0000	0	88	999.000	999.0	99.0
2005	2	8	6	0	?9?9?9?9E0?9?9?9*9*9?9*9*9?9?9?9?9?9*9*_*9*9*9*9*9	2.8	2.1	95	101440	9999	9999	292	0	0	0	999900	999900	999900	99990	22	2.0	9	9	999.0	999	9	999999999	0	0.0000	0	88	999.000	999.0	99.0
2005	2	8	7	0	?9?9?9?9E0?9?9?9*9*9?9*9*9?9?9?9?9?9*9*_*9*9*9*9*9	2.0	1.5	96	101440	9999	9999	278	0	0	0	999900	999900	999900	99990	22	2.0	7	7	999.0	999	9	999999999	0	0.0000	0	88	999.000	999.0	99.0
2005	2	8	8	0	?9?9?9?9E0?9?9?9*9*9?9*9*9?9?9?9?9?9*9*_*9*9*9*9*9	2.0	1.5	96	101440	9999	9999	289	0	0	0	999900	999900	999900	99990	22	2.0	9	9	999.0	999	9	999999999	0	0.0000	0	88	999.000	999.0	99.0
2005	2	8	9	0	?9?9?9?9E0?9?9?9*9*9?9*9*9?9?9?9?9?9*9*_*9*9*9*9*9	2.1	1.5	95	101440	9999	9999	266	3	0	3	999900	999900	999900	99990	45	1.0	2	2	999.0	999	9	999999999	0	0.0000	0	88	999.000	999.0	99.0
2005	2	8	10	0	?9?9?9?9E0?9?9?9*9*9?9*9*9?9?9?9?9?9*9*_*9*9*9*9*9	2.5	1.7	94	101440	9999	9999	259	19	0	19	999900	999900	999900	99990	0	0.0	0	0	999.0	999	9	999999999	0	0.0000	0	88	999.000	999.0	99.0
2005	2	8	11	0	?9?9?9?9E0?9?9?9*9*9?9*9*9?9?9?9?9?9*9*_*9*9*9*9*9	3.0	2.3	95	101440	9999	9999	262	47	0	47	999900	999900	999900	99990	360	1.0	0	0	999.0	999	9	999999999	0	0.0000	0	88	999.000	999.0	99.0
2005	2	8	12	0	?9?9?9?9E0?9?9?9*9*9?9*9*9?9?9?9?9?9*9*_*9*9*9*9*9	3.6	1.9	88	101440	9999	9999	277	119	0	119	999900	999900	999900	99990	67	1.0	4	4	999.0	999	9	999999999	0	0.0000	0	88	999.000	999.0	99.0
2005	2	8	13	0	?9?9?9?9E0?9?9?9*9*9?9*9*9?9?9?9?9?9*9*_*9*9*9*9*9	4.2	2.1	86	101440	9999	9999	288	186	0	186	999900	999900	999900	99990	45	1.0	7	7	999.0	999	9	999999999	0	0.0000	0	88	999.000	999.0	99.0
2005	2	8	14	0	?9?9?9?9E0?9?9?9*9*9?9*9*9?9?9?9?9?9*9*_*9*9*9*9*9	4.1	2.1	87	101440	9999	9999	266	167	0	167	999900	999900	999900	99990	360	1.0	0	0	999.0	999	9	999999999	0	0.0000	0	88	999.000	999.0	99.0
2005	2	8	15	0	?9?9?9?9E0?9?9?9*9*9?9*9*9?9?9?9?9?9*9*_*9*9*9*9*9	5.0	2.3	83	101440	9999	9999	302	219	0	219	999900	999900	999900	99990	0	0.0	9	9	999.0	999	9	999999999	0	0.0000	0	88	999.000	999.0	99.0
2005	2	8	16	0	?9?9?9?9E0?9?9?9*9*9?9*9*9?9?9?9?9?9*9*_*9*9*9*9*9	4.8	1.7	80	101440	9999	9999	273	81	0	81	999900	999900	999900	99990	337	2.0	1	1	999.0	999	9	999999999	0	0.0000	0	88	999.000	999.0	99.0
2005	2	8	17	0	?9?9?9?9E0?9?9?9*9*9?9*9*9?9?9?9?9?9*9*_*9*9*9*9*9	4.7	1.9	82	101440	9999	9999	277	53	0	53	999900	999900	999900	99990	337	2.0	2	2	999.0	999	9	999999999	0	0.0000	0	88	999.000	999.0	99.0
2005	2	8	18	0	?9?9?9?9E0?9?9?9*9*9?9*9*9?9?9?9?9?9*9*_*9*9*9*9*9	5.1	2.3	82	101440	9999	9999	284	69	0	69	999900	999900	999900	99990	0	0.0	4	4	999.0	999	9	999999999	0	0.0000	0	88	999.000	999.0	99.0
2005	2	8	19	0	?9?9?9?9E0?9?9?9*9*9?9*9*9?9?9?9?9?9*9*_*9*9*9*9*9	4.9	2.7	85	101440	9999	9999	269	8	0	0	999900	999900	999900	99990	225	1.0	0	0	999.0	999	9	999999999	0	0.0000	0	88	999.000	999.0	99.0
2005	2	8	20	0	?9?9?9?9E0?9?9?9*9*9?9*9*9?9?9?9?9?9*9*_*9*9*9*9*9	4.7	2.7	87	101440	9999	9999	268	0	0	0	999900	999900	999900	99990	225	2.0	0	0	999.0	999	9	999999999	0	0.0000	0	88	999.000	999.0	99.0
2005	2	8	21	0	?9?9?9?9E0?9?9?9*9*9?9*9*9?9?9?9?9?9*9*_*9*9*9*9*9	4.4	2.8	90	101440	9999	9999	267	0	0	0	999900	999900	999900	99990	247	1.0	0	0	999.0	999	9	999999999	0	0.0000	0	88	999.000	999.0	99.0
2005	2	8	22	0	?9?9?9?9E0?9?9?9*9*9?9*9*9?9?9?9?9?9*9*_*9*9*9*9*9	4.4	3.4	93	101440	9999	9999	280	0	0	0	999900	999900	999900	99990	0	0.0	3	3	999.0	999	9	999999999	0	0.0000	0	88	999.000	999.0	99.0
2005	2	8	23	0	?9?9?9?9E0?9?9?9*9*9?9*9*9?9?9?9?9?9*9*_*9*9*9*9*9	4.4	3.4	93	101440	9999	9999	294	0	0	0	999900	999900	999900	99990	0	0.0	8	8	999.0	999	9	999999999	0	0.0000	0	88	999.000	999.0	99.0
2005	2	8	24	0	?9?9?9?9E0?9?9?9*9*9?9*9*9?9?9?9?9?9*9*_*9*9*9*9*9	4.2	3.2	93	101440	9999	9999	267	0	0	0	999900	999900	999900	99990	0	0.0	0	0	999.0	999	9	999999999	0	0.0000	0	88	999.000	999.0	99.0
2005	2	9	1	0	?9?9?9?9E0?9?9?9*9*9?9*9*9?9?9?9?9?9*9*_*9*9*9*9*9	4.4	2.9	90	101480	9999	9999	273	0	0	0	999900	999900	999900	99990	337	1.0	1	1	999.0	999	9	999999999	0	0.0000	0	88	999.000	999.0	99.0
2005	2	9	2	0	?9?9?9?9E0?9?9?9*9*9?9*9*9?9?9?9?9?9*9*_*9*9*9*9*9	4.4	2.9	90	101480	9999	9999	283	0	0	0	999900	999900	999900	99990	0	0.0	5	5	999.0	999	9	999999999	0	0.0000	0	88	999.000	999.0	99.0
2005	2	9	3	0	?9?9?9?9E0?9?9?9*9*9?9*9*9?9?9?9?9?9*9*_*9*9*9*9*9	4.3	3.0	91	101480	9999	9999	279	0	0	0	999900	999900	999900	99990	0	0.0	3	3	999.0	999	9	999999999	0	0.0000	0	88	999.000	999.0	99.0
2005	2	9	4	0	?9?9?9?9E0?9?9?9*9*9?9*9*9?9?9?9?9?9*9*_*9*9*9*9*9	4.2	3.2	93	101480	9999	9999	281	0	0	0	999900	999900	999900	99990	360	1.0	4	4	999.0	999	9	999999999	0	0.0000	0	88	999.000	999.0	99.0
2005	2	9	5	0	?9?9?9?9E0?9?9?9*9*9?9*9*9?9?9?9?9?9*9*_*9*9*9*9*9	3.9	2.7	92	101480	9999	9999	265	0	0	0	999900	999900	999900	99990	360	2.0	0	0	999.0	999	9	999999999	0	0.0000	0	88	999.000	999.0	99.0
2005	2	9	6	0	?9?9?9?9E0?9?9?9*9*9?9*9*9?9?9?9?9?9*9*_*9*9*9*9*9	3.9	2.7	92	101480	9999	9999	274	0	0	0	999900	999900	999900	99990	360	2.0	2	2	999.0	999	9	999999999	0	0.0000	0	88	999.000	999.0	99.0
2005	2	9	7	0	?9?9?9?9E0?9?9?9*9*9?9*9*9?9?9?9?9?9*9*_*9*9*9*9*9	3.2	2.5	95	101480	9999	9999	288	0	0	0	999900	999900	999900	99990	360	1.0	8	8	999.0	999	9	999999999	0	0.0000	0	88	999.000	999.0	99.0
2005	2	9	8	0	?9?9?9?9E0?9?9?9*9*9?9*9*9?9?9?9?9?9*9*_*9*9*9*9*9	3.2	1.9	91	101480	9999	9999	275	0	0	0	999900	999900	999900	99990	0	0.0	4	4	999.0	999	9	999999999	0	0.0000	0	88	999.000	999.0	99.0
2005	2	9	9	0	?9?9?9?9E0?9?9?9*9*9?9*9*9?9?9?9?9?9*9*_*9*9*9*9*9	3.4	2.1	91	101480	9999	9999	279	28	0	28	999900	999900	999900	99990	0	0.0	5	5	999.0	999	9	999999999	0	0.0000	0	88	999.000	999.0	99.0
2005	2	9	10	0	?9?9?9?9E0?9?9?9*9*9?9*9*9?9?9?9?9?9*9*_*9*9*9*9*9	4.1	2.3	88	101480	9999	9999	282	119	0	119	999900	999900	999900	99990	157	1.0	5	5	999.0	999	9	999999999	0	0.0000	0	88	999.000	999.0	99.0
2005	2	9	11	0	?9?9?9?9E0?9?9?9*9*9?9*9*9?9?9?9?9?9*9*_*9*9*9*9*9	5.8	2.3	78	101480	9999	9999	286	356	234	200	999900	999900	999900	99990	112	1.0	4	4	999.0	999	9	999999999	0	0.0000	0	88	999.000	999.0	99.0
2005	2	9	12	0	?9?9?9?9E0?9?9?9*9*9?9*9*9?9?9?9?9?9*9*_*9*9*9*9*9	7.1	1.9	69	101480	9999	9999	300	578	647	122	999900	999900	999900	99990	90	1.0	7	7	999.0	999	9	999999999	0	0.0000	0	88	999.000	999.0	99.0
2005	2	9	13	0	?9?9?9?9E0?9?9?9*9*9?9*9*9?9?9?9?9?9*9*_*9*9*9*9*9	7.3	1.7	68	101480	9999	9999	287	367	0	367	999900	999900	999900	99990	0	0.0	2	2	999.0	999	9	999999999	0	0.0000	0	88	999.000	999.0	99.0
2005	2	9	14	0	?9?9?9?9E0?9?9?9*9*9?9*9*9?9?9?9?9?9*9*_*9*9*9*9*9	7.9	1.5	64	101480	9999	9999	303	469	0	469	999900	999900	999900	99990	22	1.0	7	7	999.0	999	9	999999999	0	0.0000	0	88	999.000	999.0	99.0
2005	2	9	15	0	?9?9?9?9E0?9?9?9*9*9?9*9*9?9?9?9?9?9*9*_*9*9*9*9*9	8.4	1.3	61	101480	9999	9999	305	378	0	378	999900	999900	999900	99990	112	2.0	7	7	999.0	999	9	999999999	0	0.0000	0	88	999.000	999.0	99.0
2005	2	9	16	0	?9?9?9?9E0?9?9?9*9*9?9*9*9?9?9?9?9?9*9*_*9*9*9*9*9	8.5	1.7	62	101480	9999	9999	297	211	0	211	999900	999900	999900	99990	135	2.0	4	4	999.0	999	9	999999999	0	0.0000	0	88	999.000	999.0	99.0
2005	2	9	17	0	?9?9?9?9E0?9?9?9*9*9?9*9*9?9?9?9?9?9*9*_*9*9*9*9*9	8.2	1.1	61	101480	9999	9999	293	136	0	136	999900	999900	999900	99990	67	1.0	3	3	999.0	999	9	999999999	0	0.0000	0	88	999.000	999.0	99.0
2005	2	9	18	0	?9?9?9?9E0?9?9?9*9*9?9*9*9?9?9?9?9?9*9*_*9*9*9*9*9	8.0	1.7	64	101480	9999	9999	293	64	0	64	999900	999900	999900	99990	0	0.0	3	3	999.0	999	9	999999999	0	0.0000	0	88	999.000	999.0	99.0
2005	2	9	19	0	?9?9?9?9E0?9?9?9*9*9?9*9*9?9?9?9?9?9*9*_*9*9*9*9*9	7.4	1.5	66	101480	9999	9999	278	6	0	0	999900	999900	999900	99990	0	0.0	0	0	999.0	999	9	999999999	0	0.0000	0	88	999.000	999.0	99.0
2005	2	9	20	0	?9?9?9?9E0?9?9?9*9*9?9*9*9?9?9?9?9?9*9*_*9*9*9*9*9	6.7	2.9	76	101480	9999	9999	293	0	0	0	999900	999900	999900	99990	0	0.0	5	5	999.0	999	9	999999999	0	0.0000	0	88	999.000	999.0	99.0
2005	2	9	21	0	?9?9?9?9E0?9?9?9*9*9?9*9*9?9?9?9?9?9*9*_*9*9*9*9*9	6.3	2.7	78	101480	9999	9999	308	0	0	0	999900	999900	999900	99990	0	0.0	9	9	999.0	999	9	999999999	0	0.0000	0	88	999.000	999.0	99.0
2005	2	9	22	0	?9?9?9?9E0?9?9?9*9*9?9*9*9?9?9?9?9?9*9*_*9*9*9*9*9	6.5	2.1	73	101480	9999	9999	291	0	0	0	999900	999900	999900	99990	0	0.0	5	5	999.0	999	9	999999999	0	0.0000	0	88	999.000	999.0	99.0
2005	2	9	23	0	?9?9?9?9E0?9?9?9*9*9?9*9*9?9?9?9?9?9*9*_*9*9*9*9*9	6.4	1.9	73	101480	9999	9999	283	0	0	0	999900	999900	999900	99990	0	0.0	2	2	999.0	999	9	999999999	0	0.0000	0	88	999.000	999.0	99.0
2005	2	9	24	0	?9?9?9?9E0?9?9?9*9*9?9*9*9?9?9?9?9?9*9*_*9*9*9*9*9	6.4	1.9	73	101480	9999	9999	291	0	0	0	999900	999900	999900	99990	0	0.0	5	5	999.0	999	9	999999999	0	0.0000	0	88	999.000	999.0	99.0
2005	2	10	1	0	?9?9?9?9E0?9?9?9*9*9?9*9*9?9?9?9?9?9*9*_*9*9*9*9*9	5.9	2.1	77	101580	9999	9999	289	0	0	0	999900	999900	999900	99990	0	0.0	5	5	999.0	999	9	999999999	0	0.0000	0	88	999.000	999.0	99.0
2005	2	10	2	0	?9?9?9?9E0?9?9?9*9*9?9*9*9?9?9?9?9?9*9*_*9*9*9*9*9	5.9	3.0	82	101580	9999	9999	300	0	0	0	999900	999900	999900	99990	0	0.0	8	8	999.0	999	9	999999999	0	0.0000	0	88	999.000	999.0	99.0
2005	2	10	3	0	?9?9?9?9E0?9?9?9*9*9?9*9*9?9?9?9?9?9*9*_*9*9*9*9*9	5.7	3.0	83	101580	9999	9999	289	0	0	0	999900	999900	999900	99990	337	1.0	5	5	999.0	999	9	999999999	0	0.0000	0	88	999.000	999.0	99.0
2005	2	10	4	0	?9?9?9?9E0?9?9?9*9*9?9*9*9?9?9?9?9?9*9*_*9*9*9*9*9	5.5	2.9	83	101580	9999	9999	277	0	0	0	999900	999900	999900	99990	315	1.0	1	1	999.0	999	9	999999999	0	0.0000	0	88	999.000	999.0	99.0
2005	2	10	5	0	?9?9?9?9E0?9?9?9*9*9?9*9*9?9?9?9?9?9*9*_*9*9*9*9*9	5.5	3.4	87	101580	9999	9999	272	0	0	0	999900	999900	999900	99990	225	1.0	0	0	999.0	999	9	999999999	0	0.0000	0	88	999.000	999.0	99.0
2005	2	10	6	0	?9?9?9?9E0?9?9?9*9*9?9*9*9?9?9?9?9?9*9*_*9*9*9*9*9	5.3	3.0	85	101580	9999	9999	271	0	0	0	999900	999900	999900	99990	0	0.0	0	0	999.0	999	9	999999999	0	0.0000	0	88	999.000	999.0	99.0
2005	2	10	7	0	?9?9?9?9E0?9?9?9*9*9?9*9*9?9?9?9?9?9*9*_*9*9*9*9*9	5.3	3.0	85	101580	9999	9999	290	0	0	0	999900	999900	999900	99990	0	0.0	6	6	999.0	999	9	999999999	0	0.0000	0	88	999.000	999.0	99.0
2005	2	10	8	0	?9?9?9?9E0?9?9?9*9*9?9*9*9?9?9?9?9?9*9*_*9*9*9*9*9	5.2	3.2	87	101580	9999	9999	271	0	0	0	999900	999900	999900	99990	0	0.0	0	0	999.0	999	9	999999999	0	0.0000	0	88	999.000	999.0	99.0
2005	2	10	9	0	?9?9?9?9E0?9?9?9*9*9?9*9*9?9?9?9?9?9*9*_*9*9*9*9*9	5.6	4.0	89	101580	9999	9999	307	44	0	44	999900	999900	999900	99990	45	1.0	9	9	999.0	999	9	999999999	0	0.0000	0	88	999.000	999.0	99.0
2005	2	10	10	0	?9?9?9?9E0?9?9?9*9*9?9*9*9?9?9?9?9?9*9*_*9*9*9*9*9	7.2	3.6	78	101580	9999	9999	307	217	0	217	999900	999900	999900	99990	0	0.0	8	8	999.0	999	9	999999999	0	0.0000	0	88	999.000	999.0	99.0
2005	2	10	11	0	?9?9?9?9E0?9?9?9*9*9?9*9*9?9?9?9?9?9*9*_*9*9*9*9*9	7.2	3.6	78	101580	9999	9999	291	150	0	150	999900	999900	999900	99990	225	2.0	3	3	999.0	999	9	999999999	0	0.0000	0	88	999.000	999.0	99.0
2005	2	10	12	0	?9?9?9?9E0?9?9?9*9*9?9*9*9?9?9?9?9?9*9*_*9*9*9*9*9	8.1	3.4	72	101580	9999	9999	288	306	0	306	999900	999900	999900	99990	225	1.0	1	1	999.0	999	9	999999999	0	0.0000	0	88	999.000	999.0	99.0
2005	2	10	13	0	?9?9?9?9E0?9?9?9*9*9?9*9*9?9?9?9?9?9*9*_*9*9*9*9*9	9.2	3.4	67	101580	9999	9999	296	450	305	239	999900	999900	999900	99990	22	2.0	2	2	999.0	999	9	999999999	0	0.0000	0	88	999.000	999.0	99.0
2005	2	10	14	0	?9?9?9?9E0?9?9?9*9*9?9*9*9?9?9?9?9?9*9*_*9*9*9*9*9	10.4	1.9	56	101580	9999	9999	310	542	648	139	999900	999900	999900	99990	22	2.0	6	6	999.0	999	9	999999999	0	0.0000	0	88	999.000	999.0	99.0
2005	2	10	15	0	?9?9?9?9E0?9?9?9*9*9?9*9*9?9?9?9?9?9*9*_*9*9*9*9*9	11.2	1.1	50	101580	9999	9999	298	608	757	66	999900	999900	999900	99990	22	3.0	1	1	999.0	999	9	999999999	0	0.0000	0	88	999.000	999.0	99.0
2005	2	10	16	0	?9?9?9?9E0?9?9?9*9*9?9*9*9?9?9?9?9?9*9*_*9*9*9*9*9	11.5	0.7	47	101580	9999	9999	323	394	699	84	999900	999900	999900	99990	45	2.0	8	8	999.0	999	9	999999999	0	0.0000	0	88	999.000	999.0	99.0
2005	2	10	17	0	?9?9?9?9E0?9?9?9*9*9?9*9*9?9?9?9?9?9*9*_*9*9*9*9*9	11.1	0.7	49	101580	9999	9999	302	289	496	57	999900	999900	999900	99990	45	2.0	2	2	999.0	999	9	999999999	0	0.0000	0	88	999.000	999.0	99.0
2005	2	10	18	0	?9?9?9?9E0?9?9?9*9*9?9*9*9?9?9?9?9?9*9*_*9*9*9*9*9	10.4	0.6	51	101580	9999	9999	318	114	0	0	999900	999900	999900	99990	67	2.0	8	8	999.0	999	9	999999999	0	0.0000	0	88	999.000	999.0	99.0
2005	2	10	19	0	?9?9?9?9E0?9?9?9*9*9?9*9*9?9?9?9?9?9*9*_*9*9*9*9*9	9.2	0.4	54	101580	9999	9999	319	11	0	0	999900	999900	999900	99990	45	3.0	9	9	999.0	999	9	999999999	0	0.0000	0	88	999.000	999.0	99.0
2005	2	10	20	0	?9?9?9?9E0?9?9?9*9*9?9*9*9?9?9?9?9?9*9*_*9*9*9*9*9	8.3	1.5	62	101580	9999	9999	304	0	0	0	999900	999900	999900	99990	0	0.0	7	7	999.0	999	9	999999999	0	0.0000	0	88	999.000	999.0	99.0
2005	2	10	21	0	?9?9?9?9E0?9?9?9*9*9?9*9*9?9?9?9?9?9*9*_*9*9*9*9*9	8.4	1.9	63	101580	9999	9999	302	0	0	0	999900	999900	999900	99990	337	1.0	6	6	999.0	999	9	999999999	0	0.0000	0	88	999.000	999.0	99.0
2005	2	10	22	0	?9?9?9?9E0?9?9?9*9*9?9*9*9?9?9?9?9?9*9*_*9*9*9*9*9	8.5	1.9	63	101580	9999	9999	317	0	0	0	999900	999900	999900	99990	22	4.0	9	9	999.0	999	9	999999999	0	0.0000	0	88	999.000	999.0	99.0
2005	2	10	23	0	?9?9?9?9E0?9?9?9*9*9?9*9*9?9?9?9?9?9*9*_*9*9*9*9*9	7.2	2.8	74	101580	9999	9999	293	0	0	0	999900	999900	999900	99990	22	5.0	4	4	999.0	999	9	999999999	0	0.0000	0	88	999.000	999.0	99.0
2005	2	10	24	0	?9?9?9?9E0?9?9?9*9*9?9*9*9?9?9?9?9?9*9*_*9*9*9*9*9	6.4	2.2	75	101580	9999	9999	289	0	0	0	999900	999900	999900	99990	45	4.0	4	4	999.0	999	9	999999999	0	0.0000	0	88	999.000	999.0	99.0
2005	2	11	1	0	?9?9?9?9E0?9?9?9*9*9?9*9*9?9?9?9?9?9*9*_*9*9*9*9*9	6.0	2.1	76	102220	9999	9999	285	0	0	0	999900	999900	999900	99990	45	3.0	3	3	999.0	999	9	999999999	0	0.0000	0	88	999.000	999.0	99.0
2005	2	11	2	0	?9?9?9?9E0?9?9?9*9*9?9*9*9?9?9?9?9?9*9*_*9*9*9*9*9	5.2	1.9	79	102220	9999	9999	279	0	0	0	999900	999900	999900	99990	22	3.0	2	2	999.0	999	9	999999999	0	0.0000	0	88	999.000	999.0	99.0
2005	2	11	3	0	?9?9?9?9E0?9?9?9*9*9?9*9*9?9?9?9?9?9*9*_*9*9*9*9*9	4.7	1.3	79	102220	9999	9999	281	0	0	0	999900	999900	999900	99990	22	3.0	4	4	999.0	999	9	999999999	0	0.0000	0	88	999.000	999.0	99.0
2005	2	11	4	0	?9?9?9?9E0?9?9?9*9*9?9*9*9?9?9?9?9?9*9*_*9*9*9*9*9	4.2	0.2	75	102220	9999	9999	276	0	0	0	999900	999900	999900	99990	360	3.0	3	3	999.0	999	9	999999999	0	0.0000	0	88	999.000	999.0	99.0
2005	2	11	5	0	?9?9?9?9E0?9?9?9*9*9?9*9*9?9?9?9?9?9*9*_*9*9*9*9*9	3.8	-2.9	60	102220	9999	9999	268	0	0	0	999900	999900	999900	99990	360	3.0	2	2	999.0	999	9	999999999	0	0.0000	0	88	999.000	999.0	99.0
2005	2	11	6	0	?9?9?9?9E0?9?9?9*9*9?9*9*9?9?9?9?9?9*9*_*9*9*9*9*9	3.2	-3.1	61	102220	9999	9999	266	0	0	0	999900	999900	999900	99990	337	3.0	2	2	999.0	999	9	999999999	0	0.0000	0	88	999.000	999.0	99.0
2005	2	11	7	0	?9?9?9?9E0?9?9?9*9*9?9*9*9?9?9?9?9?9*9*_*9*9*9*9*9	2.5	-3.7	62	102220	9999	9999	267	0	0	0	999900	999900	999900	99990	45	2.0	4	4	999.0	999	9	999999999	0	0.0000	0	88	999.000	999.0	99.0
2005	2	11	8	0	?9?9?9?9E0?9?9?9*9*9?9*9*9?9?9?9?9?9*9*_*9*9*9*9*9	2.1	-3.9	62	102220	9999	9999	261	0	0	0	999900	999900	999900	99990	360	3.0	2	2	999.0	999	9	999999999	0	0.0000	0	88	999.000	999.0	99.0
2005	2	11	9	0	?9?9?9?9E0?9?9?9*9*9?9*9*9?9?9?9?9?9*9*_*9*9*9*9*9	2.2	-3.2	66	102220	9999	9999	285	58	18	51	999900	999900	999900	99990	22	3.0	9	9	999.0	999	9	999999999	0	0.0000	0	88	999.000	999.0	99.0
2005	2	11	10	0	?9?9?9?9E0?9?9?9*9*9?9*9*9?9?9?9?9?9*9*_*9*9*9*9*9	3.2	-2.9	62	102220	9999	9999	258	222	110	159	999900	999900	999900	99990	45	3.0	0	0	999.0	999	9	999999999	0	0.0000	0	88	999.000	999.0	99.0
2005	2	11	11	0	?9?9?9?9E0?9?9?9*9*9?9*9*9?9?9?9?9?9*9*_*9*9*9*9*9	4.0	-2.7	60	102220	9999	9999	266	425	417	146	999900	999900	999900	99990	45	4.0	1	1	999.0	999	9	999999999	0	0.0000	0	88	999.000	999.0	99.0
2005	2	11	12	0	?9?9?9?9E0?9?9?9*9*9?9*9*9?9?9?9?9?9*9*_*9*9*9*9*9	5.2	-2.9	54	102220	9999	9999	274	597	673	118	999900	999900	999900	99990	45	3.0	2	2	999.0	999	9	999999999	0	0.0000	0	88	999.000	999.0	99.0
2005	2	11	13	0	?9?9?9?9E0?9?9?9*9*9?9*9*9?9?9?9?9?9*9*_*9*9*9*9*9	6.1	-4.2	46	102220	9999	9999	276	683	792	98	999900	999900	999900	99990	22	3.0	2	2	999.0	999	9	999999999	0	0.0000	0	88	999.000	999.0	99.0
2005	2	11	14	0	?9?9?9?9E0?9?9?9*9*9?9*9*9?9?9?9?9?9*9*_*9*9*9*9*9	7.1	-4.7	41	102220	9999	9999	271	689	781	80	999900	999900	999900	99990	22	3.0	0	0	999.0	999	9	999999999	0	0.0000	0	88	999.000	999.0	99.0
2005	2	11	15	0	?9?9?9?9E0?9?9?9*9*9?9*9*9?9?9?9?9?9*9*_*9*9*9*9*9	7.5	-6.0	36	102220	9999	9999	276	667	757	44	999900	999900	999900	99990	45	4.0	1	1	999.0	999	9	999999999	0	0.0000	0	88	999.000	999.0	99.0
2005	2	11	16	0	?9?9?9?9E0?9?9?9*9*9?9*9*9?9?9?9?9?9*9*_*9*9*9*9*9	7.8	-8.4	28	102220	9999	9999	275	561	700	17	999900	999900	999900	99990	22	3.0	1	1	999.0	999	9	999999999	0	0.0000	0	88	999.000	999.0	99.0
2005	2	11	17	0	?9?9?9?9E0?9?9?9*9*9?9*9*9?9?9?9?9?9*9*_*9*9*9*9*9	7.7	-8.0	29	102220	9999	9999	281	381	502	0	999900	999900	999900	99990	22	4.0	3	3	999.0	999	9	999999999	0	0.0000	0	88	999.000	999.0	99.0
2005	2	11	18	0	?9?9?9?9E0?9?9?9*9*9?9*9*9?9?9?9?9?9*9*_*9*9*9*9*9	6.5	-4.5	43	102220	9999	9999	280	158	0	0	999900	999900	999900	99990	67	5.0	3	3	999.0	999	9	999999999	0	0.0000	0	88	999.000	999.0	99.0
2005	2	11	19	0	?9?9?9?9E0?9?9?9*9*9?9*9*9?9?9?9?9?9*9*_*9*9*9*9*9	5.3	-6.0	42	102220	9999	9999	281	14	0	0	999900	999900	999900	99990	67	5.0	6	6	999.0	999	9	999999999	0	0.0000	0	88	999.000	999.0	99.0
2005	2	11	20	0	?9?9?9?9E0?9?9?9*9*9?9*9*9?9?9?9?9?9*9*_*9*9*9*9*9	4.4	-4.8	49	102220	9999	9999	276	0	0	0	999900	999900	999900	99990	67	4.0	5	5	999.0	999	9	999999999	0	0.0000	0	88	999.000	999.0	99.0
2005	2	11	21	0	?9?9?9?9E0?9?9?9*9*9?9*9*9?9?9?9?9?9*9*_*9*9*9*9*9	3.8	-5.1	50	102220	9999	9999	289	0	0	0	999900	999900	999900	99990	45	4.0	9	9	999.0	999	9	999999999	0	0.0000	0	88	999.000	999.0	99.0
2005	2	11	22	0	?9?9?9?9E0?9?9?9*9*9?9*9*9?9?9?9?9?9*9*_*9*9*9*9*9	3.1	-4.5	55	102220	9999	9999	264	0	0	0	999900	999900	999900	99990	90	1.0	2	2	999.0	999	9	999999999	0	0.0000	0	88	999.000	999.0	99.0
2005	2	11	23	0	?9?9?9?9E0?9?9?9*9*9?9*9*9?9?9?9?9?9*9*_*9*9*9*9*9	1.5	-2.9	70	102220	9999	9999	260	0	0	0	999900	999900	999900	99990	0	0.0	2	2	999.0	999	9	999999999	0	0.0000	0	88	999.000	999.0	99.0
2005	2	11	24	0	?9?9?9?9E0?9?9?9*9*9?9*9*9?9?9?9?9?9*9*_*9*9*9*9*9	1.7	-3.2	68	102220	9999	9999	260	0	0	0	999900	999900	999900	99990	0	0.0	2	2	999.0	999	9	999999999	0	0.0000	0	88	999.000	999.0	99.0
2005	2	12	1	0	?9?9?9?9E0?9?9?9*9*9?9*9*9?9?9?9?9?9*9*_*9*9*9*9*9	1.3	-3.2	70	102360	9999	9999	265	0	0	0	999900	999900	999900	99990	247	1.0	5	5	999.0	999	9	999999999	0	0.0000	0	88	999.000	999.0	99.0
2005	2	12	2	0	?9?9?9?9E0?9?9?9*9*9?9*9*9?9?9?9?9?9*9*_*9*9*9*9*9	1.3	-4.2	64	102360	9999	9999	249	0	0	0	999900	999900	999900	99990	0	0.0	0	0	999.0	999	9	999999999	0	0.0000	0	88	999.000	999.0	99.0
2005	2	12	3	0	?9?9?9?9E0?9?9?9*9*9?9*9*9?9?9?9?9?9*9*_*9*9*9*9*9	0.6	-4.0	69	102360	9999	9999	277	0	0	0	999900	999900	999900	99990	225	1.0	9	9	999.0	999	9	999999999	0	0.0000	0	88	999.000	999.0	99.0
2005	2	12	4	0	?9?9?9?9E0?9?9?9*9*9?9*9*9?9?9?9?9?9*9*_*9*9*9*9*9	0.5	-4.2	68	102360	9999	9999	271	0	0	0	999900	999900	999900	99990	225	1.0	8	8	999.0	999	9	999999999	0	0.0000	0	88	999.000	999.0	99.0
2005	2	12	5	0	?9?9?9?9E0?9?9?9*9*9?9*9*9?9?9?9?9?9*9*_*9*9*9*9*9	-0.7	-3.7	78	102360	9999	9999	253	0	0	0	999900	999900	999900	99990	0	0.0	3	3	999.0	999	9	999999999	0	0.0000	0	88	999.000	999.0	99.0
2005	2	12	6	0	?9?9?9?9E0?9?9?9*9*9?9*9*9?9?9?9?9?9*9*_*9*9*9*9*9	-0.6	-3.7	77	102360	9999	9999	243	0	0	0	999900	999900	999900	99990	0	0.0	0	0	999.0	999	9	999999999	0	0.0000	0	88	999.000	999.0	99.0
2005	2	12	7	0	?9?9?9?9E0?9?9?9*9*9?9*9*9?9?9?9?9?9*9*_*9*9*9*9*9	-1.3	-3.7	82	102360	9999	9999	264	0	0	0	999900	999900	999900	99990	225	1.0	8	8	999.0	999	9	999999999	0	0.0000	0	88	999.000	999.0	99.0
2005	2	12	8	0	?9?9?9?9E0?9?9?9*9*9?9*9*9?9?9?9?9?9*9*_*9*9*9*9*9	-1.4	-4.2	79	102360	9999	9999	240	0	0	0	999900	999900	999900	99990	0	0.0	0	0	999.0	999	9	999999999	0	0.0000	0	88	999.000	999.0	99.0
2005	2	12	9	0	?9?9?9?9E0?9?9?9*9*9?9*9*9?9?9?9?9?9*9*_*9*9*9*9*9	0.2	-3.2	76	102360	9999	9999	251	94	0	94	999900	999900	999900	99990	0	0.0	1	1	999.0	999	9	999999999	0	0.0000	0	88	999.000	999.0	99.0
2005	2	12	10	0	?9?9?9?9E0?9?9?9*9*9?9*9*9?9?9?9?9?9*9*_*9*9*9*9*9	2.1	-2.9	67	102360	9999	9999	267	283	256	135	999900	999900	999900	99990	157	1.0	4	4	999.0	999	9	999999999	0	0.0000	0	88	999.000	999.0	99.0
2005	2	12	11	0	?9?9?9?9E0?9?9?9*9*9?9*9*9?9?9?9?9?9*9*_*9*9*9*9*9	4.5	-2.4	59	102360	9999	9999	268	478	522	125	999900	999900	999900	99990	135	1.0	1	1	999.0	999	9	999999999	0	0.0000	0	88	999.000	999.0	99.0
2005	2	12	12	0	?9?9?9?9E0?9?9?9*9*9?9*9*9?9?9?9?9?9*9*_*9*9*9*9*9	6.2	-6.3	38	102360	9999	9999	279	636	743	104	999900	999900	999900	99990	90	2.0	4	4	999.0	999	9	999999999	0	0.0000	0	88	999.000	999.0	99.0
2005	2	12	13	0	?9?9?9?9E0?9?9?9*9*9?9*9*9?9?9?9?9?9*9*_*9*9*9*9*9	6.1	-7.3	35	102360	9999	9999	269	714	792	87	999900	999900	999900	99990	360	1.0	1	1	999.0	999	9	999999999	0	0.0000	0	88	999.000	999.0	99.0
2005	2	12	14	0	?9?9?9?9E0?9?9?9*9*9?9*9*9?9?9?9?9?9*9*_*9*9*9*9*9	6.5	-8.7	30	102360	9999	9999	269	733	782	63	999900	999900	999900	99990	90	2.0	1	1	999.0	999	9	999999999	0	0.0000	0	88	999.000	999.0	99.0
2005	2	12	15	0	?9?9?9?9E0?9?9?9*9*9?9*9*9?9?9?9?9?9*9*_*9*9*9*9*9	7.1	-8.7	29	102360	9999	9999	267	658	758	50	999900	999900	999900	99990	135	1.0	0	0	999.0	999	9	999999999	0	0.0000	0	88	999.000	999.0	99.0
2005	2	12	16	0	?9?9?9?9E0?9?9?9*9*9?9*9*9?9?9?9?9?9*9*_*9*9*9*9*9	7.5	-6.6	34	102360	9999	9999	286	539	702	28	999900	999900	999900	99990	135	2.0	5	5	999.0	999	9	999999999	0	0.0000	0	88	999.000	999.0	99.0
2005	2	12	17	0	?9?9?9?9E0?9?9?9*9*9?9*9*9?9?9?9?9?9*9*_*9*9*9*9*9	7.2	-8.4	30	102360	9999	9999	300	353	509	12	999900	999900	999900	99990	112	1.0	9	9	999.0	999	9	999999999	0	0.0000	0	88	999.000	999.0	99.0
2005	2	12	18	0	?9?9?9?9E0?9?9?9*9*9?9*9*9?9?9?9?9?9*9*_*9*9*9*9*9	6.7	-8.4	31	102360	9999	9999	274	153	0	0	999900	999900	999900	99990	90	3.0	2	2	999.0	999	9	999999999	0	0.0000	0	88	999.000	999.0	99.0
2005	2	12	19	0	?9?9?9?9E0?9?9?9*9*9?9*9*9?9?9?9?9?9*9*_*9*9*9*9*9	6.2	-7.6	34	102360	9999	9999	269	17	0	0	999900	999900	999900	99990	112	1.0	1	1	999.0	999	9	999999999	0	0.0000	0	88	999.000	999.0	99.0
2005	2	12	20	0	?9?9?9?9E0?9?9?9*9*9?9*9*9?9?9?9?9?9*9*_*9*9*9*9*9	4.8	-3.7	52	102360	9999	9999	276	0	0	0	999900	999900	999900	99990	0	0.0	4	4	999.0	999	9	999999999	0	0.0000	0	88	999.000	999.0	99.0
2005	2	12	21	0	?9?9?9?9E0?9?9?9*9*9?9*9*9?9?9?9?9?9*9*_*9*9*9*9*9	4.1	-3.2	57	102360	9999	9999	272	0	0	0	999900	999900	999900	99990	0	0.0	3	3	999.0	999	9	999999999	0	0.0000	0	88	999.000	999.0	99.0
2005	2	12	22	0	?9?9?9?9E0?9?9?9*9*9?9*9*9?9?9?9?9?9*9*_*9*9*9*9*9	3.7	-3.7	57	102360	9999	9999	280	0	0	0	999900	999900	999900	99990	0	0.0	7	7	999.0	999	9	999999999	0	0.0000	0	88	999.000	999.0	99.0
2005	2	12	23	0	?9?9?9?9E0?9?9?9*9*9?9*9*9?9?9?9?9?9*9*_*9*9*9*9*9	3.3	-4.8	53	102360	9999	9999	265	0	0	0	999900	999900	999900	99990	0	0.0	2	2	999.0	999	9	999999999	0	0.0000	0	88	999.000	999.0	99.0
2005	2	12	24	0	?9?9?9?9E0?9?9?9*9*9?9*9*9?9?9?9?9?9*9*_*9*9*9*9*9	3.4	-5.6	49	102360	9999	9999	281	0	0	0	999900	999900	999900	99990	0	0.0	8	8	999.0	999	9	999999999	0	0.0000	0	88	999.000	999.0	99.0
2005	2	13	1	0	?9?9?9?9E0?9?9?9*9*9?9*9*9?9?9?9?9?9*9*_*9*9*9*9*9	3.2	-5.6	50	102430	9999	9999	255	0	0	0	999900	999900	999900	99990	360	1.0	0	0	999.0	999	9	999999999	0	0.0000	0	88	999.000	999.0	99.0
2005	2	13	2	0	?9?9?9?9E0?9?9?9*9*9?9*9*9?9?9?9?9?9*9*_*9*9*9*9*9	2.7	-2.9	65	102430	9999	9999	281	0	0	0	999900	999900	999900	99990	0	0.0	8	8	999.0	999	9	999999999	0	0.0000	0	88	999.000	999.0	99.0
2005	2	13	3	0	?9?9?9?9E0?9?9?9*9*9?9*9*9?9?9?9?9?9*9*_*9*9*9*9*9	3.1	-3.6	59	102430	9999	9999	274	0	0	0	999900	999900	999900	99990	67	1.0	6	6	999.0	999	9	999999999	0	0.0000	0	88	999.000	999.0	99.0
2005	2	13	4	0	?9?9?9?9E0?9?9?9*9*9?9*9*9?9?9?9?9?9*9*_*9*9*9*9*9	2.8	-3.1	63	102430	9999	9999	271	0	0	0	999900	999900	999900	99990	90	1.0	5	5	999.0	999	9	999999999	0	0.0000	0	88	999.000	999.0	99.0
2005	2	13	5	0	?9?9?9?9E0?9?9?9*9*9?9*9*9?9?9?9?9?9*9*_*9*9*9*9*9	2.0	-3.4	65	102430	9999	9999	284	0	0	0	999900	999900	999900	99990	0	0.0	9	9	999.0	999	9	999999999	0	0.0000	0	88	999.000	999.0	99.0
2005	2	13	6	0	?9?9?9?9E0?9?9?9*9*9?9*9*9?9?9?9?9?9*9*_*9*9*9*9*9	1.6	-3.1	69	102430	9999	9999	276	0	0	0	999900	999900	999900	99990	337	2.0	8	8	999.0	999	9	999999999	0	0.0000	0	88	999.000	999.0	99.0
2005	2	13	7	0	?9?9?9?9E0?9?9?9*9*9?9*9*9?9?9?9?9?9*9*_*9*9*9*9*9	1.1	-2.9	73	102430	9999	9999	280	0	0	0	999900	999900	999900	99990	337	2.0	9	9	999.0	999	9	999999999	0	0.0000	0	88	999.000	999.0	99.0
2005	2	13	8	0	?9?9?9?9E0?9?9?9*9*9?9*9*9?9?9?9?9?9*9*_*9*9*9*9*9	1.0	-2.0	79	102430	9999	9999	263	0	0	0	999900	999900	999900	99990	337	2.0	4	4	999.0	999	9	999999999	0	0.0000	0	88	999.000	999.0	99.0
2005	2	13	9	0	?9?9?9?9E0?9?9?9*9*9?9*9*9?9?9?9?9?9*9*_*9*9*9*9*9	1.3	-1.5	80	102430	9999	9999	257	69	25	59	999900	999900	999900	99990	337	1.0	1	1	999.0	999	9	999999999	0	0.0000	0	88	999.000	999.0	99.0
2005	2	13	10	0	?9?9?9?9E0?9?9?9*9*9?9*9*9?9?9?9?9?9*9*_*9*9*9*9*9	3.1	-1.1	73	102430	9999	9999	280	250	161	156	999900	999900	999900	99990	0	0.0	7	7	999.0	999	9	999999999	0	0.0000	0	88	999.000	999.0	99.0
2005	2	13	11	0	?9?9?9?9E0?9?9?9*9*9?9*9*9?9?9?9?9?9*9*_*9*9*9*9*9	5.4	-1.1	62	102430	9999	9999	276	419	395	152	999900	999900	999900	99990	67	1.0	2	2	999.0	999	9	999999999	0	0.0000	0	88	999.000	999.0	99.0
2005	2	13	12	0	?9?9?9?9E0?9?9?9*9*9?9*9*9?9?9?9?9?9*9*_*9*9*9*9*9	6.7	-2.0	53	102430	9999	9999	288	569	605	134	999900	999900	999900	99990	157	2.0	5	5	999.0	999	9	999999999	0	0.0000	0	88	999.000	999.0	99.0
2005	2	13	13	0	?9?9?9?9E0?9?9?9*9*9?9*9*9?9?9?9?9?9*9*_*9*9*9*9*9	7.5	-1.5	52	102430	9999	9999	294	642	742	119	999900	999900	999900	99990	0	0.0	6	6	999.0	999	9	999999999	0	0.0000	0	88	999.000	999.0	99.0
2005	2	13	14	0	?9?9?9?9E0?9?9?9*9*9?9*9*9?9?9?9?9?9*9*_*9*9*9*9*9	8.3	-3.4	42	102430	9999	9999	296	669	782	92	999900	999900	999900	99990	90	2.0	6	6	999.0	999	9	999999999	0	0.0000	0	88	999.000	999.0	99.0
2005	2	13	15	0	?9?9?9?9E0?9?9?9*9*9?9*9*9?9?9?9?9?9*9*_*9*9*9*9*9	7.9	-4.2	40	102430	9999	9999	283	622	758	66	999900	999900	999900	99990	67	2.0	2	2	999.0	999	9	999999999	0	0.0000	0	88	999.000	999.0	99.0
2005	2	13	16	0	?9?9?9?9E0?9?9?9*9*9?9*9*9?9?9?9?9?9*9*_*9*9*9*9*9	8.3	-2.9	44	102430	9999	9999	296	503	703	45	999900	999900	999900	99990	112	3.0	6	6	999.0	999	9	999999999	0	0.0000	0	88	999.000	999.0	99.0
2005	2	13	17	0	?9?9?9?9E0?9?9?9*9*9?9*9*9?9?9?9?9?9*9*_*9*9*9*9*9	8.3	-1.9	48	102430	9999	9999	295	336	515	21	999900	999900	999900	99990	90	2.0	5	5	999.0	999	9	999999999	0	0.0000	0	88	999.000	999.0	99.0
2005	2	13	18	0	?9?9?9?9E0?9?9?9*9*9?9*9*9?9?9?9?9?9*9*_*9*9*9*9*9	7.7	-1.7	50	102430	9999	9999	285	150	0	0	999900	999900	999900	99990	90	2.0	2	2	999.0	999	9	999999999	0	0.0000	0	88	999.000	999.0	99.0
2005	2	13	19	0	?9?9?9?9E0?9?9?9*9*9?9*9*9?9?9?9?9?9*9*_*9*9*9*9*9	7.0	-1.3	55	102430	9999	9999	301	17	0	0	999900	999900	999900	99990	112	3.0	8	8	999.0	999	9	999999999	0	0.0000	0	88	999.000	999.0	99.0
2005	2	13	20	0	?9?9?9?9E0?9?9?9*9*9?9*9*9?9?9?9?9?9*9*_*9*9*9*9*9	6.2	-0.6	61	102430	9999	9999	304	0	0	0	999900	999900	999900	99990	112	2.0	9	9	999.0	999	9	999999999	0	0.0000	0	88	999.000	999.0	99.0
2005	2	13	21	0	?9?9?9?9E0?9?9?9*9*9?9*9*9?9?9?9?9?9*9*_*9*9*9*9*9	5.5	-0.4	65	102430	9999	9999	290	0	0	0	999900	999900	999900	99990	112	1.0	7	7	999.0	999	9	999999999	0	0.0000	0	88	999.000	999.0	99.0
2005	2	13	22	0	?9?9?9?9E0?9?9?9*9*9?9*9*9?9?9?9?9?9*9*_*9*9*9*9*9	5.0	-0.6	66	102430	9999	9999	272	0	0	0	999900	999900	999900	99990	135	1.0	1	1	999.0	999	9	999999999	0	0.0000	0	88	999.000	999.0	99.0
2005	2	13	23	0	?9?9?9?9E0?9?9?9*9*9?9*9*9?9?9?9?9?9*9*_*9*9*9*9*9	4.3	-0.2	72	102430	9999	9999	269	0	0	0	999900	999900	999900	99990	157	1.0	1	1	999.0	999	9	999999999	0	0.0000	0	88	999.000	999.0	99.0
2005	2	13	24	0	?9?9?9?9E0?9?9?9*9*9?9*9*9?9?9?9?9?9*9*_*9*9*9*9*9	4.0	-1.0	69	102430	9999	9999	276	0	0	0	999900	999900	999900	99990	0	0.0	4	4	999.0	999	9	999999999	0	0.0000	0	88	999.000	999.0	99.0
2005	2	14	1	0	?9?9?9?9E0?9?9?9*9*9?9*9*9?9?9?9?9?9*9*_*9*9*9*9*9	3.7	-1.3	69	102060	9999	9999	269	0	0	0	999900	999900	999900	99990	0	0.0	2	2	999.0	999	9	999999999	0	0.0000	0	88	999.000	999.0	99.0
2005	2	14	2	0	?9?9?9?9E0?9?9?9*9*9?9*9*9?9?9?9?9?9*9*_*9*9*9*9*9	4.1	-2.0	63	102060	9999	9999	294	0	0	0	999900	999900	999900	99990	0	0.0	9	9	999.0	999	9	999999999	0	0.0000	0	88	999.000	999.0	99.0
2005	2	14	3	0	?9?9?9?9E0?9?9?9*9*9?9*9*9?9?9?9?9?9*9*_*9*9*9*9*9	4.0	-2.0	64	102060	9999	9999	261	0	0	0	999900	999900	999900	99990	90	1.0	0	0	999.0	999	9	999999999	0	0.0000	0	88	999.000	999.0	99.0
2005	2	14	4	0	?9?9?9?9E0?9?9?9*9*9?9*9*9?9?9?9?9?9*9*_*9*9*9*9*9	3.7	-1.5	68	102060	9999	9999	276	0	0	0	999900	999900	999900	99990	90	2.0	5	5	999.0	999	9	999999999	0	0.0000	0	88	999.000	999.0	99.0
2005	2	14	5	0	?9?9?9?9E0?9?9?9*9*9?9*9*9?9?9?9?9?9*9*_*9*9*9*9*9	3.4	-0.4	76	102060	9999	9999	292	0	0	0	999900	999900	999900	99990	0	0.0	9	9	999.0	999	9	999999999	0	0.0000	0	88	999.000	999.0	99.0
2005	2	14	6	0	?9?9?9?9E0?9?9?9*9*9?9*9*9?9?9?9?9?9*9*_*9*9*9*9*9	3.4	-0.6	74	102060	9999	9999	286	0	0	0	999900	999900	999900	99990	90	1.0	8	8	999.0	999	9	999999999	0	0.0000	0	88	999.000	999.0	99.0
2005	2	14	7	0	?9?9?9?9E0?9?9?9*9*9?9*9*9?9?9?9?9?9*9*_*9*9*9*9*9	3.2	-0.4	77	102060	9999	9999	292	0	0	0	999900	999900	999900	99990	0	0.0	9	9	999.0	999	9	999999999	0	0.0000	0	88	999.000	999.0	99.0
2005	2	14	8	0	?9?9?9?9E0?9?9?9*9*9?9*9*9?9?9?9?9?9*9*_*9*9*9*9*9	3.6	-0.6	73	102060	9999	9999	293	0	0	0	999900	999900	999900	99990	0	0.0	9	9	999.0	999	9	999999999	0	0.0000	0	88	999.000	999.0	99.0
2005	2	14	9	0	?9?9?9?9E0?9?9?9*9*9?9*9*9?9?9?9?9?9*9*_*9*9*9*9*9	3.4	-0.2	77	102060	9999	9999	279	42	0	42	999900	999900	999900	99990	135	2.0	6	6	999.0	999	9	999999999	0	0.0000	0	88	999.000	999.0	99.0
2005	2	14	10	0	?9?9?9?9E0?9?9?9*9*9?9*9*9?9?9?9?9?9*9*_*9*9*9*9*9	4.5	-1.3	65	102060	9999	9999	275	153	0	153	999900	999900	999900	99990	180	1.0	3	3	999.0	999	9	999999999	0	0.0000	0	88	999.000	999.0	99.0
2005	2	14	11	0	?9?9?9?9E0?9?9?9*9*9?9*9*9?9?9?9?9?9*9*_*9*9*9*9*9	5.2	-1.5	61	102060	9999	9999	285	183	0	183	999900	999900	999900	99990	135	1.0	6	6	999.0	999	9	999999999	0	0.0000	0	88	999.000	999.0	99.0
2005	2	14	12	0	?9?9?9?9E0?9?9?9*9*9?9*9*9?9?9?9?9?9*9*_*9*9*9*9*9	6.1	-2.7	52	102060	9999	9999	287	239	0	239	999900	999900	999900	99990	112	1.0	6	6	999.0	999	9	999999999	0	0.0000	0	88	999.000	999.0	99.0
2005	2	14	13	0	?9?9?9?9E0?9?9?9*9*9?9*9*9?9?9?9?9?9*9*_*9*9*9*9*9	7.3	-2.7	48	102060	9999	9999	296	358	0	358	999900	999900	999900	99990	157	2.0	7	7	999.0	999	9	999999999	0	0.0000	0	88	999.000	999.0	99.0
2005	2	14	14	0	?9?9?9?9E0?9?9?9*9*9?9*9*9?9?9?9?9?9*9*_*9*9*9*9*9	8.3	-2.7	45	102060	9999	9999	292	428	0	428	999900	999900	999900	99990	180	2.0	4	4	999.0	999	9	999999999	0	0.0000	0	88	999.000	999.0	99.0
2005	2	14	15	0	?9?9?9?9E0?9?9?9*9*9?9*9*9?9?9?9?9?9*9*_*9*9*9*9*9	9.0	-4.4	37	102060	9999	9999	284	422	0	422	999900	999900	999900	99990	135	2.0	1	1	999.0	999	9	999999999	0	0.0000	0	88	999.000	999.0	99.0
2005	2	14	16	0	?9?9?9?9E0?9?9?9*9*9?9*9*9?9?9?9?9?9*9*_*9*9*9*9*9	9.4	-2.6	42	102060	9999	9999	316	294	0	294	999900	999900	999900	99990	112	3.0	9	9	999.0	999	9	999999999	0	0.0000	0	88	999.000	999.0	99.0
2005	2	14	17	0	?9?9?9?9E0?9?9?9*9*9?9*9*9?9?9?9?9?9*9*_*9*9*9*9*9	9.1	-0.6	50	102060	9999	9999	283	206	0	206	999900	999900	999900	99990	135	3.0	0	0	999.0	999	9	999999999	0	0.0000	0	88	999.000	999.0	99.0
2005	2	14	18	0	?9?9?9?9E0?9?9?9*9*9?9*9*9?9?9?9?9?9*9*_*9*9*9*9*9	8.8	0.0	54	102060	9999	9999	297	81	0	81	999900	999900	999900	99990	135	2.0	4	4	999.0	999	9	999999999	0	0.0000	0	88	999.000	999.0	99.0
2005	2	14	19	0	?9?9?9?9E0?9?9?9*9*9?9*9*9?9?9?9?9?9*9*_*9*9*9*9*9	8.4	0.9	59	102060	9999	9999	296	3	0	0	999900	999900	999900	99990	112	2.0	4	4	999.0	999	9	999999999	0	0.0000	0	88	999.000	999.0	99.0
2005	2	14	20	0	?9?9?9?9E0?9?9?9*9*9?9*9*9?9?9?9?9?9*9*_*9*9*9*9*9	7.8	2.5	69	102060	9999	9999	290	0	0	0	999900	999900	999900	99990	90	2.0	2	2	999.0	999	9	999999999	0	0.0000	0	88	999.000	999.0	99.0
2005	2	14	21	0	?9?9?9?9E0?9?9?9*9*9?9*9*9?9?9?9?9?9*9*_*9*9*9*9*9	7.5	3.4	75	102060	9999	9999	292	0	0	0	999900	999900	999900	99990	0	0.0	3	3	999.0	999	9	999999999	0	0.0000	0	88	999.000	999.0	99.0
2005	2	14	22	0	?9?9?9?9E0?9?9?9*9*9?9*9*9?9?9?9?9?9*9*_*9*9*9*9*9	7.3	3.3	76	102060	9999	9999	294	0	0	0	999900	999900	999900	99990	180	2.0	4	4	999.0	999	9	999999999	0	0.0000	0	88	999.000	999.0	99.0
2005	2	14	23	0	?9?9?9?9E0?9?9?9*9*9?9*9*9?9?9?9?9?9*9*_*9*9*9*9*9	7.0	1.9	70	102060	9999	9999	282	0	0	0	999900	999900	999900	99990	180	4.0	1	1	999.0	999	9	999999999	0	0.0000	0	88	999.000	999.0	99.0
2005	2	14	24	0	?9?9?9?9E0?9?9?9*9*9?9*9*9?9?9?9?9?9*9*_*9*9*9*9*9	6.0	3.1	82	102060	9999	9999	279	0	0	0	999900	999900	999900	99990	225	3.0	1	1	999.0	999	9	999999999	0	0.0000	0	88	999.000	999.0	99.0
2005	2	15	1	0	?9?9?9?9E0?9?9?9*9*9?9*9*9?9?9?9?9?9*9*_*9*9*9*9*9	5.5	3.8	89	101610	9999	9999	287	0	0	0	999900	999900	999900	99990	225	2.0	4	4	999.0	999	9	999999999	0	0.0000	0	88	999.000	999.0	99.0
2005	2	15	2	0	?9?9?9?9E0?9?9?9*9*9?9*9*9?9?9?9?9?9*9*_*9*9*9*9*9	5.4	3.9	90	101610	9999	9999	291	0	0	0	999900	999900	999900	99990	292	2.0	6	6	999.0	999	9	999999999	0	0.0000	0	88	999.000	999.0	99.0
2005	2	15	3	0	?9?9?9?9E0?9?9?9*9*9?9*9*9?9?9?9?9?9*9*_*9*9*9*9*9	5.2	4.3	94	101610	9999	9999	284	0	0	0	999900	999900	999900	99990	337	1.0	3	3	999.0	999	9	999999999	0	0.0000	0	88	999.000	999.0	99.0
2005	2	15	4	0	?9?9?9?9E0?9?9?9*9*9?9*9*9?9?9?9?9?9*9*_*9*9*9*9*9	5.0	3.8	92	101610	9999	9999	280	0	0	0	999900	999900	999900	99990	0	0.0	2	2	999.0	999	9	999999999	0	0.0000	0	88	999.000	999.0	99.0
2005	2	15	5	0	?9?9?9?9E0?9?9?9*9*9?9*9*9?9?9?9?9?9*9*_*9*9*9*9*9	4.9	4.1	95	101610	9999	9999	289	0	0	0	999900	999900	999900	99990	225	2.0	6	6	999.0	999	9	999999999	0	0.0000	0	88	999.000	999.0	99.0
2005	2	15	6	0	?9?9?9?9E0?9?9?9*9*9?9*9*9?9?9?9?9?9*9*_*9*9*9*9*9	4.8	4.1	95	101610	9999	9999	282	0	0	0	999900	999900	999900	99990	225	2.0	3	3	999.0	999	9	999999999	0	0.0000	0	88	999.000	999.0	99.0
2005	2	15	7	0	?9?9?9?9E0?9?9?9*9*9?9*9*9?9?9?9?9?9*9*_*9*9*9*9*9	4.7	4.0	95	101610	9999	9999	286	0	0	0	999900	999900	999900	99990	225	1.0	5	5	999.0	999	9	999999999	0	0.0000	0	88	999.000	999.0	99.0
2005	2	15	8	0	?9?9?9?9E0?9?9?9*9*9?9*9*9?9?9?9?9?9*9*_*9*9*9*9*9	4.8	4.3	97	101610	9999	9999	282	0	0	0	999900	999900	999900	99990	247	1.0	3	3	999.0	999	9	999999999	0	0.0000	0	88	999.000	999.0	99.0
2005	2	15	9	0	?9?9?9?9E0?9?9?9*9*9?9*9*9?9?9?9?9?9*9*_*9*9*9*9*9	5.1	4.6	97	101610	9999	9999	299	0	0	0	999900	999900	999900	99990	0	0.0	8	8	999.0	999	9	999999999	0	0.0000	0	88	999.000	999.0	99.0
2005	2	15	10	0	?9?9?9?9E0?9?9?9*9*9?9*9*9?9?9?9?9?9*9*_*9*9*9*9*9	5.3	4.6	96	101610	9999	9999	306	31	0	31	999900	999900	999900	99990	225	1.0	9	9	999.0	999	9	999999999	0	0.0000	0	88	999.000	999.0	99.0
2005	2	15	11	0	?9?9?9?9E0?9?9?9*9*9?9*9*9?9?9?9?9?9*9*_*9*9*9*9*9	6.0	4.6	91	101610	9999	9999	294	117	0	117	999900	999900	999900	99990	0	0.0	6	6	999.0	999	9	999999999	0	0.0000	0	88	999.000	999.0	99.0
2005	2	15	12	0	?9?9?9?9E0?9?9?9*9*9?9*9*9?9?9?9?9?9*9*_*9*9*9*9*9	7.4	5.1	85	101610	9999	9999	296	194	0	194	999900	999900	999900	99990	0	0.0	4	4	999.0	999	9	999999999	0	0.0000	0	88	999.000	999.0	99.0
2005	2	15	13	0	?9?9?9?9E0?9?9?9*9*9?9*9*9?9?9?9?9?9*9*_*9*9*9*9*9	7.1	5.0	86	101610	9999	9999	299	142	0	142	999900	999900	999900	99990	247	1.0	6	6	999.0	999	9	999999999	0	0.0000	0	88	999.000	999.0	99.0
2005	2	15	14	0	?9?9?9?9E0?9?9?9*9*9?9*9*9?9?9?9?9?9*9*_*9*9*9*9*9	8.9	5.8	81	101610	9999	9999	303	400	0	400	999900	999900	999900	99990	225	2.0	4	4	999.0	999	9	999999999	0	0.0000	0	88	999.000	999.0	99.0
2005	2	15	15	0	?9?9?9?9E0?9?9?9*9*9?9*9*9?9?9?9?9?9*9*_*9*9*9*9*9	9.0	5.5	79	101610	9999	9999	301	319	0	319	999900	999900	999900	99990	225	3.0	3	3	999.0	999	9	999999999	0	0.0000	0	88	999.000	999.0	99.0
2005	2	15	16	0	?9?9?9?9E0?9?9?9*9*9?9*9*9?9?9?9?9?9*9*_*9*9*9*9*9	10.5	5.8	73	101610	9999	9999	300	400	706	136	999900	999900	999900	99990	225	3.0	1	1	999.0	999	9	999999999	0	0.0000	0	88	999.000	999.0	99.0
2005	2	15	17	0	?9?9?9?9E0?9?9?9*9*9?9*9*9?9?9?9?9?9*9*_*9*9*9*9*9	10.6	5.2	69	101610	9999	9999	300	283	526	72	999900	999900	999900	99990	202	3.0	1	1	999.0	999	9	999999999	0	0.0000	0	88	999.000	999.0	99.0
2005	2	15	18	0	?9?9?9?9E0?9?9?9*9*9?9*9*9?9?9?9?9?9*9*_*9*9*9*9*9	10.3	4.5	67	101610	9999	9999	313	108	0	108	999900	999900	999900	99990	225	3.0	6	6	999.0	999	9	999999999	0	0.0000	0	88	999.000	999.0	99.0
2005	2	15	19	0	?9?9?9?9E0?9?9?9*9*9?9*9*9?9?9?9?9?9*9*_*9*9*9*9*9	9.6	4.5	70	101610	9999	9999	295	17	0	0	999900	999900	999900	99990	225	3.0	1	1	999.0	999	9	999999999	0	0.0000	0	88	999.000	999.0	99.0
2005	2	15	20	0	?9?9?9?9E0?9?9?9*9*9?9*9*9?9?9?9?9?9*9*_*9*9*9*9*9	9.0	4.5	73	101610	9999	9999	316	0	0	0	999900	999900	999900	99990	225	2.0	8	8	999.0	999	9	999999999	0	0.0000	0	88	999.000	999.0	99.0
2005	2	15	21	0	?9?9?9?9E0?9?9?9*9*9?9*9*9?9?9?9?9?9*9*_*9*9*9*9*9	9.0	4.1	71	101610	9999	9999	310	0	0	0	999900	999900	999900	99990	247	2.0	7	7	999.0	999	9	999999999	0	0.0000	0	88	999.000	999.0	99.0
2005	2	15	22	0	?9?9?9?9E0?9?9?9*9*9?9*9*9?9?9?9?9?9*9*_*9*9*9*9*9	8.9	4.8	76	101610	9999	9999	322	0	0	0	999900	999900	999900	99990	247	1.0	9	9	999.0	999	9	999999999	0	0.0000	0	88	999.000	999.0	99.0
2005	2	15	23	0	?9?9?9?9E0?9?9?9*9*9?9*9*9?9?9?9?9?9*9*_*9*9*9*9*9	10.0	3.6	64	101610	9999	9999	303	0	0	0	999900	999900	999900	99990	22	3.0	3	3	999.0	999	9	999999999	0	0.0000	0	88	999.000	999.0	99.0
2005	2	15	24	0	?9?9?9?9E0?9?9?9*9*9?9*9*9?9?9?9?9?9*9*_*9*9*9*9*9	9.6	1.9	59	101610	9999	9999	302	0	0	0	999900	999900	999900	99990	22	3.0	4	4	999.0	999	9	999999999	0	0.0000	0	88	999.000	999.0	99.0
2005	2	16	1	0	?9?9?9?9E0?9?9?9*9*9?9*9*9?9?9?9?9?9*9*_*9*9*9*9*9	9.4	-1.7	45	102200	9999	9999	299	0	0	0	999900	999900	999900	99990	22	7.0	5	5	999.0	999	9	999999999	0	0.0000	0	88	999.000	999.0	99.0
2005	2	16	2	0	?9?9?9?9E0?9?9?9*9*9?9*9*9?9?9?9?9?9*9*_*9*9*9*9*9	7.3	-1.9	51	102200	9999	9999	274	0	0	0	999900	999900	999900	99990	45	3.0	0	0	999.0	999	9	999999999	0	0.0000	0	88	999.000	999.0	99.0
2005	2	16	3	0	?9?9?9?9E0?9?9?9*9*9?9*9*9?9?9?9?9?9*9*_*9*9*9*9*9	6.5	-2.6	51	102200	9999	9999	289	0	0	0	999900	999900	999900	99990	22	4.0	6	6	999.0	999	9	999999999	0	0.0000	0	88	999.000	999.0	99.0
2005	2	16	4	0	?9?9?9?9E0?9?9?9*9*9?9*9*9?9?9?9?9?9*9*_*9*9*9*9*9	5.9	-2.4	54	102200	9999	9999	268	0	0	0	999900	999900	999900	99990	22	5.0	0	0	999.0	999	9	999999999	0	0.0000	0	88	999.000	999.0	99.0
2005	2	16	5	0	?9?9?9?9E0?9?9?9*9*9?9*9*9?9?9?9?9?9*9*_*9*9*9*9*9	5.2	-3.1	53	102200	9999	9999	265	0	0	0	999900	999900	999900	99990	22	4.0	0	0	999.0	999	9	999999999	0	0.0000	0	88	999.000	999.0	99.0
2005	2	16	6	0	?9?9?9?9E0?9?9?9*9*9?9*9*9?9?9?9?9?9*9*_*9*9*9*9*9	4.4	-3.4	55	102200	9999	9999	277	0	0	0	999900	999900	999900	99990	45	6.0	5	5	999.0	999	9	999999999	0	0.0000	0	88	999.000	999.0	99.0
2005	2	16	7	0	?9?9?9?9E0?9?9?9*9*9?9*9*9?9?9?9?9?9*9*_*9*9*9*9*9	3.7	-2.9	60	102200	9999	9999	285	0	0	0	999900	999900	999900	99990	67	3.0	8	8	999.0	999	9	999999999	0	0.0000	0	88	999.000	999.0	99.0
2005	2	16	8	0	?9?9?9?9E0?9?9?9*9*9?9*9*9?9?9?9?9?9*9*_*9*9*9*9*9	2.9	-4.2	57	102200	9999	9999	260	0	0	0	999900	999900	999900	99990	45	3.0	1	1	999.0	999	9	999999999	0	0.0000	0	88	999.000	999.0	99.0
2005	2	16	9	0	?9?9?9?9E0?9?9?9*9*9?9*9*9?9?9?9?9?9*9*_*9*9*9*9*9	3.4	-4.5	54	102200	9999	9999	268	94	0	94	999900	999900	999900	99990	45	4.0	3	3	999.0	999	9	999999999	0	0.0000	0	88	999.000	999.0	99.0
2005	2	16	10	0	?9?9?9?9E0?9?9?9*9*9?9*9*9?9?9?9?9?9*9*_*9*9*9*9*9	4.6	-4.5	49	102200	9999	9999	275	292	256	139	999900	999900	999900	99990	45	3.0	4	4	999.0	999	9	999999999	0	0.0000	0	88	999.000	999.0	99.0
2005	2	16	11	0	?9?9?9?9E0?9?9?9*9*9?9*9*9?9?9?9?9?9*9*_*9*9*9*9*9	5.4	-9.6	30	102200	9999	9999	275	514	573	118	999900	999900	999900	99990	45	4.0	5	5	999.0	999	9	999999999	0	0.0000	0	88	999.000	999.0	99.0
2005	2	16	12	0	?9?9?9?9E0?9?9?9*9*9?9*9*9?9?9?9?9?9*9*_*9*9*9*9*9	5.9	-9.2	30	102200	9999	9999	283	658	759	103	999900	999900	999900	99990	45	4.0	7	7	999.0	999	9	999999999	0	0.0000	0	88	999.000	999.0	99.0
2005	2	16	13	0	?9?9?9?9E0?9?9?9*9*9?9*9*9?9?9?9?9?9*9*_*9*9*9*9*9	6.0	-8.4	32	102200	9999	9999	295	736	793	86	999900	999900	999900	99990	45	4.0	9	9	999.0	999	9	999999999	0	0.0000	0	88	999.000	999.0	99.0
2005	2	16	14	0	?9?9?9?9E0?9?9?9*9*9?9*9*9?9?9?9?9?9*9*_*9*9*9*9*9	7.4	-6.6	34	102200	9999	9999	286	728	783	74	999900	999900	999900	99990	45	4.0	5	5	999.0	999	9	999999999	0	0.0000	0	88	999.000	999.0	99.0
2005	2	16	15	0	?9?9?9?9E0?9?9?9*9*9?9*9*9?9?9?9?9?9*9*_*9*9*9*9*9	7.2	-8.4	30	102200	9999	9999	289	650	760	61	999900	999900	999900	99990	22	3.0	7	7	999.0	999	9	999999999	0	0.0000	0	88	999.000	999.0	99.0
2005	2	16	16	0	?9?9?9?9E0?9?9?9*9*9?9*9*9?9?9?9?9?9*9*_*9*9*9*9*9	7.7	-9.2	27	102200	9999	9999	277	533	707	38	999900	999900	999900	99990	22	4.0	2	2	999.0	999	9	999999999	0	0.0000	0	88	999.000	999.0	99.0
2005	2	16	17	0	?9?9?9?9E0?9?9?9*9*9?9*9*9?9?9?9?9?9*9*_*9*9*9*9*9	7.2	-7.6	32	102200	9999	9999	290	344	531	23	999900	999900	999900	99990	67	5.0	7	7	999.0	999	9	999999999	0	0.0000	0	88	999.000	999.0	99.0
2005	2	16	18	0	?9?9?9?9E0?9?9?9*9*9?9*9*9?9?9?9?9?9*9*_*9*9*9*9*9	6.0	-7.6	34	102200	9999	9999	269	156	0	0	999900	999900	999900	99990	45	5.0	1	1	999.0	999	9	999999999	0	0.0000	0	88	999.000	999.0	99.0
2005	2	16	19	0	?9?9?9?9E0?9?9?9*9*9?9*9*9?9?9?9?9?9*9*_*9*9*9*9*9	4.6	-8.0	36	102200	9999	9999	266	22	0	0	999900	999900	999900	99990	67	4.0	2	2	999.0	999	9	999999999	0	0.0000	0	88	999.000	999.0	99.0
2005	2	16	20	0	?9?9?9?9E0?9?9?9*9*9?9*9*9?9?9?9?9?9*9*_*9*9*9*9*9	3.8	-8.0	39	102200	9999	9999	280	0	0	0	999900	999900	999900	99990	45	3.0	8	8	999.0	999	9	999999999	0	0.0000	0	88	999.000	999.0	99.0
2005	2	16	21	0	?9?9?9?9E0?9?9?9*9*9?9*9*9?9?9?9?9?9*9*_*9*9*9*9*9	3.5	-6.6	45	102200	9999	9999	268	0	0	0	999900	999900	999900	99990	22	3.0	4	4	999.0	999	9	999999999	0	0.0000	0	88	999.000	999.0	99.0
2005	2	16	22	0	?9?9?9?9E0?9?9?9*9*9?9*9*9?9?9?9?9?9*9*_*9*9*9*9*9	3.2	-6.6	46	102200	9999	9999	254	0	0	0	999900	999900	999900	99990	67	3.0	0	0	999.0	999	9	999999999	0	0.0000	0	88	999.000	999.0	99.0
2005	2	16	23	0	?9?9?9?9E0?9?9?9*9*9?9*9*9?9?9?9?9?9*9*_*9*9*9*9*9	3.0	-6.0	49	102200	9999	9999	262	0	0	0	999900	999900	999900	99990	67	3.0	2	2	999.0	999	9	999999999	0	0.0000	0	88	999.000	999.0	99.0
2005	2	16	24	0	?9?9?9?9E0?9?9?9*9*9?9*9*9?9?9?9?9?9*9*_*9*9*9*9*9	2.9	-6.0	49	102200	9999	9999	267	0	0	0	999900	999900	999900	99990	45	2.0	4	4	999.0	999	9	999999999	0	0.0000	0	88	999.000	999.0	99.0
2005	2	17	1	0	?9?9?9?9E0?9?9?9*9*9?9*9*9?9?9?9?9?9*9*_*9*9*9*9*9	2.8	-4.8	55	102130	9999	9999	272	0	0	0	999900	999900	999900	99990	45	3.0	6	6	999.0	999	9	999999999	0	0.0000	0	88	999.000	999.0	99.0
2005	2	17	2	0	?9?9?9?9E0?9?9?9*9*9?9*9*9?9?9?9?9?9*9*_*9*9*9*9*9	2.5	-4.2	59	102130	9999	9999	254	0	0	0	999900	999900	999900	99990	45	2.0	0	0	999.0	999	9	999999999	0	0.0000	0	88	999.000	999.0	99.0
2005	2	17	3	0	?9?9?9?9E0?9?9?9*9*9?9*9*9?9?9?9?9?9*9*_*9*9*9*9*9	2.3	-3.4	64	102130	9999	9999	269	0	0	0	999900	999900	999900	99990	45	2.0	5	5	999.0	999	9	999999999	0	0.0000	0	88	999.000	999.0	99.0
2005	2	17	4	0	?9?9?9?9E0?9?9?9*9*9?9*9*9?9?9?9?9?9*9*_*9*9*9*9*9	2.1	-2.9	67	102130	9999	9999	278	0	0	0	999900	999900	999900	99990	67	2.0	8	8	999.0	999	9	999999999	0	0.0000	0	88	999.000	999.0	99.0
2005	2	17	5	0	?9?9?9?9E0?9?9?9*9*9?9*9*9?9?9?9?9?9*9*_*9*9*9*9*9	2.0	-3.2	66	102130	9999	9999	273	0	0	0	999900	999900	999900	99990	22	1.0	7	7	999.0	999	9	999999999	0	0.0000	0	88	999.000	999.0	99.0
2005	2	17	6	0	?9?9?9?9E0?9?9?9*9*9?9*9*9?9?9?9?9?9*9*_*9*9*9*9*9	1.3	-2.2	76	102130	9999	9999	282	0	0	0	999900	999900	999900	99990	90	2.0	9	9	999.0	999	9	999999999	0	0.0000	0	88	999.000	999.0	99.0
2005	2	17	7	0	?9?9?9?9E0?9?9?9*9*9?9*9*9?9?9?9?9?9*9*_*9*9*9*9*9	0.8	-2.9	74	102130	9999	9999	266	0	0	0	999900	999900	999900	99990	112	2.0	6	6	999.0	999	9	999999999	0	0.0000	0	88	999.000	999.0	99.0
2005	2	17	8	0	?9?9?9?9E0?9?9?9*9*9?9*9*9?9?9?9?9?9*9*_*9*9*9*9*9	0.4	-2.7	78	102130	9999	9999	256	0	0	0	999900	999900	999900	99990	22	2.0	2	2	999.0	999	9	999999999	0	0.0000	0	88	999.000	999.0	99.0
2005	2	17	9	0	?9?9?9?9E0?9?9?9*9*9?9*9*9?9?9?9?9?9*9*_*9*9*9*9*9	1.1	-3.4	69	102130	9999	9999	274	75	0	75	999900	999900	999900	99990	67	2.0	8	8	999.0	999	9	999999999	0	0.0000	0	88	999.000	999.0	99.0
2005	2	17	10	0	?9?9?9?9E0?9?9?9*9*9?9*9*9?9?9?9?9?9*9*_*9*9*9*9*9	2.2	-3.9	61	102130	9999	9999	253	231	106	167	999900	999900	999900	99990	90	1.0	0	0	999.0	999	9	999999999	0	0.0000	0	88	999.000	999.0	99.0
2005	2	17	11	0	?9?9?9?9E0?9?9?9*9*9?9*9*9?9?9?9?9?9*9*_*9*9*9*9*9	3.1	-3.2	61	102130	9999	9999	257	450	356	203	999900	999900	999900	99990	112	2.0	0	0	999.0	999	9	999999999	0	0.0000	0	88	999.000	999.0	99.0
2005	2	17	12	0	?9?9?9?9E0?9?9?9*9*9?9*9*9?9?9?9?9?9*9*_*9*9*9*9*9	4.3	-3.2	56	102130	9999	9999	277	619	677	121	999900	999900	999900	99990	157	2.0	5	5	999.0	999	9	999999999	0	0.0000	0	88	999.000	999.0	99.0
2005	2	17	13	0	?9?9?9?9E0?9?9?9*9*9?9*9*9?9?9?9?9?9*9*_*9*9*9*9*9	5.7	-2.9	52	102130	9999	9999	285	678	785	112	999900	999900	999900	99990	157	2.0	6	6	999.0	999	9	999999999	0	0.0000	0	88	999.000	999.0	99.0
2005	2	17	14	0	?9?9?9?9E0?9?9?9*9*9?9*9*9?9?9?9?9?9*9*_*9*9*9*9*9	6.6	-3.9	45	102130	9999	9999	283	686	783	93	999900	999900	999900	99990	135	2.0	4	4	999.0	999	9	999999999	0	0.0000	0	88	999.000	999.0	99.0
2005	2	17	15	0	?9?9?9?9E0?9?9?9*9*9?9*9*9?9?9?9?9?9*9*_*9*9*9*9*9	6.9	-3.4	46	102130	9999	9999	276	603	761	82	999900	999900	999900	99990	112	3.0	1	1	999.0	999	9	999999999	0	0.0000	0	88	999.000	999.0	99.0
2005	2	17	16	0	?9?9?9?9E0?9?9?9*9*9?9*9*9?9?9?9?9?9*9*_*9*9*9*9*9	7.5	-3.6	44	102130	9999	9999	282	458	708	71	999900	999900	999900	99990	90	2.0	2	2	999.0	999	9	999999999	0	0.0000	0	88	999.000	999.0	99.0
2005	2	17	17	0	?9?9?9?9E0?9?9?9*9*9?9*9*9?9?9?9?9?9*9*_*9*9*9*9*9	7.1	-2.9	48	102130	9999	9999	281	256	536	92	999900	999900	999900	99990	90	3.0	2	2	999.0	999	9	999999999	0	0.0000	0	88	999.000	999.0	99.0
2005	2	17	18	0	?9?9?9?9E0?9?9?9*9*9?9*9*9?9?9?9?9?9*9*_*9*9*9*9*9	6.5	-3.1	49	102130	9999	9999	282	111	0	13	999900	999900	999900	99990	112	3.0	3	3	999.0	999	9	999999999	0	0.0000	0	88	999.000	999.0	99.0
2005	2	17	19	0	?9?9?9?9E0?9?9?9*9*9?9*9*9?9?9?9?9?9*9*_*9*9*9*9*9	6.0	-2.2	55	102130	9999	9999	302	17	0	0	999900	999900	999900	99990	0	0.0	9	9	999.0	999	9	999999999	0	0.0000	0	88	999.000	999.0	99.0
2005	2	17	20	0	?9?9?9?9E0?9?9?9*9*9?9*9*9?9?9?9?9?9*9*_*9*9*9*9*9	5.6	-1.7	58	102130	9999	9999	286	0	0	0	999900	999900	999900	99990	135	1.0	6	6	999.0	999	9	999999999	0	0.0000	0	88	999.000	999.0	99.0
2005	2	17	21	0	?9?9?9?9E0?9?9?9*9*9?9*9*9?9?9?9?9?9*9*_*9*9*9*9*9	5.2	-1.7	60	102130	9999	9999	266	0	0	0	999900	999900	999900	99990	0	0.0	0	0	999.0	999	9	999999999	0	0.0000	0	88	999.000	999.0	99.0
2005	2	17	22	0	?9?9?9?9E0?9?9?9*9*9?9*9*9?9?9?9?9?9*9*_*9*9*9*9*9	4.8	-1.7	62	102130	9999	9999	276	0	0	0	999900	999900	999900	99990	360	1.0	3	3	999.0	999	9	999999999	0	0.0000	0	88	999.000	999.0	99.0
2005	2	17	23	0	?9?9?9?9E0?9?9?9*9*9?9*9*9?9?9?9?9?9*9*_*9*9*9*9*9	4.1	-2.9	59	102130	9999	9999	274	0	0	0	999900	999900	999900	99990	337	1.0	4	4	999.0	999	9	999999999	0	0.0000	0	88	999.000	999.0	99.0
2005	2	17	24	0	?9?9?9?9E0?9?9?9*9*9?9*9*9?9?9?9?9?9*9*_*9*9*9*9*9	3.4	-3.7	58	102130	9999	9999	283	0	0	0	999900	999900	999900	99990	337	1.0	8	8	999.0	999	9	999999999	0	0.0000	0	88	999.000	999.0	99.0
2005	2	18	1	0	?9?9?9?9E0?9?9?9*9*9?9*9*9?9?9?9?9?9*9*_*9*9*9*9*9	3.2	-3.7	59	102200	9999	9999	288	0	0	0	999900	999900	999900	99990	315	2.0	9	9	999.0	999	9	999999999	0	0.0000	0	88	999.000	999.0	99.0
2005	2	18	2	0	?9?9?9?9E0?9?9?9*9*9?9*9*9?9?9?9?9?9*9*_*9*9*9*9*9	2.7	-5.0	54	102200	9999	9999	267	0	0	0	999900	999900	999900	99990	315	2.0	4	4	999.0	999	9	999999999	0	0.0000	0	88	999.000	999.0	99.0
2005	2	18	3	0	?9?9?9?9E0?9?9?9*9*9?9*9*9?9?9?9?9?9*9*_*9*9*9*9*9	2.3	-5.4	54	102200	9999	9999	257	0	0	0	999900	999900	999900	99990	315	2.0	1	1	999.0	999	9	999999999	0	0.0000	0	88	999.000	999.0	99.0
2005	2	18	4	0	?9?9?9?9E0?9?9?9*9*9?9*9*9?9?9?9?9?9*9*_*9*9*9*9*9	1.9	-4.7	59	102200	9999	9999	266	0	0	0	999900	999900	999900	99990	0	0.0	5	5	999.0	999	9	999999999	0	0.0000	0	88	999.000	999.0	99.0
2005	2	18	5	0	?9?9?9?9E0?9?9?9*9*9?9*9*9?9?9?9?9?9*9*_*9*9*9*9*9	1.0	-4.7	63	102200	9999	9999	278	0	0	0	999900	999900	999900	99990	337	1.0	9	9	999.0	999	9	999999999	0	0.0000	0	88	999.000	999.0	99.0
2005	2	18	6	0	?9?9?9?9E0?9?9?9*9*9?9*9*9?9?9?9?9?9*9*_*9*9*9*9*9	0.7	-4.7	64	102200	9999	9999	257	0	0	0	999900	999900	999900	99990	0	0.0	3	3	999.0	999	9	999999999	0	0.0000	0	88	999.000	999.0	99.0
2005	2	18	7	0	?9?9?9?9E0?9?9?9*9*9?9*9*9?9?9?9?9?9*9*_*9*9*9*9*9	-0.2	-4.8	68	102200	9999	9999	243	0	0	0	999900	999900	999900	99990	0	0.0	0	0	999.0	999	9	999999999	0	0.0000	0	88	999.000	999.0	99.0
2005	2	18	8	0	?9?9?9?9E0?9?9?9*9*9?9*9*9?9?9?9?9?9*9*_*9*9*9*9*9	-0.2	-4.2	72	102200	9999	9999	261	3	0	3	999900	999900	999900	99990	0	0.0	6	6	999.0	999	9	999999999	0	0.0000	0	88	999.000	999.0	99.0
2005	2	18	9	0	?9?9?9?9E0?9?9?9*9*9?9*9*9?9?9?9?9?9*9*_*9*9*9*9*9	1.8	-5.1	57	102200	9999	9999	265	108	0	108	999900	999900	999900	99990	225	1.0	5	5	999.0	999	9	999999999	0	0.0000	0	88	999.000	999.0	99.0
2005	2	18	10	0	?9?9?9?9E0?9?9?9*9*9?9*9*9?9?9?9?9?9*9*_*9*9*9*9*9	4.3	-2.7	59	102200	9999	9999	277	303	272	139	999900	999900	999900	99990	180	1.0	5	5	999.0	999	9	999999999	0	0.0000	0	88	999.000	999.0	99.0
2005	2	18	11	0	?9?9?9?9E0?9?9?9*9*9?9*9*9?9?9?9?9?9*9*_*9*9*9*9*9	5.7	-2.2	55	102200	9999	9999	294	469	470	141	999900	999900	999900	99990	202	1.0	8	8	999.0	999	9	999999999	0	0.0000	0	88	999.000	999.0	99.0
2005	2	18	12	0	?9?9?9?9E0?9?9?9*9*9?9*9*9?9?9?9?9?9*9*_*9*9*9*9*9	8.0	-2.0	48	102200	9999	9999	286	611	654	127	999900	999900	999900	99990	157	2.0	2	2	999.0	999	9	999999999	0	0.0000	0	88	999.000	999.0	99.0
2005	2	18	13	0	?9?9?9?9E0?9?9?9*9*9?9*9*9?9?9?9?9?9*9*_*9*9*9*9*9	9.4	-7.3	28	102200	9999	9999	282	711	793	100	999900	999900	999900	99990	67	1.0	1	1	999.0	999	9	999999999	0	0.0000	0	88	999.000	999.0	99.0
2005	2	18	14	0	?9?9?9?9E0?9?9?9*9*9?9*9*9?9?9?9?9?9*9*_*9*9*9*9*9	11.2	-7.3	25	102200	9999	9999	301	717	783	82	999900	999900	999900	99990	112	1.0	5	5	999.0	999	9	999999999	0	0.0000	0	88	999.000	999.0	99.0
2005	2	18	15	0	?9?9?9?9E0?9?9?9*9*9?9*9*9?9?9?9?9?9*9*_*9*9*9*9*9	11.5	-6.9	25	102200	9999	9999	303	631	761	73	999900	999900	999900	99990	67	3.0	5	5	999.0	999	9	999999999	0	0.0000	0	88	999.000	999.0	99.0
2005	2	18	16	0	?9?9?9?9E0?9?9?9*9*9?9*9*9?9?9?9?9?9*9*_*9*9*9*9*9	12.0	-7.3	24	102200	9999	9999	304	511	710	51	999900	999900	999900	99990	135	1.0	5	5	999.0	999	9	999999999	0	0.0000	0	88	999.000	999.0	99.0
2005	2	18	17	0	?9?9?9?9E0?9?9?9*9*9?9*9*9?9?9?9?9?9*9*_*9*9*9*9*9	11.7	-7.3	24	102200	9999	9999	306	336	541	30	999900	999900	999900	99990	135	1.0	6	6	999.0	999	9	999999999	0	0.0000	0	88	999.000	999.0	99.0
2005	2	18	18	0	?9?9?9?9E0?9?9?9*9*9?9*9*9?9?9?9?9?9*9*_*9*9*9*9*9	11.0	-5.7	29	102200	9999	9999	285	153	0	0	999900	999900	999900	99990	112	2.0	0	0	999.0	999	9	999999999	0	0.0000	0	88	999.000	999.0	99.0
2005	2	18	19	0	?9?9?9?9E0?9?9?9*9*9?9*9*9?9?9?9?9?9*9*_*9*9*9*9*9	9.7	-2.9	40	102200	9999	9999	297	17	0	0	999900	999900	999900	99990	112	1.0	4	4	999.0	999	9	999999999	0	0.0000	0	88	999.000	999.0	99.0
2005	2	18	20	0	?9?9?9?9E0?9?9?9*9*9?9*9*9?9?9?9?9?9*9*_*9*9*9*9*9	7.7	-1.7	50	102200	9999	9999	298	0	0	0	999900	999900	999900	99990	0	0.0	7	7	999.0	999	9	999999999	0	0.0000	0	88	999.000	999.0	99.0
2005	2	18	21	0	?9?9?9?9E0?9?9?9*9*9?9*9*9?9?9?9?9?9*9*_*9*9*9*9*9	7.7	-2.2	49	102200	9999	9999	309	0	0	0	999900	999900	999900	99990	0	0.0	9	9	999.0	999	9	999999999	0	0.0000	0	88	999.000	999.0	99.0
2005	2	18	22	0	?9?9?9?9E0?9?9?9*9*9?9*9*9?9?9?9?9?9*9*_*9*9*9*9*9	7.2	-2.5	49	102200	9999	9999	278	0	0	0	999900	999900	999900	99990	0	0.0	1	1	999.0	999	9	999999999	0	0.0000	0	88	999.000	999.0	99.0
2005	2	18	23	0	?9?9?9?9E0?9?9?9*9*9?9*9*9?9?9?9?9?9*9*_*9*9*9*9*9	6.5	-2.2	53	102200	9999	9999	304	0	0	0	999900	999900	999900	99990	0	0.0	9	9	999.0	999	9	999999999	0	0.0000	0	88	999.000	999.0	99.0
2005	2	18	24	0	?9?9?9?9E0?9?9?9*9*9?9*9*9?9?9?9?9?9*9*_*9*9*9*9*9	6.0	-2.7	52	102200	9999	9999	277	0	0	0	999900	999900	999900	99990	0	0.0	2	2	999.0	999	9	999999999	0	0.0000	0	88	999.000	999.0	99.0
2005	2	19	1	0	?9?9?9?9E0?9?9?9*9*9?9*9*9?9?9?9?9?9*9*_*9*9*9*9*9	4.6	-2.2	60	102240	9999	9999	277	0	0	0	999900	999900	999900	99990	0	0.0	4	4	999.0	999	9	999999999	0	0.0000	0	88	999.000	999.0	99.0
2005	2	19	2	0	?9?9?9?9E0?9?9?9*9*9?9*9*9?9?9?9?9?9*9*_*9*9*9*9*9	3.6	-1.5	68	102240	9999	9999	292	0	0	0	999900	999900	999900	99990	225	1.0	9	9	999.0	999	9	999999999	0	0.0000	0	88	999.000	999.0	99.0
2005	2	19	3	0	?9?9?9?9E0?9?9?9*9*9?9*9*9?9?9?9?9?9*9*_*9*9*9*9*9	3.1	-2.0	68	102240	9999	9999	267	0	0	0	999900	999900	999900	99990	0	0.0	2	2	999.0	999	9	999999999	0	0.0000	0	88	999.000	999.0	99.0
2005	2	19	4	0	?9?9?9?9E0?9?9?9*9*9?9*9*9?9?9?9?9?9*9*_*9*9*9*9*9	2.2	-1.3	77	102240	9999	9999	255	0	0	0	999900	999900	999900	99990	0	0.0	0	0	999.0	999	9	999999999	0	0.0000	0	88	999.000	999.0	99.0
2005	2	19	5	0	?9?9?9?9E0?9?9?9*9*9?9*9*9?9?9?9?9?9*9*_*9*9*9*9*9	1.8	-2.2	73	102240	9999	9999	258	0	0	0	999900	999900	999900	99990	0	0.0	1	1	999.0	999	9	999999999	0	0.0000	0	88	999.000	999.0	99.0
2005	2	19	6	0	?9?9?9?9E0?9?9?9*9*9?9*9*9?9?9?9?9?9*9*_*9*9*9*9*9	1.5	-2.4	73	102240	9999	9999	252	0	0	0	999900	999900	999900	99990	225	1.0	0	0	999.0	999	9	999999999	0	0.0000	0	88	999.000	999.0	99.0
2005	2	19	7	0	?9?9?9?9E0?9?9?9*9*9?9*9*9?9?9?9?9?9*9*_*9*9*9*9*9	0.9	-2.2	78	102240	9999	9999	265	0	0	0	999900	999900	999900	99990	0	0.0	5	5	999.0	999	9	999999999	0	0.0000	0	88	999.000	999.0	99.0
2005	2	19	8	0	?9?9?9?9E0?9?9?9*9*9?9*9*9?9?9?9?9?9*9*_*9*9*9*9*9	1.6	-2.7	71	102240	9999	9999	272	3	0	3	999900	999900	999900	99990	0	0.0	7	7	999.0	999	9	999999999	0	0.0000	0	88	999.000	999.0	99.0
2005	2	19	9	0	?9?9?9?9E0?9?9?9*9*9?9*9*9?9?9?9?9?9*9*_*9*9*9*9*9	2.1	-1.8	74	102240	9999	9999	280	94	0	94	999900	999900	999900	99990	225	1.0	8	8	999.0	999	9	999999999	0	0.0000	0	88	999.000	999.0	99.0
2005	2	19	10	0	?9?9?9?9E0?9?9?9*9*9?9*9*9?9?9?9?9?9*9*_*9*9*9*9*9	4.7	-1.5	63	102240	9999	9999	286	286	228	148	999900	999900	999900	99990	202	3.0	7	7	999.0	999	9	999999999	0	0.0000	0	88	999.000	999.0	99.0
2005	2	19	11	0	?9?9?9?9E0?9?9?9*9*9?9*9*9?9?9?9?9?9*9*_*9*9*9*9*9	7.4	-0.7	56	102240	9999	9999	295	469	465	143	999900	999900	999900	99990	202	3.0	6	6	999.0	999	9	999999999	0	0.0000	0	88	999.000	999.0	99.0
2005	2	19	12	0	?9?9?9?9E0?9?9?9*9*9?9*9*9?9?9?9?9?9*9*_*9*9*9*9*9	9.3	-0.7	49	102240	9999	9999	296	600	627	133	999900	999900	999900	99990	135	1.0	3	3	999.0	999	9	999999999	0	0.0000	0	88	999.000	999.0	99.0
2005	2	19	13	0	?9?9?9?9E0?9?9?9*9*9?9*9*9?9?9?9?9?9*9*_*9*9*9*9*9	11.5	-1.1	41	102240	9999	9999	309	681	776	115	999900	999900	999900	99990	135	1.0	5	5	999.0	999	9	999999999	0	0.0000	0	88	999.000	999.0	99.0
2005	2	19	14	0	?9?9?9?9E0?9?9?9*9*9?9*9*9?9?9?9?9?9*9*_*9*9*9*9*9	13.6	-2.4	32	102240	9999	9999	336	675	784	102	999900	999900	999900	99990	135	2.0	9	9	999.0	999	9	999999999	0	0.0000	0	88	999.000	999.0	99.0
2005	2	19	15	0	?9?9?9?9E0?9?9?9*9*9?9*9*9?9?9?9?9?9*9*_*9*9*9*9*9	14.1	-2.4	31	102240	9999	9999	331	581	762	96	999900	999900	999900	99990	157	2.0	8	8	999.0	999	9	999999999	0	0.0000	0	88	999.000	999.0	99.0
2005	2	19	16	0	?9?9?9?9E0?9?9?9*9*9?9*9*9?9?9?9?9?9*9*_*9*9*9*9*9	14.2	-2.6	30	102240	9999	9999	319	464	711	72	999900	999900	999900	99990	90	1.0	5	5	999.0	999	9	999999999	0	0.0000	0	88	999.000	999.0	99.0
2005	2	19	17	0	?9?9?9?9E0?9?9?9*9*9?9*9*9?9?9?9?9?9*9*_*9*9*9*9*9	13.4	-5.6	25	102240	9999	9999	300	314	546	41	999900	999900	999900	99990	112	1.0	1	1	999.0	999	9	999999999	0	0.0000	0	88	999.000	999.0	99.0
2005	2	19	18	0	?9?9?9?9E0?9?9?9*9*9?9*9*9?9?9?9?9?9*9*_*9*9*9*9*9	12.8	-3.4	31	102240	9999	9999	295	142	0	4	999900	999900	999900	99990	90	3.0	0	0	999.0	999	9	999999999	0	0.0000	0	88	999.000	999.0	99.0
2005	2	19	19	0	?9?9?9?9E0?9?9?9*9*9?9*9*9?9?9?9?9?9*9*_*9*9*9*9*9	11.4	-1.0	42	102240	9999	9999	297	17	0	0	999900	999900	999900	99990	0	0.0	1	1	999.0	999	9	999999999	0	0.0000	0	88	999.000	999.0	99.0
2005	2	19	20	0	?9?9?9?9E0?9?9?9*9*9?9*9*9?9?9?9?9?9*9*_*9*9*9*9*9	9.7	-1.7	44	102240	9999	9999	301	0	0	0	999900	999900	999900	99990	0	0.0	5	5	999.0	999	9	999999999	0	0.0000	0	88	999.000	999.0	99.0
2005	2	19	21	0	?9?9?9?9E0?9?9?9*9*9?9*9*9?9?9?9?9?9*9*_*9*9*9*9*9	9.5	-1.5	46	102240	9999	9999	298	0	0	0	999900	999900	999900	99990	202	1.0	4	4	999.0	999	9	999999999	0	0.0000	0	88	999.000	999.0	99.0
2005	2	19	22	0	?9?9?9?9E0?9?9?9*9*9?9*9*9?9?9?9?9?9*9*_*9*9*9*9*9	8.6	-0.8	51	102240	9999	9999	295	0	0	0	999900	999900	999900	99990	202	1.0	4	4	999.0	999	9	999999999	0	0.0000	0	88	999.000	999.0	99.0
2005	2	19	23	0	?9?9?9?9E0?9?9?9*9*9?9*9*9?9?9?9?9?9*9*_*9*9*9*9*9	8.2	-1.0	52	102240	9999	9999	306	0	0	0	999900	999900	999900	99990	0	0.0	8	8	999.0	999	9	999999999	0	0.0000	0	88	999.000	999.0	99.0
2005	2	19	24	0	?9?9?9?9E0?9?9?9*9*9?9*9*9?9?9?9?9?9*9*_*9*9*9*9*9	7.7	-1.7	51	102240	9999	9999	281	0	0	0	999900	999900	999900	99990	0	0.0	1	1	999.0	999	9	999999999	0	0.0000	0	88	999.000	999.0	99.0
2005	2	20	1	0	?9?9?9?9E0?9?9?9*9*9?9*9*9?9?9?9?9?9*9*_*9*9*9*9*9	5.9	-1.3	59	101950	9999	9999	283	0	0	0	999900	999900	999900	99990	0	0.0	4	4	999.0	999	9	999999999	0	0.0000	0	88	999.000	999.0	99.0
2005	2	20	2	0	?9?9?9?9E0?9?9?9*9*9?9*9*9?9?9?9?9?9*9*_*9*9*9*9*9	5.2	-1.5	61	101950	9999	9999	280	0	0	0	999900	999900	999900	99990	0	0.0	4	4	999.0	999	9	999999999	0	0.0000	0	88	999.000	999.0	99.0
2005	2	20	3	0	?9?9?9?9E0?9?9?9*9*9?9*9*9?9?9?9?9?9*9*_*9*9*9*9*9	3.8	-0.4	74	101950	9999	9999	280	0	0	0	999900	999900	999900	99990	202	2.0	6	6	999.0	999	9	999999999	0	0.0000	0	88	999.000	999.0	99.0
2005	2	20	4	0	?9?9?9?9E0?9?9?9*9*9?9*9*9?9?9?9?9?9*9*_*9*9*9*9*9	3.6	-0.6	73	101950	9999	9999	277	0	0	0	999900	999900	999900	99990	0	0.0	5	5	999.0	999	9	999999999	0	0.0000	0	88	999.000	999.0	99.0
2005	2	20	5	0	?9?9?9?9E0?9?9?9*9*9?9*9*9?9?9?9?9?9*9*_*9*9*9*9*9	3.7	-0.6	73	101950	9999	9999	283	0	0	0	999900	999900	999900	99990	202	3.0	7	7	999.0	999	9	999999999	0	0.0000	0	88	999.000	999.0	99.0
2005	2	20	6	0	?9?9?9?9E0?9?9?9*9*9?9*9*9?9?9?9?9?9*9*_*9*9*9*9*9	3.7	-0.8	72	101950	9999	9999	261	0	0	0	999900	999900	999900	99990	202	2.0	0	0	999.0	999	9	999999999	0	0.0000	0	88	999.000	999.0	99.0
2005	2	20	7	0	?9?9?9?9E0?9?9?9*9*9?9*9*9?9?9?9?9?9*9*_*9*9*9*9*9	3.6	-0.4	75	101950	9999	9999	275	0	0	0	999900	999900	999900	99990	225	3.0	4	4	999.0	999	9	999999999	0	0.0000	0	88	999.000	999.0	99.0
2005	2	20	8	0	?9?9?9?9E0?9?9?9*9*9?9*9*9?9?9?9?9?9*9*_*9*9*9*9*9	3.4	0.2	79	101950	9999	9999	277	3	0	3	999900	999900	999900	99990	225	2.0	5	5	999.0	999	9	999999999	0	0.0000	0	88	999.000	999.0	99.0
2005	2	20	9	0	?9?9?9?9E0?9?9?9*9*9?9*9*9?9?9?9?9?9*9*_*9*9*9*9*9	4.9	-1.5	62	101950	9999	9999	277	111	0	111	999900	999900	999900	99990	225	3.0	3	3	999.0	999	9	999999999	0	0.0000	0	88	999.000	999.0	99.0
2005	2	20	10	0	?9?9?9?9E0?9?9?9*9*9?9*9*9?9?9?9?9?9*9*_*9*9*9*9*9	6.8	-0.2	61	101950	9999	9999	274	269	185	156	999900	999900	999900	99990	225	3.0	0	0	999.0	999	9	999999999	0	0.0000	0	88	999.000	999.0	99.0
2005	2	20	11	0	?9?9?9?9E0?9?9?9*9*9?9*9*9?9?9?9?9?9*9*_*9*9*9*9*9	9.7	-0.4	49	101950	9999	9999	285	472	381	203	999900	999900	999900	99990	225	3.0	0	0	999.0	999	9	999999999	0	0.0000	0	88	999.000	999.0	99.0
2005	2	20	12	0	?9?9?9?9E0?9?9?9*9*9?9*9*9?9?9?9?9?9*9*_*9*9*9*9*9	12.1	-0.4	42	101950	9999	9999	305	556	537	154	999900	999900	999900	99990	202	3.0	2	2	999.0	999	9	999999999	0	0.0000	0	88	999.000	999.0	99.0
2005	2	20	13	0	?9?9?9?9E0?9?9?9*9*9?9*9*9?9?9?9?9?9*9*_*9*9*9*9*9	14.4	-0.8	35	101950	9999	9999	310	656	635	190	999900	999900	999900	99990	225	3.0	1	1	999.0	999	9	999999999	0	0.0000	0	88	999.000	999.0	99.0
2005	2	20	14	0	?9?9?9?9E0?9?9?9*9*9?9*9*9?9?9?9?9?9*9*_*9*9*9*9*9	15.0	-0.8	33	101950	9999	9999	317	394	0	394	999900	999900	999900	99990	225	2.0	2	2	999.0	999	9	999999999	0	0.0000	0	88	999.000	999.0	99.0
2005	2	20	15	0	?9?9?9?9E0?9?9?9*9*9?9*9*9?9?9?9?9?9*9*_*9*9*9*9*9	15.5	0.6	36	101950	9999	9999	348	314	0	314	999900	999900	999900	99990	202	2.0	9	9	999.0	999	9	999999999	0	0.0000	0	88	999.000	999.0	99.0
2005	2	20	16	0	?9?9?9?9E0?9?9?9*9*9?9*9*9?9?9?9?9?9*9*_*9*9*9*9*9	16.3	-0.2	32	101950	9999	9999	332	256	0	256	999900	999900	999900	99990	112	1.0	5	5	999.0	999	9	999999999	0	0.0000	0	88	999.000	999.0	99.0
2005	2	20	17	0	?9?9?9?9E0?9?9?9*9*9?9*9*9?9?9?9?9?9*9*_*9*9*9*9*9	16.6	1.5	36	101950	9999	9999	338	258	0	258	999900	999900	999900	99990	180	1.0	6	6	999.0	999	9	999999999	0	0.0000	0	88	999.000	999.0	99.0
2005	2	20	18	0	?9?9?9?9E0?9?9?9*9*9?9*9*9?9?9?9?9?9*9*_*9*9*9*9*9	15.7	0.9	37	101950	9999	9999	318	83	0	83	999900	999900	999900	99990	225	1.0	1	1	999.0	999	9	999999999	0	0.0000	0	88	999.000	999.0	99.0
2005	2	20	19	0	?9?9?9?9E0?9?9?9*9*9?9*9*9?9?9?9?9?9*9*_*9*9*9*9*9	14.6	0.9	39	101950	9999	9999	320	14	0	0	999900	999900	999900	99990	225	2.0	3	3	999.0	999	9	999999999	0	0.0000	0	88	999.000	999.0	99.0
2005	2	20	20	0	?9?9?9?9E0?9?9?9*9*9?9*9*9?9?9?9?9?9*9*_*9*9*9*9*9	13.0	0.6	43	101950	9999	9999	324	0	0	0	999900	999900	999900	99990	225	3.0	7	7	999.0	999	9	999999999	0	0.0000	0	88	999.000	999.0	99.0
2005	2	20	21	0	?9?9?9?9E0?9?9?9*9*9?9*9*9?9?9?9?9?9*9*_*9*9*9*9*9	11.8	1.1	48	101950	9999	9999	295	0	0	0	999900	999900	999900	99990	225	3.0	0	0	999.0	999	9	999999999	0	0.0000	0	88	999.000	999.0	99.0
2005	2	20	22	0	?9?9?9?9E0?9?9?9*9*9?9*9*9?9?9?9?9?9*9*_*9*9*9*9*9	11.9	0.2	44	101950	9999	9999	331	0	0	0	999900	999900	999900	99990	225	4.0	9	9	999.0	999	9	999999999	0	0.0000	0	88	999.000	999.0	99.0
2005	2	20	23	0	?9?9?9?9E0?9?9?9*9*9?9*9*9?9?9?9?9?9*9*_*9*9*9*9*9	11.4	0.0	45	101950	9999	9999	302	0	0	0	999900	999900	999900	99990	0	0.0	2	2	999.0	999	9	999999999	0	0.0000	0	88	999.000	999.0	99.0
2005	2	20	24	0	?9?9?9?9E0?9?9?9*9*9?9*9*9?9?9?9?9?9*9*_*9*9*9*9*9	9.2	0.4	54	101950	9999	9999	293	0	0	0	999900	999900	999900	99990	0	0.0	2	2	999.0	999	9	999999999	0	0.0000	0	88	999.000	999.0	99.0
2005	2	21	1	0	?9?9?9?9E0?9?9?9*9*9?9*9*9?9?9?9?9?9*9*_*9*9*9*9*9	7.8	1.1	63	102460	9999	9999	298	0	0	0	999900	999900	999900	99990	225	1.0	6	6	999.0	999	9	999999999	0	0.0000	0	88	999.000	999.0	99.0
2005	2	21	2	0	?9?9?9?9E0?9?9?9*9*9?9*9*9?9?9?9?9?9*9*_*9*9*9*9*9	7.8	1.7	65	102460	9999	9999	294	0	0	0	999900	999900	999900	99990	0	0.0	4	4	999.0	999	9	999999999	0	0.0000	0	88	999.000	999.0	99.0
2005	2	21	3	0	?9?9?9?9E0?9?9?9*9*9?9*9*9?9?9?9?9?9*9*_*9*9*9*9*9	7.6	1.1	63	102460	9999	9999	278	0	0	0	999900	999900	999900	99990	45	2.0	0	0	999.0	999	9	999999999	0	0.0000	0	88	999.000	999.0	99.0
2005	2	21	4	0	?9?9?9?9E0?9?9?9*9*9?9*9*9?9?9?9?9?9*9*_*9*9*9*9*9	6.9	0.4	63	102460	9999	9999	294	0	0	0	999900	999900	999900	99990	360	2.0	6	6	999.0	999	9	999999999	0	0.0000	0	88	999.000	999.0	99.0
2005	2	21	5	0	?9?9?9?9E0?9?9?9*9*9?9*9*9?9?9?9?9?9*9*_*9*9*9*9*9	6.2	-0.6	61	102460	9999	9999	290	0	0	0	999900	999900	999900	99990	337	3.0	6	6	999.0	999	9	999999999	0	0.0000	0	88	999.000	999.0	99.0
2005	2	21	6	0	?9?9?9?9E0?9?9?9*9*9?9*9*9?9?9?9?9?9*9*_*9*9*9*9*9	5.6	-1.7	58	102460	9999	9999	286	0	0	0	999900	999900	999900	99990	360	2.0	6	6	999.0	999	9	999999999	0	0.0000	0	88	999.000	999.0	99.0
2005	2	21	7	0	?9?9?9?9E0?9?9?9*9*9?9*9*9?9?9?9?9?9*9*_*9*9*9*9*9	5.5	-1.7	59	102460	9999	9999	283	0	0	0	999900	999900	999900	99990	337	3.0	5	5	999.0	999	9	999999999	0	0.0000	0	88	999.000	999.0	99.0
2005	2	21	8	0	?9?9?9?9E0?9?9?9*9*9?9*9*9?9?9?9?9?9*9*_*9*9*9*9*9	5.3	-2.0	58	102460	9999	9999	285	3	0	3	999900	999900	999900	99990	337	2.0	6	6	999.0	999	9	999999999	0	0.0000	0	88	999.000	999.0	99.0
2005	2	21	9	0	?9?9?9?9E0?9?9?9*9*9?9*9*9?9?9?9?9?9*9*_*9*9*9*9*9	6.3	-1.5	56	102460	9999	9999	280	97	0	97	999900	999900	999900	99990	337	2.0	2	2	999.0	999	9	999999999	0	0.0000	0	88	999.000	999.0	99.0
2005	2	21	10	0	?9?9?9?9E0?9?9?9*9*9?9*9*9?9?9?9?9?9*9*_*9*9*9*9*9	8.5	-0.4	53	102460	9999	9999	290	267	174	160	999900	999900	999900	99990	45	2.0	2	2	999.0	999	9	999999999	0	0.0000	0	88	999.000	999.0	99.0
2005	2	21	11	0	?9?9?9?9E0?9?9?9*9*9?9*9*9?9?9?9?9?9*9*_*9*9*9*9*9	9.5	-0.5	50	102460	9999	9999	319	417	349	169	999900	999900	999900	99990	22	2.0	9	9	999.0	999	9	999999999	0	0.0000	0	88	999.000	999.0	99.0
2005	2	21	12	0	?9?9?9?9E0?9?9?9*9*9?9*9*9?9?9?9?9?9*9*_*9*9*9*9*9	11.3	0.2	46	102460	9999	9999	307	594	604	140	999900	999900	999900	99990	90	3.0	4	4	999.0	999	9	999999999	0	0.0000	0	88	999.000	999.0	99.0
2005	2	21	13	0	?9?9?9?9E0?9?9?9*9*9?9*9*9?9?9?9?9?9*9*_*9*9*9*9*9	11.9	0.4	45	102460	9999	9999	331	703	793	110	999900	999900	999900	99990	90	3.0	9	9	999.0	999	9	999999999	0	0.0000	0	88	999.000	999.0	99.0
2005	2	21	14	0	?9?9?9?9E0?9?9?9*9*9?9*9*9?9?9?9?9?9*9*_*9*9*9*9*9	12.5	-0.2	41	102460	9999	9999	310	719	784	87	999900	999900	999900	99990	90	3.0	3	3	999.0	999	9	999999999	0	0.0000	0	88	999.000	999.0	99.0
2005	2	21	15	0	?9?9?9?9E0?9?9?9*9*9?9*9*9?9?9?9?9?9*9*_*9*9*9*9*9	13.0	-2.4	33	102460	9999	9999	306	644	762	73	999900	999900	999900	99990	90	3.0	2	2	999.0	999	9	999999999	0	0.0000	0	88	999.000	999.0	99.0
2005	2	21	16	0	?9?9?9?9E0?9?9?9*9*9?9*9*9?9?9?9?9?9*9*_*9*9*9*9*9	13.6	0.4	40	102460	9999	9999	327	500	713	61	999900	999900	999900	99990	112	2.0	7	7	999.0	999	9	999999999	0	0.0000	0	88	999.000	999.0	99.0
2005	2	21	17	0	?9?9?9?9E0?9?9?9*9*9?9*9*9?9?9?9?9?9*9*_*9*9*9*9*9	13.5	0.0	39	102460	9999	9999	317	319	555	43	999900	999900	999900	99990	135	1.0	4	4	999.0	999	9	999999999	0	0.0000	0	88	999.000	999.0	99.0
2005	2	21	18	0	?9?9?9?9E0?9?9?9*9*9?9*9*9?9?9?9?9?9*9*_*9*9*9*9*9	12.8	1.9	47	102460	9999	9999	318	147	0	5	999900	999900	999900	99990	135	4.0	5	5	999.0	999	9	999999999	0	0.0000	0	88	999.000	999.0	99.0
2005	2	21	19	0	?9?9?9?9E0?9?9?9*9*9?9*9*9?9?9?9?9?9*9*_*9*9*9*9*9	10.4	-1.7	42	102460	9999	9999	292	22	0	0	999900	999900	999900	99990	90	4.0	1	1	999.0	999	9	999999999	0	0.0000	0	88	999.000	999.0	99.0
2005	2	21	20	0	?9?9?9?9E0?9?9?9*9*9?9*9*9?9?9?9?9?9*9*_*9*9*9*9*9	8.7	-0.2	53	102460	9999	9999	294	0	0	0	999900	999900	999900	99990	90	3.0	3	3	999.0	999	9	999999999	0	0.0000	0	88	999.000	999.0	99.0
2005	2	21	21	0	?9?9?9?9E0?9?9?9*9*9?9*9*9?9?9?9?9?9*9*_*9*9*9*9*9	7.8	-0.4	56	102460	9999	9999	294	0	0	0	999900	999900	999900	99990	112	3.0	5	5	999.0	999	9	999999999	0	0.0000	0	88	999.000	999.0	99.0
2005	2	21	22	0	?9?9?9?9E0?9?9?9*9*9?9*9*9?9?9?9?9?9*9*_*9*9*9*9*9	7.0	-2.2	51	102460	9999	9999	273	0	0	0	999900	999900	999900	99990	135	2.0	0	0	999.0	999	9	999999999	0	0.0000	0	88	999.000	999.0	99.0
2005	2	21	23	0	?9?9?9?9E0?9?9?9*9*9?9*9*9?9?9?9?9?9*9*_*9*9*9*9*9	6.4	-2.7	51	102460	9999	9999	270	0	0	0	999900	999900	999900	99990	90	3.0	0	0	999.0	999	9	999999999	0	0.0000	0	88	999.000	999.0	99.0
2005	2	21	24	0	?9?9?9?9E0?9?9?9*9*9?9*9*9?9?9?9?9?9*9*_*9*9*9*9*9	5.7	-1.3	60	102460	9999	9999	282	0	0	0	999900	999900	999900	99990	135	1.0	4	4	999.0	999	9	999999999	0	0.0000	0	88	999.000	999.0	99.0
2005	2	22	1	0	?9?9?9?9E0?9?9?9*9*9?9*9*9?9?9?9?9?9*9*_*9*9*9*9*9	5.6	-0.4	65	102520	9999	9999	283	0	0	0	999900	999900	999900	99990	135	2.0	4	4	999.0	999	9	999999999	0	0.0000	0	88	999.000	999.0	99.0
2005	2	22	2	0	?9?9?9?9E0?9?9?9*9*9?9*9*9?9?9?9?9?9*9*_*9*9*9*9*9	5.4	0.4	70	102520	9999	9999	281	0	0	0	999900	999900	999900	99990	112	1.0	3	3	999.0	999	9	999999999	0	0.0000	0	88	999.000	999.0	99.0
2005	2	22	3	0	?9?9?9?9E0?9?9?9*9*9?9*9*9?9?9?9?9?9*9*_*9*9*9*9*9	5.6	0.6	70	102520	9999	9999	289	0	0	0	999900	999900	999900	99990	67	1.0	6	6	999.0	999	9	999999999	0	0.0000	0	88	999.000	999.0	99.0
2005	2	22	4	0	?9?9?9?9E0?9?9?9*9*9?9*9*9?9?9?9?9?9*9*_*9*9*9*9*9	5.2	0.4	71	102520	9999	9999	268	0	0	0	999900	999900	999900	99990	67	2.0	0	0	999.0	999	9	999999999	0	0.0000	0	88	999.000	999.0	99.0
2005	2	22	5	0	?9?9?9?9E0?9?9?9*9*9?9*9*9?9?9?9?9?9*9*_*9*9*9*9*9	4.6	0.4	74	102520	9999	9999	284	0	0	0	999900	999900	999900	99990	45	1.0	6	6	999.0	999	9	999999999	0	0.0000	0	88	999.000	999.0	99.0
2005	2	22	6	0	?9?9?9?9E0?9?9?9*9*9?9*9*9?9?9?9?9?9*9*_*9*9*9*9*9	4.6	1.3	79	102520	9999	9999	272	0	0	0	999900	999900	999900	99990	22	1.0	1	1	999.0	999	9	999999999	0	0.0000	0	88	999.000	999.0	99.0
2005	2	22	7	0	?9?9?9?9E0?9?9?9*9*9?9*9*9?9?9?9?9?9*9*_*9*9*9*9*9	4.6	1.5	80	102520	9999	9999	289	0	0	0	999900	999900	999900	99990	45	3.0	7	7	999.0	999	9	999999999	0	0.0000	0	88	999.000	999.0	99.0
2005	2	22	8	0	?9?9?9?9E0?9?9?9*9*9?9*9*9?9?9?9?9?9*9*_*9*9*9*9*9	4.5	1.7	82	102520	9999	9999	272	0	0	0	999900	999900	999900	99990	90	2.0	1	1	999.0	999	9	999999999	0	0.0000	0	88	999.000	999.0	99.0
2005	2	22	9	0	?9?9?9?9E0?9?9?9*9*9?9*9*9?9?9?9?9?9*9*_*9*9*9*9*9	4.6	2.1	84	102520	9999	9999	267	14	0	14	999900	999900	999900	99990	112	2.0	0	0	999.0	999	9	999999999	0	0.0000	0	88	999.000	999.0	99.0
2005	2	22	10	0	?9?9?9?9E0?9?9?9*9*9?9*9*9?9?9?9?9?9*9*_*9*9*9*9*9	4.9	1.9	81	102520	9999	9999	282	67	0	67	999900	999900	999900	99990	90	2.0	4	4	999.0	999	9	999999999	0	0.0000	0	88	999.000	999.0	99.0
2005	2	22	11	0	?9?9?9?9E0?9?9?9*9*9?9*9*9?9?9?9?9?9*9*_*9*9*9*9*9	5.4	2.1	79	102520	9999	9999	280	89	0	89	999900	999900	999900	99990	67	2.0	2	2	999.0	999	9	999999999	0	0.0000	0	88	999.000	999.0	99.0
2005	2	22	12	0	?9?9?9?9E0?9?9?9*9*9?9*9*9?9?9?9?9?9*9*_*9*9*9*9*9	5.6	2.3	79	102520	9999	9999	298	56	0	56	999900	999900	999900	99990	67	2.0	8	8	999.0	999	9	999999999	0	0.0000	0	88	999.000	999.0	99.0
2005	2	22	13	0	?9?9?9?9E0?9?9?9*9*9?9*9*9?9?9?9?9?9*9*_*9*9*9*9*9	6.1	2.7	79	102520	9999	9999	301	128	0	128	999900	999900	999900	99990	67	3.0	8	8	999.0	999	9	999999999	0	0.0000	0	88	999.000	999.0	99.0
2005	2	22	14	0	?9?9?9?9E0?9?9?9*9*9?9*9*9?9?9?9?9?9*9*_*9*9*9*9*9	6.5	2.9	78	102520	9999	9999	292	139	0	139	999900	999900	999900	99990	67	3.0	5	5	999.0	999	9	999999999	0	0.0000	0	88	999.000	999.0	99.0
2005	2	22	15	0	?9?9?9?9E0?9?9?9*9*9?9*9*9?9?9?9?9?9*9*_*9*9*9*9*9	6.7	2.9	77	102520	9999	9999	282	125	0	125	999900	999900	999900	99990	112	3.0	1	1	999.0	999	9	999999999	0	0.0000	0	88	999.000	999.0	99.0
2005	2	22	16	0	?9?9?9?9E0?9?9?9*9*9?9*9*9?9?9?9?9?9*9*_*9*9*9*9*9	7.0	2.9	75	102520	9999	9999	290	108	0	108	999900	999900	999900	99990	90	3.0	3	3	999.0	999	9	999999999	0	0.0000	0	88	999.000	999.0	99.0
2005	2	22	17	0	?9?9?9?9E0?9?9?9*9*9?9*9*9?9?9?9?9?9*9*_*9*9*9*9*9	6.9	2.3	73	102520	9999	9999	282	106	0	106	999900	999900	999900	99990	90	4.0	1	1	999.0	999	9	999999999	0	0.0000	0	88	999.000	999.0	99.0
2005	2	22	18	0	?9?9?9?9E0?9?9?9*9*9?9*9*9?9?9?9?9?9*9*_*9*9*9*9*9	6.8	2.1	72	102520	9999	9999	299	89	0	89	999900	999900	999900	99990	112	4.0	7	7	999.0	999	9	999999999	0	0.0000	0	88	999.000	999.0	99.0
2005	2	22	19	0	?9?9?9?9E0?9?9?9*9*9?9*9*9?9?9?9?9?9*9*_*9*9*9*9*9	6.4	2.5	76	102520	9999	9999	284	22	0	0	999900	999900	999900	99990	112	3.0	2	2	999.0	999	9	999999999	0	0.0000	0	88	999.000	999.0	99.0
2005	2	22	20	0	?9?9?9?9E0?9?9?9*9*9?9*9*9?9?9?9?9?9*9*_*9*9*9*9*9	6.2	2.9	79	102520	9999	9999	308	0	0	0	999900	999900	999900	99990	112	2.0	9	9	999.0	999	9	999999999	0	0.0000	0	88	999.000	999.0	99.0
2005	2	22	21	0	?9?9?9?9E0?9?9?9*9*9?9*9*9?9?9?9?9?9*9*_*9*9*9*9*9	5.8	2.3	78	102520	9999	9999	286	0	0	0	999900	999900	999900	99990	112	1.0	4	4	999.0	999	9	999999999	0	0.0000	0	88	999.000	999.0	99.0
2005	2	22	22	0	?9?9?9?9E0?9?9?9*9*9?9*9*9?9?9?9?9?9*9*_*9*9*9*9*9	5.7	2.7	81	102520	9999	9999	295	0	0	0	999900	999900	999900	99990	67	1.0	7	7	999.0	999	9	999999999	0	0.0000	0	88	999.000	999.0	99.0
2005	2	22	23	0	?9?9?9?9E0?9?9?9*9*9?9*9*9?9?9?9?9?9*9*_*9*9*9*9*9	5.6	3.2	85	102520	9999	9999	306	0	0	0	999900	999900	999900	99990	90	2.0	9	9	999.0	999	9	999999999	0	0.0000	0	88	999.000	999.0	99.0
2005	2	22	24	0	?9?9?9?9E0?9?9?9*9*9?9*9*9?9?9?9?9?9*9*_*9*9*9*9*9	5.1	3.3	88	102520	9999	9999	289	0	0	0	999900	999900	999900	99990	22	1.0	6	6	999.0	999	9	999999999	0	0.0000	0	88	999.000	999.0	99.0
2005	2	23	1	0	?9?9?9?9E0?9?9?9*9*9?9*9*9?9?9?9?9?9*9*_*9*9*9*9*9	4.9	3.2	89	102070	9999	9999	284	0	0	0	999900	999900	999900	99990	0	0.0	4	4	999.0	999	9	999999999	0	0.0000	0	88	999.000	999.0	99.0
2005	2	23	2	0	?9?9?9?9E0?9?9?9*9*9?9*9*9?9?9?9?9?9*9*_*9*9*9*9*9	4.3	2.8	90	102070	9999	9999	267	0	0	0	999900	999900	999900	99990	337	2.0	0	0	999.0	999	9	999999999	0	0.0000	0	88	999.000	999.0	99.0
2005	2	23	3	0	?9?9?9?9E0?9?9?9*9*9?9*9*9?9?9?9?9?9*9*_*9*9*9*9*9	4.9	2.8	87	102070	9999	9999	269	0	0	0	999900	999900	999900	99990	315	1.0	0	0	999.0	999	9	999999999	0	0.0000	0	88	999.000	999.0	99.0
2005	2	23	4	0	?9?9?9?9E0?9?9?9*9*9?9*9*9?9?9?9?9?9*9*_*9*9*9*9*9	4.9	3.2	89	102070	9999	9999	292	0	0	0	999900	999900	999900	99990	0	0.0	7	7	999.0	999	9	999999999	0	0.0000	0	88	999.000	999.0	99.0
2005	2	23	5	0	?9?9?9?9E0?9?9?9*9*9?9*9*9?9?9?9?9?9*9*_*9*9*9*9*9	4.5	3.0	90	102070	9999	9999	282	0	0	0	999900	999900	999900	99990	315	2.0	4	4	999.0	999	9	999999999	0	0.0000	0	88	999.000	999.0	99.0
2005	2	23	6	0	?9?9?9?9E0?9?9?9*9*9?9*9*9?9?9?9?9?9*9*_*9*9*9*9*9	4.7	3.1	89	102070	9999	9999	269	0	0	0	999900	999900	999900	99990	292	1.0	0	0	999.0	999	9	999999999	0	0.0000	0	88	999.000	999.0	99.0
2005	2	23	7	0	?9?9?9?9E0?9?9?9*9*9?9*9*9?9?9?9?9?9*9*_*9*9*9*9*9	4.9	2.8	87	102070	9999	9999	288	0	0	0	999900	999900	999900	99990	337	2.0	6	6	999.0	999	9	999999999	0	0.0000	0	88	999.000	999.0	99.0
2005	2	23	8	0	?9?9?9?9E0?9?9?9*9*9?9*9*9?9?9?9?9?9*9*_*9*9*9*9*9	5.1	3.6	90	102070	9999	9999	304	0	0	0	999900	999900	999900	99990	225	1.0	9	9	999.0	999	9	999999999	0	0.0000	0	88	999.000	999.0	99.0
2005	2	23	9	0	?9?9?9?9E0?9?9?9*9*9?9*9*9?9?9?9?9?9*9*_*9*9*9*9*9	5.6	3.6	87	102070	9999	9999	289	42	0	42	999900	999900	999900	99990	0	0.0	5	5	999.0	999	9	999999999	0	0.0000	0	88	999.000	999.0	99.0
2005	2	23	10	0	?9?9?9?9E0?9?9?9*9*9?9*9*9?9?9?9?9?9*9*_*9*9*9*9*9	6.0	3.4	83	102070	9999	9999	301	58	0	58	999900	999900	999900	99990	315	1.0	8	8	999.0	999	9	999999999	0	0.0000	0	88	999.000	999.0	99.0
2005	2	23	11	0	?9?9?9?9E0?9?9?9*9*9?9*9*9?9?9?9?9?9*9*_*9*9*9*9*9	6.9	4.3	83	102070	9999	9999	293	119	0	119	999900	999900	999900	99990	202	1.0	4	4	999.0	999	9	999999999	0	0.0000	0	88	999.000	999.0	99.0
2005	2	23	12	0	?9?9?9?9E0?9?9?9*9*9?9*9*9?9?9?9?9?9*9*_*9*9*9*9*9	7.5	4.8	83	102070	9999	9999	304	194	0	194	999900	999900	999900	99990	180	2.0	7	7	999.0	999	9	999999999	0	0.0000	0	88	999.000	999.0	99.0
2005	2	23	13	0	?9?9?9?9E0?9?9?9*9*9?9*9*9?9?9?9?9?9*9*_*9*9*9*9*9	8.3	4.1	75	102070	9999	9999	299	197	0	197	999900	999900	999900	99990	225	3.0	4	4	999.0	999	9	999999999	0	0.0000	0	88	999.000	999.0	99.0
2005	2	23	14	0	?9?9?9?9E0?9?9?9*9*9?9*9*9?9?9?9?9?9*9*_*9*9*9*9*9	8.6	4.3	74	102070	9999	9999	291	167	0	167	999900	999900	999900	99990	202	2.0	1	1	999.0	999	9	999999999	0	0.0000	0	88	999.000	999.0	99.0
2005	2	23	15	0	?9?9?9?9E0?9?9?9*9*9?9*9*9?9?9?9?9?9*9*_*9*9*9*9*9	8.9	5.2	77	102070	9999	9999	316	167	0	167	999900	999900	999900	99990	225	2.0	8	8	999.0	999	9	999999999	0	0.0000	0	88	999.000	999.0	99.0
2005	2	23	16	0	?9?9?9?9E0?9?9?9*9*9?9*9*9?9?9?9?9?9*9*_*9*9*9*9*9	8.9	5.2	77	102070	9999	9999	297	108	0	108	999900	999900	999900	99990	225	2.0	2	2	999.0	999	9	999999999	0	0.0000	0	88	999.000	999.0	99.0
2005	2	23	17	0	?9?9?9?9E0?9?9?9*9*9?9*9*9?9?9?9?9?9*9*_*9*9*9*9*9	9.2	5.2	76	102070	9999	9999	306	75	0	75	999900	999900	999900	99990	225	2.0	5	5	999.0	999	9	999999999	0	0.0000	0	88	999.000	999.0	99.0
2005	2	23	18	0	?9?9?9?9E0?9?9?9*9*9?9*9*9?9?9?9?9?9*9*_*9*9*9*9*9	9.3	5.8	79	102070	9999	9999	325	69	0	69	999900	999900	999900	99990	0	0.0	9	9	999.0	999	9	999999999	0	0.0000	0	88	999.000	999.0	99.0
2005	2	23	19	0	?9?9?9?9E0?9?9?9*9*9?9*9*9?9?9?9?9?9*9*_*9*9*9*9*9	9.0	5.7	80	102070	9999	9999	317	8	0	0	999900	999900	999900	99990	202	1.0	8	8	999.0	999	9	999999999	0	0.0000	0	88	999.000	999.0	99.0
2005	2	23	20	0	?9?9?9?9E0?9?9?9*9*9?9*9*9?9?9?9?9?9*9*_*9*9*9*9*9	8.9	5.8	81	102070	9999	9999	298	0	0	0	999900	999900	999900	99990	0	0.0	2	2	999.0	999	9	999999999	0	0.0000	0	88	999.000	999.0	99.0
2005	2	23	21	0	?9?9?9?9E0?9?9?9*9*9?9*9*9?9?9?9?9?9*9*_*9*9*9*9*9	8.8	6.0	82	102070	9999	9999	308	0	0	0	999900	999900	999900	99990	0	0.0	6	6	999.0	999	9	999999999	0	0.0000	0	88	999.000	999.0	99.0
2005	2	23	22	0	?9?9?9?9E0?9?9?9*9*9?9*9*9?9?9?9?9?9*9*_*9*9*9*9*9	8.6	6.3	85	102070	9999	9999	307	0	0	0	999900	999900	999900	99990	0	0.0	6	6	999.0	999	9	999999999	0	0.0000	0	88	999.000	999.0	99.0
2005	2	23	23	0	?9?9?9?9E0?9?9?9*9*9?9*9*9?9?9?9?9?9*9*_*9*9*9*9*9	8.1	6.1	87	102070	9999	9999	313	0	0	0	999900	999900	999900	99990	315	1.0	8	8	999.0	999	9	999999999	0	0.0000	0	88	999.000	999.0	99.0
2005	2	23	24	0	?9?9?9?9E0?9?9?9*9*9?9*9*9?9?9?9?9?9*9*_*9*9*9*9*9	8.2	5.8	85	102070	9999	9999	295	0	0	0	999900	999900	999900	99990	0	0.0	2	2	999.0	999	9	999999999	0	0.0000	0	88	999.000	999.0	99.0
2005	2	24	1	0	?9?9?9?9E0?9?9?9*9*9?9*9*9?9?9?9?9?9*9*_*9*9*9*9*9	7.2	5.4	88	101660	9999	9999	293	0	0	0	999900	999900	999900	99990	225	1.0	3	3	999.0	999	9	999999999	0	0.0000	0	88	999.000	999.0	99.0
2005	2	24	2	0	?9?9?9?9E0?9?9?9*9*9?9*9*9?9?9?9?9?9*9*_*9*9*9*9*9	7.4	5.6	88	101660	9999	9999	316	0	0	0	999900	999900	999900	99990	225	1.0	9	9	999.0	999	9	999999999	0	0.0000	0	88	999.000	999.0	99.0
2005	2	24	3	0	?9?9?9?9E0?9?9?9*9*9?9*9*9?9?9?9?9?9*9*_*9*9*9*9*9	7.3	5.9	91	101660	9999	9999	282	0	0	0	999900	999900	999900	99990	225	2.0	0	0	999.0	999	9	999999999	0	0.0000	0	88	999.000	999.0	99.0
2005	2	24	4	0	?9?9?9?9E0?9?9?9*9*9?9*9*9?9?9?9?9?9*9*_*9*9*9*9*9	7.2	6.1	93	101660	9999	9999	287	0	0	0	999900	999900	999900	99990	225	3.0	1	1	999.0	999	9	999999999	0	0.0000	0	88	999.000	999.0	99.0
2005	2	24	5	0	?9?9?9?9E0?9?9?9*9*9?9*9*9?9?9?9?9?9*9*_*9*9*9*9*9	7.4	6.2	92	101660	9999	9999	299	0	0	0	999900	999900	999900	99990	225	4.0	5	5	999.0	999	9	999999999	0	0.0000	0	88	999.000	999.0	99.0
2005	2	24	6	0	?9?9?9?9E0?9?9?9*9*9?9*9*9?9?9?9?9?9*9*_*9*9*9*9*9	7.1	6.2	94	101660	9999	9999	309	0	0	0	999900	999900	999900	99990	247	5.0	8	8	999.0	999	9	999999999	0	0.0000	0	88	999.000	999.0	99.0
2005	2	24	7	0	?9?9?9?9E0?9?9?9*9*9?9*9*9?9?9?9?9?9*9*_*9*9*9*9*9	7.1	6.2	94	101660	9999	9999	298	0	0	0	999900	999900	999900	99990	225	3.0	5	5	999.0	999	9	999999999	0	0.0000	0	88	999.000	999.0	99.0
2005	2	24	8	0	?9?9?9?9E0?9?9?9*9*9?9*9*9?9?9?9?9?9*9*_*9*9*9*9*9	6.9	6.2	95	101660	9999	9999	297	3	0	3	999900	999900	999900	99990	225	3.0	5	5	999.0	999	9	999999999	0	0.0000	0	88	999.000	999.0	99.0
2005	2	24	9	0	?9?9?9?9E0?9?9?9*9*9?9*9*9?9?9?9?9?9*9*_*9*9*9*9*9	7.4	6.2	92	101660	9999	9999	297	50	0	50	999900	999900	999900	99990	225	3.0	4	4	999.0	999	9	999999999	0	0.0000	0	88	999.000	999.0	99.0
2005	2	24	10	0	?9?9?9?9E0?9?9?9*9*9?9*9*9?9?9?9?9?9*9*_*9*9*9*9*9	9.1	6.7	85	101660	9999	9999	325	228	113	157	999900	999900	999900	99990	202	3.0	9	9	999.0	999	9	999999999	0	0.0000	0	88	999.000	999.0	99.0
2005	2	24	11	0	?9?9?9?9E0?9?9?9*9*9?9*9*9?9?9?9?9?9*9*_*9*9*9*9*9	11.0	7.3	78	101660	9999	9999	314	414	329	176	999900	999900	999900	99990	202	3.0	4	4	999.0	999	9	999999999	0	0.0000	0	88	999.000	999.0	99.0
2005	2	24	12	0	?9?9?9?9E0?9?9?9*9*9?9*9*9?9?9?9?9?9*9*_*9*9*9*9*9	13.6	7.7	67	101660	9999	9999	340	558	520	161	999900	999900	999900	99990	202	3.0	8	8	999.0	999	9	999999999	0	0.0000	0	88	999.000	999.0	99.0
2005	2	24	13	0	?9?9?9?9E0?9?9?9*9*9?9*9*9?9?9?9?9?9*9*_*9*9*9*9*9	16.7	8.2	57	101660	9999	9999	364	642	669	141	999900	999900	999900	99990	225	4.0	9	9	999.0	999	9	999999999	0	0.0000	0	88	999.000	999.0	99.0
2005	2	24	14	0	?9?9?9?9E0?9?9?9*9*9?9*9*9?9?9?9?9?9*9*_*9*9*9*9*9	18.3	9.2	55	101660	9999	9999	332	567	504	227	999900	999900	999900	99990	225	2.0	0	0	999.0	999	9	999999999	0	0.0000	0	88	999.000	999.0	99.0
2005	2	24	15	0	?9?9?9?9E0?9?9?9*9*9?9*9*9?9?9?9?9?9*9*_*9*9*9*9*9	18.7	9.7	56	101660	9999	9999	352	331	0	331	999900	999900	999900	99990	202	3.0	4	4	999.0	999	9	999999999	0	0.0000	0	88	999.000	999.0	99.0
2005	2	24	16	0	?9?9?9?9E0?9?9?9*9*9?9*9*9?9?9?9?9?9*9*_*9*9*9*9*9	19.3	9.3	52	101660	9999	9999	378	272	0	272	999900	999900	999900	99990	225	4.0	9	9	999.0	999	9	999999999	0	0.0000	0	88	999.000	999.0	99.0
2005	2	24	17	0	?9?9?9?9E0?9?9?9*9*9?9*9*9?9?9?9?9?9*9*_*9*9*9*9*9	19.6	10.2	55	101660	9999	9999	363	183	0	183	999900	999900	999900	99990	225	3.0	6	6	999.0	999	9	999999999	0	0.0000	0	88	999.000	999.0	99.0
2005	2	24	18	0	?9?9?9?9E0?9?9?9*9*9?9*9*9?9?9?9?9?9*9*_*9*9*9*9*9	19.8	10.0	53	101660	9999	9999	382	81	0	81	999900	999900	999900	99990	247	4.0	9	9	999.0	999	9	999999999	0	0.0000	0	88	999.000	999.0	99.0
2005	2	24	19	0	?9?9?9?9E0?9?9?9*9*9?9*9*9?9?9?9?9?9*9*_*9*9*9*9*9	19.2	9.9	55	101660	9999	9999	337	14	0	0	999900	999900	999900	99990	225	3.0	0	0	999.0	999	9	999999999	0	0.0000	0	88	999.000	999.0	99.0
2005	2	24	20	0	?9?9?9?9E0?9?9?9*9*9?9*9*9?9?9?9?9?9*9*_*9*9*9*9*9	17.7	10.9	64	101660	9999	9999	346	0	0	0	999900	999900	999900	99990	202	2.0	3	3	999.0	999	9	999999999	0	0.0000	0	88	999.000	999.0	99.0
2005	2	24	21	0	?9?9?9?9E0?9?9?9*9*9?9*9*9?9?9?9?9?9*9*_*9*9*9*9*9	16.8	10.9	68	101660	9999	9999	350	0	0	0	999900	999900	999900	99990	225	3.0	6	6	999.0	999	9	999999999	0	0.0000	0	88	999.000	999.0	99.0
2005	2	24	22	0	?9?9?9?9E0?9?9?9*9*9?9*9*9?9?9?9?9?9*9*_*9*9*9*9*9	16.6	10.4	67	101660	9999	9999	352	0	0	0	999900	999900	999900	99990	225	4.0	7	7	999.0	999	9	999999999	0	0.0000	0	88	999.000	999.0	99.0
2005	2	24	23	0	?9?9?9?9E0?9?9?9*9*9?9*9*9?9?9?9?9?9*9*_*9*9*9*9*9	16.8	10.4	66	101660	9999	9999	349	0	0	0	999900	999900	999900	99990	225	3.0	6	6	999.0	999	9	999999999	0	0.0000	0	88	999.000	999.0	99.0
2005	2	24	24	0	?9?9?9?9E0?9?9?9*9*9?9*9*9?9?9?9?9?9*9*_*9*9*9*9*9	16.4	10.4	68	101660	9999	9999	351	0	0	0	999900	999900	999900	99990	0	0.0	7	7	999.0	999	9	999999999	0	0.0000	0	88	999.000	999.0	99.0
2005	2	25	1	0	?9?9?9?9E0?9?9?9*9*9?9*9*9?9?9?9?9?9*9*_*9*9*9*9*9	15.7	10.6	72	101510	9999	9999	322	0	0	0	999900	999900	999900	99990	0	0.0	0	0	999.0	999	9	999999999	0	0.0000	0	88	999.000	999.0	99.0
2005	2	25	2	0	?9?9?9?9E0?9?9?9*9*9?9*9*9?9?9?9?9?9*9*_*9*9*9*9*9	15.1	10.4	73	101510	9999	9999	333	0	0	0	999900	999900	999900	99990	225	3.0	3	3	999.0	999	9	999999999	0	0.0000	0	88	999.000	999.0	99.0
2005	2	25	3	0	?9?9?9?9E0?9?9?9*9*9?9*9*9?9?9?9?9?9*9*_*9*9*9*9*9	15.1	10.4	73	101510	9999	9999	338	0	0	0	999900	999900	999900	99990	225	4.0	5	5	999.0	999	9	999999999	0	0.0000	0	88	999.000	999.0	99.0
2005	2	25	4	0	?9?9?9?9E0?9?9?9*9*9?9*9*9?9?9?9?9?9*9*_*9*9*9*9*9	14.9	10.4	75	101510	9999	9999	329	0	0	0	999900	999900	999900	99990	225	3.0	2	2	999.0	999	9	999999999	0	0.0000	0	88	999.000	999.0	99.0
2005	2	25	5	0	?9?9?9?9E0?9?9?9*9*9?9*9*9?9?9?9?9?9*9*_*9*9*9*9*9	14.2	10.4	78	101510	9999	9999	326	0	0	0	999900	999900	999900	99990	225	3.0	2	2	999.0	999	9	999999999	0	0.0000	0	88	999.000	999.0	99.0
2005	2	25	6	0	?9?9?9?9E0?9?9?9*9*9?9*9*9?9?9?9?9?9*9*_*9*9*9*9*9	15.6	10.3	71	101510	9999	9999	353	0	0	0	999900	999900	999900	99990	225	4.0	8	8	999.0	999	9	999999999	0	0.0000	0	88	999.000	999.0	99.0
2005	2	25	7	0	?9?9?9?9E0?9?9?9*9*9?9*9*9?9?9?9?9?9*9*_*9*9*9*9*9	16.6	9.9	65	101510	9999	9999	340	0	0	0	999900	999900	999900	99990	225	4.0	3	3	999.0	999	9	999999999	0	0.0000	0	88	999.000	999.0	99.0
2005	2	25	8	0	?9?9?9?9E0?9?9?9*9*9?9*9*9?9?9?9?9?9*9*_*9*9*9*9*9	14.6	10.9	78	101510	9999	9999	328	3	0	3	999900	999900	999900	99990	225	3.0	2	2	999.0	999	9	999999999	0	0.0000	0	88	999.000	999.0	99.0
2005	2	25	9	0	?9?9?9?9E0?9?9?9*9*9?9*9*9?9?9?9?9?9*9*_*9*9*9*9*9	15.6	10.3	71	101510	9999	9999	340	81	0	81	999900	999900	999900	99990	202	3.0	5	5	999.0	999	9	999999999	0	0.0000	0	88	999.000	999.0	99.0
2005	2	25	10	0	?9?9?9?9E0?9?9?9*9*9?9*9*9?9?9?9?9?9*9*_*9*9*9*9*9	17.6	11.2	66	101510	9999	9999	342	169	0	169	999900	999900	999900	99990	225	3.0	2	2	999.0	999	9	999999999	0	0.0000	0	88	999.000	999.0	99.0
2005	2	25	11	0	?9?9?9?9E0?9?9?9*9*9?9*9*9?9?9?9?9?9*9*_*9*9*9*9*9	18.4	11.1	62	101510	9999	9999	355	261	0	261	999900	999900	999900	99990	202	2.0	5	5	999.0	999	9	999999999	0	0.0000	0	88	999.000	999.0	99.0
2005	2	25	12	0	?9?9?9?9E0?9?9?9*9*9?9*9*9?9?9?9?9?9*9*_*9*9*9*9*9	21.2	11.8	55	101510	9999	9999	360	372	0	372	999900	999900	999900	99990	202	2.0	2	2	999.0	999	9	999999999	0	0.0000	0	88	999.000	999.0	99.0
2005	2	25	13	0	?9?9?9?9E0?9?9?9*9*9?9*9*9?9?9?9?9?9*9*_*9*9*9*9*9	21.9	12.2	54	101510	9999	9999	352	392	0	392	999900	999900	999900	99990	22	3.0	0	0	999.0	999	9	999999999	0	0.0000	0	88	999.000	999.0	99.0
2005	2	25	14	0	?9?9?9?9E0?9?9?9*9*9?9*9*9?9?9?9?9?9*9*_*9*9*9*9*9	20.7	12.2	58	101510	9999	9999	358	325	0	325	999900	999900	999900	99990	22	3.0	2	2	999.0	999	9	999999999	0	0.0000	0	88	999.000	999.0	99.0
2005	2	25	15	0	?9?9?9?9E0?9?9?9*9*9?9*9*9?9?9?9?9?9*9*_*9*9*9*9*9	20.0	11.8	59	101510	9999	9999	385	267	0	267	999900	999900	999900	99990	45	4.0	9	9	999.0	999	9	999999999	0	0.0000	0	88	999.000	999.0	99.0
2005	2	25	16	0	?9?9?9?9E0?9?9?9*9*9?9*9*9?9?9?9?9?9*9*_*9*9*9*9*9	19.1	11.1	60	101510	9999	9999	361	194	0	194	999900	999900	999900	99990	45	4.0	6	6	999.0	999	9	999999999	0	0.0000	0	88	999.000	999.0	99.0
2005	2	25	17	0	?9?9?9?9E0?9?9?9*9*9?9*9*9?9?9?9?9?9*9*_*9*9*9*9*9	18.5	11.2	62	101510	9999	9999	350	136	0	136	999900	999900	999900	99990	67	4.0	3	3	999.0	999	9	999999999	0	0.0000	0	88	999.000	999.0	99.0
2005	2	25	18	0	?9?9?9?9E0?9?9?9*9*9?9*9*9?9?9?9?9?9*9*_*9*9*9*9*9	17.5	11.2	67	101510	9999	9999	342	78	0	78	999900	999900	999900	99990	45	5.0	2	2	999.0	999	9	999999999	0	0.0000	0	88	999.000	999.0	99.0
2005	2	25	19	0	?9?9?9?9E0?9?9?9*9*9?9*9*9?9?9?9?9?9*9*_*9*9*9*9*9	15.6	11.1	74	101510	9999	9999	341	17	0	0	999900	999900	999900	99990	67	4.0	5	5	999.0	999	9	999999999	0	0.0000	0	88	999.000	999.0	99.0
2005	2	25	20	0	?9?9?9?9E0?9?9?9*9*9?9*9*9?9?9?9?9?9*9*_*9*9*9*9*9	14.9	11.0	77	101510	9999	9999	319	0	0	0	999900	999900	999900	99990	45	5.0	0	0	999.0	999	9	999999999	0	0.0000	0	88	999.000	999.0	99.0
2005	2	25	21	0	?9?9?9?9E0?9?9?9*9*9?9*9*9?9?9?9?9?9*9*_*9*9*9*9*9	14.6	11.0	79	101510	9999	9999	339	0	0	0	999900	999900	999900	99990	45	2.0	6	6	999.0	999	9	999999999	0	0.0000	0	88	999.000	999.0	99.0
2005	2	25	22	0	?9?9?9?9E0?9?9?9*9*9?9*9*9?9?9?9?9?9*9*_*9*9*9*9*9	14.2	10.9	81	101510	9999	9999	341	0	0	0	999900	999900	999900	99990	22	3.0	7	7	999.0	999	9	999999999	0	0.0000	0	88	999.000	999.0	99.0
2005	2	25	23	0	?9?9?9?9E0?9?9?9*9*9?9*9*9?9?9?9?9?9*9*_*9*9*9*9*9	13.8	10.9	83	101510	9999	9999	320	0	0	0	999900	999900	999900	99990	22	3.0	1	1	999.0	999	9	999999999	0	0.0000	0	88	999.000	999.0	99.0
2005	2	25	24	0	?9?9?9?9E0?9?9?9*9*9?9*9*9?9?9?9?9?9*9*_*9*9*9*9*9	13.3	10.9	86	101510	9999	9999	343	0	0	0	999900	999900	999900	99990	22	1.0	8	8	999.0	999	9	999999999	0	0.0000	0	88	999.000	999.0	99.0
2005	2	26	1	0	?9?9?9?9E0?9?9?9*9*9?9*9*9?9?9?9?9?9*9*_*9*9*9*9*9	13.0	10.9	87	101900	9999	9999	311	0	0	0	999900	999900	999900	99990	112	1.0	0	0	999.0	999	9	999999999	0	0.0000	0	88	999.000	999.0	99.0
2005	2	26	2	0	?9?9?9?9E0?9?9?9*9*9?9*9*9?9?9?9?9?9*9*_*9*9*9*9*9	12.6	10.7	88	101900	9999	9999	339	0	0	0	999900	999900	999900	99990	90	2.0	8	8	999.0	999	9	999999999	0	0.0000	0	88	999.000	999.0	99.0
2005	2	26	3	0	?9?9?9?9E0?9?9?9*9*9?9*9*9?9?9?9?9?9*9*_*9*9*9*9*9	12.4	10.3	87	101900	9999	9999	313	0	0	0	999900	999900	999900	99990	67	2.0	1	1	999.0	999	9	999999999	0	0.0000	0	88	999.000	999.0	99.0
2005	2	26	4	0	?9?9?9?9E0?9?9?9*9*9?9*9*9?9?9?9?9?9*9*_*9*9*9*9*9	12.2	10.5	90	101900	9999	9999	317	0	0	0	999900	999900	999900	99990	22	4.0	2	2	999.0	999	9	999999999	0	0.0000	0	88	999.000	999.0	99.0
2005	2	26	5	0	?9?9?9?9E0?9?9?9*9*9?9*9*9?9?9?9?9?9*9*_*9*9*9*9*9	11.5	10.2	92	101900	9999	9999	309	0	0	0	999900	999900	999900	99990	22	5.0	1	1	999.0	999	9	999999999	0	0.0000	0	88	999.000	999.0	99.0
2005	2	26	6	0	?9?9?9?9E0?9?9?9*9*9?9*9*9?9?9?9?9?9*9*_*9*9*9*9*9	10.2	8.8	91	101900	9999	9999	302	0	0	0	999900	999900	999900	99990	45	5.0	1	1	999.0	999	9	999999999	0	0.0000	0	88	999.000	999.0	99.0
2005	2	26	7	0	?9?9?9?9E0?9?9?9*9*9?9*9*9?9?9?9?9?9*9*_*9*9*9*9*9	10.0	8.5	90	101900	9999	9999	311	0	0	0	999900	999900	999900	99990	135	2.0	4	4	999.0	999	9	999999999	0	0.0000	0	88	999.000	999.0	99.0
2005	2	26	8	0	?9?9?9?9E0?9?9?9*9*9?9*9*9?9?9?9?9?9*9*_*9*9*9*9*9	9.8	8.5	92	101900	9999	9999	295	0	0	0	999900	999900	999900	99990	202	2.0	0	0	999.0	999	9	999999999	0	0.0000	0	88	999.000	999.0	99.0
2005	2	26	9	0	?9?9?9?9E0?9?9?9*9*9?9*9*9?9?9?9?9?9*9*_*9*9*9*9*9	10.2	9.0	92	101900	9999	9999	326	6	0	6	999900	999900	999900	99990	0	0.0	8	8	999.0	999	9	999999999	0	0.0000	0	88	999.000	999.0	99.0
2005	2	26	10	0	?9?9?9?9E0?9?9?9*9*9?9*9*9?9?9?9?9?9*9*_*9*9*9*9*9	10.6	9.1	91	101900	9999	9999	304	47	0	47	999900	999900	999900	99990	225	2.0	1	1	999.0	999	9	999999999	0	0.0000	0	88	999.000	999.0	99.0
2005	2	26	11	0	?9?9?9?9E0?9?9?9*9*9?9*9*9?9?9?9?9?9*9*_*9*9*9*9*9	11.2	9.4	89	101900	9999	9999	338	39	0	39	999900	999900	999900	99990	0	0.0	9	9	999.0	999	9	999999999	0	0.0000	0	88	999.000	999.0	99.0
2005	2	26	12	0	?9?9?9?9E0?9?9?9*9*9?9*9*9?9?9?9?9?9*9*_*9*9*9*9*9	11.2	9.1	87	101900	9999	9999	307	53	0	53	999900	999900	999900	99990	67	1.0	1	1	999.0	999	9	999999999	0	0.0000	0	88	999.000	999.0	99.0
2005	2	26	13	0	?9?9?9?9E0?9?9?9*9*9?9*9*9?9?9?9?9?9*9*_*9*9*9*9*9	11.5	9.0	85	101900	9999	9999	323	56	0	56	999900	999900	999900	99990	45	3.0	6	6	999.0	999	9	999999999	0	0.0000	0	88	999.000	999.0	99.0
2005	2	26	14	0	?9?9?9?9E0?9?9?9*9*9?9*9*9?9?9?9?9?9*9*_*9*9*9*9*9	11.0	8.5	85	101900	9999	9999	313	83	0	83	999900	999900	999900	99990	67	3.0	3	3	999.0	999	9	999999999	0	0.0000	0	88	999.000	999.0	99.0
2005	2	26	15	0	?9?9?9?9E0?9?9?9*9*9?9*9*9?9?9?9?9?9*9*_*9*9*9*9*9	11.5	8.7	83	101900	9999	9999	308	144	0	144	999900	999900	999900	99990	67	3.0	1	1	999.0	999	9	999999999	0	0.0000	0	88	999.000	999.0	99.0
2005	2	26	16	0	?9?9?9?9E0?9?9?9*9*9?9*9*9?9?9?9?9?9*9*_*9*9*9*9*9	11.6	8.5	81	101900	9999	9999	332	122	0	122	999900	999900	999900	99990	67	3.0	8	8	999.0	999	9	999999999	0	0.0000	0	88	999.000	999.0	99.0
2005	2	26	17	0	?9?9?9?9E0?9?9?9*9*9?9*9*9?9?9?9?9?9*9*_*9*9*9*9*9	11.8	9.1	83	101900	9999	9999	303	67	0	67	999900	999900	999900	99990	112	3.0	0	0	999.0	999	9	999999999	0	0.0000	0	88	999.000	999.0	99.0
2005	2	26	18	0	?9?9?9?9E0?9?9?9*9*9?9*9*9?9?9?9?9?9*9*_*9*9*9*9*9	11.8	9.1	83	101900	9999	9999	319	28	0	28	999900	999900	999900	99990	67	3.0	4	4	999.0	999	9	999999999	0	0.0000	0	88	999.000	999.0	99.0
2005	2	26	19	0	?9?9?9?9E0?9?9?9*9*9?9*9*9?9?9?9?9?9*9*_*9*9*9*9*9	11.9	9.2	83	101900	9999	9999	334	6	0	0	999900	999900	999900	99990	112	2.0	8	8	999.0	999	9	999999999	0	0.0000	0	88	999.000	999.0	99.0
2005	2	26	20	0	?9?9?9?9E0?9?9?9*9*9?9*9*9?9?9?9?9?9*9*_*9*9*9*9*9	11.4	8.5	82	101900	9999	9999	307	0	0	0	999900	999900	999900	99990	112	2.0	1	1	999.0	999	9	999999999	0	0.0000	0	88	999.000	999.0	99.0
2005	2	26	21	0	?9?9?9?9E0?9?9?9*9*9?9*9*9?9?9?9?9?9*9*_*9*9*9*9*9	11.2	8.5	83	101900	9999	9999	310	0	0	0	999900	999900	999900	99990	90	3.0	2	2	999.0	999	9	999999999	0	0.0000	0	88	999.000	999.0	99.0
2005	2	26	22	0	?9?9?9?9E0?9?9?9*9*9?9*9*9?9?9?9?9?9*9*_*9*9*9*9*9	10.8	8.1	83	101900	9999	9999	304	0	0	0	999900	999900	999900	99990	90	2.0	1	1	999.0	999	9	999999999	0	0.0000	0	88	999.000	999.0	99.0
2005	2	26	23	0	?9?9?9?9E0?9?9?9*9*9?9*9*9?9?9?9?9?9*9*_*9*9*9*9*9	10.2	8.3	88	101900	9999	9999	314	0	0	0	999900	999900	999900	99990	67	4.0	5	5	999.0	999	9	999999999	0	0.0000	0	88	999.000	999.0	99.0
2005	2	26	24	0	?9?9?9?9E0?9?9?9*9*9?9*9*9?9?9?9?9?9*9*_*9*9*9*9*9	9.7	8.9	95	101900	9999	9999	318	0	0	0	999900	999900	999900	99990	90	3.0	7	7	999.0	999	9	999999999	0	0.0000	0	88	999.000	999.0	99.0
2005	2	27	1	0	?9?9?9?9E0?9?9?9*9*9?9*9*9?9?9?9?9?9*9*_*9*9*9*9*9	9.7	9.0	95	101780	9999	9999	295	0	0	0	999900	999900	999900	99990	112	2.0	0	0	999.0	999	9	999999999	0	0.0000	0	88	999.000	999.0	99.0
2005	2	27	2	0	?9?9?9?9E0?9?9?9*9*9?9*9*9?9?9?9?9?9*9*_*9*9*9*9*9	9.4	9.0	97	101780	9999	9999	314	0	0	0	999900	999900	999900	99990	135	3.0	6	6	999.0	999	9	999999999	0	0.0000	0	88	999.000	999.0	99.0
2005	2	27	3	0	?9?9?9?9E0?9?9?9*9*9?9*9*9?9?9?9?9?9*9*_*9*9*9*9*9	9.2	8.6	96	101780	9999	9999	321	0	0	0	999900	999900	999900	99990	112	3.0	8	8	999.0	999	9	999999999	0	0.0000	0	88	999.000	999.0	99.0
2005	2	27	4	0	?9?9?9?9E0?9?9?9*9*9?9*9*9?9?9?9?9?9*9*_*9*9*9*9*9	8.9	8.2	95	101780	9999	9999	296	0	0	0	999900	999900	999900	99990	112	3.0	1	1	999.0	999	9	999999999	0	0.0000	0	88	999.000	999.0	99.0
2005	2	27	5	0	?9?9?9?9E0?9?9?9*9*9?9*9*9?9?9?9?9?9*9*_*9*9*9*9*9	8.8	8.1	95	101780	9999	9999	300	0	0	0	999900	999900	999900	99990	90	2.0	2	2	999.0	999	9	999999999	0	0.0000	0	88	999.000	999.0	99.0
2005	2	27	6	0	?9?9?9?9E0?9?9?9*9*9?9*9*9?9?9?9?9?9*9*_*9*9*9*9*9	8.9	8.2	95	101780	9999	9999	300	0	0	0	999900	999900	999900	99990	67	2.0	2	2	999.0	999	9	999999999	0	0.0000	0	88	999.000	999.0	99.0
2005	2	27	7	0	?9?9?9?9E0?9?9?9*9*9?9*9*9?9?9?9?9?9*9*_*9*9*9*9*9	8.8	8.1	95	101780	9999	9999	307	0	0	0	999900	999900	999900	99990	112	3.0	5	5	999.0	999	9	999999999	0	0.0000	0	88	999.000	999.0	99.0
2005	2	27	8	0	?9?9?9?9E0?9?9?9*9*9?9*9*9?9?9?9?9?9*9*_*9*9*9*9*9	8.8	8.1	95	101780	9999	9999	319	0	0	0	999900	999900	999900	99990	112	2.0	8	8	999.0	999	9	999999999	0	0.0000	0	88	999.000	999.0	99.0
2005	2	27	9	0	?9?9?9?9E0?9?9?9*9*9?9*9*9?9?9?9?9?9*9*_*9*9*9*9*9	9.0	8.3	96	101780	9999	9999	315	17	0	17	999900	999900	999900	99990	135	2.0	7	7	999.0	999	9	999999999	0	0.0000	0	88	999.000	999.0	99.0
2005	2	27	10	0	?9?9?9?9E0?9?9?9*9*9?9*9*9?9?9?9?9?9*9*_*9*9*9*9*9	9.2	8.6	96	101780	9999	9999	316	44	0	44	999900	999900	999900	99990	0	0.0	7	7	999.0	999	9	999999999	0	0.0000	0	88	999.000	999.0	99.0
2005	2	27	11	0	?9?9?9?9E0?9?9?9*9*9?9*9*9?9?9?9?9?9*9*_*9*9*9*9*9	9.8	9.0	95	101780	9999	9999	319	78	0	78	999900	999900	999900	99990	0	0.0	7	7	999.0	999	9	999999999	0	0.0000	0	88	999.000	999.0	99.0
2005	2	27	12	0	?9?9?9?9E0?9?9?9*9*9?9*9*9?9?9?9?9?9*9*_*9*9*9*9*9	10.4	9.1	92	101780	9999	9999	322	178	0	178	999900	999900	999900	99990	135	1.0	7	7	999.0	999	9	999999999	0	0.0000	0	88	999.000	999.0	99.0
2005	2	27	13	0	?9?9?9?9E0?9?9?9*9*9?9*9*9?9?9?9?9?9*9*_*9*9*9*9*9	12.4	9.7	83	101780	9999	9999	337	492	0	492	999900	999900	999900	99990	90	1.0	8	8	999.0	999	9	999999999	0	0.0000	0	88	999.000	999.0	99.0
2005	2	27	14	0	?9?9?9?9E0?9?9?9*9*9?9*9*9?9?9?9?9?9*9*_*9*9*9*9*9	14.8	10.6	76	101780	9999	9999	318	697	785	108	999900	999900	999900	99990	135	2.0	0	0	999.0	999	9	999999999	0	0.0000	0	88	999.000	999.0	99.0
2005	2	27	15	0	?9?9?9?9E0?9?9?9*9*9?9*9*9?9?9?9?9?9*9*_*9*9*9*9*9	15.7	10.9	73	101780	9999	9999	345	631	765	91	999900	999900	999900	99990	90	2.0	6	6	999.0	999	9	999999999	0	0.0000	0	88	999.000	999.0	99.0
2005	2	27	16	0	?9?9?9?9E0?9?9?9*9*9?9*9*9?9?9?9?9?9*9*_*9*9*9*9*9	15.5	11.5	77	101780	9999	9999	322	283	282	173	999900	999900	999900	99990	90	2.0	0	0	999.0	999	9	999999999	0	0.0000	0	88	999.000	999.0	99.0
2005	2	27	17	0	?9?9?9?9E0?9?9?9*9*9?9*9*9?9?9?9?9?9*9*_*9*9*9*9*9	15.8	12.2	79	101780	9999	9999	341	114	0	114	999900	999900	999900	99990	22	1.0	4	4	999.0	999	9	999999999	0	0.0000	0	88	999.000	999.0	99.0
2005	2	27	18	0	?9?9?9?9E0?9?9?9*9*9?9*9*9?9?9?9?9?9*9*_*9*9*9*9*9	15.6	12.4	81	101780	9999	9999	324	89	0	89	999900	999900	999900	99990	112	3.0	0	0	999.0	999	9	999999999	0	0.0000	0	88	999.000	999.0	99.0
2005	2	27	19	0	?9?9?9?9E0?9?9?9*9*9?9*9*9?9?9?9?9?9*9*_*9*9*9*9*9	14.6	11.3	80	101780	9999	9999	340	31	0	0	999900	999900	999900	99990	90	2.0	6	6	999.0	999	9	999999999	0	0.0000	0	88	999.000	999.0	99.0
2005	2	27	20	0	?9?9?9?9E0?9?9?9*9*9?9*9*9?9?9?9?9?9*9*_*9*9*9*9*9	13.4	11.0	86	101780	9999	9999	326	0	0	0	999900	999900	999900	99990	45	2.0	3	3	999.0	999	9	999999999	0	0.0000	0	88	999.000	999.0	99.0
2005	2	27	21	0	?9?9?9?9E0?9?9?9*9*9?9*9*9?9?9?9?9?9*9*_*9*9*9*9*9	13.0	10.9	87	101780	9999	9999	332	0	0	0	999900	999900	999900	99990	0	0.0	6	6	999.0	999	9	999999999	0	0.0000	0	88	999.000	999.0	99.0
2005	2	27	22	0	?9?9?9?9E0?9?9?9*9*9?9*9*9?9?9?9?9?9*9*_*9*9*9*9*9	12.3	11.0	92	101780	9999	9999	329	0	0	0	999900	999900	999900	99990	0	0.0	6	6	999.0	999	9	999999999	0	0.0000	0	88	999.000	999.0	99.0
2005	2	27	23	0	?9?9?9?9E0?9?9?9*9*9?9*9*9?9?9?9?9?9*9*_*9*9*9*9*9	11.9	10.8	93	101780	9999	9999	319	0	0	0	999900	999900	999900	99990	0	0.0	3	3	999.0	999	9	999999999	0	0.0000	0	88	999.000	999.0	99.0
2005	2	27	24	0	?9?9?9?9E0?9?9?9*9*9?9*9*9?9?9?9?9?9*9*_*9*9*9*9*9	11.5	10.8	96	101780	9999	9999	320	0	0	0	999900	999900	999900	99990	0	0.0	4	4	999.0	999	9	999999999	0	0.0000	0	88	999.000	999.0	99.0
2005	2	28	1	0	?9?9?9?9E0?9?9?9*9*9?9*9*9?9?9?9?9?9*9*_*9*9*9*9*9	11.0	10.4	96	101380	9999	9999	307	0	0	0	999900	999900	999900	99990	270	1.0	1	1	999.0	999	9	999999999	0	0.0000	0	88	999.000	999.0	99.0
2005	2	28	2	0	?9?9?9?9E0?9?9?9*9*9?9*9*9?9?9?9?9?9*9*_*9*9*9*9*9	12.3	11.0	92	101380	9999	9999	333	0	0	0	999900	999900	999900	99990	225	2.0	7	7	999.0	999	9	999999999	0	0.0000	0	88	999.000	999.0	99.0
2005	2	28	3	0	?9?9?9?9E0?9?9?9*9*9?9*9*9?9?9?9?9?9*9*_*9*9*9*9*9	12.1	11.0	93	101380	9999	9999	328	0	0	0	999900	999900	999900	99990	225	1.0	6	6	999.0	999	9	999999999	0	0.0000	0	88	999.000	999.0	99.0
2005	2	28	4	0	?9?9?9?9E0?9?9?9*9*9?9*9*9?9?9?9?9?9*9*_*9*9*9*9*9	12.2	11.1	93	101380	9999	9999	307	0	0	0	999900	999900	999900	99990	225	3.0	0	0	999.0	999	9	999999999	0	0.0000	0	88	999.000	999.0	99.0
2005	2	28	5	0	?9?9?9?9E0?9?9?9*9*9?9*9*9?9?9?9?9?9*9*_*9*9*9*9*9	10.2	10.1	99	101380	9999	9999	303	0	0	0	999900	999900	999900	99990	0	0.0	1	1	999.0	999	9	999999999	0	0.0000	0	88	999.000	999.0	99.0
2005	2	28	6	0	?9?9?9?9E0?9?9?9*9*9?9*9*9?9?9?9?9?9*9*_*9*9*9*9*9	10.5	10.2	98	101380	9999	9999	312	0	0	0	999900	999900	999900	99990	202	2.0	3	3	999.0	999	9	999999999	0	0.0000	0	88	999.000	999.0	99.0
2005	2	28	7	0	?9?9?9?9E0?9?9?9*9*9?9*9*9?9?9?9?9?9*9*_*9*9*9*9*9	10.6	10.2	97	101380	9999	9999	300	0	0	0	999900	999900	999900	99990	0	0.0	0	0	999.0	999	9	999999999	0	0.0000	0	88	999.000	999.0	99.0
2005	2	28	8	0	?9?9?9?9E0?9?9?9*9*9?9*9*9?9?9?9?9?9*9*_*9*9*9*9*9	11.1	10.3	95	101380	9999	9999	326	6	0	5	999900	999900	999900	99990	0	0.0	7	7	999.0	999	9	999999999	0	0.0000	0	88	999.000	999.0	99.0
2005	2	28	9	0	?9?9?9?9E0?9?9?9*9*9?9*9*9?9?9?9?9?9*9*_*9*9*9*9*9	12.1	11.0	93	101380	9999	9999	344	44	0	44	999900	999900	999900	99990	22	3.0	9	9	999.0	999	9	999999999	0	0.0000	0	88	999.000	999.0	99.0
2005	2	28	10	0	?9?9?9?9E0?9?9?9*9*9?9*9*9?9?9?9?9?9*9*_*9*9*9*9*9	13.2	11.1	87	101380	9999	9999	325	67	0	67	999900	999900	999900	99990	360	3.0	3	3	999.0	999	9	999999999	0	0.0000	0	88	999.000	999.0	99.0
2005	2	28	11	0	?9?9?9?9E0?9?9?9*9*9?9*9*9?9?9?9?9?9*9*_*9*9*9*9*9	15.2	12.5	84	101380	9999	9999	348	303	98	230	999900	999900	999900	99990	337	2.0	7	7	999.0	999	9	999999999	0	0.0000	0	88	999.000	999.0	99.0
2005	2	28	12	0	?9?9?9?9E0?9?9?9*9*9?9*9*9?9?9?9?9?9*9*_*9*9*9*9*9	16.5	12.5	77	101380	9999	9999	350	522	0	522	999900	999900	999900	99990	45	5.0	6	6	999.0	999	9	999999999	0	0.0000	0	88	999.000	999.0	99.0
2005	2	28	13	0	?9?9?9?9E0?9?9?9*9*9?9*9*9?9?9?9?9?9*9*_*9*9*9*9*9	15.6	11.3	76	101380	9999	9999	333	356	0	356	999900	999900	999900	99990	360	5.0	2	2	999.0	999	9	999999999	0	0.0000	0	88	999.000	999.0	99.0
2005	2	28	14	0	?9?9?9?9E0?9?9?9*9*9?9*9*9?9?9?9?9?9*9*_*9*9*9*9*9	15.8	10.3	70	101380	9999	9999	348	544	438	242	999900	999900	999900	99990	22	6.0	7	7	999.0	999	9	999999999	0	0.0000	0	88	999.000	999.0	99.0
2005	2	28	15	0	?9?9?9?9E0?9?9?9*9*9?9*9*9?9?9?9?9?9*9*_*9*9*9*9*9	14.5	9.7	73	101380	9999	9999	347	250	0	250	999900	999900	999900	99990	22	7.0	8	8	999.0	999	9	999999999	0	0.0000	0	88	999.000	999.0	99.0
2005	2	28	16	0	?9?9?9?9E0?9?9?9*9*9?9*9*9?9?9?9?9?9*9*_*9*9*9*9*9	11.9	8.7	81	101380	9999	9999	314	44	0	44	999900	999900	999900	99990	360	5.0	2	2	999.0	999	9	999999999	0	0.0000	0	88	999.000	999.0	99.0
2005	2	28	17	0	?9?9?9?9E0?9?9?9*9*9?9*9*9?9?9?9?9?9*9*_*9*9*9*9*9	11.3	8.2	81	101380	9999	9999	310	11	0	11	999900	999900	999900	99990	45	8.0	2	2	999.0	999	9	999999999	0	0.0000	0	88	999.000	999.0	99.0
2005	2	28	18	0	?9?9?9?9E0?9?9?9*9*9?9*9*9?9?9?9?9?9*9*_*9*9*9*9*9	11.1	6.7	74	101380	9999	9999	313	6	0	6	999900	999900	999900	99990	22	5.0	4	4	999.0	999	9	999999999	0	0.0000	0	88	999.000	999.0	99.0
2005	2	28	19	0	?9?9?9?9E0?9?9?9*9*9?9*9*9?9?9?9?9?9*9*_*9*9*9*9*9	10.6	6.8	77	101380	9999	9999	306	0	0	0	999900	999900	999900	99990	22	6.0	2	2	999.0	999	9	999999999	0	0.0000	0	88	999.000	999.0	99.0
2005	2	28	20	0	?9?9?9?9E0?9?9?9*9*9?9*9*9?9?9?9?9?9*9*_*9*9*9*9*9	10.2	7.4	83	101380	9999	9999	315	0	0	0	999900	999900	999900	99990	22	6.0	6	6	999.0	999	9	999999999	0	0.0000	0	88	999.000	999.0	99.0
2005	2	28	21	0	?9?9?9?9E0?9?9?9*9*9?9*9*9?9?9?9?9?9*9*_*9*9*9*9*9	9.5	7.4	86	101380	9999	9999	298	0	0	0	999900	999900	999900	99990	22	5.0	1	1	999.0	999	9	999999999	0	0.0000	0	88	999.000	999.0	99.0
2005	2	28	22	0	?9?9?9?9E0?9?9?9*9*9?9*9*9?9?9?9?9?9*9*_*9*9*9*9*9	9.0	7.5	90	101380	9999	9999	314	0	0	0	999900	999900	999900	99990	22	5.0	7	7	999.0	999	9	999999999	0	0.0000	0	88	999.000	999.0	99.0
2005	2	28	23	0	?9?9?9?9E0?9?9?9*9*9?9*9*9?9?9?9?9?9*9*_*9*9*9*9*9	8.8	7.2	90	101380	9999	9999	289	0	0	0	999900	999900	999900	99990	360	4.0	0	0	999.0	999	9	999999999	0	0.0000	0	88	999.000	999.0	99.0
2005	2	28	24	0	?9?9?9?9E0?9?9?9*9*9?9*9*9?9?9?9?9?9*9*_*9*9*9*9*9	8.5	7.2	92	101380	9999	9999	316	0	0	0	999900	999900	999900	99990	360	3.0	8	8	999.0	999	9	999999999	0	0.0000	0	88	999.000	999.0	99.0
2005	3	1	1	0	?9?9?9?9E0?9?9?9*9*9?9*9*9?9?9?9?9?9*9*_*9*9*9*9*9	8.5	7.3	92	101170	9999	9999	316	0	0	0	999900	999900	999900	99990	360	2.0	8	8	999.0	999	9	999999999	0	0.0000	0	88	999.000	999.0	99.0
2005	3	1	2	0	?9?9?9?9E0?9?9?9*9*9?9*9*9?9?9?9?9?9*9*_*9*9*9*9*9	9.0	8.4	96	101170	9999	9999	311	0	0	0	999900	999900	999900	99990	22	1.0	6	6	999.0	999	9	999999999	0	0.0000	0	88	999.000	999.0	99.0
2005	3	1	3	0	?9?9?9?9E0?9?9?9*9*9?9*9*9?9?9?9?9?9*9*_*9*9*9*9*9	9.0	8.4	96	101170	9999	9999	315	0	0	0	999900	999900	999900	99990	67	2.0	7	7	999.0	999	9	999999999	0	0.0000	0	88	999.000	999.0	99.0
2005	3	1	4	0	?9?9?9?9E0?9?9?9*9*9?9*9*9?9?9?9?9?9*9*_*9*9*9*9*9	8.8	8.3	96	101170	9999	9999	326	0	0	0	999900	999900	999900	99990	337	3.0	9	9	999.0	999	9	999999999	0	0.0000	0	88	999.000	999.0	99.0
2005	3	1	5	0	?9?9?9?9E0?9?9?9*9*9?9*9*9?9?9?9?9?9*9*_*9*9*9*9*9	8.6	8.0	96	101170	9999	9999	289	0	0	0	999900	999900	999900	99990	67	3.0	0	0	999.0	999	9	999999999	0	0.0000	0	88	999.000	999.0	99.0
2005	3	1	6	0	?9?9?9?9E0?9?9?9*9*9?9*9*9?9?9?9?9?9*9*_*9*9*9*9*9	8.3	7.7	96	101170	9999	9999	297	0	0	0	999900	999900	999900	99990	22	1.0	2	2	999.0	999	9	999999999	0	0.0000	0	88	999.000	999.0	99.0
2005	3	1	7	0	?9?9?9?9E0?9?9?9*9*9?9*9*9?9?9?9?9?9*9*_*9*9*9*9*9	8.2	7.9	98	101170	9999	9999	287	0	0	0	999900	999900	999900	99990	112	3.0	0	0	999.0	999	9	999999999	0	0.0000	0	88	999.000	999.0	99.0
2005	3	1	8	0	?9?9?9?9E0?9?9?9*9*9?9*9*9?9?9?9?9?9*9*_*9*9*9*9*9	8.4	7.6	95	101170	9999	9999	308	0	0	0	999900	999900	999900	99990	22	2.0	6	6	999.0	999	9	999999999	0	0.0000	0	88	999.000	999.0	99.0
2005	3	1	9	0	?9?9?9?9E0?9?9?9*9*9?9*9*9?9?9?9?9?9*9*_*9*9*9*9*9	8.7	7.0	89	101170	9999	9999	312	22	0	22	999900	999900	999900	99990	22	5.0	7	7	999.0	999	9	999999999	0	0.0000	0	88	999.000	999.0	99.0
2005	3	1	10	0	?9?9?9?9E0?9?9?9*9*9?9*9*9?9?9?9?9?9*9*_*9*9*9*9*9	9.4	5.9	79	101170	9999	9999	300	122	29	103	999900	999900	999900	99990	22	4.0	2	2	999.0	999	9	999999999	0	0.0000	0	88	999.000	999.0	99.0
2005	3	1	11	0	?9?9?9?9E0?9?9?9*9*9?9*9*9?9?9?9?9?9*9*_*9*9*9*9*9	10.1	5.5	73	101170	9999	9999	310	214	0	214	999900	999900	999900	99990	337	4.0	5	5	999.0	999	9	999999999	0	0.0000	0	88	999.000	999.0	99.0
2005	3	1	12	0	?9?9?9?9E0?9?9?9*9*9?9*9*9?9?9?9?9?9*9*_*9*9*9*9*9	11.4	6.5	72	101170	9999	9999	329	572	0	572	999900	999900	999900	99990	22	3.0	8	8	999.0	999	9	999999999	0	0.0000	0	88	999.000	999.0	99.0
2005	3	1	13	0	?9?9?9?9E0?9?9?9*9*9?9*9*9?9?9?9?9?9*9*_*9*9*9*9*9	11.4	6.2	70	101170	9999	9999	335	547	0	547	999900	999900	999900	99990	67	3.0	9	9	999.0	999	9	999999999	0	0.0000	0	88	999.000	999.0	99.0
2005	3	1	14	0	?9?9?9?9E0?9?9?9*9*9?9*9*9?9?9?9?9?9*9*_*9*9*9*9*9	12.0	7.0	71	101170	9999	9999	327	700	762	172	999900	999900	999900	99990	67	4.0	7	7	999.0	999	9	999999999	0	0.0000	0	88	999.000	999.0	99.0
2005	3	1	15	0	?9?9?9?9E0?9?9?9*9*9?9*9*9?9?9?9?9?9*9*_*9*9*9*9*9	12.5	6.8	68	101170	9999	9999	317	492	0	492	999900	999900	999900	99990	337	1.0	3	3	999.0	999	9	999999999	0	0.0000	0	88	999.000	999.0	99.0
2005	3	1	16	0	?9?9?9?9E0?9?9?9*9*9?9*9*9?9?9?9?9?9*9*_*9*9*9*9*9	13.8	7.3	65	101170	9999	9999	326	611	720	30	999900	999900	999900	99990	67	2.0	4	4	999.0	999	9	999999999	0	0.0000	0	88	999.000	999.0	99.0
2005	3	1	17	0	?9?9?9?9E0?9?9?9*9*9?9*9*9?9?9?9?9?9*9*_*9*9*9*9*9	13.3	6.8	65	101170	9999	9999	308	322	0	322	999900	999900	999900	99990	112	3.0	0	0	999.0	999	9	999999999	0	0.0000	0	88	999.000	999.0	99.0
2005	3	1	18	0	?9?9?9?9E0?9?9?9*9*9?9*9*9?9?9?9?9?9*9*_*9*9*9*9*9	11.8	6.5	70	101170	9999	9999	316	97	0	97	999900	999900	999900	99990	112	4.0	4	4	999.0	999	9	999999999	0	0.0000	0	88	999.000	999.0	99.0
2005	3	1	19	0	?9?9?9?9E0?9?9?9*9*9?9*9*9?9?9?9?9?9*9*_*9*9*9*9*9	10.4	5.9	74	101170	9999	9999	294	31	0	0	999900	999900	999900	99990	67	4.0	0	0	999.0	999	9	999999999	0	0.0000	0	88	999.000	999.0	99.0
2005	3	1	20	0	?9?9?9?9E0?9?9?9*9*9?9*9*9?9?9?9?9?9*9*_*9*9*9*9*9	9.4	5.1	75	101170	9999	9999	309	0	0	0	999900	999900	999900	99990	67	2.0	6	6	999.0	999	9	999999999	0	0.0000	0	88	999.000	999.0	99.0
2005	3	1	21	0	?9?9?9?9E0?9?9?9*9*9?9*9*9?9?9?9?9?9*9*_*9*9*9*9*9	8.9	5.6	80	101170	9999	9999	288	0	0	0	999900	999900	999900	99990	112	3.0	0	0	999.0	999	9	999999999	0	0.0000	0	88	999.000	999.0	99.0
2005	3	1	22	0	?9?9?9?9E0?9?9?9*9*9?9*9*9?9?9?9?9?9*9*_*9*9*9*9*9	8.5	5.1	79	101170	9999	9999	291	0	0	0	999900	999900	999900	99990	112	3.0	1	1	999.0	999	9	999999999	0	0.0000	0	88	999.000	999.0	99.0
2005	3	1	23	0	?9?9?9?9E0?9?9?9*9*9?9*9*9?9?9?9?9?9*9*_*9*9*9*9*9	8.4	5.2	81	101170	9999	9999	286	0	0	0	999900	999900	999900	99990	157	2.0	0	0	999.0	999	9	999999999	0	0.0000	0	88	999.000	999.0	99.0
2005	3	1	24	0	?9?9?9?9E0?9?9?9*9*9?9*9*9?9?9?9?9?9*9*_*9*9*9*9*9	8.4	5.4	82	101170	9999	9999	286	0	0	0	999900	999900	999900	99990	112	2.0	0	0	999.0	999	9	999999999	0	0.0000	0	88	999.000	999.0	99.0
2005	3	2	1	0	?9?9?9?9E0?9?9?9*9*9?9*9*9?9?9?9?9?9*9*_*9*9*9*9*9	8.4	5.7	83	100660	9999	9999	298	0	0	0	999900	999900	999900	99990	157	2.0	3	3	999.0	999	9	999999999	0	0.0000	0	88	999.000	999.0	99.0
2005	3	2	2	0	?9?9?9?9E0?9?9?9*9*9?9*9*9?9?9?9?9?9*9*_*9*9*9*9*9	8.6	6.2	85	100660	9999	9999	300	0	0	0	999900	999900	999900	99990	157	2.0	3	3	999.0	999	9	999999999	0	0.0000	0	88	999.000	999.0	99.0
2005	3	2	3	0	?9?9?9?9E0?9?9?9*9*9?9*9*9?9?9?9?9?9*9*_*9*9*9*9*9	8.6	6.3	86	100660	9999	9999	297	0	0	0	999900	999900	999900	99990	202	2.0	2	2	999.0	999	9	999999999	0	0.0000	0	88	999.000	999.0	99.0
2005	3	2	4	0	?9?9?9?9E0?9?9?9*9*9?9*9*9?9?9?9?9?9*9*_*9*9*9*9*9	8.3	6.3	87	100660	9999	9999	303	0	0	0	999900	999900	999900	99990	202	1.0	5	5	999.0	999	9	999999999	0	0.0000	0	88	999.000	999.0	99.0
2005	3	2	5	0	?9?9?9?9E0?9?9?9*9*9?9*9*9?9?9?9?9?9*9*_*9*9*9*9*9	8.4	6.3	87	100660	9999	9999	306	0	0	0	999900	999900	999900	99990	157	2.0	6	6	999.0	999	9	999999999	0	0.0000	0	88	999.000	999.0	99.0
2005	3	2	6	0	?9?9?9?9E0?9?9?9*9*9?9*9*9?9?9?9?9?9*9*_*9*9*9*9*9	8.2	6.7	90	100660	9999	9999	296	0	0	0	999900	999900	999900	99990	157	1.0	2	2	999.0	999	9	999999999	0	0.0000	0	88	999.000	999.0	99.0
2005	3	2	7	0	?9?9?9?9E0?9?9?9*9*9?9*9*9?9?9?9?9?9*9*_*9*9*9*9*9	8.5	7.2	92	100660	9999	9999	311	0	0	0	999900	999900	999900	99990	202	2.0	7	7	999.0	999	9	999999999	0	0.0000	0	88	999.000	999.0	99.0
2005	3	2	8	0	?9?9?9?9E0?9?9?9*9*9?9*9*9?9?9?9?9?9*9*_*9*9*9*9*9	8.5	7.2	92	100660	9999	9999	308	0	0	0	999900	999900	999900	99990	0	0.0	6	6	999.0	999	9	999999999	0	0.0000	0	88	999.000	999.0	99.0
2005	3	2	9	0	?9?9?9?9E0?9?9?9*9*9?9*9*9?9?9?9?9?9*9*_*9*9*9*9*9	8.8	7.5	92	100660	9999	9999	307	28	0	28	999900	999900	999900	99990	112	1.0	5	5	999.0	999	9	999999999	0	0.0000	0	88	999.000	999.0	99.0
2005	3	2	10	0	?9?9?9?9E0?9?9?9*9*9?9*9*9?9?9?9?9?9*9*_*9*9*9*9*9	9.5	7.8	89	100660	9999	9999	313	97	0	97	999900	999900	999900	99990	202	1.0	6	6	999.0	999	9	999999999	0	0.0000	0	88	999.000	999.0	99.0
2005	3	2	11	0	?9?9?9?9E0?9?9?9*9*9?9*9*9?9?9?9?9?9*9*_*9*9*9*9*9	10.2	8.1	87	100660	9999	9999	332	153	0	153	999900	999900	999900	99990	202	2.0	9	9	999.0	999	9	999999999	0	0.0000	0	88	999.000	999.0	99.0
2005	3	2	12	0	?9?9?9?9E0?9?9?9*9*9?9*9*9?9?9?9?9?9*9*_*9*9*9*9*9	11.4	8.5	82	100660	9999	9999	338	383	0	383	999900	999900	999900	99990	247	3.0	9	9	999.0	999	9	999999999	0	0.0000	0	88	999.000	999.0	99.0
2005	3	2	13	0	?9?9?9?9E0?9?9?9*9*9?9*9*9?9?9?9?9?9*9*_*9*9*9*9*9	13.7	9.7	77	100660	9999	9999	323	717	770	122	999900	999900	999900	99990	202	3.0	2	2	999.0	999	9	999999999	0	0.0000	0	88	999.000	999.0	99.0
2005	3	2	14	0	?9?9?9?9E0?9?9?9*9*9?9*9*9?9?9?9?9?9*9*_*9*9*9*9*9	16.2	10.2	68	100660	9999	9999	335	753	785	91	999900	999900	999900	99990	247	4.0	2	2	999.0	999	9	999999999	0	0.0000	0	88	999.000	999.0	99.0
2005	3	2	15	0	?9?9?9?9E0?9?9?9*9*9?9*9*9?9?9?9?9?9*9*_*9*9*9*9*9	18.5	11.0	62	100660	9999	9999	358	661	766	84	999900	999900	999900	99990	202	3.0	6	6	999.0	999	9	999999999	0	0.0000	0	88	999.000	999.0	99.0
2005	3	2	16	0	?9?9?9?9E0?9?9?9*9*9?9*9*9?9?9?9?9?9*9*_*9*9*9*9*9	19.5	12.1	62	100660	9999	9999	348	278	258	175	999900	999900	999900	99990	247	2.0	1	1	999.0	999	9	999999999	0	0.0000	0	88	999.000	999.0	99.0
2005	3	2	17	0	?9?9?9?9E0?9?9?9*9*9?9*9*9?9?9?9?9?9*9*_*9*9*9*9*9	21.1	13.4	62	100660	9999	9999	379	364	588	41	999900	999900	999900	99990	247	3.0	7	7	999.0	999	9	999999999	0	0.0000	0	88	999.000	999.0	99.0
2005	3	2	18	0	?9?9?9?9E0?9?9?9*9*9?9*9*9?9?9?9?9?9*9*_*9*9*9*9*9	21.6	13.2	59	100660	9999	9999	387	156	0	30	999900	999900	999900	99990	247	4.0	8	8	999.0	999	9	999999999	0	0.0000	0	88	999.000	999.0	99.0
2005	3	2	19	0	?9?9?9?9E0?9?9?9*9*9?9*9*9?9?9?9?9?9*9*_*9*9*9*9*9	21.4	13.8	62	100660	9999	9999	370	11	0	0	999900	999900	999900	99990	292	3.0	4	4	999.0	999	9	999999999	0	0.0000	0	88	999.000	999.0	99.0
2005	3	2	20	0	?9?9?9?9E0?9?9?9*9*9?9*9*9?9?9?9?9?9*9*_*9*9*9*9*9	19.1	15.5	80	100660	9999	9999	358	0	0	0	999900	999900	999900	99990	292	2.0	3	3	999.0	999	9	999999999	0	0.0000	0	88	999.000	999.0	99.0
2005	3	2	21	0	?9?9?9?9E0?9?9?9*9*9?9*9*9?9?9?9?9?9*9*_*9*9*9*9*9	17.9	15.8	87	100660	9999	9999	355	0	0	0	999900	999900	999900	99990	22	3.0	4	4	999.0	999	9	999999999	0	0.0000	0	88	999.000	999.0	99.0
2005	3	2	22	0	?9?9?9?9E0?9?9?9*9*9?9*9*9?9?9?9?9?9*9*_*9*9*9*9*9	16.7	16.1	96	100660	9999	9999	332	0	0	0	999900	999900	999900	99990	22	4.0	0	0	999.0	999	9	999999999	0	0.0000	0	88	999.000	999.0	99.0
2005	3	2	23	0	?9?9?9?9E0?9?9?9*9*9?9*9*9?9?9?9?9?9*9*_*9*9*9*9*9	14.8	14.0	95	100660	9999	9999	328	0	0	0	999900	999900	999900	99990	22	3.0	1	1	999.0	999	9	999999999	0	0.0000	0	88	999.000	999.0	99.0
2005	3	2	24	0	?9?9?9?9E0?9?9?9*9*9?9*9*9?9?9?9?9?9*9*_*9*9*9*9*9	14.1	13.3	95	100660	9999	9999	324	0	0	0	999900	999900	999900	99990	22	6.0	1	1	999.0	999	9	999999999	0	0.0000	0	88	999.000	999.0	99.0
2005	3	3	1	0	?9?9?9?9E0?9?9?9*9*9?9*9*9?9?9?9?9?9*9*_*9*9*9*9*9	13.9	13.0	94	101340	9999	9999	355	0	0	0	999900	999900	999900	99990	22	4.0	9	9	999.0	999	9	999999999	0	0.0000	0	88	999.000	999.0	99.0
2005	3	3	2	0	?9?9?9?9E0?9?9?9*9*9?9*9*9?9?9?9?9?9*9*_*9*9*9*9*9	13.7	12.3	91	101340	9999	9999	337	0	0	0	999900	999900	999900	99990	67	3.0	6	6	999.0	999	9	999999999	0	0.0000	0	88	999.000	999.0	99.0
2005	3	3	3	0	?9?9?9?9E0?9?9?9*9*9?9*9*9?9?9?9?9?9*9*_*9*9*9*9*9	12.9	11.9	93	101340	9999	9999	336	0	0	0	999900	999900	999900	99990	22	5.0	7	7	999.0	999	9	999999999	0	0.0000	0	88	999.000	999.0	99.0
2005	3	3	4	0	?9?9?9?9E0?9?9?9*9*9?9*9*9?9?9?9?9?9*9*_*9*9*9*9*9	12.4	11.0	91	101340	9999	9999	308	0	0	0	999900	999900	999900	99990	22	5.0	0	0	999.0	999	9	999999999	0	0.0000	0	88	999.000	999.0	99.0
2005	3	3	5	0	?9?9?9?9E0?9?9?9*9*9?9*9*9?9?9?9?9?9*9*_*9*9*9*9*9	11.2	9.9	92	101340	9999	9999	326	0	0	0	999900	999900	999900	99990	22	6.0	7	7	999.0	999	9	999999999	0	0.0000	0	88	999.000	999.0	99.0
2005	3	3	6	0	?9?9?9?9E0?9?9?9*9*9?9*9*9?9?9?9?9?9*9*_*9*9*9*9*9	10.9	9.1	89	101340	9999	9999	324	0	0	0	999900	999900	999900	99990	22	4.0	7	7	999.0	999	9	999999999	0	0.0000	0	88	999.000	999.0	99.0
2005	3	3	7	0	?9?9?9?9E0?9?9?9*9*9?9*9*9?9?9?9?9?9*9*_*9*9*9*9*9	9.8	8.0	89	101340	9999	9999	314	0	0	0	999900	999900	999900	99990	22	5.0	6	6	999.0	999	9	999999999	0	0.0000	0	88	999.000	999.0	99.0
2005	3	3	8	0	?9?9?9?9E0?9?9?9*9*9?9*9*9?9?9?9?9?9*9*_*9*9*9*9*9	9.0	7.3	89	101340	9999	9999	310	0	0	0	999900	999900	999900	99990	67	7.0	6	6	999.0	999	9	999999999	0	0.0000	0	88	999.000	999.0	99.0
2005	3	3	9	0	?9?9?9?9E0?9?9?9*9*9?9*9*9?9?9?9?9?9*9*_*9*9*9*9*9	8.7	6.2	84	101340	9999	9999	311	0	0	0	999900	999900	999900	99990	22	4.0	7	7	999.0	999	9	999999999	0	0.0000	0	88	999.000	999.0	99.0
2005	3	3	10	0	?9?9?9?9E0?9?9?9*9*9?9*9*9?9?9?9?9?9*9*_*9*9*9*9*9	8.7	4.6	75	101340	9999	9999	303	8	0	8	999900	999900	999900	99990	22	6.0	5	5	999.0	999	9	999999999	0	0.0000	0	88	999.000	999.0	99.0
2005	3	3	11	0	?9?9?9?9E0?9?9?9*9*9?9*9*9?9?9?9?9?9*9*_*9*9*9*9*9	8.6	4.4	75	101340	9999	9999	291	17	0	17	999900	999900	999900	99990	22	6.0	1	1	999.0	999	9	999999999	0	0.0000	0	88	999.000	999.0	99.0
2005	3	3	12	0	?9?9?9?9E0?9?9?9*9*9?9*9*9?9?9?9?9?9*9*_*9*9*9*9*9	8.1	4.6	79	101340	9999	9999	307	42	0	42	999900	999900	999900	99990	22	5.0	7	7	999.0	999	9	999999999	0	0.0000	0	88	999.000	999.0	99.0
2005	3	3	13	0	?9?9?9?9E0?9?9?9*9*9?9*9*9?9?9?9?9?9*9*_*9*9*9*9*9	7.2	3.6	78	101340	9999	9999	313	44	0	44	999900	999900	999900	99990	22	5.0	9	9	999.0	999	9	999999999	0	0.0000	0	88	999.000	999.0	99.0
2005	3	3	14	0	?9?9?9?9E0?9?9?9*9*9?9*9*9?9?9?9?9?9*9*_*9*9*9*9*9	7.3	2.7	72	101340	9999	9999	301	103	0	103	999900	999900	999900	99990	22	4.0	7	7	999.0	999	9	999999999	0	0.0000	0	88	999.000	999.0	99.0
2005	3	3	15	0	?9?9?9?9E0?9?9?9*9*9?9*9*9?9?9?9?9?9*9*_*9*9*9*9*9	6.8	1.9	71	101340	9999	9999	303	83	0	83	999900	999900	999900	99990	22	4.0	8	8	999.0	999	9	999999999	0	0.0000	0	88	999.000	999.0	99.0
2005	3	3	16	0	?9?9?9?9E0?9?9?9*9*9?9*9*9?9?9?9?9?9*9*_*9*9*9*9*9	6.4	0.8	67	101340	9999	9999	273	69	0	69	999900	999900	999900	99990	22	5.0	0	0	999.0	999	9	999999999	0	0.0000	0	88	999.000	999.0	99.0
2005	3	3	17	0	?9?9?9?9E0?9?9?9*9*9?9*9*9?9?9?9?9?9*9*_*9*9*9*9*9	6.2	-0.1	64	101340	9999	9999	283	36	0	36	999900	999900	999900	99990	22	5.0	3	3	999.0	999	9	999999999	0	0.0000	0	88	999.000	999.0	99.0
2005	3	3	18	0	?9?9?9?9E0?9?9?9*9*9?9*9*9?9?9?9?9?9*9*_*9*9*9*9*9	5.8	-1.1	60	101340	9999	9999	269	28	0	28	999900	999900	999900	99990	22	5.0	0	0	999.0	999	9	999999999	0	0.0000	0	88	999.000	999.0	99.0
2005	3	3	19	0	?9?9?9?9E0?9?9?9*9*9?9*9*9?9?9?9?9?9*9*_*9*9*9*9*9	5.7	-2.2	55	101340	9999	9999	284	3	0	0	999900	999900	999900	99990	22	4.0	5	5	999.0	999	9	999999999	0	0.0000	0	88	999.000	999.0	99.0
2005	3	3	20	0	?9?9?9?9E0?9?9?9*9*9?9*9*9?9?9?9?9?9*9*_*9*9*9*9*9	5.3	-2.0	58	101340	9999	9999	299	0	0	0	999900	999900	999900	99990	67	4.0	9	9	999.0	999	9	999999999	0	0.0000	0	88	999.000	999.0	99.0
2005	3	3	21	0	?9?9?9?9E0?9?9?9*9*9?9*9*9?9?9?9?9?9*9*_*9*9*9*9*9	4.7	-1.8	62	101340	9999	9999	290	0	0	0	999900	999900	999900	99990	67	4.0	8	8	999.0	999	9	999999999	0	0.0000	0	88	999.000	999.0	99.0
2005	3	3	22	0	?9?9?9?9E0?9?9?9*9*9?9*9*9?9?9?9?9?9*9*_*9*9*9*9*9	4.0	-3.0	59	101340	9999	9999	278	0	0	0	999900	999900	999900	99990	22	4.0	6	6	999.0	999	9	999999999	0	0.0000	0	88	999.000	999.0	99.0
2005	3	3	23	0	?9?9?9?9E0?9?9?9*9*9?9*9*9?9?9?9?9?9*9*_*9*9*9*9*9	3.0	-2.7	64	101340	9999	9999	272	0	0	0	999900	999900	999900	99990	67	4.0	5	5	999.0	999	9	999999999	0	0.0000	0	88	999.000	999.0	99.0
2005	3	3	24	0	?9?9?9?9E0?9?9?9*9*9?9*9*9?9?9?9?9?9*9*_*9*9*9*9*9	0.7	-0.5	91	101340	9999	9999	271	0	0	0	999900	999900	999900	99990	67	3.0	7	7	999.0	999	9	999999999	0	0.0000	0	88	999.000	999.0	99.0
2005	3	4	1	0	?9?9?9?9E0?9?9?9*9*9?9*9*9?9?9?9?9?9*9*_*9*9*9*9*9	0.6	-0.4	93	101990	9999	9999	261	0	0	0	999900	999900	999900	99990	22	4.0	3	3	999.0	999	9	999999999	0	0.0000	0	88	999.000	999.0	99.0
2005	3	4	2	0	?9?9?9?9E0?9?9?9*9*9?9*9*9?9?9?9?9?9*9*_*9*9*9*9*9	0.6	-0.4	93	101990	9999	9999	255	0	0	0	999900	999900	999900	99990	67	4.0	1	1	999.0	999	9	999999999	0	0.0000	0	88	999.000	999.0	99.0
2005	3	4	3	0	?9?9?9?9E0?9?9?9*9*9?9*9*9?9?9?9?9?9*9*_*9*9*9*9*9	0.2	-0.4	95	101990	9999	9999	257	0	0	0	999900	999900	999900	99990	22	3.0	2	2	999.0	999	9	999999999	0	0.0000	0	88	999.000	999.0	99.0
2005	3	4	4	0	?9?9?9?9E0?9?9?9*9*9?9*9*9?9?9?9?9?9*9*_*9*9*9*9*9	0.3	-0.8	91	101990	9999	9999	249	0	0	0	999900	999900	999900	99990	0	0.0	0	0	999.0	999	9	999999999	0	0.0000	0	88	999.000	999.0	99.0
2005	3	4	5	0	?9?9?9?9E0?9?9?9*9*9?9*9*9?9?9?9?9?9*9*_*9*9*9*9*9	0.6	-0.8	89	101990	9999	9999	265	0	0	0	999900	999900	999900	99990	337	2.0	5	5	999.0	999	9	999999999	0	0.0000	0	88	999.000	999.0	99.0
2005	3	4	6	0	?9?9?9?9E0?9?9?9*9*9?9*9*9?9?9?9?9?9*9*_*9*9*9*9*9	0.8	-0.8	88	101990	9999	9999	261	0	0	0	999900	999900	999900	99990	22	3.0	3	3	999.0	999	9	999999999	0	0.0000	0	88	999.000	999.0	99.0
2005	3	4	7	0	?9?9?9?9E0?9?9?9*9*9?9*9*9?9?9?9?9?9*9*_*9*9*9*9*9	0.8	-0.2	93	101990	9999	9999	264	0	0	0	999900	999900	999900	99990	22	2.0	4	4	999.0	999	9	999999999	0	0.0000	0	88	999.000	999.0	99.0
2005	3	4	8	0	?9?9?9?9E0?9?9?9*9*9?9*9*9?9?9?9?9?9*9*_*9*9*9*9*9	1.2	-0.4	89	101990	9999	9999	283	0	0	0	999900	999900	999900	99990	22	3.0	9	9	999.0	999	9	999999999	0	0.0000	0	88	999.000	999.0	99.0
2005	3	4	9	0	?9?9?9?9E0?9?9?9*9*9?9*9*9?9?9?9?9?9*9*_*9*9*9*9*9	1.4	-0.2	89	101990	9999	9999	262	14	0	14	999900	999900	999900	99990	22	2.0	2	2	999.0	999	9	999999999	0	0.0000	0	88	999.000	999.0	99.0
2005	3	4	10	0	?9?9?9?9E0?9?9?9*9*9?9*9*9?9?9?9?9?9*9*_*9*9*9*9*9	1.8	-2.0	75	101990	9999	9999	274	33	0	33	999900	999900	999900	99990	67	3.0	7	7	999.0	999	9	999999999	0	0.0000	0	88	999.000	999.0	99.0
2005	3	4	11	0	?9?9?9?9E0?9?9?9*9*9?9*9*9?9?9?9?9?9*9*_*9*9*9*9*9	2.1	-2.0	73	101990	9999	9999	267	44	0	44	999900	999900	999900	99990	67	3.0	4	4	999.0	999	9	999999999	0	0.0000	0	88	999.000	999.0	99.0
2005	3	4	12	0	?9?9?9?9E0?9?9?9*9*9?9*9*9?9?9?9?9?9*9*_*9*9*9*9*9	2.4	-2.0	71	101990	9999	9999	287	69	0	69	999900	999900	999900	99990	67	3.0	9	9	999.0	999	9	999999999	0	0.0000	0	88	999.000	999.0	99.0
2005	3	4	13	0	?9?9?9?9E0?9?9?9*9*9?9*9*9?9?9?9?9?9*9*_*9*9*9*9*9	2.8	-1.5	72	101990	9999	9999	268	131	0	131	999900	999900	999900	99990	67	3.0	3	3	999.0	999	9	999999999	0	0.0000	0	88	999.000	999.0	99.0
2005	3	4	14	0	?9?9?9?9E0?9?9?9*9*9?9*9*9?9?9?9?9?9*9*_*9*9*9*9*9	3.1	-1.5	71	101990	9999	9999	290	142	0	142	999900	999900	999900	99990	67	3.0	9	9	999.0	999	9	999999999	0	0.0000	0	88	999.000	999.0	99.0
2005	3	4	15	0	?9?9?9?9E0?9?9?9*9*9?9*9*9?9?9?9?9?9*9*_*9*9*9*9*9	3.5	-1.5	69	101990	9999	9999	278	75	0	75	999900	999900	999900	99990	112	3.0	6	6	999.0	999	9	999999999	0	0.0000	0	88	999.000	999.0	99.0
2005	3	4	16	0	?9?9?9?9E0?9?9?9*9*9?9*9*9?9?9?9?9?9*9*_*9*9*9*9*9	3.6	-1.2	70	101990	9999	9999	266	36	0	36	999900	999900	999900	99990	67	3.0	1	1	999.0	999	9	999999999	0	0.0000	0	88	999.000	999.0	99.0
2005	3	4	17	0	?9?9?9?9E0?9?9?9*9*9?9*9*9?9?9?9?9?9*9*_*9*9*9*9*9	3.9	-1.2	68	101990	9999	9999	267	72	0	72	999900	999900	999900	99990	112	3.0	1	1	999.0	999	9	999999999	0	0.0000	0	88	999.000	999.0	99.0
2005	3	4	18	0	?9?9?9?9E0?9?9?9*9*9?9*9*9?9?9?9?9?9*9*_*9*9*9*9*9	3.8	-0.8	71	101990	9999	9999	288	25	0	25	999900	999900	999900	99990	157	2.0	8	8	999.0	999	9	999999999	0	0.0000	0	88	999.000	999.0	99.0
2005	3	4	19	0	?9?9?9?9E0?9?9?9*9*9?9*9*9?9?9?9?9?9*9*_*9*9*9*9*9	3.8	-0.2	75	101990	9999	9999	276	0	0	0	999900	999900	999900	99990	157	2.0	4	4	999.0	999	9	999999999	0	0.0000	0	88	999.000	999.0	99.0
2005	3	4	20	0	?9?9?9?9E0?9?9?9*9*9?9*9*9?9?9?9?9?9*9*_*9*9*9*9*9	3.5	1.5	87	101990	9999	9999	276	0	0	0	999900	999900	999900	99990	0	0.0	4	4	999.0	999	9	999999999	0	0.0000	0	88	999.000	999.0	99.0
2005	3	4	21	0	?9?9?9?9E0?9?9?9*9*9?9*9*9?9?9?9?9?9*9*_*9*9*9*9*9	3.6	1.1	84	101990	9999	9999	281	0	0	0	999900	999900	999900	99990	0	0.0	6	6	999.0	999	9	999999999	0	0.0000	0	88	999.000	999.0	99.0
2005	3	4	22	0	?9?9?9?9E0?9?9?9*9*9?9*9*9?9?9?9?9?9*9*_*9*9*9*9*9	3.7	1.1	83	101990	9999	9999	277	0	0	0	999900	999900	999900	99990	202	1.0	4	4	999.0	999	9	999999999	0	0.0000	0	88	999.000	999.0	99.0
2005	3	4	23	0	?9?9?9?9E0?9?9?9*9*9?9*9*9?9?9?9?9?9*9*_*9*9*9*9*9	3.8	1.3	84	101990	9999	9999	264	0	0	0	999900	999900	999900	99990	247	1.0	0	0	999.0	999	9	999999999	0	0.0000	0	88	999.000	999.0	99.0
2005	3	4	24	0	?9?9?9?9E0?9?9?9*9*9?9*9*9?9?9?9?9?9*9*_*9*9*9*9*9	3.7	1.9	88	101990	9999	9999	296	0	0	0	999900	999900	999900	99990	0	0.0	9	9	999.0	999	9	999999999	0	0.0000	0	88	999.000	999.0	99.0
2005	3	5	1	0	?9?9?9?9E0?9?9?9*9*9?9*9*9?9?9?9?9?9*9*_*9*9*9*9*9	3.5	2.4	93	101360	9999	9999	269	0	0	0	999900	999900	999900	99990	0	0.0	1	1	999.0	999	9	999999999	0	0.0000	0	88	999.000	999.0	99.0
2005	3	5	2	0	?9?9?9?9E0?9?9?9*9*9?9*9*9?9?9?9?9?9*9*_*9*9*9*9*9	3.6	2.8	95	101360	9999	9999	297	0	0	0	999900	999900	999900	99990	337	2.0	9	9	999.0	999	9	999999999	0	0.0000	0	88	999.000	999.0	99.0
2005	3	5	3	0	?9?9?9?9E0?9?9?9*9*9?9*9*9?9?9?9?9?9*9*_*9*9*9*9*9	3.6	3.0	96	101360	9999	9999	291	0	0	0	999900	999900	999900	99990	67	1.0	8	8	999.0	999	9	999999999	0	0.0000	0	88	999.000	999.0	99.0
2005	3	5	4	0	?9?9?9?9E0?9?9?9*9*9?9*9*9?9?9?9?9?9*9*_*9*9*9*9*9	4.0	3.6	97	101360	9999	9999	272	0	0	0	999900	999900	999900	99990	337	1.0	1	1	999.0	999	9	999999999	0	0.0000	0	88	999.000	999.0	99.0
2005	3	5	5	0	?9?9?9?9E0?9?9?9*9*9?9*9*9?9?9?9?9?9*9*_*9*9*9*9*9	4.3	3.6	95	101360	9999	9999	282	0	0	0	999900	999900	999900	99990	22	2.0	4	4	999.0	999	9	999999999	0	0.0000	0	88	999.000	999.0	99.0
2005	3	5	6	0	?9?9?9?9E0?9?9?9*9*9?9*9*9?9?9?9?9?9*9*_*9*9*9*9*9	4.2	3.8	97	101360	9999	9999	283	0	0	0	999900	999900	999900	99990	22	2.0	5	5	999.0	999	9	999999999	0	0.0000	0	88	999.000	999.0	99.0
2005	3	5	7	0	?9?9?9?9E0?9?9?9*9*9?9*9*9?9?9?9?9?9*9*_*9*9*9*9*9	4.4	3.9	97	101360	9999	9999	290	0	0	0	999900	999900	999900	99990	0	0.0	7	7	999.0	999	9	999999999	0	0.0000	0	88	999.000	999.0	99.0
2005	3	5	8	0	?9?9?9?9E0?9?9?9*9*9?9*9*9?9?9?9?9?9*9*_*9*9*9*9*9	4.6	4.1	96	101360	9999	9999	285	0	0	0	999900	999900	999900	99990	22	1.0	5	5	999.0	999	9	999999999	0	0.0000	0	88	999.000	999.0	99.0
2005	3	5	9	0	?9?9?9?9E0?9?9?9*9*9?9*9*9?9?9?9?9?9*9*_*9*9*9*9*9	5.0	4.5	96	101360	9999	9999	276	0	0	0	999900	999900	999900	99990	67	1.0	1	1	999.0	999	9	999999999	0	0.0000	0	88	999.000	999.0	99.0
2005	3	5	10	0	?9?9?9?9E0?9?9?9*9*9?9*9*9?9?9?9?9?9*9*_*9*9*9*9*9	5.4	4.9	97	101360	9999	9999	292	0	0	0	999900	999900	999900	99990	22	1.0	6	6	999.0	999	9	999999999	0	0.0000	0	88	999.000	999.0	99.0
2005	3	5	11	0	?9?9?9?9E0?9?9?9*9*9?9*9*9?9?9?9?9?9*9*_*9*9*9*9*9	5.9	5.4	97	101360	9999	9999	276	0	0	0	999900	999900	999900	99990	0	0.0	0	0	999.0	999	9	999999999	0	0.0000	0	88	999.000	999.0	99.0
2005	3	5	12	0	?9?9?9?9E0?9?9?9*9*9?9*9*9?9?9?9?9?9*9*_*9*9*9*9*9	6.3	5.8	96	101360	9999	9999	312	0	0	0	999900	999900	999900	99990	0	0.0	9	9	999.0	999	9	999999999	0	0.0000	0	88	999.000	999.0	99.0
2005	3	5	13	0	?9?9?9?9E0?9?9?9*9*9?9*9*9?9?9?9?9?9*9*_*9*9*9*9*9	6.8	6.4	97	101360	9999	9999	280	0	0	0	999900	999900	999900	99990	112	1.0	0	0	999.0	999	9	999999999	0	0.0000	0	88	999.000	999.0	99.0
2005	3	5	14	0	?9?9?9?9E0?9?9?9*9*9?9*9*9?9?9?9?9?9*9*_*9*9*9*9*9	7.4	7.0	97	101360	9999	9999	283	0	0	0	999900	999900	999900	99990	157	2.0	0	0	999.0	999	9	999999999	0	0.0000	0	88	999.000	999.0	99.0
2005	3	5	15	0	?9?9?9?9E0?9?9?9*9*9?9*9*9?9?9?9?9?9*9*_*9*9*9*9*9	7.5	7.2	98	101360	9999	9999	303	0	0	0	999900	999900	999900	99990	112	1.0	6	6	999.0	999	9	999999999	0	0.0000	0	88	999.000	999.0	99.0
2005	3	5	16	0	?9?9?9?9E0?9?9?9*9*9?9*9*9?9?9?9?9?9*9*_*9*9*9*9*9	7.8	7.4	98	101360	9999	9999	291	0	0	0	999900	999900	999900	99990	67	3.0	1	1	999.0	999	9	999999999	0	0.0000	0	88	999.000	999.0	99.0
2005	3	5	17	0	?9?9?9?9E0?9?9?9*9*9?9*9*9?9?9?9?9?9*9*_*9*9*9*9*9	7.8	7.4	98	101360	9999	9999	295	0	0	0	999900	999900	999900	99990	112	3.0	2	2	999.0	999	9	999999999	0	0.0000	0	88	999.000	999.0	99.0
2005	3	5	18	0	?9?9?9?9E0?9?9?9*9*9?9*9*9?9?9?9?9?9*9*_*9*9*9*9*9	7.8	7.5	98	101360	9999	9999	305	0	0	0	999900	999900	999900	99990	112	3.0	6	6	999.0	999	9	999999999	0	0.0000	0	88	999.000	999.0	99.0
2005	3	5	19	0	?9?9?9?9E0?9?9?9*9*9?9*9*9?9?9?9?9?9*9*_*9*9*9*9*9	7.8	7.5	98	101360	9999	9999	320	0	0	0	999900	999900	999900	99990	112	4.0	9	9	999.0	999	9	999999999	0	0.0000	0	88	999.000	999.0	99.0
2005	3	5	20	0	?9?9?9?9E0?9?9?9*9*9?9*9*9?9?9?9?9?9*9*_*9*9*9*9*9	7.9	7.4	97	101360	9999	9999	309	0	0	0	999900	999900	999900	99990	67	3.0	7	7	999.0	999	9	999999999	0	0.0000	0	88	999.000	999.0	99.0
2005	3	5	21	0	?9?9?9?9E0?9?9?9*9*9?9*9*9?9?9?9?9?9*9*_*9*9*9*9*9	7.8	7.4	98	101360	9999	9999	302	0	0	0	999900	999900	999900	99990	67	3.0	5	5	999.0	999	9	999999999	0	0.0000	0	88	999.000	999.0	99.0
2005	3	5	22	0	?9?9?9?9E0?9?9?9*9*9?9*9*9?9?9?9?9?9*9*_*9*9*9*9*9	7.8	7.4	98	101360	9999	9999	298	0	0	0	999900	999900	999900	99990	337	1.0	3	3	999.0	999	9	999999999	0	0.0000	0	88	999.000	999.0	99.0
2005	3	5	23	0	?9?9?9?9E0?9?9?9*9*9?9*9*9?9?9?9?9?9*9*_*9*9*9*9*9	7.6	7.2	97	101360	9999	9999	290	0	0	0	999900	999900	999900	99990	22	3.0	1	1	999.0	999	9	999999999	0	0.0000	0	88	999.000	999.0	99.0
2005	3	5	24	0	?9?9?9?9E0?9?9?9*9*9?9*9*9?9?9?9?9?9*9*_*9*9*9*9*9	7.5	7.2	98	101360	9999	9999	307	0	0	0	999900	999900	999900	99990	337	3.0	7	7	999.0	999	9	999999999	0	0.0000	0	88	999.000	999.0	99.0
2005	3	6	1	0	?9?9?9?9E0?9?9?9*9*9?9*9*9?9?9?9?9?9*9*_*9*9*9*9*9	7.5	7.2	98	101560	9999	9999	318	0	0	0	999900	999900	999900	99990	22	3.0	9	9	999.0	999	9	999999999	0	0.0000	0	88	999.000	999.0	99.0
2005	3	6	2	0	?9?9?9?9E0?9?9?9*9*9?9*9*9?9?9?9?9?9*9*_*9*9*9*9*9	7.4	7.0	97	101560	9999	9999	303	0	0	0	999900	999900	999900	99990	22	4.0	6	6	999.0	999	9	999999999	0	0.0000	0	88	999.000	999.0	99.0
2005	3	6	3	0	?9?9?9?9E0?9?9?9*9*9?9*9*9?9?9?9?9?9*9*_*9*9*9*9*9	7.4	7.0	97	101560	9999	9999	306	0	0	0	999900	999900	999900	99990	22	4.0	7	7	999.0	999	9	999999999	0	0.0000	0	88	999.000	999.0	99.0
2005	3	6	4	0	?9?9?9?9E0?9?9?9*9*9?9*9*9?9?9?9?9?9*9*_*9*9*9*9*9	7.0	6.4	96	101560	9999	9999	290	0	0	0	999900	999900	999900	99990	22	4.0	2	2	999.0	999	9	999999999	0	0.0000	0	88	999.000	999.0	99.0
2005	3	6	5	0	?9?9?9?9E0?9?9?9*9*9?9*9*9?9?9?9?9?9*9*_*9*9*9*9*9	7.0	6.0	93	101560	9999	9999	290	0	0	0	999900	999900	999900	99990	22	4.0	2	2	999.0	999	9	999999999	0	0.0000	0	88	999.000	999.0	99.0
2005	3	6	6	0	?9?9?9?9E0?9?9?9*9*9?9*9*9?9?9?9?9?9*9*_*9*9*9*9*9	7.1	6.0	92	101560	9999	9999	281	0	0	0	999900	999900	999900	99990	22	2.0	0	0	999.0	999	9	999999999	0	0.0000	0	88	999.000	999.0	99.0
2005	3	6	7	0	?9?9?9?9E0?9?9?9*9*9?9*9*9?9?9?9?9?9*9*_*9*9*9*9*9	6.8	4.5	85	101560	9999	9999	288	0	0	0	999900	999900	999900	99990	22	5.0	2	2	999.0	999	9	999999999	0	0.0000	0	88	999.000	999.0	99.0
2005	3	6	8	0	?9?9?9?9E0?9?9?9*9*9?9*9*9?9?9?9?9?9*9*_*9*9*9*9*9	6.3	3.9	85	101560	9999	9999	295	0	0	0	999900	999900	999900	99990	22	3.0	6	6	999.0	999	9	999999999	0	0.0000	0	88	999.000	999.0	99.0
2005	3	6	9	0	?9?9?9?9E0?9?9?9*9*9?9*9*9?9?9?9?9?9*9*_*9*9*9*9*9	6.0	3.6	85	101560	9999	9999	283	25	0	25	999900	999900	999900	99990	22	4.0	2	2	999.0	999	9	999999999	0	0.0000	0	88	999.000	999.0	99.0
2005	3	6	10	0	?9?9?9?9E0?9?9?9*9*9?9*9*9?9?9?9?9?9*9*_*9*9*9*9*9	5.9	3.0	82	101560	9999	9999	290	78	0	78	999900	999900	999900	99990	22	4.0	5	5	999.0	999	9	999999999	0	0.0000	0	88	999.000	999.0	99.0
2005	3	6	11	0	?9?9?9?9E0?9?9?9*9*9?9*9*9?9?9?9?9?9*9*_*9*9*9*9*9	5.8	2.8	81	101560	9999	9999	292	92	0	92	999900	999900	999900	99990	22	4.0	6	6	999.0	999	9	999999999	0	0.0000	0	88	999.000	999.0	99.0
2005	3	6	12	0	?9?9?9?9E0?9?9?9*9*9?9*9*9?9?9?9?9?9*9*_*9*9*9*9*9	5.1	2.8	85	101560	9999	9999	292	67	0	67	999900	999900	999900	99990	22	3.0	7	7	999.0	999	9	999999999	0	0.0000	0	88	999.000	999.0	99.0
2005	3	6	13	0	?9?9?9?9E0?9?9?9*9*9?9*9*9?9?9?9?9?9*9*_*9*9*9*9*9	5.0	3.2	88	101560	9999	9999	284	111	0	111	999900	999900	999900	99990	22	3.0	4	4	999.0	999	9	999999999	0	0.0000	0	88	999.000	999.0	99.0
2005	3	6	14	0	?9?9?9?9E0?9?9?9*9*9?9*9*9?9?9?9?9?9*9*_*9*9*9*9*9	4.7	2.5	85	101560	9999	9999	268	64	0	64	999900	999900	999900	99990	22	5.0	0	0	999.0	999	9	999999999	0	0.0000	0	88	999.000	999.0	99.0
2005	3	6	15	0	?9?9?9?9E0?9?9?9*9*9?9*9*9?9?9?9?9?9*9*_*9*9*9*9*9	4.7	2.5	85	101560	9999	9999	284	128	0	128	999900	999900	999900	99990	22	4.0	5	5	999.0	999	9	999999999	0	0.0000	0	88	999.000	999.0	99.0
2005	3	6	16	0	?9?9?9?9E0?9?9?9*9*9?9*9*9?9?9?9?9?9*9*_*9*9*9*9*9	4.9	1.9	81	101560	9999	9999	277	131	0	131	999900	999900	999900	99990	22	3.0	2	2	999.0	999	9	999999999	0	0.0000	0	88	999.000	999.0	99.0
2005	3	6	17	0	?9?9?9?9E0?9?9?9*9*9?9*9*9?9?9?9?9?9*9*_*9*9*9*9*9	4.8	1.7	80	101560	9999	9999	284	72	0	72	999900	999900	999900	99990	22	4.0	5	5	999.0	999	9	999999999	0	0.0000	0	88	999.000	999.0	99.0
2005	3	6	18	0	?9?9?9?9E0?9?9?9*9*9?9*9*9?9?9?9?9?9*9*_*9*9*9*9*9	4.7	1.9	82	101560	9999	9999	289	36	0	36	999900	999900	999900	99990	22	5.0	7	7	999.0	999	9	999999999	0	0.0000	0	88	999.000	999.0	99.0
2005	3	6	19	0	?9?9?9?9E0?9?9?9*9*9?9*9*9?9?9?9?9?9*9*_*9*9*9*9*9	4.4	1.2	80	101560	9999	9999	275	8	0	0	999900	999900	999900	99990	22	3.0	2	2	999.0	999	9	999999999	0	0.0000	0	88	999.000	999.0	99.0
2005	3	6	20	0	?9?9?9?9E0?9?9?9*9*9?9*9*9?9?9?9?9?9*9*_*9*9*9*9*9	3.9	1.2	83	101560	9999	9999	282	0	0	0	999900	999900	999900	99990	337	2.0	6	6	999.0	999	9	999999999	0	0.0000	0	88	999.000	999.0	99.0
2005	3	6	21	0	?9?9?9?9E0?9?9?9*9*9?9*9*9?9?9?9?9?9*9*_*9*9*9*9*9	3.6	0.4	79	101560	9999	9999	280	0	0	0	999900	999900	999900	99990	22	4.0	6	6	999.0	999	9	999999999	0	0.0000	0	88	999.000	999.0	99.0
2005	3	6	22	0	?9?9?9?9E0?9?9?9*9*9?9*9*9?9?9?9?9?9*9*_*9*9*9*9*9	3.6	-0.3	76	101560	9999	9999	280	0	0	0	999900	999900	999900	99990	337	3.0	6	6	999.0	999	9	999999999	0	0.0000	0	88	999.000	999.0	99.0
2005	3	6	23	0	?9?9?9?9E0?9?9?9*9*9?9*9*9?9?9?9?9?9*9*_*9*9*9*9*9	3.6	0.2	78	101560	9999	9999	277	0	0	0	999900	999900	999900	99990	337	3.0	5	5	999.0	999	9	999999999	0	0.0000	0	88	999.000	999.0	99.0
2005	3	6	24	0	?9?9?9?9E0?9?9?9*9*9?9*9*9?9?9?9?9?9*9*_*9*9*9*9*9	3.6	-0.3	76	101560	9999	9999	267	0	0	0	999900	999900	999900	99990	22	5.0	1	1	999.0	999	9	999999999	0	0.0000	0	88	999.000	999.0	99.0
2005	3	7	1	0	?9?9?9?9E0?9?9?9*9*9?9*9*9?9?9?9?9?9*9*_*9*9*9*9*9	3.5	0.0	78	102000	9999	9999	293	0	0	0	999900	999900	999900	99990	22	4.0	9	9	999.0	999	9	999999999	0	0.0000	0	88	999.000	999.0	99.0
2005	3	7	2	0	?9?9?9?9E0?9?9?9*9*9?9*9*9?9?9?9?9?9*9*_*9*9*9*9*9	3.3	0.0	79	102000	9999	9999	269	0	0	0	999900	999900	999900	99990	22	3.0	2	2	999.0	999	9	999999999	0	0.0000	0	88	999.000	999.0	99.0
2005	3	7	3	0	?9?9?9?9E0?9?9?9*9*9?9*9*9?9?9?9?9?9*9*_*9*9*9*9*9	3.4	-0.4	76	102000	9999	9999	274	0	0	0	999900	999900	999900	99990	22	5.0	4	4	999.0	999	9	999999999	0	0.0000	0	88	999.000	999.0	99.0
2005	3	7	4	0	?9?9?9?9E0?9?9?9*9*9?9*9*9?9?9?9?9?9*9*_*9*9*9*9*9	3.4	-0.4	76	102000	9999	9999	282	0	0	0	999900	999900	999900	99990	337	4.0	7	7	999.0	999	9	999999999	0	0.0000	0	88	999.000	999.0	99.0
2005	3	7	5	0	?9?9?9?9E0?9?9?9*9*9?9*9*9?9?9?9?9?9*9*_*9*9*9*9*9	3.5	-0.8	73	102000	9999	9999	269	0	0	0	999900	999900	999900	99990	337	3.0	2	2	999.0	999	9	999999999	0	0.0000	0	88	999.000	999.0	99.0
2005	3	7	6	0	?9?9?9?9E0?9?9?9*9*9?9*9*9?9?9?9?9?9*9*_*9*9*9*9*9	3.3	-1.0	72	102000	9999	9999	271	0	0	0	999900	999900	999900	99990	337	2.0	3	3	999.0	999	9	999999999	0	0.0000	0	88	999.000	999.0	99.0
2005	3	7	7	0	?9?9?9?9E0?9?9?9*9*9?9*9*9?9?9?9?9?9*9*_*9*9*9*9*9	3.1	-1.5	71	102000	9999	9999	258	0	0	0	999900	999900	999900	99990	337	5.0	0	0	999.0	999	9	999999999	0	0.0000	0	88	999.000	999.0	99.0
2005	3	7	8	0	?9?9?9?9E0?9?9?9*9*9?9*9*9?9?9?9?9?9*9*_*9*9*9*9*9	2.8	-2.2	68	102000	9999	9999	270	11	0	11	999900	999900	999900	99990	22	3.0	4	4	999.0	999	9	999999999	0	0.0000	0	88	999.000	999.0	99.0
2005	3	7	9	0	?9?9?9?9E0?9?9?9*9*9?9*9*9?9?9?9?9?9*9*_*9*9*9*9*9	3.2	-2.9	62	102000	9999	9999	278	139	0	139	999900	999900	999900	99990	22	3.0	7	7	999.0	999	9	999999999	0	0.0000	0	88	999.000	999.0	99.0
2005	3	7	10	0	?9?9?9?9E0?9?9?9*9*9?9*9*9?9?9?9?9?9*9*_*9*9*9*9*9	4.3	-2.9	58	102000	9999	9999	273	356	305	149	999900	999900	999900	99990	337	4.0	3	3	999.0	999	9	999999999	0	0.0000	0	88	999.000	999.0	99.0
2005	3	7	11	0	?9?9?9?9E0?9?9?9*9*9?9*9*9?9?9?9?9?9*9*_*9*9*9*9*9	5.6	-2.7	54	102000	9999	9999	299	583	593	127	999900	999900	999900	99990	337	7.0	9	9	999.0	999	9	999999999	0	0.0000	0	88	999.000	999.0	99.0
2005	3	7	12	0	?9?9?9?9E0?9?9?9*9*9?9*9*9?9?9?9?9?9*9*_*9*9*9*9*9	6.8	-2.9	49	102000	9999	9999	271	747	794	104	999900	999900	999900	99990	360	4.0	0	0	999.0	999	9	999999999	0	0.0000	0	88	999.000	999.0	99.0
2005	3	7	13	0	?9?9?9?9E0?9?9?9*9*9?9*9*9?9?9?9?9?9*9*_*9*9*9*9*9	7.2	-3.4	45	102000	9999	9999	278	833	794	83	999900	999900	999900	99990	360	3.0	1	1	999.0	999	9	999999999	0	0.0000	0	88	999.000	999.0	99.0
2005	3	7	14	0	?9?9?9?9E0?9?9?9*9*9?9*9*9?9?9?9?9?9*9*_*9*9*9*9*9	8.7	-1.5	48	102000	9999	9999	303	833	786	67	999900	999900	999900	99990	360	3.0	7	7	999.0	999	9	999999999	0	0.0000	0	88	999.000	999.0	99.0
2005	3	7	15	0	?9?9?9?9E0?9?9?9*9*9?9*9*9?9?9?9?9?9*9*_*9*9*9*9*9	9.9	-1.7	43	102000	9999	9999	299	761	767	52	999900	999900	999900	99990	360	5.0	4	4	999.0	999	9	999999999	0	0.0000	0	88	999.000	999.0	99.0
2005	3	7	16	0	?9?9?9?9E0?9?9?9*9*9?9*9*9?9?9?9?9?9*9*_*9*9*9*9*9	10.5	-1.0	44	102000	9999	9999	288	622	725	37	999900	999900	999900	99990	45	4.0	0	0	999.0	999	9	999999999	0	0.0000	0	88	999.000	999.0	99.0
2005	3	7	17	0	?9?9?9?9E0?9?9?9*9*9?9*9*9?9?9?9?9?9*9*_*9*9*9*9*9	10.5	-1.0	44	102000	9999	9999	303	414	603	29	999900	999900	999900	99990	360	3.0	4	4	999.0	999	9	999999999	0	0.0000	0	88	999.000	999.0	99.0
2005	3	7	18	0	?9?9?9?9E0?9?9?9*9*9?9*9*9?9?9?9?9?9*9*_*9*9*9*9*9	10.2	-1.5	43	102000	9999	9999	306	197	0	10	999900	999900	999900	99990	22	5.0	6	6	999.0	999	9	999999999	0	0.0000	0	88	999.000	999.0	99.0
2005	3	7	19	0	?9?9?9?9E0?9?9?9*9*9?9*9*9?9?9?9?9?9*9*_*9*9*9*9*9	9.5	-0.6	49	102000	9999	9999	299	42	0	0	999900	999900	999900	99990	360	2.0	4	4	999.0	999	9	999999999	0	0.0000	0	88	999.000	999.0	99.0
2005	3	7	20	0	?9?9?9?9E0?9?9?9*9*9?9*9*9?9?9?9?9?9*9*_*9*9*9*9*9	7.9	-0.4	55	102000	9999	9999	305	0	0	0	999900	999900	999900	99990	337	1.0	8	8	999.0	999	9	999999999	0	0.0000	0	88	999.000	999.0	99.0
2005	3	7	21	0	?9?9?9?9E0?9?9?9*9*9?9*9*9?9?9?9?9?9*9*_*9*9*9*9*9	7.4	-0.4	57	102000	9999	9999	292	0	0	0	999900	999900	999900	99990	337	2.0	5	5	999.0	999	9	999999999	0	0.0000	0	88	999.000	999.0	99.0
2005	3	7	22	0	?9?9?9?9E0?9?9?9*9*9?9*9*9?9?9?9?9?9*9*_*9*9*9*9*9	7.0	1.5	68	102000	9999	9999	288	0	0	0	999900	999900	999900	99990	0	0.0	3	3	999.0	999	9	999999999	0	0.0000	0	88	999.000	999.0	99.0
2005	3	7	23	0	?9?9?9?9E0?9?9?9*9*9?9*9*9?9?9?9?9?9*9*_*9*9*9*9*9	6.0	2.3	77	102000	9999	9999	287	0	0	0	999900	999900	999900	99990	0	0.0	4	4	999.0	999	9	999999999	0	0.0000	0	88	999.000	999.0	99.0
2005	3	7	24	0	?9?9?9?9E0?9?9?9*9*9?9*9*9?9?9?9?9?9*9*_*9*9*9*9*9	5.8	2.2	78	102000	9999	9999	272	0	0	0	999900	999900	999900	99990	0	0.0	0	0	999.0	999	9	999999999	0	0.0000	0	88	999.000	999.0	99.0
2005	3	8	1	0	?9?9?9?9E0?9?9?9*9*9?9*9*9?9?9?9?9?9*9*_*9*9*9*9*9	5.7	2.7	81	102310	9999	9999	295	0	0	0	999900	999900	999900	99990	292	1.0	7	7	999.0	999	9	999999999	0	0.0000	0	88	999.000	999.0	99.0
2005	3	8	2	0	?9?9?9?9E0?9?9?9*9*9?9*9*9?9?9?9?9?9*9*_*9*9*9*9*9	5.4	1.9	78	102310	9999	9999	282	0	0	0	999900	999900	999900	99990	0	0.0	3	3	999.0	999	9	999999999	0	0.0000	0	88	999.000	999.0	99.0
2005	3	8	3	0	?9?9?9?9E0?9?9?9*9*9?9*9*9?9?9?9?9?9*9*_*9*9*9*9*9	4.7	1.7	81	102310	9999	9999	281	0	0	0	999900	999900	999900	99990	0	0.0	4	4	999.0	999	9	999999999	0	0.0000	0	88	999.000	999.0	99.0
2005	3	8	4	0	?9?9?9?9E0?9?9?9*9*9?9*9*9?9?9?9?9?9*9*_*9*9*9*9*9	4.2	1.3	81	102310	9999	9999	279	0	0	0	999900	999900	999900	99990	0	0.0	4	4	999.0	999	9	999999999	0	0.0000	0	88	999.000	999.0	99.0
2005	3	8	5	0	?9?9?9?9E0?9?9?9*9*9?9*9*9?9?9?9?9?9*9*_*9*9*9*9*9	4.0	0.9	80	102310	9999	9999	282	0	0	0	999900	999900	999900	99990	0	0.0	6	6	999.0	999	9	999999999	0	0.0000	0	88	999.000	999.0	99.0
2005	3	8	6	0	?9?9?9?9E0?9?9?9*9*9?9*9*9?9?9?9?9?9*9*_*9*9*9*9*9	3.6	1.3	85	102310	9999	9999	272	0	0	0	999900	999900	999900	99990	0	0.0	2	2	999.0	999	9	999999999	0	0.0000	0	88	999.000	999.0	99.0
2005	3	8	7	0	?9?9?9?9E0?9?9?9*9*9?9*9*9?9?9?9?9?9*9*_*9*9*9*9*9	3.8	2.1	89	102310	9999	9999	278	0	0	0	999900	999900	999900	99990	202	2.0	4	4	999.0	999	9	999999999	0	0.0000	0	88	999.000	999.0	99.0
2005	3	8	8	0	?9?9?9?9E0?9?9?9*9*9?9*9*9?9?9?9?9?9*9*_*9*9*9*9*9	3.3	1.7	89	102310	9999	9999	294	11	0	11	999900	999900	999900	99990	180	1.0	9	9	999.0	999	9	999999999	0	0.0000	0	88	999.000	999.0	99.0
2005	3	8	9	0	?9?9?9?9E0?9?9?9*9*9?9*9*9?9?9?9?9?9*9*_*9*9*9*9*9	4.7	2.7	87	102310	9999	9999	295	125	0	125	999900	999900	999900	99990	202	2.0	8	8	999.0	999	9	999999999	0	0.0000	0	88	999.000	999.0	99.0
2005	3	8	10	0	?9?9?9?9E0?9?9?9*9*9?9*9*9?9?9?9?9?9*9*_*9*9*9*9*9	7.8	2.3	68	102310	9999	9999	286	303	191	173	999900	999900	999900	99990	337	1.0	1	1	999.0	999	9	999999999	0	0.0000	0	88	999.000	999.0	99.0
2005	3	8	11	0	?9?9?9?9E0?9?9?9*9*9?9*9*9?9?9?9?9?9*9*_*9*9*9*9*9	9.4	-0.2	51	102310	9999	9999	307	503	440	162	999900	999900	999900	99990	360	1.0	7	7	999.0	999	9	999999999	0	0.0000	0	88	999.000	999.0	99.0
2005	3	8	12	0	?9?9?9?9E0?9?9?9*9*9?9*9*9?9?9?9?9?9*9*_*9*9*9*9*9	10.5	-1.5	43	102310	9999	9999	293	672	658	137	999900	999900	999900	99990	45	4.0	1	1	999.0	999	9	999999999	0	0.0000	0	88	999.000	999.0	99.0
2005	3	8	13	0	?9?9?9?9E0?9?9?9*9*9?9*9*9?9?9?9?9?9*9*_*9*9*9*9*9	11.6	-2.2	37	102310	9999	9999	320	744	783	122	999900	999900	999900	99990	45	3.0	8	8	999.0	999	9	999999999	0	0.0000	0	88	999.000	999.0	99.0
2005	3	8	14	0	?9?9?9?9E0?9?9?9*9*9?9*9*9?9?9?9?9?9*9*_*9*9*9*9*9	11.8	-4.5	30	102310	9999	9999	295	753	786	103	999900	999900	999900	99990	360	3.0	1	1	999.0	999	9	999999999	0	0.0000	0	88	999.000	999.0	99.0
2005	3	8	15	0	?9?9?9?9E0?9?9?9*9*9?9*9*9?9?9?9?9?9*9*_*9*9*9*9*9	12.7	-4.5	29	102310	9999	9999	303	731	767	66	999900	999900	999900	99990	67	5.0	2	2	999.0	999	9	999999999	0	0.0000	0	88	999.000	999.0	99.0
2005	3	8	16	0	?9?9?9?9E0?9?9?9*9*9?9*9*9?9?9?9?9?9*9*_*9*9*9*9*9	12.9	-5.9	25	102310	9999	9999	302	608	725	45	999900	999900	999900	99990	360	3.0	2	2	999.0	999	9	999999999	0	0.0000	0	88	999.000	999.0	99.0
2005	3	8	17	0	?9?9?9?9E0?9?9?9*9*9?9*9*9?9?9?9?9?9*9*_*9*9*9*9*9	12.5	-5.3	27	102310	9999	9999	301	406	605	35	999900	999900	999900	99990	67	6.0	2	2	999.0	999	9	999999999	0	0.0000	0	88	999.000	999.0	99.0
2005	3	8	18	0	?9?9?9?9E0?9?9?9*9*9?9*9*9?9?9?9?9?9*9*_*9*9*9*9*9	12.1	-5.1	28	102310	9999	9999	314	194	0	13	999900	999900	999900	99990	67	4.0	7	7	999.0	999	9	999999999	0	0.0000	0	88	999.000	999.0	99.0
2005	3	8	19	0	?9?9?9?9E0?9?9?9*9*9?9*9*9?9?9?9?9?9*9*_*9*9*9*9*9	11.2	-2.9	36	102310	9999	9999	309	39	0	0	999900	999900	999900	99990	45	3.0	6	6	999.0	999	9	999999999	0	0.0000	0	88	999.000	999.0	99.0
2005	3	8	20	0	?9?9?9?9E0?9?9?9*9*9?9*9*9?9?9?9?9?9*9*_*9*9*9*9*9	10.4	-0.6	46	102310	9999	9999	300	0	0	0	999900	999900	999900	99990	90	3.0	3	3	999.0	999	9	999999999	0	0.0000	0	88	999.000	999.0	99.0
2005	3	8	21	0	?9?9?9?9E0?9?9?9*9*9?9*9*9?9?9?9?9?9*9*_*9*9*9*9*9	10.0	-2.0	42	102310	9999	9999	304	0	0	0	999900	999900	999900	99990	67	3.0	6	6	999.0	999	9	999999999	0	0.0000	0	88	999.000	999.0	99.0
2005	3	8	22	0	?9?9?9?9E0?9?9?9*9*9?9*9*9?9?9?9?9?9*9*_*9*9*9*9*9	8.0	-0.9	53	102310	9999	9999	301	0	0	0	999900	999900	999900	99990	225	2.0	7	7	999.0	999	9	999999999	0	0.0000	0	88	999.000	999.0	99.0
2005	3	8	23	0	?9?9?9?9E0?9?9?9*9*9?9*9*9?9?9?9?9?9*9*_*9*9*9*9*9	8.0	0.4	59	102310	9999	9999	294	0	0	0	999900	999900	999900	99990	225	1.0	4	4	999.0	999	9	999999999	0	0.0000	0	88	999.000	999.0	99.0
2005	3	8	24	0	?9?9?9?9E0?9?9?9*9*9?9*9*9?9?9?9?9?9*9*_*9*9*9*9*9	7.2	0.6	63	102310	9999	9999	299	0	0	0	999900	999900	999900	99990	180	1.0	7	7	999.0	999	9	999999999	0	0.0000	0	88	999.000	999.0	99.0
2005	3	9	1	0	?9?9?9?9E0?9?9?9*9*9?9*9*9?9?9?9?9?9*9*_*9*9*9*9*9	7.0	1.7	69	102480	9999	9999	310	0	0	0	999900	999900	999900	99990	202	2.0	9	9	999.0	999	9	999999999	0	0.0000	0	88	999.000	999.0	99.0
2005	3	9	2	0	?9?9?9?9E0?9?9?9*9*9?9*9*9?9?9?9?9?9*9*_*9*9*9*9*9	6.4	1.9	73	102480	9999	9999	288	0	0	0	999900	999900	999900	99990	0	0.0	4	4	999.0	999	9	999999999	0	0.0000	0	88	999.000	999.0	99.0
2005	3	9	3	0	?9?9?9?9E0?9?9?9*9*9?9*9*9?9?9?9?9?9*9*_*9*9*9*9*9	6.0	0.9	70	102480	9999	9999	286	0	0	0	999900	999900	999900	99990	0	0.0	4	4	999.0	999	9	999999999	0	0.0000	0	88	999.000	999.0	99.0
2005	3	9	4	0	?9?9?9?9E0?9?9?9*9*9?9*9*9?9?9?9?9?9*9*_*9*9*9*9*9	4.9	1.3	77	102480	9999	9999	279	0	0	0	999900	999900	999900	99990	0	0.0	3	3	999.0	999	9	999999999	0	0.0000	0	88	999.000	999.0	99.0
2005	3	9	5	0	?9?9?9?9E0?9?9?9*9*9?9*9*9?9?9?9?9?9*9*_*9*9*9*9*9	4.1	0.9	79	102480	9999	9999	280	0	0	0	999900	999900	999900	99990	225	1.0	5	5	999.0	999	9	999999999	0	0.0000	0	88	999.000	999.0	99.0
2005	3	9	6	0	?9?9?9?9E0?9?9?9*9*9?9*9*9?9?9?9?9?9*9*_*9*9*9*9*9	3.6	1.3	85	102480	9999	9999	279	0	0	0	999900	999900	999900	99990	225	2.0	5	5	999.0	999	9	999999999	0	0.0000	0	88	999.000	999.0	99.0
2005	3	9	7	0	?9?9?9?9E0?9?9?9*9*9?9*9*9?9?9?9?9?9*9*_*9*9*9*9*9	3.7	1.7	87	102480	9999	9999	282	0	0	0	999900	999900	999900	99990	0	0.0	6	6	999.0	999	9	999999999	0	0.0000	0	88	999.000	999.0	99.0
2005	3	9	8	0	?9?9?9?9E0?9?9?9*9*9?9*9*9?9?9?9?9?9*9*_*9*9*9*9*9	4.1	2.1	87	102480	9999	9999	266	11	0	11	999900	999900	999900	99990	202	3.0	0	0	999.0	999	9	999999999	0	0.0000	0	88	999.000	999.0	99.0
2005	3	9	9	0	?9?9?9?9E0?9?9?9*9*9?9*9*9?9?9?9?9?9*9*_*9*9*9*9*9	5.2	2.5	82	102480	9999	9999	284	117	0	117	999900	999900	999900	99990	225	2.0	4	4	999.0	999	9	999999999	0	0.0000	0	88	999.000	999.0	99.0
2005	3	9	10	0	?9?9?9?9E0?9?9?9*9*9?9*9*9?9?9?9?9?9*9*_*9*9*9*9*9	7.1	1.9	69	102480	9999	9999	311	300	181	176	999900	999900	999900	99990	202	3.0	9	9	999.0	999	9	999999999	0	0.0000	0	88	999.000	999.0	99.0
2005	3	9	11	0	?9?9?9?9E0?9?9?9*9*9?9*9*9?9?9?9?9?9*9*_*9*9*9*9*9	8.8	2.1	63	102480	9999	9999	319	494	420	167	999900	999900	999900	99990	202	2.0	9	9	999.0	999	9	999999999	0	0.0000	0	88	999.000	999.0	99.0
2005	3	9	12	0	?9?9?9?9E0?9?9?9*9*9?9*9*9?9?9?9?9?9*9*_*9*9*9*9*9	10.9	-0.6	45	102480	9999	9999	310	642	599	151	999900	999900	999900	99990	180	2.0	6	6	999.0	999	9	999999999	0	0.0000	0	88	999.000	999.0	99.0
2005	3	9	13	0	?9?9?9?9E0?9?9?9*9*9?9*9*9?9?9?9?9?9*9*_*9*9*9*9*9	12.3	-2.9	33	102480	9999	9999	311	717	728	135	999900	999900	999900	99990	135	3.0	5	5	999.0	999	9	999999999	0	0.0000	0	88	999.000	999.0	99.0
2005	3	9	14	0	?9?9?9?9E0?9?9?9*9*9?9*9*9?9?9?9?9?9*9*_*9*9*9*9*9	12.9	-2.7	33	102480	9999	9999	320	697	786	128	999900	999900	999900	99990	90	2.0	7	7	999.0	999	9	999999999	0	0.0000	0	88	999.000	999.0	99.0
2005	3	9	15	0	?9?9?9?9E0?9?9?9*9*9?9*9*9?9?9?9?9?9*9*_*9*9*9*9*9	13.0	-2.9	32	102480	9999	9999	296	622	767	113	999900	999900	999900	99990	135	3.0	0	0	999.0	999	9	999999999	0	0.0000	0	88	999.000	999.0	99.0
2005	3	9	16	0	?9?9?9?9E0?9?9?9*9*9?9*9*9?9?9?9?9?9*9*_*9*9*9*9*9	12.2	-1.9	37	102480	9999	9999	323	347	0	347	999900	999900	999900	99990	90	5.0	8	8	999.0	999	9	999999999	0	0.0000	0	88	999.000	999.0	99.0
2005	3	9	17	0	?9?9?9?9E0?9?9?9*9*9?9*9*9?9?9?9?9?9*9*_*9*9*9*9*9	12.0	-1.7	38	102480	9999	9999	308	214	0	214	999900	999900	999900	99990	135	2.0	4	4	999.0	999	9	999999999	0	0.0000	0	88	999.000	999.0	99.0
2005	3	9	18	0	?9?9?9?9E0?9?9?9*9*9?9*9*9?9?9?9?9?9*9*_*9*9*9*9*9	11.2	-1.0	42	102480	9999	9999	314	106	0	106	999900	999900	999900	99990	90	4.0	7	7	999.0	999	9	999999999	0	0.0000	0	88	999.000	999.0	99.0
2005	3	9	19	0	?9?9?9?9E0?9?9?9*9*9?9*9*9?9?9?9?9?9*9*_*9*9*9*9*9	10.5	-2.1	40	102480	9999	9999	301	11	0	0	999900	999900	999900	99990	135	3.0	4	4	999.0	999	9	999999999	0	0.0000	0	88	999.000	999.0	99.0
2005	3	9	20	0	?9?9?9?9E0?9?9?9*9*9?9*9*9?9?9?9?9?9*9*_*9*9*9*9*9	9.3	0.2	53	102480	9999	9999	307	0	0	0	999900	999900	999900	99990	135	3.0	7	7	999.0	999	9	999999999	0	0.0000	0	88	999.000	999.0	99.0
2005	3	9	21	0	?9?9?9?9E0?9?9?9*9*9?9*9*9?9?9?9?9?9*9*_*9*9*9*9*9	8.8	-0.6	51	102480	9999	9999	281	0	0	0	999900	999900	999900	99990	112	3.0	0	0	999.0	999	9	999999999	0	0.0000	0	88	999.000	999.0	99.0
2005	3	9	22	0	?9?9?9?9E0?9?9?9*9*9?9*9*9?9?9?9?9?9*9*_*9*9*9*9*9	8.6	0.0	55	102480	9999	9999	281	0	0	0	999900	999900	999900	99990	112	4.0	0	0	999.0	999	9	999999999	0	0.0000	0	88	999.000	999.0	99.0
2005	3	9	23	0	?9?9?9?9E0?9?9?9*9*9?9*9*9?9?9?9?9?9*9*_*9*9*9*9*9	8.2	1.5	63	102480	9999	9999	300	0	0	0	999900	999900	999900	99990	112	3.0	6	6	999.0	999	9	999999999	0	0.0000	0	88	999.000	999.0	99.0
2005	3	9	24	0	?9?9?9?9E0?9?9?9*9*9?9*9*9?9?9?9?9?9*9*_*9*9*9*9*9	8.0	1.3	62	102480	9999	9999	314	0	0	0	999900	999900	999900	99990	135	2.0	9	9	999.0	999	9	999999999	0	0.0000	0	88	999.000	999.0	99.0
2005	3	10	1	0	?9?9?9?9E0?9?9?9*9*9?9*9*9?9?9?9?9?9*9*_*9*9*9*9*9	7.6	3.4	75	102530	9999	9999	300	0	0	0	999900	999900	999900	99990	112	3.0	6	6	999.0	999	9	999999999	0	0.0000	0	88	999.000	999.0	99.0
2005	3	10	2	0	?9?9?9?9E0?9?9?9*9*9?9*9*9?9?9?9?9?9*9*_*9*9*9*9*9	7.4	3.6	77	102530	9999	9999	297	0	0	0	999900	999900	999900	99990	90	2.0	5	5	999.0	999	9	999999999	0	0.0000	0	88	999.000	999.0	99.0
2005	3	10	3	0	?9?9?9?9E0?9?9?9*9*9?9*9*9?9?9?9?9?9*9*_*9*9*9*9*9	7.4	3.6	77	102530	9999	9999	297	0	0	0	999900	999900	999900	99990	135	1.0	5	5	999.0	999	9	999999999	0	0.0000	0	88	999.000	999.0	99.0
2005	3	10	4	0	?9?9?9?9E0?9?9?9*9*9?9*9*9?9?9?9?9?9*9*_*9*9*9*9*9	7.2	4.0	80	102530	9999	9999	307	0	0	0	999900	999900	999900	99990	112	2.0	8	8	999.0	999	9	999999999	0	0.0000	0	88	999.000	999.0	99.0
2005	3	10	5	0	?9?9?9?9E0?9?9?9*9*9?9*9*9?9?9?9?9?9*9*_*9*9*9*9*9	7.2	3.6	78	102530	9999	9999	313	0	0	0	999900	999900	999900	99990	112	3.0	9	9	999.0	999	9	999999999	0	0.0000	0	88	999.000	999.0	99.0
2005	3	10	6	0	?9?9?9?9E0?9?9?9*9*9?9*9*9?9?9?9?9?9*9*_*9*9*9*9*9	7.0	3.2	77	102530	9999	9999	301	0	0	0	999900	999900	999900	99990	112	3.0	7	7	999.0	999	9	999999999	0	0.0000	0	88	999.000	999.0	99.0
2005	3	10	7	0	?9?9?9?9E0?9?9?9*9*9?9*9*9?9?9?9?9?9*9*_*9*9*9*9*9	6.8	3.8	81	102530	9999	9999	294	0	0	0	999900	999900	999900	99990	360	2.0	5	5	999.0	999	9	999999999	0	0.0000	0	88	999.000	999.0	99.0
2005	3	10	8	0	?9?9?9?9E0?9?9?9*9*9?9*9*9?9?9?9?9?9*9*_*9*9*9*9*9	6.5	3.4	81	102530	9999	9999	276	11	1	11	999900	999900	999900	99990	67	2.0	0	0	999.0	999	9	999999999	0	0.0000	0	88	999.000	999.0	99.0
2005	3	10	9	0	?9?9?9?9E0?9?9?9*9*9?9*9*9?9?9?9?9?9*9*_*9*9*9*9*9	7.1	3.0	75	102530	9999	9999	295	117	0	117	999900	999900	999900	99990	135	1.0	5	5	999.0	999	9	999999999	0	0.0000	0	88	999.000	999.0	99.0
2005	3	10	10	0	?9?9?9?9E0?9?9?9*9*9?9*9*9?9?9?9?9?9*9*_*9*9*9*9*9	8.0	3.0	71	102530	9999	9999	294	314	206	172	999900	999900	999900	99990	90	3.0	3	3	999.0	999	9	999999999	0	0.0000	0	88	999.000	999.0	99.0
2005	3	10	11	0	?9?9?9?9E0?9?9?9*9*9?9*9*9?9?9?9?9?9*9*_*9*9*9*9*9	9.5	3.2	65	102530	9999	9999	300	489	405	171	999900	999900	999900	99990	90	2.0	3	3	999.0	999	9	999999999	0	0.0000	0	88	999.000	999.0	99.0
2005	3	10	12	0	?9?9?9?9E0?9?9?9*9*9?9*9*9?9?9?9?9?9*9*_*9*9*9*9*9	10.3	2.5	58	102530	9999	9999	306	664	633	144	999900	999900	999900	99990	45	2.0	4	4	999.0	999	9	999999999	0	0.0000	0	88	999.000	999.0	99.0
2005	3	10	13	0	?9?9?9?9E0?9?9?9*9*9?9*9*9?9?9?9?9?9*9*_*9*9*9*9*9	10.9	0.0	47	102530	9999	9999	303	764	794	117	999900	999900	999900	99990	67	2.0	3	3	999.0	999	9	999999999	0	0.0000	0	88	999.000	999.0	99.0
2005	3	10	14	0	?9?9?9?9E0?9?9?9*9*9?9*9*9?9?9?9?9?9*9*_*9*9*9*9*9	11.3	1.9	52	102530	9999	9999	330	786	786	92	999900	999900	999900	99990	67	3.0	9	9	999.0	999	9	999999999	0	0.0000	0	88	999.000	999.0	99.0
2005	3	10	15	0	?9?9?9?9E0?9?9?9*9*9?9*9*9?9?9?9?9?9*9*_*9*9*9*9*9	11.4	2.3	53	102530	9999	9999	319	717	767	76	999900	999900	999900	99990	90	4.0	7	7	999.0	999	9	999999999	0	0.0000	0	88	999.000	999.0	99.0
2005	3	10	16	0	?9?9?9?9E0?9?9?9*9*9?9*9*9?9?9?9?9?9*9*_*9*9*9*9*9	11.7	2.3	52	102530	9999	9999	302	581	726	60	999900	999900	999900	99990	90	4.0	1	1	999.0	999	9	999999999	0	0.0000	0	88	999.000	999.0	99.0
2005	3	10	17	0	?9?9?9?9E0?9?9?9*9*9?9*9*9?9?9?9?9?9*9*_*9*9*9*9*9	11.6	1.3	49	102530	9999	9999	331	411	610	36	999900	999900	999900	99990	90	4.0	9	9	999.0	999	9	999999999	0	0.0000	0	88	999.000	999.0	99.0
2005	3	10	18	0	?9?9?9?9E0?9?9?9*9*9?9*9*9?9?9?9?9?9*9*_*9*9*9*9*9	10.9	0.9	50	102530	9999	9999	311	214	0	8	999900	999900	999900	99990	112	5.0	6	6	999.0	999	9	999999999	0	0.0000	0	88	999.000	999.0	99.0
2005	3	10	19	0	?9?9?9?9E0?9?9?9*9*9?9*9*9?9?9?9?9?9*9*_*9*9*9*9*9	9.7	1.7	57	102530	9999	9999	307	47	0	0	999900	999900	999900	99990	112	4.0	6	6	999.0	999	9	999999999	0	0.0000	0	88	999.000	999.0	99.0
2005	3	10	20	0	?9?9?9?9E0?9?9?9*9*9?9*9*9?9?9?9?9?9*9*_*9*9*9*9*9	8.7	1.1	59	102530	9999	9999	292	0	0	0	999900	999900	999900	99990	112	4.0	2	2	999.0	999	9	999999999	0	0.0000	0	88	999.000	999.0	99.0
2005	3	10	21	0	?9?9?9?9E0?9?9?9*9*9?9*9*9?9?9?9?9?9*9*_*9*9*9*9*9	8.2	0.0	56	102530	9999	9999	280	0	0	0	999900	999900	999900	99990	112	4.0	0	0	999.0	999	9	999999999	0	0.0000	0	88	999.000	999.0	99.0
2005	3	10	22	0	?9?9?9?9E0?9?9?9*9*9?9*9*9?9?9?9?9?9*9*_*9*9*9*9*9	7.6	2.8	72	102530	9999	9999	303	0	0	0	999900	999900	999900	99990	157	2.0	7	7	999.0	999	9	999999999	0	0.0000	0	88	999.000	999.0	99.0
2005	3	10	23	0	?9?9?9?9E0?9?9?9*9*9?9*9*9?9?9?9?9?9*9*_*9*9*9*9*9	6.9	3.6	79	102530	9999	9999	287	0	0	0	999900	999900	999900	99990	135	1.0	2	2	999.0	999	9	999999999	0	0.0000	0	88	999.000	999.0	99.0
2005	3	10	24	0	?9?9?9?9E0?9?9?9*9*9?9*9*9?9?9?9?9?9*9*_*9*9*9*9*9	6.7	4.1	84	102530	9999	9999	297	0	0	0	999900	999900	999900	99990	112	2.0	6	6	999.0	999	9	999999999	0	0.0000	0	88	999.000	999.0	99.0
2005	3	11	1	0	?9?9?9?9E0?9?9?9*9*9?9*9*9?9?9?9?9?9*9*_*9*9*9*9*9	7.0	4.9	87	102400	9999	9999	285	0	0	0	999900	999900	999900	99990	135	2.0	1	1	999.0	999	9	999999999	0	0.0000	0	88	999.000	999.0	99.0
2005	3	11	2	0	?9?9?9?9E0?9?9?9*9*9?9*9*9?9?9?9?9?9*9*_*9*9*9*9*9	6.9	4.8	86	102400	9999	9999	296	0	0	0	999900	999900	999900	99990	112	3.0	5	5	999.0	999	9	999999999	0	0.0000	0	88	999.000	999.0	99.0
2005	3	11	3	0	?9?9?9?9E0?9?9?9*9*9?9*9*9?9?9?9?9?9*9*_*9*9*9*9*9	6.4	4.8	89	102400	9999	9999	282	0	0	0	999900	999900	999900	99990	0	0.0	1	1	999.0	999	9	999999999	0	0.0000	0	88	999.000	999.0	99.0
2005	3	11	4	0	?9?9?9?9E0?9?9?9*9*9?9*9*9?9?9?9?9?9*9*_*9*9*9*9*9	5.8	4.6	92	102400	9999	9999	308	0	0	0	999900	999900	999900	99990	157	1.0	9	9	999.0	999	9	999999999	0	0.0000	0	88	999.000	999.0	99.0
2005	3	11	5	0	?9?9?9?9E0?9?9?9*9*9?9*9*9?9?9?9?9?9*9*_*9*9*9*9*9	5.4	4.5	94	102400	9999	9999	295	0	0	0	999900	999900	999900	99990	180	1.0	7	7	999.0	999	9	999999999	0	0.0000	0	88	999.000	999.0	99.0
2005	3	11	6	0	?9?9?9?9E0?9?9?9*9*9?9*9*9?9?9?9?9?9*9*_*9*9*9*9*9	4.8	3.8	93	102400	9999	9999	279	0	0	0	999900	999900	999900	99990	0	0.0	2	2	999.0	999	9	999999999	0	0.0000	0	88	999.000	999.0	99.0
2005	3	11	7	0	?9?9?9?9E0?9?9?9*9*9?9*9*9?9?9?9?9?9*9*_*9*9*9*9*9	4.4	3.4	93	102400	9999	9999	301	0	0	0	999900	999900	999900	99990	0	0.0	9	9	999.0	999	9	999999999	0	0.0000	0	88	999.000	999.0	99.0
2005	3	11	8	0	?9?9?9?9E0?9?9?9*9*9?9*9*9?9?9?9?9?9*9*_*9*9*9*9*9	4.4	3.6	94	102400	9999	9999	277	19	0	19	999900	999900	999900	99990	0	0.0	2	2	999.0	999	9	999999999	0	0.0000	0	88	999.000	999.0	99.0
2005	3	11	9	0	?9?9?9?9E0?9?9?9*9*9?9*9*9?9?9?9?9?9*9*_*9*9*9*9*9	5.6	4.1	90	102400	9999	9999	300	156	18	146	999900	999900	999900	99990	202	2.0	8	8	999.0	999	9	999999999	0	0.0000	0	88	999.000	999.0	99.0
2005	3	11	10	0	?9?9?9?9E0?9?9?9*9*9?9*9*9?9?9?9?9?9*9*_*9*9*9*9*9	7.7	3.2	73	102400	9999	9999	315	386	350	144	999900	999900	999900	99990	202	1.0	9	9	999.0	999	9	999999999	0	0.0000	0	88	999.000	999.0	99.0
2005	3	11	11	0	?9?9?9?9E0?9?9?9*9*9?9*9*9?9?9?9?9?9*9*_*9*9*9*9*9	10.2	3.0	61	102400	9999	9999	311	619	636	119	999900	999900	999900	99990	135	2.0	6	6	999.0	999	9	999999999	0	0.0000	0	88	999.000	999.0	99.0
2005	3	11	12	0	?9?9?9?9E0?9?9?9*9*9?9*9*9?9?9?9?9?9*9*_*9*9*9*9*9	11.9	4.1	59	102400	9999	9999	314	728	737	119	999900	999900	999900	99990	202	2.0	4	4	999.0	999	9	999999999	0	0.0000	0	88	999.000	999.0	99.0
2005	3	11	13	0	?9?9?9?9E0?9?9?9*9*9?9*9*9?9?9?9?9?9*9*_*9*9*9*9*9	13.5	3.4	50	102400	9999	9999	335	686	575	223	999900	999900	999900	99990	180	4.0	8	8	999.0	999	9	999999999	0	0.0000	0	88	999.000	999.0	99.0
2005	3	11	14	0	?9?9?9?9E0?9?9?9*9*9?9*9*9?9?9?9?9?9*9*_*9*9*9*9*9	13.9	4.0	51	102400	9999	9999	328	678	0	678	999900	999900	999900	99990	135	5.0	6	6	999.0	999	9	999999999	0	0.0000	0	88	999.000	999.0	99.0
2005	3	11	15	0	?9?9?9?9E0?9?9?9*9*9?9*9*9?9?9?9?9?9*9*_*9*9*9*9*9	14.2	3.3	48	102400	9999	9999	338	694	0	694	999900	999900	999900	99990	135	4.0	8	8	999.0	999	9	999999999	0	0.0000	0	88	999.000	999.0	99.0
2005	3	11	16	0	?9?9?9?9E0?9?9?9*9*9?9*9*9?9?9?9?9?9*9*_*9*9*9*9*9	14.2	3.1	47	102400	9999	9999	321	292	0	292	999900	999900	999900	99990	157	2.0	3	3	999.0	999	9	999999999	0	0.0000	0	88	999.000	999.0	99.0
2005	3	11	17	0	?9?9?9?9E0?9?9?9*9*9?9*9*9?9?9?9?9?9*9*_*9*9*9*9*9	14.0	3.6	50	102400	9999	9999	321	172	0	172	999900	999900	999900	99990	90	4.0	3	3	999.0	999	9	999999999	0	0.0000	0	88	999.000	999.0	99.0
2005	3	11	18	0	?9?9?9?9E0?9?9?9*9*9?9*9*9?9?9?9?9?9*9*_*9*9*9*9*9	12.1	6.9	70	102400	9999	9999	323	50	0	50	999900	999900	999900	99990	112	7.0	6	6	999.0	999	9	999999999	0	0.0000	0	88	999.000	999.0	99.0
2005	3	11	19	0	?9?9?9?9E0?9?9?9*9*9?9*9*9?9?9?9?9?9*9*_*9*9*9*9*9	11.8	6.1	68	102400	9999	9999	318	17	0	0	999900	999900	999900	99990	112	5.0	5	5	999.0	999	9	999999999	0	0.0000	0	88	999.000	999.0	99.0
2005	3	11	20	0	?9?9?9?9E0?9?9?9*9*9?9*9*9?9?9?9?9?9*9*_*9*9*9*9*9	11.6	6.3	70	102400	9999	9999	318	0	0	0	999900	999900	999900	99990	90	3.0	5	5	999.0	999	9	999999999	0	0.0000	0	88	999.000	999.0	99.0
2005	3	11	21	0	?9?9?9?9E0?9?9?9*9*9?9*9*9?9?9?9?9?9*9*_*9*9*9*9*9	11.2	6.3	72	102400	9999	9999	311	0	0	0	999900	999900	999900	99990	90	2.0	3	3	999.0	999	9	999999999	0	0.0000	0	88	999.000	999.0	99.0
2005	3	11	22	0	?9?9?9?9E0?9?9?9*9*9?9*9*9?9?9?9?9?9*9*_*9*9*9*9*9	11.1	6.4	73	102400	9999	9999	318	0	0	0	999900	999900	999900	99990	135	1.0	6	6	999.0	999	9	999999999	0	0.0000	0	88	999.000	999.0	99.0
2005	3	11	23	0	?9?9?9?9E0?9?9?9*9*9?9*9*9?9?9?9?9?9*9*_*9*9*9*9*9	11.0	7.3	78	102400	9999	9999	319	0	0	0	999900	999900	999900	99990	0	0.0	6	6	999.0	999	9	999999999	0	0.0000	0	88	999.000	999.0	99.0
2005	3	11	24	0	?9?9?9?9E0?9?9?9*9*9?9*9*9?9?9?9?9?9*9*_*9*9*9*9*9	10.7	7.3	79	102400	9999	9999	303	0	0	0	999900	999900	999900	99990	0	0.0	1	1	999.0	999	9	999999999	0	0.0000	0	88	999.000	999.0	99.0
2005	3	12	1	0	?9?9?9?9E0?9?9?9*9*9?9*9*9?9?9?9?9?9*9*_*9*9*9*9*9	10.6	6.9	78	102380	9999	9999	306	0	0	0	999900	999900	999900	99990	157	2.0	2	2	999.0	999	9	999999999	0	0.0000	0	88	999.000	999.0	99.0
2005	3	12	2	0	?9?9?9?9E0?9?9?9*9*9?9*9*9?9?9?9?9?9*9*_*9*9*9*9*9	10.4	7.0	79	102380	9999	9999	311	0	0	0	999900	999900	999900	99990	157	2.0	4	4	999.0	999	9	999999999	0	0.0000	0	88	999.000	999.0	99.0
2005	3	12	3	0	?9?9?9?9E0?9?9?9*9*9?9*9*9?9?9?9?9?9*9*_*9*9*9*9*9	10.0	7.3	83	102380	9999	9999	323	0	0	0	999900	999900	999900	99990	112	2.0	8	8	999.0	999	9	999999999	0	0.0000	0	88	999.000	999.0	99.0
2005	3	12	4	0	?9?9?9?9E0?9?9?9*9*9?9*9*9?9?9?9?9?9*9*_*9*9*9*9*9	9.9	7.4	85	102380	9999	9999	323	0	0	0	999900	999900	999900	99990	0	0.0	8	8	999.0	999	9	999999999	0	0.0000	0	88	999.000	999.0	99.0
2005	3	12	5	0	?9?9?9?9E0?9?9?9*9*9?9*9*9?9?9?9?9?9*9*_*9*9*9*9*9	9.6	8.0	90	102380	9999	9999	313	0	0	0	999900	999900	999900	99990	0	0.0	6	6	999.0	999	9	999999999	0	0.0000	0	88	999.000	999.0	99.0
2005	3	12	6	0	?9?9?9?9E0?9?9?9*9*9?9*9*9?9?9?9?9?9*9*_*9*9*9*9*9	9.4	8.4	93	102380	9999	9999	310	0	0	0	999900	999900	999900	99990	0	0.0	5	5	999.0	999	9	999999999	0	0.0000	0	88	999.000	999.0	99.0
2005	3	12	7	0	?9?9?9?9E0?9?9?9*9*9?9*9*9?9?9?9?9?9*9*_*9*9*9*9*9	9.4	8.4	93	102380	9999	9999	322	0	0	0	999900	999900	999900	99990	157	1.0	8	8	999.0	999	9	999999999	0	0.0000	0	88	999.000	999.0	99.0
2005	3	12	8	0	?9?9?9?9E0?9?9?9*9*9?9*9*9?9?9?9?9?9*9*_*9*9*9*9*9	9.5	8.2	92	102380	9999	9999	317	0	0	0	999900	999900	999900	99990	0	0.0	7	7	999.0	999	9	999999999	0	0.0000	0	88	999.000	999.0	99.0
2005	3	12	9	0	?9?9?9?9E0?9?9?9*9*9?9*9*9?9?9?9?9?9*9*_*9*9*9*9*9	9.6	8.5	93	102380	9999	9999	294	8	0	8	999900	999900	999900	99990	360	1.0	0	0	999.0	999	9	999999999	0	0.0000	0	88	999.000	999.0	99.0
2005	3	12	10	0	?9?9?9?9E0?9?9?9*9*9?9*9*9?9?9?9?9?9*9*_*9*9*9*9*9	9.7	8.9	95	102380	9999	9999	300	17	0	17	999900	999900	999900	99990	135	2.0	1	1	999.0	999	9	999999999	0	0.0000	0	88	999.000	999.0	99.0
2005	3	12	11	0	?9?9?9?9E0?9?9?9*9*9?9*9*9?9?9?9?9?9*9*_*9*9*9*9*9	10.0	9.0	94	102380	9999	9999	296	44	0	44	999900	999900	999900	99990	90	2.0	0	0	999.0	999	9	999999999	0	0.0000	0	88	999.000	999.0	99.0
2005	3	12	12	0	?9?9?9?9E0?9?9?9*9*9?9*9*9?9?9?9?9?9*9*_*9*9*9*9*9	10.1	9.0	93	102380	9999	9999	317	39	0	39	999900	999900	999900	99990	135	1.0	6	6	999.0	999	9	999999999	0	0.0000	0	88	999.000	999.0	99.0
2005	3	12	13	0	?9?9?9?9E0?9?9?9*9*9?9*9*9?9?9?9?9?9*9*_*9*9*9*9*9	10.2	9.4	95	102380	9999	9999	326	28	0	28	999900	999900	999900	99990	135	2.0	8	8	999.0	999	9	999999999	0	0.0000	0	88	999.000	999.0	99.0
2005	3	12	14	0	?9?9?9?9E0?9?9?9*9*9?9*9*9?9?9?9?9?9*9*_*9*9*9*9*9	10.1	9.6	96	102380	9999	9999	297	28	0	28	999900	999900	999900	99990	112	3.0	0	0	999.0	999	9	999999999	0	0.0000	0	88	999.000	999.0	99.0
2005	3	12	15	0	?9?9?9?9E0?9?9?9*9*9?9*9*9?9?9?9?9?9*9*_*9*9*9*9*9	9.9	9.6	98	102380	9999	9999	306	3	0	3	999900	999900	999900	99990	90	3.0	2	2	999.0	999	9	999999999	0	0.0000	0	88	999.000	999.0	99.0
2005	3	12	16	0	?9?9?9?9E0?9?9?9*9*9?9*9*9?9?9?9?9?9*9*_*9*9*9*9*9	9.7	9.0	96	102380	9999	9999	315	0	0	0	999900	999900	999900	99990	112	3.0	6	6	999.0	999	9	999999999	0	0.0000	0	88	999.000	999.0	99.0
2005	3	12	17	0	?9?9?9?9E0?9?9?9*9*9?9*9*9?9?9?9?9?9*9*_*9*9*9*9*9	9.5	9.0	97	102380	9999	9999	311	0	0	0	999900	999900	999900	99990	90	3.0	5	5	999.0	999	9	999999999	0	0.0000	0	88	999.000	999.0	99.0
2005	3	12	18	0	?9?9?9?9E0?9?9?9*9*9?9*9*9?9?9?9?9?9*9*_*9*9*9*9*9	9.4	8.8	96	102380	9999	9999	329	0	0	0	999900	999900	999900	99990	90	4.0	9	9	999.0	999	9	999999999	0	0.0000	0	88	999.000	999.0	99.0
2005	3	12	19	0	?9?9?9?9E0?9?9?9*9*9?9*9*9?9?9?9?9?9*9*_*9*9*9*9*9	9.4	8.5	94	102380	9999	9999	303	0	0	0	999900	999900	999900	99990	112	4.0	2	2	999.0	999	9	999999999	0	0.0000	0	88	999.000	999.0	99.0
2005	3	12	20	0	?9?9?9?9E0?9?9?9*9*9?9*9*9?9?9?9?9?9*9*_*9*9*9*9*9	9.2	8.6	96	102380	9999	9999	312	0	0	0	999900	999900	999900	99990	90	3.0	6	6	999.0	999	9	999999999	0	0.0000	0	88	999.000	999.0	99.0
2005	3	12	21	0	?9?9?9?9E0?9?9?9*9*9?9*9*9?9?9?9?9?9*9*_*9*9*9*9*9	9.2	8.4	94	102380	9999	9999	305	0	0	0	999900	999900	999900	99990	112	4.0	3	3	999.0	999	9	999999999	0	0.0000	0	88	999.000	999.0	99.0
2005	3	12	22	0	?9?9?9?9E0?9?9?9*9*9?9*9*9?9?9?9?9?9*9*_*9*9*9*9*9	9.0	8.3	96	102380	9999	9999	327	0	0	0	999900	999900	999900	99990	90	4.0	9	9	999.0	999	9	999999999	0	0.0000	0	88	999.000	999.0	99.0
2005	3	12	23	0	?9?9?9?9E0?9?9?9*9*9?9*9*9?9?9?9?9?9*9*_*9*9*9*9*9	8.8	8.1	95	102380	9999	9999	300	0	0	0	999900	999900	999900	99990	67	5.0	2	2	999.0	999	9	999999999	0	0.0000	0	88	999.000	999.0	99.0
2005	3	12	24	0	?9?9?9?9E0?9?9?9*9*9?9*9*9?9?9?9?9?9*9*_*9*9*9*9*9	8.8	7.9	94	102380	9999	9999	299	0	0	0	999900	999900	999900	99990	67	3.0	2	2	999.0	999	9	999999999	0	0.0000	0	88	999.000	999.0	99.0
2005	3	13	1	0	?9?9?9?9E0?9?9?9*9*9?9*9*9?9?9?9?9?9*9*_*9*9*9*9*9	8.7	7.8	94	102610	9999	9999	309	0	0	0	999900	999900	999900	99990	67	3.0	6	6	999.0	999	9	999999999	0	0.0000	0	88	999.000	999.0	99.0
2005	3	13	2	0	?9?9?9?9E0?9?9?9*9*9?9*9*9?9?9?9?9?9*9*_*9*9*9*9*9	8.6	8.0	96	102610	9999	9999	324	0	0	0	999900	999900	999900	99990	22	2.0	9	9	999.0	999	9	999999999	0	0.0000	0	88	999.000	999.0	99.0
2005	3	13	3	0	?9?9?9?9E0?9?9?9*9*9?9*9*9?9?9?9?9?9*9*_*9*9*9*9*9	8.4	8.0	97	102610	9999	9999	312	0	0	0	999900	999900	999900	99990	360	3.0	7	7	999.0	999	9	999999999	0	0.0000	0	88	999.000	999.0	99.0
2005	3	13	4	0	?9?9?9?9E0?9?9?9*9*9?9*9*9?9?9?9?9?9*9*_*9*9*9*9*9	8.4	8.0	97	102610	9999	9999	312	0	0	0	999900	999900	999900	99990	67	4.0	7	7	999.0	999	9	999999999	0	0.0000	0	88	999.000	999.0	99.0
2005	3	13	5	0	?9?9?9?9E0?9?9?9*9*9?9*9*9?9?9?9?9?9*9*_*9*9*9*9*9	8.4	8.0	97	102610	9999	9999	294	0	0	0	999900	999900	999900	99990	337	2.0	1	1	999.0	999	9	999999999	0	0.0000	0	88	999.000	999.0	99.0
2005	3	13	6	0	?9?9?9?9E0?9?9?9*9*9?9*9*9?9?9?9?9?9*9*_*9*9*9*9*9	8.4	8.0	97	102610	9999	9999	294	0	0	0	999900	999900	999900	99990	67	4.0	1	1	999.0	999	9	999999999	0	0.0000	0	88	999.000	999.0	99.0
2005	3	13	7	0	?9?9?9?9E0?9?9?9*9*9?9*9*9?9?9?9?9?9*9*_*9*9*9*9*9	8.4	8.0	97	102610	9999	9999	294	0	0	0	999900	999900	999900	99990	67	4.0	1	1	999.0	999	9	999999999	0	0.0000	0	88	999.000	999.0	99.0
2005	3	13	8	0	?9?9?9?9E0?9?9?9*9*9?9*9*9?9?9?9?9?9*9*_*9*9*9*9*9	8.3	7.8	97	102610	9999	9999	311	0	0	0	999900	999900	999900	99990	67	4.0	7	7	999.0	999	9	999999999	0	0.0000	0	88	999.000	999.0	99.0
2005	3	13	9	0	?9?9?9?9E0?9?9?9*9*9?9*9*9?9?9?9?9?9*9*_*9*9*9*9*9	8.2	7.8	97	102610	9999	9999	322	0	0	0	999900	999900	999900	99990	67	4.0	9	9	999.0	999	9	999999999	0	0.0000	0	88	999.000	999.0	99.0
2005	3	13	10	0	?9?9?9?9E0?9?9?9*9*9?9*9*9?9?9?9?9?9*9*_*9*9*9*9*9	8.5	7.8	95	102610	9999	9999	294	0	0	0	999900	999900	999900	99990	67	3.0	1	1	999.0	999	9	999999999	0	0.0000	0	88	999.000	999.0	99.0
2005	3	13	11	0	?9?9?9?9E0?9?9?9*9*9?9*9*9?9?9?9?9?9*9*_*9*9*9*9*9	8.6	7.7	94	102610	9999	9999	289	0	0	0	999900	999900	999900	99990	67	4.0	0	0	999.0	999	9	999999999	0	0.0000	0	88	999.000	999.0	99.0
2005	3	13	12	0	?9?9?9?9E0?9?9?9*9*9?9*9*9?9?9?9?9?9*9*_*9*9*9*9*9	8.6	7.3	91	102610	9999	9999	288	25	0	25	999900	999900	999900	99990	90	4.0	0	0	999.0	999	9	999999999	0	0.0000	0	88	999.000	999.0	99.0
2005	3	13	13	0	?9?9?9?9E0?9?9?9*9*9?9*9*9?9?9?9?9?9*9*_*9*9*9*9*9	8.9	7.4	90	102610	9999	9999	305	97	0	97	999900	999900	999900	99990	90	2.0	4	4	999.0	999	9	999999999	0	0.0000	0	88	999.000	999.0	99.0
2005	3	13	14	0	?9?9?9?9E0?9?9?9*9*9?9*9*9?9?9?9?9?9*9*_*9*9*9*9*9	9.4	6.8	84	102610	9999	9999	304	111	0	111	999900	999900	999900	99990	135	3.0	3	3	999.0	999	9	999999999	0	0.0000	0	88	999.000	999.0	99.0
2005	3	13	15	0	?9?9?9?9E0?9?9?9*9*9?9*9*9?9?9?9?9?9*9*_*9*9*9*9*9	9.6	6.4	80	102610	9999	9999	312	58	0	58	999900	999900	999900	99990	112	3.0	6	6	999.0	999	9	999999999	0	0.0000	0	88	999.000	999.0	99.0
2005	3	13	16	0	?9?9?9?9E0?9?9?9*9*9?9*9*9?9?9?9?9?9*9*_*9*9*9*9*9	9.9	6.4	79	102610	9999	9999	310	97	0	97	999900	999900	999900	99990	112	4.0	5	5	999.0	999	9	999999999	0	0.0000	0	88	999.000	999.0	99.0
2005	3	13	17	0	?9?9?9?9E0?9?9?9*9*9?9*9*9?9?9?9?9?9*9*_*9*9*9*9*9	10.0	5.8	75	102610	9999	9999	302	92	0	92	999900	999900	999900	99990	112	4.0	2	2	999.0	999	9	999999999	0	0.0000	0	88	999.000	999.0	99.0
2005	3	13	18	0	?9?9?9?9E0?9?9?9*9*9?9*9*9?9?9?9?9?9*9*_*9*9*9*9*9	10.0	6.1	77	102610	9999	9999	313	58	0	58	999900	999900	999900	99990	112	4.0	6	6	999.0	999	9	999999999	0	0.0000	0	88	999.000	999.0	99.0
2005	3	13	19	0	?9?9?9?9E0?9?9?9*9*9?9*9*9?9?9?9?9?9*9*_*9*9*9*9*9	9.8	6.4	79	102610	9999	9999	298	25	0	0	999900	999900	999900	99990	90	4.0	1	1	999.0	999	9	999999999	0	0.0000	0	88	999.000	999.0	99.0
2005	3	13	20	0	?9?9?9?9E0?9?9?9*9*9?9*9*9?9?9?9?9?9*9*_*9*9*9*9*9	9.6	6.4	80	102610	9999	9999	315	0	0	0	999900	999900	999900	99990	135	3.0	7	7	999.0	999	9	999999999	0	0.0000	0	88	999.000	999.0	99.0
2005	3	13	21	0	?9?9?9?9E0?9?9?9*9*9?9*9*9?9?9?9?9?9*9*_*9*9*9*9*9	9.4	6.1	80	102610	9999	9999	303	0	0	0	999900	999900	999900	99990	112	3.0	3	3	999.0	999	9	999999999	0	0.0000	0	88	999.000	999.0	99.0
2005	3	13	22	0	?9?9?9?9E0?9?9?9*9*9?9*9*9?9?9?9?9?9*9*_*9*9*9*9*9	9.1	6.2	82	102610	9999	9999	318	0	0	0	999900	999900	999900	99990	112	4.0	8	8	999.0	999	9	999999999	0	0.0000	0	88	999.000	999.0	99.0
2005	3	13	23	0	?9?9?9?9E0?9?9?9*9*9?9*9*9?9?9?9?9?9*9*_*9*9*9*9*9	8.9	6.1	83	102610	9999	9999	303	0	0	0	999900	999900	999900	99990	135	3.0	4	4	999.0	999	9	999999999	0	0.0000	0	88	999.000	999.0	99.0
2005	3	13	24	0	?9?9?9?9E0?9?9?9*9*9?9*9*9?9?9?9?9?9*9*_*9*9*9*9*9	8.6	6.4	86	102610	9999	9999	288	0	0	0	999900	999900	999900	99990	157	2.0	0	0	999.0	999	9	999999999	0	0.0000	0	88	999.000	999.0	99.0
2005	3	14	1	0	?9?9?9?9E0?9?9?9*9*9?9*9*9?9?9?9?9?9*9*_*9*9*9*9*9	8.5	6.5	87	101840	9999	9999	322	0	0	0	999900	999900	999900	99990	135	3.0	9	9	999.0	999	9	999999999	0	0.0000	0	88	999.000	999.0	99.0
2005	3	14	2	0	?9?9?9?9E0?9?9?9*9*9?9*9*9?9?9?9?9?9*9*_*9*9*9*9*9	8.6	6.2	85	101840	9999	9999	304	0	0	0	999900	999900	999900	99990	112	3.0	5	5	999.0	999	9	999999999	0	0.0000	0	88	999.000	999.0	99.0
2005	3	14	3	0	?9?9?9?9E0?9?9?9*9*9?9*9*9?9?9?9?9?9*9*_*9*9*9*9*9	8.4	6.3	87	101840	9999	9999	322	0	0	0	999900	999900	999900	99990	112	2.0	9	9	999.0	999	9	999999999	0	0.0000	0	88	999.000	999.0	99.0
2005	3	14	4	0	?9?9?9?9E0?9?9?9*9*9?9*9*9?9?9?9?9?9*9*_*9*9*9*9*9	8.3	6.3	87	101840	9999	9999	321	0	0	0	999900	999900	999900	99990	112	3.0	9	9	999.0	999	9	999999999	0	0.0000	0	88	999.000	999.0	99.0
2005	3	14	5	0	?9?9?9?9E0?9?9?9*9*9?9*9*9?9?9?9?9?9*9*_*9*9*9*9*9	8.2	6.6	90	101840	9999	9999	286	0	0	0	999900	999900	999900	99990	112	2.0	0	0	999.0	999	9	999999999	0	0.0000	0	88	999.000	999.0	99.0
2005	3	14	6	0	?9?9?9?9E0?9?9?9*9*9?9*9*9?9?9?9?9?9*9*_*9*9*9*9*9	8.2	6.7	90	101840	9999	9999	301	0	0	0	999900	999900	999900	99990	135	2.0	4	4	999.0	999	9	999999999	0	0.0000	0	88	999.000	999.0	99.0
2005	3	14	7	0	?9?9?9?9E0?9?9?9*9*9?9*9*9?9?9?9?9?9*9*_*9*9*9*9*9	8.2	6.3	88	101840	9999	9999	314	0	0	0	999900	999900	999900	99990	135	3.0	8	8	999.0	999	9	999999999	0	0.0000	0	88	999.000	999.0	99.0
2005	3	14	8	0	?9?9?9?9E0?9?9?9*9*9?9*9*9?9?9?9?9?9*9*_*9*9*9*9*9	8.2	6.8	91	101840	9999	9999	299	3	0	3	999900	999900	999900	99990	135	3.0	3	3	999.0	999	9	999999999	0	0.0000	0	88	999.000	999.0	99.0
2005	3	14	9	0	?9?9?9?9E0?9?9?9*9*9?9*9*9?9?9?9?9?9*9*_*9*9*9*9*9	8.4	6.8	90	101840	9999	9999	293	17	0	17	999900	999900	999900	99990	135	3.0	1	1	999.0	999	9	999999999	0	0.0000	0	88	999.000	999.0	99.0
2005	3	14	10	0	?9?9?9?9E0?9?9?9*9*9?9*9*9?9?9?9?9?9*9*_*9*9*9*9*9	8.6	6.8	89	101840	9999	9999	305	33	0	33	999900	999900	999900	99990	112	4.0	5	5	999.0	999	9	999999999	0	0.0000	0	88	999.000	999.0	99.0
2005	3	14	11	0	?9?9?9?9E0?9?9?9*9*9?9*9*9?9?9?9?9?9*9*_*9*9*9*9*9	8.9	7.1	89	101840	9999	9999	313	56	0	56	999900	999900	999900	99990	157	3.0	7	7	999.0	999	9	999999999	0	0.0000	0	88	999.000	999.0	99.0
2005	3	14	12	0	?9?9?9?9E0?9?9?9*9*9?9*9*9?9?9?9?9?9*9*_*9*9*9*9*9	9.4	7.1	86	101840	9999	9999	307	86	0	86	999900	999900	999900	99990	157	2.0	4	4	999.0	999	9	999999999	0	0.0000	0	88	999.000	999.0	99.0
2005	3	14	13	0	?9?9?9?9E0?9?9?9*9*9?9*9*9?9?9?9?9?9*9*_*9*9*9*9*9	10.0	7.4	84	101840	9999	9999	294	103	0	103	999900	999900	999900	99990	157	2.0	0	0	999.0	999	9	999999999	0	0.0000	0	88	999.000	999.0	99.0
2005	3	14	14	0	?9?9?9?9E0?9?9?9*9*9?9*9*9?9?9?9?9?9*9*_*9*9*9*9*9	10.4	7.4	82	101840	9999	9999	296	156	0	156	999900	999900	999900	99990	157	2.0	0	0	999.0	999	9	999999999	0	0.0000	0	88	999.000	999.0	99.0
2005	3	14	15	0	?9?9?9?9E0?9?9?9*9*9?9*9*9?9?9?9?9?9*9*_*9*9*9*9*9	11.0	7.5	79	101840	9999	9999	319	181	0	181	999900	999900	999900	99990	112	2.0	6	6	999.0	999	9	999999999	0	0.0000	0	88	999.000	999.0	99.0
2005	3	14	16	0	?9?9?9?9E0?9?9?9*9*9?9*9*9?9?9?9?9?9*9*_*9*9*9*9*9	11.0	7.8	80	101840	9999	9999	312	119	0	119	999900	999900	999900	99990	90	2.0	3	3	999.0	999	9	999999999	0	0.0000	0	88	999.000	999.0	99.0
2005	3	14	17	0	?9?9?9?9E0?9?9?9*9*9?9*9*9?9?9?9?9?9*9*_*9*9*9*9*9	11.1	8.0	81	101840	9999	9999	320	94	0	94	999900	999900	999900	99990	67	1.0	6	6	999.0	999	9	999999999	0	0.0000	0	88	999.000	999.0	99.0
2005	3	14	18	0	?9?9?9?9E0?9?9?9*9*9?9*9*9?9?9?9?9?9*9*_*9*9*9*9*9	11.0	8.5	84	101840	9999	9999	305	39	0	39	999900	999900	999900	99990	67	3.0	1	1	999.0	999	9	999999999	0	0.0000	0	88	999.000	999.0	99.0
2005	3	14	19	0	?9?9?9?9E0?9?9?9*9*9?9*9*9?9?9?9?9?9*9*_*9*9*9*9*9	10.5	7.9	84	101840	9999	9999	326	17	0	0	999900	999900	999900	99990	337	3.0	8	8	999.0	999	9	999999999	0	0.0000	0	88	999.000	999.0	99.0
2005	3	14	20	0	?9?9?9?9E0?9?9?9*9*9?9*9*9?9?9?9?9?9*9*_*9*9*9*9*9	9.9	8.0	88	101840	9999	9999	310	0	0	0	999900	999900	999900	99990	337	3.0	4	4	999.0	999	9	999999999	0	0.0000	0	88	999.000	999.0	99.0
2005	3	14	21	0	?9?9?9?9E0?9?9?9*9*9?9*9*9?9?9?9?9?9*9*_*9*9*9*9*9	10.0	8.8	92	101840	9999	9999	301	0	0	0	999900	999900	999900	99990	45	3.0	1	1	999.0	999	9	999999999	0	0.0000	0	88	999.000	999.0	99.0
2005	3	14	22	0	?9?9?9?9E0?9?9?9*9*9?9*9*9?9?9?9?9?9*9*_*9*9*9*9*9	9.9	8.6	91	101840	9999	9999	319	0	0	0	999900	999900	999900	99990	315	2.0	7	7	999.0	999	9	999999999	0	0.0000	0	88	999.000	999.0	99.0
2005	3	14	23	0	?9?9?9?9E0?9?9?9*9*9?9*9*9?9?9?9?9?9*9*_*9*9*9*9*9	9.7	8.7	93	101840	9999	9999	323	0	0	0	999900	999900	999900	99990	360	2.0	8	8	999.0	999	9	999999999	0	0.0000	0	88	999.000	999.0	99.0
2005	3	14	24	0	?9?9?9?9E0?9?9?9*9*9?9*9*9?9?9?9?9?9*9*_*9*9*9*9*9	9.5	8.7	95	101840	9999	9999	314	0	0	0	999900	999900	999900	99990	360	2.0	6	6	999.0	999	9	999999999	0	0.0000	0	88	999.000	999.0	99.0
2005	3	15	1	0	?9?9?9?9E0?9?9?9*9*9?9*9*9?9?9?9?9?9*9*_*9*9*9*9*9	9.4	8.8	96	101400	9999	9999	293	0	0	0	999900	999900	999900	99990	0	0.0	0	0	999.0	999	9	999999999	0	0.0000	0	88	999.000	999.0	99.0
2005	3	15	2	0	?9?9?9?9E0?9?9?9*9*9?9*9*9?9?9?9?9?9*9*_*9*9*9*9*9	9.2	8.8	97	101400	9999	9999	316	0	0	0	999900	999900	999900	99990	360	2.0	7	7	999.0	999	9	999999999	0	0.0000	0	88	999.000	999.0	99.0
2005	3	15	3	0	?9?9?9?9E0?9?9?9*9*9?9*9*9?9?9?9?9?9*9*_*9*9*9*9*9	9.1	8.6	97	101400	9999	9999	312	0	0	0	999900	999900	999900	99990	360	2.0	6	6	999.0	999	9	999999999	0	0.0000	0	88	999.000	999.0	99.0
2005	3	15	4	0	?9?9?9?9E0?9?9?9*9*9?9*9*9?9?9?9?9?9*9*_*9*9*9*9*9	8.9	8.2	96	101400	9999	9999	319	0	0	0	999900	999900	999900	99990	360	3.0	8	8	999.0	999	9	999999999	0	0.0000	0	88	999.000	999.0	99.0
2005	3	15	5	0	?9?9?9?9E0?9?9?9*9*9?9*9*9?9?9?9?9?9*9*_*9*9*9*9*9	8.6	8.2	98	101400	9999	9999	304	0	0	0	999900	999900	999900	99990	360	3.0	4	4	999.0	999	9	999999999	0	0.0000	0	88	999.000	999.0	99.0
2005	3	15	6	0	?9?9?9?9E0?9?9?9*9*9?9*9*9?9?9?9?9?9*9*_*9*9*9*9*9	8.0	7.1	94	101400	9999	9999	295	0	0	0	999900	999900	999900	99990	45	2.0	2	2	999.0	999	9	999999999	0	0.0000	0	88	999.000	999.0	99.0
2005	3	15	7	0	?9?9?9?9E0?9?9?9*9*9?9*9*9?9?9?9?9?9*9*_*9*9*9*9*9	7.7	7.6	99	101400	9999	9999	305	0	0	0	999900	999900	999900	99990	45	3.0	6	6	999.0	999	9	999999999	0	0.0000	0	88	999.000	999.0	99.0
2005	3	15	8	0	?9?9?9?9E0?9?9?9*9*9?9*9*9?9?9?9?9?9*9*_*9*9*9*9*9	7.6	7.1	97	101400	9999	9999	312	0	0	0	999900	999900	999900	99990	360	3.0	8	8	999.0	999	9	999999999	0	0.0000	0	88	999.000	999.0	99.0
2005	3	15	9	0	?9?9?9?9E0?9?9?9*9*9?9*9*9?9?9?9?9?9*9*_*9*9*9*9*9	7.6	7.1	97	101400	9999	9999	304	0	0	0	999900	999900	999900	99990	360	2.0	6	6	999.0	999	9	999999999	0	0.0000	0	88	999.000	999.0	99.0
2005	3	15	10	0	?9?9?9?9E0?9?9?9*9*9?9*9*9?9?9?9?9?9*9*_*9*9*9*9*9	7.9	7.4	97	101400	9999	9999	303	0	0	0	999900	999900	999900	99990	45	3.0	5	5	999.0	999	9	999999999	0	0.0000	0	88	999.000	999.0	99.0
2005	3	15	11	0	?9?9?9?9E0?9?9?9*9*9?9*9*9?9?9?9?9?9*9*_*9*9*9*9*9	8.0	7.5	97	101400	9999	9999	306	0	0	0	999900	999900	999900	99990	360	3.0	6	6	999.0	999	9	999999999	0	0.0000	0	88	999.000	999.0	99.0
2005	3	15	12	0	?9?9?9?9E0?9?9?9*9*9?9*9*9?9?9?9?9?9*9*_*9*9*9*9*9	8.4	7.8	96	101400	9999	9999	308	0	0	0	999900	999900	999900	99990	360	2.0	6	6	999.0	999	9	999999999	0	0.0000	0	88	999.000	999.0	99.0
2005	3	15	13	0	?9?9?9?9E0?9?9?9*9*9?9*9*9?9?9?9?9?9*9*_*9*9*9*9*9	8.4	7.8	96	101400	9999	9999	288	0	0	0	999900	999900	999900	99990	360	2.0	0	0	999.0	999	9	999999999	0	0.0000	0	88	999.000	999.0	99.0
2005	3	15	14	0	?9?9?9?9E0?9?9?9*9*9?9*9*9?9?9?9?9?9*9*_*9*9*9*9*9	8.6	7.5	93	101400	9999	9999	317	0	0	0	999900	999900	999900	99990	360	2.0	8	8	999.0	999	9	999999999	0	0.0000	0	88	999.000	999.0	99.0
2005	3	15	15	0	?9?9?9?9E0?9?9?9*9*9?9*9*9?9?9?9?9?9*9*_*9*9*9*9*9	8.1	7.4	95	101400	9999	9999	292	0	0	0	999900	999900	999900	99990	22	3.0	1	1	999.0	999	9	999999999	0	0.0000	0	88	999.000	999.0	99.0
2005	3	15	16	0	?9?9?9?9E0?9?9?9*9*9?9*9*9?9?9?9?9?9*9*_*9*9*9*9*9	7.9	7.4	97	101400	9999	9999	298	0	0	0	999900	999900	999900	99990	337	2.0	3	3	999.0	999	9	999999999	0	0.0000	0	88	999.000	999.0	99.0
2005	3	15	17	0	?9?9?9?9E0?9?9?9*9*9?9*9*9?9?9?9?9?9*9*_*9*9*9*9*9	8.2	7.6	96	101400	9999	9999	310	0	0	0	999900	999900	999900	99990	360	1.0	7	7	999.0	999	9	999999999	0	0.0000	0	88	999.000	999.0	99.0
2005	3	15	18	0	?9?9?9?9E0?9?9?9*9*9?9*9*9?9?9?9?9?9*9*_*9*9*9*9*9	8.6	7.7	94	101400	9999	9999	298	6	0	6	999900	999900	999900	99990	45	3.0	2	2	999.0	999	9	999999999	0	0.0000	0	88	999.000	999.0	99.0
2005	3	15	19	0	?9?9?9?9E0?9?9?9*9*9?9*9*9?9?9?9?9?9*9*_*9*9*9*9*9	8.6	8.0	96	101400	9999	9999	302	3	0	0	999900	999900	999900	99990	90	3.0	3	3	999.0	999	9	999999999	0	0.0000	0	88	999.000	999.0	99.0
2005	3	15	20	0	?9?9?9?9E0?9?9?9*9*9?9*9*9?9?9?9?9?9*9*_*9*9*9*9*9	8.6	8.2	98	101400	9999	9999	295	0	0	0	999900	999900	999900	99990	0	0.0	1	1	999.0	999	9	999999999	0	0.0000	0	88	999.000	999.0	99.0
2005	3	15	21	0	?9?9?9?9E0?9?9?9*9*9?9*9*9?9?9?9?9?9*9*_*9*9*9*9*9	8.6	8.3	98	101400	9999	9999	299	0	0	0	999900	999900	999900	99990	157	3.0	2	2	999.0	999	9	999999999	0	0.0000	0	88	999.000	999.0	99.0
2005	3	15	22	0	?9?9?9?9E0?9?9?9*9*9?9*9*9?9?9?9?9?9*9*_*9*9*9*9*9	8.7	8.2	97	101400	9999	9999	302	0	0	0	999900	999900	999900	99990	337	1.0	3	3	999.0	999	9	999999999	0	0.0000	0	88	999.000	999.0	99.0
2005	3	15	23	0	?9?9?9?9E0?9?9?9*9*9?9*9*9?9?9?9?9?9*9*_*9*9*9*9*9	8.6	8.4	99	101400	9999	9999	309	0	0	0	999900	999900	999900	99990	0	0.0	6	6	999.0	999	9	999999999	0	0.0000	0	88	999.000	999.0	99.0
2005	3	15	24	0	?9?9?9?9E0?9?9?9*9*9?9*9*9?9?9?9?9?9*9*_*9*9*9*9*9	8.7	8.3	97	101400	9999	9999	310	0	0	0	999900	999900	999900	99990	0	0.0	6	6	999.0	999	9	999999999	0	0.0000	0	88	999.000	999.0	99.0
2005	3	16	1	0	?9?9?9?9E0?9?9?9*9*9?9*9*9?9?9?9?9?9*9*_*9*9*9*9*9	8.7	8.3	97	101260	9999	9999	305	0	0	0	999900	999900	999900	99990	360	2.0	4	4	999.0	999	9	999999999	0	0.0000	0	88	999.000	999.0	99.0
2005	3	16	2	0	?9?9?9?9E0?9?9?9*9*9?9*9*9?9?9?9?9?9*9*_*9*9*9*9*9	8.7	8.3	97	101260	9999	9999	299	0	0	0	999900	999900	999900	99990	0	0.0	2	2	999.0	999	9	999999999	0	0.0000	0	88	999.000	999.0	99.0
2005	3	16	3	0	?9?9?9?9E0?9?9?9*9*9?9*9*9?9?9?9?9?9*9*_*9*9*9*9*9	8.6	8.3	98	101260	9999	9999	299	0	0	0	999900	999900	999900	99990	225	2.0	2	2	999.0	999	9	999999999	0	0.0000	0	88	999.000	999.0	99.0
2005	3	16	4	0	?9?9?9?9E0?9?9?9*9*9?9*9*9?9?9?9?9?9*9*_*9*9*9*9*9	8.4	8.0	98	101260	9999	9999	288	0	0	0	999900	999900	999900	99990	225	3.0	0	0	999.0	999	9	999999999	0	0.0000	0	88	999.000	999.0	99.0
2005	3	16	5	0	?9?9?9?9E0?9?9?9*9*9?9*9*9?9?9?9?9?9*9*_*9*9*9*9*9	8.3	7.8	96	101260	9999	9999	305	0	0	0	999900	999900	999900	99990	180	3.0	5	5	999.0	999	9	999999999	0	0.0000	0	88	999.000	999.0	99.0
2005	3	16	6	0	?9?9?9?9E0?9?9?9*9*9?9*9*9?9?9?9?9?9*9*_*9*9*9*9*9	8.4	7.9	97	101260	9999	9999	312	0	0	0	999900	999900	999900	99990	202	2.0	7	7	999.0	999	9	999999999	0	0.0000	0	88	999.000	999.0	99.0
2005	3	16	7	0	?9?9?9?9E0?9?9?9*9*9?9*9*9?9?9?9?9?9*9*_*9*9*9*9*9	8.5	7.9	96	101260	9999	9999	312	0	0	0	999900	999900	999900	99990	360	3.0	7	7	999.0	999	9	999999999	0	0.0000	0	88	999.000	999.0	99.0
2005	3	16	8	0	?9?9?9?9E0?9?9?9*9*9?9*9*9?9?9?9?9?9*9*_*9*9*9*9*9	8.6	7.7	94	101260	9999	9999	312	14	0	14	999900	999900	999900	99990	360	2.0	7	7	999.0	999	9	999999999	0	0.0000	0	88	999.000	999.0	99.0
2005	3	16	9	0	?9?9?9?9E0?9?9?9*9*9?9*9*9?9?9?9?9?9*9*_*9*9*9*9*9	9.1	8.1	94	101260	9999	9999	306	14	0	14	999900	999900	999900	99990	90	2.0	4	4	999.0	999	9	999999999	0	0.0000	0	88	999.000	999.0	99.0
2005	3	16	10	0	?9?9?9?9E0?9?9?9*9*9?9*9*9?9?9?9?9?9*9*_*9*9*9*9*9	9.4	9.0	98	101260	9999	9999	306	19	0	19	999900	999900	999900	99990	360	2.0	3	3	999.0	999	9	999999999	0	0.0000	0	88	999.000	999.0	99.0
2005	3	16	11	0	?9?9?9?9E0?9?9?9*9*9?9*9*9?9?9?9?9?9*9*_*9*9*9*9*9	10.8	9.7	93	101260	9999	9999	300	278	0	278	999900	999900	999900	99990	90	1.0	0	0	999.0	999	9	999999999	0	0.0000	0	88	999.000	999.0	99.0
2005	3	16	12	0	?9?9?9?9E0?9?9?9*9*9?9*9*9?9?9?9?9?9*9*_*9*9*9*9*9	12.3	9.9	85	101260	9999	9999	331	311	0	311	999900	999900	999900	99990	45	3.0	7	7	999.0	999	9	999999999	0	0.0000	0	88	999.000	999.0	99.0
2005	3	16	13	0	?9?9?9?9E0?9?9?9*9*9?9*9*9?9?9?9?9?9*9*_*9*9*9*9*9	13.2	10.2	82	101260	9999	9999	336	419	0	419	999900	999900	999900	99990	360	3.0	7	7	999.0	999	9	999999999	0	0.0000	0	88	999.000	999.0	99.0
2005	3	16	14	0	?9?9?9?9E0?9?9?9*9*9?9*9*9?9?9?9?9?9*9*_*9*9*9*9*9	13.4	10.2	81	101260	9999	9999	337	203	0	203	999900	999900	999900	99990	45	3.0	7	7	999.0	999	9	999999999	0	0.0000	0	88	999.000	999.0	99.0
2005	3	16	15	0	?9?9?9?9E0?9?9?9*9*9?9*9*9?9?9?9?9?9*9*_*9*9*9*9*9	13.3	9.4	77	101260	9999	9999	336	167	0	167	999900	999900	999900	99990	360	3.0	7	7	999.0	999	9	999999999	0	0.0000	0	88	999.000	999.0	99.0
2005	3	16	16	0	?9?9?9?9E0?9?9?9*9*9?9*9*9?9?9?9?9?9*9*_*9*9*9*9*9	12.5	8.5	77	101260	9999	9999	336	144	0	144	999900	999900	999900	99990	360	3.0	8	8	999.0	999	9	999999999	0	0.0000	0	88	999.000	999.0	99.0
2005	3	16	17	0	?9?9?9?9E0?9?9?9*9*9?9*9*9?9?9?9?9?9*9*_*9*9*9*9*9	11.9	8.2	78	101260	9999	9999	328	89	0	89	999900	999900	999900	99990	67	5.0	7	7	999.0	999	9	999999999	0	0.0000	0	88	999.000	999.0	99.0
2005	3	16	18	0	?9?9?9?9E0?9?9?9*9*9?9*9*9?9?9?9?9?9*9*_*9*9*9*9*9	10.4	7.9	85	101260	9999	9999	309	31	0	31	999900	999900	999900	99990	67	5.0	3	3	999.0	999	9	999999999	0	0.0000	0	88	999.000	999.0	99.0
2005	3	16	19	0	?9?9?9?9E0?9?9?9*9*9?9*9*9?9?9?9?9?9*9*_*9*9*9*9*9	9.8	8.1	89	101260	9999	9999	309	6	0	0	999900	999900	999900	99990	67	4.0	4	4	999.0	999	9	999999999	0	0.0000	0	88	999.000	999.0	99.0
2005	3	16	20	0	?9?9?9?9E0?9?9?9*9*9?9*9*9?9?9?9?9?9*9*_*9*9*9*9*9	9.3	7.8	90	101260	9999	9999	301	0	0	0	999900	999900	999900	99990	45	4.0	2	2	999.0	999	9	999999999	0	0.0000	0	88	999.000	999.0	99.0
2005	3	16	21	0	?9?9?9?9E0?9?9?9*9*9?9*9*9?9?9?9?9?9*9*_*9*9*9*9*9	9.0	7.5	90	101260	9999	9999	305	0	0	0	999900	999900	999900	99990	45	3.0	4	4	999.0	999	9	999999999	0	0.0000	0	88	999.000	999.0	99.0
2005	3	16	22	0	?9?9?9?9E0?9?9?9*9*9?9*9*9?9?9?9?9?9*9*_*9*9*9*9*9	8.9	6.9	87	101260	9999	9999	304	0	0	0	999900	999900	999900	99990	45	3.0	4	4	999.0	999	9	999999999	0	0.0000	0	88	999.000	999.0	99.0
2005	3	16	23	0	?9?9?9?9E0?9?9?9*9*9?9*9*9?9?9?9?9?9*9*_*9*9*9*9*9	8.6	6.8	88	101260	9999	9999	316	0	0	0	999900	999900	999900	99990	45	3.0	8	8	999.0	999	9	999999999	0	0.0000	0	88	999.000	999.0	99.0
2005	3	16	24	0	?9?9?9?9E0?9?9?9*9*9?9*9*9?9?9?9?9?9*9*_*9*9*9*9*9	8.2	7.3	94	101260	9999	9999	310	0	0	0	999900	999900	999900	99990	360	3.0	7	7	999.0	999	9	999999999	0	0.0000	0	88	999.000	999.0	99.0
2005	3	17	1	0	?9?9?9?9E0?9?9?9*9*9?9*9*9?9?9?9?9?9*9*_*9*9*9*9*9	8.0	7.1	94	101910	9999	9999	309	0	0	0	999900	999900	999900	99990	22	5.0	7	7	999.0	999	9	999999999	0	0.0000	0	88	999.000	999.0	99.0
2005	3	17	2	0	?9?9?9?9E0?9?9?9*9*9?9*9*9?9?9?9?9?9*9*_*9*9*9*9*9	7.9	6.9	93	101910	9999	9999	300	0	0	0	999900	999900	999900	99990	45	2.0	4	4	999.0	999	9	999999999	0	0.0000	0	88	999.000	999.0	99.0
2005	3	17	3	0	?9?9?9?9E0?9?9?9*9*9?9*9*9?9?9?9?9?9*9*_*9*9*9*9*9	7.7	6.6	93	101910	9999	9999	312	0	0	0	999900	999900	999900	99990	45	3.0	8	8	999.0	999	9	999999999	0	0.0000	0	88	999.000	999.0	99.0
2005	3	17	4	0	?9?9?9?9E0?9?9?9*9*9?9*9*9?9?9?9?9?9*9*_*9*9*9*9*9	7.5	6.4	93	101910	9999	9999	318	0	0	0	999900	999900	999900	99990	67	6.0	9	9	999.0	999	9	999999999	0	0.0000	0	88	999.000	999.0	99.0
2005	3	17	5	0	?9?9?9?9E0?9?9?9*9*9?9*9*9?9?9?9?9?9*9*_*9*9*9*9*9	6.6	5.8	95	101910	9999	9999	293	0	0	0	999900	999900	999900	99990	67	6.0	4	4	999.0	999	9	999999999	0	0.0000	0	88	999.000	999.0	99.0
2005	3	17	6	0	?9?9?9?9E0?9?9?9*9*9?9*9*9?9?9?9?9?9*9*_*9*9*9*9*9	6.5	4.7	88	101910	9999	9999	283	0	0	0	999900	999900	999900	99990	67	4.0	1	1	999.0	999	9	999999999	0	0.0000	0	88	999.000	999.0	99.0
2005	3	17	7	0	?9?9?9?9E0?9?9?9*9*9?9*9*9?9?9?9?9?9*9*_*9*9*9*9*9	6.1	4.5	89	101910	9999	9999	290	0	0	0	999900	999900	999900	99990	45	4.0	4	4	999.0	999	9	999999999	0	0.0000	0	88	999.000	999.0	99.0
2005	3	17	8	0	?9?9?9?9E0?9?9?9*9*9?9*9*9?9?9?9?9?9*9*_*9*9*9*9*9	5.9	3.8	86	101910	9999	9999	296	0	0	0	999900	999900	999900	99990	45	3.0	7	7	999.0	999	9	999999999	0	0.0000	0	88	999.000	999.0	99.0
2005	3	17	9	0	?9?9?9?9E0?9?9?9*9*9?9*9*9?9?9?9?9?9*9*_*9*9*9*9*9	5.6	4.5	92	101910	9999	9999	283	0	0	0	999900	999900	999900	99990	90	4.0	2	2	999.0	999	9	999999999	0	0.0000	0	88	999.000	999.0	99.0
2005	3	17	10	0	?9?9?9?9E0?9?9?9*9*9?9*9*9?9?9?9?9?9*9*_*9*9*9*9*9	5.4	4.6	95	101910	9999	9999	300	0	0	0	999900	999900	999900	99990	360	3.0	8	8	999.0	999	9	999999999	0	0.0000	0	88	999.000	999.0	99.0
2005	3	17	11	0	?9?9?9?9E0?9?9?9*9*9?9*9*9?9?9?9?9?9*9*_*9*9*9*9*9	5.4	4.6	95	101910	9999	9999	287	0	0	0	999900	999900	999900	99990	22	4.0	4	4	999.0	999	9	999999999	0	0.0000	0	88	999.000	999.0	99.0
2005	3	17	12	0	?9?9?9?9E0?9?9?9*9*9?9*9*9?9?9?9?9?9*9*_*9*9*9*9*9	5.6	5.1	97	101910	9999	9999	283	0	0	0	999900	999900	999900	99990	360	2.0	2	2	999.0	999	9	999999999	0	0.0000	0	88	999.000	999.0	99.0
2005	3	17	13	0	?9?9?9?9E0?9?9?9*9*9?9*9*9?9?9?9?9?9*9*_*9*9*9*9*9	5.9	4.8	93	101910	9999	9999	280	0	0	0	999900	999900	999900	99990	67	3.0	1	1	999.0	999	9	999999999	0	0.0000	0	88	999.000	999.0	99.0
2005	3	17	14	0	?9?9?9?9E0?9?9?9*9*9?9*9*9?9?9?9?9?9*9*_*9*9*9*9*9	6.3	5.1	92	101910	9999	9999	286	0	0	0	999900	999900	999900	99990	360	2.0	2	2	999.0	999	9	999999999	0	0.0000	0	88	999.000	999.0	99.0
2005	3	17	15	0	?9?9?9?9E0?9?9?9*9*9?9*9*9?9?9?9?9?9*9*_*9*9*9*9*9	6.6	5.5	93	101910	9999	9999	313	0	0	0	999900	999900	999900	99990	360	2.0	9	9	999.0	999	9	999999999	0	0.0000	0	88	999.000	999.0	99.0
2005	3	17	16	0	?9?9?9?9E0?9?9?9*9*9?9*9*9?9?9?9?9?9*9*_*9*9*9*9*9	6.4	5.0	91	101910	9999	9999	305	0	0	0	999900	999900	999900	99990	360	3.0	8	8	999.0	999	9	999999999	0	0.0000	0	88	999.000	999.0	99.0
2005	3	17	17	0	?9?9?9?9E0?9?9?9*9*9?9*9*9?9?9?9?9?9*9*_*9*9*9*9*9	6.3	5.1	92	101910	9999	9999	289	0	0	0	999900	999900	999900	99990	337	2.0	3	3	999.0	999	9	999999999	0	0.0000	0	88	999.000	999.0	99.0
2005	3	17	18	0	?9?9?9?9E0?9?9?9*9*9?9*9*9?9?9?9?9?9*9*_*9*9*9*9*9	6.1	4.6	90	101910	9999	9999	309	0	0	0	999900	999900	999900	99990	360	4.0	9	9	999.0	999	9	999999999	0	0.0000	0	88	999.000	999.0	99.0
2005	3	17	19	0	?9?9?9?9E0?9?9?9*9*9?9*9*9?9?9?9?9?9*9*_*9*9*9*9*9	6.1	5.0	92	101910	9999	9999	293	0	0	0	999900	999900	999900	99990	337	2.0	5	5	999.0	999	9	999999999	0	0.0000	0	88	999.000	999.0	99.0
2005	3	17	20	0	?9?9?9?9E0?9?9?9*9*9?9*9*9?9?9?9?9?9*9*_*9*9*9*9*9	6.3	4.9	91	101910	9999	9999	291	0	0	0	999900	999900	999900	99990	45	4.0	4	4	999.0	999	9	999999999	0	0.0000	0	88	999.000	999.0	99.0
2005	3	17	21	0	?9?9?9?9E0?9?9?9*9*9?9*9*9?9?9?9?9?9*9*_*9*9*9*9*9	6.0	4.6	91	101910	9999	9999	309	0	0	0	999900	999900	999900	99990	45	4.0	9	9	999.0	999	9	999999999	0	0.0000	0	88	999.000	999.0	99.0
2005	3	17	22	0	?9?9?9?9E0?9?9?9*9*9?9*9*9?9?9?9?9?9*9*_*9*9*9*9*9	6.0	4.6	91	101910	9999	9999	275	0	0	0	999900	999900	999900	99990	360	2.0	0	0	999.0	999	9	999999999	0	0.0000	0	88	999.000	999.0	99.0
2005	3	17	23	0	?9?9?9?9E0?9?9?9*9*9?9*9*9?9?9?9?9?9*9*_*9*9*9*9*9	5.9	4.4	90	101910	9999	9999	308	0	0	0	999900	999900	999900	99990	22	5.0	9	9	999.0	999	9	999999999	0	0.0000	0	88	999.000	999.0	99.0
2005	3	17	24	0	?9?9?9?9E0?9?9?9*9*9?9*9*9?9?9?9?9?9*9*_*9*9*9*9*9	5.4	3.4	87	101910	9999	9999	299	0	0	0	999900	999900	999900	99990	315	2.0	8	8	999.0	999	9	999999999	0	0.0000	0	88	999.000	999.0	99.0
2005	3	18	1	0	?9?9?9?9E0?9?9?9*9*9?9*9*9?9?9?9?9?9*9*_*9*9*9*9*9	5.3	3.6	89	102280	9999	9999	286	0	0	0	999900	999900	999900	99990	360	3.0	4	4	999.0	999	9	999999999	0	0.0000	0	88	999.000	999.0	99.0
2005	3	18	2	0	?9?9?9?9E0?9?9?9*9*9?9*9*9?9?9?9?9?9*9*_*9*9*9*9*9	5.2	3.4	88	102280	9999	9999	298	0	0	0	999900	999900	999900	99990	360	2.0	8	8	999.0	999	9	999999999	0	0.0000	0	88	999.000	999.0	99.0
2005	3	18	3	0	?9?9?9?9E0?9?9?9*9*9?9*9*9?9?9?9?9?9*9*_*9*9*9*9*9	5.2	2.7	84	102280	9999	9999	282	0	0	0	999900	999900	999900	99990	360	2.0	3	3	999.0	999	9	999999999	0	0.0000	0	88	999.000	999.0	99.0
2005	3	18	4	0	?9?9?9?9E0?9?9?9*9*9?9*9*9?9?9?9?9?9*9*_*9*9*9*9*9	5.2	3.1	86	102280	9999	9999	287	0	0	0	999900	999900	999900	99990	315	2.0	5	5	999.0	999	9	999999999	0	0.0000	0	88	999.000	999.0	99.0
2005	3	18	5	0	?9?9?9?9E0?9?9?9*9*9?9*9*9?9?9?9?9?9*9*_*9*9*9*9*9	5.3	2.8	84	102280	9999	9999	298	0	0	0	999900	999900	999900	99990	360	1.0	8	8	999.0	999	9	999999999	0	0.0000	0	88	999.000	999.0	99.0
2005	3	18	6	0	?9?9?9?9E0?9?9?9*9*9?9*9*9?9?9?9?9?9*9*_*9*9*9*9*9	5.4	3.4	87	102280	9999	9999	299	0	0	0	999900	999900	999900	99990	360	2.0	8	8	999.0	999	9	999999999	0	0.0000	0	88	999.000	999.0	99.0
2005	3	18	7	0	?9?9?9?9E0?9?9?9*9*9?9*9*9?9?9?9?9?9*9*_*9*9*9*9*9	5.5	3.0	84	102280	9999	9999	281	0	0	0	999900	999900	999900	99990	360	2.0	2	2	999.0	999	9	999999999	0	0.0000	0	88	999.000	999.0	99.0
2005	3	18	8	0	?9?9?9?9E0?9?9?9*9*9?9*9*9?9?9?9?9?9*9*_*9*9*9*9*9	5.7	2.7	81	102280	9999	9999	272	8	0	8	999900	999900	999900	99990	360	4.0	0	0	999.0	999	9	999999999	0	0.0000	0	88	999.000	999.0	99.0
2005	3	18	9	0	?9?9?9?9E0?9?9?9*9*9?9*9*9?9?9?9?9?9*9*_*9*9*9*9*9	6.1	1.2	71	102280	9999	9999	284	47	0	47	999900	999900	999900	99990	360	3.0	3	3	999.0	999	9	999999999	0	0.0000	0	88	999.000	999.0	99.0
2005	3	18	10	0	?9?9?9?9E0?9?9?9*9*9?9*9*9?9?9?9?9?9*9*_*9*9*9*9*9	6.5	0.6	66	102280	9999	9999	290	114	0	114	999900	999900	999900	99990	360	3.0	5	5	999.0	999	9	999999999	0	0.0000	0	88	999.000	999.0	99.0
2005	3	18	11	0	?9?9?9?9E0?9?9?9*9*9?9*9*9?9?9?9?9?9*9*_*9*9*9*9*9	6.8	0.4	64	102280	9999	9999	293	178	0	178	999900	999900	999900	99990	360	3.0	6	6	999.0	999	9	999999999	0	0.0000	0	88	999.000	999.0	99.0
2005	3	18	12	0	?9?9?9?9E0?9?9?9*9*9?9*9*9?9?9?9?9?9*9*_*9*9*9*9*9	7.6	1.7	66	102280	9999	9999	291	308	0	308	999900	999900	999900	99990	360	2.0	3	3	999.0	999	9	999999999	0	0.0000	0	88	999.000	999.0	99.0
2005	3	18	13	0	?9?9?9?9E0?9?9?9*9*9?9*9*9?9?9?9?9?9*9*_*9*9*9*9*9	8.6	1.7	62	102280	9999	9999	297	492	0	492	999900	999900	999900	99990	67	1.0	4	4	999.0	999	9	999999999	0	0.0000	0	88	999.000	999.0	99.0
2005	3	18	14	0	?9?9?9?9E0?9?9?9*9*9?9*9*9?9?9?9?9?9*9*_*9*9*9*9*9	9.6	1.3	56	102280	9999	9999	321	436	0	436	999900	999900	999900	99990	360	2.0	9	9	999.0	999	9	999999999	0	0.0000	0	88	999.000	999.0	99.0
2005	3	18	15	0	?9?9?9?9E0?9?9?9*9*9?9*9*9?9?9?9?9?9*9*_*9*9*9*9*9	10.2	0.0	49	102280	9999	9999	316	361	0	361	999900	999900	999900	99990	360	3.0	8	8	999.0	999	9	999999999	0	0.0000	0	88	999.000	999.0	99.0
2005	3	18	16	0	?9?9?9?9E0?9?9?9*9*9?9*9*9?9?9?9?9?9*9*_*9*9*9*9*9	10.3	-0.4	47	102280	9999	9999	293	350	0	350	999900	999900	999900	99990	360	4.0	1	1	999.0	999	9	999999999	0	0.0000	0	88	999.000	999.0	99.0
2005	3	18	17	0	?9?9?9?9E0?9?9?9*9*9?9*9*9?9?9?9?9?9*9*_*9*9*9*9*9	10.0	-3.1	38	102280	9999	9999	284	269	0	269	999900	999900	999900	99990	360	4.0	0	0	999.0	999	9	999999999	0	0.0000	0	88	999.000	999.0	99.0
2005	3	18	18	0	?9?9?9?9E0?9?9?9*9*9?9*9*9?9?9?9?9?9*9*_*9*9*9*9*9	9.8	-2.4	41	102280	9999	9999	298	153	178	67	999900	999900	999900	99990	45	4.0	4	4	999.0	999	9	999999999	0	0.0000	0	88	999.000	999.0	99.0
2005	3	18	19	0	?9?9?9?9E0?9?9?9*9*9?9*9*9?9?9?9?9?9*9*_*9*9*9*9*9	9.3	-1.2	47	102280	9999	9999	297	31	0	0	999900	999900	999900	99990	45	3.0	4	4	999.0	999	9	999999999	0	0.0000	0	88	999.000	999.0	99.0
2005	3	18	20	0	?9?9?9?9E0?9?9?9*9*9?9*9*9?9?9?9?9?9*9*_*9*9*9*9*9	9.0	-0.6	51	102280	9999	9999	302	0	0	0	999900	999900	999900	99990	360	3.0	6	6	999.0	999	9	999999999	0	0.0000	0	88	999.000	999.0	99.0
2005	3	18	21	0	?9?9?9?9E0?9?9?9*9*9?9*9*9?9?9?9?9?9*9*_*9*9*9*9*9	8.8	1.5	60	102280	9999	9999	303	0	0	0	999900	999900	999900	99990	45	2.0	6	6	999.0	999	9	999999999	0	0.0000	0	88	999.000	999.0	99.0
2005	3	18	22	0	?9?9?9?9E0?9?9?9*9*9?9*9*9?9?9?9?9?9*9*_*9*9*9*9*9	8.5	0.7	58	102280	9999	9999	281	0	0	0	999900	999900	999900	99990	360	2.0	0	0	999.0	999	9	999999999	0	0.0000	0	88	999.000	999.0	99.0
2005	3	18	23	0	?9?9?9?9E0?9?9?9*9*9?9*9*9?9?9?9?9?9*9*_*9*9*9*9*9	8.2	1.3	62	102280	9999	9999	290	0	0	0	999900	999900	999900	99990	337	2.0	2	2	999.0	999	9	999999999	0	0.0000	0	88	999.000	999.0	99.0
2005	3	18	24	0	?9?9?9?9E0?9?9?9*9*9?9*9*9?9?9?9?9?9*9*_*9*9*9*9*9	8.2	1.3	62	102280	9999	9999	304	0	0	0	999900	999900	999900	99990	337	2.0	7	7	999.0	999	9	999999999	0	0.0000	0	88	999.000	999.0	99.0
2005	3	19	1	0	?9?9?9?9E0?9?9?9*9*9?9*9*9?9?9?9?9?9*9*_*9*9*9*9*9	7.9	2.1	67	102050	9999	9999	280	0	0	0	999900	999900	999900	99990	22	2.0	0	0	999.0	999	9	999999999	0	0.0000	0	88	999.000	999.0	99.0
2005	3	19	2	0	?9?9?9?9E0?9?9?9*9*9?9*9*9?9?9?9?9?9*9*_*9*9*9*9*9	8.2	2.5	67	102050	9999	9999	282	0	0	0	999900	999900	999900	99990	67	2.0	0	0	999.0	999	9	999999999	0	0.0000	0	88	999.000	999.0	99.0
2005	3	19	3	0	?9?9?9?9E0?9?9?9*9*9?9*9*9?9?9?9?9?9*9*_*9*9*9*9*9	7.8	-1.1	53	102050	9999	9999	299	0	0	0	999900	999900	999900	99990	45	3.0	7	7	999.0	999	9	999999999	0	0.0000	0	88	999.000	999.0	99.0
2005	3	19	4	0	?9?9?9?9E0?9?9?9*9*9?9*9*9?9?9?9?9?9*9*_*9*9*9*9*9	7.5	0.6	62	102050	9999	9999	292	0	0	0	999900	999900	999900	99990	90	2.0	4	4	999.0	999	9	999999999	0	0.0000	0	88	999.000	999.0	99.0
2005	3	19	5	0	?9?9?9?9E0?9?9?9*9*9?9*9*9?9?9?9?9?9*9*_*9*9*9*9*9	7.2	1.7	68	102050	9999	9999	311	0	0	0	999900	999900	999900	99990	67	3.0	9	9	999.0	999	9	999999999	0	0.0000	0	88	999.000	999.0	99.0
2005	3	19	6	0	?9?9?9?9E0?9?9?9*9*9?9*9*9?9?9?9?9?9*9*_*9*9*9*9*9	6.9	1.5	68	102050	9999	9999	295	0	0	0	999900	999900	999900	99990	45	2.0	6	6	999.0	999	9	999999999	0	0.0000	0	88	999.000	999.0	99.0
2005	3	19	7	0	?9?9?9?9E0?9?9?9*9*9?9*9*9?9?9?9?9?9*9*_*9*9*9*9*9	6.6	0.6	66	102050	9999	9999	279	0	0	0	999900	999900	999900	99990	67	3.0	1	1	999.0	999	9	999999999	0	0.0000	0	88	999.000	999.0	99.0
2005	3	19	8	0	?9?9?9?9E0?9?9?9*9*9?9*9*9?9?9?9?9?9*9*_*9*9*9*9*9	6.6	1.7	71	102050	9999	9999	287	17	0	17	999900	999900	999900	99990	45	2.0	3	3	999.0	999	9	999999999	0	0.0000	0	88	999.000	999.0	99.0
2005	3	19	9	0	?9?9?9?9E0?9?9?9*9*9?9*9*9?9?9?9?9?9*9*_*9*9*9*9*9	7.0	1.9	70	102050	9999	9999	282	89	0	89	999900	999900	999900	99990	45	2.0	1	1	999.0	999	9	999999999	0	0.0000	0	88	999.000	999.0	99.0
2005	3	19	10	0	?9?9?9?9E0?9?9?9*9*9?9*9*9?9?9?9?9?9*9*_*9*9*9*9*9	8.2	1.2	61	102050	9999	9999	298	228	0	228	999900	999900	999900	99990	360	2.0	5	5	999.0	999	9	999999999	0	0.0000	0	88	999.000	999.0	99.0
2005	3	19	11	0	?9?9?9?9E0?9?9?9*9*9?9*9*9?9?9?9?9?9*9*_*9*9*9*9*9	9.3	0.0	52	102050	9999	9999	303	483	0	483	999900	999900	999900	99990	360	2.0	6	6	999.0	999	9	999999999	0	0.0000	0	88	999.000	999.0	99.0
2005	3	19	12	0	?9?9?9?9E0?9?9?9*9*9?9*9*9?9?9?9?9?9*9*_*9*9*9*9*9	10.8	-6.0	29	102050	9999	9999	301	708	0	708	999900	999900	999900	99990	90	3.0	5	5	999.0	999	9	999999999	0	0.0000	0	88	999.000	999.0	99.0
2005	3	19	13	0	?9?9?9?9E0?9?9?9*9*9?9*9*9?9?9?9?9?9*9*_*9*9*9*9*9	11.2	-1.7	40	102050	9999	9999	310	753	0	753	999900	999900	999900	99990	45	3.0	6	6	999.0	999	9	999999999	0	0.0000	0	88	999.000	999.0	99.0
2005	3	19	14	0	?9?9?9?9E0?9?9?9*9*9?9*9*9?9?9?9?9?9*9*_*9*9*9*9*9	11.8	-3.4	33	102050	9999	9999	300	692	0	692	999900	999900	999900	99990	90	3.0	2	2	999.0	999	9	999999999	0	0.0000	0	88	999.000	999.0	99.0
2005	3	19	15	0	?9?9?9?9E0?9?9?9*9*9?9*9*9?9?9?9?9?9*9*_*9*9*9*9*9	12.2	-2.7	34	102050	9999	9999	317	625	0	625	999900	999900	999900	99990	90	3.0	7	7	999.0	999	9	999999999	0	0.0000	0	88	999.000	999.0	99.0
2005	3	19	16	0	?9?9?9?9E0?9?9?9*9*9?9*9*9?9?9?9?9?9*9*_*9*9*9*9*9	12.2	-2.9	34	102050	9999	9999	329	406	0	406	999900	999900	999900	99990	112	3.0	9	9	999.0	999	9	999999999	0	0.0000	0	88	999.000	999.0	99.0
2005	3	19	17	0	?9?9?9?9E0?9?9?9*9*9?9*9*9?9?9?9?9?9*9*_*9*9*9*9*9	12.1	-2.2	36	102050	9999	9999	299	242	0	242	999900	999900	999900	99990	135	1.0	1	1	999.0	999	9	999999999	0	0.0000	0	88	999.000	999.0	99.0
2005	3	19	18	0	?9?9?9?9E0?9?9?9*9*9?9*9*9?9?9?9?9?9*9*_*9*9*9*9*9	11.7	-0.6	42	102050	9999	9999	322	94	0	94	999900	999900	999900	99990	135	2.0	8	8	999.0	999	9	999999999	0	0.0000	0	88	999.000	999.0	99.0
2005	3	19	19	0	?9?9?9?9E0?9?9?9*9*9?9*9*9?9?9?9?9?9*9*_*9*9*9*9*9	11.3	-1.0	42	102050	9999	9999	308	25	0	0	999900	999900	999900	99990	135	2.0	5	5	999.0	999	9	999999999	0	0.0000	0	88	999.000	999.0	99.0
2005	3	19	20	0	?9?9?9?9E0?9?9?9*9*9?9*9*9?9?9?9?9?9*9*_*9*9*9*9*9	10.6	0.7	50	102050	9999	9999	290	0	0	0	999900	999900	999900	99990	180	2.0	0	0	999.0	999	9	999999999	0	0.0000	0	88	999.000	999.0	99.0
2005	3	19	21	0	?9?9?9?9E0?9?9?9*9*9?9*9*9?9?9?9?9?9*9*_*9*9*9*9*9	10.4	0.7	51	102050	9999	9999	318	0	0	0	999900	999900	999900	99990	225	1.0	8	8	999.0	999	9	999999999	0	0.0000	0	88	999.000	999.0	99.0
2005	3	19	22	0	?9?9?9?9E0?9?9?9*9*9?9*9*9?9?9?9?9?9*9*_*9*9*9*9*9	10.0	-0.8	47	102050	9999	9999	295	0	0	0	999900	999900	999900	99990	0	0.0	2	2	999.0	999	9	999999999	0	0.0000	0	88	999.000	999.0	99.0
2005	3	19	23	0	?9?9?9?9E0?9?9?9*9*9?9*9*9?9?9?9?9?9*9*_*9*9*9*9*9	9.6	0.0	51	102050	9999	9999	305	0	0	0	999900	999900	999900	99990	180	1.0	6	6	999.0	999	9	999999999	0	0.0000	0	88	999.000	999.0	99.0
2005	3	19	24	0	?9?9?9?9E0?9?9?9*9*9?9*9*9?9?9?9?9?9*9*_*9*9*9*9*9	9.4	1.1	56	102050	9999	9999	302	0	0	0	999900	999900	999900	99990	0	0.0	5	5	999.0	999	9	999999999	0	0.0000	0	88	999.000	999.0	99.0
2005	3	20	1	0	?9?9?9?9E0?9?9?9*9*9?9*9*9?9?9?9?9?9*9*_*9*9*9*9*9	9.6	1.3	56	101690	9999	9999	304	0	0	0	999900	999900	999900	99990	135	2.0	5	5	999.0	999	9	999999999	0	0.0000	0	88	999.000	999.0	99.0
2005	3	20	2	0	?9?9?9?9E0?9?9?9*9*9?9*9*9?9?9?9?9?9*9*_*9*9*9*9*9	9.2	1.9	60	101690	9999	9999	320	0	0	0	999900	999900	999900	99990	180	2.0	9	9	999.0	999	9	999999999	0	0.0000	0	88	999.000	999.0	99.0
2005	3	20	3	0	?9?9?9?9E0?9?9?9*9*9?9*9*9?9?9?9?9?9*9*_*9*9*9*9*9	9.0	0.4	55	101690	9999	9999	318	0	0	0	999900	999900	999900	99990	135	2.0	9	9	999.0	999	9	999999999	0	0.0000	0	88	999.000	999.0	99.0
2005	3	20	4	0	?9?9?9?9E0?9?9?9*9*9?9*9*9?9?9?9?9?9*9*_*9*9*9*9*9	8.4	0.6	58	101690	9999	9999	304	0	0	0	999900	999900	999900	99990	135	1.0	7	7	999.0	999	9	999999999	0	0.0000	0	88	999.000	999.0	99.0
2005	3	20	5	0	?9?9?9?9E0?9?9?9*9*9?9*9*9?9?9?9?9?9*9*_*9*9*9*9*9	8.2	0.0	56	101690	9999	9999	294	0	0	0	999900	999900	999900	99990	135	1.0	4	4	999.0	999	9	999999999	0	0.0000	0	88	999.000	999.0	99.0
2005	3	20	6	0	?9?9?9?9E0?9?9?9*9*9?9*9*9?9?9?9?9?9*9*_*9*9*9*9*9	8.0	-0.8	53	101690	9999	9999	305	0	0	0	999900	999900	999900	99990	0	0.0	8	8	999.0	999	9	999999999	0	0.0000	0	88	999.000	999.0	99.0
2005	3	20	7	0	?9?9?9?9E0?9?9?9*9*9?9*9*9?9?9?9?9?9*9*_*9*9*9*9*9	7.7	1.3	64	101690	9999	9999	284	0	0	0	999900	999900	999900	99990	0	0.0	1	1	999.0	999	9	999999999	0	0.0000	0	88	999.000	999.0	99.0
2005	3	20	8	0	?9?9?9?9E0?9?9?9*9*9?9*9*9?9?9?9?9?9*9*_*9*9*9*9*9	8.4	-0.6	53	101690	9999	9999	292	8	0	8	999900	999900	999900	99990	112	1.0	3	3	999.0	999	9	999999999	0	0.0000	0	88	999.000	999.0	99.0
2005	3	20	9	0	?9?9?9?9E0?9?9?9*9*9?9*9*9?9?9?9?9?9*9*_*9*9*9*9*9	8.6	1.5	61	101690	9999	9999	302	64	0	64	999900	999900	999900	99990	135	2.0	6	6	999.0	999	9	999999999	0	0.0000	0	88	999.000	999.0	99.0
2005	3	20	10	0	?9?9?9?9E0?9?9?9*9*9?9*9*9?9?9?9?9?9*9*_*9*9*9*9*9	9.2	1.5	58	101690	9999	9999	285	167	0	167	999900	999900	999900	99990	135	2.0	0	0	999.0	999	9	999999999	0	0.0000	0	88	999.000	999.0	99.0
2005	3	20	11	0	?9?9?9?9E0?9?9?9*9*9?9*9*9?9?9?9?9?9*9*_*9*9*9*9*9	9.9	0.9	53	101690	9999	9999	297	286	0	286	999900	999900	999900	99990	225	1.0	2	2	999.0	999	9	999999999	0	0.0000	0	88	999.000	999.0	99.0
2005	3	20	12	0	?9?9?9?9E0?9?9?9*9*9?9*9*9?9?9?9?9?9*9*_*9*9*9*9*9	10.8	-0.2	46	101690	9999	9999	305	419	0	419	999900	999900	999900	99990	112	1.0	4	4	999.0	999	9	999999999	0	0.0000	0	88	999.000	999.0	99.0
2005	3	20	13	0	?9?9?9?9E0?9?9?9*9*9?9*9*9?9?9?9?9?9*9*_*9*9*9*9*9	11.3	1.3	50	101690	9999	9999	306	361	0	361	999900	999900	999900	99990	225	2.0	3	3	999.0	999	9	999999999	0	0.0000	0	88	999.000	999.0	99.0
2005	3	20	14	0	?9?9?9?9E0?9?9?9*9*9?9*9*9?9?9?9?9?9*9*_*9*9*9*9*9	12.5	2.3	50	101690	9999	9999	309	422	0	422	999900	999900	999900	99990	247	1.0	2	2	999.0	999	9	999999999	0	0.0000	0	88	999.000	999.0	99.0
2005	3	20	15	0	?9?9?9?9E0?9?9?9*9*9?9*9*9?9?9?9?9?9*9*_*9*9*9*9*9	12.6	0.0	42	101690	9999	9999	315	444	0	444	999900	999900	999900	99990	135	1.0	5	5	999.0	999	9	999999999	0	0.0000	0	88	999.000	999.0	99.0
2005	3	20	16	0	?9?9?9?9E0?9?9?9*9*9?9*9*9?9?9?9?9?9*9*_*9*9*9*9*9	13.4	-0.4	39	101690	9999	9999	321	361	0	361	999900	999900	999900	99990	247	3.0	6	6	999.0	999	9	999999999	0	0.0000	0	88	999.000	999.0	99.0
2005	3	20	17	0	?9?9?9?9E0?9?9?9*9*9?9*9*9?9?9?9?9?9*9*_*9*9*9*9*9	14.0	-3.6	28	101690	9999	9999	324	406	0	406	999900	999900	999900	99990	157	2.0	7	7	999.0	999	9	999999999	0	0.0000	0	88	999.000	999.0	99.0
2005	3	20	18	0	?9?9?9?9E0?9?9?9*9*9?9*9*9?9?9?9?9?9*9*_*9*9*9*9*9	14.0	-3.1	30	101690	9999	9999	337	244	0	244	999900	999900	999900	99990	157	1.0	9	9	999.0	999	9	999999999	0	0.0000	0	88	999.000	999.0	99.0
2005	3	20	19	0	?9?9?9?9E0?9?9?9*9*9?9*9*9?9?9?9?9?9*9*_*9*9*9*9*9	12.5	1.7	48	101690	9999	9999	328	47	0	0	999900	999900	999900	99990	90	3.0	8	8	999.0	999	9	999999999	0	0.0000	0	88	999.000	999.0	99.0
2005	3	20	20	0	?9?9?9?9E0?9?9?9*9*9?9*9*9?9?9?9?9?9*9*_*9*9*9*9*9	11.1	6.0	71	101690	9999	9999	303	0	0	0	999900	999900	999900	99990	112	1.0	1	1	999.0	999	9	999999999	0	0.0000	0	88	999.000	999.0	99.0
2005	3	20	21	0	?9?9?9?9E0?9?9?9*9*9?9*9*9?9?9?9?9?9*9*_*9*9*9*9*9	10.4	6.4	76	101690	9999	9999	308	0	0	0	999900	999900	999900	99990	135	1.0	3	3	999.0	999	9	999999999	0	0.0000	0	88	999.000	999.0	99.0
2005	3	20	22	0	?9?9?9?9E0?9?9?9*9*9?9*9*9?9?9?9?9?9*9*_*9*9*9*9*9	9.7	5.8	77	101690	9999	9999	304	0	0	0	999900	999900	999900	99990	135	1.0	3	3	999.0	999	9	999999999	0	0.0000	0	88	999.000	999.0	99.0
2005	3	20	23	0	?9?9?9?9E0?9?9?9*9*9?9*9*9?9?9?9?9?9*9*_*9*9*9*9*9	9.1	6.3	82	101690	9999	9999	299	0	0	0	999900	999900	999900	99990	90	1.0	2	2	999.0	999	9	999999999	0	0.0000	0	88	999.000	999.0	99.0
2005	3	20	24	0	?9?9?9?9E0?9?9?9*9*9?9*9*9?9?9?9?9?9*9*_*9*9*9*9*9	8.7	6.5	86	101690	9999	9999	294	0	0	0	999900	999900	999900	99990	0	0.0	1	1	999.0	999	9	999999999	0	0.0000	0	88	999.000	999.0	99.0
2005	3	21	1	0	?9?9?9?9E0?9?9?9*9*9?9*9*9?9?9?9?9?9*9*_*9*9*9*9*9	8.0	6.3	89	101890	9999	9999	313	0	0	0	999900	999900	999900	99990	0	0.0	8	8	999.0	999	9	999999999	0	0.0000	0	88	999.000	999.0	99.0
2005	3	21	2	0	?9?9?9?9E0?9?9?9*9*9?9*9*9?9?9?9?9?9*9*_*9*9*9*9*9	7.6	6.3	91	101890	9999	9999	293	0	0	0	999900	999900	999900	99990	0	0.0	2	2	999.0	999	9	999999999	0	0.0000	0	88	999.000	999.0	99.0
2005	3	21	3	0	?9?9?9?9E0?9?9?9*9*9?9*9*9?9?9?9?9?9*9*_*9*9*9*9*9	7.2	6.1	93	101890	9999	9999	294	0	0	0	999900	999900	999900	99990	337	1.0	3	3	999.0	999	9	999999999	0	0.0000	0	88	999.000	999.0	99.0
2005	3	21	4	0	?9?9?9?9E0?9?9?9*9*9?9*9*9?9?9?9?9?9*9*_*9*9*9*9*9	6.8	5.7	92	101890	9999	9999	289	0	0	0	999900	999900	999900	99990	0	0.0	2	2	999.0	999	9	999999999	0	0.0000	0	88	999.000	999.0	99.0
2005	3	21	5	0	?9?9?9?9E0?9?9?9*9*9?9*9*9?9?9?9?9?9*9*_*9*9*9*9*9	6.1	5.5	96	101890	9999	9999	282	0	0	0	999900	999900	999900	99990	0	0.0	1	1	999.0	999	9	999999999	0	0.0000	0	88	999.000	999.0	99.0
2005	3	21	6	0	?9?9?9?9E0?9?9?9*9*9?9*9*9?9?9?9?9?9*9*_*9*9*9*9*9	5.6	5.0	96	101890	9999	9999	301	0	0	0	999900	999900	999900	99990	292	2.0	8	8	999.0	999	9	999999999	0	0.0000	0	88	999.000	999.0	99.0
2005	3	21	7	0	?9?9?9?9E0?9?9?9*9*9?9*9*9?9?9?9?9?9*9*_*9*9*9*9*9	5.2	4.5	95	101890	9999	9999	305	3	8	1	999900	999900	999900	99990	0	0.0	9	9	999.0	999	9	999999999	0	0.0000	0	88	999.000	999.0	99.0
2005	3	21	8	0	?9?9?9?9E0?9?9?9*9*9?9*9*9?9?9?9?9?9*9*_*9*9*9*9*9	5.8	4.1	89	101890	9999	9999	308	31	0	31	999900	999900	999900	99990	225	3.0	9	9	999.0	999	9	999999999	0	0.0000	0	88	999.000	999.0	99.0
2005	3	21	9	0	?9?9?9?9E0?9?9?9*9*9?9*9*9?9?9?9?9?9*9*_*9*9*9*9*9	7.5	4.8	83	101890	9999	9999	291	183	53	152	999900	999900	999900	99990	225	2.0	2	2	999.0	999	9	999999999	0	0.0000	0	88	999.000	999.0	99.0
2005	3	21	10	0	?9?9?9?9E0?9?9?9*9*9?9*9*9?9?9?9?9?9*9*_*9*9*9*9*9	10.6	4.1	64	101890	9999	9999	317	392	317	159	999900	999900	999900	99990	225	3.0	7	7	999.0	999	9	999999999	0	0.0000	0	88	999.000	999.0	99.0
2005	3	21	11	0	?9?9?9?9E0?9?9?9*9*9?9*9*9?9?9?9?9?9*9*_*9*9*9*9*9	13.1	4.3	55	101890	9999	9999	304	594	542	147	999900	999900	999900	99990	225	3.0	0	0	999.0	999	9	999999999	0	0.0000	0	88	999.000	999.0	99.0
2005	3	21	12	0	?9?9?9?9E0?9?9?9*9*9?9*9*9?9?9?9?9?9*9*_*9*9*9*9*9	15.8	5.3	50	101890	9999	9999	339	742	708	130	999900	999900	999900	99990	225	2.0	6	6	999.0	999	9	999999999	0	0.0000	0	88	999.000	999.0	99.0
2005	3	21	13	0	?9?9?9?9E0?9?9?9*9*9?9*9*9?9?9?9?9?9*9*_*9*9*9*9*9	17.3	5.3	45	101890	9999	9999	350	839	793	105	999900	999900	999900	99990	337	2.0	7	7	999.0	999	9	999999999	0	0.0000	0	88	999.000	999.0	99.0
2005	3	21	14	0	?9?9?9?9E0?9?9?9*9*9?9*9*9?9?9?9?9?9*9*_*9*9*9*9*9	18.3	5.6	43	101890	9999	9999	351	797	785	170	999900	999900	999900	99990	337	4.0	6	6	999.0	999	9	999999999	0	0.0000	0	88	999.000	999.0	99.0
2005	3	21	15	0	?9?9?9?9E0?9?9?9*9*9?9*9*9?9?9?9?9?9*9*_*9*9*9*9*9	18.3	4.8	41	101890	9999	9999	347	617	0	617	999900	999900	999900	99990	360	2.0	5	5	999.0	999	9	999999999	0	0.0000	0	88	999.000	999.0	99.0
2005	3	21	16	0	?9?9?9?9E0?9?9?9*9*9?9*9*9?9?9?9?9?9*9*_*9*9*9*9*9	17.0	5.9	48	101890	9999	9999	355	425	0	425	999900	999900	999900	99990	22	6.0	8	8	999.0	999	9	999999999	0	0.0000	0	88	999.000	999.0	99.0
2005	3	21	17	0	?9?9?9?9E0?9?9?9*9*9?9*9*9?9?9?9?9?9*9*_*9*9*9*9*9	15.8	3.6	44	101890	9999	9999	346	336	632	87	999900	999900	999900	99990	360	6.0	8	8	999.0	999	9	999999999	0	0.0000	0	88	999.000	999.0	99.0
2005	3	21	18	0	?9?9?9?9E0?9?9?9*9*9?9*9*9?9?9?9?9?9*9*_*9*9*9*9*9	15.4	1.7	39	101890	9999	9999	333	219	189	26	999900	999900	999900	99990	360	7.0	6	6	999.0	999	9	999999999	0	0.0000	0	88	999.000	999.0	99.0
2005	3	21	19	0	?9?9?9?9E0?9?9?9*9*9?9*9*9?9?9?9?9?9*9*_*9*9*9*9*9	13.9	1.3	42	101890	9999	9999	325	61	0	0	999900	999900	999900	99990	22	7.0	6	6	999.0	999	9	999999999	0	0.0000	0	88	999.000	999.0	99.0
2005	3	21	20	0	?9?9?9?9E0?9?9?9*9*9?9*9*9?9?9?9?9?9*9*_*9*9*9*9*9	13.3	0.0	40	101890	9999	9999	306	0	0	0	999900	999900	999900	99990	360	5.0	1	1	999.0	999	9	999999999	0	0.0000	0	88	999.000	999.0	99.0
2005	3	21	21	0	?9?9?9?9E0?9?9?9*9*9?9*9*9?9?9?9?9?9*9*_*9*9*9*9*9	12.3	0.4	44	101890	9999	9999	321	0	0	0	999900	999900	999900	99990	360	4.0	7	7	999.0	999	9	999999999	0	0.0000	0	88	999.000	999.0	99.0
2005	3	21	22	0	?9?9?9?9E0?9?9?9*9*9?9*9*9?9?9?9?9?9*9*_*9*9*9*9*9	12.1	-2.2	36	101890	9999	9999	308	0	0	0	999900	999900	999900	99990	360	4.0	4	4	999.0	999	9	999999999	0	0.0000	0	88	999.000	999.0	99.0
2005	3	21	23	0	?9?9?9?9E0?9?9?9*9*9?9*9*9?9?9?9?9?9*9*_*9*9*9*9*9	11.4	-1.3	41	101890	9999	9999	320	0	0	0	999900	999900	999900	99990	360	3.0	8	8	999.0	999	9	999999999	0	0.0000	0	88	999.000	999.0	99.0
2005	3	21	24	0	?9?9?9?9E0?9?9?9*9*9?9*9*9?9?9?9?9?9*9*_*9*9*9*9*9	10.6	-0.9	44	101890	9999	9999	305	0	0	0	999900	999900	999900	99990	360	3.0	5	5	999.0	999	9	999999999	0	0.0000	0	88	999.000	999.0	99.0
2005	3	22	1	0	?9?9?9?9E0?9?9?9*9*9?9*9*9?9?9?9?9?9*9*_*9*9*9*9*9	9.9	-0.2	49	102300	9999	9999	292	0	0	0	999900	999900	999900	99990	360	2.0	1	1	999.0	999	9	999999999	0	0.0000	0	88	999.000	999.0	99.0
2005	3	22	2	0	?9?9?9?9E0?9?9?9*9*9?9*9*9?9?9?9?9?9*9*_*9*9*9*9*9	9.7	0.2	52	102300	9999	9999	303	0	0	0	999900	999900	999900	99990	360	2.0	5	5	999.0	999	9	999999999	0	0.0000	0	88	999.000	999.0	99.0
2005	3	22	3	0	?9?9?9?9E0?9?9?9*9*9?9*9*9?9?9?9?9?9*9*_*9*9*9*9*9	9.2	0.8	56	102300	9999	9999	284	0	0	0	999900	999900	999900	99990	22	3.0	0	0	999.0	999	9	999999999	0	0.0000	0	88	999.000	999.0	99.0
2005	3	22	4	0	?9?9?9?9E0?9?9?9*9*9?9*9*9?9?9?9?9?9*9*_*9*9*9*9*9	8.4	2.3	65	102300	9999	9999	292	0	0	0	999900	999900	999900	99990	315	2.0	2	2	999.0	999	9	999999999	0	0.0000	0	88	999.000	999.0	99.0
2005	3	22	5	0	?9?9?9?9E0?9?9?9*9*9?9*9*9?9?9?9?9?9*9*_*9*9*9*9*9	7.5	3.4	75	102300	9999	9999	297	0	0	0	999900	999900	999900	99990	67	3.0	5	5	999.0	999	9	999999999	0	0.0000	0	88	999.000	999.0	99.0
2005	3	22	6	0	?9?9?9?9E0?9?9?9*9*9?9*9*9?9?9?9?9?9*9*_*9*9*9*9*9	7.2	4.1	81	102300	9999	9999	285	0	0	0	999900	999900	999900	99990	67	4.0	1	1	999.0	999	9	999999999	0	0.0000	0	88	999.000	999.0	99.0
2005	3	22	7	0	?9?9?9?9E0?9?9?9*9*9?9*9*9?9?9?9?9?9*9*_*9*9*9*9*9	7.2	3.9	80	102300	9999	9999	289	5	13	2	999900	999900	999900	99990	90	2.0	2	2	999.0	999	9	999999999	0	0.0000	0	88	999.000	999.0	99.0
2005	3	22	8	0	?9?9?9?9E0?9?9?9*9*9?9*9*9?9?9?9?9?9*9*_*9*9*9*9*9	7.2	3.9	80	102300	9999	9999	314	6	0	6	999900	999900	999900	99990	22	3.0	9	9	999.0	999	9	999999999	0	0.0000	0	88	999.000	999.0	99.0
2005	3	22	9	0	?9?9?9?9E0?9?9?9*9*9?9*9*9?9?9?9?9?9*9*_*9*9*9*9*9	7.6	3.6	76	102300	9999	9999	295	69	0	69	999900	999900	999900	99990	67	2.0	4	4	999.0	999	9	999999999	0	0.0000	0	88	999.000	999.0	99.0
2005	3	22	10	0	?9?9?9?9E0?9?9?9*9*9?9*9*9?9?9?9?9?9*9*_*9*9*9*9*9	8.2	2.6	68	102300	9999	9999	297	239	0	239	999900	999900	999900	99990	67	1.0	4	4	999.0	999	9	999999999	0	0.0000	0	88	999.000	999.0	99.0
2005	3	22	11	0	?9?9?9?9E0?9?9?9*9*9?9*9*9?9?9?9?9?9*9*_*9*9*9*9*9	8.5	1.6	62	102300	9999	9999	282	336	0	336	999900	999900	999900	99990	337	1.0	0	0	999.0	999	9	999999999	0	0.0000	0	88	999.000	999.0	99.0
2005	3	22	12	0	?9?9?9?9E0?9?9?9*9*9?9*9*9?9?9?9?9?9*9*_*9*9*9*9*9	9.9	0.4	52	102300	9999	9999	299	617	410	261	999900	999900	999900	99990	112	3.0	3	3	999.0	999	9	999999999	0	0.0000	0	88	999.000	999.0	99.0
2005	3	22	13	0	?9?9?9?9E0?9?9?9*9*9?9*9*9?9?9?9?9?9*9*_*9*9*9*9*9	10.8	1.7	53	102300	9999	9999	316	761	0	761	999900	999900	999900	99990	67	3.0	7	7	999.0	999	9	999999999	0	0.0000	0	88	999.000	999.0	99.0
2005	3	22	14	0	?9?9?9?9E0?9?9?9*9*9?9*9*9?9?9?9?9?9*9*_*9*9*9*9*9	11.4	0.7	48	102300	9999	9999	317	808	0	808	999900	999900	999900	99990	360	1.0	7	7	999.0	999	9	999999999	0	0.0000	0	88	999.000	999.0	99.0
2005	3	22	15	0	?9?9?9?9E0?9?9?9*9*9?9*9*9?9?9?9?9?9*9*_*9*9*9*9*9	12.1	-0.4	42	102300	9999	9999	319	761	768	78	999900	999900	999900	99990	67	2.0	7	7	999.0	999	9	999999999	0	0.0000	0	88	999.000	999.0	99.0
2005	3	22	16	0	?9?9?9?9E0?9?9?9*9*9?9*9*9?9?9?9?9?9*9*_*9*9*9*9*9	12.5	-0.8	39	102300	9999	9999	296	494	0	494	999900	999900	999900	99990	67	1.0	0	0	999.0	999	9	999999999	0	0.0000	0	88	999.000	999.0	99.0
2005	3	22	17	0	?9?9?9?9E0?9?9?9*9*9?9*9*9?9?9?9?9?9*9*_*9*9*9*9*9	12.2	1.7	49	102300	9999	9999	313	294	0	294	999900	999900	999900	99990	45	4.0	4	4	999.0	999	9	999999999	0	0.0000	0	88	999.000	999.0	99.0
2005	3	22	18	0	?9?9?9?9E0?9?9?9*9*9?9*9*9?9?9?9?9?9*9*_*9*9*9*9*9	11.9	1.5	49	102300	9999	9999	302	169	0	169	999900	999900	999900	99990	112	4.0	1	1	999.0	999	9	999999999	0	0.0000	0	88	999.000	999.0	99.0
2005	3	22	19	0	?9?9?9?9E0?9?9?9*9*9?9*9*9?9?9?9?9?9*9*_*9*9*9*9*9	11.1	2.5	55	102300	9999	9999	294	39	0	4	999900	999900	999900	99990	112	4.0	0	0	999.0	999	9	999999999	0	0.0000	0	88	999.000	999.0	99.0
2005	3	22	20	0	?9?9?9?9E0?9?9?9*9*9?9*9*9?9?9?9?9?9*9*_*9*9*9*9*9	10.4	2.5	58	102300	9999	9999	304	0	0	0	999900	999900	999900	99990	112	3.0	3	3	999.0	999	9	999999999	0	0.0000	0	88	999.000	999.0	99.0
2005	3	22	21	0	?9?9?9?9E0?9?9?9*9*9?9*9*9?9?9?9?9?9*9*_*9*9*9*9*9	9.9	3.4	64	102300	9999	9999	313	0	0	0	999900	999900	999900	99990	157	1.0	7	7	999.0	999	9	999999999	0	0.0000	0	88	999.000	999.0	99.0
2005	3	22	22	0	?9?9?9?9E0?9?9?9*9*9?9*9*9?9?9?9?9?9*9*_*9*9*9*9*9	9.8	4.3	69	102300	9999	9999	290	0	0	0	999900	999900	999900	99990	135	3.0	0	0	999.0	999	9	999999999	0	0.0000	0	88	999.000	999.0	99.0
2005	3	22	23	0	?9?9?9?9E0?9?9?9*9*9?9*9*9?9?9?9?9?9*9*_*9*9*9*9*9	9.8	4.8	71	102300	9999	9999	308	0	0	0	999900	999900	999900	99990	112	3.0	5	5	999.0	999	9	999999999	0	0.0000	0	88	999.000	999.0	99.0
2005	3	22	24	0	?9?9?9?9E0?9?9?9*9*9?9*9*9?9?9?9?9?9*9*_*9*9*9*9*9	9.2	4.2	71	102300	9999	9999	308	0	0	0	999900	999900	999900	99990	112	3.0	6	6	999.0	999	9	999999999	0	0.0000	0	88	999.000	999.0	99.0
2005	3	23	1	0	?9?9?9?9E0?9?9?9*9*9?9*9*9?9?9?9?9?9*9*_*9*9*9*9*9	8.8	4.3	73	101780	9999	9999	310	0	0	0	999900	999900	999900	99990	135	3.0	7	7	999.0	999	9	999999999	0	0.0000	0	88	999.000	999.0	99.0
2005	3	23	2	0	?9?9?9?9E0?9?9?9*9*9?9*9*9?9?9?9?9?9*9*_*9*9*9*9*9	8.8	4.8	76	101780	9999	9999	299	0	0	0	999900	999900	999900	99990	112	2.0	3	3	999.0	999	9	999999999	0	0.0000	0	88	999.000	999.0	99.0
2005	3	23	3	0	?9?9?9?9E0?9?9?9*9*9?9*9*9?9?9?9?9?9*9*_*9*9*9*9*9	8.7	5.3	79	101780	9999	9999	292	0	0	0	999900	999900	999900	99990	45	2.0	1	1	999.0	999	9	999999999	0	0.0000	0	88	999.000	999.0	99.0
2005	3	23	4	0	?9?9?9?9E0?9?9?9*9*9?9*9*9?9?9?9?9?9*9*_*9*9*9*9*9	8.6	5.4	80	101780	9999	9999	301	0	0	0	999900	999900	999900	99990	337	1.0	4	4	999.0	999	9	999999999	0	0.0000	0	88	999.000	999.0	99.0
2005	3	23	5	0	?9?9?9?9E0?9?9?9*9*9?9*9*9?9?9?9?9?9*9*_*9*9*9*9*9	8.3	5.4	82	101780	9999	9999	295	0	0	0	999900	999900	999900	99990	315	2.0	2	2	999.0	999	9	999999999	0	0.0000	0	88	999.000	999.0	99.0
2005	3	23	6	0	?9?9?9?9E0?9?9?9*9*9?9*9*9?9?9?9?9?9*9*_*9*9*9*9*9	8.1	6.4	89	101780	9999	9999	285	0	0	0	999900	999900	999900	99990	0	0.0	0	0	999.0	999	9	999999999	0	0.0000	0	88	999.000	999.0	99.0
2005	3	23	7	0	?9?9?9?9E0?9?9?9*9*9?9*9*9?9?9?9?9?9*9*_*9*9*9*9*9	7.9	6.1	88	101780	9999	9999	319	4	6	3	999900	999900	999900	99990	0	0.0	9	9	999.0	999	9	999999999	0	0.0000	0	88	999.000	999.0	99.0
2005	3	23	8	0	?9?9?9?9E0?9?9?9*9*9?9*9*9?9?9?9?9?9*9*_*9*9*9*9*9	8.0	6.5	90	101780	9999	9999	300	3	0	3	999900	999900	999900	99990	202	3.0	4	4	999.0	999	9	999999999	0	0.0000	0	88	999.000	999.0	99.0
2005	3	23	9	0	?9?9?9?9E0?9?9?9*9*9?9*9*9?9?9?9?9?9*9*_*9*9*9*9*9	8.4	6.2	86	101780	9999	9999	301	39	0	39	999900	999900	999900	99990	0	0.0	4	4	999.0	999	9	999999999	0	0.0000	0	88	999.000	999.0	99.0
2005	3	23	10	0	?9?9?9?9E0?9?9?9*9*9?9*9*9?9?9?9?9?9*9*_*9*9*9*9*9	8.8	6.7	87	101780	9999	9999	301	92	0	92	999900	999900	999900	99990	225	5.0	3	3	999.0	999	9	999999999	0	0.0000	0	88	999.000	999.0	99.0
2005	3	23	11	0	?9?9?9?9E0?9?9?9*9*9?9*9*9?9?9?9?9?9*9*_*9*9*9*9*9	9.3	6.7	84	101780	9999	9999	296	83	0	83	999900	999900	999900	99990	225	4.0	1	1	999.0	999	9	999999999	0	0.0000	0	88	999.000	999.0	99.0
2005	3	23	12	0	?9?9?9?9E0?9?9?9*9*9?9*9*9?9?9?9?9?9*9*_*9*9*9*9*9	10.0	6.1	77	101780	9999	9999	322	181	0	181	999900	999900	999900	99990	225	5.0	8	8	999.0	999	9	999999999	0	0.0000	0	88	999.000	999.0	99.0
2005	3	23	13	0	?9?9?9?9E0?9?9?9*9*9?9*9*9?9?9?9?9?9*9*_*9*9*9*9*9	11.4	6.5	72	101780	9999	9999	324	267	0	267	999900	999900	999900	99990	225	3.0	7	7	999.0	999	9	999999999	0	0.0000	0	88	999.000	999.0	99.0
2005	3	23	14	0	?9?9?9?9E0?9?9?9*9*9?9*9*9?9?9?9?9?9*9*_*9*9*9*9*9	13.4	7.0	65	101780	9999	9999	327	436	0	436	999900	999900	999900	99990	225	4.0	5	5	999.0	999	9	999999999	0	0.0000	0	88	999.000	999.0	99.0
2005	3	23	15	0	?9?9?9?9E0?9?9?9*9*9?9*9*9?9?9?9?9?9*9*_*9*9*9*9*9	15.0	6.4	56	101780	9999	9999	333	656	768	123	999900	999900	999900	99990	225	3.0	5	5	999.0	999	9	999999999	0	0.0000	0	88	999.000	999.0	99.0
2005	3	23	16	0	?9?9?9?9E0?9?9?9*9*9?9*9*9?9?9?9?9?9*9*_*9*9*9*9*9	16.0	6.1	52	101780	9999	9999	358	619	732	66	999900	999900	999900	99990	225	4.0	9	9	999.0	999	9	999999999	0	0.0000	0	88	999.000	999.0	99.0
2005	3	23	17	0	?9?9?9?9E0?9?9?9*9*9?9*9*9?9?9?9?9?9*9*_*9*9*9*9*9	16.7	5.5	47	101780	9999	9999	321	369	635	76	999900	999900	999900	99990	225	3.0	0	0	999.0	999	9	999999999	0	0.0000	0	88	999.000	999.0	99.0
2005	3	23	18	0	?9?9?9?9E0?9?9?9*9*9?9*9*9?9?9?9?9?9*9*_*9*9*9*9*9	16.6	6.4	51	101780	9999	9999	338	156	0	156	999900	999900	999900	99990	180	2.0	4	4	999.0	999	9	999999999	0	0.0000	0	88	999.000	999.0	99.0
2005	3	23	19	0	?9?9?9?9E0?9?9?9*9*9?9*9*9?9?9?9?9?9*9*_*9*9*9*9*9	15.2	8.3	63	101780	9999	9999	331	33	0	9	999900	999900	999900	99990	0	0.0	3	3	999.0	999	9	999999999	0	0.0000	0	88	999.000	999.0	99.0
2005	3	23	20	0	?9?9?9?9E0?9?9?9*9*9?9*9*9?9?9?9?9?9*9*_*9*9*9*9*9	14.0	7.0	63	101780	9999	9999	327	0	0	0	999900	999900	999900	99990	0	0.0	4	4	999.0	999	9	999999999	0	0.0000	0	88	999.000	999.0	99.0
2005	3	23	21	0	?9?9?9?9E0?9?9?9*9*9?9*9*9?9?9?9?9?9*9*_*9*9*9*9*9	13.5	7.6	67	101780	9999	9999	347	0	0	0	999900	999900	999900	99990	0	0.0	9	9	999.0	999	9	999999999	0	0.0000	0	88	999.000	999.0	99.0
2005	3	23	22	0	?9?9?9?9E0?9?9?9*9*9?9*9*9?9?9?9?9?9*9*_*9*9*9*9*9	12.9	7.8	71	101780	9999	9999	328	0	0	0	999900	999900	999900	99990	0	0.0	6	6	999.0	999	9	999999999	0	0.0000	0	88	999.000	999.0	99.0
2005	3	23	23	0	?9?9?9?9E0?9?9?9*9*9?9*9*9?9?9?9?9?9*9*_*9*9*9*9*9	13.2	8.0	71	101780	9999	9999	346	0	0	0	999900	999900	999900	99990	0	0.0	9	9	999.0	999	9	999999999	0	0.0000	0	88	999.000	999.0	99.0
2005	3	23	24	0	?9?9?9?9E0?9?9?9*9*9?9*9*9?9?9?9?9?9*9*_*9*9*9*9*9	12.5	7.9	73	101780	9999	9999	305	0	0	0	999900	999900	999900	99990	337	2.0	0	0	999.0	999	9	999999999	0	0.0000	0	88	999.000	999.0	99.0
2005	3	24	1	0	?9?9?9?9E0?9?9?9*9*9?9*9*9?9?9?9?9?9*9*_*9*9*9*9*9	11.8	8.1	78	101500	9999	9999	332	0	0	0	999900	999900	999900	99990	315	2.0	8	8	999.0	999	9	999999999	0	0.0000	0	88	999.000	999.0	99.0
2005	3	24	2	0	?9?9?9?9E0?9?9?9*9*9?9*9*9?9?9?9?9?9*9*_*9*9*9*9*9	11.2	8.4	83	101500	9999	9999	321	0	0	0	999900	999900	999900	99990	337	1.0	6	6	999.0	999	9	999999999	0	0.0000	0	88	999.000	999.0	99.0
2005	3	24	3	0	?9?9?9?9E0?9?9?9*9*9?9*9*9?9?9?9?9?9*9*_*9*9*9*9*9	10.8	8.4	85	101500	9999	9999	319	0	0	0	999900	999900	999900	99990	360	1.0	6	6	999.0	999	9	999999999	0	0.0000	0	88	999.000	999.0	99.0
2005	3	24	4	0	?9?9?9?9E0?9?9?9*9*9?9*9*9?9?9?9?9?9*9*_*9*9*9*9*9	10.2	8.1	87	101500	9999	9999	296	0	0	0	999900	999900	999900	99990	0	0.0	0	0	999.0	999	9	999999999	0	0.0000	0	88	999.000	999.0	99.0
2005	3	24	5	0	?9?9?9?9E0?9?9?9*9*9?9*9*9?9?9?9?9?9*9*_*9*9*9*9*9	10.0	8.0	87	101500	9999	9999	310	0	0	0	999900	999900	999900	99990	0	0.0	4	4	999.0	999	9	999999999	0	0.0000	0	88	999.000	999.0	99.0
2005	3	24	6	0	?9?9?9?9E0?9?9?9*9*9?9*9*9?9?9?9?9?9*9*_*9*9*9*9*9	9.7	8.2	91	101500	9999	9999	318	0	0	0	999900	999900	999900	99990	315	2.0	7	7	999.0	999	9	999999999	0	0.0000	0	88	999.000	999.0	99.0
2005	3	24	7	0	?9?9?9?9E0?9?9?9*9*9?9*9*9?9?9?9?9?9*9*_*9*9*9*9*9	9.1	7.8	92	101500	9999	9999	301	10	27	4	999900	999900	999900	99990	225	2.0	2	2	999.0	999	9	999999999	0	0.0000	0	88	999.000	999.0	99.0
2005	3	24	8	0	?9?9?9?9E0?9?9?9*9*9?9*9*9?9?9?9?9?9*9*_*9*9*9*9*9	9.2	8.0	92	101500	9999	9999	312	19	0	19	999900	999900	999900	99990	225	2.0	6	6	999.0	999	9	999999999	0	0.0000	0	88	999.000	999.0	99.0
2005	3	24	9	0	?9?9?9?9E0?9?9?9*9*9?9*9*9?9?9?9?9?9*9*_*9*9*9*9*9	11.0	8.5	85	101500	9999	9999	300	164	0	164	999900	999900	999900	99990	0	0.0	0	0	999.0	999	9	999999999	0	0.0000	0	88	999.000	999.0	99.0
2005	3	24	10	0	?9?9?9?9E0?9?9?9*9*9?9*9*9?9?9?9?9?9*9*_*9*9*9*9*9	13.1	8.9	75	101500	9999	9999	322	344	215	184	999900	999900	999900	99990	202	2.0	3	3	999.0	999	9	999999999	0	0.0000	0	88	999.000	999.0	99.0
2005	3	24	11	0	?9?9?9?9E0?9?9?9*9*9?9*9*9?9?9?9?9?9*9*_*9*9*9*9*9	15.5	8.9	65	101500	9999	9999	345	536	430	176	999900	999900	999900	99990	202	2.0	7	7	999.0	999	9	999999999	0	0.0000	0	88	999.000	999.0	99.0
2005	3	24	12	0	?9?9?9?9E0?9?9?9*9*9?9*9*9?9?9?9?9?9*9*_*9*9*9*9*9	17.2	8.3	56	101500	9999	9999	326	642	532	177	999900	999900	999900	99990	202	3.0	0	0	999.0	999	9	999999999	0	0.0000	0	88	999.000	999.0	99.0
2005	3	24	13	0	?9?9?9?9E0?9?9?9*9*9?9*9*9?9?9?9?9?9*9*_*9*9*9*9*9	18.8	7.4	47	101500	9999	9999	344	742	696	150	999900	999900	999900	99990	225	1.0	2	2	999.0	999	9	999999999	0	0.0000	0	88	999.000	999.0	99.0
2005	3	24	14	0	?9?9?9?9E0?9?9?9*9*9?9*9*9?9?9?9?9?9*9*_*9*9*9*9*9	20.0	7.0	43	101500	9999	9999	344	717	744	145	999900	999900	999900	99990	135	3.0	1	1	999.0	999	9	999999999	0	0.0000	0	88	999.000	999.0	99.0
2005	3	24	15	0	?9?9?9?9E0?9?9?9*9*9?9*9*9?9?9?9?9?9*9*_*9*9*9*9*9	20.3	6.0	39	101500	9999	9999	355	656	768	125	999900	999900	999900	99990	247	1.0	4	4	999.0	999	9	999999999	0	0.0000	0	88	999.000	999.0	99.0
2005	3	24	16	0	?9?9?9?9E0?9?9?9*9*9?9*9*9?9?9?9?9?9*9*_*9*9*9*9*9	20.6	5.3	37	101500	9999	9999	359	531	732	156	999900	999900	999900	99990	135	3.0	5	5	999.0	999	9	999999999	0	0.0000	0	88	999.000	999.0	99.0
2005	3	24	17	0	?9?9?9?9E0?9?9?9*9*9?9*9*9?9?9?9?9?9*9*_*9*9*9*9*9	20.8	5.3	36	101500	9999	9999	357	347	636	128	999900	999900	999900	99990	90	3.0	4	4	999.0	999	9	999999999	0	0.0000	0	88	999.000	999.0	99.0
[truncated: 6,775 more rows]
[truncated: 20 more columns]
