# Supplementary material for: Influence of geographical location and outdoor meteorological parameters on indoor humidity environment in rural residential buildings during the Plum Rains Season in the hot summer and cold winter region
Source: PLoS One. 2023 Oct 23;18(10):e0293181. doi: 10.1371/journal.pone.0293181 (PMC10593243; doi:10.1371/journal.pone.0293181)
Supplement: S11 Data — (XLSX) [file pone.0293181.s011.xlsx]

## Sheet: Sheet1
Chengdu	0.522
Chongqing	0.523
Zunyi	0.52
Changsha	0.752
Wuhan	0.546
Nanchang	0.577
Shanghai	0.422
Nanjing	0.42
Hangzhou	0.422
