# Supplementary material for: Influence of geographical location and outdoor meteorological parameters on indoor humidity environment in rural residential buildings during the Plum Rains Season in the hot summer and cold winter region
Source: PLoS One. 2023 Oct 23;18(10):e0293181. doi: 10.1371/journal.pone.0293181 (PMC10593243; doi:10.1371/journal.pone.0293181)
Supplement: S12 Data — (XLSX) [file pone.0293181.s012.xlsx]

## Sheet: Sheet1
Maximum temperature	Minimum temperature	Average temperature	Relative humidity	Simulated indoor temperture	Measured indoor temperture	Simulated indoor moisture content	Measured indoor moisture content	T	Simulated data	Measured date
10	5	7.6	0.7	12.37	12.5	11.85	11.4	TE	11.45	11.92
11	4	8.2	0.85	15.42	15.6	12.42	12.7	TW	10.15	10.43
11	8	10.8	0.85	15.07	15.5	12.98	12.4	TS	10.36	10.78
16	8	12.6	0.91	17.76	17.3	11.16	11.6	TN	11.32	11.44
15.7	11	15	0.86	16.82	16.4	10.88	11	TC	11.38	11.85
13.4	8	13	0.85	17.14	17.2	11.9	11.5	TF	11.25	11.47
10	7	9.1	0.92	13.67	13.4	12.55	12.1
12	8	10.5	0.92	14.7	14.4	12.54	11.8
11	8	9.6	0.91	13.74	13.2	11.62	11.1
11	9	10.5	0.94	14.96	14	10.66	10.9
14	10	13.4	0.86	14.72	14.6	10.45	10.8
18	10	17.6	0.9	19.72	19.8	10.45	10.1
18	11	15.2	0.88	20.5	20.4	13.2	12.8
22	13	18.7	0.89	22.27	22.1	12.7	12.5
26	18	24.3	0.94	20.36	20.3	13.21	12.7
21	13	17.5	0.92	20.75	20.2	12.04	12.3
18	15	16.4	0.94	18.5	18.4	14.62	14.2
17	10	15.2	0.89	19.23	19.3	17.09	17.6
12	10	11.8	0.84	15.97	15	15	15.2
10	8	9	0.85	11.58	11.8	14.58	14.3
15	8	11.4	0.58	18.91	18.6	13.46	13.1
16	5	12.1	0.68	20.33	20	13.29	13.7
15	7	11.3	0.84	16.57	16.2	14.31	14.9
23	10	20.5	0.73	20.14	20.1	13.64	13.9
24	12	18	0.68	25.35	25	12.39	12
27	16	22.9	0.89	24.87	24.1	12.64	12.2
19	14	16.4	0.9	20.59	20.5	15.24	15.8
25	14	20.8	0.87	20.87	20.1	14.3	14.7
30	19	25.4	0.91	23.04	23.4	18.36	18.6
22	16	19.7	0.95	22.18	22.3	22.25	22.5
