# Supplementary material for: Influence of geographical location and outdoor meteorological parameters on indoor humidity environment in rural residential buildings during the Plum Rains Season in the hot summer and cold winter region
Source: PLoS One. 2023 Oct 23;18(10):e0293181. doi: 10.1371/journal.pone.0293181 (PMC10593243; doi:10.1371/journal.pone.0293181)
Supplement: S13 Data — (XLSX) [file pone.0293181.s013.xlsx]

## Sheet: Sheet1
April dry bulb temperature	dry bulb temperature in May	dry bulb temperature in June	Atmospheric pressure in April	Atmospheric pressure in May	Atmospheric pressure in June	Wind speed in April	Wind speed in May	Wind speed in June
15.6	24.5	22.5	100270	100080	99960	0	2	2
15.7	24.6	22.2	100270	100080	99960	0	2	2
15.8	24.5	21.6	100270	100080	99960	5	1	0
15.8	24.1	20.7	100270	100080	99960	5	1	0
15.8	23.5	19.8	100270	100080	99960	5	1	0
15.7	23.3	19.4	100270	100080	99960	5	1	0
15.7	23.3	19.8	100270	100080	99960	5	1	0
15.8	23.4	20.7	100270	100080	99960	5	1	0
15.9	23.7	21.9	100270	100080	99960	2	1	0
16.1	24.4	23.2	100270	100080	99960	2	1	0
16.5	25.3	24.6	100270	100080	99960	2	1	0
17.1	26.4	26	100270	100080	99960	2	1	0
17.8	27.6	27.3	100270	100080	99960	2	1	0
18.6	28.8	28.5	100270	100080	99960	2	1	0
19.7	29.8	29.5	100270	100080	99960	6	2	2
20.5	30.4	30.1	100270	100080	99960	6	2	2
20.4	30	29.9	100270	100080	99960	6	2	2
20	29.1	29.3	100270	100080	99960	6	2	2
19.6	27.9	28.5	100270	100080	99960	6	2	2
19.2	26.6	27.6	100270	100080	99960	6	2	2
18.8	25.4	26.7	100270	100080	99960	7	0	3
18.6	24.5	25.9	100270	100080	99960	7	0	3
18.4	24	25.2	100270	100080	99960	7	0	3
18.4	23.6	24.6	100270	100080	99960	7	0	3
18.3	23.2	24	100130	100220	99970	7	0	3
18.1	22.9	23.5	100130	100220	99970	7	0	3
17.9	22.4	22.9	100130	100220	99970	2	1	0
17.5	21.8	22.3	100130	100220	99970	2	1	0
17.1	21.2	21.8	100130	100220	99970	2	1	0
16.7	20.9	21.6	100130	100220	99970	2	1	0
16.6	21.3	21.8	100130	100220	99970	2	1	0
16.7	22.4	22.4	100130	100220	99970	2	1	0
17	23.9	23.3	100130	100220	99970	1	2	1
17.5	25.7	24.5	100130	100220	99970	1	2	1
18.3	27.4	25.9	100130	100220	99970	1	2	1
19.2	29	27.4	100130	100220	99970	1	2	1
20.3	30.1	28.9	100130	100220	99970	1	2	1
21.4	30.5	30.3	100130	100220	99970	1	2	1
22.6	29.9	31.5	100130	100220	99970	3	4	1
23.8	28.7	32.2	100130	100220	99970	3	4	1
24.6	27.3	32	100130	100220	99970	3	4	1
25	25.8	31.3	100130	100220	99970	3	4	1
24.3	24.4	30.5	100130	100220	99970	3	4	1
23	23.3	29.5	100130	100220	99970	3	4	1
22.1	22.8	28.5	100130	100220	99970	2	3	0
22.1	22.7	27.7	100130	100220	99970	2	3	0
21.5	22.2	27	100130	100220	99970	2	3	0
20.3	21.2	26.4	100130	100220	99970	2	3	0
18.6	20	25.9	100640	100100	99770	2	3	0
16.8	18.8	25.3	100640	100100	99770	2	3	0
15.2	17.7	24.8	100640	100100	99770	6	4	1
14	17	24.2	100640	100100	99770	6	4	1
13.3	16.6	23.8	100640	100100	99770	6	4	1
12.9	16.4	23.6	100640	100100	99770	6	4	1
12.6	16.4	23.9	100640	100100	99770	6	4	1
12.6	16.5	24.7	100640	100100	99770	6	4	1
12.5	16.6	25.7	100640	100100	99770	7	3	1
12.4	16.7	26.7	100640	100100	99770	7	3	1
12.2	16.7	27.6	100640	100100	99770	7	3	1
12.1	16.7	28.6	100640	100100	99770	7	3	1
11.9	16.6	29.5	100640	100100	99770	7	3	1
11.8	16.6	30.6	100640	100100	99770	7	3	1
11.8	16.6	31.7	100640	100100	99770	5	4	3
11.6	16.5	32.5	100640	100100	99770	5	4	3
11.2	16.1	32.3	100640	100100	99770	5	4	3
10.6	15.7	31.6	100640	100100	99770	5	4	3
10.2	15.4	30.8	100640	100100	99770	5	4	3
10	15.2	29.9	100640	100100	99770	5	4	3
10.1	15.3	29.2	100640	100100	99770	7	3	2
10.1	15.4	28.7	100640	100100	99770	7	3	2
10	15.4	28.4	100640	100100	99770	7	3	2
9.7	15.4	28.2	100640	100100	99770	7	3	2
9.4	15.3	28.1	101220	100450	99780	7	3	2
9.1	15.2	27.8	101220	100450	99780	7	3	2
8.7	15	27.4	101220	100450	99780	5	4	2
8.4	14.8	26.8	101220	100450	99780	5	4	2
8.1	14.7	26.2	101220	100450	99780	5	4	2
8	14.6	25.9	101220	100450	99780	5	4	2
7.9	14.7	26.3	101220	100450	99780	5	4	2
8.1	14.9	27.3	101220	100450	99780	5	4	2
8.5	15.2	28.3	101220	100450	99780	5	4	0
8.8	15.7	29.1	101220	100450	99780	5	4	0
9.1	16.4	29.7	101220	100450	99780	5	4	0
9.3	17.3	30.2	101220	100450	99780	5	4	0
9.6	18.3	30.7	101220	100450	99780	5	4	0
9.9	19.5	31.5	101220	100450	99780	5	4	0
10.4	20.9	32.5	101220	100450	99780	4	4	2
11.1	21.9	33.4	101220	100450	99780	4	4	2
11.7	21.8	33.2	101220	100450	99780	4	4	2
12.3	21.4	32.8	101220	100450	99780	4	4	2
12.5	20.8	32.1	101220	100450	99780	4	4	2
12	20.3	31.4	101220	100450	99780	4	4	2
11.1	19.7	30.6	101220	100450	99780	2	4	1
10.3	19.2	29.9	101220	100450	99780	2	4	1
9.7	18.9	29.1	101220	100450	99780	2	4	1
9.2	18.6	28.5	101220	100450	99780	2	4	1
8.7	18.3	27.9	101070	100120	99960	2	4	1
8.3	18	27.3	101070	100120	99960	2	4	1
7.7	17.6	26.7	101070	100120	99960	2	2	1
7	17.2	26.2	101070	100120	99960	2	2	1
6.3	16.9	25.8	101070	100120	99960	2	2	1
5.8	16.7	25.6	101070	100120	99960	2	2	1
5.6	17.1	25.6	101070	100120	99960	2	2	1
6.5	18	25.8	101070	100120	99960	2	2	1
8.4	19	26	101070	100120	99960	0	1	2
10.1	19.6	26.4	101070	100120	99960	0	1	2
11.5	20.1	27	101070	100120	99960	0	1	2
12.6	20.5	27.8	101070	100120	99960	0	1	2
13.7	21.2	28.7	101070	100120	99960	0	1	2
14.7	22.3	29.9	101070	100120	99960	0	1	2
15.8	24.1	31.2	101070	100120	99960	3	1	2
16.6	25.7	32.2	101070	100120	99960	3	1	2
16.4	25.3	31.6	101070	100120	99960	3	1	2
16	24.2	30.3	101070	100120	99960	3	1	2
15.5	22.8	28.7	101070	100120	99960	3	1	2
14.9	21.4	27.2	101070	100120	99960	3	1	2
14.4	20.2	26.3	101070	100120	99960	0	2	5
14	19.5	26.2	101070	100120	99960	0	2	5
13.8	19.3	26	101070	100120	99960	0	2	5
13.5	19.4	25.5	101070	100120	99960	0	2	5
13.3	19.6	25	100720	99980	100000	0	2	5
13.1	19.9	24.4	100720	99980	100000	0	2	5
12.7	20.1	23.9	100720	99980	100000	0	0	2
12.2	20.1	23.6	100720	99980	100000	0	0	2
11.7	19.9	23.6	100720	99980	100000	0	0	2
11.3	19.8	23.6	100720	99980	100000	0	0	2
11.1	19.8	23.8	100720	99980	100000	0	0	2
11.6	20	24	100720	99980	100000	0	0	2
12.7	20.5	24.3	100720	99980	100000	1	0	3
13.6	21.4	24.5	100720	99980	100000	1	0	3
14.3	22.3	24.7	100720	99980	100000	1	0	3
14.9	22.7	24.9	100720	99980	100000	1	0	3
15.6	22.3	25	100720	99980	100000	1	0	3
16.2	21.3	25.1	100720	99980	100000	1	0	3
17.1	20.2	25.1	100720	99980	100000	3	4	4
17.8	19.3	24.9	100720	99980	100000	3	4	4
17.6	18.6	24.3	100720	99980	100000	3	4	4
17.1	18.3	23.6	100720	99980	100000	3	4	4
16.4	18.2	23.1	100720	99980	100000	3	4	4
15.6	18.4	22.8	100720	99980	100000	3	4	4
15	18.6	22.9	100720	99980	100000	0	5	3
14.6	18.8	23	100720	99980	100000	0	5	3
14.6	18.9	23	100720	99980	100000	0	5	3
14.9	18.9	22.9	100720	99980	100000	0	5	3
15.2	18.8	22.7	100160	100370	99930	0	5	3
15.5	18.6	22.5	100160	100370	99930	0	5	3
15.6	18.3	22.2	100160	100370	99930	1	4	2
15.3	17.9	21.9	100160	100370	99930	1	4	2
14.8	17.5	21.7	100160	100370	99930	1	4	2
14.4	17.3	21.6	100160	100370	99930	1	4	2
14.1	17.3	21.6	100160	100370	99930	1	4	2
14.3	17.4	21.8	100160	100370	99930	1	4	2
15.1	17.5	22	100160	100370	99930	0	3	2
16.6	17.6	22.4	100160	100370	99930	0	3	2
18.5	17.6	23	100160	100370	99930	0	3	2
20	17.8	23.8	100160	100370	99930	0	3	2
20.6	18.1	24.8	100160	100370	99930	0	3	2
19.9	18.6	26	100160	100370	99930	0	3	2
18.5	19.4	27.3	100160	100370	99930	2	4	1
17.3	20.4	28.6	100160	100370	99930	2	4	1
16.4	21.4	29.3	100160	100370	99930	2	4	1
15.8	21.8	28.7	100160	100370	99930	2	4	1
15.4	21.4	27.5	100160	100370	99930	2	4	1
15.1	20.4	26.1	100160	100370	99930	2	4	1
15	19.4	25.3	100160	100370	99930	3	0	1
14.9	18.7	25.3	100160	100370	99930	3	0	1
14.8	18.2	25.1	100160	100370	99930	3	0	1
14.8	17.9	24.5	100160	100370	99930	3	0	1
14.6	17.7	23.7	100630	100560	100100	3	0	1
14.5	17.4	22.8	100630	100560	100100	3	0	1
14.3	16.9	22	100630	100560	100100	2	2	3
14	16.2	21.3	100630	100560	100100	2	2	3
13.7	15.5	20.9	100630	100560	100100	2	2	3
13.5	15.2	20.5	100630	100560	100100	2	2	3
13.4	15.3	20.4	100630	100560	100100	2	2	3
13.5	15.8	20.3	100630	100560	100100	2	2	3
13.8	16.7	20.3	100630	100560	100100	2	0	2
14.1	18.1	20.4	100630	100560	100100	2	0	2
14.3	19.8	20.5	100630	100560	100100	2	0	2
14.6	21.6	20.7	100630	100560	100100	2	0	2
14.9	23.4	20.9	100630	100560	100100	2	0	2
15.2	24.9	21	100630	100560	100100	2	0	2
15.6	26.1	21	100630	100560	100100	4	1	5
15.9	26.6	20.9	100630	100560	100100	4	1	5
15.8	26.2	20.6	100630	100560	100100	4	1	5
15.4	25.1	20.3	100630	100560	100100	4	1	5
15	23.8	20.1	100630	100560	100100	4	1	5
14.7	22.7	20	100630	100560	100100	4	1	5
14.7	22.2	20.1	100630	100560	100100	1	3	2
14.9	22.3	20.2	100630	100560	100100	1	3	2
14.9	22	20.2	100630	100560	100100	1	3	2
14.6	21.2	20.1	100630	100560	100100	1	3	2
14.3	20.3	20	101080	100560	100020	1	3	2
14	19.5	19.9	101080	100560	100020	1	3	2
13.9	19.2	19.7	101080	100560	100020	2	0	4
13.9	19.2	19.5	101080	100560	100020	2	0	4
13.8	19.1	19.4	101080	100560	100020	2	0	4
13.7	19	19.3	101080	100560	100020	2	0	4
13.5	18.9	19.4	101080	100560	100020	2	0	4
13.3	18.9	19.7	101080	100560	100020	2	0	4
12.9	18.8	20	101080	100560	100020	4	3	2
12.4	18.8	20.2	101080	100560	100020	4	3	2
11.9	18.8	20.3	101080	100560	100020	4	3	2
11.4	18.9	20.3	101080	100560	100020	4	3	2
10.9	18.9	20.3	101080	100560	100020	4	3	2
10.6	19	20.2	101080	100560	100020	4	3	2
10.5	19	20.1	101080	100560	100020	5	2	3
10.1	18.7	20	101080	100560	100020	5	2	3
9.8	17.9	20	101080	100560	100020	5	2	3
9.7	16.9	20	101080	100560	100020	5	2	3
9.9	16.1	20	101080	100560	100020	5	2	3
10.1	15.7	20	101080	100560	100020	5	2	3
10.4	15.8	19.8	101080	100560	100020	3	1	3
10.6	15.9	19.5	101080	100560	100020	3	1	3
10.7	15.8	19.3	101080	100560	100020	3	1	3
10.7	15.7	19.2	101080	100560	100020	3	1	3
10.7	15.5	19.3	101330	100620	99840	3	1	3
10.6	15.2	19.6	101330	100620	99840	3	1	3
10.4	15	19.9	101330	100620	99840	2	0	4
10.2	14.8	20.1	101330	100620	99840	2	0	4
10	14.6	20.3	101330	100620	99840	2	0	4
9.9	14.6	20.4	101330	100620	99840	2	0	4
9.8	14.7	20.4	101330	100620	99840	2	0	4
10	15.1	20.4	101330	100620	99840	2	0	4
10.4	15.4	20.4	101330	100620	99840	3	2	1
10.8	15.7	20.4	101330	100620	99840	3	2	1
11.2	15.9	20.4	101330	100620	99840	3	2	1
11.6	16.1	20.5	101330	100620	99840	3	2	1
12	16.4	20.7	101330	100620	99840	3	2	1
12.4	16.8	21.1	101330	100620	99840	3	2	1
12.9	17.4	21.8	101330	100620	99840	3	1	2
13.4	18.1	22.7	101330	100620	99840	3	1	2
14	18.8	23.5	101330	100620	99840	3	1	2
14.4	19.1	23.8	101330	100620	99840	3	1	2
14.5	18.9	23.6	101330	100620	99840	3	1	2
14.1	18.4	23.1	101330	100620	99840	3	1	2
13.4	17.9	22.6	101330	100620	99840	2	0	0
12.8	17.4	22.2	101330	100620	99840	2	0	0
12.4	17.1	21.9	101330	100620	99840	2	0	0
12	16.8	21.7	101330	100620	99840	2	0	0
11.6	16.5	21.6	101270	101020	99800	2	0	0
11.2	16.4	21.4	101270	101020	99800	2	0	0
10.7	16.2	21.2	101270	101020	99800	0	2	0
10	16	20.9	101270	101020	99800	0	2	0
9.3	15.9	20.7	101270	101020	99800	0	2	0
8.7	15.9	20.6	101270	101020	99800	0	2	0
8.5	16.1	21	101270	101020	99800	0	2	0
9.6	16.5	21.9	101270	101020	99800	0	2	0
11.7	17.1	22.9	101270	101020	99800	0	1	1
13.4	17.8	23.8	101270	101020	99800	0	1	1
14.8	18.6	24.7	101270	101020	99800	0	1	1
15.9	19.5	25.5	101270	101020	99800	0	1	1
17	20.5	26.4	101270	101020	99800	0	1	1
18.5	21.5	27.4	101270	101020	99800	0	1	1
20.5	22.7	28.7	101270	101020	99800	1	4	2
22.2	23.9	29.7	101270	101020	99800	1	4	2
22	24.4	29.5	101270	101020	99800	1	4	2
21.4	24.1	28.9	101270	101020	99800	1	4	2
20.5	23.2	28.2	101270	101020	99800	1	4	2
19.6	22.1	27.5	101270	101020	99800	1	4	2
18.6	21	27	101270	101020	99800	2	2	2
17.7	20	26.8	101270	101020	99800	2	2	2
17	19.2	26.8	101270	101020	99800	2	2	2
16.4	18.5	26.8	101270	101020	99800	2	2	2
15.8	17.9	26.6	100800	100810	99500	2	2	2
15.3	17.3	26.4	100800	100810	99500	2	2	2
14.9	16.6	26.3	100800	100810	99500	2	2	3
14.5	15.9	26.2	100800	100810	99500	2	2	3
14.3	15.3	25.9	100800	100810	99500	2	2	3
14.1	15.1	25.5	100800	100810	99500	2	2	3
14	15.4	25.1	100800	100810	99500	2	2	3
14.1	16.2	24.8	100800	100810	99500	2	2	3
14.3	17.4	24.6	100800	100810	99500	0	0	2
14.2	18.8	24.6	100800	100810	99500	0	0	2
14.1	20.4	24.8	100800	100810	99500	0	0	2
13.9	22	25	100800	100810	99500	0	0	2
13.9	23.7	25.3	100800	100810	99500	0	0	2
14.3	25.3	25.5	100800	100810	99500	0	0	2
15.2	26.8	25.6	100800	100810	99500	2	2	2
16.6	27.7	25.4	100800	100810	99500	2	2	2
18.1	27.4	25	100800	100810	99500	2	2	2
18.7	26.8	24.5	100800	100810	99500	2	2	2
17.9	25.8	24.1	100800	100810	99500	2	2	2
16.2	24.8	23.9	100800	100810	99500	2	2	2
14.6	23.7	24	100800	100810	99500	2	0	3
14	22.8	24	100800	100810	99500	2	0	3
14	22	24	100800	100810	99500	2	0	3
14.1	21.4	23.8	100800	100810	99500	2	0	3
14.2	20.9	23.6	100460	100260	99680	2	0	3
14.5	20.5	23.3	100460	100260	99680	2	0	3
14.7	20.2	23.1	100460	100260	99680	2	2	0
14.8	19.9	22.9	100460	100260	99680	2	2	0
14.7	19.8	22.8	100460	100260	99680	2	2	0
14.6	19.7	22.8	100460	100260	99680	2	2	0
14.6	20	23	100460	100260	99680	2	2	0
14.7	20.9	23.4	100460	100260	99680	2	2	0
15	22.1	23.9	100460	100260	99680	1	2	2
15.6	23.3	24.3	100460	100260	99680	1	2	2
16.4	24.5	24.7	100460	100260	99680	1	2	2
17.3	25.7	25.1	100460	100260	99680	1	2	2
18.3	26.8	25.6	100460	100260	99680	1	2	2
19.2	27.8	26.1	100460	100260	99680	1	2	2
20.1	28.6	26.9	100460	100260	99680	2	3	1
20.6	29.2	27.8	100460	100260	99680	2	3	1
20.3	29.5	28.2	100460	100260	99680	2	3	1
19.7	29	27.9	100460	100260	99680	2	3	1
19	27.8	27.2	100460	100260	99680	2	3	1
18.4	26.5	26.4	100460	100260	99680	2	3	1
18.1	25.8	25.5	100460	100260	99680	2	2	2
18.2	25.7	24.8	100460	100260	99680	2	2	2
18.1	25	24.3	100460	100260	99680	2	2	2
17.8	23.7	23.9	100460	100260	99680	2	2	2
17.4	22	23.6	100570	100250	99660	2	2	2
17	20.3	23.4	100570	100250	99660	2	2	2
16.9	18.8	23.1	100570	100250	99660	3	5	1
16.9	17.8	22.8	100570	100250	99660	3	5	1
16.9	17.3	22.5	100570	100250	99660	3	5	1
16.8	17.2	22.4	100570	100250	99660	3	5	1
16.7	17.5	22.6	100570	100250	99660	3	5	1
16.7	18	23.1	100570	100250	99660	3	5	1
16.6	18.7	23.7	100570	100250	99660	4	5	1
16.5	19.5	24.4	100570	100250	99660	4	5	1
16.5	20.4	25.1	100570	100250	99660	4	5	1
16.4	21.2	26	100570	100250	99660	4	5	1
16.3	21.8	27	100570	100250	99660	4	5	1
16.3	22.1	28.2	100570	100250	99660	4	5	1
16.3	22	29.7	100570	100250	99660	2	4	1
16.2	21.5	30.8	100570	100250	99660	2	4	1
16	20.6	30.6	100570	100250	99660	2	4	1
15.7	19.7	30.1	100570	100250	99660	2	4	1
15.6	18.9	29.5	100570	100250	99660	2	4	1
15.7	18.3	28.6	100570	100250	99660	2	4	1
15.8	18.2	27.8	100570	100250	99660	4	3	0
15.9	18.5	27	100570	100250	99660	4	3	0
15.9	18.3	26.3	100570	100250	99660	4	3	0
15.9	17.6	25.6	100570	100250	99660	4	3	0
15.8	16.8	25.1	100820	100740	99540	4	3	0
15.6	16	24.6	100820	100740	99540	4	3	0
15.4	15.7	24.3	100820	100740	99540	5	5	1
15.1	15.6	24.1	100820	100740	99540	5	5	1
14.8	15.5	24	100820	100740	99540	5	5	1
14.6	15.4	24	100820	100740	99540	5	5	1
14.5	15.2	24.2	100820	100740	99540	5	5	1
14.7	15.1	24.6	100820	100740	99540	5	5	1
15.3	15	25.1	100820	100740	99540	2	5	1
16.1	14.8	25.6	100820	100740	99540	2	5	1
17	14.7	26.1	100820	100740	99540	2	5	1
18.1	14.8	26.7	100820	100740	99540	2	5	1
19.5	15	27.4	100820	100740	99540	2	5	1
21	15.3	28.2	100820	100740	99540	2	5	1
22.8	15.5	29.2	100820	100740	99540	3	4	4
24.1	15.6	30	100820	100740	99540	3	4	4
23.8	15.6	29.5	100820	100740	99540	3	4	4
23.2	15.6	28.5	100820	100740	99540	3	4	4
22.2	15.4	27.1	100820	100740	99540	3	4	4
21.2	15.3	26	100820	100740	99540	3	4	4
20.2	15.2	25.3	100820	100740	99540	2	3	1
19.4	15.1	25.3	100820	100740	99540	2	3	1
18.6	15	25.2	100820	100740	99540	2	3	1
18	15	25	100820	100740	99540	2	3	1
17.5	14.9	24.6	100680	100980	99490	2	3	1
17	14.9	24.2	100680	100980	99490	2	3	1
16.4	14.8	23.9	100680	100980	99490	2	3	2
15.8	14.7	23.7	100680	100980	99490	2	3	2
15.3	14.6	23.7	100680	100980	99490	2	3	2
14.9	14.6	23.7	100680	100980	99490	2	3	2
14.7	14.8	23.7	100680	100980	99490	2	3	2
15.2	15.3	23.7	100680	100980	99490	2	3	2
16.6	16.1	23.7	100680	100980	99490	0	4	4
18.3	17.2	23.6	100680	100980	99490	0	4	4
20.2	18.6	23.4	100680	100980	99490	0	4	4
22.1	20	23.1	100680	100980	99490	0	4	4
23.8	21.3	22.9	100680	100980	99490	0	4	4
25.3	22.3	22.8	100680	100980	99490	0	4	4
26.3	23	22.7	100680	100980	99490	2	2	3
26.7	23.2	22.6	100680	100980	99490	2	2	3
26.3	23	22.2	100680	100980	99490	2	2	3
25.3	22.6	21.9	100680	100980	99490	2	2	3
24.1	22	21.5	100680	100980	99490	2	2	3
23	21.2	21.4	100680	100980	99490	2	2	3
22.4	20.5	21.5	100680	100980	99490	0	1	4
22.3	19.8	21.6	100680	100980	99490	0	1	4
21.9	19.2	21.6	100680	100980	99490	0	1	4
21.2	18.7	21.6	100680	100980	99490	0	1	4
20.4	18.1	21.6	100550	100720	99660	0	1	4
19.5	17.5	21.4	100550	100720	99660	0	1	4
18.8	16.9	21.2	100550	100720	99660	0	1	3
18.4	16.2	20.9	100550	100720	99660	0	1	3
18.2	15.7	20.7	100550	100720	99660	0	1	3
18.2	15.5	20.6	100550	100720	99660	0	1	3
18.3	15.9	20.8	100550	100720	99660	0	1	3
18.3	16.8	21.3	100550	100720	99660	0	1	3
18.3	18.1	21.9	100550	100720	99660	2	0	3
18.1	19.4	22.5	100550	100720	99660	2	0	3
17.8	20.8	23.1	100550	100720	99660	2	0	3
17.5	22.1	23.8	100550	100720	99660	2	0	3
17.1	23.3	24.4	100550	100720	99660	2	0	3
16.9	24.5	25.1	100550	100720	99660	2	0	3
16.8	25.5	25.9	100550	100720	99660	3	1	5
16.4	26.1	26.6	100550	100720	99660	3	1	5
16.1	25.9	27	100550	100720	99660	3	1	5
16.2	25.2	26.8	100550	100720	99660	3	1	5
16.5	24.4	26.3	100550	100720	99660	3	1	5
16.9	23.4	25.6	100550	100720	99660	3	1	5
17.2	22.6	24.8	100550	100720	99660	5	1	3
17.4	22	24	100550	100720	99660	5	1	3
17.5	21.6	23.4	100550	100720	99660	5	1	3
17.4	21.3	22.7	100550	100720	99660	5	1	3
17.1	21.1	22.1	101000	100430	99840	5	1	3
16.8	20.9	21.5	101000	100430	99840	5	1	3
16.3	20.6	20.9	101000	100430	99840	3	0	0
15.7	20.2	20.4	101000	100430	99840	3	0	0
15.1	19.8	20	101000	100430	99840	3	0	0
14.7	19.5	19.8	101000	100430	99840	3	0	0
14.5	19.4	20.1	101000	100430	99840	3	0	0
14.6	19.5	20.8	101000	100430	99840	3	0	0
14.8	20.1	21.7	101000	100430	99840	3	2	0
15	21.1	22.6	101000	100430	99840	3	2	0
15.3	22.2	23.6	101000	100430	99840	3	2	0
15.6	22.9	24.6	101000	100430	99840	3	2	0
16	22.8	25.7	101000	100430	99840	3	2	0
16.5	21.8	26.8	101000	100430	99840	3	2	0
17.2	21.1	28.1	101000	100430	99840	5	2	3
17.9	20.9	29	101000	100430	99840	5	2	3
18.3	20.5	28.8	101000	100430	99840	5	2	3
18.1	19.9	28.1	101000	100430	99840	5	2	3
17.5	19.2	27.2	101000	100430	99840	5	2	3
16.8	18.6	26.3	101000	100430	99840	5	2	3
16.1	18.1	25.3	101000	100430	99840	2	2	1
15.7	17.8	24.5	101000	100430	99840	2	2	1
15.4	17.7	23.8	101000	100430	99840	2	2	1
15.4	17.7	23.3	101000	100430	99840	2	2	1
15.5	17.8	22.8	100820	100340	100000	2	2	1
15.6	17.8	22.3	100820	100340	100000	2	2	1
15.7	17.8	21.9	100820	100340	100000	2	2	0
15.8	17.7	21.5	100820	100340	100000	2	2	0
15.8	17.6	21.1	100820	100340	100000	2	2	0
15.9	17.5	21	100820	100340	100000	2	2	0
15.8	17.6	21.3	100820	100340	100000	2	2	0
15.8	17.8	22.1	100820	100340	100000	2	2	0
15.7	18.1	23.2	100820	100340	100000	1	0	2
15.6	18.5	24.3	100820	100340	100000	1	0	2
15.5	18.9	25.4	100820	100340	100000	1	0	2
15.4	19.4	26.5	100820	100340	100000	1	0	2
15.3	20	27.5	100820	100340	100000	1	0	2
15.3	20.8	28.4	100820	100340	100000	1	0	2
15.4	21.7	29.1	100820	100340	100000	3	3	2
15.9	22.7	29.5	100820	100340	100000	3	3	2
16.6	23.2	29.2	100820	100340	100000	3	3	2
17	22.8	28.5	100820	100340	100000	3	3	2
16.8	21.9	27.5	100820	100340	100000	3	3	2
16.4	20.7	26.4	100820	100340	100000	3	3	2
16	19.7	25.6	100820	100340	100000	0	2	0
15.7	19	25.1	100820	100340	100000	0	2	0
15.5	18.7	24.9	100820	100340	100000	0	2	0
15.5	18.5	24.9	100820	100340	100000	0	2	0
15.6	18.6	25	100550	100380	100080	0	2	0
15.7	18.6	25	100550	100380	100080	0	2	0
15.9	18.6	24.8	100550	100380	100080	1	2	0
16.1	18.5	24.4	100550	100380	100080	1	2	0
16.3	18.3	23.9	100550	100380	100080	1	2	0
16.4	18.2	23.3	100550	100380	100080	1	2	0
16.3	18.2	22.8	100550	100380	100080	1	2	0
16.1	18.3	22.6	100550	100380	100080	1	2	0
16	18.5	22.8	100550	100380	100080	2	1	0
16	19	23.4	100550	100380	100080	2	1	0
15.9	19.7	24.3	100550	100380	100080	2	1	0
15.9	20.8	25.1	100550	100380	100080	2	1	0
15.9	22.2	25.7	100550	100380	100080	2	1	0
15.8	23.9	25.7	100550	100380	100080	2	1	0
15.8	26	25.1	100550	100380	100080	1	1	2
15.7	28.2	24.3	100550	100380	100080	1	1	2
15.5	29.3	23.6	100550	100380	100080	1	1	2
15.3	28.8	23	100550	100380	100080	1	1	2
15.3	27.7	22.6	100550	100380	100080	1	1	2
15.5	26.2	22.4	100550	100380	100080	1	1	2
15.7	24.8	22.5	100550	100380	100080	4	1	0
15.9	23.7	22.5	100550	100380	100080	4	1	0
16	23	22.5	100550	100380	100080	4	1	0
16.1	22.4	22.4	100550	100380	100080	4	1	0
16.1	21.9	22.2	100880	100290	100020	4	1	0
16	21.4	22	100880	100290	100020	4	1	0
15.8	20.7	21.9	100880	100290	100020	4	0	1
15.5	19.8	21.8	100880	100290	100020	4	0	1
15.2	19	21.7	100880	100290	100020	4	0	1
14.9	18.6	21.7	100880	100290	100020	4	0	1
14.8	19.2	21.8	100880	100290	100020	4	0	1
14.9	20.8	22.1	100880	100290	100020	4	0	1
15	22.6	22.5	100880	100290	100020	4	2	0
15.2	24.3	22.9	100880	100290	100020	4	2	0
15.6	25.8	23.4	100880	100290	100020	4	2	0
16.2	27.2	23.8	100880	100290	100020	4	2	0
17.1	28.5	24.3	100880	100290	100020	4	2	0
18.2	29.7	24.8	100880	100290	100020	4	2	0
19.7	31	25.4	100880	100290	100020	6	2	2
20.9	31.9	25.8	100880	100290	100020	6	2	2
20.7	31.6	25.7	100880	100290	100020	6	2	2
20.3	30.9	25.4	100880	100290	100020	6	2	2
19.7	29.8	25.1	100880	100290	100020	6	2	2
19	28.6	24.6	100880	100290	100020	6	2	2
18.3	27.4	24.2	100880	100290	100020	2	1	0
17.7	26.3	23.8	100880	100290	100020	2	1	0
17.2	25.3	23.5	100880	100290	100020	2	1	0
16.8	24.3	23.2	100880	100290	100020	2	1	0
16.4	23.3	22.9	101020	100220	99970	2	1	0
16.1	22.2	22.7	101020	100220	99970	2	1	0
15.9	21	22.5	101020	100220	99970	1	0	1
15.7	19.6	22.3	101020	100220	99970	1	0	1
15.6	18.5	22.2	101020	100220	99970	1	0	1
15.5	18	22.1	101020	100220	99970	1	0	1
15.5	18.5	22.3	101020	100220	99970	1	0	1
15.6	19.6	22.7	101020	100220	99970	1	0	1
16	21.3	23.3	101020	100220	99970	1	1	0
16.5	23.2	23.9	101020	100220	99970	1	1	0
17.2	25.2	24.4	101020	100220	99970	1	1	0
17.9	27.2	24.8	101020	100220	99970	1	1	0
18.7	29	25.3	101020	100220	99970	1	1	0
19.4	30.7	25.8	101020	100220	99970	1	1	0
20.1	31.9	26.2	101020	100220	99970	2	3	1
20.5	32.5	26.5	101020	100220	99970	2	3	1
20.3	32.3	26.3	101020	100220	99970	2	3	1
19.8	31.6	25.8	101020	100220	99970	2	3	1
19.3	30.7	25	101020	100220	99970	2	3	1
18.8	29.7	24.3	101020	100220	99970	2	3	1
18.6	28.6	23.7	101020	100220	99970	2	1	2
18.7	27.6	23.3	101020	100220	99970	2	1	2
18.8	26.6	23.2	101020	100220	99970	2	1	2
18.5	25.8	23.1	101020	100220	99970	2	1	2
18	25	23.1	101400	99980	99980	2	1	2
17.4	24.4	23.2	101400	99980	99980	2	1	2
17.2	23.9	23.1	101400	99980	99980	3	3	2
17.1	23.5	22.9	101400	99980	99980	3	3	2
16.7	23.3	22.7	101400	99980	99980	3	3	2
16.2	23.2	22.6	101400	99980	99980	3	3	2
15.6	23.3	22.7	101400	99980	99980	3	3	2
15	23.8	23	101400	99980	99980	3	3	2
14.4	24.5	23.3	101400	99980	99980	3	0	1
13.9	25.6	23.7	101400	99980	99980	3	0	1
13.6	26.9	24.2	101400	99980	99980	3	0	1
13.4	28.3	24.9	101400	99980	99980	3	0	1
13.2	29.7	25.8	101400	99980	99980	3	0	1
13.1	30.8	27	101400	99980	99980	3	0	1
13.1	31.6	28.5	101400	99980	99980	3	2	2
12.7	31.9	30.2	101400	99980	99980	3	2	2
11.9	31.5	31.1	101400	99980	99980	3	2	2
11.4	30.6	30.8	101400	99980	99980	3	2	2
11.6	29.5	30.2	101400	99980	99980	3	2	2
12.1	28.6	29.3	101400	99980	99980	3	2	2
12.5	28.1	28.5	101400	99980	99980	2	0	0
12.4	28.1	27.9	101400	99980	99980	2	0	0
12.3	27.8	27.4	101400	99980	99980	2	0	0
12.4	27	27	101400	99980	99980	2	0	0
12.6	26	26.7	101650	99920	99690	2	0	0
12.8	25	26.4	101650	99920	99690	2	0	0
12.9	24.2	26.1	101650	99920	99690	4	0	2
13	23.8	25.7	101650	99920	99690	4	0	2
12.9	23.6	25.4	101650	99920	99690	4	0	2
12.9	23.7	25.2	101650	99920	99690	4	0	2
12.8	23.9	25.5	101650	99920	99690	4	0	2
12.8	24.2	26.1	101650	99920	99690	4	0	2
12.9	24.4	26.9	101650	99920	99690	1	2	3
13.1	24.5	27.6	101650	99920	99690	1	2	3
13.4	24.6	28.4	101650	99920	99690	1	2	3
13.8	24.5	29.2	101650	99920	99690	1	2	3
14.3	24.5	30.3	101650	99920	99690	1	2	3
14.9	24.4	31.7	101650	99920	99690	1	2	3
15.5	24.4	33.6	101650	99920	99690	2	2	5
16.2	24.2	35.1	101650	99920	99690	2	2	5
16.8	23.8	34.8	101650	99920	99690	2	2	5
17.2	23.4	34	101650	99920	99690	2	2	5
17.4	23	33	101650	99920	99690	2	2	5
16.9	22.8	31.9	101650	99920	99690	2	2	5
16	22.9	30.9	101650	99920	99690	1	4	2
15.1	23	30.1	101650	99920	99690	1	4	2
14.3	22.9	29.6	101650	99920	99690	1	4	2
13.7	22.8	29.2	101650	99920	99690	1	4	2
13.1	22.6	29	101390	100000	99380	1	4	2
12.7	22.3	28.7	101390	100000	99380	1	4	2
12.4	22	28.3	101390	100000	99380	1	3	5
12.2	21.6	27.8	101390	100000	99380	1	3	5
12	21.3	27.4	101390	100000	99380	1	3	5
12	21.2	27.1	101390	100000	99380	1	3	5
12.2	21.4	27	101390	100000	99380	1	3	5
12.7	21.8	27.4	101390	100000	99380	1	3	5
13.4	22.2	28.3	101390	100000	99380	0	0	4
14.3	22.6	29.8	101390	100000	99380	0	0	4
15.4	22.9	31.6	101390	100000	99380	0	0	4
16.6	23.1	33.3	101390	100000	99380	0	0	4
18	23.4	34.5	101390	100000	99380	0	0	4
19.6	23.8	34.7	101390	100000	99380	0	0	4
21.3	24.2	33.8	101390	100000	99380	3	2	3
22.5	24.7	32.3	101390	100000	99380	3	2	3
22.2	25	30.5	101390	100000	99380	3	2	3
21.5	24.8	28.8	101390	100000	99380	3	2	3
20.5	24.2	27.4	101390	100000	99380	3	2	3
19.4	23.6	26.8	101390	100000	99380	3	2	3
18.4	22.9	26.9	101390	100000	99380	0	2	2
17.6	22.4	26.9	101390	100000	99380	0	2	2
17	22.1	26.6	101390	100000	99380	0	2	2
16.5	21.8	26.1	101390	100000	99380	0	2	2
16.2	21.6	25.5	101100	100030	99460	0	2	2
15.9	21.4	25.1	101100	100030	99460	0	2	2
15.6	21.2	24.9	101100	100030	99460	1	1	0
15.3	20.9	24.7	101100	100030	99460	1	1	0
15	20.6	24.2	101100	100030	99460	1	1	0
14.9	20.5	23.9	101100	100030	99460	1	1	0
15.1	20.7	23.9	101100	100030	99460	1	1	0
15.7	21.1	24.2	101100	100030	99460	1	1	0
16.3	21.8	24.5	101100	100030	99460	0	0	2
16.8	22.6	24.8	101100	100030	99460	0	0	2
17	23.5	24.9	101100	100030	99460	0	0	2
17.3	24.5	25	101100	100030	99460	0	0	2
17.5	25.8	25	101100	100030	99460	0	0	2
17.8	27.2	25	101100	100030	99460	0	0	2
18.2	28.8	25	101100	100030	99460	1	3	2
18.7	30	25	101100	100030	99460	1	3	2
19	29.8	24.9	101100	100030	99460	1	3	2
18.8	29.2	24.9	101100	100030	99460	1	3	2
18.2	28.4	24.9	101100	100030	99460	1	3	2
17.6	27.5	24.9	101100	100030	99460	1	3	2
17	26.5	24.9	101100	100030	99460	2	1	2
16.7	25.6	25	101100	100030	99460	2	1	2
16.5	24.9	25	101100	100030	99460	2	1	2
16.5	24.2	25.1	101100	100030	99460	2	1	2
16.4	23.6	25.1	100790	99960	99820	2	1	2
16.3	23.1	25	100790	99960	99820	2	1	2
16	22.6	24.9	100790	99960	99820	2	2	0
15.5	22.2	24.7	100790	99960	99820	2	2	0
14.9	21.9	24.5	100790	99960	99820	2	2	0
14.7	21.8	24.4	100790	99960	99820	2	2	0
14.9	22.1	24.6	100790	99960	99820	2	2	0
15.4	22.7	24.9	100790	99960	99820	2	2	0
16.3	23.6	25.4	100790	99960	99820	2	1	2
17.4	24.5	25.8	100790	99960	99820	2	1	2
18.8	25.4	26.3	100790	99960	99820	2	1	2
20.4	26.4	26.8	100790	99960	99820	2	1	2
22	27.3	27.5	100790	99960	99820	2	1	2
23.8	28.2	28.4	100790	99960	99820	2	1	2
25.6	29.1	29.6	100790	99960	99820	3	2	2
26.8	29.7	31	100790	99960	99820	3	2	2
26.6	29.5	31.7	100790	99960	99820	3	2	2
26	28.9	31.4	100790	99960	99820	3	2	2
25.1	28.1	30.5	100790	99960	99820	3	2	2
24.2	27.2	29.4	100790	99960	99820	3	2	2
23.3	26.4	28.5	100790	99960	99820	3	2	3
22.5	25.7	27.9	100790	99960	99820	3	2	3
21.9	25.2	27.6	100790	99960	99820	3	2	3
21.4	24.8	27.5	100790	99960	99820	3	2	3
20.9	24.5	27.5	100340	100000	99980	3	2	3
20.3	24.2	27.4	100340	100000	99980	3	2	3
19.7	23.9	27.1	100340	100000	99980	1	2	2
19	23.6	26.6	100340	100000	99980	1	2	2
18.4	23.3	26	100340	100000	99980	1	2	2
18.2	23.1	25.8	100340	100000	99980	1	2	2
18.5	23.2	26.1	100340	100000	99980	1	2	2
19.1	23.5	26.8	100340	100000	99980	1	2	2
20.1	24.2	27.7	100340	100000	99980	2	2	5
21.2	25.3	28.5	100340	100000	99980	2	2	5
22.5	26.5	29.2	100340	100000	99980	2	2	5
23.9	27.7	29.9	100340	100000	99980	2	2	5
25.4	28.5	30.7	100340	100000	99980	2	2	5
27.1	28.8	31.6	100340	100000	99980	2	2	5
28.9	28.3	32.9	100340	100000	99980	3	3	5
30.2	27.2	33.9	100340	100000	99980	3	3	5
30	25.8	33.7	100340	100000	99980	3	3	5
29.3	24.4	33.1	100340	100000	99980	3	3	5
28.4	23.4	32.3	100340	100000	99980	3	3	5
27.3	23	31.4	100340	100000	99980	3	3	5
26.2	23.3	30.5	100340	100000	99980	2	0	2
25.2	23.5	29.7	100340	100000	99980	2	0	2
24.2	23.5	29	100340	100000	99980	2	0	2
23.4	23.3	28.5	100340	100000	99980	2	0	2
22.7	23	28	100220	100170	99810	2	0	2
22	22.6	27.5	100220	100170	99810	2	0	2
21.5	22.3	27.1	100220	100170	99810	1	0	0
21.1	22.1	26.7	100220	100170	99810	1	0	0
20.8	21.9	26.4	100220	100170	99810	1	0	0
20.8	21.9	26.3	100220	100170	99810	1	0	0
21	21.9	26.6	100220	100170	99810	1	0	0
21.7	22	27.5	100220	100170	99810	1	0	0
22.8	22.3	28.5	100220	100170	99810	3	1	2
24.3	22.6	29.4	100220	100170	99810	3	1	2
26	23	30.2	100220	100170	99810	3	1	2
27.4	23.4	31	100220	100170	99810	3	1	2
28.1	23.6	31.8	100220	100170	99810	3	1	2
27.7	23.6	32.7	100220	100170	99810	3	1	2
26.2	23.3	33.6	100220	100170	99810	4	2	4
24.5	22.5	34.3	100220	100170	99810	4	2	4
23	21.4	34.1	100220	100170	99810	4	2	4
21.7	20.7	33.6	100220	100170	99810	4	2	4
20.9	20.7	32.8	100220	100170	99810	4	2	4
20.7	21.2	31.9	100220	100170	99810	4	2	4
21	21.8	31.1	100220	100170	99810	0	3	3
21.2	22.2	30.4	100220	100170	99810	0	3	3
21.1	22.3	29.7	100220	100170	99810	0	3	3
20.8	22.2	29.2	100220	100170	99810	0	3	3
20.3	22	28.7	100480	100330	99580	0	3	3
19.7	21.6	28.2	100480	100330	99580	0	3	3
19	21.2	27.8	100480	100330	99580	0	0	0
18.3	20.7	27.4	100480	100330	99580	0	0	0
17.7	20.4	27	100480	100330	99580	0	0	0
17.5	20.2	26.9	100480	100330	99580	0	0	0
17.7	20.3	27.1	100480	100330	99580	0	0	0
18.2	20.5	27.6	100480	100330	99580	0	0	0
19	20.9	28.4	100480	100330	99580	2	1	5
20	21.3	29.4	100480	100330	99580	2	1	5
21.1	21.7	30.5	100480	100330	99580	2	1	5
22.4	22.2	31.7	100480	100330	99580	2	1	5
23.6	22.7	32.8	100480	100330	99580	2	1	5
24.9	23.1	33.7	100480	100330	99580	2	1	5
26.2	23.6	34.4	100480	100330	99580	1	2	4
27	24	34.7	100480	100330	99580	1	2	4
26.8	24.2	34.5	100480	100330	99580	1	2	4
26.1	24.1	34	100480	100330	99580	1	2	4
25.3	23.9	33.3	100480	100330	99580	1	2	4
24.5	23.6	32.6	100480	100330	99580	1	2	4
24	23.3	31.9	100480	100330	99580	2	4	3
23.8	23	31.4	100480	100330	99580	2	4	3
23.9	22.8	31	100480	100330	99580	2	4	3
24.2	22.5	30.6	100480	100330	99580	2	4	3
	22.3			100150			4
	22			100150			4
	21.8			100150			3
	21.6			100150			3
	21.4			100150			3
	21.3			100150			3
	21.3			100150			3
	21.5			100150			3
	21.6			100150			1
	21.8			100150			1
	22			100150			1
	22.2			100150			1
	22.4			100150			1
	22.7			100150			1
	23			100150			3
	23.3			100150			3
	23.5			100150			3
	23.4			100150			3
	23.1			100150			3
	22.8			100150			3
	22.5			100150			2
	22.4			100150			2
	22.5			100150			2
	22.5			100150			2
