# Supplementary material for: Influence of geographical location and outdoor meteorological parameters on indoor humidity environment in rural residential buildings during the Plum Rains Season in the hot summer and cold winter region
Source: PLoS One. 2023 Oct 23;18(10):e0293181. doi: 10.1371/journal.pone.0293181 (PMC10593243; doi:10.1371/journal.pone.0293181)
Supplement: S14 Data — (XLSX) [file pone.0293181.s014.xlsx]

## Sheet: Sheet1
April dry bulb temperature in Chengdu	Chengdu dry bulb temperature in May	Chengdu dry bulb temperature in June	Atmospheric pressure in Chengdu in April	Atmospheric pressure in Chengdu in May	Atmospheric pressure in Chengdu in June	Wind speed in Chengdu in April	Wind speed in Chengdu in May	Wind speed in Chengdu in June
10.8	19.7	18.1	95770	94790	95750	0	0	3
10.5	19.2	17.5	95770	94790	95750	0	0	3
10.5	18.7	17.3	95770	94790	95750	3	2	1
10.4	18.2	17.2	95770	94790	95750	3	2	1
10.1	17.8	17.1	95770	94790	95750	3	2	1
9.8	17.4	17.1	95770	94790	95750	3	2	1
9.7	17.3	17.1	95770	94790	95750	3	2	1
9.9	17.6	17.1	95770	94790	95750	3	2	1
10.3	18.1	17.2	95770	94790	95750	3	2	3
10.7	18.6	17.4	95770	94790	95750	3	2	3
11	19.1	17.6	95770	94790	95750	3	2	3
11.3	19.7	17.8	95770	94790	95750	3	2	3
11.6	20.4	18.1	95770	94790	95750	3	2	3
11.8	21.2	18.3	95770	94790	95750	3	2	3
11.9	22.3	18.5	95770	94790	95750	3	2	0
12	23.6	18.6	95770	94790	95750	3	2	0
12.1	24.7	18.7	95770	94790	95750	3	2	0
12.1	25.2	18.7	95770	94790	95750	3	2	0
12.1	24.8	18.7	95770	94790	95750	3	2	0
12	23.8	18.6	95770	94790	95750	3	2	0
11.9	22.7	18.5	95770	94790	95750	1	5	0
11.8	21.8	18.4	95770	94790	95750	1	5	0
11.6	21.1	18.2	95770	94790	95750	1	5	0
11.5	20.5	18	95770	94790	95750	1	5	0
11.3	19.9	17.9	96200	95450	95660	1	5	0
11	19.3	17.7	96200	95450	95660	1	5	0
10.7	18.6	17.6	96200	95450	95660	1	1	0
10.4	17.8	17.5	96200	95450	95660	1	1	0
10	16.9	17.5	96200	95450	95660	1	1	0
9.8	16.3	17.4	96200	95450	95660	1	1	0
9.7	16	17.4	96200	95450	95660	1	1	0
9.9	16.5	17.5	96200	95450	95660	1	1	0
10.4	17.6	17.7	96200	95450	95660	0	0	0
11.1	18.6	17.9	96200	95450	95660	0	0	0
11.9	19.4	18	96200	95450	95660	0	0	0
12.7	20.1	18.1	96200	95450	95660	0	0	0
13.6	20.8	18.4	96200	95450	95660	0	0	0
14.4	21.5	18.7	96200	95450	95660	0	0	0
15.1	22.4	19.2	96200	95450	95660	1	1	0
15.5	23.4	19.9	96200	95450	95660	1	1	0
15.3	24.3	20.4	96200	95450	95660	1	1	0
14.7	24.7	20.7	96200	95450	95660	1	1	0
14	24.3	20.4	96200	95450	95660	1	1	0
13.3	23.4	19.6	96200	95450	95660	1	1	0
12.9	22.3	18.8	96200	95450	95660	0	1	0
12.8	21.3	18.4	96200	95450	95660	0	1	0
12.7	20.5	18.2	96200	95450	95660	0	1	0
12.4	19.8	18.2	96200	95450	95660	0	1	0
12.1	19.1	18.3	96000	95590	95440	0	1	0
11.8	18.5	18.2	96000	95590	95440	0	1	0
11.5	17.8	18	96000	95590	95440	3	3	0
11.2	17	17.5	96000	95590	95440	3	3	0
11	16.3	16.9	96000	95590	95440	3	3	0
10.9	15.8	16.3	96000	95590	95440	3	3	0
10.8	15.6	16.1	96000	95590	95440	3	3	0
10.8	15.8	16.6	96000	95590	95440	3	3	0
10.9	16.2	17.7	96000	95590	95440	3	0	2
11.1	16.8	18.7	96000	95590	95440	3	0	2
11.3	17.6	19.6	96000	95590	95440	3	0	2
11.6	18.6	20.6	96000	95590	95440	3	0	2
11.8	19.6	21.5	96000	95590	95440	3	0	2
11.9	20.7	22.6	96000	95590	95440	3	0	2
12	21.9	24	96000	95590	95440	2	3	1
11.8	23	25.5	96000	95590	95440	2	3	1
11.4	23.9	26.2	96000	95590	95440	2	3	1
10.9	24.3	25.9	96000	95590	95440	2	3	1
10.5	24.1	25.1	96000	95590	95440	2	3	1
10.4	23.5	24.2	96000	95590	95440	2	3	1
10.6	22.7	23.2	96000	95590	95440	5	1	1
10.8	21.8	22.4	96000	95590	95440	5	1	1
10.8	20.9	21.9	96000	95590	95440	5	1	1
10.6	19.9	21.4	96000	95590	95440	5	1	1
10.5	19	21	95830	95250	95040	5	1	1
10.2	18.3	20.6	95830	95250	95040	5	1	1
9.9	17.7	20.2	95830	95250	95040	1	1	0
9.6	17.3	19.7	95830	95250	95040	1	1	0
9.3	17.1	19.2	95830	95250	95040	1	1	0
9.1	17	18.8	95830	95250	95040	1	1	0
9	17	18.6	95830	95250	95040	1	1	0
9.2	17.1	19	95830	95250	95040	1	1	0
9.6	17.3	20.1	95830	95250	95040	0	1	2
9.9	17.5	21.4	95830	95250	95040	0	1	2
10.3	17.9	22.7	95830	95250	95040	0	1	2
10.8	18.4	24.1	95830	95250	95040	0	1	2
11.6	19.2	25.5	95830	95250	95040	0	1	2
12.8	20.4	26.8	95830	95250	95040	0	1	2
14.7	22.1	28	95830	95250	95040	2	3	4
16.3	23.5	28.9	95830	95250	95040	2	3	4
16	23.4	29.3	95830	95250	95040	2	3	4
15.4	23	29	95830	95250	95040	2	3	4
14.5	22.4	28.3	95830	95250	95040	2	3	4
13.6	21.7	27.6	95830	95250	95040	2	3	4
12.8	21	27.2	95830	95250	95040	0	4	2
12.4	20.3	27.2	95830	95250	95040	0	4	2
12.2	19.7	26.9	95830	95250	95040	0	4	2
12.2	19.2	26.3	95830	95250	95040	0	4	2
12.2	18.7	25.4	95910	95120	94890	0	4	2
12.2	18.2	24.5	95910	95120	94890	0	4	2
12	17.9	23.8	95910	95120	94890	0	4	3
11.6	17.6	23.3	95910	95120	94890	0	4	3
11.2	17.4	23	95910	95120	94890	0	4	3
10.8	17.2	23	95910	95120	94890	0	4	3
10.6	17	23	95910	95120	94890	0	4	3
10.8	16.9	23.1	95910	95120	94890	0	4	3
11.3	16.6	23.3	95910	95120	94890	0	4	0
11.8	16.4	23.4	95910	95120	94890	0	4	0
12.4	16.4	23.5	95910	95120	94890	0	4	0
13.1	16.5	23.6	95910	95120	94890	0	4	0
14.1	16.7	23.5	95910	95120	94890	0	4	0
15.6	17.1	23.4	95910	95120	94890	0	4	0
17.5	17.8	23.2	95910	95120	94890	0	0	0
19.1	18.8	22.9	95910	95120	94890	0	0	0
18.8	19.9	22.4	95910	95120	94890	0	0	0
17.9	20.8	22	95910	95120	94890	0	0	0
16.8	21.1	21.5	95910	95120	94890	0	0	0
15.6	20.4	21	95910	95120	94890	0	0	0
14.7	18.9	20.6	95910	95120	94890	0	0	3
14.2	17.8	20.3	95910	95120	94890	0	0	3
14	17	20	95910	95120	94890	0	0	3
13.9	16.6	19.9	95910	95120	94890	0	0	3
14	16.3	19.7	96200	95300	95070	0	0	3
13.9	16	19.5	96200	95300	95070	0	0	3
13.7	15.6	19.3	96200	95300	95070	0	0	2
13.2	15	19	96200	95300	95070	0	0	2
12.5	14.4	18.8	96200	95300	95070	0	0	2
11.9	13.8	18.6	96200	95300	95070	0	0	2
11.7	13.6	18.5	96200	95300	95070	0	0	2
11.9	14.8	18.5	96200	95300	95070	0	0	2
12.3	17	18.6	96200	95300	95070	2	2	3
13	18.7	18.8	96200	95300	95070	2	2	3
13.9	19.8	19	96200	95300	95070	2	2	3
14.9	20.6	19.3	96200	95300	95070	2	2	3
15.7	21.5	19.7	96200	95300	95070	2	2	3
16.3	22.5	20.1	96200	95300	95070	2	2	3
16.5	24.2	20.7	96200	95300	95070	2	3	2
16.4	25.7	21.3	96200	95300	95070	2	3	2
16	25.5	21.9	96200	95300	95070	2	3	2
15.6	24.9	22.5	96200	95300	95070	2	3	2
15.1	24.2	22.9	96200	95300	95070	2	3	2
14.5	23.4	23	96200	95300	95070	2	3	2
14.1	22.7	22.1	96200	95300	95070	1	1	2
13.8	22.3	21	96200	95300	95070	1	1	2
13.6	22	20.3	96200	95300	95070	1	1	2
13.4	21.8	19.9	96200	95300	95070	1	1	2
13.2	21.6	19.6	95440	95180	94910	1	1	2
12.9	21.2	19.3	95440	95180	94910	1	1	2
12.5	20.7	19.1	95440	95180	94910	0	2	0
12	19.9	18.8	95440	95180	94910	0	2	0
11.4	19	18.5	95440	95180	94910	0	2	0
11	18.3	18.2	95440	95180	94910	0	2	0
10.8	18	18.1	95440	95180	94910	0	2	0
11.1	18.4	18.8	95440	95180	94910	0	2	0
11.8	19.4	20.1	95440	95180	94910	0	1	0
12.9	20.5	21	95440	95180	94910	0	1	0
14.2	21.6	21.6	95440	95180	94910	0	1	0
15.7	22.8	21.9	95440	95180	94910	0	1	0
17.2	23.9	22.2	95440	95180	94910	0	1	0
18.7	25	22.6	95440	95180	94910	0	1	0
20.1	26.1	23.3	95440	95180	94910	3	2	1
20.9	26.8	24	95440	95180	94910	3	2	1
20.6	26.6	23.7	95440	95180	94910	3	2	1
20	26.1	23	95440	95180	94910	3	2	1
19	25.5	22.1	95440	95180	94910	3	2	1
17.9	24.7	21.1	95440	95180	94910	3	2	1
16.8	24	20.3	95440	95180	94910	0	3	0
15.8	23.4	19.8	95440	95180	94910	0	3	0
14.9	22.8	19.5	95440	95180	94910	0	3	0
14.1	22.3	19.4	95440	95180	94910	0	3	0
13.4	21.8	19.4	95300	95310	94590	0	3	0
12.9	21.3	19.5	95300	95310	94590	0	3	0
12.4	20.8	19.5	95300	95310	94590	0	0	2
12.1	20.2	19.4	95300	95310	94590	0	0	2
11.8	19.7	19.3	95300	95310	94590	0	0	2
11.6	19.3	19.2	95300	95310	94590	0	0	2
11.6	19.1	19.1	95300	95310	94590	0	0	2
11.9	19.2	19.2	95300	95310	94590	0	0	2
12.8	19.4	19.4	95300	95310	94590	2	3	1
13.9	19.7	19.5	95300	95310	94590	2	3	1
15	20.1	19.6	95300	95310	94590	2	3	1
16.1	20.6	19.7	95300	95310	94590	2	3	1
17.2	21.3	20	95300	95310	94590	2	3	1
17.9	22.2	20.5	95300	95310	94590	2	3	1
18.4	23.4	21.3	95300	95310	94590	2	2	1
18.5	24.3	22.5	95300	95310	94590	2	2	1
18.3	24.1	23.5	95300	95310	94590	2	2	1
17.8	23.8	24	95300	95310	94590	2	2	1
17.1	23.2	23.6	95300	95310	94590	2	2	1
16.3	22.6	22.7	95300	95310	94590	2	2	1
15.4	21.9	21.8	95300	95310	94590	0	2	2
14.5	21.3	21.1	95300	95310	94590	0	2	2
13.7	20.7	20.8	95300	95310	94590	0	2	2
13	20.2	20.6	95300	95310	94590	0	2	2
12.3	19.6	20.5	95870	95560	94660	0	2	2
11.7	19.2	20.6	95870	95560	94660	0	2	2
11.2	18.7	20.6	95870	95560	94660	0	1	0
10.8	18.2	20.6	95870	95560	94660	0	1	0
10.5	17.9	20.7	95870	95560	94660	0	1	0
10.4	17.6	20.9	95870	95560	94660	0	1	0
10.3	17.5	21	95870	95560	94660	0	1	0
11.1	17.9	21.2	95870	95560	94660	0	1	0
12.5	18.7	21.5	95870	95560	94660	0	1	0
13.4	19.7	21.8	95870	95560	94660	0	1	0
13.8	20.7	22.2	95870	95560	94660	0	1	0
14	21.8	22.8	95870	95560	94660	0	1	0
14.3	22.9	23.6	95870	95560	94660	0	1	0
15	24	24.7	95870	95560	94660	0	1	0
16.4	25.1	26.3	95870	95560	94660	1	1	1
18.5	26.1	28.1	95870	95560	94660	1	1	1
20.6	26.6	29	95870	95560	94660	1	1	1
21.5	26.4	28.7	95870	95560	94660	1	1	1
20.6	25.9	28	95870	95560	94660	1	1	1
18.5	25.2	27.1	95870	95560	94660	1	1	1
16.3	24.4	26.3	95870	95560	94660	2	3	0
14.8	23.5	25.7	95870	95560	94660	2	3	0
13.9	22.6	25.2	95870	95560	94660	2	3	0
13.4	21.8	24.9	95870	95560	94660	2	3	0
13.1	21	24.6	95750	95520	94860	2	3	0
12.6	20.2	24.3	95750	95520	94860	2	3	0
11.9	19.6	24	95750	95520	94860	0	1	1
10.7	19.1	23.6	95750	95520	94860	0	1	1
9.3	18.7	23.1	95750	95520	94860	0	1	1
8.2	18.5	22.8	95750	95520	94860	0	1	1
7.7	18.4	22.6	95750	95520	94860	0	1	1
7.9	18.9	23	95750	95520	94860	0	1	1
8.6	19.8	23.9	95750	95520	94860	0	1	1
9.7	20.7	24.8	95750	95520	94860	0	1	1
11.2	21.5	25.7	95750	95520	94860	0	1	1
13.1	22.4	26.6	95750	95520	94860	0	1	1
15.4	23.5	27.6	95750	95520	94860	0	1	1
18	24.9	28.7	95750	95520	94860	0	1	1
20.9	26.6	29.9	95750	95520	94860	3	2	2
23	28	30.8	95750	95520	94860	3	2	2
22.8	27.6	30.4	95750	95520	94860	3	2	2
22.2	26.5	29.5	95750	95520	94860	3	2	2
21.4	25.1	28.4	95750	95520	94860	3	2	2
20.6	23.6	27.3	95750	95520	94860	3	2	2
19.8	22.2	26.8	95750	95520	94860	0	1	0
19.2	21.2	26.8	95750	95520	94860	0	1	0
18.7	20.4	26.6	95750	95520	94860	0	1	0
18.2	20	26.1	95750	95520	94860	0	1	0
17.6	19.7	25.4	95830	95390	95030	0	1	0
16.9	19.5	24.6	95830	95390	95030	0	1	0
15.9	19.3	23.8	95830	95390	95030	1	0	2
14.6	19.1	23.1	95830	95390	95030	1	0	2
13.3	18.9	22.4	95830	95390	95030	1	0	2
12.3	18.7	21.9	95830	95390	95030	1	0	2
11.9	18.6	21.5	95830	95390	95030	1	0	2
12.2	19.1	21.3	95830	95390	95030	1	0	2
13.1	20.1	21.2	95830	95390	95030	0	1	2
14.3	21.2	20.6	95830	95390	95030	0	1	2
15.8	22.3	20.3	95830	95390	95030	0	1	2
17.4	23.4	20.7	95830	95390	95030	0	1	2
19.2	24.3	21.5	95830	95390	95030	0	1	2
21.1	25.1	22.5	95830	95390	95030	0	1	2
23.1	25.8	23.4	95830	95390	95030	1	1	1
24.4	26.2	24	95830	95390	95030	1	1	1
24.1	26.4	24.4	95830	95390	95030	1	1	1
23.4	25.8	24.5	95830	95390	95030	1	1	1
22.4	24.6	24.4	95830	95390	95030	1	1	1
21.2	23.4	24.1	95830	95390	95030	1	1	1
20.1	22.9	23.8	95830	95390	95030	0	1	2
19.2	23.5	23.4	95830	95390	95030	0	1	2
18.4	23.9	23	95830	95390	95030	0	1	2
17.7	22.7	22.5	95830	95390	95030	0	1	2
17	20.6	22	94890	95330	95010	0	1	2
16.2	18.5	21.6	94890	95330	95010	0	1	2
15.3	17.6	21.2	94890	95330	95010	0	3	1
14.2	17.5	20.9	94890	95330	95010	0	3	1
13.2	17.3	20.6	94890	95330	95010	0	3	1
12.4	17.1	20.5	94890	95330	95010	0	3	1
12.1	16.9	20.4	94890	95330	95010	0	3	1
12.8	16.7	20.8	94890	95330	95010	0	3	1
14.2	16.6	21.7	94890	95330	95010	1	3	2
15.8	16.5	23	94890	95330	95010	1	3	2
17.4	16.5	24.4	94890	95330	95010	1	3	2
18.8	16.5	26	94890	95330	95010	1	3	2
20.2	16.7	27.5	94890	95330	95010	1	3	2
21.4	16.9	29	94890	95330	95010	1	3	2
22.3	17.1	30.3	94890	95330	95010	2	3	3
22.8	17.2	31.3	94890	95330	95010	2	3	3
22.6	17.3	31.7	94890	95330	95010	2	3	3
22	17.4	31.4	94890	95330	95010	2	3	3
21.1	17.4	30.6	94890	95330	95010	2	3	3
20.2	17.3	29.6	94890	95330	95010	2	3	3
19.4	17.2	28.4	94890	95330	95010	2	4	2
18.7	17	27.3	94890	95330	95010	2	4	2
18.2	16.9	26.2	94890	95330	95010	2	4	2
17.7	16.7	25.2	94890	95330	95010	2	4	2
17.2	16.5	24.2	94670	95220	94660	2	4	2
16.6	16.3	23.3	94670	95220	94660	2	4	2
15.8	16.2	22.5	94670	95220	94660	0	1	0
14.8	16.1	21.7	94670	95220	94660	0	1	0
13.8	16.1	21.1	94670	95220	94660	0	1	0
13	16.1	20.7	94670	95220	94660	0	1	0
12.7	16.1	20.5	94670	95220	94660	0	1	0
13.1	16.6	21.2	94670	95220	94660	0	1	0
14	17.5	22.7	94670	95220	94660	0	2	0
14.8	18.4	24.3	94670	95220	94660	0	2	0
15.6	19.1	25.8	94670	95220	94660	0	2	0
16.5	19.7	27.3	94670	95220	94660	0	2	0
17.5	20.4	28.8	94670	95220	94660	0	2	0
18.9	21.2	30.2	94670	95220	94660	0	2	0
20.7	22.2	31.7	94670	95220	94660	0	3	2
22.8	23.4	33.1	94670	95220	94660	0	3	2
23.8	24.5	33.7	94670	95220	94660	0	3	2
23.4	25.4	33.4	94670	95220	94660	0	3	2
22.3	25.8	32.6	94670	95220	94660	0	3	2
20.9	25	31.6	94670	95220	94660	0	3	2
19.6	23.4	30.4	94670	95220	94660	0	1	1
18.5	22	29.3	94670	95220	94660	0	1	1
17.8	20.9	28.2	94670	95220	94660	0	1	1
17.2	20	27.2	94670	95220	94660	0	1	1
16.7	19.2	26.2	95040	95160	94270	0	1	1
16.2	18.5	25.3	95040	95160	94270	0	1	1
15.6	17.8	24.3	95040	95160	94270	5	0	2
14.9	17	23.4	95040	95160	94270	5	0	2
14.2	16.2	22.5	95040	95160	94270	5	0	2
13.6	15.6	21.9	95040	95160	94270	5	0	2
13.4	15.4	21.7	95040	95160	94270	5	0	2
13.6	16.5	22.7	95040	95160	94270	5	0	2
14.1	18.7	24.6	95040	95160	94270	2	2	2
14.7	20.9	26.2	95040	95160	94270	2	2	2
15.3	22.8	27.4	95040	95160	94270	2	2	2
16.1	24.4	28.5	95040	95160	94270	2	2	2
17	25.9	29.6	95040	95160	94270	2	2	2
18.2	27.1	31.1	95040	95160	94270	2	2	2
19.7	28.3	33.1	95040	95160	94270	1	2	2
21.3	29.3	34.8	95040	95160	94270	1	2	2
22.1	29.7	34.5	95040	95160	94270	1	2	2
21.6	29.5	33.8	95040	95160	94270	1	2	2
20.5	28.8	32.7	95040	95160	94270	1	2	2
19	27.9	31.6	95040	95160	94270	1	2	2
17.6	27	30.5	95040	95160	94270	0	2	3
16.5	26.1	29.6	95040	95160	94270	0	2	3
15.8	25.4	28.9	95040	95160	94270	0	2	3
15.3	24.7	28.4	95040	95160	94270	0	2	3
14.8	24	27.9	95070	95220	94020	0	2	3
14.2	23.4	27.4	95070	95220	94020	0	2	3
13.4	22.8	26.8	95070	95220	94020	0	0	0
12.3	22.2	26.2	95070	95220	94020	0	0	0
11.2	21.6	25.5	95070	95220	94020	0	0	0
10.4	21.2	25.1	95070	95220	94020	0	0	0
10	21.1	24.9	95070	95220	94020	0	0	0
10.8	21.1	25.6	95070	95220	94020	0	0	0
12.5	21.2	27.1	95070	95220	94020	1	2	2
14.2	21.6	28.3	95070	95220	94020	1	2	2
15.9	22.3	29.2	95070	95220	94020	1	2	2
17.6	23.2	29.9	95070	95220	94020	1	2	2
19.4	24.4	30.6	95070	95220	94020	1	2	2
21.2	25.8	31.4	95070	95220	94020	1	2	2
23.3	27.3	32.5	95070	95220	94020	3	4	3
24.8	28.8	33.4	95070	95220	94020	3	4	3
24.5	29.5	33.1	95070	95220	94020	3	4	3
23.8	29.1	32.4	95070	95220	94020	3	4	3
22.9	28	31.4	95070	95220	94020	3	4	3
22.1	26.7	30.2	95070	95220	94020	3	4	3
21.7	25.3	29	95070	95220	94020	5	1	6
21.7	24.1	27.8	95070	95220	94020	5	1	6
21.1	23.2	26.7	95070	95220	94020	5	1	6
20.1	22.6	25.7	95070	95220	94020	5	1	6
18.9	22.1	24.7	95230	95080	94350	5	1	6
17.9	21.7	23.8	95230	95080	94350	5	1	6
17.5	21.4	22.9	95230	95080	94350	0	0	1
17.2	21.2	22	95230	95080	94350	0	0	1
16.5	21	21.3	95230	95080	94350	0	0	1
15.9	20.9	20.8	95230	95080	94350	0	0	1
15.8	20.9	20.6	95230	95080	94350	0	0	1
16.6	21.1	20.7	95230	95080	94350	0	0	1
17.8	21.6	21.1	95230	95080	94350	2	4	3
18.9	22.5	21.8	95230	95080	94350	2	4	3
19.8	23.5	22.9	95230	95080	94350	2	4	3
20.4	24.8	24.1	95230	95080	94350	2	4	3
20.8	26	25.5	95230	95080	94350	2	4	3
21	27.1	27	95230	95080	94350	2	4	3
20.9	28.1	28.4	95230	95080	94350	3	4	1
20.6	28.6	29.6	95230	95080	94350	3	4	1
20.1	28.4	30.2	95230	95080	94350	3	4	1
19.5	28	30	95230	95080	94350	3	4	1
18.9	27.3	29.5	95230	95080	94350	3	4	1
18.3	26.6	28.7	95230	95080	94350	3	4	1
17.8	26	27.8	95230	95080	94350	2	3	1
17.4	25.5	26.9	95230	95080	94350	2	3	1
17.1	25.1	26	95230	95080	94350	2	3	1
16.9	24.8	25.1	95230	95080	94350	2	3	1
16.7	24.4	24.4	95250	94900	94480	2	3	1
16.4	23.9	23.7	95250	94900	94480	2	3	1
16	23.3	23.2	95250	94900	94480	3	1	0
15.5	22.5	22.9	95250	94900	94480	3	1	0
14.9	21.6	22.7	95250	94900	94480	3	1	0
14.5	21	22.7	95250	94900	94480	3	1	0
14.3	20.7	22.9	95250	94900	94480	3	1	0
14.6	21.1	23.4	95250	94900	94480	3	1	0
15.2	21.9	24.1	95250	94900	94480	0	0	2
16	22.8	25	95250	94900	94480	0	0	2
16.9	23.5	26.1	95250	94900	94480	0	0	2
17.8	24.2	27.1	95250	94900	94480	0	0	2
18.6	24.9	28	95250	94900	94480	0	0	2
19.3	25.4	28.6	95250	94900	94480	0	0	2
19.8	25.8	28.4	95250	94900	94480	0	4	3
20	26.1	26.1	95250	94900	94480	0	4	3
20.1	26.2	22.8	95250	94900	94480	0	4	3
19.9	26.3	20.4	95250	94900	94480	0	4	3
19.4	26.1	20.1	95250	94900	94480	0	4	3
18.6	25.5	21.4	95250	94900	94480	0	4	3
17.9	24.7	22.9	95250	94900	94480	2	1	2
17.2	23.8	23.8	95250	94900	94480	2	1	2
16.6	22.8	24	95250	94900	94480	2	1	2
16	21.8	23.7	95250	94900	94480	2	1	2
15.4	20.8	23.2	95870	94870	94500	2	1	2
14.8	19.9	22.5	95870	94870	94500	2	1	2
14.1	19.1	22	95870	94870	94500	3	1	1
13.4	18.5	21.7	95870	94870	94500	3	1	1
12.6	18	21.6	95870	94870	94500	3	1	1
12.1	17.8	21.7	95870	94870	94500	3	1	1
11.9	17.7	21.7	95870	94870	94500	3	1	1
12.2	17.8	22	95870	94870	94500	3	1	1
12.8	18	22.7	95870	94870	94500	1	2	2
13.6	18.3	23.5	95870	94870	94500	1	2	2
14.5	18.6	24.5	95870	94870	94500	1	2	2
15.6	19.1	25.5	95870	94870	94500	1	2	2
16.7	19.8	26.7	95870	94870	94500	1	2	2
17.9	20.7	28.1	95870	94870	94500	1	2	2
19.2	21.8	29.6	95870	94870	94500	2	1	3
20.1	23.1	30.7	95870	94870	94500	2	1	3
19.9	24.3	30.4	95870	94870	94500	2	1	3
19.4	24.8	29.7	95870	94870	94500	2	1	3
18.8	24	28.9	95870	94870	94500	2	1	3
18	22.4	28.1	95870	94870	94500	2	1	3
17.4	21.1	27.7	95870	94870	94500	0	2	0
16.9	20.9	27.7	95870	94870	94500	0	2	0
16.6	21.2	27.6	95870	94870	94500	0	2	0
16.4	21.1	27.2	95870	94870	94500	0	2	0
16.1	20.7	26.7	95580	94910	94500	0	2	0
15.8	20.3	26.2	95580	94910	94500	0	2	0
15.4	20.1	25.6	95580	94910	94500	0	1	1
14.8	20	25.1	95580	94910	94500	0	1	1
14.2	19.7	24.7	95580	94910	94500	0	1	1
13.8	19.2	24.3	95580	94910	94500	0	1	1
13.6	18.8	24.1	95580	94910	94500	0	1	1
13.9	18.5	23.9	95580	94910	94500	0	1	1
14.7	18.4	23.9	95580	94910	94500	0	3	2
15.7	18.3	24	95580	94910	94500	0	3	2
16.9	18.4	24.1	95580	94910	94500	0	3	2
18.2	18.7	24.3	95580	94910	94500	0	3	2
19.5	19.1	24.5	95580	94910	94500	0	3	2
21	19.6	24.6	95580	94910	94500	0	3	2
22.5	20	24.7	95580	94910	94500	2	3	4
23.5	20.3	24.5	95580	94910	94500	2	3	4
23.3	20.4	24	95580	94910	94500	2	3	4
22.8	20.4	23.4	95580	94910	94500	2	3	4
22	20.3	23	95580	94910	94500	2	3	4
21.2	20.2	22.9	95580	94910	94500	2	3	4
20.3	20	23.2	95580	94910	94500	1	2	3
19.5	19.8	23.2	95580	94910	94500	1	2	3
18.7	19.6	22.8	95580	94910	94500	1	2	3
18	19.4	22.3	95580	94910	94500	1	2	3
17.4	19.2	21.7	94690	94700	95020	1	2	3
16.7	19	21.2	94690	94700	95020	1	2	3
16.1	18.7	21	94690	94700	95020	4	0	3
15.5	18.4	20.9	94690	94700	95020	4	0	3
14.9	18.2	20.8	94690	94700	95020	4	0	3
14.6	18	20.7	94690	94700	95020	4	0	3
14.4	17.9	20.8	94690	94700	95020	4	0	3
14.6	18	21.2	94690	94700	95020	4	0	3
14.9	18.3	21.7	94690	94700	95020	2	3	2
15.2	18.7	22.1	94690	94700	95020	2	3	2
15.6	19.2	22.3	94690	94700	95020	2	3	2
16.1	19.8	22.4	94690	94700	95020	2	3	2
16.8	20.4	22.4	94690	94700	95020	2	3	2
17.6	21.1	22.4	94690	94700	95020	2	3	2
18.8	21.7	22.4	94690	94700	95020	1	4	1
20.1	22.1	22.4	94690	94700	95020	1	4	1
20.8	22	22.5	94690	94700	95020	1	4	1
20.5	21.7	22.5	94690	94700	95020	1	4	1
19.6	21.2	22.4	94690	94700	95020	1	4	1
18.6	20.7	22.3	94690	94700	95020	1	4	1
17.5	20.2	22.1	94690	94700	95020	3	3	0
16.7	19.8	21.8	94690	94700	95020	3	3	0
16	19.4	21.3	94690	94700	95020	3	3	0
15.5	19.1	20.8	94690	94700	95020	3	3	0
15	18.8	20.3	94540	95020	95240	3	3	0
14.5	18.5	19.8	94540	95020	95240	3	3	0
13.9	18.3	19.3	94540	95020	95240	0	2	3
13.2	18.1	18.9	94540	95020	95240	0	2	3
12.4	17.9	18.6	94540	95020	95240	0	2	3
11.8	17.8	18.5	94540	95020	95240	0	2	3
11.6	17.7	18.4	94540	95020	95240	0	2	3
12.4	17.8	18.8	94540	95020	95240	0	2	3
14	18.2	19.7	94540	95020	95240	0	1	1
15.8	18.9	20.8	94540	95020	95240	0	1	1
17.6	19.9	22.1	94540	95020	95240	0	1	1
19.3	21	23.4	94540	95020	95240	0	1	1
21	22.1	24.7	94540	95020	95240	0	1	1
22.6	23.1	26	94540	95020	95240	0	1	1
24.2	23.9	27.3	94540	95020	95240	2	2	2
25.2	24.3	28.1	94540	95020	95240	2	2	2
24.9	24.2	27.9	94540	95020	95240	2	2	2
24.1	23.8	27.4	94540	95020	95240	2	2	2
23.1	23.4	26.7	94540	95020	95240	2	2	2
22.3	22.8	25.9	94540	95020	95240	2	2	2
21.9	22.3	25.2	94540	95020	95240	3	2	1
21.9	21.9	24.7	94540	95020	95240	3	2	1
21.5	21.5	24.3	94540	95020	95240	3	2	1
20.7	21.2	24	94540	95020	95240	3	2	1
19.7	20.8	23.8	95100	95360	94980	3	2	1
18.6	20.5	23.6	95100	95360	94980	3	2	1
17.8	20	23.3	95100	95360	94980	1	2	1
17.3	19.5	22.9	95100	95360	94980	1	2	1
17.1	19	22.5	95100	95360	94980	1	2	1
17.1	18.6	22.2	95100	95360	94980	1	2	1
17.2	18.4	22.1	95100	95360	94980	1	2	1
17.3	18.5	22.3	95100	95360	94980	1	2	1
17.4	18.8	22.7	95100	95360	94980	2	1	1
17.3	19.1	23.4	95100	95360	94980	2	1	1
17.1	19.4	24.2	95100	95360	94980	2	1	1
16.9	19.8	25.2	95100	95360	94980	2	1	1
16.7	20.2	26.4	95100	95360	94980	2	1	1
16.5	20.6	27.7	95100	95360	94980	2	1	1
16.4	21.1	29.1	95100	95360	94980	3	2	2
16.2	21.6	30.1	95100	95360	94980	3	2	2
15.8	22.1	29.9	95100	95360	94980	3	2	2
15.4	22.5	29.5	95100	95360	94980	3	2	2
15	22.6	28.8	95100	95360	94980	3	2	2
14.9	22.1	28.1	95100	95360	94980	3	2	2
15.1	21	27.4	95100	95360	94980	2	1	1
15.2	20	26.8	95100	95360	94980	2	1	1
15.1	19.2	26.2	95100	95360	94980	2	1	1
14.9	18.6	25.8	95100	95360	94980	2	1	1
14.6	18.1	25.3	95550	95860	94810	2	1	1
14.3	17.8	24.8	95550	95860	94810	2	1	1
13.9	17.5	24.2	95550	95860	94810	0	2	1
13.5	17.3	23.6	95550	95860	94810	0	2	1
13.2	17.1	22.9	95550	95860	94810	0	2	1
13	17	22.5	95550	95860	94810	0	2	1
12.9	17	22.3	95550	95860	94810	0	2	1
13.4	17.1	22.9	95550	95860	94810	0	2	1
14.3	17.4	24	95550	95860	94810	1	1	1
15.2	17.8	24.8	95550	95860	94810	1	1	1
16	18.4	25.3	95550	95860	94810	1	1	1
16.7	19.1	25.6	95550	95860	94810	1	1	1
17.5	20	26	95550	95860	94810	1	1	1
18.4	21	26.5	95550	95860	94810	1	1	1
19.4	22.2	27.4	95550	95860	94810	5	4	3
20.5	23.4	28.6	95550	95860	94810	5	4	3
21.1	24	29.3	95550	95860	94810	5	4	3
20.8	23.8	29	95550	95860	94810	5	4	3
20.1	23.1	28.4	95550	95860	94810	5	4	3
19.2	22.3	27.6	95550	95860	94810	5	4	3
18.3	21.4	26.7	95550	95860	94810	2	2	1
17.5	20.6	26	95550	95860	94810	2	2	1
16.8	20	25.3	95550	95860	94810	2	2	1
16.3	19.5	24.8	95550	95860	94810	2	2	1
15.8	19	24.4	95770	96030	94860	2	2	1
15.2	18.6	24.1	95770	96030	94860	2	2	1
14.7	18.3	23.8	95770	96030	94860	0	1	0
14.1	18	23.6	95770	96030	94860	0	1	0
13.6	17.7	23.4	95770	96030	94860	0	1	0
13.2	17.6	23.2	95770	96030	94860	0	1	0
13	17.5	23.2	95770	96030	94860	0	1	0
13.2	17.8	23.7	95770	96030	94860	0	1	0
13.5	18.6	24.7	95770	96030	94860	2	0	0
13.9	19.5	25.8	95770	96030	94860	2	0	0
14.4	20.5	26.7	95770	96030	94860	2	0	0
15	21.5	27.5	95770	96030	94860	2	0	0
15.9	22.4	28	95770	96030	94860	2	0	0
17.1	23.3	28.2	95770	96030	94860	2	0	0
18.7	24	27.3	95770	96030	94860	4	1	1
20	24.4	26.2	95770	96030	94860	4	1	1
19.8	24.2	25.4	95770	96030	94860	4	1	1
19.3	23.9	24.9	95770	96030	94860	4	1	1
18.6	23.4	24.5	95770	96030	94860	4	1	1
17.8	22.9	24.3	95770	96030	94860	4	1	1
17.1	22.5	24.1	95770	96030	94860	2	1	4
16.5	22.3	23.9	95770	96030	94860	2	1	4
16	22.2	23.7	95770	96030	94860	2	1	4
15.6	22.1	23.5	95770	96030	94860	2	1	4
15.2	21.9	23.1	95960	95900	94840	2	1	4
14.7	21.4	22.6	95960	95900	94840	2	1	4
14.1	20.4	21.9	95960	95900	94840	5	0	1
13.4	19	21.1	95960	95900	94840	5	0	1
12.7	17.4	20.2	95960	95900	94840	5	0	1
12.1	16.2	19.6	95960	95900	94840	5	0	1
11.9	15.7	19.3	95960	95900	94840	5	0	1
12.1	16.8	20.6	95960	95900	94840	5	0	1
12.6	19	23	95960	95900	94840	2	1	0
13.3	21.1	24.8	95960	95900	94840	2	1	0
14.2	22.8	25.9	95960	95900	94840	2	1	0
15.3	24.2	26.6	95960	95900	94840	2	1	0
16.8	25.4	27	95960	95900	94840	2	1	0
18.5	26.3	27.6	95960	95900	94840	2	1	0
20.6	27	28.5	95960	95900	94840	2	0	4
22.2	27.5	29.4	95960	95900	94840	2	0	4
21.9	27.7	29.2	95960	95900	94840	2	0	4
21.3	27.4	28.7	95960	95900	94840	2	0	4
20.4	26.7	28	95960	95900	94840	2	0	4
19.4	26	27.5	95960	95900	94840	2	0	4
18.6	25.6	27.2	95960	95900	94840	0	1	3
18	25.6	27.2	95960	95900	94840	0	1	3
17.6	25	27	95960	95900	94840	0	1	3
17.3	23.7	26.6	95960	95900	94840	0	1	3
17.1	22.3	26.1	95470	95750	94680	0	1	3
16.8	21.2	25.5	95470	95750	94680	0	1	3
16.4	20.7	25	95470	95750	94680	0	0	2
15.9	20.5	24.5	95470	95750	94680	0	0	2
15.3	20	24.2	95470	95750	94680	0	0	2
14.8	19.6	24	95470	95750	94680	0	0	2
14.6	19.5	23.9	95470	95750	94680	0	0	2
15.2	20	23.9	95470	95750	94680	0	0	2
16.4	20.7	24	95470	95750	94680	1	1	2
17.6	21.4	24.2	95470	95750	94680	1	1	2
18.7	22	24.5	95470	95750	94680	1	1	2
19.6	22.4	24.9	95470	95750	94680	1	1	2
20.4	22.8	25.1	95470	95750	94680	1	1	2
21.1	23	25.2	95470	95750	94680	1	1	2
21.8	23	25.2	95470	95750	94680	0	1	2
22.2	22.9	24.9	95470	95750	94680	0	1	2
22	22.6	24.5	95470	95750	94680	0	1	2
21.3	22.3	24	95470	95750	94680	0	1	2
20.5	21.8	23.4	95470	95750	94680	0	1	2
19.6	21.3	22.9	95470	95750	94680	0	1	2
18.9	20.8	22.5	95470	95750	94680	0	2	1
18.4	20.2	22.2	95470	95750	94680	0	2	1
18.1	19.7	22.1	95470	95750	94680	0	2	1
17.9	19.2	22.1	95470	95750	94680	0	2	1
17.8	18.7	22.1	95780	95610	94710	0	2	1
17.6	18.3	22.1	95780	95610	94710	0	2	1
17.2	17.9	22.1	95780	95610	94710	0	3	0
16.6	17.6	22	95780	95610	94710	0	3	0
16	17.4	21.9	95780	95610	94710	0	3	0
15.5	17.3	21.8	95780	95610	94710	0	3	0
15.3	17.3	21.7	95780	95610	94710	0	3	0
15.6	17.5	22	95780	95610	94710	0	3	0
16.2	17.8	22.5	95780	95610	94710	0	2	0
16.7	18.1	22.9	95780	95610	94710	0	2	0
17.2	18.5	23.2	95780	95610	94710	0	2	0
17.6	19	23.5	95780	95610	94710	0	2	0
18.3	19.6	23.7	95780	95610	94710	0	2	0
19.2	20.7	23.9	95780	95610	94710	0	2	0
20.5	22.1	24.3	95780	95610	94710	0	4	3
21.6	23.3	24.8	95780	95610	94710	0	4	3
21.3	23	25	95780	95610	94710	0	4	3
20.5	22.4	24.9	95780	95610	94710	0	4	3
19.5	21.5	24.6	95780	95610	94710	0	4	3
18.4	20.6	24.3	95780	95610	94710	0	4	3
17.4	19.7	23.9	95780	95610	94710	0	3	0
16.7	19.1	23.6	95780	95610	94710	0	3	0
16.2	18.6	23.3	95780	95610	94710	0	3	0
15.9	18.3	23.1	95780	95610	94710	0	3	0
15.6	18.1	22.9	95550	95320	94520	0	3	0
15.5	18	22.7	95550	95320	94520	0	3	0
15.3	17.8	22.6	95550	95320	94520	0	1	0
15.1	17.6	22.5	95550	95320	94520	0	1	0
14.8	17.4	22.4	95550	95320	94520	0	1	0
14.6	17.2	22.3	95550	95320	94520	0	1	0
14.5	17.1	22.3	95550	95320	94520	0	1	0
14.6	17.5	22.5	95550	95320	94520	0	1	0
14.9	18.4	22.8	95550	95320	94520	0	2	0
15.6	19.1	23.2	95550	95320	94520	0	2	0
16.5	19.6	23.6	95550	95320	94520	0	2	0
17.5	19.9	24.1	95550	95320	94520	0	2	0
18.7	20.1	24.7	95550	95320	94520	0	2	0
19.9	20.3	25.6	95550	95320	94520	0	2	0
20.9	20.5	26.7	95550	95320	94520	2	3	2
21.5	20.8	27.6	95550	95320	94520	2	3	2
21.2	21.1	27.4	95550	95320	94520	2	3	2
20.4	21.2	27	95550	95320	94520	2	3	2
19.3	21.1	26.4	95550	95320	94520	2	3	2
18.2	20.9	25.7	95550	95320	94520	2	3	2
17.3	20.6	25	95550	95320	94520	1	2	4
16.8	20.1	24.4	95550	95320	94520	1	2	4
16.5	19.6	23.9	95550	95320	94520	1	2	4
16.4	19	23.5	95550	95320	94520	1	2	4
16.2	18.5	23.1	95580	95240	94830	1	2	4
16	17.9	22.8	95580	95240	94830	1	2	4
15.5	17.4	22.4	95580	95240	94830	0	1	1
14.7	17	22	95580	95240	94830	0	1	1
13.7	16.7	21.7	95580	95240	94830	0	1	1
12.9	16.6	21.5	95580	95240	94830	0	1	1
12.6	16.5	21.4	95580	95240	94830	0	1	1
12.7	17	21.4	95580	95240	94830	0	1	1
13.1	18	21.6	95580	95240	94830	1	1	1
13.9	19.1	22	95580	95240	94830	1	1	1
15	20.3	22.6	95580	95240	94830	1	1	1
16.3	21.5	23.5	95580	95240	94830	1	1	1
17.9	22.8	24.5	95580	95240	94830	1	1	1
19.7	24.2	25.6	95580	95240	94830	1	1	1
21.6	25.8	26.8	95580	95240	94830	0	3	3
23.4	27.4	28	95580	95240	94830	0	3	3
24.2	28.1	29.2	95580	95240	94830	0	3	3
23.9	27.8	30	95580	95240	94830	0	3	3
23.2	27.2	30.3	95580	95240	94830	0	3	3
22.1	26.4	29.4	95580	95240	94830	0	3	3
21	25.6	27.6	95580	95240	94830	0	0	1
19.9	25.1	25.9	95580	95240	94830	0	0	1
18.9	24.7	24.5	95580	95240	94830	0	0	1
17.9	24.4	23.4	95580	95240	94830	0	0	1
17	24	22.5	95260	95140	94700	0	0	1
16.1	23.4	21.8	95260	95140	94700	0	0	1
15.3	22.4	21.2	95260	95140	94700	0	2	0
14.5	21	20.8	95260	95140	94700	0	2	0
13.9	19.6	20.5	95260	95140	94700	0	2	0
13.5	18.5	20.3	95260	95140	94700	0	2	0
13.3	18	20.2	95260	95140	94700	0	2	0
14.1	19.4	21.4	95260	95140	94700	0	2	0
15.9	22.1	23.7	95260	95140	94700	0	1	0
17.5	24.3	25.7	95260	95140	94700	0	1	0
19	25.8	27.1	95260	95140	94700	0	1	0
20.5	26.9	28.2	95260	95140	94700	0	1	0
22	27.7	29.2	95260	95140	94700	0	1	0
23.9	28.4	30.1	95260	95140	94700	0	1	0
26.2	29.4	31.2	95260	95140	94700	2	1	0
28	30.6	32.5	95260	95140	94700	2	1	0
27.7	31.2	33.1	95260	95140	94700	2	1	0
26.8	30.9	32.7	95260	95140	94700	2	1	0
25.6	30.2	31.8	95260	95140	94700	2	1	0
24.2	29.2	30.8	95260	95140	94700	2	1	0
22.9	28.2	30.1	95260	95140	94700	0	1	2
21.8	27.4	30	95260	95140	94700	0	1	2
21	26.7	30	95260	95140	94700	0	1	2
20.3	26	29.3	95260	95140	94700	0	1	2
	25.4			94860			1
	24.7			94860			1
	23.8			94860			2
	22.8			94860			2
	21.7			94860			2
	20.9			94860			2
	20.6			94860			2
	21.5			94860			2
	23.4			94860			0
	25			94860			0
	26.1			94860			0
	27			94860			0
	27.6			94860			0
	28			94860			0
	28.5			94860			3
	29			94860			3
	29.4			94860			3
	29.6			94860			3
	29.5			94860			3
	29.1			94860			3
	27.7			94860			3
	25.2			94860			3
	22.2			94860			3
	19.6			94860			3
