# Supplementary material for: Influence of geographical location and outdoor meteorological parameters on indoor humidity environment in rural residential buildings during the Plum Rains Season in the hot summer and cold winter region
Source: PLoS One. 2023 Oct 23;18(10):e0293181. doi: 10.1371/journal.pone.0293181 (PMC10593243; doi:10.1371/journal.pone.0293181)
Supplement: S16 Data — (XLSX) [file pone.0293181.s016.xlsx]

## Sheet: Sheet1
April dry bulb temperature	dry bulb temperature in May	dry bulb temperature in June	Atmospheric pressure in April	Atmospheric pressure in May	Atmospheric pressure in June	Wind speed in April	Wind speed in May	Wind speed in June
16	24.1	24.1	98290	97530	96950	3	2	1
15.7	22.5	23.6	98290	97530	96950	3	2	1
15.4	21.6	23.2	98290	97530	96950	1	0	2
15.1	21.5	22.9	98290	97530	96950	1	0	2
14.7	21.3	22.7	98290	97530	96950	1	0	2
14.5	21	22.6	98290	97530	96950	1	0	2
14.4	20.6	22.6	98290	97530	96950	1	0	2
14.6	20.4	22.9	98290	97530	96950	1	0	2
14.9	20.3	23.6	98290	97530	96950	2	0	2
15.1	20	24.4	98290	97530	96950	2	0	2
15.2	19.5	25.3	98290	97530	96950	2	0	2
15.3	19.1	26.2	98290	97530	96950	2	0	2
15.4	19.1	27.3	98290	97530	96950	2	0	2
15.6	19.4	28.6	98290	97530	96950	2	0	2
16	19.8	30	98290	97530	96950	2	3	2
16.5	20.2	31.5	98290	97530	96950	2	3	2
17	20.4	32.2	98290	97530	96950	2	3	2
17.2	20.6	31.8	98290	97530	96950	2	3	2
16.6	20.7	30.9	98290	97530	96950	2	3	2
15.6	20.7	29.6	98290	97530	96950	2	3	2
14.9	20.6	28.3	98290	97530	96950	2	3	4
15	20.4	27.2	98290	97530	96950	2	3	4
14.9	20.1	26.3	98290	97530	96950	2	3	4
14.5	19.8	25.6	98290	97530	96950	2	3	4
14	19.4	25	99130	98140	96900	2	3	4
13.6	19	24.4	99130	98140	96900	2	3	4
13.4	18.6	23.9	99130	98140	96900	6	1	2
13.2	18.2	23.4	99130	98140	96900	6	1	2
12.9	17.9	22.9	99130	98140	96900	6	1	2
12.4	17.7	22.6	99130	98140	96900	6	1	2
11.8	17.6	22.5	99130	98140	96900	6	1	2
11.5	17.8	22.8	99130	98140	96900	6	1	2
11.3	18.1	23.4	99130	98140	96900	2	0	0
11	18.4	24.4	99130	98140	96900	2	0	0
10.8	18.7	25.6	99130	98140	96900	2	0	0
10.8	19.1	27	99130	98140	96900	2	0	0
11	19.5	28.5	99130	98140	96900	2	0	0
11.2	20.1	30.2	99130	98140	96900	2	0	0
11.5	21	32	99130	98140	96900	1	2	2
11.7	22.1	33.2	99130	98140	96900	1	2	2
11.8	23	32.8	99130	98140	96900	1	2	2
11.9	23.4	32	99130	98140	96900	1	2	2
12	22.8	30.8	99130	98140	96900	1	2	2
12	21.6	29.5	99130	98140	96900	1	2	2
12	20.2	28.4	99130	98140	96900	1	3	4
12	19.2	27.6	99130	98140	96900	1	3	4
12	18.6	27.2	99130	98140	96900	1	3	4
11.9	18.3	27	99130	98140	96900	1	3	4
11.9	18.2	26.9	99130	98360	97260	1	3	4
11.8	18.1	26.7	99130	98360	97260	1	3	4
11.6	18.1	26.5	99130	98360	97260	1	2	0
11.4	18	26.1	99130	98360	97260	1	2	0
11.1	17.8	25.8	99130	98360	97260	1	2	0
11	17.7	25.6	99130	98360	97260	1	2	0
10.9	17.7	25.7	99130	98360	97260	1	2	0
11	17.8	25.8	99130	98360	97260	1	2	0
11.2	18.1	26.1	99130	98360	97260	1	2	0
11.5	18.7	26.5	99130	98360	97260	1	2	0
11.8	19.3	27	99130	98360	97260	1	2	0
12.1	20	27.5	99130	98360	97260	1	2	0
12.4	20.4	28.3	99130	98360	97260	1	2	0
12.8	20.5	29.2	99130	98360	97260	1	2	0
13.1	20.1	30.2	99130	98360	97260	1	1	2
13.3	19.3	31.3	99130	98360	97260	1	1	2
13.2	18.2	31.8	99130	98360	97260	1	1	2
12.9	17.2	31.5	99130	98360	97260	1	1	2
12.6	16.4	30.9	99130	98360	97260	1	1	2
12.2	16.1	30	99130	98360	97260	1	1	2
11.9	16.3	29.1	99130	98360	97260	2	3	2
11.7	16.4	28.3	99130	98360	97260	2	3	2
11.5	16.4	27.6	99130	98360	97260	2	3	2
11.4	16.3	27	99130	98360	97260	2	3	2
11.4	16	26.5	99290	98900	97440	2	3	2
11.3	15.8	26	99290	98900	97440	2	3	2
11.3	15.6	25.4	99290	98900	97440	1	2	2
11.2	15.5	24.8	99290	98900	97440	1	2	2
11.2	15.4	24.4	99290	98900	97440	1	2	2
11.1	15.4	24.2	99290	98900	97440	1	2	2
11.1	15.4	24.5	99290	98900	97440	1	2	2
11.1	15.7	25	99290	98900	97440	1	2	2
11.3	16.4	25.6	99290	98900	97440	1	2	1
11.5	17.5	25.9	99290	98900	97440	1	2	1
11.8	18.8	26	99290	98900	97440	1	2	1
12.2	20.3	26.1	99290	98900	97440	1	2	1
12.8	21.8	26.3	99290	98900	97440	1	2	1
13.4	23.2	26.6	99290	98900	97440	1	2	1
14.3	24.3	27.4	99290	98900	97440	1	2	2
15.2	24.9	28.5	99290	98900	97440	1	2	2
15.7	24.7	29.6	99290	98900	97440	1	2	2
15.5	24.1	30.1	99290	98900	97440	1	2	2
15.1	23.4	29.7	99290	98900	97440	1	2	2
14.6	22.7	28.8	99290	98900	97440	1	2	2
14.1	22	28.2	99290	98900	97440	2	2	1
13.8	21.5	28.1	99290	98900	97440	2	2	1
13.6	21.2	27.9	99290	98900	97440	2	2	1
13.4	21	27.6	99290	98900	97440	2	2	1
13.2	20.9	27.2	99030	98470	97170	2	2	1
13	20.6	26.8	99030	98470	97170	2	2	1
12.7	20.3	26.4	99030	98470	97170	0	3	2
12.2	19.8	26.2	99030	98470	97170	0	3	2
11.7	19.2	26.1	99030	98470	97170	0	3	2
11.3	18.8	26.1	99030	98470	97170	0	3	2
11.1	18.6	26.1	99030	98470	97170	0	3	2
11.1	18.7	26.3	99030	98470	97170	0	3	2
11.3	18.9	26.5	99030	98470	97170	1	0	1
12	19.2	26.7	99030	98470	97170	1	0	1
13.2	19.8	27	99030	98470	97170	1	0	1
14.7	20.5	27.2	99030	98470	97170	1	0	1
16.4	21.6	27.3	99030	98470	97170	1	0	1
18.2	23	27.5	99030	98470	97170	1	0	1
19.9	24.9	27.5	99030	98470	97170	3	3	4
21.3	26.4	27.3	99030	98470	97170	3	3	4
21.9	26.2	26.7	99030	98470	97170	3	3	4
21.7	25.7	26.1	99030	98470	97170	3	3	4
21.1	25	25.6	99030	98470	97170	3	3	4
20.3	24.3	25.4	99030	98470	97170	3	3	4
19.4	23.5	25.6	99030	98470	97170	2	2	3
18.5	22.8	25.6	99030	98470	97170	2	2	3
17.7	22.2	25.4	99030	98470	97170	2	2	3
16.9	21.7	25	99030	98470	97170	2	2	3
16.2	21.2	24.6	98250	98390	97400	2	2	3
15.5	20.6	24.2	98250	98390	97400	2	2	3
14.9	20.1	23.9	98250	98390	97400	2	0	1
14.3	19.5	23.7	98250	98390	97400	2	0	1
13.9	19	23.5	98250	98390	97400	2	0	1
13.5	18.6	23.5	98250	98390	97400	2	0	1
13.4	18.4	23.4	98250	98390	97400	2	0	1
13.4	18.6	23.4	98250	98390	97400	2	0	1
13.5	19.3	23.3	98250	98390	97400	2	0	3
13.9	20.2	23.1	98250	98390	97400	2	0	3
14.7	21.4	23	98250	98390	97400	2	0	3
16.1	22.7	22.8	98250	98390	97400	2	0	3
18	24	22.6	98250	98390	97400	2	0	3
20.5	25.3	22.5	98250	98390	97400	2	0	3
23.8	26.5	22.4	98250	98390	97400	3	0	0
26.4	27.2	22.3	98250	98390	97400	3	0	0
26.2	27	22.1	98250	98390	97400	3	0	0
25.5	26.4	22.1	98250	98390	97400	3	0	0
24.6	25.6	22.3	98250	98390	97400	3	0	0
23.6	24.7	22.6	98250	98390	97400	3	0	0
22.6	23.8	22.8	98250	98390	97400	2	2	2
21.7	23.1	22.9	98250	98390	97400	2	2	2
20.9	22.5	23	98250	98390	97400	2	2	2
20.2	21.9	23	98250	98390	97400	2	2	2
19.5	21.4	22.9	97560	98310	97520	2	2	2
18.8	20.9	22.8	97560	98310	97520	2	2	2
18	20.2	22.7	97560	98310	97520	0	0	0
17.2	19.4	22.6	97560	98310	97520	0	0	0
16.5	18.7	22.5	97560	98310	97520	0	0	0
15.9	18.1	22.5	97560	98310	97520	0	0	0
15.7	17.9	22.6	97560	98310	97520	0	0	0
15.8	18	22.8	97560	98310	97520	0	0	0
16.1	18.6	23	97560	98310	97520	1	1	0
16.8	19.7	23.3	97560	98310	97520	1	1	0
17.8	21.3	23.6	97560	98310	97520	1	1	0
19.2	23.1	23.9	97560	98310	97520	1	1	0
21	25.2	24.2	97560	98310	97520	1	1	0
23	27.2	24.4	97560	98310	97520	1	1	0
25.5	29.2	24.6	97560	98310	97520	2	1	1
27.3	30.8	24.7	97560	98310	97520	2	1	1
27.1	31.5	24.6	97560	98310	97520	2	1	1
26.5	31.2	24.3	97560	98310	97520	2	1	1
25.8	30.4	23.9	97560	98310	97520	2	1	1
24.9	29.2	23.6	97560	98310	97520	2	1	1
24.2	27.9	23.4	97560	98310	97520	3	0	2
23.7	26.5	23.4	97560	98310	97520	3	0	2
23.3	25.2	23.5	97560	98310	97520	3	0	2
23	23.9	23.4	97560	98310	97520	3	0	2
22.8	22.6	23.2	97650	97680	97700	3	0	2
22.5	21.5	23.1	97650	97680	97700	3	0	2
22.2	20.4	23	97650	97680	97700	0	2	0
21.8	19.5	22.9	97650	97680	97700	0	2	0
21.3	18.8	22.7	97650	97680	97700	0	2	0
21	18.3	22.5	97650	97680	97700	0	2	0
20.8	18.1	22.3	97650	97680	97700	0	2	0
20.9	18.4	22.1	97650	97680	97700	0	2	0
21	19.3	22	97650	97680	97700	3	2	3
21.2	21	21.9	97650	97680	97700	3	2	3
21.4	23.4	21.6	97650	97680	97700	3	2	3
21.7	26	21.2	97650	97680	97700	3	2	3
22	28.6	21	97650	97680	97700	3	2	3
22.5	30.9	21	97650	97680	97700	3	2	3
23	32.6	21.3	97650	97680	97700	2	4	3
23.6	33.5	21.6	97650	97680	97700	2	4	3
24.1	33.7	21.9	97650	97680	97700	2	4	3
24.3	33.3	22.1	97650	97680	97700	2	4	3
23.9	32.3	22.3	97650	97680	97700	2	4	3
23.1	31	22.4	97650	97680	97700	2	4	3
22.1	29.5	22.4	97650	97680	97700	2	0	0
21.2	28.1	22.3	97650	97680	97700	2	0	0
20.5	26.9	22.2	97650	97680	97700	2	0	0
19.9	25.8	22	97650	97680	97700	2	0	0
19.4	24.7	21.7	98040	97440	97480	2	0	0
18.9	23.7	21.4	98040	97440	97480	2	0	0
18.3	22.7	21	98040	97440	97480	1	2	2
17.7	21.7	20.6	98040	97440	97480	1	2	2
17.1	20.9	20.3	98040	97440	97480	1	2	2
16.7	20.3	20.2	98040	97440	97480	1	2	2
16.5	20.1	20.3	98040	97440	97480	1	2	2
16.7	20.5	20.5	98040	97440	97480	1	2	2
17.1	21.4	21	98040	97440	97480	2	0	2
17.7	22.8	21.6	98040	97440	97480	2	0	2
18.5	24.6	22.4	98040	97440	97480	2	0	2
19.5	26.6	23.1	98040	97440	97480	2	0	2
20.7	28.8	23.9	98040	97440	97480	2	0	2
22.4	30.9	24.6	98040	97440	97480	2	0	2
24.4	33	25.1	98040	97440	97480	0	1	2
26.6	34.3	25.4	98040	97440	97480	0	1	2
27.7	33.9	25.5	98040	97440	97480	0	1	2
27.4	32.8	25.3	98040	97440	97480	0	1	2
26.7	31.4	24.8	98040	97440	97480	0	1	2
25.7	29.8	24.2	98040	97440	97480	0	1	2
24.8	28.3	23.9	98040	97440	97480	2	2	2
24	27.1	23.9	98040	97440	97480	2	2	2
23.4	26.1	23.6	98040	97440	97480	2	2	2
22.9	25.3	23.1	98040	97440	97480	2	2	2
22.5	24.6	22.3	97360	97820	97840	2	2	2
22	23.9	21.6	97360	97820	97840	2	2	2
21.5	23.2	20.9	97360	97820	97840	1	2	3
20.9	22.4	20.5	97360	97820	97840	1	2	3
20.3	21.6	20.2	97360	97820	97840	1	2	3
19.9	21	20.1	97360	97820	97840	1	2	3
19.7	20.8	20.1	97360	97820	97840	1	2	3
20	21.1	20.1	97360	97820	97840	1	2	3
20.7	21.7	20.1	97360	97820	97840	1	0	2
21.6	22.5	20.1	97360	97820	97840	1	0	2
22.5	23.6	20	97360	97820	97840	1	0	2
23.6	24.8	19.9	97360	97820	97840	1	0	2
24.8	26.1	19.8	97360	97820	97840	1	0	2
26	27.6	19.7	97360	97820	97840	1	0	2
27.4	29.3	19.7	97360	97820	97840	2	3	3
28.7	30.5	19.4	97360	97820	97840	2	3	3
29.3	30.3	18.7	97360	97820	97840	2	3	3
29	29.9	18.2	97360	97820	97840	2	3	3
28.1	29.2	18.4	97360	97820	97840	2	3	3
26.8	28.5	18.8	97360	97820	97840	2	3	3
25.2	27.7	19.2	97360	97820	97840	4	4	2
23.5	27	19.1	97360	97820	97840	4	4	2
21.9	26.4	19	97360	97820	97840	4	4	2
20.4	25.8	19	97360	97820	97840	4	4	2
19.1	25.2	19.1	97420	97240	97980	4	4	2
18.3	24.8	19.2	97420	97240	97980	4	4	2
18	24.3	19.3	97420	97240	97980	1	0	0
18	23.9	19.3	97420	97240	97980	1	0	0
18	23.5	19.3	97420	97240	97980	1	0	0
18.1	23.3	19.3	97420	97240	97980	1	0	0
18.2	23.2	19.4	97420	97240	97980	1	0	0
18.4	23.4	19.5	97420	97240	97980	1	0	0
18.7	24	19.8	97420	97240	97980	2	1	0
19.1	24.9	20.2	97420	97240	97980	2	1	0
19.8	26.1	20.5	97420	97240	97980	2	1	0
20.6	27.6	20.7	97420	97240	97980	2	1	0
21.8	29.3	20.6	97420	97240	97980	2	1	0
23.3	31.2	20.4	97420	97240	97980	2	1	0
25.2	33.2	20.1	97420	97240	97980	2	3	1
26.7	34.6	19.9	97420	97240	97980	2	3	1
26.5	34.4	19.8	97420	97240	97980	2	3	1
26	33.9	19.7	97420	97240	97980	2	3	1
25.2	33.1	19.7	97420	97240	97980	2	3	1
24.4	32.2	19.7	97420	97240	97980	2	3	1
23.5	31.4	19.7	97420	97240	97980	2	4	1
22.7	30.6	19.7	97420	97240	97980	2	4	1
22	30	19.7	97420	97240	97980	2	4	1
21.4	29.3	19.7	97420	97240	97980	2	4	1
20.8	28.7	19.6	97590	97070	98140	2	4	1
20.2	28	19.5	97590	97070	98140	2	4	1
19.7	27.2	19.4	97590	97070	98140	2	3	1
19.2	26.4	19.2	97590	97070	98140	2	3	1
18.7	25.5	19.1	97590	97070	98140	2	3	1
18.4	24.9	19	97590	97070	98140	2	3	1
18.3	24.7	19.1	97590	97070	98140	2	3	1
18.6	24.9	19.2	97590	97070	98140	2	3	1
19.4	25.7	19.4	97590	97070	98140	1	1	0
20.5	27	19.6	97590	97070	98140	1	1	0
21.9	28.6	19.9	97590	97070	98140	1	1	0
23.3	30.4	20.2	97590	97070	98140	1	1	0
24.8	32.2	20.6	97590	97070	98140	1	1	0
26.1	33.7	21.2	97590	97070	98140	1	1	0
27.2	34.9	22	97590	97070	98140	2	3	3
28	35.4	22.9	97590	97070	98140	2	3	3
28.5	35	23.3	97590	97070	98140	2	3	3
28.6	34.1	23.2	97590	97070	98140	2	3	3
28.1	33.1	22.8	97590	97070	98140	2	3	3
27.1	32.2	22.4	97590	97070	98140	2	3	3
26.5	31.8	22	97590	97070	98140	2	5	0
26.5	31.9	21.7	97590	97070	98140	2	5	0
25.9	31.4	21.4	97590	97070	98140	2	5	0
24.6	30.4	21.2	97590	97070	98140	2	5	0
23	29.1	21	97960	97520	98280	2	5	0
21.3	28.1	20.9	97960	97520	98280	2	5	0
19.8	27.7	20.6	97960	97520	98280	1	1	0
18.8	27.4	20.3	97960	97520	98280	1	1	0
18.2	26.7	20	97960	97520	98280	1	1	0
18	25.6	19.9	97960	97520	98280	1	1	0
17.9	24.5	19.9	97960	97520	98280	1	1	0
18	23.4	20.1	97960	97520	98280	1	1	0
18	22.6	20.4	97960	97520	98280	2	2	0
17.7	22.1	21	97960	97520	98280	2	2	0
17.7	22	21.7	97960	97520	98280	2	2	0
18	22	22.6	97960	97520	98280	2	2	0
18.6	22.2	23.4	97960	97520	98280	2	2	0
19.2	22.3	24.1	97960	97520	98280	2	2	0
19.6	22.4	24.6	97960	97520	98280	2	2	2
19.7	22.3	24.8	97960	97520	98280	2	2	2
19.6	22.1	24.7	97960	97520	98280	2	2	2
19.3	21.8	24.3	97960	97520	98280	2	2	2
19	21.5	23.9	97960	97520	98280	2	2	2
18.7	21.3	23.3	97960	97520	98280	2	2	2
18.6	21.2	22.8	97960	97520	98280	4	2	2
18.6	21.2	22.3	97960	97520	98280	4	2	2
18.4	21.3	21.9	97960	97520	98280	4	2	2
17.9	21.3	21.5	97960	97520	98280	4	2	2
17.2	21.2	21.1	98360	98550	98020	4	2	2
16.6	21	20.6	98360	98550	98020	4	2	2
16	20.9	20.2	98360	98550	98020	2	1	2
15.6	20.8	19.7	98360	98550	98020	2	1	2
15.3	20.4	19.4	98360	98550	98020	2	1	2
15.1	19.8	19.2	98360	98550	98020	2	1	2
15.1	19.3	19.3	98360	98550	98020	2	1	2
15.1	18.8	19.6	98360	98550	98020	2	1	2
15.1	18.4	20.1	98360	98550	98020	1	2	0
15.1	18.3	20.9	98360	98550	98020	1	2	0
15.1	18.3	22	98360	98550	98020	1	2	0
15.2	18.5	23.1	98360	98550	98020	1	2	0
15.2	18.7	24.2	98360	98550	98020	1	2	0
15.2	18.9	25	98360	98550	98020	1	2	0
15.3	19	25.6	98360	98550	98020	0	2	1
15.4	18.8	25.8	98360	98550	98020	0	2	1
15.5	18.2	25.8	98360	98550	98020	0	2	1
15.6	17.5	25.7	98360	98550	98020	0	2	1
15.7	17.1	25.3	98360	98550	98020	0	2	1
15.7	17.1	24.8	98360	98550	98020	0	2	1
15.8	17.6	24.3	98360	98550	98020	2	2	1
15.8	17.8	23.8	98360	98550	98020	2	2	1
15.8	17.6	23.3	98360	98550	98020	2	2	1
15.8	17.2	22.7	98360	98550	98020	2	2	1
15.7	16.6	22.1	98280	98460	97610	2	2	1
15.5	16.1	21.4	98280	98460	97610	2	2	1
15.3	15.6	20.5	98280	98460	97610	1	2	2
15	15.4	19.5	98280	98460	97610	1	2	2
14.7	15.3	18.7	98280	98460	97610	1	2	2
14.5	15.3	18.3	98280	98460	97610	1	2	2
14.4	15.3	18.2	98280	98460	97610	1	2	2
14.5	15.7	18.2	98280	98460	97610	1	2	2
14.7	16.4	18.6	98280	98460	97610	1	1	1
15	17.1	19.7	98280	98460	97610	1	1	1
15.3	17.6	21.3	98280	98460	97610	1	1	1
15.6	18.3	23.2	98280	98460	97610	1	1	1
16	19.1	25.2	98280	98460	97610	1	1	1
16.3	20.1	27.2	98280	98460	97610	1	1	1
16.6	21.6	28.8	98280	98460	97610	0	3	2
16.8	23.3	29.9	98280	98460	97610	0	3	2
16.9	24.2	30.3	98280	98460	97610	0	3	2
16.9	23.9	30	98280	98460	97610	0	3	2
16.8	23.2	29.2	98280	98460	97610	0	3	2
16.7	22.4	28.1	98280	98460	97610	0	3	2
16.6	21.4	27	98280	98460	97610	0	2	2
16.5	20.6	25.9	98280	98460	97610	0	2	2
16.4	19.9	25	98280	98460	97610	0	2	2
16.3	19.3	24.1	98280	98460	97610	0	2	2
16.2	18.8	23.3	97990	97820	97570	0	2	2
16.1	18.5	22.6	97990	97820	97570	0	2	2
15.9	18.2	22	97990	97820	97570	1	1	2
15.7	18	21.5	97990	97820	97570	1	1	2
15.4	17.9	21	97990	97820	97570	1	1	2
15.3	17.8	20.9	97990	97820	97570	1	1	2
15.2	17.8	21.1	97990	97820	97570	1	1	2
15.2	18.1	21.6	97990	97820	97570	1	1	2
15.3	18.6	22.3	97990	97820	97570	2	2	2
15.4	19	23.2	97990	97820	97570	2	2	2
15.4	19.4	24.2	97990	97820	97570	2	2	2
15.6	19.7	25.3	97990	97820	97570	2	2	2
15.9	20.2	26.5	97990	97820	97570	2	2	2
16.4	21	27.7	97990	97820	97570	2	2	2
17.1	22.2	28.9	97990	97820	97570	1	2	2
18	23.8	30.1	97990	97820	97570	1	2	2
18.8	25.2	31	97990	97820	97570	1	2	2
19.2	25.8	31.3	97990	97820	97570	1	2	2
18.9	25.4	31	97990	97820	97570	1	2	2
18.2	24.4	30.2	97990	97820	97570	1	2	2
17.5	23.2	29.2	97990	97820	97570	1	2	1
17	22.3	28.3	97990	97820	97570	1	2	1
16.8	21.6	27.5	97990	97820	97570	1	2	1
16.7	21	26.8	97990	97820	97570	1	2	1
16.7	20.6	26.1	97980	97520	97590	1	2	1
16.7	20.3	25.2	97980	97520	97590	1	2	1
16.7	20	24.3	97980	97520	97590	0	0	2
16.6	19.7	23.2	97980	97520	97590	0	0	2
16.5	19.3	22.4	97980	97520	97590	0	0	2
16.4	19.1	22	97980	97520	97590	0	0	2
16.3	19	22	97980	97520	97590	0	0	2
16.4	19.3	22.3	97980	97520	97590	0	0	2
16.7	20.2	23.1	97980	97520	97590	0	0	2
17	21.4	24.5	97980	97520	97590	0	0	2
17.4	22.7	26.5	97980	97520	97590	0	0	2
18	24.1	28.7	97980	97520	97590	0	0	2
19	25.6	30.9	97980	97520	97590	0	0	2
20.5	26.9	32.9	97980	97520	97590	0	0	2
22.7	28	34.3	97980	97520	97590	2	2	2
24.5	28.6	34.9	97980	97520	97590	2	2	2
24.3	28.4	34.6	97980	97520	97590	2	2	2
23.9	27.7	33.7	97980	97520	97590	2	2	2
23.2	26.8	32.7	97980	97520	97590	2	2	2
22.5	25.7	31.9	97980	97520	97590	2	2	2
21.7	24.7	31.4	97980	97520	97590	1	1	2
21	23.8	31.4	97980	97520	97590	1	1	2
20.4	23.1	31	97980	97520	97590	1	1	2
19.8	22.6	30.2	97980	97520	97590	1	1	2
19.3	22.1	29	97970	96860	97870	1	1	2
18.8	21.8	27.8	97970	96860	97870	1	1	2
18.3	21.6	26.6	97970	96860	97870	2	0	3
17.8	21.5	25.6	97970	96860	97870	2	0	3
17.4	21.4	24.9	97970	96860	97870	2	0	3
17.1	21.3	24.4	97970	96860	97870	2	0	3
17	21.3	24	97970	96860	97870	2	0	3
17.1	21.3	23.9	97970	96860	97870	2	0	3
17.3	21.4	23.8	97970	96860	97870	0	2	1
17.8	21.8	23.8	97970	96860	97870	0	2	1
18.5	22.4	24	97970	96860	97870	0	2	1
19.6	23.2	24.1	97970	96860	97870	0	2	1
21.1	24.1	24.2	97970	96860	97870	0	2	1
22.9	24.9	24.4	97970	96860	97870	0	2	1
25.1	25.7	24.4	97970	96860	97870	3	2	4
26.8	26.3	23.7	97970	96860	97870	3	2	4
26.6	26.5	22.3	97970	96860	97870	3	2	4
26.1	26.2	21.1	97970	96860	97870	3	2	4
25.4	25.4	21	97970	96860	97870	3	2	4
24.6	24.6	21.5	97970	96860	97870	3	2	4
23.7	24.2	22.3	97970	96860	97870	0	2	0
22.9	24.2	22.8	97970	96860	97870	0	2	0
22.1	23.7	22.9	97970	96860	97870	0	2	0
21.4	22.6	22.8	97970	96860	97870	0	2	0
20.7	21.4	22.6	97820	97390	97750	0	2	0
20.1	20.4	22.3	97820	97390	97750	0	2	0
19.5	20	22.1	97820	97390	97750	2	0	0
19	19.9	22	97820	97390	97750	2	0	0
18.5	19.8	22	97820	97390	97750	2	0	0
18.2	19.7	22	97820	97390	97750	2	0	0
18.1	19.6	22.1	97820	97390	97750	2	0	0
18.2	19.7	22.4	97820	97390	97750	2	0	0
18.6	19.9	22.8	97820	97390	97750	1	1	2
19.7	20.3	23.2	97820	97390	97750	1	1	2
21.3	20.8	23.5	97820	97390	97750	1	1	2
23.1	21.3	24	97820	97390	97750	1	1	2
24.9	21.8	24.5	97820	97390	97750	1	1	2
26.4	22.2	25.1	97820	97390	97750	1	1	2
27.3	22.4	25.8	97820	97390	97750	1	2	2
27.5	22.4	26.6	97820	97390	97750	1	2	2
27.3	22.1	27	97820	97390	97750	1	2	2
26.8	21.8	26.9	97820	97390	97750	1	2	2
26.1	21.4	26.5	97820	97390	97750	1	2	2
25.5	21.1	26.1	97820	97390	97750	1	2	2
25.1	21	25.7	97820	97390	97750	2	2	2
25	21	25.4	97820	97390	97750	2	2	2
24.7	20.8	25.1	97820	97390	97750	2	2	2
24.2	20.5	24.9	97820	97390	97750	2	2	2
23.6	20	24.6	97980	97990	97420	2	2	2
22.9	19.4	24.2	97980	97990	97420	2	2	2
22.1	18.8	23.7	97980	97990	97420	3	2	2
21.4	18.2	23	97980	97990	97420	3	2	2
20.7	17.8	22.5	97980	97990	97420	3	2	2
20.2	17.4	22.2	97980	97990	97420	3	2	2
19.8	17.2	22.2	97980	97990	97420	3	2	2
19.5	17.1	22.2	97980	97990	97420	3	2	2
19.4	17.2	22.4	97980	97990	97420	2	3	1
19.3	17.5	23	97980	97990	97420	2	3	1
19.1	18	23.9	97980	97990	97420	2	3	1
18.9	18.5	25	97980	97990	97420	2	3	1
18.9	18.9	26.4	97980	97990	97420	2	3	1
19	19.3	27.9	97980	97990	97420	2	3	1
19.2	19.4	29.5	97980	97990	97420	2	2	2
19.4	19.1	30.6	97980	97990	97420	2	2	2
19.6	18.5	30.3	97980	97990	97420	2	2	2
19.9	17.7	29.6	97980	97990	97420	2	2	2
20.1	17	28.6	97980	97990	97420	2	2	2
20.2	16.8	27.6	97980	97990	97420	2	2	2
20.3	17	26.6	97980	97990	97420	0	2	2
20.3	17.1	25.9	97980	97990	97420	0	2	2
20.3	16.9	25.4	97980	97990	97420	0	2	2
20.2	16.6	25	97980	97990	97420	0	2	2
20.1	16.3	24.7	98120	98480	97220	0	2	2
19.9	15.9	24.5	98120	98480	97220	0	2	2
19.7	15.6	24.3	98120	98480	97220	0	2	1
19.5	15.4	24	98120	98480	97220	0	2	1
19.3	15.3	23.8	98120	98480	97220	0	2	1
19.1	15.3	23.7	98120	98480	97220	0	2	1
19.1	15.3	23.8	98120	98480	97220	0	2	1
19.2	15.3	24.2	98120	98480	97220	0	2	1
19.5	15.4	24.8	98120	98480	97220	0	4	1
19.8	15.5	25.5	98120	98480	97220	0	4	1
20.3	15.6	26.4	98120	98480	97220	0	4	1
21.1	15.8	27.5	98120	98480	97220	0	4	1
22.2	16.2	28.7	98120	98480	97220	0	4	1
23.9	16.9	30.1	98120	98480	97220	0	4	1
26.2	17.8	31.6	98120	98480	97220	2	2	1
28.1	19	32.7	98120	98480	97220	2	2	1
27.9	20.1	32.5	98120	98480	97220	2	2	1
27.2	20.6	32	98120	98480	97220	2	2	1
26.4	20.1	31.3	98120	98480	97220	2	2	1
25.4	19.1	30.4	98120	98480	97220	2	2	1
24.5	18	29.5	98120	98480	97220	2	4	1
23.8	17.2	28.7	98120	98480	97220	2	4	1
23.1	16.9	27.9	98120	98480	97220	2	4	1
22.6	16.7	27.2	98120	98480	97220	2	4	1
22.2	16.7	26.5	97460	97750	96960	2	4	1
21.8	16.8	26	97460	97750	96960	2	4	1
21.4	16.8	25.5	97460	97750	96960	0	0	3
21	16.7	25.1	97460	97750	96960	0	0	3
20.5	16.5	24.8	97460	97750	96960	0	0	3
20.2	16.4	24.7	97460	97750	96960	0	0	3
20.1	16.3	24.9	97460	97750	96960	0	0	3
20.4	16.5	25.5	97460	97750	96960	0	0	3
21	16.9	26.2	97460	97750	96960	0	0	1
21.5	17.5	26.9	97460	97750	96960	0	0	1
22.1	18.2	27.6	97460	97750	96960	0	0	1
22.9	19.2	28.4	97460	97750	96960	0	0	1
24	20.6	29.2	97460	97750	96960	0	0	1
25.5	22.5	30.1	97460	97750	96960	0	0	1
27.8	25	31.2	97460	97750	96960	2	2	3
29.7	27	32.3	97460	97750	96960	2	2	3
29.5	26.9	32.8	97460	97750	96960	2	2	3
29	26.5	32.6	97460	97750	96960	2	2	3
28.4	25.9	32.2	97460	97750	96960	2	2	3
27.9	25.3	31.5	97460	97750	96960	2	2	3
27.6	24.7	30.8	97460	97750	96960	3	3	0
27.6	24.2	30.1	97460	97750	96960	3	3	0
27.4	23.8	29.5	97460	97750	96960	3	3	0
27	23.5	29	97460	97750	96960	3	3	0
26.4	23.2	28.4	96840	97420	96700	3	3	0
25.8	22.9	28	96840	97420	96700	3	3	0
25.3	22.5	27.6	96840	97420	96700	0	2	2
24.9	22.1	27.3	96840	97420	96700	0	2	2
24.6	21.7	27	96840	97420	96700	0	2	2
24.4	21.4	27	96840	97420	96700	0	2	2
24.3	21.3	27.1	96840	97420	96700	0	2	2
24.1	21.4	27.5	96840	97420	96700	0	2	2
23.9	21.6	28.1	96840	97420	96700	2	0	2
23.6	21.8	29	96840	97420	96700	2	0	2
23.3	22.1	30	96840	97420	96700	2	0	2
23	22.5	30.9	96840	97420	96700	2	0	2
22.8	23	31.4	96840	97420	96700	2	0	2
22.6	23.6	31.2	96840	97420	96700	2	0	2
22.6	24.5	30.1	96840	97420	96700	2	2	7
22.7	25.5	27.9	96840	97420	96700	2	2	7
23	26.4	25.3	96840	97420	96700	2	2	7
23.3	26.8	23.4	96840	97420	96700	2	2	7
23.5	26.3	22.9	96840	97420	96700	2	2	7
23.7	25.1	23.3	96840	97420	96700	2	2	7
23.8	23.9	23.8	96840	97420	96700	3	1	2
23.7	23.1	23.8	96840	97420	96700	3	1	2
23.4	22.8	23.7	96840	97420	96700	3	1	2
23	22.7	23.7	96840	97420	96700	3	1	2
22.5	22.7	23.8	97040	97540	96580	3	1	2
22	22.7	24	97040	97540	96580	3	1	2
21.5	22.6	24.2	97040	97540	96580	3	0	0
21	22.2	24.4	97040	97540	96580	3	0	0
20.6	21.7	24.7	97040	97540	96580	3	0	0
20.4	21.3	24.9	97040	97540	96580	3	0	0
20.3	21.1	25	97040	97540	96580	3	0	0
20.4	21.3	25.1	97040	97540	96580	3	0	0
20.6	21.6	25	97040	97540	96580	3	1	0
20.7	22	24.8	97040	97540	96580	3	1	0
20.8	22.3	24.5	97040	97540	96580	3	1	0
20.9	22.8	24.4	97040	97540	96580	3	1	0
21.1	23.5	24.4	97040	97540	96580	3	1	0
21.4	24.4	24.8	97040	97540	96580	3	1	0
22	25.6	25.7	97040	97540	96580	1	3	2
22.8	27.1	27	97040	97540	96580	1	3	2
23.6	28.4	28.3	97040	97540	96580	1	3	2
23.9	29	28.9	97040	97540	96580	1	3	2
23.6	28.3	28.4	97040	97540	96580	1	3	2
23.1	26.8	27.3	97040	97540	96580	1	3	2
22.9	25.1	26.2	97040	97540	96580	2	0	0
23.1	23.8	25.6	97040	97540	96580	2	0	0
23	22.8	25.4	97040	97540	96580	2	0	0
22.7	22.2	25.5	97040	97540	96580	2	0	0
22.2	21.9	25.8	97720	97610	96730	2	0	0
21.8	21.7	25.9	97720	97610	96730	2	0	0
21.6	21.6	25.8	97720	97610	96730	1	2	0
21.6	21.5	25.4	97720	97610	96730	1	2	0
21.5	21.4	24.9	97720	97610	96730	1	2	0
21.3	21.3	24.6	97720	97610	96730	1	2	0
21.1	21.3	24.7	97720	97610	96730	1	2	0
20.9	21.6	24.9	97720	97610	96730	1	2	0
20.6	22.3	25.3	97720	97610	96730	2	0	0
20.3	23.3	25.8	97720	97610	96730	2	0	0
20.1	24.4	26.5	97720	97610	96730	2	0	0
19.9	25.6	27.3	97720	97610	96730	2	0	0
19.7	26.7	28.2	97720	97610	96730	2	0	0
19.5	27.7	29.1	97720	97610	96730	2	0	0
19.5	28.5	30.2	97720	97610	96730	2	1	0
19.4	29	31.2	97720	97610	96730	2	1	0
19.1	29.1	31.7	97720	97610	96730	2	1	0
19	28.9	31.5	97720	97610	96730	2	1	0
19	28.5	31	97720	97610	96730	2	1	0
19.1	27.9	30.3	97720	97610	96730	2	1	0
19.3	27.3	29.6	97720	97610	96730	2	0	2
19.6	26.8	29	97720	97610	96730	2	0	2
19.8	26.2	28.4	97720	97610	96730	2	0	2
19.9	25.8	27.9	97720	97610	96730	2	0	2
19.8	25.2	27.4	98650	97800	96900	2	0	2
19.5	24.7	26.9	98650	97800	96900	2	0	2
19.1	24	26.4	98650	97800	96900	2	2	0
18.9	23.2	25.8	98650	97800	96900	2	2	0
18.2	22.5	25.4	98650	97800	96900	2	2	0
17.3	21.9	25.2	98650	97800	96900	2	2	0
16.2	21.7	25.2	98650	97800	96900	2	2	0
15.2	22	25.2	98650	97800	96900	2	2	0
14.3	22.5	25.6	98650	97800	96900	4	2	1
13.7	22.9	26.4	98650	97800	96900	4	2	1
13.3	23.1	27.4	98650	97800	96900	4	2	1
13.2	23.4	28.6	98650	97800	96900	4	2	1
13.1	23.8	29.9	98650	97800	96900	4	2	1
13.1	24.4	30.9	98650	97800	96900	4	2	1
13.1	25.4	31.7	98650	97800	96900	2	3	2
13.1	26.7	32	98650	97800	96900	2	3	2
12.9	28	31.8	98650	97800	96900	2	3	2
12.8	28.5	31.3	98650	97800	96900	2	3	2
12.7	28	30.6	98650	97800	96900	2	3	2
12.5	27	29.8	98650	97800	96900	2	3	2
12.4	25.8	29	98650	97800	96900	2	3	2
12.3	24.9	28.3	98650	97800	96900	2	3	2
12.2	24.3	27.6	98650	97800	96900	2	3	2
12.1	24	27	98650	97800	96900	2	3	2
12	23.8	26.5	99300	97550	97250	2	3	2
11.9	23.6	25.9	99300	97550	97250	2	3	2
11.7	23.4	25.3	99300	97550	97250	0	0	2
11.5	23.1	24.7	99300	97550	97250	0	0	2
11.2	22.8	24.2	99300	97550	97250	0	0	2
11.1	22.6	24	99300	97550	97250	0	0	2
11	22.5	24.1	99300	97550	97250	0	0	2
11.2	22.7	24.2	99300	97550	97250	0	0	2
11.5	23.2	24.4	99300	97550	97250	0	1	1
11.6	23.9	24.6	99300	97550	97250	0	1	1
11.6	24.7	24.9	99300	97550	97250	0	1	1
11.6	25.7	25.3	99300	97550	97250	0	1	1
11.7	26.9	25.9	99300	97550	97250	0	1	1
11.9	28.2	26.9	99300	97550	97250	0	1	1
12.4	29.7	28.2	99300	97550	97250	2	3	0
13.2	31.2	29.8	99300	97550	97250	2	3	0
14	31.9	30.6	99300	97550	97250	2	3	0
14.4	31.5	30.3	99300	97550	97250	2	3	0
14.1	30.7	29.6	99300	97550	97250	2	3	0
13.5	29.8	28.8	99300	97550	97250	2	3	0
12.9	29.3	28	99300	97550	97250	1	3	2
12.5	29.3	27.5	99300	97550	97250	1	3	2
12.4	29.1	27.2	99300	97550	97250	1	3	2
12.4	28.6	27	99300	97550	97250	1	3	2
12.4	27.8	26.9	99100	97670	97340	1	3	2
12.5	27	26.8	99100	97670	97340	1	3	2
12.6	26.1	26.5	99100	97670	97340	2	1	2
12.6	25.3	26.1	99100	97670	97340	2	1	2
12.4	24.6	25.7	99100	97670	97340	2	1	2
12.4	24	25.5	99100	97670	97340	2	1	2
12.3	23.6	25.6	99100	97670	97340	2	1	2
12.3	23.3	25.8	99100	97670	97340	2	1	2
12.5	23.2	26	99100	97670	97340	0	0	0
13.1	23	26.2	99100	97670	97340	0	0	0
14	22.6	26.4	99100	97670	97340	0	0	0
15	22.5	26.7	99100	97670	97340	0	0	0
16	22.6	27.2	99100	97670	97340	0	0	0
16.8	22.9	28	99100	97670	97340	0	0	0
17.3	23.2	29.2	99100	97670	97340	2	1	0
17.4	23.5	30.2	99100	97670	97340	2	1	0
17.2	23.8	30	99100	97670	97340	2	1	0
16.9	24.1	29.5	99100	97670	97340	2	1	0
16.4	24.2	28.9	99100	97670	97340	2	1	0
15.8	24.3	28.2	99100	97670	97340	2	1	0
15.4	24.3	27.5	99100	97670	97340	1	2	1
15.2	24.2	27	99100	97670	97340	1	2	1
15.1	23.9	26.6	99100	97670	97340	1	2	1
15.1	23.6	26.4	99100	97670	97340	1	2	1
15.1	23.3	26.2	98710	97530	97460	1	2	1
15	23	26	98710	97530	97460	1	2	1
14.9	22.8	25.8	98710	97530	97460	0	1	2
14.6	22.6	25.6	98710	97530	97460	0	1	2
14.3	22.5	25.4	98710	97530	97460	0	1	2
14	22.5	25.3	98710	97530	97460	0	1	2
13.9	22.5	25.4	98710	97530	97460	0	1	2
14.1	22.7	25.5	98710	97530	97460	0	1	2
14.5	23	25.7	98710	97530	97460	1	1	2
15.2	23.3	26	98710	97530	97460	1	1	2
16	23.8	26.5	98710	97530	97460	1	1	2
17.1	24.5	27.1	98710	97530	97460	1	1	2
18.2	25.7	28	98710	97530	97460	1	1	2
19.4	27.5	29.3	98710	97530	97460	1	1	2
20.6	30.1	30.9	98710	97530	97460	2	0	2
21.7	32.3	32.2	98710	97530	97460	2	0	2
22.2	32.1	32	98710	97530	97460	2	0	2
22	31.6	31.3	98710	97530	97460	2	0	2
21.5	30.9	30.5	98710	97530	97460	2	0	2
20.8	30.1	29.5	98710	97530	97460	2	0	2
20	29.3	28.6	98710	97530	97460	1	1	2
19.3	28.6	27.9	98710	97530	97460	1	1	2
18.7	28.1	27.3	98710	97530	97460	1	1	2
18.2	27.6	26.8	98710	97530	97460	1	1	2
17.8	27.1	26.4	98440	97220	97480	1	1	2
17.4	26.7	26	98440	97220	97480	1	1	2
17.1	26.2	25.6	98440	97220	97480	2	0	2
16.9	25.7	25.1	98440	97220	97480	2	0	2
16.7	25.2	24.8	98440	97220	97480	2	0	2
16.6	24.8	24.6	98440	97220	97480	2	0	2
16.6	24.7	24.7	98440	97220	97480	2	0	2
16.8	25	25	98440	97220	97480	2	0	2
17.3	25.7	26	98440	97220	97480	0	0	0
17.9	26.7	27.7	98440	97220	97480	0	0	0
18.5	28	29.7	98440	97220	97480	0	0	0
19.2	29.3	31.4	98440	97220	97480	0	0	0
20.1	30.7	32.1	98440	97220	97480	0	0	0
21.2	32	31.3	98440	97220	97480	0	0	0
22.6	33.2	29.8	98440	97220	97480	2	1	3
24.1	33.9	28.5	98440	97220	97480	2	1	3
24.8	33.6	27.4	98440	97220	97480	2	1	3
24.2	32.8	26.7	98440	97220	97480	2	1	3
23	31.8	26.2	98440	97220	97480	2	1	3
21.8	31	26	98440	97220	97480	2	1	3
21.6	30.7	25.8	98440	97220	97480	2	3	2
22.7	30.8	25.8	98440	97220	97480	2	3	2
24.3	30.3	25.8	98440	97220	97480	2	3	2
25	29.1	25.8	98440	97220	97480	2	3	2
	27.8			97430			3
	26.8			97430			3
	26.3			97430			3
	26.2			97430			3
	25.8			97430			3
	25.4			97430			3
	25			97430			3
	24.6			97430			3
	24.5			97430			5
	24.2			97430			5
	23.5			97430			5
	23.1			97430			5
	23.4			97430			5
	24.1			97430			5
	24.9			97430			3
	25.6			97430			3
	26			97430			3
	26.3			97430			3
	26.4			97430			3
	26.3			97430			3
	26.1			97430			1
	25.7			97430			1
	25.2			97430			1
	24.7			97430			1
