# Supplementary material for: Influence of geographical location and outdoor meteorological parameters on indoor humidity environment in rural residential buildings during the Plum Rains Season in the hot summer and cold winter region
Source: PLoS One. 2023 Oct 23;18(10):e0293181. doi: 10.1371/journal.pone.0293181 (PMC10593243; doi:10.1371/journal.pone.0293181)
Supplement: S17 Data — (XLSX) [file pone.0293181.s017.xlsx]

## Sheet: Sheet1
April dry bulb temperature	dry bulb temperature in May	dry bulb temperature in June	Atmospheric pressure in April	Atmospheric pressure in May	Atmospheric pressure in June	Wind speed in April	Wind speed in May	Wind speed in June
13	18	21.1	91050	91200	91280	4	0	2
13.4	17.1	20.5	91050	91200	91280	4	0	2
13.8	16.8	20	91050	91200	91280	2	0	1
13.8	16.6	19.6	91050	91200	91280	2	0	1
13.6	16.3	19.3	91050	91200	91280	2	0	1
13.3	15.9	19.1	91050	91200	91280	2	0	1
13	15.7	19.1	91050	91200	91280	2	0	1
12.9	15.8	19.2	91050	91200	91280	2	0	1
13.1	16.2	19.4	91050	91200	91280	1	0	0
13.7	16.8	19.7	91050	91200	91280	1	0	0
14.8	17.5	20	91050	91200	91280	1	0	0
16.2	18.2	20.5	91050	91200	91280	1	0	0
18.2	18.9	21.1	91050	91200	91280	1	0	0
20.7	19.5	22	91050	91200	91280	1	0	0
23.6	20	23.1	91050	91200	91280	4	1	1
25.8	20.2	24	91050	91200	91280	4	1	1
25.5	20.3	23.9	91050	91200	91280	4	1	1
24.6	20.1	23.6	91050	91200	91280	4	1	1
23.4	19.9	23.2	91050	91200	91280	4	1	1
22	19.6	22.8	91050	91200	91280	4	1	1
20.5	19.3	22.4	91050	91200	91280	1	4	0
19.2	19	22	91050	91200	91280	1	4	0
18	18.7	21.8	91050	91200	91280	1	4	0
16.9	18.4	21.5	91050	91200	91280	1	4	0
16	18.2	21.3	91220	91670	90980	1	4	0
15.2	18	21	91220	91670	90980	1	4	0
14.5	17.8	20.8	91220	91670	90980	0	0	0
13.9	17.7	20.5	91220	91670	90980	0	0	0
13.4	17.6	20.3	91220	91670	90980	0	0	0
13.1	17.5	20.1	91220	91670	90980	0	0	0
13	17.5	20	91220	91670	90980	0	0	0
13.1	17.5	20.2	91220	91670	90980	0	0	0
13.5	17.9	20.6	91220	91670	90980	1	2	0
14.5	18.8	21	91220	91670	90980	1	2	0
16.1	19.7	21.5	91220	91670	90980	1	2	0
17.9	20.1	22.1	91220	91670	90980	1	2	0
19.9	19.9	22.8	91220	91670	90980	1	2	0
21.9	19.5	23.8	91220	91670	90980	1	2	0
23.6	19.1	25	91220	91670	90980	2	3	2
24.9	18.7	26.5	91220	91670	90980	2	3	2
25.4	18.5	27.8	91220	91670	90980	2	3	2
25	18.3	28.3	91220	91670	90980	2	3	2
24	18.1	27.8	91220	91670	90980	2	3	2
22.9	18	26.6	91220	91670	90980	2	3	2
22.2	17.8	25.3	91220	91670	90980	2	1	2
22	17.6	24.4	91220	91670	90980	2	1	2
21	17.4	23.8	91220	91670	90980	2	1	2
19.4	17.1	23.5	91220	91670	90980	2	1	2
17.6	16.9	23.4	91580	91950	90870	2	1	2
16.2	16.5	23.3	91580	91950	90870	2	1	2
15.6	16.1	23.1	91580	91950	90870	3	1	0
15.5	15.7	22.8	91580	91950	90870	3	1	0
15.3	15.2	22.4	91580	91950	90870	3	1	0
15	14.9	22	91580	91950	90870	3	1	0
14.9	14.8	21.9	91580	91950	90870	3	1	0
15	14.9	22.1	91580	91950	90870	3	1	0
15.3	15.1	22.7	91580	91950	90870	1	1	0
15.8	15.4	23.3	91580	91950	90870	1	1	0
16.5	15.9	23.9	91580	91950	90870	1	1	0
17.1	16.4	24.7	91580	91950	90870	1	1	0
17.8	17	25.6	91580	91950	90870	1	1	0
18.3	17.5	26.8	91580	91950	90870	1	1	0
18.5	18	28.3	91580	91950	90870	2	2	2
18.4	18.3	30	91580	91950	90870	2	2	2
18.2	18.2	30.8	91580	91950	90870	2	2	2
17.8	17.9	30.5	91580	91950	90870	2	2	2
17.4	17.5	29.8	91580	91950	90870	2	2	2
17.2	17	29	91580	91950	90870	2	2	2
17.2	16.6	28.1	91580	91950	90870	3	1	1
17.4	16.2	27.4	91580	91950	90870	3	1	1
17.3	15.9	26.9	91580	91950	90870	3	1	1
16.9	15.6	26.5	91580	91950	90870	3	1	1
16.4	15.4	26.2	92020	92280	90890	3	1	1
15.9	15.2	25.8	92020	92280	90890	3	1	1
15.7	15	25.3	92020	92280	90890	1	1	0
15.6	14.9	24.7	92020	92280	90890	1	1	0
15.4	14.7	24	92020	92280	90890	1	1	0
15	14.6	23.5	92020	92280	90890	1	1	0
14.6	14.6	23.3	92020	92280	90890	1	1	0
14.1	14.7	23.5	92020	92280	90890	1	1	0
13.7	14.8	24	92020	92280	90890	3	0	1
13.4	15	24.4	92020	92280	90890	3	0	1
13.1	15.4	24.9	92020	92280	90890	3	0	1
12.9	16	25.5	92020	92280	90890	3	0	1
12.8	16.9	26.3	92020	92280	90890	3	0	1
12.7	18.1	27.5	92020	92280	90890	3	0	1
12.7	19.7	29.2	92020	92280	90890	3	5	4
12.6	21	30.6	92020	92280	90890	3	5	4
12.4	20.8	30.4	92020	92280	90890	3	5	4
12.2	20.3	29.8	92020	92280	90890	3	5	4
12.2	19.7	29	92020	92280	90890	3	5	4
12.4	18.9	28.1	92020	92280	90890	3	5	4
12.5	18.2	27.1	92020	92280	90890	2	0	2
12.6	17.6	26.1	92020	92280	90890	2	0	2
12.6	17	25.2	92020	92280	90890	2	0	2
12.5	16.6	24.4	92020	92280	90890	2	0	2
12.4	16.2	23.7	91970	92030	90920	2	0	2
12.2	15.8	23.1	91970	92030	90920	2	0	2
11.9	15.4	22.7	91970	92030	90920	1	0	2
11.6	15	22.4	91970	92030	90920	1	0	2
11.2	14.7	22.3	91970	92030	90920	1	0	2
11	14.4	22.2	91970	92030	90920	1	0	2
10.9	14.3	22.2	91970	92030	90920	1	0	2
10.9	14.4	22.4	91970	92030	90920	1	0	2
11	14.8	22.8	91970	92030	90920	1	1	1
11.1	15.6	23.5	91970	92030	90920	1	1	1
11.2	16.8	24.4	91970	92030	90920	1	1	1
11.4	18.1	25.4	91970	92030	90920	1	1	1
11.6	19.5	26.6	91970	92030	90920	1	1	1
11.9	20.6	27.8	91970	92030	90920	1	1	1
12.4	21.4	29	91970	92030	90920	1	3	1
12.9	21.7	30.1	91970	92030	90920	1	3	1
13.2	21.5	31	91970	92030	90920	1	3	1
13.1	21	31.3	91970	92030	90920	1	3	1
12.9	20.4	31	91970	92030	90920	1	3	1
12.7	19.7	30.4	91970	92030	90920	1	3	1
12.4	19	29.5	91970	92030	90920	1	0	1
12.2	18.4	28.7	91970	92030	90920	1	0	1
12	18	27.9	91970	92030	90920	1	0	1
11.8	17.6	27.1	91970	92030	90920	1	0	1
11.7	17.1	26.4	91480	92050	91120	1	0	1
11.5	16.7	25.6	91480	92050	91120	1	0	1
11.4	16.1	24.8	91480	92050	91120	0	0	1
11.3	15.4	24	91480	92050	91120	0	0	1
11.1	14.7	23.3	91480	92050	91120	0	0	1
11	14.2	22.8	91480	92050	91120	0	0	1
11	14	22.7	91480	92050	91120	0	0	1
11.2	14.2	23.1	91480	92050	91120	0	0	1
11.5	14.5	24.1	91480	92050	91120	1	0	2
11.9	14.7	25.8	91480	92050	91120	1	0	2
12.2	14.8	27.9	91480	92050	91120	1	0	2
12.6	15	29.8	91480	92050	91120	1	0	2
12.9	15.5	31.3	91480	92050	91120	1	0	2
13.3	16.5	31.8	91480	92050	91120	1	0	2
13.6	18	31.1	91480	92050	91120	2	0	3
13.9	20.1	29.5	91480	92050	91120	2	0	3
14.2	22	27.5	91480	92050	91120	2	0	3
14.4	22.9	25.4	91480	92050	91120	2	0	3
14.5	22.3	23.8	91480	92050	91120	2	0	3
14.4	21	23.1	91480	92050	91120	2	0	3
14.2	19.5	23.3	91480	92050	91120	2	0	1
14	18.2	23.3	91480	92050	91120	2	0	1
13.8	17.3	23.1	91480	92050	91120	2	0	1
13.6	16.5	22.9	91480	92050	91120	2	0	1
13.4	15.8	22.6	91200	92020	91660	2	0	1
13.2	15.2	22.3	91200	92020	91660	2	0	1
13	14.5	21.8	91200	92020	91660	2	0	3
12.8	13.7	21.2	91200	92020	91660	2	0	3
12.7	13	20.7	91200	92020	91660	2	0	3
12.5	12.4	20.1	91200	92020	91660	2	0	3
12.5	12.2	19.6	91200	92020	91660	2	0	3
12.6	12.4	19.3	91200	92020	91660	2	0	3
12.8	13.2	19.2	91200	92020	91660	2	0	2
13.3	14.8	19	91200	92020	91660	2	0	2
14.2	17.1	19.1	91200	92020	91660	2	0	2
15.2	19.7	19.5	91200	92020	91660	2	0	2
16.5	22.3	20.2	91200	92020	91660	2	0	2
17.8	24.7	20.9	91200	92020	91660	2	0	2
19.3	26.4	21.5	91200	92020	91660	2	2	2
20.3	27.3	21.8	91200	92020	91660	2	2	2
20	27.6	21.8	91200	92020	91660	2	2	2
19.4	27.1	21.7	91200	92020	91660	2	2	2
18.7	25.9	21.4	91200	92020	91660	2	2	2
18	24.3	21.1	91200	92020	91660	2	2	2
17.7	22.5	20.8	91200	92020	91660	3	1	3
17.8	20.8	20.6	91200	92020	91660	3	1	3
17.8	19.3	20.4	91200	92020	91660	3	1	3
17.4	18	20.1	91200	92020	91660	3	1	3
16.8	16.7	19.9	91700	91560	91900	3	1	3
16.2	15.6	19.5	91700	91560	91900	3	1	3
15.9	14.5	19	91700	91560	91900	2	0	0
15.7	13.5	18.3	91700	91560	91900	2	0	0
15.3	12.7	17.6	91700	91560	91900	2	0	0
14.6	12.1	17.1	91700	91560	91900	2	0	0
14	11.9	16.9	91700	91560	91900	2	0	0
13.4	12.4	17.1	91700	91560	91900	2	0	0
12.9	13.6	17.5	91700	91560	91900	2	0	0
12.7	15.5	17.8	91700	91560	91900	2	0	0
12.7	17.8	18.1	91700	91560	91900	2	0	0
12.8	20.4	18.5	91700	91560	91900	2	0	0
13	23	18.9	91700	91560	91900	2	0	0
13.2	25.4	19.6	91700	91560	91900	2	0	0
13.3	27.4	20.6	91700	91560	91900	3	5	1
13.3	28.8	21.8	91700	91560	91900	3	5	1
13.1	29.3	22.4	91700	91560	91900	3	5	1
12.9	28.8	22.2	91700	91560	91900	3	5	1
12.7	27.6	21.8	91700	91560	91900	3	5	1
12.5	26	21.4	91700	91560	91900	3	5	1
12.3	24.2	21.2	91700	91560	91900	0	1	2
12.2	22.5	21.3	91700	91560	91900	0	1	2
12.2	21	21.2	91700	91560	91900	0	1	2
12.2	19.7	20.8	91700	91560	91900	0	1	2
12.2	18.5	20.4	92000	91250	91980	0	1	2
12.1	17.3	20	92000	91250	91980	0	1	2
11.9	16.2	19.8	92000	91250	91980	1	0	0
11.6	15.2	19.7	92000	91250	91980	1	0	0
11.2	14.3	19.5	92000	91250	91980	1	0	0
10.8	13.7	19.1	92000	91250	91980	1	0	0
10.7	13.5	18.8	92000	91250	91980	1	0	0
10.8	14	18.6	92000	91250	91980	1	0	0
10.9	15.4	18.5	92000	91250	91980	2	0	2
11	17.2	18.1	92000	91250	91980	2	0	2
11.2	19.4	17.8	92000	91250	91980	2	0	2
11.5	21.7	17.8	92000	91250	91980	2	0	2
11.9	24.1	18	92000	91250	91980	2	0	2
12.6	26.4	18.3	92000	91250	91980	2	0	2
13.7	28.4	18.6	92000	91250	91980	1	2	1
14.6	30	18.8	92000	91250	91980	1	2	1
14.4	30.7	18.8	92000	91250	91980	1	2	1
13.9	30.3	18.8	92000	91250	91980	1	2	1
13.3	29.3	18.8	92000	91250	91980	1	2	1
12.7	28.2	18.7	92000	91250	91980	1	2	1
12.2	27.6	18.7	92000	91250	91980	0	1	1
11.9	27.4	18.7	92000	91250	91980	0	1	1
11.8	26.2	18.7	92000	91250	91980	0	1	1
11.7	24.3	18.7	92000	91250	91980	0	1	1
11.8	22.1	18.7	92260	91660	92070	0	1	1
11.7	20.3	18.5	92260	91660	92070	0	1	1
11.6	19.6	18.2	92260	91660	92070	1	2	1
11.3	19.4	17.8	92260	91660	92070	1	2	1
11	18.9	17.3	92260	91660	92070	1	2	1
10.7	18.5	16.9	92260	91660	92070	1	2	1
10.6	18.4	16.7	92260	91660	92070	1	2	1
10.6	18.9	16.8	92260	91660	92070	1	2	1
10.7	19.6	17	92260	91660	92070	1	0	0
10.9	20.3	17.3	92260	91660	92070	1	0	0
11.2	20.9	17.6	92260	91660	92070	1	0	0
11.7	21.4	18.1	92260	91660	92070	1	0	0
12.2	21.8	18.6	92260	91660	92070	1	0	0
12.7	22.2	19.3	92260	91660	92070	1	0	0
13.2	22.4	20.2	92260	91660	92070	2	1	1
13.7	22.6	21.1	92260	91660	92070	2	1	1
14.1	22.6	21.6	92260	91660	92070	2	1	1
14.2	22.7	21.5	92260	91660	92070	2	1	1
14.1	22.6	21.1	92260	91660	92070	2	1	1
13.8	22.5	20.6	92260	91660	92070	2	1	1
13.3	22.3	20.1	92260	91660	92070	1	2	0
12.6	22.1	19.7	92260	91660	92070	1	2	0
11.9	21.8	19.4	92260	91660	92070	1	2	0
11.2	21.4	19.1	92260	91660	92070	1	2	0
10.5	21.1	18.9	92260	91250	91940	1	2	0
10.1	20.6	18.6	92260	91250	91940	1	2	0
9.9	20.2	18.4	92260	91250	91940	0	1	0
9.8	19.7	18.1	92260	91250	91940	0	1	0
9.7	19.3	17.9	92260	91250	91940	0	1	0
9.6	19	17.7	92260	91250	91940	0	1	0
9.7	18.9	17.6	92260	91250	91940	0	1	0
10.1	19.5	17.8	92260	91250	91940	0	1	0
10.8	20.7	18.3	92260	91250	91940	0	1	0
11.9	22	19	92260	91250	91940	0	1	0
13	23.3	19.8	92260	91250	91940	0	1	0
13.5	24.5	20.8	92260	91250	91940	0	1	0
13.3	25.8	21.9	92260	91250	91940	0	1	0
12.8	27	23.2	92260	91250	91940	0	1	0
12.3	28.1	24.5	92260	91250	91940	2	5	2
11.8	29.1	25.8	92260	91250	91940	2	5	2
11.5	29.6	26.4	92260	91250	91940	2	5	2
11.2	29.4	26.1	92260	91250	91940	2	5	2
10.9	28.8	25.3	92260	91250	91940	2	5	2
10.8	28	24.3	92260	91250	91940	2	5	2
10.7	27.1	23.2	92260	91250	91940	2	4	0
10.6	26.1	22.2	92260	91250	91940	2	4	0
10.6	25.2	21.2	92260	91250	91940	2	4	0
10.6	24.2	20.4	92260	91250	91940	2	4	0
10.6	23.3	19.7	91960	91160	91620	2	4	0
10.6	22.3	19	91960	91160	91620	2	4	0
10.6	21.4	18.4	91960	91160	91620	0	0	0
10.6	20.5	17.9	91960	91160	91620	0	0	0
10.5	19.7	17.4	91960	91160	91620	0	0	0
10.5	19.2	17.1	91960	91160	91620	0	0	0
10.5	19	17	91960	91160	91620	0	0	0
10.6	19.8	17.3	91960	91160	91620	0	0	0
10.8	21.4	18	91960	91160	91620	1	2	0
11	22.8	19.1	91960	91160	91620	1	2	0
11.3	24	20.4	91960	91160	91620	1	2	0
11.7	24.9	21.8	91960	91160	91620	1	2	0
12.2	25.6	23.3	91960	91160	91620	1	2	0
12.8	26.3	24.8	91960	91160	91620	1	2	0
13.7	26.9	26.1	91960	91160	91620	1	4	2
14.7	27.5	27.2	91960	91160	91620	1	4	2
15.6	27.8	28	91960	91160	91620	1	4	2
16	27.7	28.3	91960	91160	91620	1	4	2
15.7	27.3	27.8	91960	91160	91620	1	4	2
15	26.8	26.7	91960	91160	91620	1	4	2
14.2	26.2	25.2	91960	91160	91620	1	2	2
13.6	25.6	23.7	91960	91160	91620	1	2	2
13.3	24.9	22.3	91960	91160	91620	1	2	2
13.1	24.3	20.9	91960	91160	91620	1	2	2
13	23.6	19.7	91580	91240	91300	1	2	2
13	22.9	18.6	91580	91240	91300	1	2	2
12.9	22.2	17.7	91580	91240	91300	0	0	0
12.8	21.5	17	91580	91240	91300	0	0	0
12.6	20.9	16.5	91580	91240	91300	0	0	0
12.5	20.5	16.2	91580	91240	91300	0	0	0
12.4	20.5	16.1	91580	91240	91300	0	0	0
12.5	20.9	16.9	91580	91240	91300	0	0	0
12.6	21.8	18.5	91580	91240	91300	0	2	0
12.8	23.3	20.3	91580	91240	91300	0	2	0
13	25.1	22.2	91580	91240	91300	0	2	0
13.3	26.7	24	91580	91240	91300	0	2	0
13.6	27.8	25.8	91580	91240	91300	0	2	0
14	27.9	27.4	91580	91240	91300	0	2	0
14.5	26.9	29	91580	91240	91300	1	1	2
15	25.3	30.3	91580	91240	91300	1	1	2
15.2	23.5	30.9	91580	91240	91300	1	1	2
15.1	21.8	30.7	91580	91240	91300	1	1	2
14.9	20.5	30.1	91580	91240	91300	1	1	2
14.6	19.9	29.4	91580	91240	91300	1	1	2
14.3	20.1	28.5	91580	91240	91300	0	2	1
14.1	20.4	27.6	91580	91240	91300	0	2	1
13.9	20.1	26.6	91580	91240	91300	0	2	1
13.7	19.5	25.7	91580	91240	91300	0	2	1
13.6	18.6	24.7	91880	91910	91180	0	2	1
13.4	17.9	23.6	91880	91910	91180	0	2	1
13.3	17.6	22.4	91880	91910	91180	1	2	1
13.1	17.4	21.2	91880	91910	91180	1	2	1
13	17	20	91880	91910	91180	1	2	1
12.9	16.4	19.2	91880	91910	91180	1	2	1
12.8	15.8	18.9	91880	91910	91180	1	2	1
12.9	15.3	19.6	91880	91910	91180	1	2	1
13.2	15.1	21.1	91880	91910	91180	0	2	0
13.4	14.9	22.6	91880	91910	91180	0	2	0
13.7	14.9	24.1	91880	91910	91180	0	2	0
14.2	15.3	25.5	91880	91910	91180	0	2	0
14.9	15.9	26.9	91880	91910	91180	0	2	0
16.1	16.5	28.3	91880	91910	91180	0	2	0
17.9	16.9	29.7	91880	91910	91180	2	3	3
19.4	17.1	30.7	91880	91910	91180	2	3	3
19.2	17	30.4	91880	91910	91180	2	3	3
18.6	16.8	29.7	91880	91910	91180	2	3	3
17.8	16.5	28.8	91880	91910	91180	2	3	3
16.9	16.3	27.7	91880	91910	91180	2	3	3
16	16.1	26.7	91880	91910	91180	2	1	3
15.2	16	25.9	91880	91910	91180	2	1	3
14.6	16.1	25.2	91880	91910	91180	2	1	3
14	16.1	24.6	91880	91910	91180	2	1	3
13.5	16	24.1	92020	91970	91120	2	1	3
13.1	15.7	23.6	92020	91970	91120	2	1	3
12.7	15.1	23	92020	91970	91120	0	5	1
12.4	14.2	22.3	92020	91970	91120	0	5	1
12.1	13.2	21.6	92020	91970	91120	0	5	1
11.9	12.4	21.1	92020	91970	91120	0	5	1
11.8	12.1	20.9	92020	91970	91120	0	5	1
12.2	12.3	21.4	92020	91970	91120	0	5	1
12.9	12.6	22.4	92020	91970	91120	1	0	1
13.6	12.9	23.3	92020	91970	91120	1	0	1
14.2	13.3	24.1	92020	91970	91120	1	0	1
14.9	13.7	24.9	92020	91970	91120	1	0	1
15.8	14.2	25.7	92020	91970	91120	1	0	1
17.1	14.9	26.8	92020	91970	91120	1	0	1
18.8	15.8	28.1	92020	91970	91120	2	2	5
20.9	16.8	29.6	92020	91970	91120	2	2	5
21.9	17.3	30.4	92020	91970	91120	2	2	5
21.6	17.1	30.1	92020	91970	91120	2	2	5
20.8	16.7	29.3	92020	91970	91120	2	2	5
19.7	16.1	28.2	92020	91970	91120	2	2	5
18.6	15.5	27.1	92020	91970	91120	0	2	3
17.6	15	26.2	92020	91970	91120	0	2	3
16.8	14.6	25.5	92020	91970	91120	0	2	3
16.1	14.3	24.8	92020	91970	91120	0	2	3
15.4	14	24.2	91680	91490	91030	0	2	3
14.8	13.9	23.6	91680	91490	91030	0	2	3
14.2	13.7	23	91680	91490	91030	0	1	0
13.6	13.6	22.3	91680	91490	91030	0	1	0
13	13.5	21.7	91680	91490	91030	0	1	0
12.6	13.4	21.4	91680	91490	91030	0	1	0
12.4	13.4	21.8	91680	91490	91030	0	1	0
12.6	13.6	22.6	91680	91490	91030	0	1	0
13.2	14.1	23.8	91680	91490	91030	0	0	2
14.3	14.6	25	91680	91490	91030	0	0	2
15.7	15.2	26.1	91680	91490	91030	0	0	2
17.4	15.9	27.2	91680	91490	91030	0	0	2
19.2	16.8	28.3	91680	91490	91030	0	0	2
21	18	29.3	91680	91490	91030	0	0	2
22.7	19.5	30.3	91680	91490	91030	4	3	4
24.1	20.7	31.2	91680	91490	91030	4	3	4
24.7	20.6	31.6	91680	91490	91030	4	3	4
24.5	20.2	31.3	91680	91490	91030	4	3	4
23.9	19.8	30.6	91680	91490	91030	4	3	4
23	19.2	29.8	91680	91490	91030	4	3	4
22	18.7	28.9	91680	91490	91030	1	2	0
21	18.2	28.2	91680	91490	91030	1	2	0
19.9	17.7	27.6	91680	91490	91030	1	2	0
18.9	17.3	27	91680	91490	91030	1	2	0
17.9	16.9	26.3	91650	91290	91100	1	2	0
17	16.4	25.4	91650	91290	91100	1	2	0
16.1	16	24.3	91650	91290	91100	1	1	0
15.3	15.6	22.9	91650	91290	91100	1	1	0
14.6	15.2	21.6	91650	91290	91100	1	1	0
14.2	14.9	21.1	91650	91290	91100	1	1	0
14	14.8	21.5	91650	91290	91100	1	1	0
14.2	15	22.6	91650	91290	91100	1	1	0
14.5	15.4	23.9	91650	91290	91100	2	1	0
14.8	16	25.1	91650	91290	91100	2	1	0
15	16.8	26.1	91650	91290	91100	2	1	0
15.3	17.7	27.1	91650	91290	91100	2	1	0
15.9	18.7	28	91650	91290	91100	2	1	0
16.8	19.8	28.9	91650	91290	91100	2	1	0
18.1	21	29.9	91650	91290	91100	1	0	3
19.8	21.8	30.9	91650	91290	91100	1	0	3
21.4	21.7	31.8	91650	91290	91100	1	0	3
22.1	21.5	32.1	91650	91290	91100	1	0	3
20.9	21.1	31.8	91650	91290	91100	1	0	3
18.6	20.7	30.9	91650	91290	91100	1	0	3
17	20.4	29.9	91650	91290	91100	0	1	0
17.1	20.1	28.9	91650	91290	91100	0	1	0
17.2	20	27.9	91650	91290	91100	0	1	0
16.9	19.8	27	91650	91290	91100	0	1	0
16.4	19.6	26.2	92000	90660	90860	0	1	0
16	19.5	25.5	92000	90660	90860	0	1	0
15.8	19.2	24.8	92000	90660	90860	2	1	2
15.7	18.9	24.2	92000	90660	90860	2	1	2
15.5	18.5	23.8	92000	90660	90860	2	1	2
15.2	18.2	23.6	92000	90660	90860	2	1	2
14.8	18.1	23.7	92000	90660	90860	2	1	2
14.5	18.3	24.1	92000	90660	90860	2	1	2
14.3	18.9	24.6	92000	90660	90860	0	0	3
14.2	19.9	25.3	92000	90660	90860	0	0	3
14.3	21.1	26.1	92000	90660	90860	0	0	3
14.4	22.5	27.1	92000	90660	90860	0	0	3
14.5	23.9	28.3	92000	90660	90860	0	0	3
14.6	25.3	29.5	92000	90660	90860	0	0	3
14.7	26.4	30.9	92000	90660	90860	2	1	8
14.7	27	32.3	92000	90660	90860	2	1	8
14.6	26.8	32.9	92000	90660	90860	2	1	8
14.4	26.2	32.5	92000	90660	90860	2	1	8
14.2	25.5	31.5	92000	90660	90860	2	1	8
14	24.9	30.6	92000	90660	90860	2	1	8
13.8	24.5	30	92000	90660	90860	1	2	5
13.6	24.4	30	92000	90660	90860	1	2	5
13.4	24.2	29.7	92000	90660	90860	1	2	5
13.3	23.7	28.9	92000	90660	90860	1	2	5
13.1	23.2	28	91740	90930	90740	1	2	5
13	22.6	27	91740	90930	90740	1	2	5
12.9	22.1	26.1	91740	90930	90740	2	0	3
12.8	21.7	25.6	91740	90930	90740	2	0	3
12.7	21.4	25.3	91740	90930	90740	2	0	3
12.6	21.2	25.2	91740	90930	90740	2	0	3
12.6	21.1	25.2	91740	90930	90740	2	0	3
12.7	21	25.2	91740	90930	90740	2	0	3
12.9	21	25.2	91740	90930	90740	0	1	1
13.1	21	25	91740	90930	90740	0	1	1
13.3	21.1	24.8	91740	90930	90740	0	1	1
13.6	21.2	24.5	91740	90930	90740	0	1	1
14	21.2	24.2	91740	90930	90740	0	1	1
14.5	21.3	24	91740	90930	90740	0	1	1
15.1	21.3	23.9	91740	90930	90740	1	3	0
15.8	21.1	23.6	91740	90930	90740	1	3	0
16.2	20.8	23	91740	90930	90740	1	3	0
16.1	20.4	22.5	91740	90930	90740	1	3	0
15.7	20.1	22.6	91740	90930	90740	1	3	0
15.3	20.3	23.4	91740	90930	90740	1	3	0
14.9	20.8	24.4	91740	90930	90740	2	1	2
14.6	20.9	24.8	91740	90930	90740	2	1	2
14.4	20.6	24.6	91740	90930	90740	2	1	2
14.3	20	23.9	91740	90930	90740	2	1	2
14.2	19.3	23	91700	91410	91220	2	1	2
14.1	18.8	21.9	91700	91410	91220	2	1	2
14.1	18.6	20.8	91700	91410	91220	2	2	0
14	18.5	19.9	91700	91410	91220	2	2	0
14	18.2	19.2	91700	91410	91220	2	2	0
13.9	17.9	19	91700	91410	91220	2	2	0
13.9	17.5	18.9	91700	91410	91220	2	2	0
14	17.1	19	91700	91410	91220	2	2	0
14.2	16.9	19.3	91700	91410	91220	0	1	0
14.5	16.8	20.2	91700	91410	91220	0	1	0
14.9	16.9	21.5	91700	91410	91220	0	1	0
15.5	17	23.1	91700	91410	91220	0	1	0
16.2	17.1	24.6	91700	91410	91220	0	1	0
17	17.2	26	91700	91410	91220	0	1	0
18	17.3	27.1	91700	91410	91220	0	2	1
19.1	17.1	27.6	91700	91410	91220	0	2	1
20	16.8	27.8	91700	91410	91220	0	2	1
20.4	16.4	27.5	91700	91410	91220	0	2	1
20	16.1	26.7	91700	91410	91220	0	2	1
19.2	16	25.6	91700	91410	91220	0	2	1
18.1	16.2	24.4	91700	91410	91220	1	3	2
17.1	16.2	23.3	91700	91410	91220	1	3	2
16.2	16	22.3	91700	91410	91220	1	3	2
15.4	15.7	21.4	91700	91410	91220	1	3	2
14.8	15.3	20.5	91920	91880	91290	1	3	2
14.3	14.8	19.7	91920	91880	91290	1	3	2
14	14.5	18.8	91920	91880	91290	0	0	0
13.8	14.3	17.9	91920	91880	91290	0	0	0
13.8	14.2	17.2	91920	91880	91290	0	0	0
13.8	14.2	16.9	91920	91880	91290	0	0	0
13.8	14.2	17	91920	91880	91290	0	0	0
13.9	14.3	17.3	91920	91880	91290	0	0	0
14.3	14.6	17.8	91920	91880	91290	1	3	1
14.9	14.8	18.5	91920	91880	91290	1	3	1
15.6	15	19.4	91920	91880	91290	1	3	1
16.4	15.2	20.4	91920	91880	91290	1	3	1
17.2	15.5	21.7	91920	91880	91290	1	3	1
18.1	15.9	23.1	91920	91880	91290	1	3	1
18.9	16.5	24.6	91920	91880	91290	2	3	1
19.4	17.2	25.7	91920	91880	91290	2	3	1
19.2	17.9	25.5	91920	91880	91290	2	3	1
18.6	18.2	25	91920	91880	91290	2	3	1
18	17.8	24.3	91920	91880	91290	2	3	1
17.4	16.8	23.8	91920	91880	91290	2	3	1
17.2	15.7	23.4	91920	91880	91290	3	2	0
17.3	14.9	23.3	91920	91880	91290	3	2	0
17	14.2	23	91920	91880	91290	3	2	0
16.4	13.8	22.5	91920	91880	91290	3	2	0
15.7	13.5	21.8	91990	91400	91020	3	2	0
15.1	13.2	21.1	91990	91400	91020	3	2	0
14.8	12.8	20.5	91990	91400	91020	2	2	0
14.7	12.3	20	91990	91400	91020	2	2	0
14.5	11.8	19.7	91990	91400	91020	2	2	0
14.2	11.4	19.4	91990	91400	91020	2	2	0
13.9	11.3	19.3	91990	91400	91020	2	2	0
13.7	11.7	19.2	91990	91400	91020	2	2	0
13.6	12.7	19.2	91990	91400	91020	2	2	1
13.4	13.8	19	91990	91400	91020	2	2	1
13.1	14.8	18.7	91990	91400	91020	2	2	1
13.2	16	18.8	91990	91400	91020	2	2	1
13.6	17.3	19.2	91990	91400	91020	2	2	1
14.1	18.9	19.7	91990	91400	91020	2	2	1
14.5	20.6	20.1	91990	91400	91020	2	1	1
14.7	22.4	20.3	91990	91400	91020	2	1	1
14.7	23.3	20.2	91990	91400	91020	2	1	1
14.6	23	20	91990	91400	91020	2	1	1
14.4	22.4	19.8	91990	91400	91020	2	1	1
14.1	21.6	19.6	91990	91400	91020	2	1	1
13.9	21.1	19.4	91990	91400	91020	2	1	0
13.7	20.9	19.4	91990	91400	91020	2	1	0
13.6	20.9	19.4	91990	91400	91020	2	1	0
13.6	20.7	19.5	91990	91400	91020	2	1	0
13.5	20.3	19.6	92370	91160	91020	2	1	0
13.5	19.7	19.6	92370	91160	91020	2	1	0
13.4	19	19.4	92370	91160	91020	0	1	0
13.3	18.3	19.1	92370	91160	91020	0	1	0
13.1	17.6	18.8	92370	91160	91020	0	1	0
13	17.1	18.6	92370	91160	91020	0	1	0
13	17	18.6	92370	91160	91020	0	1	0
13.1	17.3	18.7	92370	91160	91020	0	1	0
13.5	17.8	18.8	92370	91160	91020	1	1	0
14	18.3	18.9	92370	91160	91020	1	1	0
14.6	18.7	19	92370	91160	91020	1	1	0
15.4	19.1	19.2	92370	91160	91020	1	1	0
16.1	19.3	19.4	92370	91160	91020	1	1	0
16.9	19.6	19.6	92370	91160	91020	1	1	0
17.7	19.7	19.8	92370	91160	91020	3	2	2
18.2	19.8	20.1	92370	91160	91020	3	2	2
18	19.8	20.3	92370	91160	91020	3	2	2
17.3	19.7	20.4	92370	91160	91020	3	2	2
16.6	19.7	20.3	92370	91160	91020	3	2	2
15.9	19.5	20	92370	91160	91020	3	2	2
15.6	19.4	19.7	92370	91160	91020	1	1	1
15.6	19.2	19.5	92370	91160	91020	1	1	1
15.4	19.1	19.4	92370	91160	91020	1	1	1
14.9	18.9	19.3	92370	91160	91020	1	1	1
14.2	18.7	19.2	92660	91220	91320	1	1	1
13.5	18.5	19	92660	91220	91320	1	1	1
12.8	18.3	18.7	92660	91220	91320	2	0	0
12.2	18.1	18.3	92660	91220	91320	2	0	0
11.8	17.9	17.9	92660	91220	91320	2	0	0
11.4	17.8	17.7	92660	91220	91320	2	0	0
11.2	17.7	17.8	92660	91220	91320	2	0	0
11	17.8	18	92660	91220	91320	2	0	0
11	17.9	18.4	92660	91220	91320	1	1	1
10.7	18.2	18.9	92660	91220	91320	1	1	1
10.5	18.6	19.6	92660	91220	91320	1	1	1
10.7	19.3	20.4	92660	91220	91320	1	1	1
11	20.2	21.3	92660	91220	91320	1	1	1
11.5	21.5	22.3	92660	91220	91320	1	1	1
11.9	23.3	23.4	92660	91220	91320	2	3	3
12.2	24.7	24.5	92660	91220	91320	2	3	3
12.5	24.6	25	92660	91220	91320	2	3	3
12.6	24.2	24.8	92660	91220	91320	2	3	3
12.7	23.7	24.3	92660	91220	91320	2	3	3
12.8	23.1	23.7	92660	91220	91320	2	3	3
12.8	22.5	23	92660	91220	91320	1	1	1
12.8	21.9	22.4	92660	91220	91320	1	1	1
12.8	21.4	22	92660	91220	91320	1	1	1
12.7	21	21.6	92660	91220	91320	1	1	1
12.5	20.5	21.2	92510	91320	91340	1	1	1
12.3	20.1	20.8	92510	91320	91340	1	1	1
12	19.8	20.4	92510	91320	91340	0	2	0
11.6	19.5	19.9	92510	91320	91340	0	2	0
11.2	19.2	19.5	92510	91320	91340	0	2	0
10.8	19.1	19.1	92510	91320	91340	0	2	0
10.7	19	19	92510	91320	91340	0	2	0
10.8	19.1	19.5	92510	91320	91340	0	2	0
11.2	19.5	20.4	92510	91320	91340	0	0	1
11.7	20	21.1	92510	91320	91340	0	0	1
12.2	20.7	21.7	92510	91320	91340	0	0	1
12.9	21.5	22.2	92510	91320	91340	0	0	1
13.5	22.5	22.9	92510	91320	91340	0	0	1
14.1	23.6	23.8	92510	91320	91340	0	0	1
14.7	25	25.2	92510	91320	91340	2	2	1
15.2	26.4	26.4	92510	91320	91340	2	2	1
15.4	27.1	26.2	92510	91320	91340	2	2	1
15.2	26.8	25.6	92510	91320	91340	2	2	1
14.9	26	24.9	92510	91320	91340	2	2	1
14.3	24.9	24.2	92510	91320	91340	2	2	1
13.8	23.9	23.9	92510	91320	91340	0	2	2
13.4	23.1	23.9	92510	91320	91340	0	2	2
13	22.4	23.7	92510	91320	91340	0	2	2
12.6	21.9	23.2	92510	91320	91340	0	2	2
12.2	21.4	22.6	92190	91540	91350	0	2	2
11.8	21	22.2	92190	91540	91350	0	2	2
11.3	20.4	22	92190	91540	91350	0	0	0
10.7	19.7	21.8	92190	91540	91350	0	0	0
10.1	19.1	21.4	92190	91540	91350	0	0	0
9.6	18.6	21	92190	91540	91350	0	0	0
9.4	18.4	20.9	92190	91540	91350	0	0	0
9.5	18.7	21.2	92190	91540	91350	0	0	0
9.9	19.4	21.7	92190	91540	91350	1	0	0
10.8	20.1	22	92190	91540	91350	1	0	0
12.1	20.7	22.2	92190	91540	91350	1	0	0
13.7	21.5	22.3	92190	91540	91350	1	0	0
15.4	22.3	22.3	92190	91540	91350	1	0	0
17.1	23.4	22.2	92190	91540	91350	1	0	0
18.6	24.8	22.2	92190	91540	91350	2	2	0
19.8	25.9	22.2	92190	91540	91350	2	2	0
20.3	25.7	22.3	92190	91540	91350	2	2	0
20	25.2	22.4	92190	91540	91350	2	2	0
19.3	24.5	22.5	92190	91540	91350	2	2	0
18.3	23.7	22.5	92190	91540	91350	2	2	0
17.2	22.9	22.5	92190	91540	91350	2	2	1
16.2	22.2	22.4	92190	91540	91350	2	2	1
15.3	21.7	22.2	92190	91540	91350	2	2	1
14.5	21.3	21.9	92190	91540	91350	2	2	1
13.7	20.9	21.6	91990	91400	91270	2	2	1
12.9	20.6	21.3	91990	91400	91270	2	2	1
12	20.4	20.9	91990	91400	91270	0	0	1
11.1	20.2	20.5	91990	91400	91270	0	0	1
10.2	20	20.2	91990	91400	91270	0	0	1
9.6	19.9	20	91990	91400	91270	0	0	1
9.4	19.9	19.9	91990	91400	91270	0	0	1
9.4	20	19.9	91990	91400	91270	0	0	1
9.6	20.4	20	91990	91400	91270	1	0	0
10.6	21	20.2	91990	91400	91270	1	0	0
12.3	21.9	20.4	91990	91400	91270	1	0	0
14.6	23	20.8	91990	91400	91270	1	0	0
17.4	24.2	21.4	91990	91400	91270	1	0	0
20.5	25.7	22.2	91990	91400	91270	1	0	0
23.7	27.2	23.2	91990	91400	91270	2	3	2
25.9	28.7	24.4	91990	91400	91270	2	3	2
25.6	29.4	25.5	91990	91400	91270	2	3	2
24.8	29.1	25.9	91990	91400	91270	2	3	2
23.8	28.4	25.6	91990	91400	91270	2	3	2
22.5	27.5	25	91990	91400	91270	2	3	2
21.3	26.6	24.2	91990	91400	91270	1	2	1
20.2	25.8	23.5	91990	91400	91270	1	2	1
19.3	25.1	23	91990	91400	91270	1	2	1
18.5	24.5	22.7	91990	91400	91270	1	2	1
17.7	24	22.4	91580	91380	91000	1	2	1
17	23.6	22.2	91580	91380	91000	1	2	1
16.3	23.2	22	91580	91380	91000	1	0	2
15.6	22.8	21.9	91580	91380	91000	1	0	2
14.9	22.5	21.8	91580	91380	91000	1	0	2
14.4	22.2	21.7	91580	91380	91000	1	0	2
14.2	22.1	21.7	91580	91380	91000	1	0	2
14.5	22.5	21.9	91580	91380	91000	1	0	2
15.3	23.4	22.1	91580	91380	91000	0	0	0
16.6	24.6	22.1	91580	91380	91000	0	0	0
18.2	25.7	22	91580	91380	91000	0	0	0
20.1	26.6	21.9	91580	91380	91000	0	0	0
21.9	26.9	21.8	91580	91380	91000	0	0	0
23.6	26.5	22	91580	91380	91000	0	0	0
25.1	25.6	22.4	91580	91380	91000	2	2	6
26.1	24.9	23.2	91580	91380	91000	2	2	6
26.5	24.4	24	91580	91380	91000	2	2	6
26.2	24	24.3	91580	91380	91000	2	2	6
25.5	23.8	24	91580	91380	91000	2	2	6
24.4	23.5	23.3	91580	91380	91000	2	2	6
23.2	23.3	22.6	91580	91380	91000	2	2	1
22	23	22	91580	91380	91000	2	2	1
20.8	22.6	21.7	91580	91380	91000	2	2	1
19.6	22.3	21.5	91580	91380	91000	2	2	1
18.6	21.9	21.4	91790	91330	91170	2	2	1
17.7	21.6	21.3	91790	91330	91170	2	2	1
17	21.3	21.2	91790	91330	91170	2	0	0
16.5	21.1	21.1	91790	91330	91170	2	0	0
16.2	21	21	91790	91330	91170	2	0	0
16	20.9	20.8	91790	91330	91170	2	0	0
16	20.9	20.8	91790	91330	91170	2	0	0
16.2	20.9	21.1	91790	91330	91170	2	0	0
16.6	21	21.8	91790	91330	91170	2	1	1
17.2	21.5	22.6	91790	91330	91170	2	1	1
17.9	22.4	23.5	91790	91330	91170	2	1	1
18.7	23.6	24.5	91790	91330	91170	2	1	1
19.7	24.8	25.5	91790	91330	91170	2	1	1
20.8	26.1	26.5	91790	91330	91170	2	1	1
22.1	27.3	27.6	91790	91330	91170	5	2	2
23.4	28	28.6	91790	91330	91170	5	2	2
24	27.8	29	91790	91330	91170	5	2	2
23.7	27.3	28.8	91790	91330	91170	5	2	2
22.9	26.6	28.1	91790	91330	91170	5	2	2
21.8	25.9	27.2	91790	91330	91170	5	2	2
20.6	25.2	26.3	91790	91330	91170	1	0	1
19.4	24.7	25.4	91790	91330	91170	1	0	1
18.3	24.4	24.6	91790	91330	91170	1	0	1
17.3	24.1	23.9	91790	91330	91170	1	0	1
16.3	23.9	23.2	91920	91160	90920	1	0	1
15.4	23.6	22.6	91920	91160	90920	1	0	1
14.6	23.2	22	91920	91160	90920	0	0	2
13.8	22.7	21.5	91920	91160	90920	0	0	2
13.2	22.1	21.1	91920	91160	90920	0	0	2
12.8	21.7	20.8	91920	91160	90920	0	0	2
12.6	21.5	20.7	91920	91160	90920	0	0	2
13.1	22.2	20.9	91920	91160	90920	0	0	2
14.3	23.5	21.5	91920	91160	90920	0	0	0
16	24.4	22.5	91920	91160	90920	0	0	0
18.1	25	23.7	91920	91160	90920	0	0	0
20.3	25.5	25	91920	91160	90920	0	0	0
22.5	26.3	26.4	91920	91160	90920	0	0	0
24.6	27.7	27.7	91920	91160	90920	0	0	0
26.3	30	28.7	91920	91160	90920	3	3	4
27.2	32.1	29.4	91920	91160	90920	3	3	4
26.9	31.8	29.6	91920	91160	90920	3	3	4
26.1	31.1	29.5	91920	91160	90920	3	3	4
25	30.3	29.2	91920	91160	90920	3	3	4
23.8	29.5	28.5	91920	91160	90920	3	3	4
22.7	29.1	27.3	91920	91160	90920	0	3	0
21.7	29	25.6	91920	91160	90920	0	3	0
20.5	28.7	23.9	91920	91160	90920	0	3	0
19.2	28.2	22.4	91920	91160	90920	0	3	0
	27.5			91210			3
	26.6			91210			3
	25.8			91210			0
	25			91210			0
	24.3			91210			0
	23.7			91210			0
	23.1			91210			0
	22.6			91210			0
	22.2			91210			0
	21.8			91210			0
	21.5			91210			0
	21.2			91210			0
	21			91210			0
	20.9			91210			0
	20.9			91210			1
	20.7			91210			1
	20.5			91210			1
	20.7			91210			1
	21.1			91210			1
	21.7			91210			1
	22.1			91210			2
	22.2			91210			2
	22			91210			2
	21.6			91210			2
