# Supplementary material for: Influence of geographical location and outdoor meteorological parameters on indoor humidity environment in rural residential buildings during the Plum Rains Season in the hot summer and cold winter region
Source: PLoS One. 2023 Oct 23;18(10):e0293181. doi: 10.1371/journal.pone.0293181 (PMC10593243; doi:10.1371/journal.pone.0293181)
Supplement: S18 Data — (XLSX) [file pone.0293181.s018.xlsx]

## Sheet: Sheet1
April dry bulb temperature	dry bulb temperature in May	dry bulb temperature in June	Atmospheric pressure in April	Atmospheric pressure in May	Atmospheric pressure in June	Wind speed in April	Wind speed in May	Wind speed in June
15.6	22.8	23.6	100780	100360	100150	2	0	2
15.6	22.5	23.9	100780	100360	100150	2	0	2
15.4	22.1	24.5	100780	100360	100150	2	0	0
15.1	21.6	24.9	100780	100360	100150	2	0	0
14.8	21.2	25.1	100780	100360	100150	2	0	0
14.5	21	25.2	100780	100360	100150	2	0	0
14.4	21.2	25.5	100780	100360	100150	2	0	0
15	21.7	26	100780	100360	100150	2	0	0
16.1	22.3	26.8	100780	100360	100150	2	2	1
17.1	22.9	28.1	100780	100360	100150	2	2	1
18	23.6	29.6	100780	100360	100150	2	2	1
18.8	24.2	31	100780	100360	100150	2	2	1
19.6	25	32.1	100780	100360	100150	2	2	1
20.5	25.9	32.5	100780	100360	100150	2	2	1
21.5	26.9	31.4	100780	100360	100150	3	2	3
22.3	28	29.9	100780	100360	100150	3	2	3
22.1	28.5	28.7	100780	100360	100150	3	2	3
21.6	28	27.7	100780	100360	100150	3	2	3
21	26.9	26.9	100780	100360	100150	3	2	3
20.4	25.6	26.4	100780	100360	100150	3	2	3
19.8	24.4	26	100780	100360	100150	1	0	1
19.4	23.7	25.8	100780	100360	100150	1	0	1
19.2	23.5	25.8	100780	100360	100150	1	0	1
19.1	23.4	25.9	100780	100360	100150	1	0	1
19.1	23.5	25.9	100520	100660	100180	1	0	1
19	23.4	25.9	100520	100660	100180	1	0	1
18.8	23.1	25.7	100520	100660	100180	0	3	1
18.5	22.4	25.4	100520	100660	100180	0	3	1
18.2	21.7	25	100520	100660	100180	0	3	1
17.9	21.4	24.9	100520	100660	100180	0	3	1
17.8	21.6	25.2	100520	100660	100180	0	3	1
18.1	22.2	26	100520	100660	100180	0	3	1
18.6	23	27	100520	100660	100180	0	4	2
19	23.8	28	100520	100660	100180	0	4	2
19.2	24.7	29.1	100520	100660	100180	0	4	2
19.4	25.5	30.1	100520	100660	100180	0	4	2
19.6	26.4	31	100520	100660	100180	0	4	2
19.9	27.2	31.9	100520	100660	100180	0	4	2
20.4	28	32.7	100520	100660	100180	0	3	5
21.1	28.5	33.2	100520	100660	100180	0	3	5
21.8	28.3	33	100520	100660	100180	0	3	5
22.1	27.8	32.4	100520	100660	100180	0	3	5
21.6	27.2	31.7	100520	100660	100180	0	3	5
20.7	26.4	30.8	100520	100660	100180	0	3	5
20	25.8	30	100520	100660	100180	2	2	1
20	25.3	29.3	100520	100660	100180	2	2	1
20.1	25	28.7	100520	100660	100180	2	2	1
20	24.6	28.2	100520	100660	100180	2	2	1
19.8	24.3	27.7	100750	100160	99970	2	2	1
19.5	23.8	27.2	100750	100160	99970	2	2	1
19.1	23.2	26.6	100750	100160	99970	2	3	1
18.6	22.4	26	100750	100160	99970	2	3	1
18	21.5	25.4	100750	100160	99970	2	3	1
17.4	20.7	25.2	100750	100160	99970	2	3	1
16.8	20.4	25.6	100750	100160	99970	2	3	1
16.3	20.5	26.5	100750	100160	99970	2	3	1
15.8	21.4	27.7	100750	100160	99970	1	3	4
15.4	23.1	29	100750	100160	99970	1	3	4
15.1	25.2	30.2	100750	100160	99970	1	3	4
14.9	27.1	31.4	100750	100160	99970	1	3	4
14.8	28.2	32.5	100750	100160	99970	1	3	4
14.7	28	33.3	100750	100160	99970	1	3	4
14.7	26.3	34	100750	100160	99970	5	0	6
14.4	24.3	34.3	100750	100160	99970	5	0	6
13.6	22.4	34	100750	100160	99970	5	0	6
12.7	20.8	33.3	100750	100160	99970	5	0	6
11.9	19.7	32.4	100750	100160	99970	5	0	6
11.6	19.3	31.5	100750	100160	99970	5	0	6
11.8	19.5	31	100750	100160	99970	5	4	3
11.9	19.5	30.8	100750	100160	99970	5	4	3
11.9	19.3	30.3	100750	100160	99970	5	4	3
11.7	18.9	29.5	100750	100160	99970	5	4	3
11.4	18.3	28.4	101260	100540	100120	5	4	3
11	17.6	27.4	101260	100540	100120	5	4	3
10.6	17	26.4	101260	100540	100120	4	3	3
10.2	16.4	25.7	101260	100540	100120	4	3	3
9.9	16	25.2	101260	100540	100120	4	3	3
9.7	15.9	24.9	101260	100540	100120	4	3	3
9.6	16.1	24.7	101260	100540	100120	4	3	3
9.8	16.6	24.6	101260	100540	100120	4	3	3
10.2	17.2	24.6	101260	100540	100120	3	4	2
10.6	17.6	24.6	101260	100540	100120	3	4	2
11	18	24.6	101260	100540	100120	3	4	2
11.3	18.3	24.6	101260	100540	100120	3	4	2
11.6	18.7	24.7	101260	100540	100120	3	4	2
11.8	19.2	24.7	101260	100540	100120	3	4	2
12	20	24.7	101260	100540	100120	3	4	4
12.1	20.9	24.1	101260	100540	100120	3	4	4
12	21.4	23	101260	100540	100120	3	4	4
11.8	21.1	22.2	101260	100540	100120	3	4	4
11.5	20.4	22.3	101260	100540	100120	3	4	4
11.2	19.6	22.9	101260	100540	100120	3	4	4
11	18.7	23.7	101260	100540	100120	2	3	4
10.8	18	24.1	101260	100540	100120	2	3	4
10.8	17.5	24.2	101260	100540	100120	2	3	4
10.7	17.2	24.1	101260	100540	100120	2	3	4
10.7	16.9	23.8	101310	100500	100230	2	3	4
10.7	16.6	23.3	101310	100500	100230	2	3	4
10.7	16.4	22.8	101310	100500	100230	0	4	2
10.6	16.1	22.4	101310	100500	100230	0	4	2
10.6	15.9	22	101310	100500	100230	0	4	2
10.5	15.8	21.9	101310	100500	100230	0	4	2
10.5	15.9	22.3	101310	100500	100230	0	4	2
10.6	16.2	23.4	101310	100500	100230	0	4	2
10.8	16.7	24.6	101310	100500	100230	2	2	2
11.2	17.5	25.7	101310	100500	100230	2	2	2
11.7	18.5	26.7	101310	100500	100230	2	2	2
12.4	19.5	27.5	101310	100500	100230	2	2	2
13.4	20.6	28.2	101310	100500	100230	2	2	2
14.7	21.7	28.6	101310	100500	100230	2	2	2
16.4	22.6	28.9	101310	100500	100230	2	2	1
17.7	23.1	29	101310	100500	100230	2	2	1
17.5	23	28.6	101310	100500	100230	2	2	1
17	22.6	27.6	101310	100500	100230	2	2	1
16.4	22.2	26.4	101310	100500	100230	2	2	1
15.7	21.9	25.4	101310	100500	100230	2	2	1
15	21.7	24.9	101310	100500	100230	2	0	1
14.5	21.7	25	101310	100500	100230	2	0	1
14.1	21.5	24.8	101310	100500	100230	2	0	1
13.7	21.2	24.3	101310	100500	100230	2	0	1
13.4	20.8	23.7	101080	100260	100200	2	0	1
13	20.5	23.1	101080	100260	100200	2	0	1
12.6	20.4	22.9	101080	100260	100200	1	0	1
12.1	20.1	22.8	101080	100260	100200	1	0	1
11.5	19.6	22.6	101080	100260	100200	1	0	1
11.1	19.2	22.4	101080	100260	100200	1	0	1
10.9	19.1	22.2	101080	100260	100200	1	0	1
11.7	19.3	22	101080	100260	100200	1	0	1
13.4	19.6	21.9	101080	100260	100200	0	0	1
14.9	19.9	21.7	101080	100260	100200	0	0	1
16.2	20	21.3	101080	100260	100200	0	0	1
17.3	20.2	21.1	101080	100260	100200	0	0	1
18.3	20.3	21.3	101080	100260	100200	0	0	1
19.4	20.4	21.7	101080	100260	100200	0	0	1
20.6	20.4	22.1	101080	100260	100200	3	0	1
21.5	20.5	22.4	101080	100260	100200	3	0	1
21.3	20.5	22.5	101080	100260	100200	3	0	1
20.7	20.5	22.5	101080	100260	100200	3	0	1
20	20.5	22.4	101080	100260	100200	3	0	1
19.1	20.6	22.3	101080	100260	100200	3	0	1
18.4	20.6	22.2	101080	100260	100200	0	2	0
17.9	20.6	22.2	101080	100260	100200	0	2	0
17.5	20.5	22.2	101080	100260	100200	0	2	0
17.2	20.4	22.3	101080	100260	100200	0	2	0
16.9	20.1	22.3	100510	100430	99980	0	2	0
16.6	19.9	22.3	100510	100430	99980	0	2	0
16.3	19.6	22.2	100510	100430	99980	1	3	0
15.8	19.3	22	100510	100430	99980	1	3	0
15.3	19.1	21.8	100510	100430	99980	1	3	0
15	18.8	21.7	100510	100430	99980	1	3	0
14.8	18.7	22	100510	100430	99980	1	3	0
14.9	18.5	22.7	100510	100430	99980	1	3	0
15.2	18.5	23.5	100510	100430	99980	2	3	0
15.5	18.3	24.1	100510	100430	99980	2	3	0
15.7	18.1	24.5	100510	100430	99980	2	3	0
16.1	18.1	25	100510	100430	99980	2	3	0
16.5	18.4	25.5	100510	100430	99980	2	3	0
17	18.8	26.3	100510	100430	99980	2	3	0
17.8	19.1	27.5	100510	100430	99980	1	1	3
18.7	19.3	29	100510	100430	99980	1	1	3
19.1	19.4	29.7	100510	100430	99980	1	1	3
18.8	19.3	29.3	100510	100430	99980	1	1	3
18.2	19.2	28.3	100510	100430	99980	1	1	3
17.4	19.1	27.3	100510	100430	99980	1	1	3
16.6	19	26.7	100510	100430	99980	4	2	1
16.1	18.9	26.7	100510	100430	99980	4	2	1
15.8	18.9	26.6	100510	100430	99980	4	2	1
15.6	18.8	26.2	100510	100430	99980	4	2	1
15.5	18.6	25.8	100750	100780	99930	4	2	1
15.5	18.4	25.3	100750	100780	99930	4	2	1
15.4	18	24.9	100750	100780	99930	4	2	0
15.2	17.5	24.7	100750	100780	99930	4	2	0
15	17	24.6	100750	100780	99930	4	2	0
14.9	16.8	24.6	100750	100780	99930	4	2	0
14.8	17.2	24.6	100750	100780	99930	4	2	0
14.9	18.2	24.7	100750	100780	99930	4	2	0
15.2	19.4	24.6	100750	100780	99930	3	2	1
15.5	20.6	24.4	100750	100780	99930	3	2	1
15.8	21.7	24.1	100750	100780	99930	3	2	1
16.2	22.6	23.9	100750	100780	99930	3	2	1
16.6	23.5	23.6	100750	100780	99930	3	2	1
17.1	24.3	23.4	100750	100780	99930	3	2	1
17.8	25	23.3	100750	100780	99930	3	3	1
18.3	25.4	22.9	100750	100780	99930	3	3	1
18.2	25.1	21.9	100750	100780	99930	3	3	1
17.9	24.4	21.1	100750	100780	99930	3	3	1
17.5	23.4	20.9	100750	100780	99930	3	3	1
17	22.4	21.1	100750	100780	99930	3	3	1
16.5	21.4	21.5	100750	100780	99930	1	1	2
16.1	20.7	21.9	100750	100780	99930	1	1	2
15.8	20.2	22.1	100750	100780	99930	1	1	2
15.4	19.9	22.3	100750	100780	99930	1	1	2
15.1	19.7	22.2	101270	100810	100110	1	1	2
14.8	19.5	22	101270	100810	100110	1	1	2
14.5	19.2	21.6	101270	100810	100110	3	1	1
14.1	18.8	21	101270	100810	100110	3	1	1
13.8	18.5	20.5	101270	100810	100110	3	1	1
13.5	18.2	20.2	101270	100810	100110	3	1	1
13.4	18.2	20.3	101270	100810	100110	3	1	1
13.6	18.5	20.5	101270	100810	100110	3	1	1
14	19.2	20.7	101270	100810	100110	3	2	1
14.8	20.4	20.9	101270	100810	100110	3	2	1
15.7	21.9	21.2	101270	100810	100110	3	2	1
16.4	23.2	21.5	101270	100810	100110	3	2	1
16.6	24.1	22	101270	100810	100110	3	2	1
16.2	24.1	22.6	101270	100810	100110	3	2	1
15.2	23	23.5	101270	100810	100110	3	0	2
13.9	20.6	24.2	101270	100810	100110	3	0	2
12.7	17.8	23.9	101270	100810	100110	3	0	2
11.9	15.9	23.2	101270	100810	100110	3	0	2
11.8	15.6	22.3	101270	100810	100110	3	0	2
12.1	16	21.5	101270	100810	100110	3	0	2
12.6	16	21.1	101270	100810	100110	3	2	0
12.9	15	21.1	101270	100810	100110	3	2	0
13	14.4	21.1	101270	100810	100110	3	2	0
13	14.4	20.9	101270	100810	100110	3	2	0
12.9	14.9	20.7	101460	100940	100320	3	2	0
12.7	15.5	20.4	101460	100940	100320	3	2	0
12.5	16.1	20.2	101460	100940	100320	3	2	0
12.3	16.5	20	101460	100940	100320	3	2	0
12.2	16.6	20	101460	100940	100320	3	2	0
12.2	16.6	19.9	101460	100940	100320	3	2	0
12.4	16.5	19.9	101460	100940	100320	3	2	0
12.7	16.4	20	101460	100940	100320	3	2	0
13.1	16.2	20.1	101460	100940	100320	3	0	0
13.5	16.1	20.2	101460	100940	100320	3	0	0
13.8	16	20.4	101460	100940	100320	3	0	0
14.2	16	20.5	101460	100940	100320	3	0	0
14.7	16.1	20.6	101460	100940	100320	3	0	0
15.3	16.3	20.7	101460	100940	100320	3	0	0
16.2	16.6	20.7	101460	100940	100320	2	3	1
16.9	17	20.2	101460	100940	100320	2	3	1
16.7	17.3	19.1	101460	100940	100320	2	3	1
16	17.4	18.2	101460	100940	100320	2	3	1
15.2	17.2	17.9	101460	100940	100320	2	3	1
14.4	16.9	18.2	101460	100940	100320	2	3	1
13.7	16.5	18.6	101460	100940	100320	3	0	2
13.3	16.3	18.9	101460	100940	100320	3	0	2
13.1	16.3	19	101460	100940	100320	3	0	2
13	16.3	19	101460	100940	100320	3	0	2
12.9	16.4	18.9	101520	101220	100310	3	0	2
12.8	16.5	18.7	101520	101220	100310	3	0	2
12.5	16.5	18.4	101520	101220	100310	3	0	1
12	16.4	18	101520	101220	100310	3	0	1
11.4	16.3	17.7	101520	101220	100310	3	0	1
11.2	16.2	17.6	101520	101220	100310	3	0	1
11.3	16.5	17.8	101520	101220	100310	3	0	1
11.8	17.2	18.4	101520	101220	100310	3	0	1
12.6	18	19.1	101520	101220	100310	3	1	2
13.9	18.8	19.7	101520	101220	100310	3	1	2
15.6	19.5	20.3	101520	101220	100310	3	1	2
17.3	20.3	20.7	101520	101220	100310	3	1	2
19	21	21.1	101520	101220	100310	3	1	2
20.3	21.8	21.5	101520	101220	100310	3	1	2
21.1	22.6	21.8	101520	101220	100310	3	3	1
21.3	23.2	22	101520	101220	100310	3	3	1
21	23	21.9	101520	101220	100310	3	3	1
20.2	22.5	21.6	101520	101220	100310	3	3	1
19.1	21.7	21.2	101520	101220	100310	3	3	1
18	20.9	20.8	101520	101220	100310	3	3	1
17.1	20.1	20.5	101520	101220	100310	1	0	1
16.5	19.4	20.4	101520	101220	100310	1	0	1
16.2	18.9	20.4	101520	101220	100310	1	0	1
16.1	18.4	20.5	101520	101220	100310	1	0	1
16.1	18	20.5	101100	101100	100310	1	0	1
16.1	17.6	20.5	101100	101100	100310	1	0	1
16.1	17.2	20.3	101100	101100	100310	0	2	0
15.9	16.7	19.9	101100	101100	100310	0	2	0
15.7	16.4	19.6	101100	101100	100310	0	2	0
15.5	16.2	19.4	101100	101100	100310	0	2	0
15.4	16.7	19.6	101100	101100	100310	0	2	0
15.4	18	20.3	101100	101100	100310	0	2	0
15.7	19.4	21.2	101100	101100	100310	0	2	2
16.3	20.6	22.2	101100	101100	100310	0	2	2
17	21.5	23.3	101100	101100	100310	0	2	2
17.7	22.4	24.4	101100	101100	100310	0	2	2
18.2	23.1	25.4	101100	101100	100310	0	2	2
18.3	24	26.2	101100	101100	100310	0	2	2
17.8	25	26.7	101100	101100	100310	3	3	3
16.5	25.8	26.9	101100	101100	100310	3	3	3
14.9	25.5	26.7	101100	101100	100310	3	3	3
13.8	24.8	26.2	101100	101100	100310	3	3	3
13.6	23.8	25.5	101100	101100	100310	3	3	3
13.9	22.8	24.8	101100	101100	100310	3	3	3
14	21.9	24	101100	101100	100310	1	0	2
13.6	21.3	23.3	101100	101100	100310	1	0	2
13.4	20.9	22.8	101100	101100	100310	1	0	2
13.4	20.6	22.2	101100	101100	100310	1	0	2
13.6	20.3	21.7	100820	100670	100420	1	0	2
13.9	20	21.1	100820	100670	100420	1	0	2
14.2	19.6	20.5	100820	100670	100420	2	1	0
14.4	19	19.8	100820	100670	100420	2	1	0
14.4	18.5	19.2	100820	100670	100420	2	1	0
14.4	18.2	19	100820	100670	100420	2	1	0
14.4	18.9	19.7	100820	100670	100420	2	1	0
14.5	20.5	21.4	100820	100670	100420	2	1	0
14.7	22.1	23.2	100820	100670	100420	1	2	3
15	23.2	24.4	100820	100670	100420	1	2	3
15.5	23.8	25.2	100820	100670	100420	1	2	3
16.2	24.3	25.6	100820	100670	100420	1	2	3
17	24.9	26	100820	100670	100420	1	2	3
17.9	25.8	26.5	100820	100670	100420	1	2	3
19	27.4	27.3	100820	100670	100420	2	2	4
19.8	28.9	28.1	100820	100670	100420	2	2	4
19.7	28.7	27.8	100820	100670	100420	2	2	4
19.4	28.1	26.9	100820	100670	100420	2	2	4
19.1	27.3	25.7	100820	100670	100420	2	2	4
18.8	26.5	24.5	100820	100670	100420	2	2	4
18.6	25.7	23.3	100820	100670	100420	2	1	0
18.6	25.1	22.4	100820	100670	100420	2	1	0
18.5	24.7	21.8	100820	100670	100420	2	1	0
18.2	24.4	21.4	100820	100670	100420	2	1	0
17.9	24.1	20.9	100740	100510	100310	2	1	0
17.7	23.8	20.5	100740	100510	100310	2	1	0
17.6	23.5	19.9	100740	100510	100310	3	2	2
17.4	23.1	19.2	100740	100510	100310	3	2	2
17.1	22.7	18.5	100740	100510	100310	3	2	2
16.9	22.4	18.2	100740	100510	100310	3	2	2
17	22.2	18.8	100740	100510	100310	3	2	2
17.2	22.3	20.3	100740	100510	100310	3	2	2
17.5	22.7	21.9	100740	100510	100310	3	2	1
17.7	23.5	23.1	100740	100510	100310	3	2	1
17.8	24.5	24	100740	100510	100310	3	2	1
17.9	25.3	24.7	100740	100510	100310	3	2	1
17.9	25.9	25.6	100740	100510	100310	3	2	1
17.8	25.9	26.8	100740	100510	100310	3	2	1
17.8	25.2	28.5	100740	100510	100310	3	4	2
17.8	24.1	30	100740	100510	100310	3	4	2
17.7	22.9	29.6	100740	100510	100310	3	4	2
17.7	21.8	28.6	100740	100510	100310	3	4	2
17.7	20.9	27.2	100740	100510	100310	3	4	2
17.6	20.6	25.8	100740	100510	100310	3	4	2
17.5	20.8	24.7	100740	100510	100310	3	4	0
17.4	21	24	100740	100510	100310	3	4	0
17.2	21.1	23.8	100740	100510	100310	3	4	0
17	21	23.7	100740	100510	100310	3	4	0
16.7	20.7	23.7	101010	100880	100040	3	4	0
16.5	20.3	23.6	101010	100880	100040	3	4	0
16.2	20.1	23.3	101010	100880	100040	5	3	1
15.9	19.9	22.7	101010	100880	100040	5	3	1
15.7	19.5	22	101010	100880	100040	5	3	1
15.6	18.8	21.7	101010	100880	100040	5	3	1
15.7	18.1	22.3	101010	100880	100040	5	3	1
16.1	17.5	23.5	101010	100880	100040	5	3	1
16.7	17	24.9	101010	100880	100040	4	4	0
17.4	16.8	25.8	101010	100880	100040	4	4	0
18.3	16.7	26.3	101010	100880	100040	4	4	0
19.2	16.8	26.7	101010	100880	100040	4	4	0
20.2	17	27	101010	100880	100040	4	4	0
21.2	17.1	27.6	101010	100880	100040	4	4	0
22.1	17.2	28.5	101010	100880	100040	4	5	1
22.7	16.7	29.4	101010	100880	100040	4	5	1
22.5	15.8	29.2	101010	100880	100040	4	5	1
21.9	14.9	28.5	101010	100880	100040	4	5	1
21	14.6	27.6	101010	100880	100040	4	5	1
20.1	14.9	26.6	101010	100880	100040	4	5	1
19.3	15.2	25.7	101010	100880	100040	2	3	0
18.6	15.4	24.9	101010	100880	100040	2	3	0
18.1	15.5	24.2	101010	100880	100040	2	3	0
17.7	15.5	23.7	101010	100880	100040	2	3	0
17.3	15.3	23.1	101040	101240	100140	2	3	0
16.8	15.1	22.6	101040	101240	100140	2	3	0
16.2	14.8	22	101040	101240	100140	0	2	0
15.4	14.5	21.4	101040	101240	100140	0	2	0
14.8	14.2	20.8	101040	101240	100140	0	2	0
14.5	14.1	20.6	101040	101240	100140	0	2	0
15.1	14.3	21	101040	101240	100140	0	2	0
16.5	14.7	22	101040	101240	100140	0	2	0
18	15.2	23.3	101040	101240	100140	1	2	3
19.1	15.8	24.5	101040	101240	100140	1	2	3
19.9	16.4	25.6	101040	101240	100140	1	2	3
20.5	17	26.6	101040	101240	100140	1	2	3
21.2	17.6	27.6	101040	101240	100140	1	2	3
22	18.1	28.5	101040	101240	100140	1	2	3
23.3	18.6	29.4	101040	101240	100140	3	2	2
24.4	18.9	30	101040	101240	100140	3	2	2
24.1	18.8	29.7	101040	101240	100140	3	2	2
23.4	18.6	28.9	101040	101240	100140	3	2	2
22.3	18.4	27.9	101040	101240	100140	3	2	2
21.2	18.1	26.9	101040	101240	100140	3	2	2
20.2	17.9	26	101040	101240	100140	0	2	0
19.5	17.8	25.4	101040	101240	100140	0	2	0
19	17.7	25.1	101040	101240	100140	0	2	0
18.6	17.7	25	101040	101240	100140	0	2	0
18.5	17.6	24.8	100880	101010	100350	0	2	0
18.3	17.6	24.6	100880	101010	100350	0	2	0
18.2	17.5	24.1	100880	101010	100350	2	2	1
18	17.3	23.4	100880	101010	100350	2	2	1
17.9	17.2	22.7	100880	101010	100350	2	2	1
17.9	17.1	22.4	100880	101010	100350	2	2	1
18	17.4	22.9	100880	101010	100350	2	2	1
18.3	17.9	24.1	100880	101010	100350	2	2	1
19	18.6	25.5	100880	101010	100350	3	2	1
20	19.1	26.6	100880	101010	100350	3	2	1
21.1	19.6	27.4	100880	101010	100350	3	2	1
22	20.1	28	100880	101010	100350	3	2	1
22.4	20.8	28.6	100880	101010	100350	3	2	1
22.2	21.8	29.4	100880	101010	100350	3	2	1
21.1	23.2	30.3	100880	101010	100350	3	1	2
19.5	24.4	31.1	100880	101010	100350	3	1	2
17.9	24.2	30.9	100880	101010	100350	3	1	2
16.8	23.6	30.4	100880	101010	100350	3	1	2
16.6	22.9	29.7	100880	101010	100350	3	1	2
17	22.1	29	100880	101010	100350	3	1	2
17.6	21.4	28.3	100880	101010	100350	2	0	1
18.1	21	27.8	100880	101010	100350	2	0	1
18.3	20.7	27.4	100880	101010	100350	2	0	1
18.3	20.6	27	100880	101010	100350	2	0	1
18.1	20.5	26.6	101190	100600	100380	2	0	1
17.7	20.3	26.1	101190	100600	100380	2	0	1
17.1	20.1	25.5	101190	100600	100380	3	1	2
16.3	19.7	24.7	101190	100600	100380	3	1	2
15.6	19.4	24	101190	100600	100380	3	1	2
15.3	19.2	23.7	101190	100600	100380	3	1	2
15.4	19.4	23.8	101190	100600	100380	3	1	2
15.5	19.9	24.2	101190	100600	100380	3	1	2
15.8	20.7	24.8	101190	100600	100380	4	0	3
16.2	21.6	25.7	101190	100600	100380	4	0	3
16.7	22.6	26.8	101190	100600	100380	4	0	3
17.4	23.6	27.9	101190	100600	100380	4	0	3
18.3	24.6	28.9	101190	100600	100380	4	0	3
19.3	25.5	29.8	101190	100600	100380	4	0	3
20.5	26.2	30.4	101190	100600	100380	4	3	3
21.4	26.6	30.6	101190	100600	100380	4	3	3
21.2	26.2	30.4	101190	100600	100380	4	3	3
20.5	25.4	29.9	101190	100600	100380	4	3	3
19.7	24.4	29.3	101190	100600	100380	4	3	3
18.7	23.5	28.6	101190	100600	100380	4	3	3
17.8	23	27.9	101190	100600	100380	4	1	1
17.1	23	27.4	101190	100600	100380	4	1	1
16.5	22.7	26.9	101190	100600	100380	4	1	1
16	22	26.6	101190	100600	100380	4	1	1
15.6	21.2	26.3	101160	100490	100150	4	1	1
15.3	20.6	25.9	101160	100490	100150	4	1	1
15	20.3	25.5	101160	100490	100150	3	2	0
14.7	20.1	25	101160	100490	100150	3	2	0
14.4	19.8	24.6	101160	100490	100150	3	2	0
14.3	19.5	24.4	101160	100490	100150	3	2	0
14.4	19.5	24.5	101160	100490	100150	3	2	0
14.7	19.7	24.8	101160	100490	100150	3	2	0
15.1	20	25.1	101160	100490	100150	3	1	2
15.5	20.4	25.3	101160	100490	100150	3	1	2
16	20.8	25.4	101160	100490	100150	3	1	2
16.6	21.2	25.6	101160	100490	100150	3	1	2
17.2	21.6	25.8	101160	100490	100150	3	1	2
17.9	21.9	26.1	101160	100490	100150	3	1	2
18.7	22	26.6	101160	100490	100150	1	1	2
19.3	22	27.3	101160	100490	100150	1	1	2
19.2	21.9	27.9	101160	100490	100150	1	1	2
18.8	21.7	28.2	101160	100490	100150	1	1	2
18.3	21.5	27.8	101160	100490	100150	1	1	2
17.8	21.2	26.9	101160	100490	100150	1	1	2
17.4	21	25.9	101160	100490	100150	2	2	0
17.2	20.8	25.2	101160	100490	100150	2	2	0
17	20.7	24.9	101160	100490	100150	2	2	0
17	20.5	24.7	101160	100490	100150	2	2	0
17.1	20.4	24.7	100800	100610	100050	2	2	0
17.1	20.1	24.6	100800	100610	100050	2	2	0
17	19.8	24.5	100800	100610	100050	1	1	1
16.9	19.4	24.2	100800	100610	100050	1	1	1
16.7	19	23.9	100800	100610	100050	1	1	1
16.6	18.9	23.8	100800	100610	100050	1	1	1
16.7	18.9	23.9	100800	100610	100050	1	1	1
16.9	19.1	24.3	100800	100610	100050	1	1	1
17.3	19.5	24.9	100800	100610	100050	1	1	1
18	20.1	25.7	100800	100610	100050	1	1	1
18.9	21	26.6	100800	100610	100050	1	1	1
19.8	22	27.6	100800	100610	100050	1	1	1
20.7	23.2	28.6	100800	100610	100050	1	1	1
21.5	24.5	29.5	100800	100610	100050	1	1	1
22	25.8	30.3	100800	100610	100050	2	2	3
22.2	26.7	30.9	100800	100610	100050	2	2	3
21.9	26.5	31.1	100800	100610	100050	2	2	3
21	25.9	30.7	100800	100610	100050	2	2	3
19.8	25.1	29.9	100800	100610	100050	2	2	3
18.6	24.3	29	100800	100610	100050	2	2	3
17.6	23.5	28.5	100800	100610	100050	3	0	3
17	22.9	28.5	100800	100610	100050	3	0	3
16.8	22.5	28	100800	100610	100050	3	0	3
16.8	22.1	27	100800	100610	100050	3	0	3
16.9	21.6	25.8	100970	100560	100050	3	0	3
17	21	24.5	100970	100560	100050	3	0	3
17.1	20.2	23.6	100970	100560	100050	3	0	1
17	19.1	23.1	100970	100560	100050	3	0	1
16.8	18.1	23.1	100970	100560	100050	3	0	1
16.7	17.7	23.3	100970	100560	100050	3	0	1
16.8	18.1	23.7	100970	100560	100050	3	0	1
17.2	19.2	24	100970	100560	100050	3	0	1
17.6	20.6	24.3	100970	100560	100050	3	2	1
18	22.1	24.3	100970	100560	100050	3	2	1
18.5	23.6	24.2	100970	100560	100050	3	2	1
19.1	25.2	23.9	100970	100560	100050	3	2	1
19.7	26.8	23.6	100970	100560	100050	3	2	1
20.5	28.4	23.4	100970	100560	100050	3	2	1
21.4	30	23.3	100970	100560	100050	3	2	4
22.1	31.1	22.9	100970	100560	100050	3	2	4
22	30.8	22	100970	100560	100050	3	2	4
21.6	29.9	21.5	100970	100560	100050	3	2	4
21	28.8	21.8	100970	100560	100050	3	2	4
20.4	27.6	22.5	100970	100560	100050	3	2	4
19.7	26.8	23.3	100970	100560	100050	3	2	2
19.1	26.4	23.7	100970	100560	100050	3	2	2
18.5	26.4	23.7	100970	100560	100050	3	2	2
18	26.4	23.6	100970	100560	100050	3	2	2
17.5	26.3	23.4	101300	100490	100010	3	2	2
17	25.8	23.2	101300	100490	100010	3	2	2
16.6	24.8	23.3	101300	100490	100010	3	2	0
16.2	23.1	23.7	101300	100490	100010	3	2	0
15.9	21.5	24.2	101300	100490	100010	3	2	0
15.8	20.8	24.8	101300	100490	100010	3	2	0
16	21.6	25	101300	100490	100010	3	2	0
16.4	23.4	24.9	101300	100490	100010	3	2	0
16.9	25.3	24.5	101300	100490	100010	4	2	0
17.4	26.7	24.3	101300	100490	100010	4	2	0
18	27.7	23.9	101300	100490	100010	4	2	0
18.6	28.3	23.4	101300	100490	100010	4	2	0
19.2	28.9	22.9	101300	100490	100010	4	2	0
19.9	29.7	22.5	101300	100490	100010	4	2	0
20.6	30.8	22.3	101300	100490	100010	3	2	2
21.4	31.8	21.9	101300	100490	100010	3	2	2
21.7	31.5	21.6	101300	100490	100010	3	2	2
21.4	30.8	21.7	101300	100490	100010	3	2	2
20.8	29.9	21.9	101300	100490	100010	3	2	2
20.1	28.8	22.1	101300	100490	100010	3	2	2
19.7	27.9	22.2	101300	100490	100010	3	2	0
19.7	27.2	22	101300	100490	100010	3	2	0
19.4	26.7	21.7	101300	100490	100010	3	2	0
18.7	26.2	21.6	101300	100490	100010	3	2	0
17.9	25.8	21.7	101640	100260	99900	3	2	0
17.3	25.4	22.1	101640	100260	99900	3	2	0
17	24.8	22.4	101640	100260	99900	4	2	1
16.3	24	22.6	101640	100260	99900	4	2	1
14.9	23.4	22.8	101640	100260	99900	4	2	1
13.6	23.1	22.8	101640	100260	99900	4	2	1
13.2	23.4	22.9	101640	100260	99900	4	2	1
13.5	24.1	22.9	101640	100260	99900	4	2	1
14.2	25	22.9	101640	100260	99900	4	2	0
15.1	25.8	23	101640	100260	99900	4	2	0
16	26.4	23.1	101640	100260	99900	4	2	0
16.9	27.1	23.3	101640	100260	99900	4	2	0
17.6	28	23.5	101640	100260	99900	4	2	0
18.1	29	23.8	101640	100260	99900	4	2	0
18.2	30.4	24.1	101640	100260	99900	5	2	2
17.9	32	24.4	101640	100260	99900	5	2	2
17.2	32.8	24.8	101640	100260	99900	5	2	2
16.4	32.3	25	101640	100260	99900	5	2	2
15.5	31.1	25.1	101640	100260	99900	5	2	2
14.8	29.6	24.9	101640	100260	99900	5	2	2
14.2	28	24.6	101640	100260	99900	4	2	0
14	26.7	24.3	101640	100260	99900	4	2	0
14	25.8	24.2	101640	100260	99900	4	2	0
14.1	25	24	101640	100260	99900	4	2	0
14.3	24.5	23.9	101800	100220	99840	4	2	0
14.4	24	23.7	101800	100220	99840	4	2	0
14.3	23.6	23.4	101800	100220	99840	3	0	1
13.9	23.2	23	101800	100220	99840	3	0	1
13.5	22.9	22.7	101800	100220	99840	3	0	1
13.3	22.8	22.5	101800	100220	99840	3	0	1
13.4	23.2	22.9	101800	100220	99840	3	0	1
13.5	24.1	23.9	101800	100220	99840	3	0	1
13.8	25.2	25.1	101800	100220	99840	2	3	0
14.2	26	26.1	101800	100220	99840	2	3	0
14.7	26.6	27.1	101800	100220	99840	2	3	0
15.4	27.1	27.9	101800	100220	99840	2	3	0
16.2	27.6	28.9	101800	100220	99840	2	3	0
17.2	28.2	29.9	101800	100220	99840	2	3	0
18.4	29	31.2	101800	100220	99840	3	1	3
19.3	29.7	32.2	101800	100220	99840	3	1	3
19.1	29.4	32	101800	100220	99840	3	1	3
18.5	28.7	31.5	101800	100220	99840	3	1	3
17.7	27.8	30.9	101800	100220	99840	3	1	3
16.9	27	30.2	101800	100220	99840	3	1	3
16.2	26.6	29.6	101800	100220	99840	4	0	2
15.7	26.6	29.2	101800	100220	99840	4	0	2
15.3	26.4	28.9	101800	100220	99840	4	0	2
15.1	25.8	28.7	101800	100220	99840	4	0	2
14.9	25	28.4	101630	100340	99960	4	0	2
14.6	24.1	28	101630	100340	99960	4	0	2
14.3	23.2	27.3	101630	100340	99960	2	1	2
13.8	22.3	26.4	101630	100340	99960	2	1	2
13.4	21.5	25.5	101630	100340	99960	2	1	2
13.2	20.8	25.1	101630	100340	99960	2	1	2
13.6	20.3	25.4	101630	100340	99960	2	1	2
14.6	19.9	26.2	101630	100340	99960	2	1	2
15.8	19.8	27.2	101630	100340	99960	3	5	1
16.9	19.2	28.2	101630	100340	99960	3	5	1
17.8	19	29.3	101630	100340	99960	3	5	1
18.6	19.4	30.3	101630	100340	99960	3	5	1
19.4	20.3	31.3	101630	100340	99960	3	5	1
20.1	21.2	32.2	101630	100340	99960	3	5	1
20.8	22	33	101630	100340	99960	3	3	4
21.3	22.4	33.5	101630	100340	99960	3	3	4
21.1	22.4	33.3	101630	100340	99960	3	3	4
20.5	22.2	32.7	101630	100340	99960	3	3	4
19.8	21.8	32	101630	100340	99960	3	3	4
18.9	21.3	31.1	101630	100340	99960	3	3	4
18	20.8	30.3	101630	100340	99960	0	0	1
17.2	20.4	29.6	101630	100340	99960	0	0	1
16.6	20.1	29.1	101630	100340	99960	0	0	1
16.1	19.8	28.5	101630	100340	99960	0	0	1
15.6	19.6	28.1	101380	100340	100040	0	0	1
15.1	19.4	27.5	101380	100340	100040	0	0	1
14.7	19.1	26.9	101380	100340	100040	2	0	1
14.3	18.8	26.2	101380	100340	100040	2	0	1
13.9	18.6	25.6	101380	100340	100040	2	0	1
13.8	18.5	25.3	101380	100340	100040	2	0	1
14.2	19	25.7	101380	100340	100040	2	0	1
15.2	20.2	26.8	101380	100340	100040	2	0	1
16.2	21.5	28	101380	100340	100040	2	1	1
17	22.6	29.1	101380	100340	100040	2	1	1
17.5	23.5	30	101380	100340	100040	2	1	1
17.8	24.3	30.8	101380	100340	100040	2	1	1
18.1	24.9	31.6	101380	100340	100040	2	1	1
18.5	25.6	32.5	101380	100340	100040	2	1	1
18.9	26.4	33.4	101380	100340	100040	2	1	4
19.3	27	34.1	101380	100340	100040	2	1	4
19.2	26.8	33.9	101380	100340	100040	2	1	4
18.9	26.1	33.3	101380	100340	100040	2	1	4
18.6	25.3	32.5	101380	100340	100040	2	1	4
18.1	24.4	31.7	101380	100340	100040	2	1	4
17.7	23.5	30.9	101380	100340	100040	0	1	1
17.3	22.8	30.3	101380	100340	100040	0	1	1
17	22.4	29.8	101380	100340	100040	0	1	1
16.7	22	29.4	101380	100340	100040	0	1	1
16.4	21.8	28.9	101100	100280	100100	0	1	1
16.1	21.5	28.4	101100	100280	100100	0	1	1
15.9	21.3	27.7	101100	100280	100100	2	0	0
15.7	21	26.9	101100	100280	100100	2	0	0
15.5	20.8	26.1	101100	100280	100100	2	0	0
15.4	20.7	25.8	101100	100280	100100	2	0	0
15.4	20.9	26.2	101100	100280	100100	2	0	0
15.6	21.5	27.3	101100	100280	100100	2	0	0
16	22.4	28.5	101100	100280	100100	2	0	3
16.6	23.4	29.5	101100	100280	100100	2	0	3
17.5	24.5	30.4	101100	100280	100100	2	0	3
18.6	25.5	31.2	101100	100280	100100	2	0	3
19.9	26.5	31.9	101100	100280	100100	2	0	3
21.2	27.4	32.6	101100	100280	100100	2	0	3
22.7	28	33.4	101100	100280	100100	2	2	4
23.7	28.3	34	101100	100280	100100	2	2	4
23.5	28.1	33.8	101100	100280	100100	2	2	4
23	27.6	33.2	101100	100280	100100	2	2	4
22.3	26.8	32.5	101100	100280	100100	2	2	4
21.5	25.9	31.6	101100	100280	100100	2	2	4
20.8	25	30.8	101100	100280	100100	2	2	2
20.2	24.2	30.1	101100	100280	100100	2	2	2
19.8	23.4	29.6	101100	100280	100100	2	2	2
19.4	22.8	29.2	101100	100280	100100	2	2	2
19	22.3	28.8	100690	100280	99980	2	2	2
18.6	21.9	28.4	100690	100280	99980	2	2	2
18	21.6	27.9	100690	100280	99980	0	3	1
17.3	21.5	27.4	100690	100280	99980	0	3	1
16.7	21.4	26.9	100690	100280	99980	0	3	1
16.4	21.4	26.7	100690	100280	99980	0	3	1
16.9	21.6	27.1	100690	100280	99980	0	3	1
18	22.1	28	100690	100280	99980	0	3	1
19.4	23	29.2	100690	100280	99980	2	1	4
20.8	24.1	30.4	100690	100280	99980	2	1	4
22.2	25.4	31.6	100690	100280	99980	2	1	4
23.6	26.6	32.7	100690	100280	99980	2	1	4
25	27.7	33.5	100690	100280	99980	2	1	4
26.5	28.4	34.2	100690	100280	99980	2	1	4
28.2	28.7	34.6	100690	100280	99980	3	4	4
29.4	28.4	34.7	100690	100280	99980	3	4	4
29.2	27.8	34.5	100690	100280	99980	3	4	4
28.7	26.9	33.8	100690	100280	99980	3	4	4
27.9	26	32.9	100690	100280	99980	3	4	4
27.1	25.3	32	100690	100280	99980	3	4	4
26.3	24.9	31.2	100690	100280	99980	2	2	2
25.6	24.9	30.6	100690	100280	99980	2	2	2
25	24.7	30.2	100690	100280	99980	2	2	2
24.5	24.4	29.9	100690	100280	99980	2	2	2
24	23.9	29.5	100440	100460	99800	2	2	2
23.3	23.5	29.1	100440	100460	99800	2	2	2
22.6	23.4	28.5	100440	100460	99800	0	2	2
21.7	23.2	27.7	100440	100460	99800	0	2	2
21	22.7	26.9	100440	100460	99800	0	2	2
20.7	22.3	26.6	100440	100460	99800	0	2	2
20.9	22.2	26.9	100440	100460	99800	0	2	2
21.5	22.5	27.7	100440	100460	99800	0	2	2
22.5	22.8	28.6	100440	100460	99800	2	2	2
24	23.1	29.4	100440	100460	99800	2	2	2
25.7	23.4	30	100440	100460	99800	2	2	2
27.4	23.5	30.7	100440	100460	99800	2	2	2
29	23.7	31.5	100440	100460	99800	2	2	2
30.3	23.7	32.5	100440	100460	99800	2	2	2
31	23.7	33.9	100440	100460	99800	4	2	4
31.1	23.6	35	100440	100460	99800	4	2	4
30.6	23.5	34.8	100440	100460	99800	4	2	4
29.3	23.3	34.1	100440	100460	99800	4	2	4
27.6	23.2	33.2	100440	100460	99800	4	2	4
25.8	23	32.2	100440	100460	99800	4	2	4
24.2	23	31.3	100440	100460	99800	3	1	2
23.2	23	30.6	100440	100460	99800	3	1	2
22.6	23.1	30	100440	100460	99800	3	1	2
22.3	23.1	29.6	100440	100460	99800	3	1	2
22.1	23	29.3	100740	100640	99970	3	1	2
21.9	22.8	29	100740	100640	99970	3	1	2
21.4	22.3	28.7	100740	100640	99970	2	0	2
20.6	21.6	28.4	100740	100640	99970	2	0	2
19.9	21	28.1	100740	100640	99970	2	0	2
19.5	20.7	27.9	100740	100640	99970	2	0	2
19.8	20.7	28	100740	100640	99970	2	0	2
20.5	20.8	28.5	100740	100640	99970	2	0	2
21.4	21	29.4	100740	100640	99970	0	2	0
22.3	21.4	30.8	100740	100640	99970	0	2	0
23.2	22	32.4	100740	100640	99970	0	2	0
24.1	22.8	33.9	100740	100640	99970	0	2	0
24.9	23.6	35.1	100740	100640	99970	0	2	0
25.7	24.6	35.5	100740	100640	99970	0	2	0
26.5	25.6	34.8	100740	100640	99970	2	2	2
27	26.3	32.4	100740	100640	99970	2	2	2
26.8	26.1	29.2	100740	100640	99970	2	2	2
26.3	25.7	26.2	100740	100640	99970	2	2	2
25.6	25.1	24.6	100740	100640	99970	2	2	2
24.9	24.6	25	100740	100640	99970	2	2	2
24.2	24.4	25.9	100740	100640	99970	0	1	2
23.7	24.4	25.9	100740	100640	99970	0	1	2
23.3	24.2	25.4	100740	100640	99970	0	1	2
23	23.7	24.8	100740	100640	99970	0	1	2
	23.2			100510			1
	22.8			100510			1
	22.6			100510			1
	22.4			100510			1
	22.1			100510			1
	21.8			100510			1
	21.8			100510			1
	22.1			100510			1
	22.4			100510			3
	22.7			100510			3
	22.9			100510			3
	23			100510			3
	23.1			100510			3
	23.1			100510			3
	23			100510			2
	22.9			100510			2
	22.7			100510			2
	22.6			100510			2
	22.5			100510			2
	22.5			100510			2
	22.6			100510			2
	22.9			100510			2
	23.2			100510			2
	23.5			100510			2
