# Supplementary material for: Influence of geographical location and outdoor meteorological parameters on indoor humidity environment in rural residential buildings during the Plum Rains Season in the hot summer and cold winter region
Source: PLoS One. 2023 Oct 23;18(10):e0293181. doi: 10.1371/journal.pone.0293181 (PMC10593243; doi:10.1371/journal.pone.0293181)
Supplement: S19 Data — (XLSX) [file pone.0293181.s019.xlsx]

## Sheet: Sheet1
April dry bulb temperature	dry bulb temperature in May	dry bulb temperature in June	Atmospheric pressure in April	Atmospheric pressure in May	Atmospheric pressure in June	Wind speed in April	Wind speed in May	Wind speed in June
10.6	15.6	21.4	101410	101080	100740	2	2	2
11	16.5	20.3	101410	101080	100740	2	0	0
10.7	15.9	20.3	101410	101080	100740	2	0	0
9.8	15.1	20.7	101410	101080	100740	1	0	2
9.5	14	20.9	101410	101080	100740	1	0	2
9.2	13	21.1	101410	101080	100740	0	0	4
8.9	13.1	20.2	101410	101080	100740	0	0	2
9.6	14.2	21.5	101410	101080	100740	0	1	3
10.9	16	22.8	101410	101080	100740	0	1	3
12.5	18.7	24.1	101410	101080	100740	0	1	3
13.5	20.8	25.8	101410	101080	100740	0	2	1
14.6	22.8	27.3	101410	101080	100740	2	2	3
14.4	24.4	28.1	101410	101080	100740	2	2	3
14	25.1	29	101410	101080	100740	2	2	3
14.1	25.7	29.1	101410	101080	100740	2	2	4
14.4	25.4	29.4	101410	101080	100740	3	4	3
14.5	25	29.3	101410	101080	100740	1	5	4
13.9	24.3	29.1	101410	101080	100740	3	1	5
13.6	23.9	28.4	101410	101080	100740	4	0	4
13.2	21.9	26.8	101410	101080	100740	4	1	3
12.4	20.5	25.2	101410	101080	100740	4	2	3
12.3	20.6	22.8	101410	101080	100740	1	3	2
12.1	19.4	21.6	101410	101080	100740	4	0	1
11.1	19.6	21.6	101410	101080	100740	4	0	3
11.3	19.2	20.4	102390	101260	100820	2	0	1
11	18.4	20.3	102390	101260	100820	0	0	0
10.8	18	19.9	102390	101260	100820	0	0	0
10.8	17.7	19.5	102390	101260	100820	1	0	0
10.7	17.6	19.5	102390	101260	100820	2	0	0
10.4	17.4	18.7	102390	101260	100820	4	0	0
9.7	17.7	19.4	102390	101260	100820	3	2	0
9.5	17.9	20.8	102390	101260	100820	4	0	1
9.5	18.4	22.3	102390	101260	100820	3	0	2
9.5	18.9	24	102390	101260	100820	3	1	3
9.1	19.1	25.8	102390	101260	100820	4	2	2
9.5	18.8	27.6	102390	101260	100820	2	2	2
9.7	18.4	29.1	102390	101260	100820	3	0	2
9.8	17.7	30.5	102390	101260	100820	3	0	3
11	17.7	31.1	102390	101260	100820	1	1	3
11.7	18	31.3	102390	101260	100820	4	2	4
11.8	17.5	30.8	102390	101260	100820	3	1	6
12	17.5	30.2	102390	101260	100820	2	1	5
11.6	17.3	29.2	102390	101260	100820	2	0	5
10.5	17	27.4	102390	101260	100820	1	2	3
9.7	16.6	24.4	102390	101260	100820	1	0	2
8.7	16.2	23	102390	101260	100820	1	0	2
7.9	15.8	21.7	102390	101260	100820	0	0	2
7.1	15.6	20.1	102390	101260	100820	1	0	2
7.3	15.6	19.5	102280	101810	100600	1	0	2
7.3	15.7	20.3	102280	101810	100600	0	3	2
7.2	15.5	18.3	102280	101810	100600	1	4	1
7.2	15.6	18	102280	101810	100600	2	4	2
6.8	15.3	17.7	102280	101810	100600	0	7	1
6.6	14.2	16.8	102280	101810	100600	0	5	0
6.5	14.1	18	102280	101810	100600	2	6	0
6.9	14	21.9	102280	101810	100600	1	8	3
7.1	14.3	23.4	102280	101810	100600	2	6	2
8.4	15	25.5	102280	101810	100600	3	6	3
9.2	17.2	27	102280	101810	100600	3	7	3
10.7	18.7	29.2	102280	101810	100600	4	4	2
12.2	19	30.8	102280	101810	100600	4	4	3
13.1	20.1	31.6	102280	101810	100600	4	4	5
13.5	20.4	32.4	102280	101810	100600	4	5	4
14.2	20.8	32.6	102280	101810	100600	3	4	4
14.5	20	32	102280	101810	100600	4	3	3
14.2	20	31.6	102280	101810	100600	4	3	2
13.1	18.8	30.6	102280	101810	100600	3	2	3
11.9	17.3	29.5	102280	101810	100600	3	3	2
11.7	16.7	25.5	102280	101810	100600	3	4	1
11.5	15.6	25.2	102280	101810	100600	2	4	3
10.8	15.3	25.5	102280	101810	100600	1	5	4
10.8	14.7	24.5	102280	101810	100600	2	4	2
10.2	14	23.3	101760	101770	100600	1	1	3
9.8	13.7	22.5	101760	101770	100600	0	3	2
9.4	13.1	21.9	101760	101770	100600	0	1	1
9	13.1	21.5	101760	101770	100600	0	0	1
8.8	13.1	21.3	101760	101770	100600	0	2	0
8.5	12.4	21	101760	101770	100600	0	2	0
7.5	12.2	21.8	101760	101770	100600	0	1	0
7.9	12.9	23.2	101760	101770	100600	0	0	0
9.5	13.6	24.5	101760	101770	100600	0	3	3
11.7	14.9	25.8	101760	101770	100600	1	5	3
14.3	15.8	28.4	101760	101770	100600	2	2	3
16.7	17.4	29.4	101760	101770	100600	2	2	2
18.5	18.4	31.3	101760	101770	100600	2	3	4
20.4	19.5	32.3	101760	101770	100600	2	2	3
20.9	19.6	32.2	101760	101770	100600	2	1	2
21.1	19.4	32	101760	101770	100600	3	2	2
20.7	20	31.3	101760	101770	100600	3	1	2
20.4	20	30.6	101760	101770	100600	3	2	2
18.7	18.5	30.1	101760	101770	100600	1	3	2
17.6	16.4	29.1	101760	101770	100600	1	1	0
16.9	15.1	27.5	101760	101770	100600	0	2	0
15.4	14.1	26.6	101760	101770	100600	0	1	0
14.5	12.9	25.9	101760	101770	100600	0	0	0
13.7	12.3	24.7	101760	101770	100600	0	0	0
13.2	11.6	24.8	101280	101320	100800	0	0	1
13.2	11	24.3	101280	101320	100800	0	1	1
12.9	11.6	23.6	101280	101320	100800	1	0	0
12	10.3	23	101280	101320	100800	0	0	0
11.9	9.8	22.7	101280	101320	100800	0	0	0
11.3	9.7	23	101280	101320	100800	0	0	3
11.9	9.8	22.6	101280	101320	100800	2	1	0
12.1	12.5	23.8	101280	101320	100800	2	2	0
14.1	15.2	25.5	101280	101320	100800	3	3	1
16.3	18.6	26.7	101280	101320	100800	3	2	1
18.5	21	28.4	101280	101320	100800	5	4	3
20.3	22.6	29.7	101280	101320	100800	5	4	2
22.1	23.6	30.7	101280	101320	100800	6	5	2
23	24.5	31.4	101280	101320	100800	6	4	4
23	25.1	31.4	101280	101320	100800	8	5	5
23.2	25.7	31.5	101280	101320	100800	8	6	5
23.8	25.5	30.9	101280	101320	100800	8	5	3
23.7	25.3	30.4	101280	101320	100800	5	3	4
22.4	24.2	29.6	101280	101320	100800	4	4	3
20.3	22.1	27.9	101280	101320	100800	1	2	3
19.1	19.8	27.1	101280	101320	100800	1	0	3
17.8	17.3	26.2	101280	101320	100800	1	0	3
18.9	15.3	25.1	101280	101320	100800	4	0	3
18.4	14.2	24.3	101280	101320	100800	3	0	3
16.7	13.8	23.4	101600	101130	100880	2	0	4
15.7	13.5	22.8	101600	101130	100880	2	0	4
13.4	12.8	22.2	101600	101130	100880	0	0	3
11.7	12.8	21.7	101600	101130	100880	0	0	3
10.7	12.6	21.4	101600	101130	100880	0	0	3
9.9	12.4	20.8	101600	101130	100880	0	0	3
8.9	12.8	21.5	101600	101130	100880	0	0	3
10.1	16.3	22	101600	101130	100880	0	0	3
13.3	18.5	23.4	101600	101130	100880	0	2	3
16.8	20.9	23.5	101600	101130	100880	2	2	4
18.3	24.3	25.4	101600	101130	100880	3	3	5
19.6	25.2	25.5	101600	101130	100880	2	4	5
21.1	26.2	27	101600	101130	100880	2	6	4
21.5	27.4	27.5	101600	101130	100880	2	5	4
21.8	27.7	28.3	101600	101130	100880	3	5	4
21.7	27.8	28.9	101600	101130	100880	3	5	4
21.7	27.6	28.5	101600	101130	100880	2	4	5
20.9	26.8	28.2	101600	101130	100880	3	5	4
19.4	26	27.7	101600	101130	100880	1	4	5
17.8	23.8	26.9	101600	101130	100880	1	1	5
16.8	21.7	26	101600	101130	100880	3	0	5
16.6	18.8	25.3	101600	101130	100880	4	2	5
14.6	18.7	24.8	101600	101130	100880	5	0	5
13.6	17.8	24	101600	101130	100880	4	0	5
12.8	16.7	23.4	101460	101110	100750	4	0	5
12.1	16.9	23	101460	101110	100750	3	0	4
12.3	15.3	22.6	101460	101110	100750	4	0	3
11.9	15.3	22.3	101460	101110	100750	5	0	4
11.7	14.9	22	101460	101110	100750	5	0	3
11.8	14.2	22	101460	101110	100750	3	0	2
11.5	14.4	21.9	101460	101110	100750	2	0	2
12.5	16.6	21.5	101460	101110	100750	4	0	3
12.9	19.4	21.3	101460	101110	100750	4	0	2
14.3	22.5	21	101460	101110	100750	4	0	1
16.7	25.6	21.3	101460	101110	100750	4	1	3
18.3	27.2	21.8	101460	101110	100750	5	2	3
19.8	28.2	22.5	101460	101110	100750	4	1	4
20.6	29.1	22.8	101460	101110	100750	5	2	3
21.8	29.7	22.5	101460	101110	100750	4	0	3
22.7	29.8	22.2	101460	101110	100750	5	1	3
22	30.5	22.2	101460	101110	100750	4	1	3
21.3	29.5	22.1	101460	101110	100750	4	3	3
20	27.4	22.3	101460	101110	100750	4	4	3
18.2	25	22	101460	101110	100750	2	2	3
17.3	22.8	22.3	101460	101110	100750	2	0	3
16.4	20.8	23.1	101460	101110	100750	3	1	4
15.7	19.8	23.1	101460	101110	100750	2	0	2
15.3	18.8	22.9	101460	101110	100750	3	0	0
14.4	17.8	23	101170	100810	100620	2	0	0
13.9	17.4	22.9	101170	100810	100620	0	0	0
13.7	17	22.9	101170	100810	100620	0	0	0
13.2	16.2	22.2	101170	100810	100620	0	0	3
13.3	15.4	21.5	101170	100810	100620	0	0	3
12.8	15	21.2	101170	100810	100620	0	0	2
12.9	15	21.4	101170	100810	100620	0	0	2
13.9	18.7	21.6	101170	100810	100620	0	0	1
14.9	21.3	21.9	101170	100810	100620	0	3	2
15.8	24.1	21.4	101170	100810	100620	0	3	3
18	26.2	21.4	101170	100810	100620	1	4	3
20.1	29	21.6	101170	100810	100620	2	3	3
19.8	30.2	21.7	101170	100810	100620	1	6	3
19.6	30.8	21	101170	100810	100620	0	7	3
19	31.7	21.2	101170	100810	100620	2	5	3
18.4	31.4	21.2	101170	100810	100620	1	5	2
18.4	31.6	21.4	101170	100810	100620	0	4	0
17.9	31	21.7	101170	100810	100620	0	5	2
17.3	29.1	21.4	101170	100810	100620	0	3	0
16.3	27.1	20.7	101170	100810	100620	1	3	1
16.1	23.6	20.8	101170	100810	100620	0	1	1
15.9	22.4	20.2	101170	100810	100620	2	0	3
15.9	22.1	20	101170	100810	100620	2	1	2
15.6	20.2	20	101170	100810	100620	2	0	1
15.8	19.8	19.9	100950	100520	100840	0	0	0
15.5	19.4	19.8	100950	100520	100840	1	0	3
15.5	19.2	19.6	100950	100520	100840	0	1	3
15.4	18.4	19.6	100950	100520	100840	3	0	1
15.4	17	19.2	100950	100520	100840	0	0	3
15.4	17.6	19	100950	100520	100840	2	0	2
15.1	17.2	19	100950	100520	100840	3	0	1
15	20.2	19.1	100950	100520	100840	2	3	3
15	22.8	19.2	100950	100520	100840	4	3	3
15.5	26.2	19.2	100950	100520	100840	3	4	4
16.2	29.2	18.8	100950	100520	100840	6	5	3
16.8	30.5	19	100950	100520	100840	5	6	4
16.8	31.3	19.4	100950	100520	100840	5	7	4
16.8	31.5	19.4	100950	100520	100840	6	5	3
16.3	31.6	19.6	100950	100520	100840	7	6	2
15.8	31.4	19.9	100950	100520	100840	5	5	2
15	31	19.9	100950	100520	100840	5	6	2
14.9	30.4	19.8	100950	100520	100840	5	4	1
15.4	29	19.6	100950	100520	100840	4	5	2
15	27.6	19.3	100950	100520	100840	4	9	2
14.9	26.6	19	100950	100520	100840	5	8	0
14.7	25	19	100950	100520	100840	3	9	2
14.6	23.8	18.3	100950	100520	100840	2	6	0
14.9	23.1	18	100950	100520	100840	1	6	0
14.9	21.8	17.4	101530	101500	100740	3	5	2
13.6	19.2	17	101530	101500	100740	1	7	0
12.7	17.4	16.8	101530	101500	100740	0	7	3
11.8	16.3	17	101530	101500	100740	0	4	1
11.3	15.4	17.3	101530	101500	100740	0	4	2
10	14.8	17.2	101530	101500	100740	0	4	2
9.4	14.2	17.4	101530	101500	100740	0	3	2
9.7	14.2	18.5	101530	101500	100740	0	3	1
11.2	15.8	19.5	101530	101500	100740	0	4	2
13.6	17.8	20.4	101530	101500	100740	0	3	1
17.2	19.1	21.7	101530	101500	100740	2	5	3
18.9	20.6	22.2	101530	101500	100740	2	6	2
20.1	21	22.6	101530	101500	100740	1	5	3
21	21.6	23.6	101530	101500	100740	2	4	3
21.7	22.2	23.7	101530	101500	100740	2	4	3
22.3	21.8	23.9	101530	101500	100740	0	2	4
22.7	22.3	24.4	101530	101500	100740	0	4	3
22.5	22.3	23.7	101530	101500	100740	2	3	5
21.3	21.1	22.7	101530	101500	100740	2	1	4
19.6	19.4	22	101530	101500	100740	2	1	4
18.6	17.1	20.5	101530	101500	100740	2	0	0
17.1	16.3	19.9	101530	101500	100740	0	2	2
16.2	16.1	19.6	101530	101500	100740	0	2	3
15.5	14.3	19.2	101530	101500	100740	0	0	3
15.6	14	18.9	100560	101270	100590	2	2	1
15.3	15	18.7	100560	101270	100590	3	3	1
14.3	14.6	18.3	100560	101270	100590	2	3	2
14.5	14.6	18.2	100560	101270	100590	2	3	2
13.8	14.6	18.3	100560	101270	100590	3	2	1
13.4	15.2	18.2	100560	101270	100590	3	3	2
13.7	14.7	18.6	100560	101270	100590	2	5	2
14.8	14.7	19.5	100560	101270	100590	3	3	1
16.1	15.8	20.6	100560	101270	100590	4	5	1
17.2	16.1	21.5	100560	101270	100590	4	3	1
17.3	14.9	21.9	100560	101270	100590	5	3	2
17.8	13.8	22.1	100560	101270	100590	4	4	1
16.9	13.7	22.5	100560	101270	100590	3	7	3
15.9	11.9	23.2	100560	101270	100590	4	9	1
15	12.7	23.1	100560	101270	100590	5	8	1
14.8	13.8	22.9	100560	101270	100590	4	5	2
14.4	14.6	21.7	100560	101270	100590	4	7	2
14.5	15	23.1	100560	101270	100590	2	7	3
14.4	15.2	22.6	100560	101270	100590	2	6	3
14.6	15.1	22.2	100560	101270	100590	2	3	3
14.5	14.7	21.6	100560	101270	100590	0	4	3
14.8	14.5	21.4	100560	101270	100590	3	4	3
15.2	14.6	21	100560	101270	100590	5	4	1
15.3	14.6	20.6	100560	101270	100590	4	3	1
15.2	14.4	20.4	100740	100890	100310	4	2	1
14.5	14.1	20.5	100740	100890	100310	5	2	1
14.2	13.5	20.3	100740	100890	100310	4	0	0
14.1	13.5	20.4	100740	100890	100310	6	0	0
13.8	12.8	20.7	100740	100890	100310	4	3	0
13.6	12.4	20.7	100740	100890	100310	4	0	0
13.4	13	21.5	100740	100890	100310	4	1	1
13.4	14.4	21.4	100740	100890	100310	3	3	0
13.6	16	21.8	100740	100890	100310	5	2	1
13.9	17	22.4	100740	100890	100310	4	3	0
13.9	17.6	22.7	100740	100890	100310	2	5	2
14.7	18.4	23.2	100740	100890	100310	4	4	3
15.1	18.6	23.4	100740	100890	100310	3	6	2
17.5	19.6	23.6	100740	100890	100310	6	7	3
18.1	19.9	23.6	100740	100890	100310	4	4	3
19.8	20.6	24.5	100740	100890	100310	2	4	3
19.4	19.6	24.9	100740	100890	100310	7	5	3
19.1	19.2	24.7	100740	100890	100310	5	5	2
18.1	18.2	24.6	100740	100890	100310	6	5	2
17.4	18	24.3	100740	100890	100310	3	4	2
16.2	17.7	23.7	100740	100890	100310	5	6	0
14.9	18	23.5	100740	100890	100310	5	2	0
13.7	18	23.2	100740	100890	100310	1	3	0
12.4	17.8	23.1	100740	100890	100310	0	4	0
11	17.4	23.1	101780	100560	100400	0	4	0
11.6	17.5	22.6	101780	100560	100400	2	3	0
11.2	17.8	22.4	101780	100560	100400	3	2	2
10.3	17.7	22.5	101780	100560	100400	2	5	0
10.1	17.4	22.5	101780	100560	100400	0	0	0
8.4	17	22.6	101780	100560	100400	2	0	0
7.4	17.2	22.6	101780	100560	100400	0	0	0
8.6	17.5	22.8	101780	100560	100400	0	2	1
11.9	17.7	22.9	101780	100560	100400	3	2	4
13.9	18.5	22.4	101780	100560	100400	1	0	4
15.6	20.9	22.8	101780	100560	100400	2	2	4
16.6	23.4	23	101780	100560	100400	3	3	3
17.9	23.6	24.8	101780	100560	100400	3	3	2
18.3	22.6	25.4	101780	100560	100400	3	5	4
18.3	23.4	26.2	101780	100560	100400	3	3	4
18.3	23.7	26.6	101780	100560	100400	2	4	4
18.8	23.8	25.9	101780	100560	100400	1	2	5
18.5	23.9	25.3	101780	100560	100400	1	3	4
18.1	23.4	25	101780	100560	100400	2	0	4
16.4	22.6	24.4	101780	100560	100400	1	0	0
15.2	22.2	23.2	101780	100560	100400	0	0	0
14.9	21.4	22.5	101780	100560	100400	0	1	1
14.3	21.1	22.3	101780	100560	100400	0	1	1
13.6	20.9	21.6	101780	100560	100400	0	1	1
12.7	20.6	21.8	101760	100930	100540	0	2	0
12.1	21	21.1	101760	100930	100540	0	2	2
11.5	20.5	20.3	101760	100930	100540	0	0	0
11.2	19.8	20	101760	100930	100540	1	1	2
10.3	19.5	19.5	101760	100930	100540	1	2	0
9.9	19.4	19	101760	100930	100540	0	4	1
9.4	18.6	19.3	101760	100930	100540	0	5	1
10.7	18.3	20.4	101760	100930	100540	0	3	0
15.1	18.5	22.2	101760	100930	100540	2	3	0
16.4	19	23.7	101760	100930	100540	3	4	0
18.1	19.2	25.7	101760	100930	100540	4	3	3
19	20	26.6	101760	100930	100540	5	4	4
19.6	20.2	27.4	101760	100930	100540	5	3	4
19.8	21.3	27.8	101760	100930	100540	6	3	4
20.5	20.6	28	101760	100930	100540	6	4	4
20.8	20.6	28	101760	100930	100540	5	6	2
20.2	20.6	28.1	101760	100930	100540	5	7	3
19	19	27.6	101760	100930	100540	5	8	2
17.6	18.4	26.8	101760	100930	100540	4	6	2
16.2	17	25.4	101760	100930	100540	4	6	1
15.5	16.1	24.7	101760	100930	100540	5	4	2
15.3	15.7	23.7	101760	100930	100540	4	5	2
15.1	15.3	22	101760	100930	100540	2	3	1
14.9	14.9	21.1	101760	100930	100540	2	2	1
14.4	14.5	21.6	101450	101080	100520	3	3	2
14.1	14.2	20.3	101450	101080	100520	4	1	0
13.4	13.9	20.4	101450	101080	100520	2	1	0
13.2	13.7	20.8	101450	101080	100520	3	1	1
12.6	13.7	20.6	101450	101080	100520	0	0	1
12.5	13.2	20.4	101450	101080	100520	0	0	2
12.5	13	20.7	101450	101080	100520	2	1	3
12.8	14.4	21.7	101450	101080	100520	1	2	3
14	15.4	23.2	101450	101080	100520	2	1	3
14.4	16.8	24.4	101450	101080	100520	1	3	3
15.2	18.2	25.2	101450	101080	100520	1	2	3
16	19.6	26.2	101450	101080	100520	1	1	4
16.5	20.4	26.8	101450	101080	100520	0	1	5
16.9	21.8	27.6	101450	101080	100520	2	1	4
16.7	22.8	28.1	101450	101080	100520	3	1	5
16.8	23.2	28.3	101450	101080	100520	2	2	4
16.7	23.6	27.7	101450	101080	100520	1	3	4
16.5	23	27.8	101450	101080	100520	1	2	2
16.2	22.8	27.1	101450	101080	100520	1	1	3
15.9	21.2	25.6	101450	101080	100520	2	0	2
15.3	19.4	24.5	101450	101080	100520	0	0	2
14.4	16.7	24.2	101450	101080	100520	0	0	2
14.5	15.1	24.1	101450	101080	100520	0	0	2
13.9	14.4	24	101450	101080	100520	0	0	3
13.5	13.6	23.4	101360	101030	100530	0	0	3
13.2	12.8	23	101360	101030	100530	0	0	2
13.2	12.6	22.4	101360	101030	100530	0	0	3
13.3	11.8	21.8	101360	101030	100530	0	0	3
12.9	11.8	21.6	101360	101030	100530	0	0	2
12.6	11.2	21.3	101360	101030	100530	0	0	0
12.3	11.6	21.2	101360	101030	100530	1	0	2
12.2	15.4	21.5	101360	101030	100530	2	0	3
12.7	18	22.1	101360	101030	100530	3	1	3
13.6	21	22.5	101360	101030	100530	3	1	4
14.7	23.2	22.8	101360	101030	100530	2	3	3
15	25	22.7	101360	101030	100530	3	4	5
15.4	25.4	23.9	101360	101030	100530	3	3	4
15.9	26.5	24.9	101360	101030	100530	1	3	4
16.4	26.7	24.8	101360	101030	100530	3	3	4
16.1	26.7	24.7	101360	101030	100530	2	1	4
15.7	27	24.7	101360	101030	100530	4	0	5
15.3	26.7	24.6	101360	101030	100530	3	3	3
15.3	25.7	24	101360	101030	100530	3	2	3
15	23	23.4	101360	101030	100530	2	4	2
14.7	21.1	22.4	101360	101030	100530	3	4	2
14.2	21	22.2	101360	101030	100530	3	4	3
13.8	19.8	21.6	101360	101030	100530	2	3	3
13.7	19.2	21.3	101360	101030	100530	2	4	2
13.7	18.9	21.3	100890	100780	100320	2	3	3
13.8	17.8	20.9	100890	100780	100320	4	3	3
13.6	17.4	20.9	100890	100780	100320	3	1	3
13.7	17	20.9	100890	100780	100320	2	0	2
13.6	16.7	20.9	100890	100780	100320	2	0	3
13.4	16.3	20.7	100890	100780	100320	3	1	2
13.2	16.1	20.6	100890	100780	100320	2	0	2
13.7	18.4	20.7	100890	100780	100320	4	0	3
13.8	20.6	21	100890	100780	100320	4	4	3
14.3	22.3	21.2	100890	100780	100320	3	5	3
14.7	24.3	21.3	100890	100780	100320	3	3	3
15.1	26	21.7	100890	100780	100320	2	3	2
15.7	27.1	22.3	100890	100780	100320	3	4	3
16.3	27.6	22.8	100890	100780	100320	3	3	3
16.6	27.6	23.4	100890	100780	100320	4	4	4
16.5	27.3	23.6	100890	100780	100320	5	4	4
16.7	26.8	23.6	100890	100780	100320	4	3	3
16.9	25.9	23.6	100890	100780	100320	2	5	3
16.1	24.1	23.3	100890	100780	100320	3	5	3
15.8	22.4	22.9	100890	100780	100320	0	3	4
15.8	21.6	22.4	100890	100780	100320	0	3	1
15.7	20.8	22	100890	100780	100320	0	3	1
15.6	19.6	21.2	100890	100780	100320	0	4	0
15.2	19	21.7	100890	100780	100320	0	1	1
15.2	18.6	21.4	101010	100640	100540	0	3	0
15.2	17.7	20.7	101010	100640	100540	3	3	2
14.9	17.4	20.8	101010	100640	100540	3	1	0
14.5	17	20.5	101010	100640	100540	0	0	4
14.1	16.6	19.8	101010	100640	100540	0	0	1
14	16.6	19.6	101010	100640	100540	1	2	2
14.1	16.9	19.7	101010	100640	100540	1	1	0
14.1	19	20.8	101010	100640	100540	2	3	0
14.5	19.9	23.2	101010	100640	100540	2	4	1
15	22.4	25.2	101010	100640	100540	2	4	2
14.9	24	26.7	101010	100640	100540	3	5	1
14.5	24.4	27.8	101010	100640	100540	2	6	2
15.5	25.5	27.8	101010	100640	100540	2	6	3
15.8	26.2	27.8	101010	100640	100540	1	6	3
15.9	26.6	28.2	101010	100640	100540	2	6	3
16.1	26.1	28.2	101010	100640	100540	2	7	4
16.3	24.9	29	101010	100640	100540	2	6	4
16.2	23.5	28.2	101010	100640	100540	1	7	5
15.9	22.8	27.4	101010	100640	100540	1	6	4
15.6	22.1	26.1	101010	100640	100540	0	6	2
15.5	21.6	24.6	101010	100640	100540	0	6	1
15.4	21.5	22.4	101010	100640	100540	1	7	0
15.4	21.4	21.6	101010	100640	100540	0	6	0
15.2	21.3	21.2	101010	100640	100540	0	3	1
15	20.6	21.6	101140	100280	100850	1	3	0
14.8	20.5	21.7	101140	100280	100850	0	3	0
14.7	20.5	20.5	101140	100280	100850	0	4	0
14.4	20.7	19.8	101140	100280	100850	1	2	0
14.1	20.3	19.6	101140	100280	100850	0	2	0
14.1	20.3	19.4	101140	100280	100850	0	2	0
14.3	20.4	19.6	101140	100280	100850	0	5	0
14.8	20.5	22.6	101140	100280	100850	1	5	0
15.5	20.8	24.6	101140	100280	100850	2	3	0
16.1	21	27.4	101140	100280	100850	2	4	4
16.9	21.3	27.6	101140	100280	100850	2	3	5
18.3	21.3	29	101140	100280	100850	2	6	3
18.7	21.4	29.7	101140	100280	100850	1	4	2
19.7	21.8	29	101140	100280	100850	2	3	4
20.7	22	29.4	101140	100280	100850	2	3	4
21.6	22	29.1	101140	100280	100850	3	2	5
21.5	22	29	101140	100280	100850	3	2	4
20.6	22	28.4	101140	100280	100850	2	0	4
20.3	22	27.4	101140	100280	100850	2	0	3
19.7	22.1	26.2	101140	100280	100850	1	0	2
18.2	22.1	24.8	101140	100280	100850	1	0	2
17.5	22.1	24.2	101140	100280	100850	1	0	2
16.3	22.1	24.1	101140	100280	100850	0	0	1
15.3	22.1	23.3	101140	100280	100850	0	0	1
14.8	22.1	22.7	101410	100520	101050	0	1	2
14.1	22	22.1	101410	100520	101050	1	4	4
13.7	21.5	21.4	101410	100520	101050	0	3	3
14.5	21.4	20.4	101410	100520	101050	2	3	3
14.1	21.4	20	101410	100520	101050	1	3	4
13.2	21.2	20	101410	100520	101050	0	3	4
12.8	20.5	19.8	101410	100520	101050	0	4	3
15.7	19.8	20.9	101410	100520	101050	0	5	0
18.2	20	23.2	101410	100520	101050	3	4	3
19.2	20.5	24.4	101410	100520	101050	5	5	5
21.3	20.8	25.3	101410	100520	101050	4	3	5
22.4	21.6	26.5	101410	100520	101050	6	4	3
23.4	23.6	26.5	101410	100520	101050	7	6	4
24	24.3	26.6	101410	100520	101050	6	5	4
24.5	23.7	26	101410	100520	101050	7	6	4
24.8	23.6	25.7	101410	100520	101050	6	5	4
24.4	23.3	25.4	101410	100520	101050	4	3	5
23.6	23	25.6	101410	100520	101050	4	3	5
22.5	22.4	24.9	101410	100520	101050	4	3	3
21.5	21.9	24.2	101410	100520	101050	2	4	2
21.1	21.4	23.6	101410	100520	101050	3	4	3
20.7	20.1	23.4	101410	100520	101050	3	1	2
19.9	20.1	23.2	101410	100520	101050	3	2	2
19.8	19.8	23	101410	100520	101050	4	2	3
18.8	19.9	22.6	101150	100940	100690	3	3	4
18.3	20	22.3	101150	100940	100690	3	4	4
17.6	19.5	22.1	101150	100940	100690	2	2	4
17.2	19.2	21.4	101150	100940	100690	3	3	4
16.5	19	20.6	101150	100940	100690	3	2	2
16.4	18	20.5	101150	100940	100690	3	2	3
16.2	17.2	20.6	101150	100940	100690	1	0	4
16.3	17.7	21.2	101150	100940	100690	1	0	3
18.2	18.6	21.2	101150	100940	100690	2	0	5
19.7	19.7	21.2	101150	100940	100690	2	0	4
20.2	21.1	21.8	101150	100940	100690	2	4	4
22.4	21.8	21.6	101150	100940	100690	3	3	3
22.8	21.5	22	101150	100940	100690	4	4	4
23.5	20.9	21.8	101150	100940	100690	4	3	3
24.4	20.7	22.5	101150	100940	100690	3	4	4
24.5	20.8	23.2	101150	100940	100690	4	4	2
24.3	20.7	23.8	101150	100940	100690	4	3	4
23.5	20.4	23.5	101150	100940	100690	4	2	3
22	20.4	23.4	101150	100940	100690	4	1	3
20	19.1	23.2	101150	100940	100690	5	2	0
18.9	18.2	22.8	101150	100940	100690	4	2	0
18.2	17.2	23	101150	100940	100690	2	1	3
17.7	16	22.6	101150	100940	100690	3	0	1
17.1	14.9	22.6	101150	100940	100690	4	1	2
16.1	14.6	22.2	100980	100840	100550	2	0	2
16	14.2	22.1	100980	100840	100550	1	0	1
16.4	13.7	22.2	100980	100840	100550	4	0	1
16.4	13.2	22.2	100980	100840	100550	4	0	2
16.4	12.8	22.3	100980	100840	100550	3	0	2
16.8	13	22.4	100980	100840	100550	1	0	1
17	13.2	22.6	100980	100840	100550	3	0	2
17	16.6	22.6	100980	100840	100550	3	0	1
17.2	18.2	23	100980	100840	100550	3	2	3
17.8	20.3	23.4	100980	100840	100550	4	2	4
18.1	21.5	24.3	100980	100840	100550	3	1	3
18.4	22.4	25.3	100980	100840	100550	3	2	2
19.3	23.5	26	100980	100840	100550	1	3	3
19	24.7	27	100980	100840	100550	3	3	4
19.3	25.1	27.1	100980	100840	100550	3	1	4
20.1	25.7	27	100980	100840	100550	3	3	4
20.1	25.6	27.4	100980	100840	100550	3	3	3
20.5	25.3	26.5	100980	100840	100550	2	3	2
19.9	24.5	26.3	100980	100840	100550	3	1	2
18.2	23.2	25.7	100980	100840	100550	2	1	0
17.5	21.8	25	100980	100840	100550	3	0	0
17	20.9	24.4	100980	100840	100550	4	0	0
16.8	20	23.8	100980	100840	100550	3	0	0
16.9	19	23.7	100980	100840	100550	3	2	0
17	18.4	22.9	100680	100960	100600	3	2	0
16.8	17.3	22.7	100680	100960	100600	1	0	0
16.2	16.8	22.7	100680	100960	100600	2	0	1
15.5	16	22.5	100680	100960	100600	1	0	0
14.9	15.5	22.3	100680	100960	100600	1	0	0
14.6	15	21.9	100680	100960	100600	1	0	0
15	15.5	21.8	100680	100960	100600	1	0	0
15.5	18.8	24.3	100680	100960	100600	3	0	2
16.4	21.5	25.8	100680	100960	100600	2	0	2
17.1	23.4	27.1	100680	100960	100600	2	4	3
18.9	25.1	28.4	100680	100960	100600	3	4	2
19.5	26.6	28.9	100680	100960	100600	3	4	3
21.7	27.9	29.6	100680	100960	100600	3	4	3
23.6	28.6	30.4	100680	100960	100600	2	5	3
25.2	28.9	31.2	100680	100960	100600	2	5	4
25.6	29	31.4	100680	100960	100600	2	6	4
24.8	28.1	31.8	100680	100960	100600	3	4	4
23.8	27.1	30.8	100680	100960	100600	3	3	3
22.7	25.6	30.6	100680	100960	100600	3	5	3
22.1	24.2	29.7	100680	100960	100600	2	5	2
21.8	23	28.4	100680	100960	100600	4	4	1
21	21.8	27.1	100680	100960	100600	4	5	2
20.1	21.2	26.2	100680	100960	100600	3	2	0
19.1	20.6	25.8	100680	100960	100600	5	3	1
18.2	20.6	26.2	100830	100620	100360	5	3	1
17.7	20.4	25.3	100830	100620	100360	4	4	2
17.2	20	25.3	100830	100620	100360	5	2	2
16.3	19.6	24.8	100830	100620	100360	3	1	0
15.9	19.1	24.8	100830	100620	100360	4	1	0
15.6	18.9	24.5	100830	100620	100360	5	0	0
15.5	19.4	24.7	100830	100620	100360	3	2	0
15.8	19.4	26.6	100830	100620	100360	5	2	2
16.3	18.8	28.3	100830	100620	100360	5	2	2
17	18.2	29.8	100830	100620	100360	5	1	5
17.5	20.2	31	100830	100620	100360	4	3	5
17.3	22	32.1	100830	100620	100360	5	3	5
17	23.5	32.8	100830	100620	100360	4	4	6
16.9	24.7	32.9	100830	100620	100360	5	4	6
16.3	25.2	33.3	100830	100620	100360	5	3	5
15.6	24.2	33.8	100830	100620	100360	4	2	3
15.3	23.5	33.6	100830	100620	100360	6	3	5
15.1	23.4	33.2	100830	100620	100360	5	3	4
14.9	23.1	32.5	100830	100620	100360	6	2	2
14.7	22.7	32	100830	100620	100360	6	0	3
15	22.7	31	100830	100620	100360	5	0	0
15.6	22.8	30.1	100830	100620	100360	5	1	1
16.4	22.4	29.1	100830	100620	100360	6	0	3
16.7	22.2	29.2	100830	100620	100360	6	0	3
16.2	21.8	29	101180	100510	99920	4	0	3
15.6	21.4	28.7	101180	100510	99920	5	0	4
15.1	20.8	28.5	101180	100510	99920	6	3	3
15.2	20.4	28.3	101180	100510	99920	8	0	4
15.7	20.7	27.8	101180	100510	99920	7	0	2
15.6	20.7	27.4	101180	100510	99920	7	0	2
15.6	21	27.6	101180	100510	99920	7	0	1
15.9	21.4	28.7	101180	100510	99920	7	1	2
15.9	21.5	30	101180	100510	99920	6	0	4
15.9	23.1	32.1	101180	100510	99920	7	2	5
16.6	25.5	33	101180	100510	99920	6	0	9
17.1	26.4	34.3	101180	100510	99920	6	1	9
17.5	28	34.3	101180	100510	99920	6	3	8
18.1	28.4	35	101180	100510	99920	7	3	9
17.5	28.8	34.7	101180	100510	99920	6	3	8
18.1	29.2	34.7	101180	100510	99920	7	2	7
18.9	29	33.5	101180	100510	99920	7	2	9
18.8	29.2	33.2	101180	100510	99920	5	3	4
17.8	28.4	32.1	101180	100510	99920	5	2	3
16.8	26.8	30.7	101180	100510	99920	2	0	4
16.2	25.7	28.5	101180	100510	99920	3	0	4
16	24.1	27.5	101180	100510	99920	3	1	3
15	23.1	27.1	101180	100510	99920	1	0	0
14.8	23	26.2	101180	100510	99920	2	0	0
14.4	22.3	25.9	101540	100990	100120	3	0	1
14.3	22	25.7	101540	100990	100120	2	0	0
14.1	21.3	25.7	101540	100990	100120	2	0	2
13.8	21.2	25.1	101540	100990	100120	2	0	1
13.3	21.2	24.6	101540	100990	100120	2	0	0
13.2	21.4	24.1	101540	100990	100120	2	0	1
12.9	22.1	24.5	101540	100990	100120	2	1	0
13.8	22.4	23.9	101540	100990	100120	3	0	2
15.5	23.6	24.2	101540	100990	100120	3	2	0
16.7	25.2	24.3	101540	100990	100120	2	3	1
18.6	25.6	25	101540	100990	100120	4	3	3
20.3	27	26.4	101540	100990	100120	4	3	3
20.9	28	27.4	101540	100990	100120	4	4	3
21.6	28.5	27.2	101540	100990	100120	3	4	3
22.3	29.4	27.3	101540	100990	100120	3	3	3
22.8	29.2	26.8	101540	100990	100120	4	2	3
22.4	29.2	24.3	101540	100990	100120	3	2	1
22.1	28.6	24.8	101540	100990	100120	2	2	0
21.6	27.7	24.9	101540	100990	100120	1	2	5
20.7	26.2	25	101540	100990	100120	1	2	5
20.2	24.6	24.6	101540	100990	100120	0	0	3
19.6	23.5	24.2	101540	100990	100120	0	2	0
19.3	23.4	24.2	101540	100990	100120	0	4	0
19.3	22.6	24	101540	100990	100120	0	2	3
18.7	22	23.8	101730	101110	100440	1	1	5
18.4	21.2	23.5	101730	101110	100440	0	2	1
17.8	20.4	23.2	101730	101110	100440	0	3	1
17.7	19.6	23	101730	101110	100440	0	2	2
17.4	19.6	23.2	101730	101110	100440	0	2	0
17.1	19.4	23	101730	101110	100440	0	3	0
17.1	19.4	23	101730	101110	100440	0	3	0
18	19.9	23.5	101730	101110	100440	0	4	1
18.5	21	25	101730	101110	100440	3	4	2
18.3	21.6	25.8	101730	101110	100440	4	5	3
15.4	21.6	27	101730	101110	100440	5	5	3
14.9	22.4	28.5	101730	101110	100440	3	5	3
13.8	23	29.9	101730	101110	100440	4	4	3
13.6	24.3	30.8	101730	101110	100440	5	7	3
12.8	25.4	30.7	101730	101110	100440	4	6	4
12.8	26.5	31.1	101730	101110	100440	4	7	5
13.2	25.6	31.4	101730	101110	100440	3	7	5
13	25.4	31.9	101730	101110	100440	4	7	3
12.8	24.9	30.7	101730	101110	100440	4	6	3
12.6	23.4	30.2	101730	101110	100440	3	6	1
12.7	22	29.2	101730	101110	100440	3	5	3
12.3	22.2	28.5	101730	101110	100440	2	6	1
12	21.4	27.9	101730	101110	100440	2	4	0
11.8	20.9	27.1	101730	101110	100440	3	3	0
11.3	20.9	26.6	101970	100610	100700	2	3	0
11.9	21	26.4	101970	100610	100700	1	3	0
12	20.8	26.6	101970	100610	100700	2	3	1
11.4	20.7	26.8	101970	100610	100700	2	3	1
11.1	20.8	26.6	101970	100610	100700	1	0	1
10.5	20.8	26	101970	100610	100700	0	1	0
10.6	21.1	26.4	101970	100610	100700	0	0	0
11.4	21.6	27.7	101970	100610	100700	0	0	1
12.8	22.2	28.1	101970	100610	100700	1	0	0
14.6	22.7	28.1	101970	100610	100700	2	1	0
16.1	23.9	29.8	101970	100610	100700	3	0	0
17	25.4	31.4	101970	100610	100700	3	3	2
17.6	25.4	32.4	101970	100610	100700	0	3	3
18.1	25.4	33.1	101970	100610	100700	3	3	5
18.9	25.5	33.6	101970	100610	100700	2	3	6
18.7	26.3	32.8	101970	100610	100700	3	2	3
19.1	25.7	27.6	101970	100610	100700	2	6	7
18.9	23.5	26.2	101970	100610	100700	1	7	7
18.3	22.8	27.4	101970	100610	100700	2	5	4
16.8	22.3	26.9	101970	100610	100700	0	5	2
14.7	21.7	27	101970	100610	100700	1	4	4
13.8	21.1	26.8	101970	100610	100700	1	4	2
13.2	20.6	26.6	101970	100610	100700	1	1	2
12.6	20.1	26.4	101970	100610	100700	0	2	1
11.9	19.9	26.1	101900	100800	100330	0	2	2
11.2	19.3	25.9	101900	100800	100330	0	2	2
11	18.7	26.2	101900	100800	100330	0	3	2
10.4	18.1	26.1	101900	100800	100330	0	2	1
10.4	18.1	25.6	101900	100800	100330	0	1	0
10	18	25.7	101900	100800	100330	0	1	1
9.8	18	26.1	101900	100800	100330	0	1	0
11.9	18.5	27.8	101900	100800	100330	0	1	3
14	18.6	29.8	101900	100800	100330	1	1	5
16.8	18.7	31.6	101900	100800	100330	0	0	6
18.5	20.1	33	101900	100800	100330	1	0	8
19.1	21.1	33.5	101900	100800	100330	2	0	8
19.9	23.6	34.2	101900	100800	100330	2	1	8
20.6	25.2	34.9	101900	100800	100330	3	2	7
20.8	27	34.9	101900	100800	100330	4	1	7
21.4	28.2	35.4	101900	100800	100330	5	0	8
21.5	28.9	35.3	101900	100800	100330	4	0	7
20.5	29.1	34.8	101900	100800	100330	4	0	4
19	28.7	33.7	101900	100800	100330	3	0	4
17.5	26.3	32.4	101900	100800	100330	2	1	2
17.2	25	31.3	101900	100800	100330	4	0	3
15.8	23.4	30.5	101900	100800	100330	4	0	1
14.7	22.6	29.9	101900	100800	100330	2	1	2
13.5	21.6	29.2	101900	100800	100330	2	0	2
12.8	21.4	29.4	101780	100850	100010	2	0	2
12.1	20.9	28.7	101780	100850	100010	2	0	1
11.7	20.8	27.3	101780	100850	100010	0	0	0
11.1	21.3	26.6	101780	100850	100010	0	2	0
11.1	20.9	26.3	101780	100850	100010	0	0	0
10.9	21.1	26.1	101780	100850	100010	1	1	1
10.6	21.1	27.4	101780	100850	100010	0	0	0
13.2	21.7	28.8	101780	100850	100010	0	0	0
15.4	22.8	30	101780	100850	100010	3	0	2
17.2	23.9	30.7	101780	100850	100010	3	3	4
19.3	23.3	32.1	101780	100850	100010	3	2	6
21.8	24.2	33.3	101780	100850	100010	4	2	7
22.3	25.7	33.7	101780	100850	100010	6	2	8
22.9	25.5	34.6	101780	100850	100010	4	3	6
22.9	25.8	34.8	101780	100850	100010	7	2	7
22.7	25.8	34.4	101780	100850	100010	5	3	7
22.2	25.8	34.2	101780	100850	100010	5	3	7
21.2	25.9	33.7	101780	100850	100010	5	3	4
19.9	25.5	33.1	101780	100850	100010	4	2	3
18.8	24.9	32.3	101780	100850	100010	3	2	1
18.1	24.4	31.2	101780	100850	100010	4	3	2
17.6	23.9	30.1	101780	100850	100010	3	3	1
17.1	23.5	30	101780	100850	100010	3	1	2
16.2	23.1	30.5	101780	100850	100010	3	1	4
	22.4			100890			1
	22.3			100890			2
	22.3			100890			2
	22.3			100890			3
	22.3			100890			3
	22.3			100890			3
	22.4			100890			1
	22.4			100890			2
	23.2			100890			2
	24			100890			2
	24.9			100890			3
	25.8			100890			4
	25.4			100890			3
	25.1			100890			2
	24.1			100890			3
	25			100890			3
	25.9			100890			3
	24.4			100890			8
	23			100890			3
	22.3			100890			3
	22.2			100890			2
	21.7			100890			3
	21.8			100890			3
	21.6			100890			4
