# Supplementary material for: Influence of geographical location and outdoor meteorological parameters on indoor humidity environment in rural residential buildings during the Plum Rains Season in the hot summer and cold winter region
Source: PLoS One. 2023 Oct 23;18(10):e0293181. doi: 10.1371/journal.pone.0293181 (PMC10593243; doi:10.1371/journal.pone.0293181)
Supplement: S20 Data — (XLSX) [file pone.0293181.s020.xlsx]

## Sheet: Sheet1
April dry bulb temperature	dry bulb temperature in May	dry bulb temperature in June	Atmospheric pressure in April	Atmospheric pressure in May	Atmospheric pressure in June	Wind speed in April	Wind speed in May	Wind speed in June
15	15.5	22.5	101580	102140	100830	3	2	2
13.7	15.6	22.1	101580	102140	100830	3	2	2
12.4	15.9	21.7	101580	102140	100830	3	2	1
11.4	16.3	21.4	101580	102140	100830	3	2	1
10.7	16.7	21.3	101580	102140	100830	3	2	1
10.4	17.1	21.6	101580	102140	100830	3	2	1
10.9	17.6	22.4	101580	102140	100830	3	2	1
11.9	17.9	23.5	101580	102140	100830	3	2	1
13.1	18.2	24.7	101580	102140	100830	2	3	1
14	18.4	25.8	101580	102140	100830	2	3	1
14.6	18.5	26.8	101580	102140	100830	2	3	1
15	18.6	27.5	101580	102140	100830	2	3	1
15.4	19	27.7	101580	102140	100830	2	3	1
15.6	19.7	27.2	101580	102140	100830	2	3	1
16	20.7	26.2	101580	102140	100830	4	7	6
16.5	22.1	25.2	101580	102140	100830	4	7	6
17	23.4	24.2	101580	102140	100830	4	7	6
17.3	24	23.5	101580	102140	100830	4	7	6
17.5	23.2	22.8	101580	102140	100830	4	7	6
17.5	21.6	22.2	101580	102140	100830	4	7	6
17.4	19.8	21.8	101580	102140	100830	5	3	3
17.5	18.6	21.5	101580	102140	100830	5	3	3
17.6	18.1	21.3	101580	102140	100830	5	3	3
17.8	17.9	21.1	101580	102140	100830	5	3	3
18	17.9	20.7	101050	101830	101040	5	3	3
18.1	18	20.1	101050	101830	101040	5	3	3
18.1	17.8	19.2	101050	101830	101040	4	3	1
17.9	17.4	18.1	101050	101830	101040	4	3	1
17.7	16.8	17.5	101050	101830	101040	4	3	1
17.5	16.6	18.1	101050	101830	101040	4	3	1
17.6	17.1	19.5	101050	101830	101040	4	3	1
18.1	18.3	21.4	101050	101830	101040	4	3	1
19.1	19.9	23.3	101050	101830	101040	5	4	3
20.7	21.6	24.8	101050	101830	101040	5	4	3
22.5	23.2	26	101050	101830	101040	5	4	3
24.2	24.3	26.7	101050	101830	101040	5	4	3
25.3	24.7	27.2	101050	101830	101040	5	4	3
25.4	24.2	27.3	101050	101830	101040	5	4	3
24.8	23.3	26.8	101050	101830	101040	5	3	4
24.2	22.4	26	101050	101830	101040	5	3	4
22.9	21.6	25	101050	101830	101040	5	3	4
21	21	24.1	101050	101830	101040	5	3	4
19.2	20.5	23.2	101050	101830	101040	5	3	4
17.6	20.1	22.4	101050	101830	101040	5	3	4
16.9	19.8	21.8	101050	101830	101040	4	2	3
16.9	19.6	21.4	101050	101830	101040	4	2	3
16.4	19.6	21.2	101050	101830	101040	4	2	3
15.3	19.6	21	101050	101830	101040	4	2	3
13.9	19.6	20.8	101680	101040	100950	4	2	3
12.5	19.6	20.4	101680	101040	100950	4	2	3
11.2	19.5	19.7	101680	101040	100950	5	4	2
10.4	19.4	18.8	101680	101040	100950	5	4	2
9.9	19.3	18.3	101680	101040	100950	5	4	2
9.8	19.2	18.8	101680	101040	100950	5	4	2
9.9	19.2	19.9	101680	101040	100950	5	4	2
10.1	19.5	21.5	101680	101040	100950	5	4	2
10.5	20.2	23.1	101680	101040	100950	5	5	3
10.9	21.4	24.5	101680	101040	100950	5	5	3
11.2	22.8	25.8	101680	101040	100950	5	5	3
11.6	24.2	26.9	101680	101040	100950	5	5	3
11.9	25.3	27.9	101680	101040	100950	5	5	3
12	25.7	28.8	101680	101040	100950	5	5	3
12.1	25.4	29.7	101680	101040	100950	5	4	5
11.8	24.7	30.3	101680	101040	100950	5	4	5
11.2	23.9	29.8	101680	101040	100950	5	4	5
10.5	22.8	28.6	101680	101040	100950	5	4	5
9.9	21.8	27	101680	101040	100950	5	4	5
9.7	20.7	25.4	101680	101040	100950	5	4	5
9.9	19.7	23.9	101680	101040	100950	5	4	5
10	18.9	22.9	101680	101040	100950	5	4	5
10	18.2	22.4	101680	101040	100950	5	4	5
9.8	17.6	22.2	101680	101040	100950	5	4	5
9.6	17.1	22.1	101620	101140	100910	5	4	5
9.4	16.6	22.1	101620	101140	100910	5	4	5
9.2	16.1	22.1	101620	101140	100910	5	5	5
9.1	15.6	21.9	101620	101140	100910	5	5	5
9.1	15.2	21.8	101620	101140	100910	5	5	5
9.1	15	22	101620	101140	100910	5	5	5
9.2	15.2	22.5	101620	101140	100910	5	5	5
9.4	15.8	23.5	101620	101140	100910	5	5	5
9.6	16.4	24.7	101620	101140	100910	5	4	5
9.8	17	26.2	101620	101140	100910	5	4	5
9.9	17.6	27.7	101620	101140	100910	5	4	5
10	18.2	28.8	101620	101140	100910	5	4	5
10	19.1	29.3	101620	101140	100910	5	4	5
10	20.2	28.9	101620	101140	100910	5	4	5
9.9	21.7	27.9	101620	101140	100910	5	6	5
9.8	22.9	27	101620	101140	100910	5	6	5
9.6	22.7	26.2	101620	101140	100910	5	6	5
9.6	22.1	25.5	101620	101140	100910	5	6	5
9.5	21.3	25	101620	101140	100910	5	6	5
9.5	20.5	24.5	101620	101140	100910	5	6	5
9.5	19.7	24.1	101620	101140	100910	7	1	5
9.6	19.2	23.8	101620	101140	100910	7	1	5
9.6	18.8	23.5	101620	101140	100910	7	1	5
9.7	18.5	23.3	101620	101140	100910	7	1	5
9.6	18.3	23	101750	101270	101020	7	1	5
9.3	18	22.7	101750	101270	101020	7	1	5
8.9	17.7	22.2	101750	101270	101020	2	3	3
8.3	17.2	21.7	101750	101270	101020	2	3	3
7.7	16.8	21.4	101750	101270	101020	2	3	3
7.4	16.6	21.5	101750	101270	101020	2	3	3
7.6	17	21.9	101750	101270	101020	2	3	3
8	18.1	22.5	101750	101270	101020	2	3	3
8.5	19.7	23.3	101750	101270	101020	2	2	3
9.1	21.6	24.3	101750	101270	101020	2	2	3
9.7	23.5	25.4	101750	101270	101020	2	2	3
10.2	25.2	26.2	101750	101270	101020	2	2	3
10.8	26.4	26.5	101750	101270	101020	2	2	3
11.3	26.9	26.1	101750	101270	101020	2	2	3
11.7	26.6	25.3	101750	101270	101020	4	5	6
12	25.7	24.6	101750	101270	101020	4	5	6
12.2	24.3	24.1	101750	101270	101020	4	5	6
12.3	22.6	23.8	101750	101270	101020	4	5	6
12.2	20.8	23.5	101750	101270	101020	4	5	6
12	19.2	23.3	101750	101270	101020	4	5	6
11.7	17.9	23.1	101750	101270	101020	3	5	6
11.5	17.1	22.9	101750	101270	101020	3	5	6
11.3	16.6	22.7	101750	101270	101020	3	5	6
11.1	16.3	22.4	101750	101270	101020	3	5	6
10.8	16.1	22.2	101600	101390	101130	3	5	6
10.4	15.7	22	101600	101390	101130	3	5	6
9.8	15	21.8	101600	101390	101130	3	1	2
9.1	13.9	21.7	101600	101390	101130	3	1	2
8.4	12.9	21.6	101600	101390	101130	3	1	2
8.1	12.5	21.7	101600	101390	101130	3	1	2
8.5	13.5	22	101600	101390	101130	3	1	2
9.7	15.8	22.4	101600	101390	101130	3	1	2
11.2	18.3	23.1	101600	101390	101130	3	0	5
12.9	20.1	23.9	101600	101390	101130	3	0	5
14.5	21.1	24.8	101600	101390	101130	3	0	5
16.2	21.7	25.4	101600	101390	101130	3	0	5
17.7	22	25.7	101600	101390	101130	3	0	5
19.1	22.2	25.4	101600	101390	101130	3	0	5
20.2	22.7	24.8	101600	101390	101130	3	2	6
21	23.2	24.2	101600	101390	101130	3	2	6
21.3	22.9	23.7	101600	101390	101130	3	2	6
21	22.2	23.3	101600	101390	101130	3	2	6
20.2	21.2	22.9	101600	101390	101130	3	2	6
19.1	20.2	22.6	101600	101390	101130	3	2	6
18	19.4	22.4	101600	101390	101130	3	1	6
16.9	18.9	22.2	101600	101390	101130	3	1	6
16	18.7	22.1	101600	101390	101130	3	1	6
15.1	18.6	22.1	101600	101390	101130	3	1	6
14.4	18.4	22	101420	101150	101000	3	1	6
13.6	18.2	22	101420	101150	101000	3	1	6
13	17.6	21.9	101420	101150	101000	2	3	3
12.4	16.7	21.8	101420	101150	101000	2	3	3
12	15.9	21.8	101420	101150	101000	2	3	3
11.8	15.5	21.9	101420	101150	101000	2	3	3
12.1	16.5	22.2	101420	101150	101000	2	3	3
13.1	18.7	22.8	101420	101150	101000	2	3	3
14.5	21.1	23.6	101420	101150	101000	2	2	3
16.2	22.8	24.7	101420	101150	101000	2	2	3
17.8	23.7	25.6	101420	101150	101000	2	2	3
18.4	24.1	26	101420	101150	101000	2	2	3
17.9	24.2	25.8	101420	101150	101000	2	2	3
16.8	24.2	25.4	101420	101150	101000	2	2	3
15.6	23.4	24.9	101420	101150	101000	4	5	5
14.8	22.3	24.5	101420	101150	101000	4	5	5
14.3	21.3	24.1	101420	101150	101000	4	5	5
14.2	20.4	23.9	101420	101150	101000	4	5	5
14.2	19.6	23.7	101420	101150	101000	4	5	5
14.3	19	23.6	101420	101150	101000	4	5	5
14.3	18.6	23.5	101420	101150	101000	2	3	5
14.2	18.3	23.5	101420	101150	101000	2	3	5
14.1	18.1	23.5	101420	101150	101000	2	3	5
13.8	18	23.5	101420	101150	101000	2	3	5
13.6	17.8	23.6	101160	101200	100620	2	3	5
13.3	17.6	23.6	101160	101200	100620	2	3	5
13.1	17.2	23.7	101160	101200	100620	2	2	4
13	16.7	23.8	101160	101200	100620	2	2	4
12.9	16.2	23.9	101160	101200	100620	2	2	4
12.9	16	24.1	101160	101200	100620	2	2	4
13	16.6	24.4	101160	101200	100620	2	2	4
13.2	18.1	25	101160	101200	100620	2	2	4
13.7	19.8	25.8	101160	101200	100620	3	1	5
14.4	21.1	26.9	101160	101200	100620	3	1	5
15.2	22.1	27.8	101160	101200	100620	3	1	5
15.8	22.8	28.1	101160	101200	100620	3	1	5
16.1	23.4	27.6	101160	101200	100620	3	1	5
15.8	24.1	26.5	101160	101200	100620	3	1	5
15.2	24.8	25.3	101160	101200	100620	4	3	3
14.7	25.4	24.4	101160	101200	100620	4	3	3
14.4	25.1	23.8	101160	101200	100620	4	3	3
14.2	24.4	23.4	101160	101200	100620	4	3	3
14	23.5	23.2	101160	101200	100620	4	3	3
13.8	22.5	23.2	101160	101200	100620	4	3	3
13.5	21.5	23.3	101160	101200	100620	4	3	3
13.1	20.8	23.4	101160	101200	100620	4	3	3
12.6	20.3	23.1	101160	101200	100620	4	3	3
12.1	19.9	22.4	101160	101200	100620	4	3	3
11.6	19.6	21.5	101900	101040	100850	4	3	3
11.1	19.4	20.9	101900	101040	100850	4	3	3
10.7	19.1	20.6	101900	101040	100850	4	2	2
10.5	18.8	20.5	101900	101040	100850	4	2	2
10.3	18.5	20.3	101900	101040	100850	4	2	2
10.3	18.4	20	101900	101040	100850	4	2	2
10.4	18.6	19.8	101900	101040	100850	4	2	2
10.6	19.2	19.6	101900	101040	100850	4	2	2
10.9	20.1	19.5	101900	101040	100850	4	2	3
11.4	21.1	19.4	101900	101040	100850	4	2	3
12	22.1	19.4	101900	101040	100850	4	2	3
12.6	23.1	19.5	101900	101040	100850	4	2	3
13.3	24.1	19.6	101900	101040	100850	4	2	3
14	24.9	19.8	101900	101040	100850	4	2	3
14.5	25.5	19.9	101900	101040	100850	3	3	4
14.8	25.8	19.9	101900	101040	100850	3	3	4
14.7	25.5	19.8	101900	101040	100850	3	3	4
14.3	24.8	19.7	101900	101040	100850	3	3	4
13.7	23.9	19.7	101900	101040	100850	3	3	4
13.1	22.8	19.7	101900	101040	100850	3	3	4
12.4	21.8	19.8	101900	101040	100850	2	4	2
11.7	21	20.1	101900	101040	100850	2	4	2
11.1	20.4	20.4	101900	101040	100850	2	4	2
10.5	19.9	20.5	101900	101040	100850	2	4	2
10	19.6	20.5	101970	101080	100900	2	4	2
9.5	19.3	20.1	101970	101080	100900	2	4	2
9.1	19.1	19.2	101970	101080	100900	0	2	0
8.7	18.9	17.9	101970	101080	100900	0	2	0
8.5	18.8	17.2	101970	101080	100900	0	2	0
8.4	18.9	17.3	101970	101080	100900	0	2	0
9	19.2	17.5	101970	101080	100900	0	2	0
10.3	19.8	17.8	101970	101080	100900	0	2	0
11.8	20.9	18.1	101970	101080	100900	2	3	0
13.1	22.4	18.5	101970	101080	100900	2	3	0
14.1	24	19	101970	101080	100900	2	3	0
15	25.5	19.5	101970	101080	100900	2	3	0
15.9	26.3	20.1	101970	101080	100900	2	3	0
16.7	26.3	20.8	101970	101080	100900	2	3	0
17.6	25	21.6	101970	101080	100900	2	5	3
18.3	22.3	22.2	101970	101080	100900	2	5	3
18	19.3	22.1	101970	101080	100900	2	5	3
17.2	17.2	21.8	101970	101080	100900	2	5	3
16.2	16.9	21.3	101970	101080	100900	2	5	3
15.1	17.8	20.8	101970	101080	100900	2	5	3
14.3	19	20.3	101970	101080	100900	2	4	3
13.9	19.7	19.9	101970	101080	100900	2	4	3
13.7	19.9	19.8	101970	101080	100900	2	4	3
13.7	19.6	20	101970	101080	100900	2	4	3
13.6	19.1	20.3	101850	101520	100700	2	4	3
13.4	18.5	20.7	101850	101520	100700	2	4	3
12.7	17.9	21.1	101850	101520	100700	4	5	3
11.6	17.4	21.4	101850	101520	100700	4	5	3
10.6	17.1	21.5	101850	101520	100700	4	5	3
10.1	17	21.6	101850	101520	100700	4	5	3
10.6	17.1	21.7	101850	101520	100700	4	5	3
11.8	17.4	21.7	101850	101520	100700	4	5	3
13.3	17.9	21.8	101850	101520	100700	3	2	3
14.7	18.5	21.9	101850	101520	100700	3	2	3
16	19.1	22.1	101850	101520	100700	3	2	3
17.2	19.8	22.4	101850	101520	100700	3	2	3
18.3	20.6	22.8	101850	101520	100700	3	2	3
19.4	21.4	23.4	101850	101520	100700	3	2	3
20.4	22.3	24.1	101850	101520	100700	5	3	4
21.1	22.9	24.7	101850	101520	100700	5	3	4
20.8	22.6	24.5	101850	101520	100700	5	3	4
19.9	21.7	24	101850	101520	100700	5	3	4
18.6	20.6	23.4	101850	101520	100700	5	3	4
17.4	19.4	22.7	101850	101520	100700	5	3	4
16.2	18.4	22.1	101850	101520	100700	3	4	2
15.4	17.8	21.6	101850	101520	100700	3	4	2
14.8	17.5	21.4	101850	101520	100700	3	4	2
14.4	17.4	21.2	101850	101520	100700	3	4	2
14	17.4	21.1	101590	101460	100550	3	4	2
13.5	17.4	21	101590	101460	100550	3	4	2
12.9	17.3	21	101590	101460	100550	1	2	2
12.1	17	20.9	101590	101460	100550	1	2	2
11.3	16.7	20.9	101590	101460	100550	1	2	2
11	16.6	21	101590	101460	100550	1	2	2
11.8	17.2	21.2	101590	101460	100550	1	2	2
13.6	18.7	21.5	101590	101460	100550	1	2	2
15.5	20.3	21.9	101590	101460	100550	3	3	2
17	21.4	22.2	101590	101460	100550	3	3	2
18	22	22.5	101590	101460	100550	3	3	2
18.7	22.2	22.6	101590	101460	100550	3	3	2
19.2	22.3	22.5	101590	101460	100550	3	3	2
19.8	22.1	22.3	101590	101460	100550	3	3	2
20.6	21.7	22.1	101590	101460	100550	2	6	3
21.3	21.2	21.9	101590	101460	100550	2	6	3
21.1	20.7	21.8	101590	101460	100550	2	6	3
20.5	20.2	21.8	101590	101460	100550	2	6	3
19.7	19.8	21.7	101590	101460	100550	2	6	3
18.9	19.3	21.8	101590	101460	100550	2	6	3
18.1	18.9	21.8	101590	101460	100550	3	3	2
17.5	18.5	21.9	101590	101460	100550	3	3	2
17.1	18.2	22	101590	101460	100550	3	3	2
16.8	17.9	22	101590	101460	100550	3	3	2
16.5	17.6	22.1	101360	101240	100460	3	3	2
16.4	17.4	22	101360	101240	100460	3	3	2
16.2	17.1	21.9	101360	101240	100460	3	1	5
16	16.8	21.7	101360	101240	100460	3	1	5
15.9	16.6	21.6	101360	101240	100460	3	1	5
15.8	16.5	21.6	101360	101240	100460	3	1	5
16.1	17.2	21.6	101360	101240	100460	3	1	5
16.8	18.7	21.6	101360	101240	100460	3	1	5
17.5	20.5	21.7	101360	101240	100460	5	2	3
18	22	21.8	101360	101240	100460	5	2	3
18.5	23	22	101360	101240	100460	5	2	3
18.9	23.7	22.2	101360	101240	100460	5	2	3
19.5	23.9	22.5	101360	101240	100460	5	2	3
20.3	23.5	22.9	101360	101240	100460	5	2	3
21.6	22.8	23.4	101360	101240	100460	3	4	3
22.7	22.1	23.9	101360	101240	100460	3	4	3
22.4	21.6	24.2	101360	101240	100460	3	4	3
21.6	21.1	24	101360	101240	100460	3	4	3
20.6	20.7	23.4	101360	101240	100460	3	4	3
19.4	20.4	22.7	101360	101240	100460	3	4	3
18.3	20.1	22	101360	101240	100460	0	3	3
17.4	19.8	21.5	101360	101240	100460	0	3	3
16.7	19.5	21.1	101360	101240	100460	0	3	3
16.2	19.1	20.8	101360	101240	100460	0	3	3
15.8	18.8	20.5	101480	101210	100660	0	3	3
15.4	18.3	20.3	101480	101210	100660	0	3	3
15.1	17.9	20	101480	101210	100660	2	3	0
14.7	17.4	19.7	101480	101210	100660	2	3	0
14.4	17.1	19.5	101480	101210	100660	2	3	0
14.3	16.9	19.7	101480	101210	100660	2	3	0
14.4	17.1	20.3	101480	101210	100660	2	3	0
14.6	17.6	21.1	101480	101210	100660	2	3	0
14.9	18.2	21.8	101480	101210	100660	2	1	2
15.3	18.7	22.3	101480	101210	100660	2	1	2
15.9	19.1	22.7	101480	101210	100660	2	1	2
16.4	19.6	23.1	101480	101210	100660	2	1	2
17	20.2	23.5	101480	101210	100660	2	1	2
17.7	21	24.1	101480	101210	100660	2	1	2
18.3	22.1	24.9	101480	101210	100660	5	4	5
18.7	23.4	25.6	101480	101210	100660	5	4	5
18.5	24	25.4	101480	101210	100660	5	4	5
17.8	23.6	24.8	101480	101210	100660	5	4	5
16.9	22.6	24	101480	101210	100660	5	4	5
16	21.5	23.1	101480	101210	100660	5	4	5
15.3	20.4	22.3	101480	101210	100660	4	4	3
14.8	19.7	21.7	101480	101210	100660	4	4	3
14.6	19.3	21.4	101480	101210	100660	4	4	3
14.5	19.2	21.1	101480	101210	100660	4	4	3
14.5	19.1	21	101620	100940	100700	4	4	3
14.5	19	21	101620	100940	100700	4	4	3
14.4	18.8	20.9	101620	100940	100700	2	3	2
14.2	18.4	20.8	101620	100940	100700	2	3	2
13.9	18	20.8	101620	100940	100700	2	3	2
13.6	17.8	21	101620	100940	100700	2	3	2
13.5	18.4	21.5	101620	100940	100700	2	3	2
13.7	20	22.1	101620	100940	100700	2	3	2
14.3	21.9	23	101620	100940	100700	2	3	4
15.3	23.8	23.9	101620	100940	100700	2	3	4
16.6	25.1	24.8	101620	100940	100700	2	3	4
17.9	25.7	25.6	101620	100940	100700	2	3	4
19	25.3	26.1	101620	100940	100700	2	3	4
19.5	24.3	26.3	101620	100940	100700	2	3	4
19.3	23.2	25.9	101620	100940	100700	3	5	6
18.2	22.4	25.3	101620	100940	100700	3	5	6
16.6	22	24.6	101620	100940	100700	3	5	6
15	21.8	23.9	101620	100940	100700	3	5	6
13.8	21.8	23.3	101620	100940	100700	3	5	6
13.5	21.8	22.8	101620	100940	100700	3	5	6
14.2	21.8	22.3	101620	100940	100700	3	2	3
14.6	21.7	22	101620	100940	100700	3	2	3
14.4	21.6	21.8	101620	100940	100700	3	2	3
13.9	21.4	21.6	101620	100940	100700	3	2	3
13.3	21.2	21.5	101720	100700	100700	3	2	3
12.6	21	21.4	101720	100700	100700	3	2	3
12	20.8	21.2	101720	100700	100700	2	2	1
11.7	20.7	21	101720	100700	100700	2	2	1
11.6	20.6	20.9	101720	100700	100700	2	2	1
11.6	20.6	21.2	101720	100700	100700	2	2	1
12	20.7	21.9	101720	100700	100700	2	2	1
12.9	20.9	22.9	101720	100700	100700	2	2	1
14	21.1	23.7	101720	100700	100700	2	4	5
14.9	21.2	24.3	101720	100700	100700	2	4	5
15.5	21.3	24.6	101720	100700	100700	2	4	5
16	21.4	24.7	101720	100700	100700	2	4	5
16.4	21.6	24.6	101720	100700	100700	2	4	5
16.7	22	24.3	101720	100700	100700	2	4	5
17.1	22.5	23.8	101720	100700	100700	4	4	4
17.4	23.2	23.2	101720	100700	100700	4	4	4
17.2	23.9	22.5	101720	100700	100700	4	4	4
16.8	24.2	21.8	101720	100700	100700	4	4	4
16.2	23.5	21.4	101720	100700	100700	4	4	4
15.6	22.1	21.2	101720	100700	100700	4	4	4
15	21.1	21.4	101720	100700	100700	3	4	3
14.6	21.2	22	101720	100700	100700	3	4	3
14.3	21.2	22.5	101720	100700	100700	3	4	3
14.1	21	22.5	101720	100700	100700	3	4	3
13.9	20.7	22	101660	100400	100270	3	4	3
13.8	20.4	21.5	101660	100400	100270	3	4	3
13.7	20.3	21.3	101660	100400	100270	1	4	4
13.5	20.3	21.3	101660	100400	100270	1	4	4
13.4	20.2	21.3	101660	100400	100270	1	4	4
13.3	20.1	21.2	101660	100400	100270	1	4	4
13.8	20	21.1	101660	100400	100270	1	4	4
15	19.9	21	101660	100400	100270	1	4	4
16.3	19.8	20.8	101660	100400	100270	3	6	7
17.2	19.7	20.5	101660	100400	100270	3	6	7
17.8	19.6	20.3	101660	100400	100270	3	6	7
18.3	19.6	20	101660	100400	100270	3	6	7
18.9	19.5	19.7	101660	100400	100270	3	6	7
19.6	19.5	19.6	101660	100400	100270	3	6	7
20.8	19.5	19.5	101660	100400	100270	3	7	6
22.3	19.3	19.2	101660	100400	100270	3	7	6
23.1	19	18.7	101660	100400	100270	3	7	6
22.2	18.7	18.5	101660	100400	100270	3	7	6
20	18.7	19	101660	100400	100270	3	7	6
17.8	18.8	19.8	101660	100400	100270	3	7	6
16.4	19	20.3	101660	100400	100270	2	4	4
16.4	19.2	20.1	101660	100400	100270	2	4	4
16.5	19.3	19.9	101660	100400	100270	2	4	4
16.3	19.4	20.1	101660	100400	100270	2	4	4
15.9	19.4	20.4	101960	100150	100470	2	4	4
15.4	19.4	20.9	101960	100150	100470	2	4	4
14.9	19.4	21.2	101960	100150	100470	3	1	4
14.3	19.4	21.3	101960	100150	100470	3	1	4
13.8	19.3	21.3	101960	100150	100470	3	1	4
13.4	19.4	21.1	101960	100150	100470	3	1	4
13.1	19.5	21	101960	100150	100470	3	1	4
13	19.8	21.1	101960	100150	100470	3	1	4
13.1	20.4	21.3	101960	100150	100470	6	3	5
13.5	21.2	21.8	101960	100150	100470	6	3	5
14	22	22.5	101960	100150	100470	6	3	5
14.6	22.8	23.4	101960	100150	100470	6	3	5
15.1	23.2	24.3	101960	100150	100470	6	3	5
15.5	23	25.1	101960	100150	100470	6	3	5
15.7	22.2	25.7	101960	100150	100470	6	5	5
15.3	21.1	26	101960	100150	100470	6	5	5
14.4	19.8	25.9	101960	100150	100470	6	5	5
13.4	18.7	25.5	101960	100150	100470	6	5	5
12.5	17.9	24.9	101960	100150	100470	6	5	5
12.1	17.7	24.3	101960	100150	100470	6	5	5
12.3	18	23.7	101960	100150	100470	4	7	4
12.5	18.1	23.2	101960	100150	100470	4	7	4
12.5	17.9	22.8	101960	100150	100470	4	7	4
12.3	17.5	22.5	101960	100150	100470	4	7	4
12.1	17	22.2	102130	101250	100980	4	7	4
11.8	16.5	21.9	102130	101250	100980	4	7	4
11.5	16	21.6	102130	101250	100980	4	6	3
11.2	15.7	21.3	102130	101250	100980	4	6	3
11	15.5	21.1	102130	101250	100980	4	6	3
10.9	15.4	21.2	102130	101250	100980	4	6	3
11.2	15.7	21.6	102130	101250	100980	4	6	3
12	16.4	22.1	102130	101250	100980	4	6	3
12.8	17.2	22.9	102130	101250	100980	3	5	2
13.4	17.9	23.8	102130	101250	100980	3	5	2
13.9	18.5	24.8	102130	101250	100980	3	5	2
14.3	19	25.7	102130	101250	100980	3	5	2
14.9	19.5	26.4	102130	101250	100980	3	5	2
15.6	20	26.6	102130	101250	100980	3	5	2
16.8	20.6	25.8	102130	101250	100980	3	5	4
17.8	21.2	24.8	102130	101250	100980	3	5	4
17.6	21.8	23.9	102130	101250	100980	3	5	4
17	22	23.1	102130	101250	100980	3	5	4
16.3	21.7	22.6	102130	101250	100980	3	5	4
15.6	21	22.1	102130	101250	100980	3	5	4
15	20.1	21.7	102130	101250	100980	4	2	4
14.6	19.3	21.4	102130	101250	100980	4	2	4
14.5	18.5	21.1	102130	101250	100980	4	2	4
14.5	17.9	20.8	102130	101250	100980	4	2	4
14.6	17.3	20.6	101630	101610	101260	4	2	4
14.7	16.9	20.3	101630	101610	101260	4	2	4
14.7	16.5	20	101630	101610	101260	3	1	3
14.6	16.2	19.7	101630	101610	101260	3	1	3
14.5	16.1	19.5	101630	101610	101260	3	1	3
14.4	16	19.7	101630	101610	101260	3	1	3
14.6	16.7	20.1	101630	101610	101260	3	1	3
15.2	18.3	20.6	101630	101610	101260	3	1	3
15.8	20.2	21.1	101630	101610	101260	3	4	4
16.2	21.9	21.5	101630	101610	101260	3	4	4
16.4	23.4	21.8	101630	101610	101260	3	4	4
16.4	24.5	22.1	101630	101610	101260	3	4	4
16.4	25.4	22.4	101630	101610	101260	3	4	4
16.3	26	22.8	101630	101610	101260	3	4	4
16.2	26.3	23.4	101630	101610	101260	4	1	3
16.1	26.4	24.1	101630	101610	101260	4	1	3
16.1	26.1	24.4	101630	101610	101260	4	1	3
16.2	25.5	24.1	101630	101610	101260	4	1	3
16.2	24.7	23.3	101630	101610	101260	4	1	3
16.3	23.7	22.3	101630	101610	101260	4	1	3
16.4	22.9	21.4	101630	101610	101260	1	1	4
16.5	22.3	20.9	101630	101610	101260	1	1	4
16.6	21.9	20.6	101630	101610	101260	1	1	4
16.7	21.5	20.6	101630	101610	101260	1	1	4
16.7	21.2	20.7	101500	101430	100980	1	1	4
16.8	20.9	20.8	101500	101430	100980	1	1	4
16.8	20.5	20.9	101500	101430	100980	2	3	2
16.7	19.9	20.9	101500	101430	100980	2	3	2
16.5	19.4	20.8	101500	101430	100980	2	3	2
16.2	19.2	20.9	101500	101430	100980	2	3	2
15.8	19.5	21.1	101500	101430	100980	2	3	2
15.4	20.4	21.4	101500	101430	100980	2	3	2
15	21.7	21.7	101500	101430	100980	3	1	4
14.7	23.3	21.9	101500	101430	100980	3	1	4
14.4	24.9	22	101500	101430	100980	3	1	4
14.2	26.3	22.1	101500	101430	100980	3	1	4
14.1	27.3	22.2	101500	101430	100980	3	1	4
14	27.7	22.2	101500	101430	100980	3	1	4
14	27.3	22.3	101500	101430	100980	5	6	3
13.9	26.4	22.4	101500	101430	100980	5	6	3
13.6	25.2	22.5	101500	101430	100980	5	6	3
13.5	24	22.5	101500	101430	100980	5	6	3
13.7	22.8	22.5	101500	101430	100980	5	6	3
14	21.9	22.4	101500	101430	100980	5	6	3
14.3	21.4	22.3	101500	101430	100980	5	2	2
14.4	21.4	22.2	101500	101430	100980	5	2	2
14.2	21.5	22.1	101500	101430	100980	5	2	2
13.9	21.5	22.1	101500	101430	100980	5	2	2
13.5	21.4	22.2	102140	100960	100680	5	2	2
13.1	21.2	22.5	102140	100960	100680	5	2	2
12.8	20.9	22.8	102140	100960	100680	5	3	3
12.6	20.4	22.9	102140	100960	100680	5	3	3
12.4	19.9	22.9	102140	100960	100680	5	3	3
12.5	19.3	22.8	102140	100960	100680	5	3	3
12.8	18.8	22.8	102140	100960	100680	5	3	3
13.3	18.4	22.9	102140	100960	100680	5	3	3
14.1	18.3	23.2	102140	100960	100680	6	4	3
15.2	17.8	23.8	102140	100960	100680	6	4	3
16.3	17.5	24.6	102140	100960	100680	6	4	3
17.3	17.7	25.6	102140	100960	100680	6	4	3
17.8	18.2	26.7	102140	100960	100680	6	4	3
17.7	18.8	27.8	102140	100960	100680	6	4	3
16.8	19.5	28.8	102140	100960	100680	5	3	3
15.4	20	29.4	102140	100960	100680	5	3	3
13.9	20.4	29.3	102140	100960	100680	5	3	3
12.7	20.6	28.9	102140	100960	100680	5	3	3
12	20.8	28.4	102140	100960	100680	5	3	3
12.1	20.8	27.8	102140	100960	100680	5	3	3
12.5	20.8	27.3	102140	100960	100680	5	1	1
12.7	20.7	26.8	102140	100960	100680	5	1	1
12.7	20.6	26.4	102140	100960	100680	5	1	1
12.5	20.6	26.1	102140	100960	100680	5	1	1
12.3	20.6	25.7	102510	100350	100780	5	1	1
12	20.8	25.4	102510	100350	100780	5	1	1
11.7	20.9	25	102510	100350	100780	5	1	2
11.5	21.1	24.6	102510	100350	100780	5	1	2
11.4	21.2	24.4	102510	100350	100780	5	1	2
11.4	21.4	24.5	102510	100350	100780	5	1	2
11.7	21.6	24.6	102510	100350	100780	5	1	2
12.5	21.7	24.9	102510	100350	100780	5	1	2
13.5	21.8	25.1	102510	100350	100780	4	2	3
14.6	21.9	25.3	102510	100350	100780	4	2	3
15.6	21.9	25.5	102510	100350	100780	4	2	3
16.5	21.9	25.8	102510	100350	100780	4	2	3
17.2	22	26.1	102510	100350	100780	4	2	3
17.6	22.1	26.6	102510	100350	100780	4	2	3
17.6	22.2	27.3	102510	100350	100780	6	1	1
17.2	22.4	28.1	102510	100350	100780	6	1	1
16.5	22.6	28.5	102510	100350	100780	6	1	1
15.6	22.9	28.2	102510	100350	100780	6	1	1
14.6	23	27.4	102510	100350	100780	6	1	1
13.6	23.1	26.5	102510	100350	100780	6	1	1
12.8	22.9	25.6	102510	100350	100780	4	3	3
12.3	22.5	25	102510	100350	100780	4	3	3
11.9	21.9	24.6	102510	100350	100780	4	3	3
11.8	21.2	24.3	102510	100350	100780	4	3	3
11.7	20.5	24	102410	100540	100600	4	3	3
11.7	19.9	23.7	102410	100540	100600	4	3	3
11.6	19.2	23.2	102410	100540	100600	4	5	1
11.4	18.6	22.5	102410	100540	100600	4	5	1
11.3	18.2	22.2	102410	100540	100600	4	5	1
11.2	18.1	22.7	102410	100540	100600	4	5	1
11.4	18.2	24	102410	100540	100600	4	5	1
11.7	18.5	25.6	102410	100540	100600	4	5	1
12.2	18.8	27	102410	100540	100600	2	7	3
12.7	19.2	27.9	102410	100540	100600	2	7	3
13.2	19.6	28.4	102410	100540	100600	2	7	3
13.8	20.1	28.7	102410	100540	100600	2	7	3
14.4	20.8	28.8	102410	100540	100600	2	7	3
15.3	21.6	29.1	102410	100540	100600	2	7	3
16.3	22.6	29.7	102410	100540	100600	3	3	4
17.1	23.4	30.3	102410	100540	100600	3	3	4
16.9	23.2	30.2	102410	100540	100600	3	3	4
16.4	22.8	29.9	102410	100540	100600	3	3	4
15.7	22.1	29.6	102410	100540	100600	3	3	4
15	21.5	29.1	102410	100540	100600	3	3	4
14.4	20.9	28.7	102410	100540	100600	3	3	3
13.9	20.5	28.3	102410	100540	100600	3	3	3
13.6	20.3	27.9	102410	100540	100600	3	3	3
13.4	20.1	27.6	102410	100540	100600	3	3	3
13.2	20	27.3	102330	100720	100120	3	3	3
12.9	19.8	27	102330	100720	100120	3	3	3
12.5	19.6	26.7	102330	100720	100120	0	2	3
11.9	19.3	26.4	102330	100720	100120	0	2	3
11.4	19.1	26.3	102330	100720	100120	0	2	3
11.2	19.3	26.7	102330	100720	100120	0	2	3
11.8	19.9	27.8	102330	100720	100120	0	2	3
13.2	20.8	29.3	102330	100720	100120	0	2	3
14.8	22	30.7	102330	100720	100120	2	1	4
16.2	23.4	31.9	102330	100720	100120	2	1	4
17.3	24.7	32.8	102330	100720	100120	2	1	4
18.1	25.9	33.5	102330	100720	100120	2	1	4
18.6	26.8	34	102330	100720	100120	2	1	4
18.8	27.1	34.6	102330	100720	100120	2	1	4
18.2	26.2	35.1	102330	100720	100120	3	3	7
17.3	25.1	35.5	102330	100720	100120	3	3	7
16.5	24.3	35.2	102330	100720	100120	3	3	7
15.8	23.6	34.5	102330	100720	100120	3	3	7
15.1	23	33.6	102330	100720	100120	3	3	7
14.6	22.5	32.4	102330	100720	100120	3	3	7
14.2	21.9	31.2	102330	100720	100120	4	2	4
14	21.2	30.1	102330	100720	100120	4	2	4
13.9	20.4	29.1	102330	100720	100120	4	2	4
13.8	19.8	28.4	102330	100720	100120	4	2	4
13.6	19.4	28.1	102100	100430	100190	4	2	4
13.4	19.3	28.1	102100	100430	100190	4	2	4
12.9	19.7	28.7	102100	100430	100190	2	4	1
12.2	20.6	29.7	102100	100430	100190	2	4	1
11.6	21.5	30.8	102100	100430	100190	2	4	1
11.3	22	31.3	102100	100430	100190	2	4	1
12.1	21.7	30.9	102100	100430	100190	2	4	1
13.8	21	30.2	102100	100430	100190	2	4	1
15.6	20.6	29.8	102100	100430	100190	3	4	2
16.8	20.5	29.7	102100	100430	100190	3	4	2
17.3	20.3	29.5	102100	100430	100190	3	4	2
17.5	20.1	29.3	102100	100430	100190	3	4	2
17.5	19.9	28.9	102100	100430	100190	3	4	2
17.5	19.7	28.5	102100	100430	100190	3	4	2
17.8	19.6	28	102100	100430	100190	6	4	5
18.4	19.4	27.5	102100	100430	100190	6	4	5
18.8	19	27	102100	100430	100190	6	4	5
18.5	18.9	26.6	102100	100430	100190	6	4	5
17.7	19.1	26.3	102100	100430	100190	6	4	5
16.8	19.5	26	102100	100430	100190	6	4	5
16	20	25.9	102100	100430	100190	4	4	3
15.5	20.5	25.9	102100	100430	100190	4	4	3
15.3	20.8	26.1	102100	100430	100190	4	4	3
15.3	20.9	26.2	102100	100430	100190	4	4	3
15.4	20.6	26.3	101620	100740	100600	4	4	3
15.4	20	26.2	101620	100740	100600	4	4	3
15.4	18.8	25.9	101620	100740	100600	2	4	1
15.2	17.2	25.4	101620	100740	100600	2	4	1
15	16.4	25.1	101620	100740	100600	2	4	1
14.9	16.9	25.3	101620	100740	100600	2	4	1
15.1	18	25.7	101620	100740	100600	2	4	1
15.7	19.5	26.2	101620	100740	100600	2	4	1
16.2	21	26.8	101620	100740	100600	1	3	4
16.6	22.3	27.3	101620	100740	100600	1	3	4
16.8	23.4	27.8	101620	100740	100600	1	3	4
16.9	24.3	28.3	101620	100740	100600	1	3	4
17.1	25.1	28.9	101620	100740	100600	1	3	4
17.4	26	29.6	101620	100740	100600	1	3	4
17.9	26.9	30.6	101620	100740	100600	4	3	2
18.7	27.6	31.4	101620	100740	100600	4	3	2
19.4	27.4	31.1	101620	100740	100600	4	3	2
19.7	27	30.5	101620	100740	100600	4	3	2
19.1	26.4	29.6	101620	100740	100600	4	3	2
17.8	25.7	28.8	101620	100740	100600	4	3	2
16.3	25.1	28	101620	100740	100600	2	2	1
15.3	24.6	27.5	101620	100740	100600	2	2	1
14.7	24.2	27.3	101620	100740	100600	2	2	1
14.5	23.9	27.2	101620	100740	100600	2	2	1
14.4	23.7	27.2	101190	100850	100940	2	2	1
14.4	23.5	27.3	101190	100850	100940	2	2	1
14.3	23.3	27.3	101190	100850	100940	0	3	1
14	23.1	27.2	101190	100850	100940	0	3	1
13.7	22.9	27.2	101190	100850	100940	0	3	1
13.6	22.8	27.1	101190	100850	100940	0	3	1
14.3	22.9	27.1	101190	100850	100940	0	3	1
16	23.3	27.2	101190	100850	100940	0	3	1
18.1	23.9	27.5	101190	100850	100940	6	3	2
20.1	24.9	28	101190	100850	100940	6	3	2
21.9	25.8	28.6	101190	100850	100940	6	3	2
23.6	26.4	29.1	101190	100850	100940	6	3	2
25.1	26.2	29.4	101190	100850	100940	6	3	2
26.4	25.1	29.4	101190	100850	100940	6	3	2
27.7	23.4	28.9	101190	100850	100940	5	4	5
28.5	21.7	28	101190	100850	100940	5	4	5
28	20.2	27	101190	100850	100940	5	4	5
26.9	19	26.4	101190	100850	100940	5	4	5
25.2	18.4	26.3	101190	100850	100940	5	4	5
23.5	18.4	26.5	101190	100850	100940	5	4	5
22	18.6	26.7	101190	100850	100940	3	3	1
20.9	18.8	26.5	101190	100850	100940	3	3	1
20.2	18.9	26.2	101190	100850	100940	3	3	1
19.8	18.8	26	101190	100850	100940	3	3	1
19.5	18.7	26.1	100830	101100	100560	3	3	1
19.3	18.5	26.4	100830	101100	100560	3	3	1
19.1	18.3	26.8	100830	101100	100560	5	2	2
18.8	18	27.2	100830	101100	100560	5	2	2
18.4	17.9	27.6	100830	101100	100560	5	2	2
18.3	18	28.1	100830	101100	100560	5	2	2
19	18.4	28.6	100830	101100	100560	5	2	2
20.6	18.8	29.2	100830	101100	100560	5	2	2
22.5	19.3	29.9	100830	101100	100560	5	2	3
24.2	19.8	30.7	100830	101100	100560	5	2	3
25.8	20.2	31.6	100830	101100	100560	5	2	3
27.1	20.7	32.6	100830	101100	100560	5	2	3
28.3	21.2	33.7	100830	101100	100560	5	2	3
29.4	21.8	34.8	100830	101100	100560	5	2	3
30.4	22.5	36	100830	101100	100560	5	4	4
31.1	23	36.8	100830	101100	100560	5	4	4
30.6	22.8	36.4	100830	101100	100560	5	4	4
29.4	22.2	35.4	100830	101100	100560	5	4	4
28	21.4	34.1	100830	101100	100560	5	4	4
26.8	20.5	32.8	100830	101100	100560	5	4	4
26.1	19.8	31.8	100830	101100	100560	5	3	5
26.1	19.3	31.4	100830	101100	100560	5	3	5
25.6	19	31.4	100830	101100	100560	5	3	5
24.6	18.8	31.6	100830	101100	100560	5	3	5
23.2	18.6	31.7	101230	101060	100210	5	3	5
21.9	18.4	31.6	101230	101060	100210	5	3	5
20.7	18.1	31.1	101230	101060	100210	3	2	5
20	17.7	30.1	101230	101060	100210	3	2	5
19.6	17.5	29.5	101230	101060	100210	3	2	5
19.6	17.8	29.6	101230	101060	100210	3	2	5
19.7	18.7	30	101230	101060	100210	3	2	5
20	19.7	30.5	101230	101060	100210	3	2	5
20.2	20.7	31.1	101230	101060	100210	5	3	5
20.4	21.4	31.9	101230	101060	100210	5	3	5
20.5	21.8	32.7	101230	101060	100210	5	3	5
20.5	22	33.5	101230	101060	100210	5	3	5
20.5	22.1	34.4	101230	101060	100210	5	3	5
20.5	22.3	35.3	101230	101060	100210	5	3	5
20.5	22.6	36.1	101230	101060	100210	5	5	6
20	22.9	36.6	101230	101060	100210	5	5	6
18.7	22.8	36.3	101230	101060	100210	5	5	6
17.1	22.4	35.5	101230	101060	100210	5	5	6
15.8	22	34.5	101230	101060	100210	5	5	6
15.1	21.6	33.4	101230	101060	100210	5	5	6
15.3	21.2	32.5	101230	101060	100210	2	5	4
15.4	21	31.8	101230	101060	100210	2	5	4
15.4	20.9	31.1	101230	101060	100210	2	5	4
15.4	20.9	30.1	101230	101060	100210	2	5	4
	21			100880			5
	21.2			100880			5
	21.4			100880			3
	21.6			100880			3
	21.7			100880			3
	22			100880			3
	22.5			100880			3
	23.4			100880			3
	24.6			100880			2
	26.3			100880			2
	28			100880			2
	29.4			100880			2
	30			100880			2
	29.5			100880			2
	28.5			100880			4
	27.5			100880			4
	26.7			100880			4
	26			100880			4
	25.5			100880			4
	24.9			100880			4
	24.4			100880			2
	23.9			100880			2
	23.4			100880			2
	22.9			100880			2
