# Supplementary material for: Influence of geographical location and outdoor meteorological parameters on indoor humidity environment in rural residential buildings during the Plum Rains Season in the hot summer and cold winter region
Source: PLoS One. 2023 Oct 23;18(10):e0293181. doi: 10.1371/journal.pone.0293181 (PMC10593243; doi:10.1371/journal.pone.0293181)
Supplement: S21 Data — (XLSX) [file pone.0293181.s021.xlsx]

## Sheet: Sheet1
April dry bulb temperature	dry bulb temperature in May	dry bulb temperature in June	Atmospheric pressure in April	Atmospheric pressure in May	Atmospheric pressure in June	Wind speed in April	Wind speed in May	Wind speed in June
19.2	21.7	26.7	101540	100290	100000	4	1	2
15.5	20.6	26.2	101540	100290	100000	4	1	2
12.3	20	25.9	101540	100290	100000	0	2	1
10.4	20	25.4	101540	100290	100000	0	2	1
9.8	19.9	24.1	101540	100290	100000	0	2	1
9.9	19.7	22.5	101540	100290	100000	0	2	1
10.5	19.5	20.8	101540	100290	100000	0	2	1
11.2	19.3	19.5	101540	100290	100000	0	2	1
12.2	19	19	101540	100290	100000	1	2	3
13.7	18.7	18.3	101540	100290	100000	1	2	3
15.6	18.4	18	101540	100290	100000	1	2	3
17.5	18.2	18.5	101540	100290	100000	1	2	3
19.4	18	19.5	101540	100290	100000	1	2	3
20.9	17.9	20.6	101540	100290	100000	1	2	3
21.9	17.8	21.6	101540	100290	100000	2	2	1
22.1	17.6	22.2	101540	100290	100000	2	2	1
21.8	17.2	22.5	101540	100290	100000	2	2	1
21.1	17	22.6	101540	100290	100000	2	2	1
20.3	17.2	22.4	101540	100290	100000	2	2	1
19.6	17.6	22.1	101540	100290	100000	2	2	1
19.3	18.1	21.7	101540	100290	100000	1	2	1
19.3	18.5	21.3	101540	100290	100000	1	2	1
18.8	18.6	21	101540	100290	100000	1	2	1
17.7	18.7	20.7	101540	100290	100000	1	2	1
16.6	18.6	20.4	100850	100850	100280	1	2	1
15.6	18.3	20.1	100850	100850	100280	1	2	1
15.2	18	19.8	100850	100850	100280	0	2	0
15.1	17.6	19.5	100850	100850	100280	0	2	0
14.9	17.2	19.4	100850	100850	100280	0	2	0
14.7	17.1	19.3	100850	100850	100280	0	2	0
14.7	17.2	19.8	100850	100850	100280	0	2	0
15.1	17.5	21.1	100850	100850	100280	0	2	0
15.5	17.9	22.5	100850	100850	100280	0	2	2
15.8	18.4	23.7	100850	100850	100280	0	2	2
16	18.9	24.7	100850	100850	100280	0	2	2
16	19.5	25.5	100850	100850	100280	0	2	2
16	20.2	26.2	100850	100850	100280	0	2	2
16	21.1	27	100850	100850	100280	0	2	2
16	22.2	27.9	100850	100850	100280	0	1	2
16	23.3	28.8	100850	100850	100280	0	1	2
16.1	23.9	29.3	100850	100850	100280	0	1	2
16.2	23.7	29.1	100850	100850	100280	0	1	2
16.3	23.1	28.6	100850	100850	100280	0	1	2
16.4	22.3	27.9	100850	100850	100280	0	1	2
16.5	21.6	27.1	100850	100850	100280	1	0	0
16.5	21	26.4	100850	100850	100280	1	0	0
16.5	20.6	25.8	100850	100850	100280	1	0	0
16.4	20.2	25.2	100850	100850	100280	1	0	0
16.2	19.9	24.7	101170	101220	100400	1	0	0
15.9	19.6	24.1	101170	101220	100400	1	0	0
15.4	19.2	23.6	101170	101220	100400	0	0	0
14.8	18.8	23.1	101170	101220	100400	0	0	0
14.2	18.4	22.7	101170	101220	100400	0	0	0
13.8	18.2	22.5	101170	101220	100400	0	0	0
13.6	18.3	23	101170	101220	100400	0	0	0
13.8	18.5	24.2	101170	101220	100400	0	0	0
14.4	19	25.6	101170	101220	100400	2	0	1
15.6	19.6	26.7	101170	101220	100400	2	0	1
17.1	20.5	27.6	101170	101220	100400	2	0	1
18.9	21.7	28.4	101170	101220	100400	2	0	1
20.6	23.1	29.2	101170	101220	100400	2	0	1
22.1	24.9	30.2	101170	101220	100400	2	0	1
23.2	27	31.5	101170	101220	100400	2	1	1
23.6	28.6	32.6	101170	101220	100400	2	1	1
23.1	28.4	32.4	101170	101220	100400	2	1	1
22	27.9	31.9	101170	101220	100400	2	1	1
20.4	27.1	31.2	101170	101220	100400	2	1	1
18.8	26.2	30.3	101170	101220	100400	2	1	1
17.4	25.3	29.5	101170	101220	100400	2	1	0
16.5	24.5	28.8	101170	101220	100400	2	1	0
16	23.8	28.1	101170	101220	100400	2	1	0
15.7	23.1	27.6	101170	101220	100400	2	1	0
15.5	22.4	27.1	101440	100960	100510	2	1	0
15.2	21.7	26.7	101440	100960	100510	2	1	0
14.6	20.9	26.3	101440	100960	100510	1	0	0
13.6	20.1	26	101440	100960	100510	1	0	0
12.6	19.4	25.7	101440	100960	100510	1	0	0
11.7	19.1	25.6	101440	100960	100510	1	0	0
11.3	19.6	25.8	101440	100960	100510	1	0	0
11.7	20.8	26.2	101440	100960	100510	1	0	0
12.6	22	26.9	101440	100960	100510	2	1	2
13.7	22.9	27.9	101440	100960	100510	2	1	2
14.9	23.5	29	101440	100960	100510	2	1	2
16.2	23.9	30.1	101440	100960	100510	2	1	2
17.6	24.5	31.2	101440	100960	100510	2	1	2
19	25.4	32.1	101440	100960	100510	2	1	2
20.5	26.7	32.7	101440	100960	100510	2	2	2
21.5	27.9	32.9	101440	100960	100510	2	2	2
21.2	27.6	32.7	101440	100960	100510	2	2	2
20.5	26.9	32	101440	100960	100510	2	2	2
19.5	25.9	31.1	101440	100960	100510	2	2	2
18.6	24.9	30.2	101440	100960	100510	2	2	2
17.8	24	29.3	101440	100960	100510	0	1	0
17.4	23.4	28.6	101440	100960	100510	0	1	0
17.2	23.1	28	101440	100960	100510	0	1	0
17.1	23	27.5	101440	100960	100510	0	1	0
17	22.9	26.9	101240	101030	100830	0	1	0
16.8	22.7	26.3	101240	101030	100830	0	1	0
16.3	22.4	25.5	101240	101030	100830	0	1	0
15.4	21.9	24.5	101240	101030	100830	0	1	0
14.4	21.3	23.7	101240	101030	100830	0	1	0
13.6	21.1	23.3	101240	101030	100830	0	1	0
13.3	21.3	23.5	101240	101030	100830	0	1	0
14.3	21.8	24	101240	101030	100830	0	1	0
16.3	22.4	24.7	101240	101030	100830	0	2	2
18.2	23	25.3	101240	101030	100830	0	2	2
19.9	23.6	25.9	101240	101030	100830	0	2	2
21.2	24.3	26.4	101240	101030	100830	0	2	2
22.3	25.2	27	101240	101030	100830	0	2	2
23.1	26.4	27.7	101240	101030	100830	0	2	2
23.6	27.9	28.5	101240	101030	100830	2	2	1
23.8	29.1	29.4	101240	101030	100830	2	2	1
23.5	28.9	29.8	101240	101030	100830	2	2	1
22.7	28.3	29.5	101240	101030	100830	2	2	1
21.7	27.6	28.9	101240	101030	100830	2	2	1
20.8	26.7	28.1	101240	101030	100830	2	2	1
20.3	25.9	27.2	101240	101030	100830	0	2	2
20.3	25.2	26.5	101240	101030	100830	0	2	2
20.3	24.7	25.8	101240	101030	100830	0	2	2
20.1	24.2	25.3	101240	101030	100830	0	2	2
19.8	23.7	24.8	101230	101100	100840	0	2	2
19.4	23.2	24.2	101230	101100	100840	0	2	2
19	22.6	23.6	101230	101100	100840	1	1	1
18.6	21.9	22.9	101230	101100	100840	1	1	1
18.2	21.3	22.3	101230	101100	100840	1	1	1
17.9	21.1	22.1	101230	101100	100840	1	1	1
17.7	21.4	22.5	101230	101100	100840	1	1	1
17.5	22	23.5	101230	101100	100840	1	1	1
17.5	22.9	24.8	101230	101100	100840	1	1	2
17.6	23.8	26	101230	101100	100840	1	1	2
17.8	24.8	27	101230	101100	100840	1	1	2
18.1	25.8	27.9	101230	101100	100840	1	1	2
18.3	26.9	28.7	101230	101100	100840	1	1	2
18.5	28.2	29.4	101230	101100	100840	1	1	2
18.6	29.7	30	101230	101100	100840	3	1	0
18.2	30.8	30.5	101230	101100	100840	3	1	0
17.4	30.6	30.7	101230	101100	100840	3	1	0
16.6	30	30.4	101230	101100	100840	3	1	0
16	29.2	29.8	101230	101100	100840	3	1	0
16.3	28.4	29	101230	101100	100840	3	1	0
17.3	27.6	28.6	101230	101100	100840	2	1	1
17.8	27	28.5	101230	101100	100840	2	1	1
17.5	26.5	28.2	101230	101100	100840	2	1	1
16.8	26.1	27.6	101230	101100	100840	2	1	1
15.8	25.7	26.8	101060	101090	100570	2	1	1
14.7	25.3	26.1	101060	101090	100570	2	1	1
13.7	24.9	25.4	101060	101090	100570	1	2	2
13	24.4	25	101060	101090	100570	1	2	2
12.6	23.9	24.7	101060	101090	100570	1	2	2
12.4	23.6	24.7	101060	101090	100570	1	2	2
12.3	23.5	24.8	101060	101090	100570	1	2	2
13	23.7	25	101060	101090	100570	1	2	2
14.5	24.5	25.4	101060	101090	100570	0	1	2
16.4	25.8	25.9	101060	101090	100570	0	1	2
18.3	27.4	26.3	101060	101090	100570	0	1	2
20.1	29.1	26.8	101060	101090	100570	0	1	2
21.7	30.5	27.2	101060	101090	100570	0	1	2
22.7	31.3	27.5	101060	101090	100570	0	1	2
23.1	31.2	27.6	101060	101090	100570	1	2	2
23	29.6	27	101060	101090	100570	1	2	2
22.9	27.2	25.4	101060	101090	100570	1	2	2
22.6	24.8	23.5	101060	101090	100570	1	2	2
22.2	23.3	22	101060	101090	100570	1	2	2
21.7	23.3	21.3	101060	101090	100570	1	2	2
21.2	24	21.7	101060	101090	100570	0	4	0
20.6	24.5	22	101060	101090	100570	0	4	0
20	24.6	22	101060	101090	100570	0	4	0
19.5	24.4	21.8	101060	101090	100570	0	4	0
18.9	23.9	21.4	100410	101190	100410	0	4	0
18.4	23.3	20.9	100410	101190	100410	0	4	0
18	22.5	20.5	100410	101190	100410	2	2	2
17.7	21.7	20.2	100410	101190	100410	2	2	2
17.5	21	19.9	100410	101190	100410	2	2	2
17.3	20.7	19.7	100410	101190	100410	2	2	2
17.3	20.8	19.4	100410	101190	100410	2	2	2
17.4	20.9	19.1	100410	101190	100410	2	2	2
17.6	21.1	18.6	100410	101190	100410	1	2	2
18	21.3	18.2	100410	101190	100410	1	2	2
18.6	21.5	18.3	100410	101190	100410	1	2	2
19.4	21.7	18.6	100410	101190	100410	1	2	2
20.6	22	19.1	100410	101190	100410	1	2	2
22.2	22.2	19.7	100410	101190	100410	1	2	2
24.2	22.6	20.4	100410	101190	100410	2	2	1
25.8	23	21.1	100410	101190	100410	2	2	1
25.5	23.4	21.6	100410	101190	100410	2	2	1
24.7	23.8	21.8	100410	101190	100410	2	2	1
23.6	24.1	21.7	100410	101190	100410	2	2	1
22.4	24.2	21.4	100410	101190	100410	2	2	1
21.3	23.8	21.2	100410	101190	100410	0	1	1
20.5	24	21.1	100410	101190	100410	0	1	1
19.9	23.9	21.2	100410	101190	100410	0	1	1
19.5	23.4	21.3	100410	101190	100410	0	1	1
19.1	22.7	21.4	100960	100790	100540	0	1	1
18.8	22.1	21.4	100960	100790	100540	0	1	1
18.4	21.8	21.2	100960	100790	100540	1	2	1
17.9	21.8	20.8	100960	100790	100540	1	2	1
17.4	21.8	20.4	100960	100790	100540	1	2	1
17	21.7	20.2	100960	100790	100540	1	2	1
16.9	21.5	20.5	100960	100790	100540	1	2	1
17.4	21.1	21.1	100960	100790	100540	1	2	1
18.4	20.6	21.9	100960	100790	100540	2	1	2
19.5	19.9	22.7	100960	100790	100540	2	1	2
20.6	19	23.5	100960	100790	100540	2	1	2
21.6	18.1	24.3	100960	100790	100540	2	1	2
22.5	17.4	25	100960	100790	100540	2	1	2
23.2	16.8	25.9	100960	100790	100540	2	1	2
23.7	16.6	26.7	100960	100790	100540	3	2	1
24	16.2	27.5	100960	100790	100540	3	2	1
24.2	15.3	27.9	100960	100790	100540	3	2	1
24.2	14.3	27.7	100960	100790	100540	3	2	1
23.6	13.4	27.3	100960	100790	100540	3	2	1
22.4	13	26.6	100960	100790	100540	3	2	1
21.8	13.2	26	100960	100790	100540	2	3	0
21.9	13.2	25.4	100960	100790	100540	2	3	0
20.6	13	24.9	100960	100790	100540	2	3	0
18	12.7	24.4	100960	100790	100540	2	3	0
15.1	12.4	24	102160	101140	100630	2	3	0
12.7	12.1	23.5	102160	101140	100630	2	3	0
11.7	12	23.1	102160	101140	100630	5	3	1
11.5	11.7	22.7	102160	101140	100630	5	3	1
10.9	11.2	22.3	102160	101140	100630	5	3	1
10.2	10.8	22.2	102160	101140	100630	5	3	1
9.4	10.8	22.4	102160	101140	100630	5	3	1
8.6	11.1	22.9	102160	101140	100630	5	3	1
7.9	11.5	23.4	102160	101140	100630	4	2	0
7.5	11.8	23.8	102160	101140	100630	4	2	0
7.3	12	24.2	102160	101140	100630	4	2	0
7.3	12.1	24.7	102160	101140	100630	4	2	0
7.4	12.1	25.3	102160	101140	100630	4	2	0
7.5	12.1	26.1	102160	101140	100630	4	2	0
7.5	12.2	27.3	102160	101140	100630	3	1	1
7.4	12.3	28.3	102160	101140	100630	3	1	1
7.1	12.4	28.1	102160	101140	100630	3	1	1
6.9	12.5	27.7	102160	101140	100630	3	1	1
6.8	12.6	27	102160	101140	100630	3	1	1
6.9	12.6	26.3	102160	101140	100630	3	1	1
7	12.5	25.7	102160	101140	100630	2	3	0
7.1	12.3	25.2	102160	101140	100630	2	3	0
7.2	12.2	24.8	102160	101140	100630	2	3	0
7.3	12.1	24.5	102160	101140	100630	2	3	0
7.3	12.2	24.1	102320	101390	100440	2	3	0
7.2	12.5	23.8	102320	101390	100440	2	3	0
7	12.8	23.4	102320	101390	100440	2	1	2
6.7	13	22.9	102320	101390	100440	2	1	2
6.4	13.2	22.5	102320	101390	100440	2	1	2
6.2	13.3	22.3	102320	101390	100440	2	1	2
6.1	13.5	22.7	102320	101390	100440	2	1	2
7	13.6	23.6	102320	101390	100440	2	1	2
8.6	13.8	24.8	102320	101390	100440	2	2	0
9.9	14.1	26.1	102320	101390	100440	2	2	0
10.8	14.4	27.3	102320	101390	100440	2	2	0
11.6	14.9	28.3	102320	101390	100440	2	2	0
12.4	15.6	29	102320	101390	100440	2	2	0
13.6	16.4	29.2	102320	101390	100440	2	2	0
15.3	17.4	28.2	102320	101390	100440	2	1	2
16.8	18.5	26.9	102320	101390	100440	2	1	2
16.6	19	26	102320	101390	100440	2	1	2
16	18.7	25.2	102320	101390	100440	2	1	2
15.1	18.1	24.7	102320	101390	100440	2	1	2
14.2	17.2	24.3	102320	101390	100440	2	1	2
13.4	16.4	24	102320	101390	100440	1	0	1
12.7	15.8	23.8	102320	101390	100440	1	0	1
12.2	15.3	23.6	102320	101390	100440	1	0	1
11.8	15	23.5	102320	101390	100440	1	0	1
11.5	14.7	23.3	101640	101280	99980	1	0	1
11.1	14.4	23.2	101640	101280	99980	1	0	1
10.7	14	23	101640	101280	99980	0	0	2
10.2	13.5	22.8	101640	101280	99980	0	0	2
9.7	13.1	22.6	101640	101280	99980	0	0	2
9.3	12.9	22.5	101640	101280	99980	0	0	2
9.1	13.6	22.6	101640	101280	99980	0	0	2
9.8	15.2	22.9	101640	101280	99980	0	0	2
11.3	16.9	23.3	101640	101280	99980	0	1	0
12.9	18.1	23.7	101640	101280	99980	0	1	0
14.4	18.8	24.1	101640	101280	99980	0	1	0
15.9	19.3	24.6	101640	101280	99980	0	1	0
17.3	19.6	25.3	101640	101280	99980	0	1	0
18.6	20.2	26	101640	101280	99980	0	1	0
19.9	21	26.9	101640	101280	99980	3	1	2
20.7	21.8	27.9	101640	101280	99980	3	1	2
20.4	21.6	28.8	101640	101280	99980	3	1	2
19.8	21	29.2	101640	101280	99980	3	1	2
18.8	20.2	28.6	101640	101280	99980	3	1	2
17.7	19.3	27.5	101640	101280	99980	3	1	2
16.7	18.5	26.7	101640	101280	99980	0	1	0
15.8	17.8	26.7	101640	101280	99980	0	1	0
15.1	17.3	26.3	101640	101280	99980	0	1	0
14.6	16.9	25.5	101640	101280	99980	0	1	0
14.1	16.6	24.5	101270	101040	100260	0	1	0
13.6	16.4	23.7	101270	101040	100260	0	1	0
13.2	16.2	23.4	101270	101040	100260	1	1	1
12.8	16	23.1	101270	101040	100260	1	1	1
12.4	15.9	22.4	101270	101040	100260	1	1	1
12.1	15.8	21.9	101270	101040	100260	1	1	1
12	15.9	21.8	101270	101040	100260	1	1	1
12.9	16.1	22	101270	101040	100260	1	1	1
14.8	16.4	22.4	101270	101040	100260	1	1	2
16.4	16.6	22.8	101270	101040	100260	1	1	2
17.8	16.8	23.1	101270	101040	100260	1	1	2
19	17	23.3	101270	101040	100260	1	1	2
20.2	17.1	23.5	101270	101040	100260	1	1	2
21.6	17.4	23.7	101270	101040	100260	1	1	2
23.5	17.7	23.9	101270	101040	100260	2	2	2
25	18.1	24	101270	101040	100260	2	2	2
24.7	18.5	24.1	101270	101040	100260	2	2	2
24	18.6	24.2	101270	101040	100260	2	2	2
22.9	18.3	24.1	101270	101040	100260	2	2	2
21.8	17.7	24	101270	101040	100260	2	2	2
20.7	17	23.8	101270	101040	100260	0	0	0
19.8	16.6	23.5	101270	101040	100260	0	0	0
19	16.4	23.1	101270	101040	100260	0	0	0
18.4	16.4	22.6	101270	101040	100260	0	0	0
17.8	16.6	22.1	101960	100960	100340	0	0	0
17.1	16.9	21.7	101960	100960	100340	0	0	0
16.4	17.2	21.4	101960	100960	100340	1	2	1
15.5	17.3	21.2	101960	100960	100340	1	2	1
14.7	17.3	21	101960	100960	100340	1	2	1
14.1	17.2	21	101960	100960	100340	1	2	1
13.8	17.1	21.1	101960	100960	100340	1	2	1
14	17.1	21.5	101960	100960	100340	1	2	1
14.6	17.3	22.1	101960	100960	100340	2	0	1
15.4	17.7	22.8	101960	100960	100340	2	0	1
16.5	18.3	23.6	101960	100960	100340	2	0	1
17.8	19	24.4	101960	100960	100340	2	0	1
19.2	19.8	25.3	101960	100960	100340	2	0	1
20.8	20.5	26.1	101960	100960	100340	2	0	1
22.5	21.2	27	101960	100960	100340	1	2	2
23.7	21.6	27.8	101960	100960	100340	1	2	2
23.5	21.4	28.1	101960	100960	100340	1	2	2
22.9	20.9	27.9	101960	100960	100340	1	2	2
22.2	20.3	27.4	101960	100960	100340	1	2	2
21.5	19.6	26.7	101960	100960	100340	1	2	2
20.8	19	26	101960	100960	100340	0	1	0
20.4	18.6	25.4	101960	100960	100340	0	1	0
20.1	18.2	24.8	101960	100960	100340	0	1	0
19.8	18	24.4	101960	100960	100340	0	1	0
19.5	17.8	23.9	101600	101000	100160	0	1	0
19	17.6	23.5	101600	101000	100160	0	1	0
18.2	17.2	23.1	101600	101000	100160	1	0	0
17.1	16.7	22.7	101600	101000	100160	1	0	0
16.1	16.3	22.3	101600	101000	100160	1	0	0
15.7	16.1	22.2	101600	101000	100160	1	0	0
16.1	16.5	22.7	101600	101000	100160	1	0	0
16.9	17.4	23.7	101600	101000	100160	1	0	0
17.8	18.4	24.8	101600	101000	100160	1	2	1
18.4	19.1	25.6	101600	101000	100160	1	2	1
18.8	19.6	26	101600	101000	100160	1	2	1
19.1	20	26.2	101600	101000	100160	1	2	1
19.4	20.3	26.4	101600	101000	100160	1	2	1
19.8	20.7	26.7	101600	101000	100160	1	2	1
20.5	21.2	27.1	101600	101000	100160	1	1	1
21.5	21.9	27.8	101600	101000	100160	1	1	1
22.4	22.2	28.4	101600	101000	100160	1	1	1
22.8	22	28.7	101600	101000	100160	1	1	1
22.1	21.4	28.4	101600	101000	100160	1	1	1
20.5	20.6	27.7	101600	101000	100160	1	1	1
18.7	19.8	26.9	101600	101000	100160	0	1	1
17.4	19.1	26.4	101600	101000	100160	0	1	1
16.6	18.6	26.1	101600	101000	100160	0	1	1
16.1	18.1	26	101600	101000	100160	0	1	1
15.9	17.6	26	101080	101070	99930	0	1	1
15.7	17.2	25.9	101080	101070	99930	0	1	1
15.4	16.7	25.7	101080	101070	99930	0	0	1
14.9	16.1	25.4	101080	101070	99930	0	0	1
14.5	15.7	25	101080	101070	99930	0	0	1
14.3	15.5	24.9	101080	101070	99930	0	0	1
14.5	15.8	25	101080	101070	99930	0	0	1
15.1	16.6	25.2	101080	101070	99930	0	0	1
16	17.7	25.5	101080	101070	99930	1	0	0
17.1	18.8	25.7	101080	101070	99930	1	0	0
18.4	19.8	26	101080	101070	99930	1	0	0
19.7	20.8	26.3	101080	101070	99930	1	0	0
21	21.7	26.8	101080	101070	99930	1	0	0
22.1	22.6	27.6	101080	101070	99930	1	0	0
23.1	23.4	28.8	101080	101070	99930	1	2	2
23.6	23.9	29.8	101080	101070	99930	1	2	2
23.4	23.8	29.6	101080	101070	99930	1	2	2
23	23.4	29.1	101080	101070	99930	1	2	2
22.5	22.9	28.5	101080	101070	99930	1	2	2
21.8	22.4	27.9	101080	101070	99930	1	2	2
21.1	21.8	27.3	101080	101070	99930	0	0	1
20.5	21.3	26.9	101080	101070	99930	0	0	1
19.9	20.9	26.7	101080	101070	99930	0	0	1
19.4	20.5	26.5	101080	101070	99930	0	0	1
18.8	20	26.3	100830	101040	99820	0	0	1
18.1	19.6	26.1	100830	101040	99820	0	0	1
17.4	19	25.8	100830	101040	99820	0	0	0
16.6	18.4	25.3	100830	101040	99820	0	0	0
15.9	17.8	24.9	100830	101040	99820	0	0	0
15.6	17.6	24.7	100830	101040	99820	0	0	0
16.1	18	25.1	100830	101040	99820	0	0	0
17.2	19	26	100830	101040	99820	0	0	0
18.5	20.2	27	100830	101040	99820	0	0	1
19.7	21.3	27.7	100830	101040	99820	0	0	1
20.8	22.2	28.3	100830	101040	99820	0	0	1
21.8	23.2	28.8	100830	101040	99820	0	0	1
23	24.1	29.5	100830	101040	99820	0	0	1
24.3	25	30.5	100830	101040	99820	0	0	1
26	26.1	32	100830	101040	99820	1	1	1
27.3	26.9	33.3	100830	101040	99820	1	1	1
27	26.7	33.2	100830	101040	99820	1	1	1
26.2	26.2	32.7	100830	101040	99820	1	1	1
25.2	25.5	32.1	100830	101040	99820	1	1	1
24	24.6	31.3	100830	101040	99820	1	1	1
23	23.8	30.4	100830	101040	99820	0	1	1
22.2	23	29.5	100830	101040	99820	0	1	1
21.6	22.3	28.6	100830	101040	99820	0	1	1
21.1	21.6	28	100830	101040	99820	0	1	1
20.6	21	27.6	100440	100940	99920	0	1	1
20	20.5	27.6	100440	100940	99920	0	1	1
19.1	20	28.2	100440	100940	99920	0	0	1
18	19.5	29.3	100440	100940	99920	0	0	1
17	19.2	30.3	100440	100940	99920	0	0	1
16.6	19.1	30.7	100440	100940	99920	0	0	1
17.2	19.6	30	100440	100940	99920	0	0	1
18.6	20.8	29	100440	100940	99920	0	0	1
20.2	22	28.4	100440	100940	99920	1	0	0
21.4	22.9	28.3	100440	100940	99920	1	0	0
22.3	23.5	28	100440	100940	99920	1	0	0
23.1	24.1	27.6	100440	100940	99920	1	0	0
24.1	24.9	27.3	100440	100940	99920	1	0	0
25.5	26.1	27	100440	100940	99920	1	0	0
27.6	27.9	26.9	100440	100940	99920	1	1	0
29.4	29.5	26.8	100440	100940	99920	1	1	0
29.1	29.3	26.4	100440	100940	99920	1	1	0
28.3	28.6	26	100440	100940	99920	1	1	0
27.2	27.8	25.8	100440	100940	99920	1	1	0
26	26.9	25.7	100440	100940	99920	1	1	0
24.8	26.1	25.9	100440	100940	99920	0	0	1
23.8	25.5	26	100440	100940	99920	0	0	1
23	25.1	26	100440	100940	99920	0	0	1
22.3	24.9	25.8	100440	100940	99920	0	0	1
21.8	24.6	25.5	100180	100560	100210	0	0	1
21.4	24.3	25	100180	100560	100210	0	0	1
21.2	23.8	24.5	100180	100560	100210	0	2	1
21.1	23.1	23.9	100180	100560	100210	0	2	1
21	22.6	23.4	100180	100560	100210	0	2	1
21	22.3	23.2	100180	100560	100210	0	2	1
21.3	22.8	23.7	100180	100560	100210	0	2	1
22.1	24	24.7	100180	100560	100210	0	2	1
23.1	25.2	25.9	100180	100560	100210	0	1	1
24.1	26.1	26.8	100180	100560	100210	0	1	1
25.2	26.7	27.6	100180	100560	100210	0	1	1
26.1	27.3	28.3	100180	100560	100210	0	1	1
27	28	29.2	100180	100560	100210	0	1	1
27.6	29.1	30.4	100180	100560	100210	0	1	1
28.1	30.8	32.2	100180	100560	100210	2	2	1
28.3	32.3	33.7	100180	100560	100210	2	2	1
27.8	32.1	33.4	100180	100560	100210	2	2	1
26.7	31.6	32.6	100180	100560	100210	2	2	1
25.3	31	31.6	100180	100560	100210	2	2	1
24.1	30.2	30.5	100180	100560	100210	2	2	1
23.4	29.5	29.5	100180	100560	100210	2	0	0
23.4	28.9	28.8	100180	100560	100210	2	0	0
23.2	28.4	28.4	100180	100560	100210	2	0	0
22.7	27.9	28.1	100180	100560	100210	2	0	0
21.9	27.5	27.9	100530	100460	100120	2	0	0
20.9	27	27.6	100530	100460	100120	2	0	0
19.8	26.5	27.1	100530	100460	100120	3	1	2
18.7	25.9	26.4	100530	100460	100120	3	1	2
17.6	25.4	25.8	100530	100460	100120	3	1	2
16.5	25.2	25.5	100530	100460	100120	3	1	2
15.4	25.7	25.6	100530	100460	100120	3	1	2
14.4	26.8	25.9	100530	100460	100120	3	1	2
13.5	28.2	26.3	100530	100460	100120	4	1	2
12.6	29.4	26.8	100530	100460	100120	4	1	2
11.9	30.4	27.4	100530	100460	100120	4	1	2
11.3	31.3	28	100530	100460	100120	4	1	2
10.8	32.1	28.8	100530	100460	100120	4	1	2
10.5	32.9	29.7	100530	100460	100120	4	1	2
10.4	33.7	30.8	100530	100460	100120	2	2	2
9.9	34.3	31.6	100530	100460	100120	2	2	2
9.2	34	31.4	100530	100460	100120	2	2	2
8.9	33.3	30.8	100530	100460	100120	2	2	2
9.1	32.2	30	100530	100460	100120	2	2	2
9.4	31.1	29.1	100530	100460	100120	2	2	2
9.5	30.1	28.3	100530	100460	100120	3	0	1
9.3	29.3	27.6	100530	100460	100120	3	0	1
9.1	28.7	27.1	100530	100460	100120	3	0	1
8.9	28.4	26.6	100530	100460	100120	3	0	1
9.1	28.2	26.2	101320	100340	100080	3	0	1
9.4	28.1	25.8	101320	100340	100080	3	0	1
9.8	28.2	25.4	101320	100340	100080	2	2	0
10.1	28.3	24.9	101320	100340	100080	2	2	0
10.3	28.5	24.6	101320	100340	100080	2	2	0
10.5	28.6	24.4	101320	100340	100080	2	2	0
10.7	28.6	24.6	101320	100340	100080	2	2	0
11	28.5	25.2	101320	100340	100080	2	2	0
11.5	28.1	26	101320	100340	100080	2	3	1
12.2	27.5	26.8	101320	100340	100080	2	3	1
13.1	26.8	27.6	101320	100340	100080	2	3	1
14	26.2	28.4	101320	100340	100080	2	3	1
15	26	29.2	101320	100340	100080	2	3	1
15.9	26	30	101320	100340	100080	2	3	1
16.6	26.7	30.8	101320	100340	100080	2	1	2
17	28.5	31.5	101320	100340	100080	2	1	2
16.9	30.5	31.8	101320	100340	100080	2	1	2
16.5	31.5	31.6	101320	100340	100080	2	1	2
16.1	30.7	31	101320	100340	100080	2	1	2
15.5	29.2	30.3	101320	100340	100080	2	1	2
14.9	28.2	29.5	101320	100340	100080	2	0	1
14.3	28.4	28.8	101320	100340	100080	2	0	1
13.8	28.7	28.1	101320	100340	100080	2	0	1
13.3	27.8	27.5	101320	100340	100080	2	0	1
12.9	26.1	26.9	101560	100680	100190	2	0	1
12.5	24.5	26.2	101560	100680	100190	2	0	1
12.2	23.8	25.6	101560	100680	100190	2	3	2
11.9	23.5	24.9	101560	100680	100190	2	3	2
11.8	22.6	24.4	101560	100680	100190	2	3	2
11.7	21.5	24.2	101560	100680	100190	2	3	2
11.9	20.3	24.6	101560	100680	100190	2	3	2
12.2	19.5	25.6	101560	100680	100190	2	3	2
12.7	19.1	26.7	101560	100680	100190	2	3	2
13.1	18.4	27.6	101560	100680	100190	2	3	2
13.5	18.3	28.3	101560	100680	100190	2	3	2
14.1	19.1	28.8	101560	100680	100190	2	3	2
15.1	20.3	29.3	101560	100680	100190	2	3	2
16.5	21.7	29.9	101560	100680	100190	2	3	2
18.5	22.7	30.6	101560	100680	100190	1	3	3
20.2	23	31.4	101560	100680	100190	1	3	3
20	22.9	31.8	101560	100680	100190	1	3	3
19.4	22.3	31.6	101560	100680	100190	1	3	3
18.6	21.6	31.2	101560	100680	100190	1	3	3
17.8	21	30.7	101560	100680	100190	1	3	3
16.9	20.7	30.1	101560	100680	100190	1	2	2
16.1	20.7	29.6	101560	100680	100190	1	2	2
15.5	20.6	29.2	101560	100680	100190	1	2	2
15.1	20.2	28.9	101560	100680	100190	1	2	2
14.7	19.8	28.5	101220	100740	100140	1	2	2
14.4	19.4	28.2	101220	100740	100140	1	2	2
14.3	19	27.7	101220	100740	100140	0	2	0
14.3	18.8	27.2	101220	100740	100140	0	2	0
14.3	18.8	26.7	101220	100740	100140	0	2	0
14.5	18.8	26.5	101220	100740	100140	0	2	0
14.8	18.9	26.6	101220	100740	100140	0	2	0
15.2	18.9	26.9	101220	100740	100140	0	2	0
15.7	18.9	27.2	101220	100740	100140	0	2	1
16.3	18.8	27.5	101220	100740	100140	0	2	1
16.8	18.6	27.9	101220	100740	100140	0	2	1
17.1	18.4	28.2	101220	100740	100140	0	2	1
17.1	18.1	28.6	101220	100740	100140	0	2	1
16.6	18	29.1	101220	100740	100140	0	2	1
15.7	17.9	29.7	101220	100740	100140	2	4	1
14.7	17.4	30.3	101220	100740	100140	2	4	1
13.7	16.4	30.6	101220	100740	100140	2	4	1
13.1	15.6	30.3	101220	100740	100140	2	4	1
12.9	15.6	29.4	101220	100740	100140	2	4	1
13.1	16	28.4	101220	100740	100140	2	4	1
13.3	16.6	27.3	101220	100740	100140	2	1	1
13.5	16.9	26.5	101220	100740	100140	2	1	1
13.6	16.9	25.9	101220	100740	100140	2	1	1
13.6	16.8	25.5	101220	100740	100140	2	1	1
13.6	16.5	25.2	101640	101310	100040	2	1	1
13.4	16.1	25	101640	101310	100040	2	1	1
13.1	15.8	24.8	101640	101310	100040	1	1	2
12.8	15.5	24.6	101640	101310	100040	1	1	2
12.4	15.4	24.5	101640	101310	100040	1	1	2
12.3	15.3	24.4	101640	101310	100040	1	1	2
12.4	15.7	24.7	101640	101310	100040	1	1	2
12.7	16.6	25.3	101640	101310	100040	1	1	2
13.1	17.6	26	101640	101310	100040	3	2	2
13.7	18.5	26.6	101640	101310	100040	3	2	2
14.4	19.2	27.1	101640	101310	100040	3	2	2
15.2	19.8	27.6	101640	101310	100040	3	2	2
16.1	20.5	28.1	101640	101310	100040	3	2	2
17.3	21.2	28.7	101640	101310	100040	3	2	2
18.5	22.1	29.3	101640	101310	100040	1	2	2
19.4	22.8	29.8	101640	101310	100040	1	2	2
19.2	22.6	29.6	101640	101310	100040	1	2	2
18.8	22.3	29.2	101640	101310	100040	1	2	2
18.2	21.8	28.6	101640	101310	100040	1	2	2
17.5	21.2	27.8	101640	101310	100040	1	2	2
16.9	20.6	27.1	101640	101310	100040	2	1	2
16.4	20.1	26.4	101640	101310	100040	2	1	2
16.1	19.7	25.8	101640	101310	100040	2	1	2
15.8	19.4	25.3	101640	101310	100040	2	1	2
15.5	18.9	24.8	101600	101030	100110	2	1	2
15.1	18.4	24.4	101600	101030	100110	2	1	2
14.5	17.8	24.1	101600	101030	100110	1	0	1
13.8	17	23.8	101600	101030	100110	1	0	1
13.2	16.4	23.7	101600	101030	100110	1	0	1
12.9	16.1	23.6	101600	101030	100110	1	0	1
13.2	16.5	23.8	101600	101030	100110	1	0	1
13.8	17.5	24.2	101600	101030	100110	1	0	1
14.5	18.7	24.7	101600	101030	100110	2	2	2
15.1	19.6	25.2	101600	101030	100110	2	2	2
15.8	20.4	25.6	101600	101030	100110	2	2	2
16.5	21.1	26	101600	101030	100110	2	2	2
17.4	21.9	26.4	101600	101030	100110	2	2	2
18.6	23	26.8	101600	101030	100110	2	2	2
20.3	24.4	27.2	101600	101030	100110	1	1	2
21.7	25.6	27.5	101600	101030	100110	1	1	2
21.5	25.3	27.3	101600	101030	100110	1	1	2
21	24.6	26.8	101600	101030	100110	1	1	2
20.4	23.5	26	101600	101030	100110	1	1	2
19.6	22.5	25.3	101600	101030	100110	1	1	2
18.9	21.5	24.7	101600	101030	100110	1	0	0
18.3	20.8	24.3	101600	101030	100110	1	0	0
17.8	20.3	24.1	101600	101030	100110	1	0	0
17.4	19.9	24.1	101600	101030	100110	1	0	0
17	19.6	24.1	101260	100760	100280	1	0	0
16.4	19.2	24.1	101260	100760	100280	1	0	0
15.8	18.7	24	101260	100760	100280	1	1	0
15	18	23.8	101260	100760	100280	1	1	0
14.4	17.4	23.5	101260	100760	100280	1	1	0
14.1	17.1	23.4	101260	100760	100280	1	1	0
14.5	17.7	23.6	101260	100760	100280	1	1	0
15.4	19.2	24	101260	100760	100280	1	1	0
16.6	20.7	24.6	101260	100760	100280	1	1	0
17.7	21.8	25.3	101260	100760	100280	1	1	0
18.6	22.5	26.1	101260	100760	100280	1	1	0
19.6	23	26.9	101260	100760	100280	1	1	0
20.5	23.7	27.7	101260	100760	100280	1	1	0
21.5	24.8	28.6	101260	100760	100280	1	1	0
22.6	26.6	29.5	101260	100760	100280	2	2	1
23.4	28.2	30.1	101260	100760	100280	2	2	1
23.1	27.9	29.8	101260	100760	100280	2	2	1
22.6	27.2	29.1	101260	100760	100280	2	2	1
21.8	26.2	28.1	101260	100760	100280	2	2	1
21.2	25	27.2	101260	100760	100280	2	2	1
20.8	23.9	26.4	101260	100760	100280	1	0	2
20.8	22.9	26	101260	100760	100280	1	0	2
20.8	22	25.8	101260	100760	100280	1	0	2
20.6	21.2	25.7	101260	100760	100280	1	0	2
20.4	20.5	25.7	100640	100660	100440	1	0	2
20	19.9	25.6	100640	100660	100440	1	0	2
19.5	19.4	25.2	100640	100660	100440	2	0	1
19	19	24.5	100640	100660	100440	2	0	1
18.4	18.6	23.9	100640	100660	100440	2	0	1
17.8	18.5	23.6	100640	100660	100440	2	0	1
17.3	19.2	23.8	100640	100660	100440	2	0	1
17	20.9	24.3	100640	100660	100440	2	0	1
16.9	22.8	24.8	100640	100660	100440	0	1	0
16.6	24.3	25.2	100640	100660	100440	0	1	0
16.4	25.5	25.5	100640	100660	100440	0	1	0
16.5	26.4	25.9	100640	100660	100440	0	1	0
16.8	27.2	26.5	100640	100660	100440	0	1	0
17.1	28.2	27.6	100640	100660	100440	0	1	0
17.5	29.4	29.2	100640	100660	100440	1	2	2
17.8	30.4	30.6	100640	100660	100440	1	2	2
18	30.1	30.4	100640	100660	100440	1	2	2
18.1	29.2	29.8	100640	100660	100440	1	2	2
18.1	28.1	29	100640	100660	100440	1	2	2
18.1	26.9	28.1	100640	100660	100440	1	2	2
18.1	26	27.4	100640	100660	100440	0	0	1
18	25.5	27	100640	100660	100440	0	0	1
18	25.2	26.7	100640	100660	100440	0	0	1
17.8	25.1	26.6	100640	100660	100440	0	0	1
17.7	24.9	26.6	100390	100600	100560	0	0	1
17.5	24.5	26.5	100390	100600	100560	0	0	1
17.3	23.8	26.3	100390	100600	100560	2	1	1
17.1	22.6	25.9	100390	100600	100560	2	1	1
16.9	21.5	25.6	100390	100600	100560	2	1	1
16.8	21	25.4	100390	100600	100560	2	1	1
16.9	21.5	25.8	100390	100600	100560	2	1	1
17	22.5	26.7	100390	100600	100560	2	1	1
17.2	23.8	27.9	100390	100600	100560	2	1	2
17.4	24.9	29	100390	100600	100560	2	1	2
17.5	25.8	29.9	100390	100600	100560	2	1	2
17.6	26.6	30.8	100390	100600	100560	2	1	2
17.7	27.4	31.5	100390	100600	100560	2	1	2
17.9	28.5	32.1	100390	100600	100560	2	1	2
18.1	29.7	32.6	100390	100600	100560	2	1	2
18.4	30.7	32.9	100390	100600	100560	2	1	2
18.6	30.5	32.6	100390	100600	100560	2	1	2
18.7	29.9	31.8	100390	100600	100560	2	1	2
18.5	29.1	30.9	100390	100600	100560	2	1	2
18	28.2	30.1	100390	100600	100560	2	1	2
17.5	27.4	29.7	100390	100600	100560	1	1	1
17.2	26.7	29.7	100390	100600	100560	1	1	1
17	26.2	29.4	100390	100600	100560	1	1	1
17	25.7	28.8	100390	100600	100560	1	1	1
17	25.2	28.1	100650	100640	100330	1	1	1
16.9	24.6	27.5	100650	100640	100330	1	1	1
16.8	23.8	27.3	100650	100640	100330	1	1	0
16.6	22.9	27	100650	100640	100330	1	1	0
16.3	22	26.3	100650	100640	100330	1	1	0
16.2	21.7	25.8	100650	100640	100330	1	1	0
16.2	22	25.8	100650	100640	100330	1	1	0
16.3	22.6	26.1	100650	100640	100330	1	1	0
16.5	23.4	26.5	100650	100640	100330	1	2	1
16.8	24.2	26.9	100650	100640	100330	1	2	1
17.2	25.1	27.2	100650	100640	100330	1	2	1
17.8	26	27.4	100650	100640	100330	1	2	1
18.5	26.9	27.6	100650	100640	100330	1	2	1
19.3	28	27.7	100650	100640	100330	1	2	1
20.4	29.2	27.9	100650	100640	100330	1	3	2
21.2	30.1	28.1	100650	100640	100330	1	3	2
21.1	29.9	28.3	100650	100640	100330	1	3	2
20.7	29.4	28.4	100650	100640	100330	1	3	2
20.2	28.7	28.5	100650	100640	100330	1	3	2
19.7	27.9	28.6	100650	100640	100330	1	3	2
19.1	27.1	28.5	100650	100640	100330	1	0	2
18.6	26.4	28.3	100650	100640	100330	1	0	2
18.1	25.8	28	100650	100640	100330	1	0	2
17.7	25.2	27.7	100650	100640	100330	1	0	2
17.3	24.6	27.3	101420	100620	100100	1	0	2
16.9	24.1	26.9	101420	100620	100100	1	0	2
16.5	23.6	26.5	101420	100620	100100	1	2	0
16.1	23.1	26.2	101420	100620	100100	1	2	0
15.7	22.7	26	101420	100620	100100	1	2	0
15.6	22.5	25.9	101420	100620	100100	1	2	0
15.9	22.9	26.3	101420	100620	100100	1	2	0
16.5	23.9	27.3	101420	100620	100100	1	2	0
17.3	24.9	28.5	101420	100620	100100	3	2	1
18.1	25.6	29.6	101420	100620	100100	3	2	1
18.9	26	30.5	101420	100620	100100	3	2	1
19.7	26.4	30.8	101420	100620	100100	3	2	1
20.4	27	30.3	101420	100620	100100	3	2	1
21.1	28.1	29.2	101420	100620	100100	3	2	1
21.9	29.9	28.1	101420	100620	100100	2	2	1
22.4	31.5	27.4	101420	100620	100100	2	2	1
22.1	31.3	27.2	101420	100620	100100	2	2	1
21.4	30.9	27.2	101420	100620	100100	2	2	1
20.5	30.2	27.4	101420	100620	100100	2	2	1
20	29.5	27.6	101420	100620	100100	2	2	1
20.1	28.8	27.7	101420	100620	100100	1	1	1
21	28.2	27.5	101420	100620	100100	1	1	1
22	27.8	27.2	101420	100620	100100	1	1	1
22.4	27.5	26.7	101420	100620	100100	1	1	1
	27.1			100330			1
	26.8			100330			1
	26.4			100330			2
	26			100330			2
	25.6			100330			2
	25.4			100330			2
	25.5			100330			2
	25.6			100330			2
	25.8			100330			1
	26			100330			1
	26.2			100330			1
	26.5			100330			1
	26.9			100330			1
	27.4			100330			1
	28.1			100330			2
	28.9			100330			2
	29.6			100330			2
	29.9			100330			2
	29.4			100330			2
	28.3			100330			2
	27.3			100330			2
	27			100330			2
	27.1			100330			2
	27.1			100330			2
