# Supplementary material for: Influence of geographical location and outdoor meteorological parameters on indoor humidity environment in rural residential buildings during the Plum Rains Season in the hot summer and cold winter region
Source: PLoS One. 2023 Oct 23;18(10):e0293181. doi: 10.1371/journal.pone.0293181 (PMC10593243; doi:10.1371/journal.pone.0293181)
Supplement: S23 Data — (XLSX) [file pone.0293181.s023.xlsx]

## Sheet: Sheet1
Days of precipitation	April	May	June
Chengdu	13	14.7	15.2
Chongqing	14.9	15.6	15.7
Zunyi	17.8	18.3	17.1
Changsha	18.5	16.9	13.4
Wuhan	17.7	16.6	15.5
Nanchang	13	13.2	13.3
Shanghai	11.7	10.4	13.7
Nanjing	10.4	10.4	11.3
Hangzhou	15.2	14.6	15.2
