# Supplementary material for: Influence of geographical location and outdoor meteorological parameters on indoor humidity environment in rural residential buildings during the Plum Rains Season in the hot summer and cold winter region
Source: PLoS One. 2023 Oct 23;18(10):e0293181. doi: 10.1371/journal.pone.0293181 (PMC10593243; doi:10.1371/journal.pone.0293181)
Supplement: S24 Data — (XLSX) [file pone.0293181.s024.xlsx]

## Sheet: Sheet1
precipitation	April	May	June
Chengdu	44.2	78.5	106.8
Chongqing	104.6	151.7	171.2
Zunyi	87.3	152.7	199.4
Changsha	169.2	205.9	167.3
Wuhan	131.1	164.2	225
Nanchang	223.8	243.8	306.7
Shanghai	63.2	85.2	211.6
Nanjing	73.4	102.1	193.4
Hangzhou	126.6	146.6	231.1
