# Supplementary material for: Influence of geographical location and outdoor meteorological parameters on indoor humidity environment in rural residential buildings during the Plum Rains Season in the hot summer and cold winter region
Source: PLoS One. 2023 Oct 23;18(10):e0293181. doi: 10.1371/journal.pone.0293181 (PMC10593243; doi:10.1371/journal.pone.0293181)
Supplement: S25 Data — (XLSX) [file pone.0293181.s025.xlsx]

## Sheet: Sheet1
relative humidity	April	May	June
Chengdu	76.1	74.7	79.77
Chongqing	81.42	75.21	82.2
Zunyi	84.13	78.85	80.18
Changsha	80.56	84.24	83.92
Wuhan	74.1	77.8	78.5
Nanchang	78.95	81.25	82.7
Shanghai	73.4	76.9	82.6
Nanjing	72.3	70.64	80.2
Hangzhou	72.5	75.3	80.9
