# Supplementary material for: Influence of geographical location and outdoor meteorological parameters on indoor humidity environment in rural residential buildings during the Plum Rains Season in the hot summer and cold winter region
Source: PLoS One. 2023 Oct 23;18(10):e0293181. doi: 10.1371/journal.pone.0293181 (PMC10593243; doi:10.1371/journal.pone.0293181)
Supplement: S26 Data — (XLSX) [file pone.0293181.s026.xlsx]

## Sheet: Sheet1
changsha	N	F	E	S	C	W	CR
R1-1	0.8054	0.89011	0.68636	0.71062	0.61996	0.69963	0.752
R1-2	0.0783	0.40156	0.10668	0.17491	0.44139	0.1076	0.269
R1-3	0.54579	0.76007	0.27793	0.44734	0.54762	0.27381	0.52
R1-4	0.14377	0.62683	0.16346	0.35897	0.44368	0.17033	0.372
R1-5	0.49038	0.74954	0.44414	0.42903	0.55678	0.51328	0.561
R1-6	0.07967	0.39744	0.12454	0.17445	0.43819	0.1076	0.269
R2-1	0.2152	0.76007	0.24222	0.26145	0.29762	0.1685	0.375
R2-2	0.73443	0.74313	0.75641	0.74313	0.45147	0.60027	0.653
R2-3	0.15201	0.77152	0.19414	0.14835	0.26786	0.16255	0.342
R2-4	0.3283	0.87408	0.26053	0.36264	0.34478	0.88645	0.534
R2-6	0.07555	0.7381	0.05678	0.04029	0.21749	0.23993	0.29
R2-7	0.78434	0.80414	0.64332	0.6619	0.48077	0.668	0.726
R2-8	0.20604	0.74313	0.15385	0.15934	0.28159	0.726	0.412
R3-1	0.2065	0.99084	0.75595	0.74771	0.61584	0.61996	0.693
R3-3	0.5696	0.962	0.66621	0.75595	0.30266	0.47253	0.624
R3-4	0.11493	0.85027	0.14286	0.19277	0.18178	0.10623	0.327
R3-5	0.29762	0.85897	0.25229	0.30723	0.26557	0.31593	0.427
R3-6	0.30495	0.84203	0.23993	0.27106	0.24222	0.30769	0.412
chongqing
R1-1	0.58306	0.82234	0.48553	0.40835	0.66044	0.49652	0.554
R1-2	0.10256	0.4304	0.12134	0.14881	0.43956	0.09936	0.276
R1-3	0.43434	0.81227	0.35348	0.3626	0.52885	0.35211	0.501
R1-4	0.15705	0.70971	0.21062	0.31914	0.39698	0.18956	0.386
R1-5	0.47756	0.72372	0.32399	0.38973	0.54258	0.34093	0.509
R1-6	0.10348	0.42857	0.11859	0.14789	0.43498	0.12088	0.277
R2-1	0.21245	0.82647	0.26603	0.28205	0.24176	0.16529	0.382
R2-2	0.39423	0.89103	0.41392	0.42766	0.30586	0.32692	0.495
R2-3	0.15659	0.84203	0.21383	0.1598	0.21291	0.17903	0.352
R2-4	0.36859	0.89011	0.33745	0.42262	0.30403	0.478	0.499
R2-6	0.10485	0.81731	0.07372	0.05998	0.19093	0.09066	0.293
R2-7	0.45238	0.90156	0.35714	0.4217	0.337	0.42628	0.506
R2-8	0.24084	0.81593	0.15888	0.1598	0.23077	0.25	0.363
R3-1	0.4794	0.94322	0.31255	0.38927	0.3924	0.37637	0.502
R3-3	0.40229	0.8391	0.47582	0.4935	0.26786	0.37995	0.479
R3-4	0.12408	0.88233	0.14652	0.1717	0.1598	0.11081	0.329
R3-5	0.27793	0.88874	0.25549	0.30678	0.24908	0.31639	0.429
R3-6	0.30586	0.87637	0.24496	0.25916	0.23764	0.31273	0.419
nanjing
R1-1	0.49496	0.64679	0.30907	0.32234	0.52427	0.34707	0.42
R1-2	0.28434	0.31456	0.10165	0.1804	0.41392	0.09478	0.265
R1-3	0.40899	0.55549	0.22372	0.31163	0.41419	0.31273	0.388
R1-4	0.08196	0.58104	0.12271	0.3283	0.41484	0.09295	0.327
R1-5	0.38672	0.54679	0.30262	0.30692	0.51419	0.28789	0.389
R1-6	0.08104	0.31136	0.13965	0.18086	0.40751	0.10073	0.242
R2-1	0.22207	0.77381	0.24084	0.26465	0.3022	0.15385	0.379
R2-2	0.35806	0.78416	0.28233	0.31346	0.34158	0.27885	0.388
R2-3	0.11447	0.78159	0.15888	0.11859	0.24634	0.24634	0.336
R2-4	0.3022	0.51053	0.30815	0.35027	0.33562	0.45375	0.388
R2-6	0.06685	0.76511	0.03846	0.03526	0.23993	0.05037	0.275
R2-7	0.46016	0.69698	0.28324	0.30148	0.36493	0.275	0.4
R2-8	0.20879	0.73764	0.16575	0.15568	0.27518	0.213	0.346
R3-1	0.35037	0.66245	0.27408	0.30982	0.38141	0.34082	0.389
R3-3	0.47005	0.60612	0.30075	0.33078	0.28709	0.34716	0.4
R3-4	0.08471	0.83333	0.11218	0.13736	0.12042	0.06364	0.288
R3-5	0.29441	0.55394	0.26832	0.30403	0.25412	0.30861	0.324
R3-6	0.30311	0.80815	0.24771	0.26236	0.2239	0.30403	0.377
