# Supplementary material for: Influence of geographical location and outdoor meteorological parameters on indoor humidity environment in rural residential buildings during the Plum Rains Season in the hot summer and cold winter region
Source: PLoS One. 2023 Oct 23;18(10):e0293181. doi: 10.1371/journal.pone.0293181 (PMC10593243; doi:10.1371/journal.pone.0293181)
Supplement: S27 Data — (XLSX) [file pone.0293181.s027.xlsx]

## Sheet: Sheet1
Room（ The CFn of April）	CRE	CRS	CRW	CRN	CRC	CRF
R1-1	0.6	0.45	0.7	0.71	0.47	0.71
R1-2	0.58	0.43	0.66	0.69	0.44	0.67
R1-4	0.57	0.41	0.62	0.64	0.41	0.66
R1-5	0.45	0.42	0.67	0.66	0.44	0.67
R1-6	0.46	0.44	0.67	0.67	0.44	0.67
Room( The CFn of May)	CRE	CRS	CRW	CRN	CRC	CRF
R1-1	0.89	0.86	0.83	0.84	0.89	0.88
R1-2	0.87	0.85	0.85	0.83	0.88	0.89
R1-4	0.87	0.81	0.82	0.8	0.86	0.85
R1-5	0.76	0.83	0.85	0.84	0.87	0.89
R1-6	0.74	0.84	0.86	0.85	0.86	0.89
Room( The CFn of June)	CRE	CRS	CRW	CRN	CRC	CRF
R1-1	0.21	0.18	0.22	0.21	0.19	0.28
R1-2	0.19	0.18	0.21	0.21	0.18	0.28
R1-4	0.18	0.15	0.19	0.18	0.18	0.26
R1-5	0.11	0.17	0.22	0.22	0.19	0.26
R1-6	0.12	0.15	0.21	0.2	0.17	0.26
Room9 The CFn of April）	CRE	CRS	CRW	CRN	CRC	CRF
R1-1	0.6	0.45	0.7	0.71	0.47	0.71
R2-1	0.52	0.38	0.62	0.62	0.42	0.61
R3-1	0.46	0.34	0.56	0.57	0.39	0.56
Room(The CFn of May)	CRE	CRS	CRW	CRN	CRC	CRF
R1-1	0.89	0.86	0.83	0.84	0.89	0.88
R2-1	0.83	0.79	0.81	0.79	0.82	0.81
R3-1	0.77	0.73	0.76	0.74	0.77	0.72
Room( The CFn of May)	CRE	CRS	CRW	CRN	CRC	CRF
R1-1	0.21	0.17	0.22	0.19	0.17	0.26
R2-1	0.17	0.13	0.19	0.16	0.14	0.25
R3-1	0.15	0.11	0.13	0.12	0.12	0.21
