# Supplementary material for: Influence of geographical location and outdoor meteorological parameters on indoor humidity environment in rural residential buildings during the Plum Rains Season in the hot summer and cold winter region
Source: PLoS One. 2023 Oct 23;18(10):e0293181. doi: 10.1371/journal.pone.0293181 (PMC10593243; doi:10.1371/journal.pone.0293181)
Supplement: S28 Data — (XLSX) [file pone.0293181.s028.xlsx]

## Sheet: Sheet1
Northern	Changsha	Nanchang	Wuhan	Shanghai	Nanjing	Hangzhou	Chengdu	Chongqing	Zunyi
2	0	0	0	0	0	0	0.04	0.05	0
3	0.013	0	0.23	0	0	0	0.55	0.53	0.45
4	0.67	0.58	0.58	0.05	0.12	0.05	0.65	0.65	0.65
5	0.84	0.79	0.83	0.35	0.29	0.45	0.18	0.18	0.22
6	0.19	0.11	0.04	0.61	0.67	0.67	0	0	0
7	0	0	0	0.06	0	0	0	0	0
Floor
2	0	0	0	0	0	0	0.08	0.05	0
3	0	0	0.21	0	0	0	0.46	0.41	0.56
4	0.69	0.54	0.56	0.13	0.11	0.18	0.76	0.73	0.66
5	0.88	0.8	0.84	0.42	0.35	0.41	0.24	0.26	0.25
6	0.26	0.19	0.09	0.62	0.67	0.71	0	0	0
7	0	0	0	0.11	0	0	0	0	0
Eastern
2	0	0	0	0	0	0	0	0.02	0
3	0	0.04	0.29	0	0	0	0.47	0.41	0.37
4	0.59	0.57	0.58	0.03	0.11	0.13	0.67	0.63	0.53
5	0.89	0.81	0.84	0.29	0.46	0.41	0.17	0.12	0.18
6	0.21	0.11	0.03	0.53	0.52	0.61	0	0	0
7	0	0	0	0.07	0	0.04	0	0	0
Month
2	0	0	0	0	0	0	0.03	0	0
3	0	0.08	0.26	0	0	0	0.46	0.44	0.46
4	0.42	0.55	0.54	0.07	0.05	0.14	0.48	0.68	0.58
5	0.86	0.8	0.84	0.31	0.33	0.43	0.13	0.14	0.19
6	0.17	0.14	0.01	0.63	0.63	0.65	0	0	0
7	0	0	0	0.11	0	0.06	0	0	0
Southern
2	0	0	0	0	0	0	0.02	0	0
3	0	0.06	0.23	0	0	0	0.42	0.42	0.32
4	0.47	0.56	0.58	0.06	0.09	0.12	0.66	0.68	0.48
5	0.89	0.82	0.76	0.31	0.31	0.46	0.14	0.14	0.11
6	0.17	0.17	0.03	0.58	0.65	0.62	0	0	0
7	0	0	0	0.05	0	0.04	0	0	0
Western
2	0	0	0	0	0	0	0.07	0	0
3	0.013	0	0.11	0	0	0	0.56	0.36	0.35
4	0.67	0.57	0.55	0.06	0.04	0.09	0.72	0.62	0.52
5	0.83	0.79	0.83	0.34	0.31	0.31	0.2	0.11	0.12
6	0.22	0.12	0.05	0.66	0.63	0.59	0	0	0
7	0	0	0	0.09	0	0	0	0	0
